# Supplementary material for: Simulation of Human Movement in Zero Gravity
Source: Sensors (Basel). 2024 Mar 9;24(6):1770. doi: 10.3390/s24061770 (PMC10976247; doi:10.3390/s24061770)
Supplement: Supplementary file 1 [file sensors-24-01770-s001.zip › supplementary/motion_data/14 RotatingBody/motion.sto]

UNKNOWN
version=1
nRows=457
nColumns=30
inDegrees=no
endheader
time	/jointset/global/yaw/value	/jointset/global/roll/value	/jointset/global/pitch/value	/jointset/global/longitudinal/value	/jointset/global/vertical/value	/jointset/global/lateral/value	/jointset/SpineL/SpineL_LL/value	/jointset/SpineL/SpineL_RR/value	/jointset/SpineL/SpineL_FE/value	/jointset/SpineU/SpineU_FE/value	/jointset/Hip_r/Hip_EF_r/value	/jointset/Hip_r/Hip_RR_r/value	/jointset/Hip_r/Hip_DB_r/value	/jointset/Knee_r/Knee_FE_r/value	/jointset/Hip_l/Hip_EF_l/value	/jointset/Hip_l/Hip_RR_l/value	/jointset/Hip_l/Hip_BD_l/value	/jointset/Knee_l/Knee_FE_l/value	/jointset/Shoulder_r/Shoulder_BD_r/value	/jointset/Shoulder_r/Shoulder_EF_r/value	/jointset/Shoulder_r/Shoulder_RR_r/value	/jointset/Elbow_r/Elbow_EF_r/value	/jointset/Shoulder_l/Shoulder_DB_l/value	/jointset/Shoulder_l/Shoulder_EF_l/value	/jointset/Shoulder_l/Shoulder_RR_l/value	/jointset/Elbow_l/Elbow_EF_l/value	/jointset/Neck/Neck_LL/value	/jointset/Neck/Neck_RR/value	/jointset/Neck/Neck_FE/value
      0.00000000	      3.09038183	      0.02750356	     -0.42141658	      2.81872419	      1.33075506	     -0.27815062	     -0.00450430	     -0.10692559	      0.78551185	     -0.42800998	      0.38919699	     -0.14506588	      0.12671807	     -0.15221583	      0.43997561	     -0.05669083	     -0.11358378	     -0.33808818	      0.13534871	     -0.35069057	      0.13613752	      0.71995067	     -0.06283001	     -0.05712657	      0.06687879	      0.61201149	      0.00000000	      0.00000000	      0.01745329
      0.03333400	      3.08962953	      0.02770659	     -0.42087112	      2.81972866	      1.32930535	     -0.27696936	     -0.00581457	     -0.10856063	      0.78322228	     -0.42819096	      0.39067194	     -0.14500836	      0.12964148	     -0.15165832	      0.43985780	     -0.05628400	     -0.11971300	     -0.33694512	      0.13765717	     -0.35206996	      0.13648936	      0.72010206	     -0.06239405	     -0.05608203	      0.06669717	      0.61153658	      0.00000000	      0.00000000	      0.01745329
      0.06666700	      3.09924826	      0.00299855	     -0.39918988	      2.82023877	      1.32600579	     -0.27819961	      0.02587328	     -0.10834260	      0.72980268	     -0.39056601	      0.37462467	     -0.12491744	      0.10200651	     -0.15540888	      0.40788639	     -0.08222272	     -0.15330238	     -0.29820199	      0.15467783	     -0.36239198	      0.12611876	      0.73932953	     -0.04668708	     -0.05443019	      0.05896085	      0.58896646	      0.00000000	      0.00000000	      0.01745329
      0.10000000	      3.09879624	      0.00097427	     -0.39881072	      2.82105342	      1.32477422	     -0.27716742	      0.02642662	     -0.10869880	      0.72801273	     -0.39042618	      0.37558939	     -0.12475675	      0.10280978	     -0.15419889	      0.40797193	     -0.08294002	     -0.15216512	     -0.29815893	      0.15560585	     -0.36340026	      0.12605689	      0.73906670	     -0.04820268	     -0.05354336	      0.05835240	      0.58906274	      0.00000000	      0.00000000	      0.01745329
      0.13333400	      3.09317615	     -0.00492306	     -0.39331734	      2.82413276	      1.32290068	     -0.27645603	      0.02755420	     -0.10275155	      0.69751921	     -0.36871699	      0.37247928	     -0.11713561	      0.09895764	     -0.13921731	      0.40378983	     -0.09637273	     -0.15701270	     -0.28876102	      0.15481038	     -0.36218525	      0.11778523	      0.74640895	     -0.05693892	     -0.05060483	      0.04002772	      0.58439606	      0.00000000	      0.00000000	      0.01745329
      0.16666700	      3.09286899	     -0.00716311	     -0.39168441	      2.82418249	      1.32193402	     -0.27510193	      0.02848092	     -0.10268229	      0.69557953	     -0.36862437	      0.37136315	     -0.11635088	      0.09872136	     -0.13975903	      0.40112901	     -0.09830396	     -0.15551827	     -0.28906779	      0.16025452	     -0.36492614	      0.11884729	      0.74574506	     -0.05855901	     -0.05217572	      0.03825266	      0.58390089	      0.00000000	      0.00000000	      0.01745329
      0.20000000	      3.09233474	     -0.00922057	     -0.39084809	      2.82482998	      1.32115247	     -0.27395441	      0.02812645	     -0.10335165	      0.69426449	     -0.36752151	      0.37134319	     -0.11605810	      0.09904015	     -0.13950975	      0.40046019	     -0.09893275	     -0.15573030	     -0.28840015	      0.15976944	     -0.36456710	      0.11857398	      0.74621436	     -0.05631880	     -0.05268019	      0.03817656	      0.58382911	      0.00000000	      0.00000000	      0.01745329
      0.23333400	      3.07606372	     -0.02872034	     -0.35254356	      2.82357285	      1.31771633	     -0.27374957	      0.04512911	     -0.09618491	      0.60625053	     -0.30235862	      0.33879292	     -0.09175400	      0.08071530	     -0.14091580	      0.35125419	     -0.13799539	     -0.17825334	     -0.26399475	      0.17042897	     -0.37377868	      0.10774821	      0.76302754	     -0.04199298	     -0.07938710	      0.00243713	      0.57928830	      0.00000000	      0.00000000	      0.01745329
      0.26666700	      3.07655867	     -0.03027706	     -0.35232184	      2.82416132	      1.31750680	     -0.27257203	      0.04384514	     -0.09617062	      0.60592658	     -0.30201689	      0.33935962	     -0.09173393	      0.08105023	     -0.14047283	      0.35156490	     -0.13815922	     -0.17787026	     -0.26400475	      0.17066000	     -0.37352170	      0.10773881	      0.76299858	     -0.04142788	     -0.07920813	      0.00242722	      0.57929565	      0.00000000	      0.00000000	      0.01745329
      0.30000000	      3.07599741	     -0.02927005	     -0.35472032	      2.82679096	      1.31728143	     -0.26997064	      0.04047137	     -0.09369619	      0.59631390	     -0.29512856	      0.34459996	     -0.09094664	      0.08485762	     -0.13504532	      0.35864223	     -0.14026758	     -0.17334572	     -0.26438398	      0.17366414	     -0.36859361	      0.10761957	      0.76326559	     -0.03475076	     -0.07315744	      0.00156291	      0.58045327	      0.00000000	      0.00000000	      0.01745329
      0.33333400	      3.07635848	     -0.03091652	     -0.35433350	      2.82717792	      1.31731156	     -0.26852399	      0.03972789	     -0.09366865	      0.59622425	     -0.29468826	      0.34475724	     -0.09088901	      0.08502531	     -0.13494222	      0.35886976	     -0.14043796	     -0.17264671	     -0.26460909	      0.17396370	     -0.36826144	      0.10766911	      0.76341214	     -0.03509994	     -0.07316947	      0.00136689	      0.58039820	      0.00000000	      0.00000000	      0.01745329
      0.36666700	      3.07509766	     -0.03064075	     -0.35468999	      2.82924409	      1.31730795	     -0.26611252	      0.03828139	     -0.09164361	      0.58647421	     -0.28821330	      0.34845836	     -0.08975442	      0.08734052	     -0.13273442	      0.36502482	     -0.14165213	     -0.16885026	     -0.26893146	      0.17757395	     -0.36457040	      0.10731504	      0.76526690	     -0.04142940	     -0.06801293	     -0.00382575	      0.58146255	      0.00000000	      0.00000000	      0.01745329
      0.40000000	      3.07196158	     -0.03245584	     -0.33727602	      2.83165266	      1.31589133	     -0.26379913	      0.03460847	     -0.09356485	      0.51311438	     -0.20610826	      0.34790154	     -0.04735539	      0.09067084	     -0.15557444	      0.36624993	     -0.16179303	     -0.17277712	     -0.29813975	      0.17917827	     -0.37801878	      0.10660420	      0.74106759	     -0.02678261	     -0.09845384	     -0.08384201	      0.58847655	      0.00000000	      0.00000000	      0.01745329
      0.43333400	      3.07144248	     -0.03393667	     -0.33678628	      2.83210935	      1.31628746	     -0.26165342	      0.03433515	     -0.09407244	      0.51285198	     -0.20528058	      0.34851875	     -0.04721319	      0.09118147	     -0.15476327	      0.36699732	     -0.16190508	     -0.17175427	     -0.29827176	      0.17936369	     -0.37752789	      0.10682117	      0.74132101	     -0.02580526	     -0.09731056	     -0.08351013	      0.58926447	      0.00000000	      0.00000000	      0.01745329
      0.46666700	      3.07241438	     -0.03411782	     -0.33828650	      2.83370003	      1.31665608	     -0.25834277	      0.03605515	     -0.09200298	      0.50762520	     -0.20360061	      0.35166215	     -0.04672829	      0.09443273	     -0.15231627	      0.37149034	     -0.16188186	     -0.17028817	     -0.29940041	      0.17067458	     -0.37499112	      0.10424390	      0.74111755	     -0.01925644	     -0.09289995	     -0.08119141	      0.59338517	      0.00000000	      0.00000000	      0.01745329
      0.50000000	      3.07476238	     -0.03403065	     -0.33966276	      2.83619207	      1.31685670	     -0.25497010	      0.03459377	     -0.08807150	      0.49818446	     -0.20040525	      0.35675762	     -0.04536667	      0.09912681	     -0.15143539	      0.38155993	     -0.16196795	     -0.16809639	     -0.30510512	      0.17624367	     -0.37118950	      0.10530389	      0.73806098	     -0.01748208	     -0.08400557	     -0.07818307	      0.60187819	      0.00000000	      0.00000000	      0.01745329
      0.53333400	      3.07605463	     -0.03368734	     -0.33961681	      2.83890002	      1.31677972	     -0.25154838	      0.03320096	     -0.08614991	      0.48565279	     -0.19568177	      0.36560298	     -0.04079279	      0.10451778	     -0.15953812	      0.39716030	     -0.16271427	     -0.16664970	     -0.32648061	      0.18215543	     -0.35857210	      0.10490102	      0.72936713	     -0.01390723	     -0.08112606	     -0.07126050	      0.60706117	      0.00000000	      0.00000000	      0.01745329
      0.56666700	      3.07936209	     -0.03578464	     -0.33991663	      2.83928557	      1.31685664	     -0.24958551	      0.03172740	     -0.08348690	      0.48442991	     -0.19602458	      0.36584407	     -0.04046772	      0.10522385	     -0.16041847	      0.39874986	     -0.16262659	     -0.16639328	     -0.32693917	      0.18222205	     -0.35584787	      0.10448163	      0.72964188	     -0.01504454	     -0.08367800	     -0.07113103	      0.60605876	      0.00000000	      0.00000000	      0.01745329
      0.60000000	      3.08048875	     -0.03766006	     -0.34324531	      2.84292427	      1.31683633	     -0.24654475	      0.03227750	     -0.08429322	      0.47172383	     -0.18984198	      0.37852265	     -0.03787176	      0.10963548	     -0.16788133	      0.41396308	     -0.16190645	     -0.16338565	     -0.33449244	      0.18840193	     -0.34086335	      0.10171149	      0.72683709	     -0.01301619	     -0.07855677	     -0.06409366	      0.60414935	      0.00000000	      0.00000000	      0.01745329
      0.63333400	      3.08398599	     -0.03943478	     -0.34316547	      2.84341064	      1.31671732	     -0.24460587	      0.03156003	     -0.08199658	      0.46964799	     -0.19021132	      0.38031831	     -0.03727059	      0.11147614	     -0.17060465	      0.41628631	     -0.16150315	     -0.16411399	     -0.33621218	      0.19011994	     -0.33800985	      0.10143252	      0.72646391	     -0.01601557	     -0.08080834	     -0.06339913	      0.60285286	      0.00000000	      0.00000000	      0.01745329
      0.66666700	      3.09135865	     -0.04299640	     -0.34562867	      2.84869665	      1.31623254	     -0.24311258	      0.03458697	     -0.09081839	      0.44720332	     -0.17782750	      0.41233666	     -0.02393105	      0.11398670	     -0.21906368	      0.44472104	     -0.15596620	     -0.17100117	     -0.36864273	      0.19117678	     -0.31879984	      0.09672633	      0.71577955	     -0.03202176	     -0.07247396	     -0.05428089	      0.59569782	      0.00000000	      0.00000000	      0.01745329
      0.70000000	      3.09236954	     -0.04616921	     -0.34510979	      2.84902059	      1.31585719	     -0.24163319	      0.03405086	     -0.09035936	      0.44661399	     -0.17825619	      0.41293752	     -0.02398272	      0.11643426	     -0.21920803	      0.44549974	     -0.15574241	     -0.17143897	     -0.36839999	      0.19191725	     -0.31873973	      0.09690104	      0.71570539	     -0.03327858	     -0.07302811	     -0.05440888	      0.59554562	      0.00000000	      0.00000000	      0.01745329
      0.73333400	      3.09381307	     -0.04861751	     -0.34536788	      2.84976735	      1.31508468	     -0.24073075	      0.03498672	     -0.08894576	      0.44307049	     -0.17924459	      0.41536198	     -0.02416390	      0.12485724	     -0.22044512	      0.44903571	     -0.15402738	     -0.17690354	     -0.36692676	      0.19245158	     -0.31823489	      0.09696787	      0.71533802	     -0.03531487	     -0.07286728	     -0.05420934	      0.59567165	      0.00000000	      0.00000000	      0.01745329
      0.76666700	      3.10793352	     -0.05530152	     -0.35010785	      2.85585460	      1.31367863	     -0.24135874	      0.04291276	     -0.09269465	      0.41794058	     -0.16393870	      0.45953582	      0.00071388	      0.12748029	     -0.29091776	      0.48103495	     -0.13969401	     -0.18701773	     -0.39471233	      0.19178799	     -0.31165360	      0.09929549	      0.70383476	     -0.03842465	     -0.05597196	     -0.02798475	      0.59823659	      0.00000000	      0.00000000	      0.01745329
      0.80000000	      3.10786651	     -0.05849671	     -0.34997240	      2.85640028	      1.31252860	     -0.24199427	      0.04592566	     -0.09207903	      0.41566807	     -0.16499278	      0.46144859	      0.00045297	      0.13608108	     -0.29059871	      0.48326178	     -0.13839545	     -0.19070992	     -0.39394141	      0.19238378	     -0.31297536	      0.09972633	      0.70292912	     -0.04432803	     -0.05557467	     -0.02848233	      0.59831511	      0.00000000	      0.00000000	      0.01745329
      0.83333400	      3.11189523	     -0.06078543	     -0.35236367	      2.85836204	      1.31096583	     -0.24419753	      0.04887622	     -0.08956407	      0.40956184	     -0.16354695	      0.46798296	      0.00305619	      0.14402759	     -0.29462517	      0.49186535	     -0.13541326	     -0.19712329	     -0.39404113	      0.20170252	     -0.31610291	      0.10487365	      0.69879130	     -0.07475118	     -0.04860805	     -0.03339487	      0.59972473	      0.00000000	      0.00000000	      0.01745329
      0.86666700	      3.12974245	     -0.06249704	     -0.35938612	      2.86354455	      1.30950529	     -0.24985291	      0.04684628	     -0.08872221	      0.39339105	     -0.15060993	      0.49984959	      0.02397203	      0.15318083	     -0.33653219	      0.52637201	     -0.13002072	     -0.21187358	     -0.41724281	      0.18403949	     -0.31777951	      0.12215874	      0.67174629	     -0.09468298	     -0.03187776	     -0.02255592	      0.60262912	      0.00000000	      0.00000000	      0.01745329
      0.90000000	      3.13067205	     -0.06240820	     -0.35879107	      2.86379533	      1.30789060	     -0.25391010	      0.05200358	     -0.08615539	      0.39114484	     -0.15293921	      0.50095732	      0.02299689	      0.16709822	     -0.33754282	      0.52848707	     -0.12824085	     -0.22044118	     -0.41707239	      0.18600080	     -0.31962513	      0.12334333	      0.67002524	     -0.10178055	     -0.03331907	     -0.02294821	      0.60258344	      0.00000000	      0.00000000	      0.01745329
      0.93333400	      3.15810751	     -0.05994167	     -0.36295972	      2.86799258	      1.30577215	     -0.26245656	      0.05057258	     -0.08334435	      0.37353933	     -0.13940502	      0.53024331	      0.05725845	      0.18398397	     -0.39094437	      0.57044991	     -0.14202868	     -0.23932483	     -0.45158618	      0.18541709	     -0.32505157	      0.14102615	      0.63275931	     -0.12801247	     -0.02085596	      0.01952808	      0.63063274	      0.00000000	      0.00000000	      0.01745329
      0.96666700	      3.16202261	     -0.05583761	     -0.36317612	      2.86865663	      1.30387156	     -0.27087400	      0.05165566	     -0.07827715	      0.37213144	     -0.13840128	      0.53189968	      0.05937963	      0.19624471	     -0.39174431	      0.57382660	     -0.14283707	     -0.24981267	     -0.45177148	      0.21215920	     -0.32402093	      0.14969730	      0.63148738	     -0.14942323	     -0.02355492	      0.01992025	      0.63269944	      0.00000000	      0.00000000	      0.01745329
      1.00000000	      3.17663300	     -0.05438583	     -0.36906300	      2.87168460	      1.30168084	     -0.28306486	      0.05699973	     -0.08866030	      0.35488359	     -0.10529945	      0.57090997	      0.14936325	      0.22323693	     -0.42893876	      0.63084193	     -0.23029635	     -0.29714676	     -0.48130435	      0.21235765	     -0.31475103	      0.20054923	      0.58924785	     -0.18900861	     -0.07075627	      0.12495801	      0.71152489	      0.00000000	      0.00000000	      0.01745329
      1.03333400	      3.19003180	     -0.04715421	     -0.36953089	      2.87305590	      1.30025563	     -0.29649659	      0.04878348	     -0.07515840	      0.34889076	     -0.10438994	      0.56979213	      0.15216863	      0.23244371	     -0.42731361	      0.63760422	     -0.23206631	     -0.31306906	     -0.46702377	      0.20146083	     -0.32310598	      0.19778970	      0.59199008	     -0.19172324	     -0.06572720	      0.13080468	      0.72042373	      0.00000000	      0.00000000	      0.01745329
      1.06666700	      3.19737678	     -0.04083342	     -0.36882459	      2.87369330	      1.29894929	     -0.31007551	      0.04630805	     -0.06567690	      0.34720793	     -0.10548288	      0.56802656	      0.15122986	      0.24210708	     -0.42815846	      0.64059770	     -0.22943059	     -0.32515002	     -0.46288679	      0.19580704	     -0.31903955	      0.19526544	      0.59507554	     -0.18983696	     -0.07183550	      0.13247756	      0.72011965	      0.00000000	      0.00000000	      0.01745329
      1.10000000	      3.20557438	     -0.03352502	     -0.36868962	      2.87459332	      1.29782156	     -0.32707184	      0.03681943	     -0.05683386	      0.34616739	     -0.10515795	      0.56701182	      0.15165869	      0.24342401	     -0.42985378	      0.64242227	     -0.22784141	     -0.33348384	     -0.45904764	      0.20191313	     -0.31315691	      0.19509417	      0.59987155	     -0.18540399	     -0.07716733	      0.13491258	      0.72075306	      0.00000000	      0.00000000	      0.01745329
      1.13333400	      3.21324968	     -0.02722178	     -0.36919826	      2.87582980	      1.29702829	     -0.34470975	      0.03108903	     -0.04696432	      0.34482281	     -0.10497374	      0.56643540	      0.15255561	      0.24160704	     -0.43225644	      0.64305306	     -0.22828424	     -0.33497144	     -0.45530568	      0.21187103	     -0.30836785	      0.19521843	      0.60561943	     -0.18782961	     -0.08191454	      0.13523805	      0.72167976	      0.00000000	      0.00000000	      0.01745329
      1.16666700	      3.19485945	     -0.01535065	     -0.36600752	      2.87656862	      1.29570938	     -0.36102419	      0.00977235	     -0.01550893	      0.33562770	     -0.10151120	      0.58292261	      0.14689200	      0.24808256	     -0.45673782	      0.61163407	     -0.25249111	     -0.33285832	     -0.40784005	      0.21341579	     -0.33793880	      0.13077210	      0.69074700	     -0.20714823	     -0.09179541	      0.12200006	      0.74780048	      0.00000000	      0.00000000	      0.01745329
      1.20000000	      3.19668813	     -0.00756703	     -0.36820545	      2.87790071	      1.29598730	     -0.37924872	     -0.00118699	     -0.01120375	      0.33572887	     -0.09691847	      0.58389522	      0.14606219	      0.24209590	     -0.45522615	      0.61064424	     -0.25040007	     -0.34126827	     -0.40352657	      0.21100940	     -0.33291885	      0.12187842	      0.69909158	     -0.21667038	     -0.09755069	      0.11685417	      0.74026670	      0.00000000	      0.00000000	      0.01745329
      1.23333400	      3.19843444	      0.00066680	     -0.36934415	      2.87886847	      1.29660130	     -0.39615290	     -0.01096073	     -0.00981591	      0.33729531	     -0.09428436	      0.58388898	      0.14635419	      0.23729386	     -0.45514682	      0.60753939	     -0.24935186	     -0.34675197	     -0.40152389	      0.21381862	     -0.32812346	      0.12007132	      0.70436669	     -0.20689393	     -0.10028407	      0.11850344	      0.73796803	      0.00000000	      0.00000000	      0.01745329
      1.26666700	      3.18111568	      0.01439884	     -0.36631530	      2.87844370	      1.29762479	     -0.41020324	     -0.02994443	      0.00474004	      0.33590847	     -0.08860800	      0.57589454	      0.11668038	      0.23384096	     -0.44622809	      0.55884726	     -0.24023607	     -0.32396852	     -0.35980671	      0.22688384	     -0.35705878	      0.02407348	      0.78455102	     -0.18142027	     -0.09189623	      0.11066475	      0.69444217	      0.00000000	      0.00000000	      0.01745329
      1.30000000	      3.17858173	      0.01821050	     -0.36799726	      2.87971678	      1.29878543	     -0.42623563	     -0.03794242	     -0.00170996	      0.33794230	     -0.08555929	      0.57824980	      0.11844888	      0.22116592	     -0.44578556	      0.55274290	     -0.24288186	     -0.31947388	     -0.36479593	      0.23402400	     -0.35648108	      0.02551402	      0.78490191	     -0.17139583	     -0.08902011	      0.11298144	      0.69442946	      0.00000000	      0.00000000	      0.01745329
      1.33333400	      3.17314512	      0.02043840	     -0.37006014	      2.88093956	      1.30010480	     -0.43882535	     -0.03914388	     -0.01071558	      0.34052252	     -0.08243102	      0.58055327	      0.11955061	      0.21080320	     -0.44443855	      0.54494423	     -0.24733136	     -0.31142849	     -0.37244034	      0.23432695	     -0.35914248	      0.02506295	      0.78436978	     -0.16340719	     -0.08351845	      0.11411949	      0.69382401	      0.00000000	      0.00000000	      0.01745329
      1.36666700	      3.16593540	      0.03972365	     -0.36416359	      2.88014935	      1.30137455	     -0.44665190	     -0.05954553	     -0.02509921	      0.34190967	     -0.07668229	      0.56472010	      0.10809993	      0.22243392	     -0.42504488	      0.54282835	     -0.26709675	     -0.28546518	     -0.42722339	      0.22191635	     -0.37420136	      0.00993317	      0.78380299	     -0.15012227	     -0.06763288	      0.09858422	      0.65107014	      0.00000000	      0.00000000	      0.01745329
      1.40000000	      3.16900885	      0.04429600	     -0.36299008	      2.88258678	      1.30289736	     -0.45447699	     -0.06085887	     -0.03835651	      0.33583465	     -0.07076202	      0.56228329	      0.10491269	      0.21849230	     -0.42032928	      0.53884668	     -0.28634859	     -0.26612524	     -0.44063983	      0.20761082	     -0.38587964	      0.00197998	      0.77790142	     -0.11864757	     -0.04261876	      0.10114047	      0.65087745	      0.00000000	      0.00000000	      0.01745329
      1.43333400	      3.16655348	      0.04722782	     -0.35740446	      2.88274767	      1.30384887	     -0.46064543	     -0.06255195	     -0.05124163	      0.33614958	     -0.06869345	      0.55247483	      0.10534564	      0.21381432	     -0.41494377	      0.52618420	     -0.30348859	     -0.25175595	     -0.45760278	      0.19067331	     -0.40128178	     -0.00277332	      0.76865905	     -0.09932394	     -0.02749769	      0.10151451	      0.65467629	      0.00000000	      0.00000000	      0.01745329
      1.46666700	      3.15764881	      0.04627055	     -0.35742165	      2.88486549	      1.30487487	     -0.46459783	     -0.05801721	     -0.06390463	      0.33732397	     -0.06553055	      0.55446842	      0.10598886	      0.20683678	     -0.41164504	      0.51534801	     -0.30819684	     -0.24515901	     -0.46189031	      0.17496699	     -0.41003653	     -0.00661463	      0.76246099	     -0.07710122	     -0.01505075	      0.10602046	      0.66310201	      0.00000000	      0.00000000	      0.01745329
      1.50000000	      3.15266186	      0.04426601	     -0.35111732	      2.88571856	      1.30466362	     -0.46497398	     -0.05364228	     -0.06363398	      0.33701061	     -0.06431526	      0.54613412	      0.10681778	      0.20615004	     -0.40403294	      0.49421619	     -0.30603520	     -0.24290420	     -0.45482686	      0.17700627	     -0.42729519	     -0.00182857	      0.73535363	     -0.03913020	      0.00321148	      0.11980063	      0.69811004	      0.00000000	      0.00000000	      0.01745329
      1.53333400	      3.13835332	      0.03607554	     -0.34233687	      2.88687765	      1.30426846	     -0.46380626	     -0.04438411	     -0.06178546	      0.33121841	     -0.06285595	      0.53629157	      0.11076088	      0.19897515	     -0.39257880	      0.46397729	     -0.29242420	     -0.24157372	     -0.43973504	      0.17574843	     -0.42512128	      0.00285040	      0.71087407	     -0.01127168	      0.00945612	      0.14916921	      0.75293995	      0.00000000	      0.00000000	      0.01745329
      1.56666700	      3.11911818	      0.02771854	     -0.32615224	      2.88832337	      1.30316049	     -0.46264692	     -0.04299676	     -0.06224639	      0.31311349	     -0.06414565	      0.52169238	      0.11684913	      0.18992714	     -0.38337616	      0.42746797	     -0.26880998	     -0.24110836	     -0.43245623	      0.15920352	     -0.41115455	     -0.01754403	      0.70713197	     -0.01741024	      0.01236540	      0.21117906	      0.83353332	      0.00000000	      0.00000000	      0.01745329
      1.60000000	      3.11163047	      0.02536479	     -0.32430516	      2.89057878	      1.30238848	     -0.45751893	     -0.03736438	     -0.07093616	      0.31870598	     -0.05730517	      0.52281788	      0.11600847	      0.19314695	     -0.38260735	      0.42126110	     -0.26972515	     -0.24152677	     -0.43540195	      0.15374341	     -0.41313132	     -0.01952468	      0.70636073	     -0.01185987	      0.02125571	      0.21395680	      0.83762909	      0.00000000	      0.00000000	      0.01745329
      1.63333400	      3.10350627	      0.02279401	     -0.32116434	      2.89349997	      1.30084939	     -0.44846721	     -0.02675139	     -0.07542626	      0.31842718	     -0.05202361	      0.52500725	      0.11437051	      0.20150737	     -0.38125737	      0.41457857	     -0.26843467	     -0.23905855	     -0.43884171	      0.16943940	     -0.40822533	     -0.01870786	      0.70255582	      0.00678588	      0.02738654	      0.23339820	      0.85134067	      0.00000000	      0.00000000	      0.01745329
      1.66666700	      3.09366937	      0.00208675	     -0.31256845	      2.89686862	      1.29861994	     -0.44174538	     -0.00413418	     -0.07807297	      0.30742421	     -0.04540388	      0.52416254	      0.12701523	      0.18929316	     -0.38555074	      0.40620764	     -0.23960024	     -0.25601703	     -0.45093517	      0.18342184	     -0.38486982	     -0.02217892	      0.66302128	     -0.01013944	      0.03360564	      0.34504499	      0.89004224	      0.00000000	      0.00000000	      0.01745329
      1.70000000	      3.08817859	     -0.00186639	     -0.31045400	      2.90016281	      1.29657727	     -0.43141350	      0.00157202	     -0.08344441	      0.31068316	     -0.04102574	      0.52562699	      0.12549446	      0.19631166	     -0.38293436	      0.40365824	     -0.24016556	     -0.25444398	     -0.45389321	      0.18294309	     -0.38420347	     -0.02158432	      0.66109095	     -0.00241655	      0.03822920	      0.35121677	      0.89104591	      0.00000000	      0.00000000	      0.01745329
      1.73333400	      3.08595566	     -0.00858308	     -0.30776612	      2.90386550	      1.29466847	     -0.41875972	      0.01286010	     -0.08329511	      0.31176030	     -0.04024405	      0.52600169	      0.12420517	      0.20492908	     -0.38103268	      0.40458881	     -0.23994589	     -0.25142743	     -0.45558666	      0.17342297	     -0.38351649	     -0.02337648	      0.65897648	     -0.00538592	      0.03824955	      0.35420777	      0.88918723	      0.00000000	      0.00000000	      0.01745329
      1.76666700	      3.08819755	     -0.02486381	     -0.30952970	      2.90907398	      1.29375611	     -0.40685547	      0.02974101	     -0.07250983	      0.31730200	     -0.03371191	      0.52427054	      0.14495484	      0.20334553	     -0.35633003	      0.42235483	     -0.20337196	     -0.25433405	     -0.48996134	      0.16518562	     -0.36866514	     -0.02353008	      0.60899454	     -0.03655493	      0.05568631	      0.44892079	      0.84921952	      0.00000000	      0.00000000	      0.01745329
      1.80000000	      3.08728642	     -0.03345612	     -0.30699625	      2.91343718	      1.29264142	     -0.39399925	      0.04020233	     -0.07252245	      0.31974816	     -0.03376466	      0.52430979	      0.14809154	      0.20917991	     -0.35388515	      0.42292395	     -0.19775242	     -0.25177519	     -0.48772638	      0.16734205	     -0.35519482	     -0.02361098	      0.62575557	     -0.06211304	      0.04821934	      0.44843053	      0.83776815	      0.00000000	      0.00000000	      0.01745329
      1.83333400	      3.09215663	     -0.04149602	     -0.30478752	      2.91769582	      1.29171635	     -0.38043820	      0.04791150	     -0.06565493	      0.32131851	     -0.03360657	      0.52125767	      0.14945440	      0.21763638	     -0.35083759	      0.42723903	     -0.19738283	     -0.24863922	     -0.48878792	      0.18123191	     -0.34608301	     -0.02069101	      0.63662527	     -0.09221255	      0.04158731	      0.44149136	      0.82821865	      0.00000000	      0.00000000	      0.01745329
      1.86666700	      3.11668126	     -0.05069411	     -0.30303196	      2.92193806	      1.29118090	     -0.36786010	      0.07107292	     -0.09095908	      0.32798343	     -0.04872661	      0.50465334	      0.17972981	      0.22653337	     -0.32345612	      0.45416144	     -0.22232878	     -0.26057380	     -0.50807610	      0.19768154	     -0.33520706	      0.00207501	      0.71354765	     -0.11223913	      0.02778394	      0.41393924	      0.81429757	      0.00000000	      0.00000000	      0.01745329
      1.90000000	      3.12087152	     -0.05829843	     -0.30103789	      2.92636691	      1.29112897	     -0.35508373	      0.07704288	     -0.08317270	      0.32913167	     -0.05044618	      0.50093069	      0.18157814	      0.23331123	     -0.32252617	      0.45998184	     -0.22206869	     -0.25918955	     -0.50772929	      0.21489865	     -0.32818894	      0.01138782	      0.71709028	     -0.14388692	      0.01541432	      0.40562170	      0.80321612	      0.00000000	      0.00000000	      0.01745329
      1.93333400	      3.11649482	     -0.06696282	     -0.30087651	      2.93075775	      1.29223582	     -0.34442466	      0.08654370	     -0.09008709	      0.33457236	     -0.05186929	      0.49936645	      0.18958617	      0.23410314	     -0.31213840	      0.46657604	     -0.22487277	     -0.25930684	     -0.51418021	      0.21078915	     -0.30956942	      0.03128344	      0.73151630	     -0.16984180	     -0.01739882	      0.39645449	      0.78008627	      0.00000000	      0.00000000	      0.01745329
      1.96666700	      3.12486819	     -0.07355335	     -0.30023027	      2.93527013	      1.29344506	     -0.33495665	      0.09074884	     -0.08341663	      0.33529614	     -0.05635925	      0.49303966	      0.19421546	      0.23833484	     -0.30871973	      0.47484617	     -0.22589767	     -0.25636149	     -0.51480902	      0.20651613	     -0.31152190	      0.03785705	      0.73498926	     -0.19637128	     -0.03000779	      0.38433102	      0.76739105	      0.00000000	      0.00000000	      0.01745329
      2.00000000	      3.14571399	     -0.07006359	     -0.31462514	      2.94006476	      1.29578075	     -0.32584824	      0.09559877	     -0.09161139	      0.35285241	     -0.04387484	      0.49086222	      0.22334180	      0.25316107	     -0.27353809	      0.49952950	     -0.22707534	     -0.24271709	     -0.51793863	      0.20085325	     -0.32779906	      0.09349190	      0.74985716	     -0.19325660	     -0.05765186	      0.30739922	      0.70698838	      0.00000000	      0.00000000	      0.01745329
      2.03333400	      3.15205925	     -0.07310756	     -0.31332420	      2.94433096	      1.29713705	     -0.32014827	      0.09369755	     -0.08241729	      0.35138116	     -0.04862929	      0.48472884	      0.22555056	      0.25530942	     -0.27798038	      0.50501764	     -0.22479832	     -0.24108829	     -0.51532491	      0.20735317	     -0.32435833	      0.09629638	      0.75139160	     -0.20325387	     -0.06875879	      0.30458349	      0.70236028	      0.00000000	      0.00000000	      0.01745329
      2.06666700	      3.15772441	     -0.07512610	     -0.31220293	      2.94827180	      1.29861028	     -0.31606297	      0.09146989	     -0.07427348	      0.35102102	     -0.05211879	      0.47962844	      0.22746829	      0.25678542	     -0.28178414	      0.50877213	     -0.22293810	     -0.23842060	     -0.51338006	      0.21447945	     -0.31923686	      0.09932861	      0.75344010	     -0.20792445	     -0.08072927	      0.30345928	      0.69763251	      0.00000000	      0.00000000	      0.01745329
      2.10000000	      3.16357928	     -0.07628977	     -0.31139967	      2.95111353	      1.30002465	     -0.31300289	      0.09375806	     -0.06814611	      0.35453942	     -0.05429741	      0.47631006	      0.23071316	      0.25892764	     -0.28779613	      0.50748790	     -0.21941266	     -0.23465056	     -0.51216927	      0.22383047	     -0.31467078	      0.10547848	      0.75744141	     -0.22435940	     -0.09840505	      0.29471667	      0.68571111	      0.00000000	      0.00000000	      0.01745329
      2.13333400	      3.18451684	     -0.06450081	     -0.32420502	      2.95549711	      1.30208338	     -0.31023184	      0.09172000	     -0.08058767	      0.36496037	     -0.03451735	      0.49321105	      0.24642515	      0.27956611	     -0.30613519	      0.51785514	     -0.20260175	     -0.21110937	     -0.49682014	      0.21877368	     -0.32585261	      0.14078193	      0.77505112	     -0.21903218	     -0.12886318	      0.20184147	      0.64945285	      0.00000000	      0.00000000	      0.01745329
      2.16666700	      3.19342233	     -0.06259931	     -0.32346650	      2.95876851	      1.30340661	     -0.31006250	      0.09132855	     -0.06881789	      0.36430084	     -0.03640555	      0.48784270	      0.24797043	      0.28107433	     -0.30858470	      0.52199735	     -0.20204457	     -0.21008764	     -0.49578407	      0.21846620	     -0.32128636	      0.14052423	      0.77640632	     -0.22450320	     -0.13632720	      0.20000840	      0.64816585	      0.00000000	      0.00000000	      0.01745329
      2.20000000	      3.20190007	     -0.06021668	     -0.32286459	      2.96161041	      1.30466935	     -0.31164795	      0.08970185	     -0.05772100	      0.36421400	     -0.03756968	      0.48217414	      0.24968584	      0.28174628	     -0.31165010	      0.52595750	     -0.20135272	     -0.20976752	     -0.49459003	      0.21696228	     -0.31669858	      0.13987751	      0.77797741	     -0.22834027	     -0.14321837	      0.19845108	      0.64752891	      0.00000000	      0.00000000	      0.01745329
      2.23333400	      3.21590314	     -0.05847701	     -0.32002370	      2.96307984	      1.30534532	     -0.31724121	      0.08013709	     -0.04336934	      0.36499724	     -0.04014605	      0.47213311	      0.25549601	      0.27654842	     -0.32312932	      0.52960428	     -0.19656979	     -0.21643144	     -0.49562893	      0.20556276	     -0.32220423	      0.13719212	      0.77777951	     -0.23793265	     -0.14824322	      0.18670153	      0.66715402	      0.00000000	      0.00000000	      0.01745329
      2.26666700	      3.22317391	     -0.05445800	     -0.31993598	      2.96559253	      1.30598775	     -0.32147451	      0.07695306	     -0.03255381	      0.36452823	     -0.03975341	      0.46773542	      0.25692301	      0.27562325	     -0.32607847	      0.53403139	     -0.19497642	     -0.21604644	     -0.49343006	      0.20610306	     -0.31578885	      0.13658415	      0.77990415	     -0.23772598	     -0.15439879	      0.18516714	      0.66790719	      0.00000000	      0.00000000	      0.01745329
      2.30000000	      3.23439313	     -0.05148426	     -0.32046693	      2.96808235	      1.30643524	     -0.32904127	      0.06697036	     -0.01661349	      0.36234138	     -0.03817953	      0.46568421	      0.25854313	      0.26840704	     -0.33515746	      0.53844993	     -0.18648014	     -0.22184107	     -0.48825891	      0.19651987	     -0.31842483	      0.12532783	      0.77779297	     -0.24708558	     -0.15269405	      0.16910642	      0.67835939	      0.00000000	      0.00000000	      0.01745329
      2.33333400	      3.21687280	     -0.04751205	     -0.32247336	      2.97129001	      1.30643580	     -0.33365519	      0.05240992	      0.01940735	      0.35594709	     -0.02433753	      0.48460977	      0.23358521	      0.26829248	     -0.36557253	      0.53526844	     -0.16168183	     -0.21668430	     -0.49039816	      0.21278466	     -0.32436029	      0.02398253	      0.77192019	     -0.21894994	     -0.16883879	      0.04207967	      0.70067381	      0.00000000	      0.00000000	      0.01745329
      2.36666700	      3.22727224	     -0.04333231	     -0.32330677	      2.97301086	      1.30670701	     -0.34255844	      0.04449387	      0.02114555	      0.35565795	     -0.02263012	      0.47996234	      0.23453176	      0.26024378	     -0.36820748	      0.53896767	     -0.16139939	     -0.22597478	     -0.48383325	      0.19937229	     -0.32077714	      0.01719537	      0.77219411	     -0.23072278	     -0.17165108	      0.03520898	      0.69769306	      0.00000000	      0.00000000	      0.01745329
      2.40000000	      3.23808042	     -0.03889174	     -0.32420301	      2.97478398	      1.30708514	     -0.35117588	      0.03814198	      0.02459253	      0.35506689	     -0.02007426	      0.47766016	      0.23374502	      0.25353148	     -0.37154148	      0.54164396	     -0.16230826	     -0.23265014	     -0.47632786	      0.18507115	     -0.31771554	      0.01159105	      0.76899430	     -0.22970006	     -0.17181470	      0.03206082	      0.69586519	      0.00000000	      0.00000000	      0.01745329
      2.43333400	      3.24470992	     -0.03378774	     -0.32497165	      2.97654735	      1.30757792	     -0.35987592	      0.03107079	      0.02837259	      0.35479221	     -0.01777181	      0.47710779	      0.23302607	      0.24795776	     -0.37417210	      0.54216140	     -0.16189164	     -0.23610613	     -0.46969585	      0.17735169	     -0.30952191	      0.00938771	      0.76820079	     -0.20925337	     -0.17560556	      0.03872694	      0.69554467	      0.00000000	      0.00000000	      0.01745329
      2.46666700	      3.25627447	     -0.03183917	     -0.32709428	      2.97863810	      1.30816865	     -0.36986328	      0.02745736	      0.03113033	      0.35333179	     -0.01178652	      0.47846772	      0.22529256	      0.23626946	     -0.38464837	      0.53651391	     -0.16034365	     -0.24201044	     -0.44063655	      0.17705829	     -0.29696751	      0.00339521	      0.76460382	     -0.20902739	     -0.17386549	      0.04061542	      0.69301494	      0.00000000	      0.00000000	      0.01745329
      2.50000000	      3.26081021	     -0.02612720	     -0.32857073	      2.98041180	      1.30869559	     -0.37818241	      0.02311017	      0.03558921	      0.35361206	     -0.00767180	      0.48082778	      0.22089818	      0.23148102	     -0.38655612	      0.53246176	     -0.16014076	     -0.23945405	     -0.43030565	      0.19728253	     -0.28484973	      0.00670728	      0.76602631	     -0.19352584	     -0.17605455	      0.04327992	      0.69249909	      0.00000000	      0.00000000	      0.01745329
      2.53333400	      3.26620114	     -0.02269474	     -0.33060923	      2.98239238	      1.30930513	     -0.38648338	      0.02139989	      0.03773998	      0.35368224	     -0.00506837	      0.48491472	      0.21525577	      0.22454098	     -0.39126065	      0.52486828	     -0.15753609	     -0.23695540	     -0.41106673	      0.21751681	     -0.27663275	      0.01220045	      0.76279426	     -0.17636204	     -0.17630823	      0.04478004	      0.69411632	      0.00000000	      0.00000000	      0.01745329
      2.56666700	      3.26924928	     -0.01912247	     -0.33095451	      2.98355411	      1.30971125	     -0.39446957	      0.01675821	      0.03782795	      0.35437448	     -0.00420275	      0.48702773	      0.21542862	      0.21897348	     -0.39164632	      0.52116897	     -0.15742215	     -0.23880497	     -0.40978275	      0.21905722	     -0.27544992	      0.01252415	      0.76290897	     -0.17436372	     -0.17622274	      0.04447503	      0.69403444	      0.00000000	      0.00000000	      0.01745329
      2.60000000	      3.28071236	     -0.01736888	     -0.33263550	      2.98517896	      1.31038439	     -0.40355621	      0.00959822	      0.03528196	      0.35349564	     -0.00313729	      0.48876723	      0.21197131	      0.20797181	     -0.39918187	      0.51477878	     -0.15500744	     -0.24583432	     -0.38167400	      0.21160275	     -0.28406984	      0.00948829	      0.75585820	     -0.18041096	     -0.16403530	      0.03325635	      0.69721754	      0.00000000	      0.00000000	      0.01745329
      2.63333400	      3.29142264	     -0.01318637	     -0.33096985	      2.98522273	      1.31097939	     -0.40899793	      0.00524377	      0.02933905	      0.35688140	     -0.00594301	      0.48693258	      0.20143442	      0.20515328	     -0.40747004	      0.49652329	     -0.16078805	     -0.24428033	     -0.34690589	      0.21175264	     -0.29867391	      0.00393389	      0.74911447	     -0.17106409	     -0.15635000	      0.01344926	      0.69671683	      0.00000000	      0.00000000	      0.01745329
      2.66666700	      3.28817470	     -0.01162125	     -0.33101404	      2.98662001	      1.31147378	     -0.41370319	      0.00361776	      0.02380267	      0.35565050	     -0.00728314	      0.49047531	      0.20113974	      0.20153590	     -0.40600449	      0.49329202	     -0.16179720	     -0.24431596	     -0.34764330	      0.21392659	     -0.30221243	      0.00408141	      0.74851710	     -0.17012424	     -0.15400722	      0.01270078	      0.69696061	      0.00000000	      0.00000000	      0.01745329
      2.70000000	      3.29020656	      0.00532094	     -0.32462395	      2.98663069	      1.31151094	     -0.41653896	     -0.01655907	      0.00330167	      0.35060249	     -0.00993276	      0.48401974	      0.17161090	      0.21068405	     -0.40969009	      0.47549909	     -0.20534997	     -0.23028910	     -0.32057711	      0.22143097	     -0.31364781	     -0.02154208	      0.77464894	     -0.16033286	     -0.14216618	     -0.05531591	      0.67418065	      0.00000000	      0.00000000	      0.01745329
      2.73333400	      3.28382380	      0.00535887	     -0.32446185	      2.98765604	      1.31151683	     -0.41940870	     -0.02132117	     -0.00573729	      0.35015099	     -0.00972593	      0.48758750	      0.17124069	      0.20784149	     -0.40831060	      0.47258501	     -0.20605041	     -0.23362637	     -0.32174672	      0.22687054	     -0.31695881	     -0.01976128	      0.77384944	     -0.15547118	     -0.13819698	     -0.05463007	      0.67459750	      0.00000000	      0.00000000	      0.01745329
      2.76666700	      3.27626388	      0.00504489	     -0.32411594	      2.98843723	      1.31126569	     -0.42091165	     -0.02462404	     -0.01576452	      0.34976935	     -0.00969569	      0.49069202	      0.17064342	      0.20643738	     -0.40720856	      0.47012073	     -0.20678058	     -0.23719197	     -0.32285741	      0.23066523	     -0.32111111	     -0.01807657	      0.77347162	     -0.15260613	     -0.13399433	     -0.05442697	      0.67384171	      0.00000000	      0.00000000	      0.01745329
      2.80000000	      3.27240323	      0.01237228	     -0.32238224	      2.99039029	      1.31104831	     -0.42135299	     -0.03151278	     -0.03506572	      0.33989065	      0.00280666	      0.49854643	      0.15016704	      0.21166856	     -0.41971348	      0.48207979	     -0.25424901	     -0.24102387	     -0.33375284	      0.22390007	     -0.33728740	      0.01325880	      0.79925766	     -0.14637820	     -0.10562056	     -0.07270187	      0.58572003	      0.00000000	      0.00000000	      0.01745329
      2.83333400	      3.26012382	      0.01167225	     -0.32087928	      2.99069106	      1.31059211	     -0.42146082	     -0.03524766	     -0.04794973	      0.34029186	      0.00104923	      0.50051708	      0.14946743	      0.21052776	     -0.41828617	      0.47768794	     -0.25658797	     -0.24478446	     -0.33732501	      0.22325175	     -0.34432030	      0.01500250	      0.79761448	     -0.12819606	     -0.10235682	     -0.06738983	      0.58443962	      0.00000000	      0.00000000	      0.01745329
      2.86666700	      3.24300464	      0.01106922	     -0.31744799	      2.99022066	      1.30999511	     -0.41917266	     -0.03287149	     -0.05684128	      0.34225491	     -0.00057607	      0.49899199	      0.14674106	      0.21409865	     -0.41651446	      0.47336786	     -0.26571894	     -0.24346220	     -0.34907481	      0.23048108	     -0.35387318	      0.02353440	      0.79720814	     -0.12046896	     -0.09930687	     -0.05954343	      0.57207907	      0.00000000	      0.00000000	      0.01745329
      2.90000000	      3.23172557	      0.00959651	     -0.31664791	      2.99103527	      1.30951846	     -0.41857192	     -0.03261206	     -0.06847980	      0.34152943	     -0.00100651	      0.50215084	      0.14600938	      0.21324488	     -0.41470959	      0.47112204	     -0.26698517	     -0.24524169	     -0.35128858	      0.23009167	     -0.36254225	      0.02431037	      0.79518529	     -0.11959900	     -0.09114349	     -0.05818430	      0.57209182	      0.00000000	      0.00000000	      0.01745329
      2.93333400	      3.21918318	      0.00938878	     -0.31601979	      2.99163117	      1.30895519	     -0.41745648	     -0.03134047	     -0.07979974	      0.34101549	     -0.00174490	      0.50274758	      0.14569128	      0.21359868	     -0.41413400	      0.47071028	     -0.26720745	     -0.24678281	     -0.35239039	      0.23006904	     -0.37061759	      0.02465586	      0.79279396	     -0.11667725	     -0.08411568	     -0.05679963	      0.57301597	      0.00000000	      0.00000000	      0.01745329
      2.96666700	      3.19772056	      0.01065128	     -0.31290396	      2.99187942	      1.30813568	     -0.41344718	     -0.02696990	     -0.08111880	      0.34084513	     -0.00133481	      0.50584179	      0.14149647	      0.22155327	     -0.41022112	      0.46785264	     -0.27465995	     -0.24451017	     -0.36938235	      0.24493796	     -0.37797462	      0.03219808	      0.78439708	     -0.10587928	     -0.07571655	     -0.04417880	      0.56467329	      0.00000000	      0.00000000	      0.01745329
      3.00000000	      3.18374434	      0.01131310	     -0.31279429	      2.99264018	      1.30735634	     -0.41238132	     -0.02299692	     -0.09033505	      0.34014114	     -0.00059687	      0.50994931	      0.14028051	      0.22185469	     -0.40830972	      0.46509536	     -0.27664912	     -0.24638257	     -0.37345598	      0.24663931	     -0.38575119	      0.03429724	      0.77742666	     -0.10105294	     -0.06612282	     -0.04014524	      0.56653303	      0.00000000	      0.00000000	      0.01745329
      3.03333400	      3.16375538	      0.01085877	     -0.31238679	      2.99361723	      1.30640398	     -0.40896247	     -0.01360989	     -0.08924536	      0.33801865	      0.00166936	      0.51411485	      0.13772705	      0.22691167	     -0.40690648	      0.46670814	     -0.28281052	     -0.24215979	     -0.38242979	      0.26019595	     -0.38562636	      0.04179119	      0.75681400	     -0.07439420	     -0.05848974	     -0.02515082	      0.57191370	      0.00000000	      0.00000000	      0.01745329
      3.06666700	      3.13666113	      0.00588708	     -0.31286329	      2.99504714	      1.30549366	     -0.40660319	     -0.00293493	     -0.08482889	      0.33458353	      0.00544964	      0.52436029	      0.13599564	      0.22593880	     -0.40688250	      0.46826343	     -0.29203245	     -0.24445546	     -0.39196192	      0.27439360	     -0.37747926	      0.04819706	      0.72023651	     -0.04881632	     -0.05101550	      0.00363914	      0.58763018	      0.00000000	      0.00000000	      0.01745329
      3.10000000	      3.08671881	     -0.01061823	     -0.31248331	      2.99623982	      1.30483932	     -0.40867535	      0.00423680	     -0.06955284	      0.33185527	      0.00497024	      0.54080359	      0.13281395	      0.20299324	     -0.41849458	      0.47082014	     -0.32689490	     -0.27235049	     -0.39751030	      0.27180822	     -0.34318924	      0.04729530	      0.64266116	     -0.05413781	     -0.05842372	      0.10555560	      0.63829518	      0.00000000	      0.00000000	      0.01745329
      3.13333400	      3.07156192	     -0.00697350	     -0.31380058	      2.99755681	      1.30420375	     -0.40706733	      0.01022605	     -0.08257472	      0.32831752	      0.00562925	      0.54634134	      0.12722742	      0.20736628	     -0.41379126	      0.47036904	     -0.33490416	     -0.26696343	     -0.39629616	      0.27902604	     -0.34734837	      0.04933787	      0.64333438	     -0.03279288	     -0.04689946	      0.12235846	      0.64648401	      0.00000000	      0.00000000	      0.01745329
      3.16666700	      3.05678375	     -0.00662902	     -0.31468633	      2.99845233	      1.30389403	     -0.40797173	      0.01340624	     -0.09693671	      0.32604975	      0.00471215	      0.55110818	      0.12589980	      0.20596187	     -0.41236536	      0.46817919	     -0.33573587	     -0.26996994	     -0.39489575	      0.26494527	     -0.35517035	      0.04608626	      0.64183465	     -0.01946383	     -0.03860503	      0.13211315	      0.65190687	      0.00000000	      0.00000000	      0.01745329
      3.20000000	      3.03632272	     -0.00811355	     -0.31767268	      3.00131257	      1.30340897	     -0.40770131	      0.02215164	     -0.10579729	      0.31488743	      0.00416139	      0.56444868	      0.12081564	      0.20468248	     -0.41452065	      0.47049589	     -0.33742869	     -0.27341214	     -0.38527561	      0.27170028	     -0.35538395	      0.05211910	      0.64452755	     -0.00916247	     -0.02738949	      0.18032776	      0.67306961	      0.00000000	      0.00000000	      0.01745329
      3.23333400	      3.01499743	     -0.01444265	     -0.31733111	      3.00303628	      1.30246020	     -0.41269381	      0.02276594	     -0.10468922	      0.30594103	      0.00691669	      0.57856894	      0.11063140	      0.18805292	     -0.43635717	      0.48397422	     -0.35815228	     -0.29979298	     -0.39971945	      0.26017833	     -0.37193251	      0.07804976	      0.65232598	     -0.05934255	     -0.01531687	      0.42833804	      0.73879095	      0.00000000	      0.00000000	      0.01745329
      3.26666700	      3.00095612	     -0.00915596	     -0.31957443	      3.00392224	      1.30236187	     -0.41435362	      0.02197655	     -0.11928433	      0.30162574	      0.00770596	      0.58396219	      0.10700513	      0.19121031	     -0.43169088	      0.48534957	     -0.36402164	     -0.29752501	     -0.40193608	      0.26489146	     -0.38042849	      0.08106718	      0.64892659	     -0.02710119	     -0.00386806	      0.45268736	      0.74777796	      0.00000000	      0.00000000	      0.01745329
      3.30000000	      3.00489082	     -0.00476346	     -0.32451934	      3.00738355	      1.30133633	     -0.42054900	      0.01708619	     -0.14272131	      0.28872992	      0.02867004	      0.60346999	      0.09930900	      0.18776603	     -0.45880291	      0.52262841	     -0.39690603	     -0.32085012	     -0.42492872	      0.26046803	     -0.40016911	      0.10742506	      0.64219248	     -0.05431443	      0.03372534	      0.71644658	      0.81451978	      0.00000000	      0.00000000	      0.01745329
      3.33333400	      2.99019261	     -0.00060576	     -0.32618036	      3.00790101	      1.30123693	     -0.42648027	      0.01015978	     -0.15910441	      0.28576787	      0.02865913	      0.60945772	      0.09930550	      0.18275817	     -0.45551466	      0.52053421	     -0.39629960	     -0.32630901	     -0.42488616	      0.26322287	     -0.40906527	      0.10935678	      0.63995877	     -0.03493807	      0.04472702	      0.72121833	      0.82176964	      0.00000000	      0.00000000	      0.01745329
      3.36666700	      2.98354206	      0.00378325	     -0.33044387	      3.01084614	      1.30100843	     -0.43126142	      0.00819386	     -0.16145444	      0.27099183	      0.03092371	      0.62146644	      0.09702393	      0.18177462	     -0.45543680	      0.52986222	     -0.39432246	     -0.32971388	     -0.42368643	      0.26827062	     -0.42286368	      0.11551573	      0.63453510	     -0.01864170	      0.07309826	      0.73314335	      0.84158072	      0.00000000	      0.00000000	      0.01745329
      3.40000000	      2.97962063	      0.00753825	     -0.33233487	      3.01329900	      1.30020365	     -0.43937509	      0.00129819	     -0.16413599	      0.25628268	      0.03606928	      0.63473736	      0.09513378	      0.17540972	     -0.46923990	      0.54033197	     -0.39053977	     -0.33885114	     -0.43142037	      0.27405945	     -0.44167401	      0.12331861	      0.62050345	     -0.01442792	      0.10615013	      0.74893537	      0.86234734	      0.00000000	      0.00000000	      0.01745329
      3.43333400	      2.96933138	      0.01197080	     -0.33302184	      3.01673219	      1.29858597	     -0.44949449	     -0.01484392	     -0.16954060	      0.22656802	      0.06548726	      0.66523446	      0.08036880	      0.16426834	     -0.52373869	      0.55969149	     -0.38248389	     -0.35326087	     -0.47321987	      0.28451370	     -0.44498712	      0.14259507	      0.56283674	     -0.00868519	      0.14396935	      0.82726913	      0.88076138	      0.00000000	      0.00000000	      0.01745329
      3.46666700	      2.96389280	      0.01982194	     -0.32927572	      3.01887443	      1.29784911	     -0.45869418	     -0.03033242	     -0.16631120	      0.19374036	      0.09381819	      0.67074359	      0.05733987	      0.15537861	     -0.53704319	      0.55777493	     -0.37344067	     -0.35314138	     -0.48162261	      0.29471752	     -0.46039702	      0.15107843	      0.49962561	     -0.00569935	      0.17509847	      0.83978583	      0.85829992	      0.00000000	      0.00000000	      0.01745329
      3.50000000	      2.96592890	      0.02740530	     -0.33120043	      3.02175479	      1.29667568	     -0.46915897	     -0.04161861	     -0.17321859	      0.17254560	      0.10309375	      0.68312061	      0.05004698	      0.14706369	     -0.54924971	      0.56128803	     -0.36802297	     -0.35803081	     -0.48000457	      0.29989779	     -0.47535725	      0.15146228	      0.47245753	      0.00271077	      0.20677364	      0.82992606	      0.85726472	      0.00000000	      0.00000000	      0.01745329
      3.53333400	      2.97261752	      0.04024274	     -0.32454440	      3.02410661	      1.29507224	     -0.47952447	     -0.06238040	     -0.18894577	      0.13511580	      0.12637381	      0.69850139	      0.02730347	      0.14212692	     -0.59559887	      0.56318671	     -0.36248531	     -0.36129402	     -0.49835894	      0.29195044	     -0.48280308	      0.14119506	      0.40370186	      0.02508758	      0.23573657	      0.81737327	      0.81886107	      0.00000000	      0.00000000	      0.01745329
      3.56666700	      2.97329271	      0.05105336	     -0.32763828	      3.02788460	      1.29329729	     -0.48977407	     -0.07806368	     -0.21099714	      0.10883102	      0.14191481	      0.71576589	      0.01509886	      0.13591433	     -0.60577301	      0.56657754	     -0.36186141	     -0.36526305	     -0.49523871	      0.28209457	     -0.49028251	      0.13425547	      0.37346396	      0.05400196	      0.26925606	      0.81687420	      0.80921408	      0.00000000	      0.00000000	      0.01745329
      3.60000000	      2.98661033	      0.07021734	     -0.28899517	      3.02756318	      1.29111744	     -0.49925075	     -0.11634416	     -0.24685527	      0.01313313	      0.21165095	      0.68639096	     -0.02435537	      0.13377279	     -0.63661594	      0.53355463	     -0.36942664	     -0.36767591	     -0.51313953	      0.27759202	     -0.47944904	      0.09895292	      0.25709086	      0.07498797	      0.29068094	      0.84347179	      0.72606310	      0.00000000	      0.00000000	      0.01745329
      3.63333400	      2.99716505	      0.07322782	     -0.28403731	      3.02970725	      1.28802552	     -0.50859333	     -0.12097562	     -0.26458138	     -0.01130770	      0.21750757	      0.70256764	     -0.02709554	      0.12362665	     -0.67296215	      0.52748290	     -0.36430502	     -0.38580757	     -0.50094725	      0.27047962	     -0.49022860	      0.09491207	      0.25959794	      0.07825291	      0.30964210	      0.83951406	      0.73156303	      0.00000000	      0.00000000	      0.01745329
      3.66666700	      3.01059857	      0.08035732	     -0.27525580	      3.03135631	      1.28434858	     -0.51680750	     -0.13259009	     -0.29512850	     -0.03884944	      0.22890886	      0.71696737	     -0.03786456	      0.11697009	     -0.71278863	      0.51907421	     -0.35796637	     -0.40653948	     -0.49614076	      0.25635086	     -0.49364805	      0.08585638	      0.28135887	      0.08070411	      0.32508436	      0.84295658	      0.73217177	      0.00000000	      0.00000000	      0.01745329
      3.70000000	      3.03380312	      0.09003498	     -0.26141626	      3.03334655	      1.27993051	     -0.52386410	     -0.15132590	     -0.33502478	     -0.07767444	      0.24045358	      0.72725199	     -0.05384885	      0.11260517	     -0.75955500	      0.51214215	     -0.35091806	     -0.42603419	     -0.49259869	      0.24039033	     -0.49764861	      0.06864017	      0.35120034	      0.07864373	      0.34459874	      0.85641373	      0.73925726	      0.00000000	      0.00000000	      0.01745329
      3.73333400	      3.06194910	      0.10198083	     -0.24081437	      3.03399320	      1.27475983	     -0.52778109	     -0.16778388	     -0.37654002	     -0.12054625	      0.25152868	      0.72747292	     -0.06226177	      0.12043751	     -0.79993814	      0.50543199	     -0.35005066	     -0.43922307	     -0.51021863	      0.24420145	     -0.50985225	      0.04943021	      0.48020821	      0.06465525	      0.35832198	      0.88050004	      0.75940762	      0.00000000	      0.00000000	      0.01745329
      3.76666700	      3.06900397	      0.10636730	     -0.24121301	      3.03434357	      1.27022656	     -0.53020868	     -0.17233746	     -0.37676101	     -0.11969844	      0.25437550	      0.73361897	     -0.06278555	      0.12134656	     -0.79888781	      0.49874822	     -0.34924621	     -0.44941352	     -0.51190262	      0.24218714	     -0.50903864	      0.04832346	      0.48370499	      0.06620984	      0.35895376	      0.88132563	      0.76097590	      0.00000000	      0.00000000	      0.01745329
      3.80000000	      3.11683804	      0.11967426	     -0.22360905	      3.03662182	      1.26310786	     -0.53281803	     -0.19479141	     -0.40754155	     -0.16378503	      0.26585812	      0.75133526	     -0.06597712	      0.13521627	     -0.87447051	      0.51596055	     -0.34761678	     -0.46567644	     -0.53667657	      0.22678822	     -0.53565739	      0.02183519	      0.53721644	      0.05231447	      0.37375645	      0.90478880	      0.78311419	      0.00000000	      0.00000000	      0.01745329
      3.83333400	      3.15202186	      0.12814517	     -0.21391778	      3.03750885	      1.25614412	     -0.53354302	     -0.20926308	     -0.42572651	     -0.19105963	      0.29159238	      0.76033269	     -0.05477170	      0.15132992	     -0.90919476	      0.51855955	     -0.33608496	     -0.47529493	     -0.54924449	      0.24670769	     -0.55409136	      0.01185180	      0.50420217	      0.03317341	      0.37345685	      0.92528472	      0.77660419	      0.00000000	      0.00000000	      0.01745329
      3.86666700	      3.19257907	      0.13540360	     -0.20479905	      3.03965616	      1.24861128	     -0.53162783	     -0.21968903	     -0.43331330	     -0.22504645	      0.32366479	      0.77356656	     -0.04736822	      0.17023276	     -0.95139523	      0.51576563	     -0.31121715	     -0.48071391	     -0.54257397	      0.26764685	     -0.56219027	      0.00504275	      0.39357119	      0.03304224	      0.37637840	      0.93090133	      0.74285078	      0.00000000	      0.00000000	      0.01745329
      3.90000000	      3.23099971	      0.13994855	     -0.19054511	      3.04101114	      1.24095432	     -0.52753119	     -0.23352752	     -0.44390156	     -0.25996870	      0.35345069	      0.77819513	     -0.03945691	      0.19223853	     -0.98656840	      0.49359201	     -0.27876699	     -0.48230865	     -0.51873559	      0.29151712	     -0.55065883	     -0.00003303	      0.28936106	      0.02532650	      0.37887616	      0.91822038	      0.67554950	      0.00000000	      0.00000000	      0.01745329
      3.93333400	      3.25587654	      0.14286501	     -0.18513534	      3.04256638	      1.23215525	     -0.52173268	     -0.23635481	     -0.42399065	     -0.26391850	      0.35495327	      0.78001706	     -0.04295680	      0.20533986	     -0.99475582	      0.49072322	     -0.27250584	     -0.49027223	     -0.51374658	      0.33171233	     -0.55198381	      0.00551574	      0.28160304	     -0.00456417	      0.38619707	      0.90753010	      0.65808021	      0.00000000	      0.00000000	      0.01745329
      3.96666700	      3.30595432	      0.14551818	     -0.16603152	      3.04348143	      1.22378173	     -0.51381606	     -0.24623251	     -0.42206037	     -0.29048650	      0.36236598	      0.78239234	     -0.04013436	      0.23224923	     -1.05079398	      0.48741452	     -0.27349305	     -0.49114046	     -0.50157732	      0.34537998	     -0.53956968	      0.01149886	      0.26653130	     -0.02510544	      0.38561875	      0.87489389	      0.60066891	      0.00000000	      0.00000000	      0.01745329
      4.00000000	      3.36626840	      0.15337224	     -0.14771144	      3.04437699	      1.21627402	     -0.50536805	     -0.26428913	     -0.40046206	     -0.30924925	      0.35915778	      0.76458091	     -0.02613956	      0.27044066	     -1.06494689	      0.50228882	     -0.29066615	     -0.48278367	     -0.51248689	      0.32153971	     -0.54951597	      0.00808809	      0.26294331	     -0.05314908	      0.38982372	      0.83798825	      0.56876795	      0.00000000	      0.00000000	      0.01745329
      4.03333400	      3.44105591	      0.16660934	     -0.11805394	      3.04618082	      1.20914464	     -0.49101744	     -0.27564014	     -0.39561797	     -0.34277496	      0.35650534	      0.74434526	      0.00271819	      0.34090964	     -1.09418933	      0.53017290	     -0.35059830	     -0.47494881	     -0.54175066	      0.33290408	     -0.54501370	      0.00518701	      0.29854977	     -0.11214101	      0.39612664	      0.75355700	      0.51627441	      0.00000000	      0.00000000	      0.01745329
      4.06666700	      3.49139581	      0.15997135	     -0.11152737	      3.04767153	      1.20137367	     -0.47859686	     -0.24876754	     -0.33948622	     -0.33084416	      0.35554781	      0.72801432	      0.00331965	      0.36196035	     -1.10037643	      0.53819150	     -0.35636767	     -0.47097173	     -0.54660381	      0.36666899	     -0.56207438	      0.00936199	      0.29519935	     -0.20437922	      0.39789933	      0.72607251	      0.48639000	      0.00000000	      0.00000000	      0.01745329
      4.10000000	      3.55147041	      0.12626233	     -0.09656299	      3.04744778	      1.19446024	     -0.46615308	     -0.19622108	     -0.33698810	     -0.33622272	      0.34542086	      0.70586620	      0.07288496	      0.38425134	     -1.09413574	      0.64528231	     -0.47270944	     -0.57087913	     -0.58045441	      0.40885866	     -0.54320784	      0.03310277	      0.36258777	     -0.23339324	      0.32514540	      0.21746127	      0.50178959	      0.00000000	      0.00000000	      0.01745329
      4.13333400	      3.61430388	      0.12426474	     -0.09069428	      3.04784919	      1.18798616	     -0.45278884	     -0.18086163	     -0.28683027	     -0.31633123	      0.33796823	      0.67256930	      0.04915592	      0.40193944	     -1.10825002	      0.66288615	     -0.46849844	     -0.56433339	     -0.60151352	      0.42252087	     -0.55586005	      0.03620996	      0.35738212	     -0.30494037	      0.29992369	      0.19299534	      0.51334270	      0.00000000	      0.00000000	      0.01745329
      4.16666700	      3.66584373	      0.11845079	     -0.09038015	      3.05118564	      1.18297040	     -0.43872506	     -0.15600890	     -0.22580395	     -0.30300718	      0.33394373	      0.65174637	      0.04405306	      0.42222889	     -1.10936842	      0.67542067	     -0.46689384	     -0.55640127	     -0.60257349	      0.45560438	     -0.55600486	      0.04213019	      0.36096172	     -0.38347482	      0.28034706	      0.17558067	      0.51388385	      0.00000000	      0.00000000	      0.01745329
      4.20000000	      3.73745626	      0.11670249	     -0.10592785	      3.05379990	      1.17825828	     -0.42550170	     -0.13606278	     -0.22539851	     -0.25788778	      0.30329951	      0.62035197	      0.02904163	      0.43826305	     -1.09234182	      0.73113347	     -0.46591261	     -0.55226104	     -0.62983095	      0.47845889	     -0.53901530	      0.06814067	      0.45767796	     -0.49755102	      0.18143342	      0.10589985	      0.61227538	      0.00000000	      0.00000000	      0.01745329
      4.23333400	      3.80644936	      0.11309239	     -0.14270704	      3.05687505	      1.17382286	     -0.41381890	     -0.11238385	     -0.21166050	     -0.19869103	      0.31018975	      0.62252952	      0.03028339	      0.45736959	     -1.09042370	      0.78616829	     -0.44415954	     -0.53378415	     -0.62940925	      0.50158679	     -0.54407160	      0.12558705	      0.52276901	     -0.57615959	      0.07323532	     -0.06672194	      0.66056987	      0.00000000	      0.00000000	      0.01745329
      4.26666700	      3.86818656	      0.10736617	     -0.14892093	      3.05744276	      1.16961400	     -0.40172182	     -0.09995354	     -0.14902429	     -0.17676758	      0.30285224	      0.58500765	      0.02971056	      0.46902263	     -1.08116480	      0.81056364	     -0.42789412	     -0.52452153	     -0.63448204	      0.51833073	     -0.53949893	      0.14553717	      0.52964082	     -0.65105363	      0.03302220	     -0.10298629	      0.66636585	      0.00000000	      0.00000000	      0.01745329
      4.30000000	      3.92463680	      0.10490050	     -0.15508043	      3.06088142	      1.16620948	     -0.38928560	     -0.08631608	     -0.07867759	     -0.16803304	      0.29979100	      0.55444814	      0.02569496	      0.48429942	     -1.08037947	      0.83200125	     -0.42291410	     -0.50805601	     -0.63826984	      0.54376527	     -0.52033748	      0.15519628	      0.54284720	     -0.70197773	     -0.00268228	     -0.11802934	      0.66278845	      0.00000000	      0.00000000	      0.01745329
      4.33333400	      4.00674765	      0.10410255	     -0.17123370	      3.06402806	      1.16173350	     -0.37906344	     -0.07282621	     -0.06534971	     -0.14417480	      0.28732108	      0.48753562	     -0.01426789	      0.47244518	     -1.05274632	      0.90277162	     -0.37343317	     -0.48427650	     -0.73844011	      0.54490111	     -0.48240177	      0.21879011	      0.62372357	     -0.75051195	     -0.08560901	     -0.15291056	      0.70189551	      0.00000000	      0.00000000	      0.01745329
      4.36666700	      4.06605432	      0.10480167	     -0.17778345	      3.06280101	      1.15719657	     -0.36572439	     -0.07454971	      0.00162662	     -0.11760538	      0.28589747	      0.43095523	     -0.01683061	      0.47447792	     -1.04017982	      0.93165895	     -0.35234139	     -0.46696144	     -0.79417355	      0.54732118	     -0.46981316	      0.23735501	      0.64054425	     -0.78741250	     -0.12853997	     -0.17384534	      0.70878000	      0.00000000	      0.00000000	      0.01745329
      4.40000000	      4.13814456	      0.10734405	     -0.18633797	      3.06461557	      1.15314739	     -0.35612112	     -0.07328310	      0.07088160	     -0.09835938	      0.27080073	      0.36922443	     -0.03974445	      0.46716062	     -1.02532833	      0.97012382	     -0.31445538	     -0.43197159	     -0.84977391	      0.54014810	     -0.44564182	      0.24645240	      0.67690214	     -0.78958467	     -0.15353043	     -0.18405840	      0.74423155	      0.00000000	      0.00000000	      0.01745329
      4.43333400	      4.21338340	      0.10175800	     -0.19027736	      3.06426622	      1.14953471	     -0.34744905	     -0.06385942	      0.15251330	     -0.06738912	      0.21500678	      0.30091746	     -0.05432418	      0.43938859	     -1.00416733	      0.98745848	     -0.25081656	     -0.38533215	     -0.88449653	      0.52190440	     -0.40728220	      0.23146292	      0.74204058	     -0.76599605	     -0.18950576	     -0.17259759	      0.81582399	      0.00000000	      0.00000000	      0.01745329
      4.46666700	      4.29254329	      0.11152529	     -0.19370706	      3.06514233	      1.14633984	     -0.33871988	     -0.08327721	      0.23672088	     -0.03783606	      0.18147523	      0.23564668	     -0.06353547	      0.43061428	     -0.99027540	      1.01107761	     -0.21720713	     -0.33258780	     -0.91575951	      0.50546713	     -0.33558624	      0.18519331	      0.79253096	     -0.75203719	     -0.16312094	     -0.13480328	      0.89167706	      0.00000000	      0.00000000	      0.01745329
      4.50000000	      4.37483822	      0.12311697	     -0.19131522	      3.06483089	      1.14307734	     -0.33092397	     -0.11053241	      0.30244469	      0.01474106	      0.10088193	      0.17293723	     -0.04874691	      0.42195222	     -0.97071333	      1.01094759	     -0.16241768	     -0.26322935	     -0.92083546	      0.52199344	     -0.16723821	      0.09497702	      0.78433783	     -0.77659070	     -0.06915954	     -0.01610150	      0.95603344	      0.00000000	      0.00000000	      0.01745329
      4.53333400	      4.45619020	      0.13484275	     -0.19712180	      3.06552298	      1.14061877	     -0.32377063	     -0.14291573	      0.37801671	      0.05441476	      0.09032379	      0.11950825	     -0.04226978	      0.40668932	     -0.95527388	      1.04071572	     -0.14662944	     -0.21080918	     -0.94334071	      0.55643265	     -0.11426670	      0.08670641	      0.69933771	     -0.75334367	     -0.00436742	      0.03172154	      1.03276125	      0.00000000	      0.00000000	      0.01745329
      4.56666700	      4.51950273	      0.14220352	     -0.18808941	      3.06701693	      1.13802073	     -0.31608948	     -0.16105559	      0.45176668	      0.08959287	      0.03479677	      0.05862447	     -0.03750685	      0.38892106	     -0.93114800	      1.04626467	     -0.11567195	     -0.16286961	     -0.96136454	      0.62296636	     -0.05239372	      0.12167325	      0.66445564	     -0.75138981	     -0.03346738	      0.08973497	      1.15132253	      0.00000000	      0.00000000	      0.01745329
      4.60000000	      4.63017258	      0.13991932	     -0.19758983	      3.06661489	      1.13369599	     -0.31045926	     -0.15323268	      0.33227753	      0.15710485	     -0.02204623	      0.01036212	      0.00359923	      0.34155725	     -0.89440802	      1.09475221	     -0.05255018	     -0.08871949	     -0.98874138	      0.64892562	      0.25763418	      0.35998217	      0.43505305	     -0.76394040	     -0.42125665	      0.01439904	      1.27401155	      0.00000000	      0.00000000	      0.01745329
      4.63333400	      4.68518743	      0.15403959	     -0.20316178	      3.06843298	      1.12913151	     -0.30717375	     -0.17411140	      0.35306382	      0.17213045	     -0.01074647	     -0.00824018	     -0.00492911	      0.32563131	     -0.91193272	      1.11875448	     -0.05907609	     -0.04873602	     -0.99656339	      0.70899664	      0.38698847	      0.41661002	      0.40837497	     -0.80534189	     -0.59797126	     -0.10382767	      0.63266686	      0.00000000	      0.00000000	      0.01745329
      4.66666700	      4.75083767	      0.15485767	     -0.17658081	      3.07005275	      1.12349254	     -0.30204632	     -0.18874066	      0.46413929	      0.18793751	     -0.04730848	     -0.08055344	      0.00984644	      0.29739127	     -0.87972688	      1.12576504	     -0.01018023	      0.00386611	     -1.02630898	      0.81391645	      0.43391829	      0.51504731	      0.31660738	     -0.86068790	     -0.53938652	     -0.19845313	      0.39621256	      0.00000000	      0.00000000	      0.01745329
      4.70000000	      4.79785451	      0.15563782	     -0.16861818	      3.07073250	      1.11924519	     -0.30025426	     -0.20466356	      0.53394523	      0.19908540	     -0.04240676	     -0.10081684	      0.01945932	      0.27623863	     -0.88872262	      1.13563933	     -0.01790645	      0.02401398	     -1.03103644	      0.84945441	      0.47739376	      0.52079662	      0.33751202	     -0.88436538	     -0.57638428	     -0.20489918	      0.38983464	      0.00000000	      0.00000000	      0.01745329
      4.73333400	      4.86062104	      0.16845380	     -0.14760961	      3.07209567	      1.11397694	     -0.29781957	     -0.22502149	      0.58311902	      0.19783543	     -0.06483411	     -0.14875588	      0.01089550	      0.24697411	     -0.89183148	      1.15451427	     -0.01354624	      0.07136184	     -1.08006606	      0.88439224	      0.53153024	      0.54899752	      0.33998078	     -0.88606799	     -0.61028385	     -0.21169597	      0.40116768	      0.00000000	      0.00000000	      0.01745329
      4.76666700	      4.90683118	      0.16837799	     -0.14083789	      3.07216475	      1.10977745	     -0.29685906	     -0.24100323	      0.64495068	      0.20674726	     -0.06090190	     -0.16514668	      0.02161200	      0.22185261	     -0.89560662	      1.15834468	     -0.01633414	      0.08994502	     -1.07488366	      0.90823495	      0.56450125	      0.55681249	      0.34289705	     -0.88802542	     -0.64974127	     -0.21406287	      0.38907161	      0.00000000	      0.00000000	      0.01745329
      4.80000000	      5.07602434	      0.15616852	     -0.05945827	      3.07340858	      1.10167183	     -0.29241745	     -0.13131890	      0.56989085	      0.12840091	     -0.14546104	     -0.28902417	      0.13703458	      0.13616589	     -0.84114169	      1.14373622	      0.06726276	      0.21849670	     -1.10086128	      1.07443967	      0.75738606	      0.74671419	      0.07710070	     -0.79576027	     -0.67392596	     -0.23308695	      0.37857480	      0.00000000	      0.00000000	      0.01745329
      4.83333400	      5.12733681	      0.16061427	     -0.05597486	      3.07331987	      1.09647288	     -0.29292543	     -0.14118683	      0.62002789	      0.12304899	     -0.13116112	     -0.29694367	      0.14200072	      0.10836995	     -0.85041458	      1.16529748	      0.05421099	      0.24376874	     -1.11947502	      1.08853975	      0.79356567	      0.75399140	      0.07941020	     -0.77714870	     -0.70560229	     -0.23545354	      0.35790855	      0.00000000	      0.00000000	      0.01745329
      4.86666700	      5.16764380	      0.16145208	     -0.05136313	      3.07298818	      1.09213664	     -0.29329285	     -0.15097937	      0.68488523	      0.12673935	     -0.12864877	     -0.30365354	      0.15151169	      0.08471694	     -0.85687017	      1.17174345	      0.04487435	      0.25954922	     -1.11645482	      1.08349132	      0.82350878	      0.75367940	      0.08434141	     -0.75856302	     -0.72903047	     -0.23344663	      0.34781966	      0.00000000	      0.00000000	      0.01745329
      4.90000000	      5.24978061	      0.16092105	     -0.03777476	      3.07191711	      1.08568382	     -0.29432617	     -0.14096083	      0.64170965	      0.10773011	     -0.11766876	     -0.31779352	      0.18038513	      0.03884633	     -0.86747955	      1.18944252	      0.03812913	      0.30137534	     -1.13028821	      1.03749007	      0.93806151	      0.76311501	      0.06402662	     -0.69147552	     -0.80928547	     -0.22713952	      0.30076193	      0.00000000	      0.00000000	      0.01745329
      4.93333400	      5.28842417	      0.16151360	     -0.02132393	      3.07243145	      1.07969441	     -0.29301261	     -0.14470286	      0.69226853	      0.10813843	     -0.13276622	     -0.33306138	      0.19511390	      0.01885990	     -0.88761847	      1.19176172	      0.03445426	      0.32079141	     -1.14923353	      1.01141490	      0.97356705	      0.76304451	      0.06158519	     -0.69077353	     -0.82961328	     -0.22855314	      0.28607603	      0.00000000	      0.00000000	      0.01745329
      4.96666700	      5.32610569	      0.16290739	     -0.00440825	      3.07219244	      1.07400703	     -0.29259004	     -0.14470884	      0.72697058	      0.10645108	     -0.15509237	     -0.34568449	      0.21024581	      0.00007566	     -0.90724729	      1.19543225	      0.02578290	      0.33712202	     -1.17012898	      0.96003842	      1.02453078	      0.76162060	      0.05443545	     -0.67737442	     -0.84433118	     -0.22945049	      0.26441857	      0.00000000	      0.00000000	      0.01745329
      5.00000000	      5.43589267	      0.16106866	     -0.00041302	      3.07192609	      1.06771382	     -0.29269663	     -0.15829602	      0.64489801	      0.13789614	     -0.16956049	     -0.36443940	      0.29931767	     -0.04673823	     -0.89074624	      1.21813575	      0.02734944	      0.40778259	     -1.17092600	      0.80033062	      1.10200218	      0.75852204	      0.04244863	     -0.66285735	     -0.87676388	     -0.25735338	      0.14419811	      0.00000000	      0.00000000	      0.01745329
      5.03333400	      5.45698527	      0.16116896	      0.01521210	      3.07306226	      1.06185972	     -0.29265557	     -0.15444498	      0.66922107	      0.13972896	     -0.20187660	     -0.37714353	      0.31958614	     -0.05031683	     -0.91060174	      1.22294530	      0.02334342	      0.42043945	     -1.19605777	      0.71717981	      1.15227940	      0.75624133	      0.02959855	     -0.62526826	     -0.89525393	     -0.26060457	      0.12491721	      0.00000000	      0.00000000	      0.01745329
      5.06666700	      5.49090316	      0.15812740	      0.02056165	      3.07233337	      1.05625500	     -0.29276806	     -0.15630146	      0.67260656	      0.14756615	     -0.22326504	     -0.37701111	      0.34512818	     -0.06648509	     -0.93299345	      1.22802351	      0.01123928	      0.43140251	     -1.21060874	      0.63904245	      1.18207951	      0.75432167	      0.02312561	     -0.59247556	     -0.90336528	     -0.26737471	      0.10120930	      0.00000000	      0.00000000	      0.01745329
      5.10000000	      5.50989338	      0.15766265	      0.02287028	      3.07187956	      1.05153202	     -0.29312892	     -0.16425415	      0.69746529	      0.14791105	     -0.22702284	     -0.37843153	      0.35240276	     -0.07890199	     -0.94098194	      1.23336894	      0.00614008	      0.43856245	     -1.21458876	      0.62983628	      1.17437145	      0.75409565	      0.01934280	     -0.57635289	     -0.90307376	     -0.26755112	      0.09696705	      0.00000000	      0.00000000	      0.01745329
      5.13333400	      5.52739120	      0.15464086	      0.02773874	      3.07138117	      1.04723813	     -0.29315871	     -0.16274871	      0.71314849	      0.14669887	     -0.23816873	     -0.37502919	      0.36573000	     -0.08731664	     -0.96032471	      1.24089938	      0.00323321	      0.44585110	     -1.22885162	      0.60015581	      1.17680922	      0.75340865	      0.01162444	     -0.56601159	     -0.88970768	     -0.26928966	      0.09553483	      0.00000000	      0.00000000	      0.01745329
      5.16666700	      5.53695653	      0.14863758	      0.02994707	      3.07102950	      1.04275429	     -0.29326512	     -0.15397674	      0.71709332	      0.14649743	     -0.25298434	     -0.37073979	      0.38602283	     -0.08944181	     -0.98445709	      1.25125838	      0.00698554	      0.45190478	     -1.24499433	      0.55148173	      1.19726526	      0.75265739	      0.00686998	     -0.55580405	     -0.87774828	     -0.27305291	      0.08924937	      0.00000000	      0.00000000	      0.01745329
      5.20000000	      5.56836073	      0.13863472	      0.00907194	      3.07078344	      1.03935799	     -0.29418381	     -0.17309530	      0.67600392	      0.19822900	     -0.27497372	     -0.36020379	      0.43358303	     -0.10384079	     -0.98494002	      1.28955180	      0.02419823	      0.48001776	     -1.24553236	      0.46055670	      1.18600859	      0.74310469	      0.07633963	     -0.54830035	     -0.87261439	     -0.30265551	      0.04990488	      0.00000000	      0.00000000	      0.01745329
      5.23333400	      5.56294518	      0.13607159	      0.00769027	      3.07163889	      1.03720993	     -0.29378826	     -0.17513966	      0.66504747	      0.19739846	     -0.27275910	     -0.35903057	      0.43385744	     -0.09981683	     -0.98843729	      1.29220135	      0.02665757	      0.47722910	     -1.24985757	      0.46848724	      1.18024406	      0.74323197	      0.08052890	     -0.55065663	     -0.86905371	     -0.30318268	      0.05239816	      0.00000000	      0.00000000	      0.01745329
      5.26666700	      5.55454367	      0.12763166	     -0.00269187	      3.07040964	      1.03549537	     -0.29586264	     -0.17501030	      0.67146950	      0.19499723	     -0.25394067	     -0.33487039	      0.45145423	     -0.09208432	     -1.01903583	      1.31602172	      0.04178577	      0.48111352	     -1.25813800	      0.56800130	      1.12903426	      0.74848937	      0.12527982	     -0.58985440	     -0.85551487	     -0.31143321	      0.07389225	      0.00000000	      0.00000000	      0.01745329
      5.30000000	      5.53511730	      0.12473555	     -0.00555977	      3.07090810	      1.03594675	     -0.29559733	     -0.17505229	      0.64237629	      0.19074991	     -0.25101852	     -0.33041783	      0.44902216	     -0.08192357	     -1.01475595	      1.31710830	      0.04912845	      0.47268134	     -1.25860016	      0.58703108	      1.12146354	      0.75074109	      0.13310801	     -0.60142988	     -0.85528859	     -0.31274780	      0.07575363	      0.00000000	      0.00000000	      0.01745329
      5.33333400	      5.50906691	      0.11691392	     -0.01380180	      3.06957926	      1.03719816	     -0.29735774	     -0.17140520	      0.63820884	      0.17770955	     -0.22875781	     -0.31549718	      0.45173323	     -0.06939464	     -1.02694679	      1.33136639	      0.07101610	      0.46670541	     -1.25346884	      0.67536188	      1.08092108	      0.76620766	      0.15050533	     -0.64419461	     -0.83581536	     -0.32000301	      0.09458215	      0.00000000	      0.00000000	      0.01745329
      5.36666700	      5.47155533	      0.10784057	     -0.01933730	      3.06965644	      1.04036223	     -0.29830721	     -0.15975329	      0.62891398	      0.15769134	     -0.20565414	     -0.30328231	      0.44444492	     -0.05117941	     -1.02468833	      1.33426983	      0.09167595	      0.45281521	     -1.25371570	      0.76935345	      1.03555092	      0.78991704	      0.15306878	     -0.67938356	     -0.82074116	     -0.32714194	      0.10586264	      0.00000000	      0.00000000	      0.01745329
      5.40000000	      5.41941871	      0.09639748	     -0.01359837	      3.07064789	      1.04410885	     -0.29890143	     -0.12338701	      0.63966587	      0.11524757	     -0.18189679	     -0.30092705	      0.42428313	     -0.02858155	     -1.03131413	      1.32414746	      0.11612430	      0.42894996	     -1.25299157	      0.89726523	      0.98737174	      0.82878365	      0.12593989	     -0.73090111	     -0.78624334	     -0.33769345	      0.12239465	      0.00000000	      0.00000000	      0.01745329
      5.43333400	      5.36712703	      0.08727068	     -0.00527530	      3.07101082	      1.04999090	     -0.29990008	     -0.08919337	      0.63650307	      0.06524260	     -0.16294333	     -0.29990143	      0.40498825	     -0.00564942	     -1.02436591	      1.29683839	      0.13218568	      0.39909437	     -1.24532954	      1.01901680	      0.94477456	      0.86271428	      0.08845145	     -0.76819285	     -0.74767055	     -0.34698765	      0.13720081	      0.00000000	      0.00000000	      0.01745329
      5.46666700	      5.32470621	      0.08262082	     -0.01145735	      3.07095731	      1.05686805	     -0.30061775	     -0.08630278	      0.58205352	      0.05270918	     -0.15681402	     -0.29285633	      0.39890294	      0.01473252	     -1.00429587	      1.28879058	      0.14912494	      0.37685642	     -1.23465454	      1.06078167	      0.92991923	      0.86731528	      0.09283794	     -0.79579472	     -0.74770606	     -0.34937352	      0.14044946	      0.00000000	      0.00000000	      0.01745329
      5.50000000	      5.24245838	      0.08528720	      0.03282225	      3.07263807	      1.06573904	     -0.30088734	     -0.03680584	      0.59942162	     -0.04878442	     -0.16137029	     -0.31768447	      0.37460699	      0.06747836	     -0.99597855	      1.21340067	      0.15039476	      0.32790651	     -1.22651025	      1.23259549	      0.91282535	      0.90433087	     -0.04663554	     -0.82277834	     -0.68544533	     -0.35338725	      0.17157388	      0.00000000	      0.00000000	      0.01745329
      5.53333400	      5.19958258	      0.07614112	      0.02724452	      3.07278547	      1.07422052	     -0.30190623	     -0.03372307	      0.53966266	     -0.05074596	     -0.15755169	     -0.30887017	      0.36954600	      0.08550026	     -0.97452801	      1.19702854	      0.16884590	      0.30605663	     -1.20457798	      1.26719443	      0.88622911	      0.90216416	     -0.04383198	     -0.87651028	     -0.67763583	     -0.35734717	      0.18215696	      0.00000000	      0.00000000	      0.01745329
      5.56666700	      5.15298715	      0.06854422	      0.02328656	      3.07171019	      1.08541972	     -0.30199977	     -0.03501433	      0.52345121	     -0.05021638	     -0.16231526	     -0.30641634	      0.38167045	      0.10356466	     -0.92987734	      1.16140573	      0.19159127	      0.27331181	     -1.16054892	      1.29796752	      0.80939998	      0.89613800	     -0.08492212	     -0.95549159	     -0.61994401	     -0.36271301	      0.21599914	      0.00000000	      0.00000000	      0.01745329
      5.60000000	      5.09267258	      0.06413132	      0.02724918	      3.07196019	      1.09583437	     -0.30083270	     -0.04330153	      0.50214215	     -0.04524865	     -0.17769009	     -0.30668635	      0.38918789	      0.13496982	     -0.89340248	      1.12582126	      0.20790608	      0.23976034	     -1.14411285	      1.31343071	      0.75715335	      0.88690628	     -0.12747440	     -1.03190993	     -0.57671773	     -0.37136795	      0.23468812	      0.00000000	      0.00000000	      0.01745329
      5.63333400	      5.01969804	      0.06216760	      0.02083981	      3.07345479	      1.10787978	     -0.30086526	     -0.05283411	      0.47831869	     -0.03411395	     -0.18180008	     -0.28950867	      0.39253716	      0.17712798	     -0.84868442	      1.08504511	      0.20847008	      0.19684192	     -1.11140469	      1.32790034	      0.71497770	      0.87160053	     -0.18103342	     -1.06998182	     -0.54404382	     -0.37940681	      0.26442515	      0.00000000	      0.00000000	      0.01745329
      5.66666700	      4.86512432	      0.08363097	      0.00358155	      3.07589327	      1.11953521	     -0.30305233	     -0.09470511	      0.53606134	     -0.01468182	     -0.19917859	     -0.20800194	      0.30822565	      0.27292990	     -0.87622249	      1.03371004	      0.14147832	      0.09419403	     -1.08871635	      1.35998430	      0.68815838	      0.74516377	     -0.24955422	     -1.09139350	     -0.49185591	     -0.44648413	      0.27579910	      0.00000000	      0.00000000	      0.01745329
      5.70000000	      4.80479849	      0.07421143	     -0.01264013	      3.07693406	      1.13153327	     -0.30381494	     -0.09782355	      0.46702072	     -0.00469102	     -0.18202409	     -0.18471880	      0.30971821	      0.29106338	     -0.82804311	      1.01000752	      0.14830786	      0.06057206	     -1.05829244	      1.36370310	      0.66637072	      0.73442576	     -0.25720423	     -1.07003736	     -0.47238482	     -0.44718694	      0.29135999	      0.00000000	      0.00000000	      0.01745329
      5.73333400	      4.70033148	      0.07223413	     -0.04187402	      3.07749787	      1.14392699	     -0.30621691	     -0.12831452	      0.37333569	      0.01981430	     -0.15793405	     -0.11587454	      0.29770945	      0.33885078	     -0.80646466	      0.98423124	      0.09654378	     -0.01813965	     -1.02641501	      1.35179378	      0.75493094	      0.65594782	     -0.33292035	     -1.00551809	     -0.53273438	     -0.47011253	      0.34460527	      0.00000000	      0.00000000	      0.01745329
      5.76666700	      4.60808287	      0.06262627	     -0.06536751	      3.07879666	      1.15688548	     -0.30753922	     -0.13128201	      0.27414587	      0.03506951	     -0.12724878	     -0.06238670	      0.28104435	      0.36532115	     -0.77863113	      0.95317023	      0.07551152	     -0.07573307	     -0.98611013	      1.32214659	      0.83020443	      0.61178020	     -0.32939502	     -0.94447603	     -0.51482727	     -0.46684712	      0.24892561	      0.00000000	      0.00000000	      0.01745329
      5.80000000	      4.50691995	      0.04723706	     -0.08464105	      3.08038868	      1.17021974	     -0.30918394	     -0.11167020	      0.22680040	      0.04499683	     -0.11263343	     -0.00760472	      0.27278284	      0.38830742	     -0.74460690	      0.92013097	      0.03917396	     -0.14500049	     -0.94978313	      1.26388388	      0.83333588	      0.61882853	     -0.04656581	     -0.86954084	     -0.42488668	     -0.39032917	      0.35693508	      0.00000000	      0.00000000	      0.01745329
      5.83333400	      4.43471962	      0.03189134	     -0.09596088	      3.08090872	      1.18283084	     -0.31012791	     -0.10682982	      0.15276194	      0.06624440	     -0.09489036	      0.02570055	      0.27196997	      0.39252064	     -0.71192770	      0.87165078	      0.04358606	     -0.18094056	     -0.88469329	      1.20990423	      0.83660010	      0.62059607	     -0.06730384	     -0.85020216	     -0.36507375	     -0.35714475	      0.40975588	      0.00000000	      0.00000000	      0.01745329
      5.86666700	      4.32562152	      0.05013542	     -0.13931079	      3.08282550	      1.19252896	     -0.31364645	     -0.16744737	      0.17162720	      0.11930494	     -0.10822030	      0.12359580	      0.25778684	      0.44562481	     -0.69562383	      0.87812783	     -0.06300184	     -0.23573231	     -0.84675537	      1.08897778	      0.70640389	      0.58992811	      0.35478037	     -0.93627305	     -0.37908359	     -0.06779922	      0.60191165	      0.00000000	      0.00000000	      0.01745329
      5.90000000	      4.24021568	      0.03412488	     -0.15375607	      3.08417836	      1.20431113	     -0.31571273	     -0.15772754	      0.12227704	      0.13970667	     -0.09880956	      0.16066365	      0.25311735	      0.44433964	     -0.64820927	      0.82718818	     -0.04886930	     -0.26458662	     -0.76995593	      1.06823935	      0.62245708	      0.56464454	      0.31582732	     -0.94738878	     -0.44907019	     -0.03334377	      0.60922109	      0.00000000	      0.00000000	      0.01745329
      5.93333400	      4.09594167	      0.03947588	     -0.21662909	      3.08879378	      1.21257849	     -0.32065321	     -0.19482475	      0.16800285	      0.16627925	      0.01759627	      0.28516804	      0.16712484	      0.46554655	     -0.66925637	      0.85884852	     -0.15375807	     -0.32947617	     -0.74153041	      1.10867350	      0.40660832	     -0.09749468	      0.63376312	     -1.10325246	     -0.55735075	      0.24177991	      0.73140904	      0.00000000	      0.00000000	      0.01745329
      5.96666700	      4.02877827	      0.02323093	     -0.22809213	      3.08856555	      1.22158277	     -0.32251596	     -0.17289681	      0.13314101	      0.17165052	      0.04952659	      0.30615176	      0.18554703	      0.45601168	     -0.60666020	      0.83145386	     -0.15869400	     -0.35462317	     -0.69864453	      1.10058740	      0.27723328	     -0.10572339	      0.57805505	     -1.19818919	     -0.57781489	      0.16753432	      0.85338247	      0.00000000	      0.00000000	      0.01745329
      6.00000000	      3.93353668	      0.01937966	     -0.23709904	      3.08990442	      1.22893728	     -0.32653844	     -0.18756354	      0.15195587	      0.15467223	      0.10676286	      0.36945444	      0.20019450	      0.47149788	     -0.59318484	      0.80235226	     -0.17861430	     -0.37952953	     -0.67460937	      1.09971912	      0.11486953	     -0.08451009	      0.31831822	     -1.31254382	     -0.45829773	      0.00693412	      0.87962282	      0.00000000	      0.00000000	      0.01745329
      6.03333400	      3.86619274	      0.00611087	     -0.23968717	      3.08859272	      1.23471079	     -0.33102596	     -0.16397405	      0.09817434	      0.15186170	      0.10733795	      0.39017977	      0.20728902	      0.45834588	     -0.56375315	      0.77683979	     -0.18171033	     -0.40294901	     -0.65547208	      1.10096296	      0.06978727	     -0.07821630	      0.31653032	     -1.40372663	     -0.46409406	     -0.03717174	      0.82962316	      0.00000000	      0.00000000	      0.01745329
      6.06666700	      3.75303603	      0.00867060	     -0.24531524	      3.09005630	      1.23994334	     -0.33329208	     -0.18087878	      0.17140100	      0.14166080	      0.14942041	      0.47050020	      0.22813710	      0.48761566	     -0.56372271	      0.77907489	     -0.31310649	     -0.45740788	     -0.62562401	      1.10277137	     -0.18618322	      0.01650556	      0.60471069	     -1.44221327	     -0.26131605	     -0.14668885	      0.63552029	      0.00000000	      0.00000000	      0.01745329
      6.10000000	      3.67167641	     -0.00832824	     -0.24723346	      3.08849392	      1.24371053	     -0.33910266	     -0.16829290	      0.14172126	      0.14640746	      0.14635434	      0.48996627	      0.23619171	      0.46670690	     -0.51994222	      0.74772038	     -0.28725533	     -0.47561677	     -0.62067374	      1.08725123	     -0.24297540	      0.02723377	      0.61933534	     -1.48838683	     -0.22846576	     -0.15712049	      0.64192597	      0.00000000	      0.00000000	      0.01745329
      6.13333400	      3.57582806	     -0.01705503	     -0.26255057	      3.09008936	      1.24563387	     -0.34283340	     -0.16061663	      0.21339395	      0.15982573	      0.15084237	      0.55871671	      0.24523513	      0.46772295	     -0.51468338	      0.71824200	     -0.26017806	     -0.47657623	     -0.61805608	      1.09011140	     -0.48184661	      0.14666242	      0.79424424	     -1.45796231	     -0.08368601	     -0.11647641	      0.64214588	      0.00000000	      0.00000000	      0.01745329
      6.16666700	      3.48816974	     -0.02628010	     -0.26981698	      3.08771316	      1.24776255	     -0.34765383	     -0.13921309	      0.19295518	      0.17401542	      0.15029352	      0.59903571	      0.25339980	      0.45590871	     -0.49873160	      0.66318472	     -0.24297893	     -0.47318570	     -0.57851208	      1.09884448	     -0.53690666	      0.17046505	      0.79677602	     -1.41722255	     -0.06682088	     -0.09759860	      0.67414365	      0.00000000	      0.00000000	      0.01745329
      6.20000000	      3.38070416	     -0.03974918	     -0.27323608	      3.08541823	      1.24701242	     -0.35441270	     -0.12965201	      0.20987922	      0.17955122	      0.15015153	      0.66610360	      0.27633694	      0.44565980	     -0.51131076	      0.60411007	     -0.18641240	     -0.46733624	     -0.59287340	      1.08508723	     -0.62390011	      0.21506813	      0.83735792	     -1.37845057	     -0.02435124	     -0.06179455	      0.75227131	      0.00000000	      0.00000000	      0.01745329
      6.23333400	      3.28551336	     -0.04563038	     -0.28118701	      3.08405693	      1.24476884	     -0.35970668	     -0.11641426	      0.19994839	      0.18181420	      0.16014385	      0.73595116	      0.29291441	      0.44300124	     -0.53166185	      0.55961283	     -0.13338642	     -0.45013667	     -0.61438343	      1.07602871	     -0.68605888	      0.26896020	      0.86900198	     -1.32789236	      0.02823188	     -0.02006978	      0.75122741	      0.00000000	      0.00000000	      0.01745329
      6.26666700	      3.20383631	     -0.04404132	     -0.27989005	      3.08032809	      1.24023192	     -0.36301411	     -0.09883690	      0.15947618	      0.18067495	      0.15772467	      0.77898257	      0.29475139	      0.44416591	     -0.54633877	      0.53260882	     -0.12101397	     -0.44355146	     -0.64477060	      1.08334871	     -0.70631999	      0.29291415	      0.86189295	     -1.26717684	      0.06553846	      0.00293806	      0.73584972	      0.00000000	      0.00000000	      0.01745329
      6.30000000	      3.10959080	     -0.05364424	     -0.28179860	      3.07691127	      1.23383284	     -0.36791722	     -0.07533356	      0.13769031	      0.17861629	      0.16385764	      0.84339820	      0.30546368	      0.43385131	     -0.58975390	      0.49949419	     -0.09218479	     -0.44840903	     -0.67926626	      1.08500981	     -0.72717113	      0.31836526	      0.82365074	     -1.20312685	      0.10903980	      0.02387682	      0.71334751	      0.00000000	      0.00000000	      0.01745329
      6.33333400	      3.01377903	     -0.06664174	     -0.28675215	      3.07350632	      1.22587721	     -0.37401176	     -0.05671582	      0.12375339	      0.18628132	      0.18009564	      0.91059549	      0.32361780	      0.41633560	     -0.63944497	      0.46364507	     -0.05530353	     -0.46122641	     -0.71080442	      1.10088915	     -0.71272712	      0.35222071	      0.68024266	     -1.13487321	      0.17487482	      0.05355239	      0.66579280	      0.00000000	      0.00000000	      0.01745329
      6.36666700	      2.91323312	     -0.07088933	     -0.29157826	      3.06863849	      1.21561179	     -0.37661260	     -0.02441165	      0.06964465	      0.19118145	      0.18786159	      0.97500479	      0.31920593	      0.40313215	     -0.68762184	      0.43519120	     -0.05000457	     -0.46559968	     -0.75566653	      1.13492453	     -0.62204071	      0.37290065	      0.53979457	     -1.08198586	      0.17023075	      0.07122877	      0.54355450	      0.00000000	      0.00000000	      0.01745329
      6.40000000	      2.83492638	     -0.08011543	     -0.30369719	      3.06504626	      1.20561233	     -0.38186475	     -0.00036372	      0.00383636	      0.19836468	      0.20562679	      1.02683743	      0.31040076	      0.37594496	     -0.73087663	      0.41996236	     -0.04728273	     -0.48152180	     -0.78351396	      1.11727996	     -0.55326878	      0.38934371	      0.39530631	     -1.05471197	      0.18983327	      0.05436898	      0.34878210	      0.00000000	      0.00000000	      0.01745329
      6.43333400	      2.77796477	     -0.09211011	     -0.29884972	      3.05990854	      1.19570020	     -0.38901027	     -0.00292256	      0.01905152	      0.18944238	      0.17406841	      1.05119193	      0.32529620	      0.36001270	     -0.76287001	      0.38441059	     -0.02477808	     -0.50103499	     -0.81670688	      0.96063586	     -0.74296829	      0.39212388	      0.41804775	     -0.98136617	      0.31861845	      0.06356114	      0.36990236	      0.00000000	      0.00000000	      0.01745329
      6.46666700	      2.65567951	     -0.08294941	     -0.29721819	      3.05405822	      1.18390613	     -0.39423219	     -0.05274289	      0.10307689	      0.17967065	      0.19466368	      1.10244562	      0.28776133	      0.32015675	     -0.82305706	      0.30838985	     -0.03460122	     -0.48238422	     -0.82676414	      0.63881980	     -1.05178665	      0.33508734	      0.46979787	     -0.88769760	      0.52494807	      0.09617589	      0.13271556	      0.00000000	      0.00000000	      0.01745329
      6.50000000	      2.59058070	     -0.08758775	     -0.30737195	      3.04982031	      1.17356303	     -0.39856962	     -0.01969961	      0.03731616	      0.18564835	      0.20526259	      1.13703235	      0.28370400	      0.29524396	     -0.84577415	      0.27142865	     -0.03029158	     -0.49170426	     -0.83951562	      0.56777337	     -1.03736407	      0.31336989	      0.47301767	     -0.81194609	      0.52087506	      0.10023217	      0.11737238	      0.00000000	      0.00000000	      0.01745329
      6.53333400	      2.48412895	     -0.13489515	     -0.28036710	      3.04257334	      1.15728714	     -0.40718849	      0.04316713	      0.04990908	      0.22743009	      0.10261658	      1.13438505	      0.25359479	      0.20013738	     -0.91357618	      0.13165673	      0.02448183	     -0.49903311	     -0.86230447	      0.67789984	     -0.91308352	      0.23294589	      0.80782311	     -0.70530775	      0.71694462	      0.09801896	     -0.13072245	      0.00000000	      0.00000000	      0.01745329
      6.56666700	      2.40437314	     -0.13465881	     -0.28938351	      3.03745085	      1.14307260	     -0.41084902	      0.03668131	      0.00198179	      0.24276202	      0.12625749	      1.18974706	      0.24017270	      0.17534590	     -0.96932261	      0.09844150	      0.01389670	     -0.47834932	     -0.89183701	      0.76902788	     -0.71969898	      0.22719740	      0.82600706	     -0.50401125	      0.83986544	      0.08766223	     -0.04173799	      0.00000000	      0.00000000	      0.01745329
      6.60000000	      2.29085267	     -0.17630487	     -0.27474787	      3.03358943	      1.13076425	     -0.42160531	      0.06741962	     -0.05694855	      0.28361558	      0.03535171	      1.19141577	      0.21958527	      0.06597800	     -1.00644871	      0.00164933	      0.02116507	     -0.46172599	     -0.89827217	      0.82606304	     -0.41552821	      0.05966917	      0.63942429	     -0.47751676	      0.91252240	      0.08557762	      0.04755657	      0.00000000	      0.00000000	      0.01745329
      6.63333400	      2.19169922	     -0.19135705	     -0.27101727	      3.02932996	      1.11642078	     -0.42929884	      0.12544578	     -0.19328883	      0.32846014	      0.00496651	      1.22069328	      0.19790319	     -0.00112254	     -1.04662399	     -0.01993269	     -0.05194479	     -0.44755631	     -0.91093917	      0.85285767	     -0.08221502	      0.08727489	      0.68704342	     -0.53040246	      0.91948194	      0.08073136	     -0.00842322	      0.00000000	      0.00000000	      0.01745329
      6.66666700	      2.08291114	     -0.18873529	     -0.25039158	      3.02360195	      1.10280945	     -0.43735136	      0.09898436	     -0.21557383	      0.37649990	     -0.14556162	      1.24915309	      0.18040304	     -0.05617868	     -1.11929885	     -0.06754834	     -0.08566933	     -0.38045837	     -0.92141929	      0.75469935	     -0.14023845	      0.28142299	      0.95978736	     -0.54352822	      1.09577101	      0.10464324	     -0.11452220	      0.00000000	      0.00000000	      0.01745329
      6.70000000	      1.95310386	     -0.20997067	     -0.07323881	      3.01891265	      1.08775199	     -0.44896264	      0.06225092	     -0.15108144	     -0.09557750	      0.25119973	      1.10627087	      0.16004107	     -0.15536923	     -1.16291981	     -0.26229454	     -0.19240276	     -0.34752371	     -0.90235790	      0.51214560	     -0.68624800	      2.01133464	      0.58864606	     -0.16881801	      1.09594528	      0.89324950	     -0.24789769	      0.00000000	      0.00000000	      0.01745329
      6.73333400	      1.84280286	     -0.26037051	     -0.02852379	      3.01344364	      1.07235186	     -0.46059108	      0.16536813	     -0.26564663	     -0.01703066	      0.05412180	      1.08314003	      0.16987933	     -0.25468249	     -1.19654851	     -0.34362896	     -0.25043765	     -0.32320024	     -0.85521089	      0.68752735	     -0.73946000	      1.80845014	      0.37599025	     -0.27731092	      1.14383777	      0.92298538	     -0.24132800	      0.00000000	      0.00000000	      0.01745329
      6.76666700	      1.70491574	     -0.23624267	     -0.17529200	      3.00959326	      1.06051120	     -0.46405707	      0.21008368	     -0.23832249	      0.42495608	     -0.29424592	      1.28809192	      0.12635835	     -0.32823850	     -1.24965312	     -0.20769218	     -0.38059406	     -0.24520897	     -0.79983776	      0.68084734	     -0.83657601	      0.95789660	      0.55235176	     -0.26977246	      1.23939728	      0.96745125	     -0.17956083	      0.00000000	      0.00000000	      0.01745329
      6.80000000	      1.65586819	     -0.23659976	     -0.16900279	      3.00935208	      1.04882421	     -0.46874623	      0.23058266	     -0.33503368	      0.42531927	     -0.29887276	      1.30810922	      0.12711628	     -0.36025401	     -1.27992018	     -0.20018629	     -0.39035482	     -0.22416925	     -0.79075898	      0.68198676	     -0.81209320	      0.95480976	      0.55114352	     -0.23822368	      1.27109627	      0.96605116	     -0.14213502	      0.00000000	      0.00000000	      0.01745329
      6.83333400	      1.61084152	     -0.23893778	     -0.16107262	      3.00827841	      1.03713239	     -0.47411166	      0.25976847	     -0.42722108	      0.42467620	     -0.30821600	      1.33543882	      0.12472648	     -0.39019988	     -1.33235124	     -0.20583805	     -0.40287072	     -0.20360152	     -0.76038235	      0.67535602	     -0.78888709	      0.95250750	      0.52400898	     -0.21288530	      1.30265100	      0.96574083	     -0.10190945	      0.00000000	      0.00000000	      0.01745329
      6.86666700	      1.54678476	     -0.21111429	     -0.12820462	      3.00536261	      1.02623630	     -0.48343535	      0.21530009	     -0.47700258	      0.43478909	     -0.40597252	      1.32423394	      0.11141476	     -0.41380782	     -1.37685546	     -0.27653201	     -0.45126059	     -0.13604462	     -0.65878787	      0.65811716	     -0.72421132	      0.95804804	      0.32087193	     -0.17403033	      1.37913893	      0.96609013	     -0.01598427	      0.00000000	      0.00000000	      0.01745329
      6.90000000	      1.47623352	     -0.19441567	     -0.09705053	      3.00454807	      1.01564875	     -0.49040741	      0.18899448	     -0.52477193	      0.42674823	     -0.45877549	      1.33305156	      0.08207539	     -0.46695319	     -1.42624449	     -0.33954919	     -0.49638394	     -0.07842017	     -0.58290174	      0.63004205	     -0.68251903	      0.96613655	      0.23174233	     -0.16146977	      1.42091951	      0.96501428	      0.03212969	      0.00000000	      0.00000000	      0.01745329
      6.93333400	      1.39918554	     -0.17399981	     -0.06231963	      3.00201730	      1.00518523	     -0.49541806	      0.15277645	     -0.56552792	      0.39317830	     -0.48958136	      1.33430444	      0.05717644	     -0.51490505	     -1.46490647	     -0.41200474	     -0.56322877	     -0.01113029	     -0.51610622	      0.61623556	     -0.63236457	      0.97784473	      0.15153907	     -0.17490066	      1.46319868	      0.95661360	      0.02260469	      0.00000000	      0.00000000	      0.01745329
      6.96666700	      1.36825767	     -0.17131301	     -0.04656996	      3.00227082	      0.99669745	     -0.49913900	      0.15794268	     -0.62033728	      0.38306349	     -0.50197883	      1.34363311	      0.05546447	     -0.54100497	     -1.49986511	     -0.42386140	     -0.57889201	      0.00269495	     -0.49881797	      0.59132686	     -0.62916857	      0.98131369	      0.13632854	     -0.16634035	      1.47065505	      0.95474137	      0.05956157	      0.00000000	      0.00000000	      0.01745329
      7.00000000	      1.35095211	     -0.15411226	     -0.02188170	      3.00161099	      0.99242425	     -0.50280429	      0.12154448	     -0.65962717	      0.36282020	     -0.54189351	      1.33027125	      0.03959485	     -0.54835168	     -1.51770790	     -0.44598559	     -0.60610159	      0.02108249	     -0.48577640	      0.51800094	     -0.60779208	      0.98495390	      0.10721584	     -0.11160395	      1.45418727	      0.95889688	      0.24369297	      0.00000000	      0.00000000	      0.01745329
      7.03333400	      1.33326032	     -0.14060478	     -0.00255810	      3.00104600	      0.98865710	     -0.50523790	      0.09019507	     -0.68494005	      0.33303123	     -0.55903492	      1.32384857	      0.03052647	     -0.55670165	     -1.53551732	     -0.47144907	     -0.62884195	      0.04024232	     -0.47976997	      0.44979109	     -0.58848033	      0.98878485	      0.08879456	     -0.05745303	      1.42280525	      0.99333225	      0.43262658	      0.00000000	      0.00000000	      0.01745329
      7.06666700	      1.19606969	     -0.16302943	      0.11504763	      3.00066403	      0.97907226	     -0.51273360	      0.04796493	     -0.54877300	      0.02457779	     -0.29088433	      1.24176051	      0.03678072	     -0.67752757	     -1.55993574	     -0.71471157	     -0.81269630	      0.14099662	     -0.39176146	      0.36699498	     -0.71667687	      1.08190256	      0.18532568	      0.38437365	      1.30487081	      1.36323334	      0.34996629	      0.00000000	      0.00000000	      0.01745329
      7.10000000	      1.19400461	     -0.16567167	      0.11835244	      3.00141233	      0.97769454	     -0.51402095	      0.04605501	     -0.57427075	      0.01768185	     -0.29150217	      1.23830174	      0.03794841	     -0.68239343	     -1.56167724	     -0.71719128	     -0.81808436	      0.13472340	     -0.40267245	      0.37752746	     -0.70071242	      1.08567537	      0.18278095	      0.39895331	      1.28255344	      1.36961976	      0.37861564	      0.00000000	      0.00000000	      0.01745329
      7.13333400	      1.19775447	     -0.16683650	      0.11752917	      3.00191518	      0.97779560	     -0.51433561	      0.05005135	     -0.57884467	      0.01391219	     -0.29187699	      1.23999082	      0.03968873	     -0.68411172	     -1.56172333	     -0.71955709	     -0.81920524	      0.13488131	     -0.40703156	      0.37440135	     -0.69040876	      1.08608452	      0.18105858	      0.40064778	      1.27316838	      1.37176194	      0.38314500	      0.00000000	      0.00000000	      0.01745329
      7.16666700	      1.20670052	     -0.16620649	      0.11620440	      3.00204832	      0.98000431	     -0.51515328	      0.05131021	     -0.56623568	      0.00930824	     -0.29067040	      1.23950094	      0.03403393	     -0.68067404	     -1.56249115	     -0.71599809	     -0.82152694	      0.12935491	     -0.40556123	      0.37809397	     -0.67502169	      1.08625881	      0.18350557	      0.40011567	      1.26729733	      1.37348673	      0.38460916	      0.00000000	      0.00000000	      0.01745329
      7.20000000	      1.21784747	     -0.17899631	      0.12494139	      3.00306461	      0.98504313	     -0.51414595	      0.05132525	     -0.56077335	     -0.01789302	     -0.30046543	      1.22518167	      0.02842616	     -0.69064238	     -1.53944328	     -0.69069024	     -0.83651411	      0.09573439	     -0.43250046	      0.40695419	     -0.61879777	      1.09179823	      0.18854827	      0.36586553	      1.31577139	      1.36129467	      0.28441730	      0.00000000	      0.00000000	      0.01745329
      7.23333400	      1.22941684	     -0.18566368	      0.13367293	      3.00424547	      0.99113147	     -0.51415535	      0.05316196	     -0.54172844	     -0.03476825	     -0.31700260	      1.20528263	      0.02731930	     -0.69226887	     -1.52203871	     -0.67125640	     -0.84503748	      0.06935631	     -0.45537572	      0.44823365	     -0.56880883	      1.09505331	      0.20249021	      0.31579463	      1.38418641	      1.33678075	      0.10865432	      0.00000000	      0.00000000	      0.01745329
      7.26666700	      1.25834664	     -0.19042178	      0.13888800	      3.00473506	      0.99958905	     -0.51457457	      0.05337979	     -0.52643771	     -0.04713286	     -0.33100373	      1.18872138	      0.00677256	     -0.69033099	     -1.48871561	     -0.65135591	     -0.85307730	      0.03838976	     -0.47870124	      0.49797415	     -0.51950661	      1.09773044	      0.20945889	      0.26190884	      1.42751135	      1.32920843	     -0.01889099	      0.00000000	      0.00000000	      0.01745329
      7.30000000	      1.28776946	     -0.20199587	      0.13615184	      3.00549948	      1.00861889	     -0.51388319	      0.07074912	     -0.50406874	     -0.05216754	     -0.34368859	      1.17403694	      0.00402410	     -0.68320706	     -1.46207804	     -0.63240424	     -0.85479193	      0.00520994	     -0.50181102	      0.55425300	     -0.47457881	      1.09989245	      0.21683849	      0.18682333	      1.48090632	      1.33639101	     -0.17912435	      0.00000000	      0.00000000	      0.01745329
      7.33333400	      1.47151442	     -0.23954910	      0.06338051	      3.00922944	      1.02192635	     -0.50869221	      0.13611485	     -0.63996596	     -0.02106053	     -0.24675326	      1.18287396	      0.05114031	     -0.56587219	     -1.42298808	     -0.42338288	     -0.77870073	     -0.21069013	     -0.60276450	      0.65766322	     -0.45134741	      1.12605829	      0.14656372	     -0.34045960	      1.34707992	      1.51622716	     -0.17063678	      0.00000000	      0.00000000	      0.01745329
      7.36666700	      1.50078569	     -0.25978031	      0.04596685	      3.01020544	      1.03503420	     -0.50550026	      0.19547402	     -0.56349341	     -0.00648472	     -0.21768590	      1.17824666	      0.03387670	     -0.57404855	     -1.36530742	     -0.45524335	     -0.70366643	     -0.20483280	     -0.60663982	      0.68400631	     -0.47096633	      1.13063881	      0.19664243	     -0.38039738	      1.31562656	      1.50621949	     -0.17959892	      0.00000000	      0.00000000	      0.01745329
      7.40000000	      1.55854822	     -0.25683050	      0.03822210	      3.01069249	      1.04714496	     -0.50353791	      0.20759144	     -0.49061057	      0.00247622	     -0.21397100	      1.16800548	      0.01469696	     -0.55182110	     -1.34349946	     -0.47835145	     -0.69049128	     -0.22865415	     -0.61163196	      0.70914659	     -0.50471084	      1.13461858	      0.20055637	     -0.40104670	      1.30614977	      1.50366738	     -0.20652842	      0.00000000	      0.00000000	      0.01745329
      7.43333400	      1.62941961	     -0.25451989	      0.00877698	      3.01215264	      1.06334243	     -0.49805622	      0.22540248	     -0.41017737	      0.02154452	     -0.18456392	      1.14901878	     -0.00214978	     -0.51295431	     -1.26521423	     -0.45366264	     -0.62757694	     -0.25548058	     -0.62720654	      0.70619990	     -0.54799155	      1.13667416	      0.22130650	     -0.40857160	      1.27998595	      1.48313131	     -0.21007922	      0.00000000	      0.00000000	      0.01745329
      7.46666700	      1.69642671	     -0.24528506	      0.00067979	      3.01107354	      1.07752386	     -0.49736696	      0.23101787	     -0.32652332	      0.02731925	     -0.17457589	      1.13223320	     -0.02796708	     -0.48380897	     -1.24419688	     -0.44981369	     -0.61240923	     -0.28163335	     -0.63109245	      0.72490349	     -0.57874124	      1.13687324	      0.23734133	     -0.43376354	      1.26810623	      1.47823593	     -0.24149934	      0.00000000	      0.00000000	      0.01745329
      7.50000000	      1.89571487	     -0.22597092	     -0.08854016	      3.01680411	      1.09356330	     -0.48700105	      0.25002242	     -0.35450881	      0.07000203	     -0.05133991	      1.15763244	     -0.00830253	     -0.34598707	     -1.20565450	     -0.26699470	     -0.46221250	     -0.40540399	     -0.74770972	      0.66937141	     -0.70609297	      1.05380793	      0.46479179	     -0.48622860	      1.18383277	      1.38460232	     -0.18509706	      0.00000000	      0.00000000	      0.01745329
      7.53333400	      2.02120741	     -0.20647603	     -0.12484466	      3.01722320	      1.10947075	     -0.48207969	      0.24632770	     -0.30422015	      0.10232123	     -0.03558578	      1.12938137	     -0.00385618	     -0.25587634	     -1.14464239	     -0.21058681	     -0.38416871	     -0.44773240	     -0.75812988	      0.74102813	     -0.72314257	      1.04438736	      0.28037632	     -0.51010998	      1.16954016	      1.34550790	     -0.14993735	      0.00000000	      0.00000000	      0.01745329
      7.56666700	      2.10643312	     -0.18974688	     -0.15289096	      3.02272844	      1.12495727	     -0.47727951	      0.21446629	     -0.22056949	      0.09469174	      0.00699948	      1.11751653	     -0.02107049	     -0.21817774	     -1.09362985	     -0.16831001	     -0.34929477	     -0.47976461	     -0.72436339	      0.73934192	     -0.70686558	      1.04498827	      0.23928458	     -0.54802911	      1.16881803	      1.34184420	     -0.15590525	      0.00000000	      0.00000000	      0.01745329
      7.60000000	      2.34458909	     -0.10429014	     -0.23752588	      3.02716952	      1.14021303	     -0.46565486	      0.15528666	     -0.35265779	      0.19818777	      0.00311177	      1.14475008	     -0.01341634	     -0.01314281	     -1.08587926	     -0.06066070	     -0.07700450	     -0.46048071	     -0.76214589	      0.82371014	     -0.54961671	      0.37418968	      0.54428109	     -0.85120191	      1.13902815	      1.33126383	      0.08168663	      0.00000000	      0.00000000	      0.01745329
      7.63333400	      2.42236532	     -0.08775506	     -0.24400258	      3.03144775	      1.15405530	     -0.45905677	      0.13578061	     -0.28580281	      0.19602341	      0.02188382	      1.10913824	     -0.00218478	      0.03744336	     -1.02640543	     -0.01073572	     -0.08710735	     -0.48665938	     -0.73140588	      0.84958488	     -0.53443973	      0.33311329	      0.56108003	     -0.88508393	      1.10240853	      1.32944192	      0.07604240	      0.00000000	      0.00000000	      0.01745329
      7.66666700	      2.60355540	     -0.07457637	     -0.29008033	      3.03697238	      1.16599746	     -0.45153966	      0.19345542	     -0.32442349	      0.19701900	      0.16465297	      1.11284595	      0.08343874	      0.16196706	     -1.00441503	      0.11101518	     -0.00622692	     -0.53889600	     -0.72575221	      1.09748085	     -0.72746322	     -0.39363937	      0.72183048	     -0.89815174	      0.95678685	      0.76806663	      0.35990562	      0.00000000	      0.00000000	      0.01745329
      7.70000000	      2.69980863	     -0.03385730	     -0.29532228	      3.04242509	      1.17661450	     -0.44342617	      0.15585152	     -0.30927698	      0.16149521	      0.23781100	      1.10355312	      0.09066135	      0.24325452	     -0.98660552	      0.25909739	     -0.13872942	     -0.57538295	     -0.70476483	      1.11742816	     -0.87682349	     -0.28950459	      0.84699056	     -0.97911277	      0.81833599	      0.59022607	      0.68117859	      0.00000000	      0.00000000	      0.01745329
      7.73333400	      2.78563370	     -0.02263109	     -0.28333364	      3.04507487	      1.18815203	     -0.43761631	      0.15442904	     -0.24911349	      0.16869237	      0.22450550	      1.04090539	      0.07297724	      0.26900380	     -0.93367078	      0.28360820	     -0.14130139	     -0.56980015	     -0.65663098	      1.20224777	     -0.86994567	     -0.19726988	      0.86616825	     -1.08179772	      0.60603642	      0.56366784	      0.55267021	      0.00000000	      0.00000000	      0.01745329
      7.76666700	      2.90381929	     -0.00702196	     -0.25840256	      3.04803822	      1.19729551	     -0.43093826	      0.14492925	     -0.25987085	      0.15345084	      0.18508726	      0.98431243	      0.10600488	      0.33772265	     -0.91008362	      0.30065493	     -0.10083882	     -0.55173454	     -0.62711121	      1.20731352	     -0.70644568	      0.05439203	      0.71977832	     -1.07930575	      0.57254045	      0.54268488	     -0.07243641	      0.00000000	      0.00000000	      0.01745329
      7.80000000	      2.98141103	      0.01385505	     -0.24956915	      3.05024882	      1.20490796	     -0.42163181	      0.12207590	     -0.19823409	      0.15563588	      0.16948091	      0.94171297	      0.09021643	      0.37878296	     -0.88359882	      0.33348538	     -0.12231190	     -0.52076404	     -0.60453017	      1.28974004	     -0.64119813	      0.08451706	      0.65432243	     -1.07332042	      0.54046728	      0.54341519	     -0.04772927	      0.00000000	      0.00000000	      0.01745329
      7.83333400	      3.09566041	      0.03649409	     -0.25470420	      3.05627388	      1.21259890	     -0.41656425	      0.09037843	     -0.18915062	      0.17508246	      0.16640146	      0.92419328	      0.13433505	      0.44623734	     -0.85212804	      0.41456132	     -0.18289299	     -0.50764744	     -0.55404414	      1.30863994	     -0.55982801	      0.12004428	      0.57180937	     -1.11997332	      0.45690019	      0.54359078	      0.10617007	      0.00000000	      0.00000000	      0.01745329
      7.86666700	      3.19004335	      0.04883604	     -0.25212345	      3.05865138	      1.21793497	     -0.40827597	      0.07343904	     -0.15305332	      0.18545230	      0.14946130	      0.88503976	      0.14058579	      0.48701249	     -0.83041555	      0.46259627	     -0.22063974	     -0.48785057	     -0.54051629	      1.31054391	     -0.57826641	      0.14892539	      0.75642280	     -1.14077691	      0.37048146	      0.53316950	      0.14580097	      0.00000000	      0.00000000	      0.01745329
      7.90000000	      3.27875555	      0.05808835	     -0.24998694	      3.06101441	      1.22150995	     -0.39905771	      0.05168031	     -0.07810797	      0.18125564	      0.15094805	      0.87128533	      0.17451024	      0.53933471	     -0.82873909	      0.51904092	     -0.28211440	     -0.48460638	     -0.53184485	      1.28946725	     -0.64980648	      0.19745009	      0.97253122	     -1.15568988	      0.29037687	      0.49581595	      0.30635055	      0.00000000	      0.00000000	      0.01745329
      7.93333400	      3.36449727	      0.06331998	     -0.25614058	      3.06540381	      1.22405351	     -0.39085979	      0.02609735	     -0.01734452	      0.18128315	      0.15561853	      0.82578623	      0.17670507	      0.55706696	     -0.77962228	      0.56178172	     -0.30669549	     -0.47146154	     -0.51039902	      1.27237314	     -0.63290693	      0.20422200	      1.01802586	     -1.18280520	      0.23202109	      0.47999371	      0.32826640	      0.00000000	      0.00000000	      0.01745329
      7.96666700	      3.40878553	      0.06573866	     -0.25434572	      3.06694852	      1.22497989	     -0.38212089	      0.00712198	     -0.07886969	      0.13850247	      0.19994593	      0.79877714	      0.16811177	      0.56995767	     -0.77031436	      0.65359944	     -0.48813617	     -0.53520131	     -0.48119856	      1.17772686	     -0.35630356	      0.29125905	      0.96396259	     -1.23755800	     -0.20882979	      0.10177606	      0.74214665	      0.00000000	      0.00000000	      0.01745329
      8.00000000	      3.49379825	      0.06299244	     -0.25945974	      3.06984763	      1.22306859	     -0.37525435	     -0.00984866	     -0.02829882	      0.13910503	      0.20751564	      0.76330795	      0.16352445	      0.58262335	     -0.76993273	      0.68569272	     -0.47676138	     -0.52585062	     -0.47089005	      1.15067733	     -0.30814857	      0.27126519	      0.95088650	     -1.25351905	     -0.25091150	      0.05909489	      0.68312566	      0.00000000	      0.00000000	      0.01745329
      8.03333400	      3.57678689	      0.06723902	     -0.26969380	      3.07179430	      1.22099097	     -0.36651430	     -0.03545238	      0.02854599	      0.14390446	      0.22045074	      0.72223820	      0.16826509	      0.60257335	     -0.74650831	      0.72035227	     -0.47502511	     -0.50961329	     -0.46773813	      1.12008939	     -0.26594552	      0.25142030	      0.90535555	     -1.25229173	     -0.30356865	      0.00871247	      0.67241000	      0.00000000	      0.00000000	      0.01745329
      8.06666700	      3.66572281	      0.06456456	     -0.26955704	      3.07314673	      1.21708111	     -0.35899085	     -0.04103663	      0.00612102	      0.12761058	      0.23802083	      0.68984712	      0.19306701	      0.62363029	     -0.75276015	      0.75393433	     -0.46861605	     -0.50082813	     -0.47009122	      1.06266369	     -0.08457628	      0.23374711	      0.75295905	     -1.21606025	     -0.51282044	     -0.17076274	      0.80090750	      0.00000000	      0.00000000	      0.01745329
      8.10000000	      3.75897454	      0.07367803	     -0.28371068	      3.07521788	      1.21280956	     -0.35189864	     -0.06943907	      0.04683484	      0.13173969	      0.24861326	      0.63520318	      0.18712465	      0.63280501	     -0.73014778	      0.79822390	     -0.45220909	     -0.47224774	     -0.49197444	      1.00996602	     -0.02439816	      0.24339487	      0.67025495	     -1.19145936	     -0.57350697	     -0.19376086	      0.80621049	      0.00000000	      0.00000000	      0.01745329
      8.13333400	      3.83643843	      0.09005517	     -0.29996493	      3.07945194	      1.20725274	     -0.34322841	     -0.10143270	      0.08341721	      0.12806576	      0.26509254	      0.59190277	      0.17076188	      0.65353406	     -0.70998679	      0.84406381	     -0.44058264	     -0.43879874	     -0.52840981	      0.95720131	      0.06025476	      0.25475310	      0.60591497	     -1.14774347	     -0.64723906	     -0.19774208	      0.77688629	      0.00000000	      0.00000000	      0.01745329
      8.16666700	      3.94987751	      0.10584635	     -0.29653994	      3.07817870	      1.19908701	     -0.33705282	     -0.10403655	      0.00802001	      0.15225130	      0.22103647	      0.51851212	      0.17546371	      0.66169620	     -0.72928879	      0.85246216	     -0.39998541	     -0.38446519	     -0.52505866	      0.83357835	      0.38627125	      0.15944020	      0.42825663	     -1.10159094	     -0.72026349	     -0.20086854	      0.69206224	      0.00000000	      0.00000000	      0.01745329
      8.20000000	      4.03920313	      0.12155845	     -0.30517770	      3.07836742	      1.18924957	     -0.33041376	     -0.15259834	      0.09499694	      0.16744061	      0.22622624	      0.47161665	      0.19180904	      0.67721220	     -0.72406167	      0.91090982	     -0.35888573	     -0.35280287	     -0.59881423	      0.83254711	      0.42901474	      0.20753276	      0.26145225	     -1.07469562	     -0.57399552	     -0.17523552	      0.83828306	      0.00000000	      0.00000000	      0.01745329
      8.23333400	      4.14373802	      0.15037764	     -0.31600692	      3.08008652	      1.17812549	     -0.32424430	     -0.18632510	      0.13328963	      0.18353410	      0.22512301	      0.40481254	      0.17551669	      0.68417754	     -0.74347301	      0.97476204	     -0.33965145	     -0.30226513	     -0.66657143	      0.86782705	      0.46516275	      0.24212209	      0.24284375	     -1.00982670	     -0.50584325	     -0.14735252	      0.96232055	      0.00000000	      0.00000000	      0.01745329
      8.26666700	      4.30706215	      0.16145726	     -0.32486521	      3.07811516	      1.16526597	     -0.31707884	     -0.18591466	      0.19097950	      0.26853575	      0.10933961	      0.30095879	      0.22004180	      0.64321812	     -0.72299930	      1.03829937	     -0.21025770	     -0.20404579	     -0.74285642	      0.92996911	      0.43459724	      0.31930422	      0.48687534	     -0.89479387	     -0.34345102	     -0.13797278	      1.11166848	      0.00000000	      0.00000000	      0.01745329
      8.30000000	      4.38783114	      0.18079803	     -0.30735277	      3.07814259	      1.15044812	     -0.30860160	     -0.22763685	      0.27776855	      0.27061858	      0.05996635	      0.22579923	      0.22443769	      0.63897172	     -0.74192392	      1.09194560	     -0.20201482	     -0.16847613	     -0.84087909	      0.99144885	      0.45279224	      0.39167314	      0.43437283	     -0.82904527	     -0.49566874	     -0.12475663	      1.31032625	      0.00000000	      0.00000000	      0.01745329
      8.33333400	      4.50022773	      0.17482487	     -0.30923260	      3.07477099	      1.13341453	     -0.30243307	     -0.19168170	      0.23133014	      0.26767612	      0.09694948	      0.13796873	      0.20957196	      0.56184654	     -0.76968311	      1.17954062	     -0.15125688	     -0.12829970	     -0.93589403	      1.00612425	      0.69016008	      0.61016800	      0.11942991	     -0.74793809	     -0.85447054	     -0.34817886	      0.79456584	      0.00000000	      0.00000000	      0.01745329
      8.36666700	      4.61184743	      0.19306776	     -0.26350137	      3.07289985	      1.11568575	     -0.29038076	     -0.22990288	      0.31530595	      0.33017150	     -0.07924622	      0.00747900	      0.22320928	      0.51302039	     -0.77140318	      1.20938569	     -0.11094879	     -0.05467497	     -1.03215835	      1.09938946	      0.70942044	      0.67641148	      0.06421672	     -0.77119458	     -0.76418581	     -0.46194119	      0.50977071	      0.00000000	      0.00000000	      0.01745329
      8.40000000	      4.69839433	      0.21601147	     -0.24180451	      3.07266298	      1.09944220	     -0.28216413	     -0.29321983	      0.39126373	      0.36721809	     -0.13180358	     -0.06953598	      0.21853053	      0.47815749	     -0.79567501	      1.25580596	     -0.09449536	      0.01252101	     -1.11888326	      1.09601975	      0.71260622	      0.68278385	      0.01929791	     -0.82366293	     -0.77131904	     -0.48439455	      0.50421424	      0.00000000	      0.00000000	      0.01745329
      8.43333400	      4.86062813	      0.19235820	     -0.22015788	      3.06747727	      1.08285694	     -0.27325796	     -0.24461601	      0.36790737	      0.45718578	     -0.29785839	     -0.16486207	      0.28944905	      0.34942695	     -0.77019532	      1.32153990	     -0.02121577	      0.10701270	     -1.18686512	      1.19073367	      0.83221430	      0.67909150	     -0.09032405	     -0.81044040	     -0.72617248	     -0.52289449	      0.36450825	      0.00000000	      0.00000000	      0.01745329
      8.46666700	      4.92279085	      0.21320748	     -0.20965015	      3.06743582	      1.06711627	     -0.26879232	     -0.27651723	      0.40629983	      0.44961583	     -0.30611595	     -0.19304358	      0.27546831	      0.32499092	     -0.82550482	      1.36578706	     -0.02771023	      0.15652716	     -1.23938275	      1.19972713	      0.90517657	      0.67358666	     -0.09824323	     -0.77798744	     -0.76433694	     -0.52734656	      0.35556359	      0.00000000	      0.00000000	      0.01745329
      8.50000000	      4.98652417	      0.22588252	     -0.20890903	      3.06724687	      1.05239545	     -0.26503213	     -0.29813710	      0.45261331	      0.43963608	     -0.29112327	     -0.20729654	      0.27728443	      0.29235079	     -0.85960738	      1.41470490	     -0.04654613	      0.19940400	     -1.29585881	      1.22386764	      0.94363087	      0.66871829	     -0.09940471	     -0.72779546	     -0.79095279	     -0.52575936	      0.33750505	      0.00000000	      0.00000000	      0.01745329
      8.53333400	      5.12230125	      0.19159591	     -0.14082974	      3.06292783	      1.03261086	     -0.25685364	     -0.19154747	      0.43013128	      0.32291540	     -0.26722477	     -0.32851394	      0.32241459	      0.15900835	     -0.85145157	      1.43401424	      0.00646330	      0.28472118	     -1.36386228	      1.36730005	      1.04656685	      0.59798857	     -0.25342874	     -0.58974555	     -0.83937590	     -0.53613834	      0.34523129	      0.00000000	      0.00000000	      0.01745329
      8.56666700	      5.16820255	      0.20639123	     -0.12999275	      3.06272560	      1.01790992	     -0.25222417	     -0.21688553	      0.47710191	      0.30823449	     -0.26539545	     -0.34539593	      0.33241297	      0.14280749	     -0.88544518	      1.46595458	     -0.02366966	      0.31291071	     -1.41410577	      1.38836746	      1.07493475	      0.58158273	     -0.23500397	     -0.53488158	     -0.86435805	     -0.53681461	      0.30935714	      0.00000000	      0.00000000	      0.01745329
      8.60000000	      5.21598667	      0.21505031	     -0.11623567	      3.06211035	      1.00404178	     -0.24808067	     -0.23135782	      0.51611828	      0.29465280	     -0.26402458	     -0.36362167	      0.34547825	      0.11826467	     -0.91534703	      1.48950031	     -0.04985824	      0.33896393	     -1.45511218	      1.40194038	      1.10662562	      0.56460245	     -0.22919195	     -0.47839919	     -0.88482456	     -0.53856472	      0.27103864	      0.00000000	      0.00000000	      0.01745329
      8.63333400	      5.25657279	      0.22025671	     -0.10893159	      3.06140927	      0.99167914	     -0.24466625	     -0.25196736	      0.56963945	      0.29378365	     -0.26348638	     -0.37527432	      0.35644489	      0.09357514	     -0.93110073	      1.50843647	     -0.07113449	      0.35791045	     -1.47938133	      1.40554769	      1.10432195	      0.55879645	     -0.23170275	     -0.44322863	     -0.89374255	     -0.53744314	      0.24993204	      0.00000000	      0.00000000	      0.01745329
      8.66666700	      5.29925427	      0.22562300	     -0.10096305	      3.06065506	      0.97911291	     -0.24130221	     -0.26948737	      0.61736095	      0.28924312	     -0.26201533	     -0.38686318	      0.36873670	      0.06741016	     -0.95109786	      1.53422793	     -0.09642057	      0.37896624	     -1.52489822	      1.41669842	      1.08724421	      0.54932775	     -0.23264001	     -0.42771810	     -0.88821894	     -0.53924196	      0.23165247	      0.00000000	      0.00000000	      0.01745329
      8.70000000	      5.36488335	      0.21065259	     -0.05554467	      3.05962044	      0.96776024	     -0.23555638	     -0.20924248	      0.65206996	      0.23353625	     -0.28878015	     -0.45873358	      0.41587803	      0.01016546	     -0.93816860	      1.52484427	     -0.09083617	      0.42224176	     -1.55842560	      1.46571912	      1.07044412	      0.45857785	     -0.21520717	     -0.42657959	     -0.79986386	     -0.57369161	      0.09859058	      0.00000000	      0.00000000	      0.01745329
      8.73333400	      5.38748945	      0.21506293	     -0.04786791	      3.05921678	      0.95866430	     -0.23275351	     -0.22117454	      0.68198177	      0.23114644	     -0.29331767	     -0.46712268	      0.41720614	     -0.00437116	     -0.94845143	      1.53599765	     -0.10958567	      0.43231791	     -1.58309552	      1.45249715	      1.08016205	      0.45648962	     -0.22032095	     -0.39455537	     -0.78836940	     -0.57339519	      0.09438349	      0.00000000	      0.00000000	      0.01745329
      8.76666700	      5.40346651	      0.21754001	     -0.04234745	      3.05877356	      0.95081081	     -0.23018894	     -0.22908152	      0.70540596	      0.22823328	     -0.29641008	     -0.47407567	      0.41796002	     -0.01703157	     -0.95353108	      1.54580794	     -0.12380403	      0.44123903	     -1.60696444	      1.44185094	      1.08660542	      0.45340731	     -0.22199449	     -0.36981957	     -0.77011268	     -0.57306768	      0.09128122	      0.00000000	      0.00000000	      0.01745329
      8.80000000	      5.41193323	      0.21906215	     -0.03602298	      3.05839886	      0.94450133	     -0.22764050	     -0.23222693	      0.72353864	      0.22349707	     -0.30241150	     -0.48260683	      0.41486922	     -0.02693977	     -0.95325524	      1.55422839	     -0.12971105	      0.45097271	     -1.63238736	      1.43167896	      1.09001577	      0.44857486	     -0.21730754	     -0.36434681	     -0.74151127	     -0.57324618	      0.09367069	      0.00000000	      0.00000000	      0.01745329
      8.83333400	      5.40885205	      0.19613868	     -0.01322769	      3.05800818	      0.94069592	     -0.22320800	     -0.18522606	      0.75896677	      0.21019033	     -0.34629537	     -0.52951283	      0.37926806	     -0.06588364	     -0.91462831	      1.54111894	     -0.10769937	      0.45678525	     -1.65241539	      1.42478898	      1.04687239	      0.39995888	     -0.11642326	     -0.38153852	     -0.66547044	     -0.57648724	      0.05614150	      0.00000000	      0.00000000	      0.01745329
      8.86666700	      5.39720499	      0.19674101	     -0.00659763	      3.05803129	      0.93860098	     -0.22186159	     -0.17881737	      0.75923689	      0.20362505	     -0.35822650	     -0.53477738	      0.36638864	     -0.06141743	     -0.90980825	      1.54883640	     -0.08558549	      0.47930549	     -1.66705164	      1.40247389	      1.06322901	      0.39831515	     -0.09024787	     -0.38445115	     -0.63411495	     -0.57618528	      0.05799431	      0.00000000	      0.00000000	      0.01745329
      8.90000000	      5.37514199	      0.15628172	     -0.00074759	      3.05685198	      0.93935695	     -0.21919900	     -0.11411918	      0.78244552	      0.20836681	     -0.39459877	     -0.56248456	      0.30260274	     -0.10566020	     -0.85490276	      1.55453137	     -0.02534612	      0.49705024	     -1.68219855	      1.36030880	      0.95801799	      0.39258248	      0.10335551	     -0.39175043	     -0.58224249	     -0.57473311	      0.05130862	      0.00000000	      0.00000000	      0.01745329
      8.93333400	      5.32347257	      0.12593752	     -0.00650622	      3.05504714	      0.94066555	     -0.21584608	     -0.08328305	      0.76308068	      0.23842791	     -0.42457021	     -0.57080420	      0.22098591	     -0.12353878	     -0.80439051	      1.57588716	      0.04465599	      0.50803096	     -1.70356341	      1.32481288	      0.98075647	      0.41385377	      0.10818747	     -0.33440237	     -0.65995732	     -0.61900032	      0.28277524	      0.00000000	      0.00000000	      0.01745329
      8.96666700	      5.23670422	      0.06858401	     -0.06429591	      3.05383279	      0.95015170	     -0.21706412	     -0.07649234	      0.72252368	      0.51384000	     -0.70457404	     -0.50453002	      0.11416379	     -0.12767230	     -0.76724242	      1.63848407	      0.16125338	      0.51949326	     -1.70541130	      1.49665828	      1.19467045	      0.03546523	     -0.37100403	      0.01095528	     -0.52988109	     -1.79340398	      0.85306262	      0.00000000	      0.00000000	      0.01745329
      9.00000000	      5.06715886	      0.10702278	     -0.25489791	      3.04734865	      0.96731467	     -0.22014111	     -0.25475949	      0.45209426	      0.83766109	     -0.72833236	     -0.27306881	     -0.04840015	     -0.03230847	     -0.78385281	      1.76442842	      0.20197045	      0.43743786	     -1.64244566	      2.01948265	      2.21581069	      0.37455619	     -1.42107608	      0.77760403	     -0.38660023	     -2.30672675	      1.23403901	      0.00000000	      0.00000000	      0.01745329
      9.03333400	      4.70996408	      0.04703072	     -0.42476708	      3.04517936	      0.98524455	     -0.22660725	     -0.29409173	      0.46890773	      1.17130284	     -0.92639639	     -0.04569388	     -0.37703450	      0.08516706	     -0.86352787	      1.80528097	      0.28547086	      0.15966576	     -1.63090776	      1.88024004	      3.15651584	     -0.38478943	      1.20530023	      1.08330252	      0.09956416	     -2.71072089	     -0.71427728	      0.00000000	      0.00000000	      0.01745329
      9.06666700	      4.52536330	      0.27623079	     -0.29226780	      3.05182503	      0.99117491	     -0.22096570	     -0.16774794	     -0.40170816	      0.66072656	     -0.52490208	     -0.32522622	     -0.36249493	      0.43690123	     -0.87554520	      1.54654072	      0.05109293	      0.09175577	     -1.57751094	      2.22389147	      3.50240299	     -1.41270390	      2.46517720	      1.05386478	     -0.06647632	     -3.30997754	     -1.11868274	      0.00000000	      0.00000000	      0.01745329
      9.10000000	      4.29730793	      0.33048878	     -0.26691241	      3.05493861	      1.00364523	     -0.22027693	     -0.20310572	     -0.55469569	      0.64938929	     -0.47825791	     -0.42678582	     -0.43265863	      0.66240963	     -0.87332604	      1.39452335	     -0.10613378	     -0.09298555	     -1.56228489	      2.07002221	      2.91983048	     -3.48657343	      1.10298253	      0.99723478	      0.08565890	     -3.74368467	      0.54559503	      0.00000000	      0.00000000	      0.01745329
      9.13333400	      4.05603922	      0.12763263	     -0.46912459	      3.05707591	      1.02258032	     -0.22867306	     -0.14978904	      0.01674477	      1.01614637	     -0.72338662	     -0.08462950	     -0.62795402	      0.63243869	     -0.84310471	      1.56601637	     -0.08666080	     -0.45308109	     -1.60127409	      1.84516749	      2.51054742	     -3.62561055	      0.55471465	      1.07648429	     -0.23066749	     -3.19096050	      0.44451468	      0.00000000	      0.00000000	      0.01745329
      9.16666700	      4.09997342	      0.04344110	     -0.41624320	      3.05801480	      1.03225687	     -0.22747984	     -0.20055205	      0.32291851	      0.97053721	     -0.68638841	     -0.05272373	     -0.51011749	      0.53358425	     -0.72869104	      1.53910674	     -0.04974168	     -0.50451063	     -1.61502619	      1.80433453	      2.18179617	     -3.70234083	      0.33176659	      0.88479274	     -0.59504645	     -3.06837935	      0.40884096	      0.00000000	      0.00000000	      0.01745329
      9.20000000	      4.19714982	     -0.01673860	     -0.32360184	      3.05473373	      1.04274685	     -0.23521148	     -0.19993210	      0.55808073	      0.85074291	     -0.65533790	     -0.08837499	     -0.43237102	      0.40670659	     -0.72244517	      1.45427121	      0.01197605	     -0.48208605	     -1.57362232	      1.93275900	      1.79551136	     -3.89203541	      0.28104098	      0.45056576	     -0.85415348	     -2.49536354	      0.40108083	      0.00000000	      0.00000000	      0.01745329
      9.23333400	      4.37064688	      0.02156933	     -0.28497031	      3.05756760	      1.06083691	     -0.24335265	     -0.22969625	      0.59587679	      0.81733082	     -0.74187167	     -0.13690744	     -0.19223815	      0.38105278	     -0.64775637	      1.38690423	      0.01144222	     -0.30960889	     -1.43567067	      1.86802577	      1.42741647	     -3.86199732	      0.19508382	     -0.23630061	     -0.83967745	     -2.02125205	      0.23971510	      0.00000000	      0.00000000	      0.01745329
      9.26666700	      4.47483285	      0.05620274	     -0.24790745	      3.05959033	      1.07670792	     -0.25005038	     -0.24218895	      0.59817352	      0.70478913	     -0.64361540	     -0.15737719	      0.02367916	      0.39288179	     -0.59970091	      1.31831533	      0.00053881	     -0.20507543	     -1.33591521	      1.54533466	      1.18684416	     -3.79185517	      0.19456767	     -0.64051245	     -0.72109686	     -1.75400962	      0.16390542	      0.00000000	      0.00000000	      0.01745329
      9.30000000	      4.44600159	      0.07117878	     -0.21618464	      3.05994284	      1.09417927	     -0.25342595	     -0.26981851	      0.64005086	      0.62807734	     -0.55781235	     -0.14497402	      0.10326220	      0.44247010	     -0.58245238	      1.24011647	     -0.05955736	     -0.23542836	     -1.27398665	      1.39811715	      1.02620699	     -3.71099986	      0.24409724	     -0.83482765	     -0.60446144	     -1.62743115	      0.14538391	      0.00000000	      0.00000000	      0.01745329
      9.33333400	      4.41886360	      0.07332359	     -0.20748655	      3.06011803	      1.11273298	     -0.25755408	     -0.28224475	      0.62699400	      0.60624634	     -0.52061959	     -0.12417400	      0.11057124	      0.45700469	     -0.58706357	      1.19078899	     -0.07155805	     -0.24476445	     -1.22480987	      1.31519782	      0.90759443	     -3.65871006	      0.30143586	     -0.92694403	     -0.51241158	     -1.59941830	      0.15841198	      0.00000000	      0.00000000	      0.01745329
      9.36666700	      4.33563595	      0.09907219	     -0.18994426	      3.05989728	      1.12993173	     -0.25992745	     -0.29751990	      0.58790263	      0.47843381	     -0.34272312	     -0.06716825	      0.11831006	      0.53316475	     -0.62388476	      1.12083051	     -0.15732361	     -0.29182754	     -1.16211738	      1.18905910	      0.89360061	     -3.54571869	      0.37699188	     -0.97962924	     -0.49835079	     -1.56939654	      0.12558476	      0.00000000	      0.00000000	      0.01745329
      9.40000000	      4.28248307	      0.09446162	     -0.21240536	      3.06123505	      1.15099606	     -0.26562675	     -0.25110570	      0.50144361	      0.45587819	     -0.29161773	     -0.01946113	      0.09268533	      0.53726450	     -0.60321971	      1.08558465	     -0.16655332	     -0.30098454	     -1.08068134	      1.18592836	      0.91916205	     -3.54017110	      0.35109062	     -0.93900083	     -0.36394786	     -1.55214878	      0.11691901	      0.00000000	      0.00000000	      0.01745329
      9.43333400	      4.21354610	      0.10611935	     -0.17071952	      3.06063780	      1.16657887	     -0.26788784	     -0.23500661	      0.45335918	      0.35507461	     -0.23796425	     -0.00500208	      0.08531929	      0.57725829	     -0.62526216	      0.97547050	     -0.18770983	     -0.30595975	     -0.99768881	      1.23439131	      0.84996519	     -3.53132710	      0.05556013	     -0.95868313	     -0.30255941	     -1.50349790	      0.05008367	      0.00000000	      0.00000000	      0.01745329
      9.46666700	      4.16163370	      0.08783431	     -0.17448822	      3.06064678	      1.18437270	     -0.27225322	     -0.20484902	      0.38000971	      0.35354441	     -0.21431432	      0.02731373	      0.07423456	      0.56111115	     -0.60136603	      0.91996004	     -0.18688222	     -0.31534065	     -0.91074103	      1.21006210	      0.81638183	     -3.52940237	      0.06274172	     -0.95263600	     -0.27742311	     -1.49903456	      0.02832575	      0.00000000	      0.00000000	      0.01745329
      9.50000000	      4.08835524	      0.11714993	     -0.21571982	      3.06242474	      1.19799593	     -0.27751786	     -0.27915522	      0.33794806	      0.30567698	     -0.02632022	      0.15014182	      0.08800198	      0.62009974	     -0.62481397	      0.88763708	     -0.17899075	     -0.28150621	     -0.83640036	      1.07388517	      0.63613058	     -2.94625183	     -0.39966860	     -1.13310172	     -0.45701988	     -2.71179275	     -0.55343761	      0.00000000	      0.00000000	      0.01745329
      9.53333400	      4.02222406	      0.11241969	     -0.20021965	      3.06053440	      1.21124495	     -0.27938301	     -0.27134241	      0.30044960	      0.29493964	     -0.04091933	      0.12665411	      0.05120684	      0.60471454	     -0.56514910	      0.81576975	     -0.19414951	     -0.29094976	     -0.77335531	      1.10773727	      0.52739998	     -2.99564665	     -0.47095898	     -1.16576094	     -0.49465973	     -2.91316749	     -0.82353189	      0.00000000	      0.00000000	      0.01745329
      9.56666700	      3.93263661	      0.09801788	     -0.21216705	      3.06014831	      1.22389473	     -0.28268756	     -0.23768188	      0.26260730	      0.28385801	      0.00647495	      0.18112558	      0.02356313	      0.59520979	     -0.55280010	      0.76716559	     -0.18711447	     -0.30712779	     -0.72610959	      1.10172362	      0.51535068	     -3.06850705	     -0.52872692	     -1.16653795	     -0.61010774	     -3.04949758	     -0.88001315	      0.00000000	      0.00000000	      0.01745329
      9.60000000	      3.85369239	      0.09376096	     -0.21798543	      3.05871836	      1.23521491	     -0.28639043	     -0.21488009	      0.23950917	      0.28527021	      0.01254531	      0.21700775	      0.00425394	      0.58598593	     -0.52813717	      0.70836584	     -0.19330018	     -0.30731761	     -0.67034083	      1.13101919	      0.50225904	     -3.29434980	     -0.73882583	     -1.18947979	     -0.63264762	     -3.17598899	     -0.95021548	      0.00000000	      0.00000000	      0.01745329
      9.63333400	      3.76528536	      0.07275524	     -0.22580654	      3.05770959	      1.24639131	     -0.29176829	     -0.19264445	      0.21208673	      0.28261155	      0.04909448	      0.26138784	      0.00147754	      0.55923903	     -0.48047750	      0.64973524	     -0.15569795	     -0.31248584	     -0.63033963	      1.15434995	      0.27952485	     -3.28495935	     -0.46065544	     -1.26783492	     -0.60360050	     -3.24589044	     -0.97240322	      0.00000000	      0.00000000	      0.01745329
      9.66666700	      3.66610571	      0.07777956	     -0.21004284	      3.05639920	      1.25407576	     -0.29569337	     -0.16303973	      0.15510388	      0.22932078	      0.09214434	      0.30034024	     -0.00617977	      0.56305099	     -0.47013800	      0.55134439	     -0.14301714	     -0.29514506	     -0.56300123	      1.15217754	      0.33607160	     -3.25033336	     -0.16477995	     -1.31383354	     -0.63832200	     -3.29938147	     -0.89683277	      0.00000000	      0.00000000	      0.01745329
      9.70000000	      3.58408167	      0.06288565	     -0.21847675	      3.05340292	      1.25999253	     -0.30255550	     -0.12872820	      0.11142294	      0.23283048	      0.10189759	      0.33811161	     -0.00145303	      0.53401812	     -0.42785595	      0.51105722	     -0.11915808	     -0.30551763	     -0.54121416	      1.16001980	      0.31342769	     -3.24598019	     -0.14042714	     -1.36220919	     -0.60017302	     -3.31463716	     -0.85551050	      0.00000000	      0.00000000	      0.01745329
      9.73333400	      3.48213127	      0.04848754	     -0.22204979	      3.05277891	      1.26378961	     -0.30753624	     -0.08785246	      0.08252162	      0.23177340	      0.10905660	      0.39413844	      0.01206687	      0.51245793	     -0.39619575	      0.46247303	     -0.10212095	     -0.31332531	     -0.52712991	      1.18087116	      0.31783617	     -3.23685614	     -0.16854917	     -1.37597785	     -0.52902865	     -3.30174953	     -0.77947951	      0.00000000	      0.00000000	      0.01745329
      9.76666700	      3.36806765	      0.04003137	     -0.22894011	      3.05078344	      1.26580543	     -0.31224496	     -0.09105637	      0.16976629	      0.23190031	      0.11747511	      0.52510823	      0.12426052	      0.51889392	     -0.40219381	      0.42223960	     -0.12725915	     -0.32215635	     -0.51825299	      1.21770625	      0.07265662	     -3.11505174	     -0.43452645	     -1.38209089	     -0.31177925	     -3.20233327	     -0.73387419	      0.00000000	      0.00000000	      0.01745329
      9.80000000	      3.30338286	      0.04151407	     -0.23308618	      3.04917022	      1.26653441	     -0.31927466	     -0.07313776	      0.09359293	      0.22895982	      0.12509886	      0.54837899	      0.11810282	      0.50128765	     -0.39004206	      0.40237989	     -0.12872467	     -0.31818639	     -0.51889534	      1.21509423	      0.08246514	     -3.11243013	     -0.45312366	     -1.37088942	     -0.25860200	     -3.19726918	     -0.75111723	      0.00000000	      0.00000000	      0.01745329
      9.83333400	      3.18813109	      0.02633525	     -0.23293738	      3.04538233	      1.26561269	     -0.32619480	     -0.05606162	      0.10678924	      0.20146638	      0.13917420	      0.62648664	      0.17375093	      0.47768868	     -0.39671812	      0.31556148	     -0.05498325	     -0.30698300	     -0.49115220	      1.17724229	     -0.09504408	     -2.97650233	     -0.86473812	     -1.35456566	     -0.17470295	     -3.13059067	     -0.80444650	      0.00000000	      0.00000000	      0.01745329
      9.86666700	      3.07694172	      0.02528937	     -0.20984131	      3.04111428	      1.26255307	     -0.33087752	     -0.07870464	      0.26916244	      0.16759544	      0.15356757	      0.71095560	      0.31067893	      0.49570602	     -0.38455429	      0.25457028	     -0.13031737	     -0.30867935	     -0.47332663	      1.16025874	     -0.41768090	     -2.81309639	     -1.03262459	     -1.28247428	      0.27856594	     -3.00741247	     -0.53699412	      0.00000000	      0.00000000	      0.01745329
      9.90000000	      2.99716981	      0.01756322	     -0.22127375	      3.03948359	      1.25794105	     -0.33590228	     -0.05767739	      0.20357992	      0.17387559	      0.16645119	      0.76084389	      0.29468375	      0.47000253	     -0.43652652	      0.24961269	     -0.13383172	     -0.30589749	     -0.50708049	      1.17474980	     -0.41154426	     -2.80777751	     -0.99658072	     -1.23873892	      0.37286165	     -2.99348130	     -0.48222840	      0.00000000	      0.00000000	      0.01745329
      9.93333400	      2.88514111	     -0.00018031	     -0.24036309	      3.03976301	      1.25198403	     -0.34134977	     -0.05475588	      0.20699682	      0.18533105	      0.17896032	      0.83967756	      0.32646613	      0.43576115	     -0.46199545	      0.23904921	     -0.17080583	     -0.31999780	     -0.50726417	      1.15600148	     -0.47168895	     -2.76051350	     -0.99059175	     -1.19445465	      0.58154961	     -2.96762808	     -0.24010302	      0.00000000	      0.00000000	      0.01745329
      9.96666700	      2.81836549	     -0.00536983	     -0.24770056	      3.03486981	      1.24562106	     -0.34724255	     -0.04242276	      0.12051765	      0.18794154	      0.18641502	      0.85725336	      0.32805820	      0.41344465	     -0.46522035	      0.21654195	     -0.17407089	     -0.32812230	     -0.51389814	      1.13192000	     -0.48557650	     -2.76565870	     -0.98140811	     -1.18104071	      0.63170563	     -2.96636279	     -0.25214991	      0.00000000	      0.00000000	      0.01745329
     10.00000000	      2.72061469	     -0.02622841	     -0.26092572	      3.03311012	      1.23786541	     -0.35335703	     -0.01810275	      0.05779599	      0.18453305	      0.21352935	      0.91165903	      0.33532627	      0.37089350	     -0.51874487	      0.18045907	     -0.15677805	     -0.34488417	     -0.51641500	      1.12649067	     -0.42759720	     -2.73718073	     -0.79918499	     -1.17416437	      0.66839703	     -2.95809380	     -0.20750516	      0.00000000	      0.00000000	      0.01745329
     10.03333400	      2.64390781	     -0.03511717	     -0.25891936	      3.03034918	      1.22975394	     -0.36002307	     -0.00570350	     -0.03299443	      0.16695482	      0.22355593	      0.92875950	      0.33284132	      0.33902608	     -0.54047454	      0.12851035	     -0.13808240	     -0.34850882	     -0.51260929	      1.08370648	     -0.37253499	     -2.67112693	     -0.64633766	     -1.20947890	      0.72493409	     -2.96601961	      0.06112614	      0.00000000	      0.00000000	      0.01745329
     10.06666700	      2.54862488	     -0.04640257	     -0.26122638	      3.02715242	      1.22136670	     -0.36530571	     -0.00009625	     -0.06858124	      0.16008798	      0.22714020	      0.96876064	      0.33703868	      0.30625105	     -0.59144778	      0.08284261	     -0.11730580	     -0.33979397	     -0.53859102	      1.01081374	     -0.42422089	     -2.61803202	     -0.66197056	     -1.19520571	      0.83934691	     -2.95595626	      0.33377926	      0.00000000	      0.00000000	      0.01745329
     10.10000000	      2.48693120	     -0.05302323	     -0.26388532	      3.02567060	      1.21354265	     -0.37225384	      0.00722452	     -0.14451033	      0.16782196	      0.22654479	      0.98583554	      0.33893874	      0.28055546	     -0.61034880	      0.05365907	     -0.11842366	     -0.34694018	     -0.54929838	      0.94182743	     -0.38988975	     -2.63807528	     -0.67831586	     -1.12093441	      0.96910658	     -2.96333902	      0.27126675	      0.00000000	      0.00000000	      0.01745329
     10.13333400	      2.38373781	     -0.08235261	     -0.26497545	      3.02131847	      1.20253149	     -0.37882883	      0.06694814	     -0.20800527	      0.21044791	      0.15202034	      1.00203247	      0.31730852	      0.21092631	     -0.64949899	     -0.01866573	     -0.08386369	     -0.33537469	     -0.55377781	      0.96013461	     -0.20513589	     -2.88965799	     -0.82568113	     -1.09625065	      0.94721778	     -2.98725725	     -0.14622098	      0.00000000	      0.00000000	      0.01745329
     10.16666700	      2.29724707	     -0.10788146	     -0.29091130	      3.01945471	      1.19128328	     -0.38483318	      0.14401232	     -0.29987345	      0.30240827	      0.09815935	      1.05754631	      0.31261662	      0.16019732	     -0.70319708	     -0.03092452	     -0.08755813	     -0.33824955	     -0.58913799	      1.01174325	      0.07997751	     -3.23229147	     -0.84312686	     -1.10571292	      0.90627117	     -2.94652951	     -0.21755327	      0.00000000	      0.00000000	      0.01745329
     10.20000000	      2.21459056	     -0.13466719	     -0.29343449	      3.01745816	      1.17954690	     -0.39265536	      0.20127304	     -0.31420302	      0.36121371	      0.05332943	      1.08201328	      0.30503836	      0.10281463	     -0.75327029	     -0.07564857	     -0.05382987	     -0.32173488	     -0.61805193	      1.01376243	      0.28760696	     -3.32285324	     -0.80803793	     -1.06295336	      0.94633481	     -2.93485977	     -0.12165437	      0.00000000	      0.00000000	      0.01745329
     10.23333400	      2.12587152	     -0.14553914	     -0.30427692	      3.01483414	      1.16670533	     -0.39931681	      0.25198227	     -0.36154533	      0.41438473	      0.02373241	      1.12802810	      0.29265516	      0.06014676	     -0.80971058	     -0.07647079	     -0.08691990	     -0.29909217	     -0.66658481	      0.96820545	      0.51039932	     -3.33089702	     -0.66371431	     -1.04882242	      0.96522286	     -2.93319120	     -0.13788528	      0.00000000	      0.00000000	      0.01745329
     10.26666700	      2.06084653	     -0.13779193	     -0.27206811	      3.01046749	      1.15476319	     -0.40841250	      0.23402399	     -0.46062791	      0.45825643	     -0.10912523	      1.13079365	      0.26091344	      0.04047162	     -0.87264940	     -0.12489808	     -0.12586939	     -0.26911454	     -0.68452554	      0.96461868	      0.37133206	     -3.29973125	     -0.96079995	     -1.17623322	      1.03147133	     -2.94867316	     -0.04552665	      0.00000000	      0.00000000	      0.01745329
     10.30000000	      1.91426499	     -0.13570881	     -0.18694603	      3.00722332	      1.13993197	     -0.41685114	      0.10109439	     -0.35687297	      0.23085929	      0.00901493	      1.09110386	      0.20610331	     -0.04289952	     -0.93233361	     -0.25831796	     -0.19521069	     -0.19015237	     -0.66425930	      0.72688433	     -0.05491712	     -3.71199807	      1.15353831	     -1.13851168	      1.24074502	     -3.08610668	      0.18454676	      0.00000000	      0.00000000	      0.01745329
     10.33333400	      1.86693181	     -0.18694066	     -0.29313510	      3.00678593	      1.12464069	     -0.42239566	      0.26071907	     -0.26321037	      0.44281177	     -0.12938343	      1.22094747	      0.24302399	     -0.09210145	     -0.97958067	     -0.15289915	     -0.22413685	     -0.22053821	     -0.70354809	      0.91779175	     -0.76642135	     -5.11342547	      0.42619791	     -1.06442403	      1.36047902	     -3.09861385	      0.24097132	      0.00000000	      0.00000000	      0.01745329
     10.36666700	      1.76975010	     -0.18952148	     -0.24480967	      3.00230577	      1.10669416	     -0.43354434	      0.30406678	     -0.35769387	      0.46428912	     -0.21141195	      1.21860192	      0.21911558	     -0.14378182	     -1.05553869	     -0.24745980	     -0.28571582	     -0.16640056	     -0.67317984	      1.03069871	     -0.68968603	     -5.33869577	      0.40687774	     -1.20878394	      1.30514185	     -3.04101665	      0.29014007	      0.00000000	      0.00000000	      0.01745329
     10.40000000	      1.66318639	     -0.20989865	     -0.22809109	      3.00011384	      1.08919242	     -0.44257658	      0.35239667	     -0.37451206	      0.48220507	     -0.26756084	      1.24910893	      0.21011749	     -0.21944181	     -1.12832128	     -0.29000766	     -0.35231515	     -0.12226821	     -0.65576042	      1.09578399	     -0.68244418	     -5.55214412	      0.39747680	     -1.30564632	      1.27177531	     -3.03493096	      0.26347980	      0.00000000	      0.00000000	      0.01745329
     10.43333400	      1.61217714	     -0.22062807	     -0.22721575	      2.99876485	      1.07265262	     -0.44979788	      0.38733884	     -0.41482801	      0.47511767	     -0.25229800	      1.28636039	      0.22830481	     -0.24435127	     -1.19382615	     -0.28854799	     -0.35664961	     -0.09992562	     -0.66631205	      1.09201292	     -0.69393427	     -5.55794172	      0.40070467	     -1.32085267	      1.26870015	     -3.03462607	      0.26870169	      0.00000000	      0.00000000	      0.01745329
     10.46666700	      1.56269495	     -0.22573923	     -0.21685633	      2.99619589	      1.05549434	     -0.45823379	      0.40840924	     -0.43269371	      0.46136702	     -0.24601626	      1.31723151	      0.23147084	     -0.26751660	     -1.26246864	     -0.29503429	     -0.36463484	     -0.07221922	     -0.67027130	      1.08160749	     -0.73185414	     -5.55659180	      0.35149322	     -1.33302640	      1.28222672	     -3.03938547	      0.26830047	      0.00000000	      0.00000000	      0.01745329
     10.50000000	      1.52072668	     -0.23150424	     -0.20265127	      2.99565890	      1.04029899	     -0.46764750	      0.41426895	     -0.44590148	      0.45583835	     -0.25442327	      1.33737987	      0.24039727	     -0.29508094	     -1.32883805	     -0.28656146	     -0.36954982	     -0.05810736	     -0.67036065	      1.04052396	     -0.75729873	     -5.55628982	      0.31319260	     -1.32418738	      1.31083017	     -3.04533127	      0.26303106	      0.00000000	      0.00000000	      0.01745329
     10.53333400	      1.41273627	     -0.19902680	     -0.18065642	      2.99070842	      1.02439432	     -0.47741345	      0.34954840	     -0.38603301	      0.45280342	     -0.28833407	      1.36864454	      0.18719851	     -0.35762626	     -1.39246466	     -0.31640620	     -0.44867719	      0.03030857	     -0.62085144	      0.97859792	     -0.78571091	     -5.54107176	      0.25276941	     -1.32826521	      1.35611070	     -3.06793010	      0.30167361	      0.00000000	      0.00000000	      0.01745329
     10.56666700	      1.39328083	     -0.20578825	     -0.16554482	      2.99033328	      1.01061073	     -0.48557729	      0.36530105	     -0.40331130	      0.45600645	     -0.31082369	      1.38166704	      0.20360495	     -0.37188207	     -1.45082270	     -0.32021100	     -0.45693882	      0.02851431	     -0.58263605	      0.94059050	     -0.79705950	     -5.54053809	      0.23824805	     -1.31759137	      1.37577151	     -3.07494320	      0.29723892	      0.00000000	      0.00000000	      0.01745329
     10.60000000	      1.38110074	     -0.21032288	     -0.15417418	      2.99003795	      0.99783928	     -0.49427798	      0.38019178	     -0.40730906	      0.46919595	     -0.34276550	      1.39386563	      0.21926906	     -0.37947436	     -1.50457752	     -0.35487058	     -0.47447204	      0.03302099	     -0.50981237	      0.88971047	     -0.81680996	     -5.53926142	      0.22869576	     -1.30496856	      1.40368619	     -3.08415394	      0.30121950	      0.00000000	      0.00000000	      0.01745329
     10.63333400	      1.36219508	     -0.20698853	     -0.14256645	      2.99000741	      0.98745296	     -0.50245503	      0.37134158	     -0.39750523	      0.48094105	     -0.37897502	      1.39956079	      0.22251432	     -0.39319791	     -1.54742128	     -0.37912956	     -0.49682232	      0.04465882	     -0.45328588	      0.81424033	     -0.82767991	     -5.53958895	      0.23020929	     -1.28822095	      1.43573758	     -3.09460028	      0.30979896	      0.00000000	      0.00000000	      0.01745329
     10.66666700	      1.34187841	     -0.19590132	     -0.13143980	      2.98975359	      0.97882542	     -0.51005335	      0.34286268	     -0.37271809	      0.48402998	     -0.40930228	      1.40747636	      0.21544073	     -0.40876230	     -1.58401693	     -0.39135150	     -0.51985811	      0.06051544	     -0.42403397	      0.71099656	     -0.83715938	     -5.54143006	      0.24162253	     -1.27561055	      1.47286604	     -3.10200519	      0.31674012	      0.00000000	      0.00000000	      0.01745329
     10.70000000	      1.31991889	     -0.18145855	     -0.11986787	      2.98867276	      0.97160694	     -0.51681889	      0.31341138	     -0.34348549	      0.48377354	     -0.43718366	      1.41496767	      0.20112599	     -0.42172928	     -1.61550983	     -0.41437407	     -0.54441910	      0.08768589	     -0.40263884	      0.60854683	     -0.84348823	     -5.54060177	      0.27661283	     -1.27422124	      1.49929209	     -3.10274638	      0.32467406	      0.00000000	      0.00000000	      0.01745329
     10.73333400	      1.31471036	     -0.18299588	     -0.11292556	      2.98918839	      0.96585772	     -0.52094798	      0.31089129	     -0.34520794	      0.48655922	     -0.44844107	      1.42039116	      0.20697662	     -0.43406601	     -1.64060282	     -0.41727143	     -0.54550094	      0.08464940	     -0.39529494	      0.60042784	     -0.82744440	     -5.54010528	      0.28236475	     -1.27104680	      1.50056451	     -3.10467705	      0.32356541	      0.00000000	      0.00000000	      0.01745329
     10.76666700	      1.31731840	     -0.18479884	     -0.10086982	      2.99020899	      0.96219644	     -0.52703097	      0.31333488	     -0.34463199	      0.49613031	     -0.47422884	      1.41640470	      0.20620897	     -0.44413795	     -1.66604129	     -0.43798332	     -0.54540118	      0.08327298	     -0.38586617	      0.60548959	     -0.82105304	     -5.53548447	      0.28537723	     -1.26861876	      1.50011173	     -3.10576923	      0.32224110	      0.00000000	      0.00000000	      0.01745329
     10.80000000	      1.32270836	     -0.18620365	     -0.09442098	      2.99123079	      0.96184143	     -0.53195364	      0.31472385	     -0.34456291	      0.51092490	     -0.50273767	      1.40527670	      0.20636302	     -0.45102097	     -1.67185133	     -0.47026726	     -0.54656088	      0.08912791	     -0.34419055	      0.61697568	     -0.79716278	     -5.52542461	      0.28834528	     -1.27362619	      1.49468210	     -3.10107016	      0.31491033	      0.00000000	      0.00000000	      0.01745329
     10.83333400	      1.33199964	     -0.18664103	     -0.09481509	      2.99220250	      0.96260473	     -0.53398319	      0.30711317	     -0.33242770	      0.51093561	     -0.50259847	      1.40352984	      0.20422462	     -0.45074142	     -1.67116136	     -0.47267627	     -0.54606230	      0.08455388	     -0.34011216	      0.62585470	     -0.78943657	     -5.52383861	      0.29214841	     -1.27538225	      1.49490258	     -3.09976717	      0.31306312	      0.00000000	      0.00000000	      0.01745329
     10.86666700	      1.34434070	     -0.18767364	     -0.08869134	      2.99311687	      0.96669829	     -0.53686044	      0.30423246	     -0.33585142	      0.51167425	     -0.51588713	      1.38723253	      0.19358782	     -0.45622387	     -1.65906293	     -0.49345518	     -0.53985150	      0.08522821	     -0.32271140	      0.65646407	     -0.75166829	     -5.51459764	      0.29492271	     -1.28667262	      1.47270359	     -3.09086108	      0.29947283	      0.00000000	      0.00000000	      0.01745329
     10.90000000	      1.35965823	     -0.18815770	     -0.09034067	      2.99459676	      0.97147191	     -0.53750092	      0.29352175	     -0.31836268	      0.51072378	     -0.51547327	      1.38340363	      0.19051112	     -0.45410848	     -1.65492245	     -0.49873980	     -0.53789649	      0.07750357	     -0.32275531	      0.67569390	     -0.74410128	     -5.51236635	      0.29967222	     -1.28912979	      1.46908742	     -3.08935228	      0.29805067	      0.00000000	      0.00000000	      0.01745329
     10.93333400	      1.37759148	     -0.19174335	     -0.08740207	      2.99521373	      0.97980207	     -0.53753096	      0.30097300	     -0.34114929	      0.50479833	     -0.51492781	      1.36163688	      0.18036388	     -0.45649653	     -1.62522221	     -0.51188306	     -0.52492646	      0.07276582	     -0.32445524	      0.75087650	     -0.67998749	     -5.50228983	      0.28905603	     -1.30467347	      1.40358101	     -3.07979344	      0.28194915	      0.00000000	      0.00000000	      0.01745329
     10.96666700	      1.40962593	     -0.19688553	     -0.08954340	      2.99627395	      0.98955488	     -0.53592768	      0.30112381	     -0.34879633	      0.48447150	     -0.49759142	      1.34295285	      0.17309325	     -0.44490939	     -1.58927563	     -0.51603610	     -0.50890605	      0.05342611	     -0.34632349	      0.78860518	     -0.63252646	     -5.49649549	      0.26768030	     -1.32232497	      1.35414090	     -3.07151938	      0.26342360	      0.00000000	      0.00000000	      0.01745329
     11.00000000	      1.50658939	     -0.22226887	     -0.06850668	      3.00013278	      1.00008676	     -0.53448271	      0.31069533	     -0.42321553	      0.39338906	     -0.43276219	      1.28518597	      0.21185999	     -0.39098140	     -1.56327433	     -0.51266783	     -0.41461933	     -0.03476675	     -0.42359252	      0.82999200	     -0.56281545	     -5.47902468	      0.20617908	     -1.34907738	      1.28526858	     -3.05907176	      0.19911289	      0.00000000	      0.00000000	      0.01745329
     11.03333400	      1.53856924	     -0.22200513	     -0.08085562	      3.00199822	      1.01389512	     -0.53087743	      0.29729161	     -0.41071204	      0.38291120	     -0.41305490	      1.27106868	      0.19754367	     -0.38437563	     -1.51509237	     -0.51740827	     -0.39442322	     -0.05155779	     -0.44705039	      0.84007431	     -0.52497631	     -5.47712226	      0.22463032	     -1.33543793	      1.24562357	     -3.06248580	      0.21492174	      0.00000000	      0.00000000	      0.01745329
     11.06666700	      1.63450419	     -0.22916908	     -0.08741128	      3.00292168	      1.02872312	     -0.52669247	      0.30475428	     -0.44071926	      0.33091658	     -0.32810490	      1.24000245	      0.21136552	     -0.32226802	     -1.47402389	     -0.49287069	     -0.32042850	     -0.11905487	     -0.52543617	      0.86244107	     -0.52106204	     -5.45369127	      0.23740606	     -1.24694502	      1.21530609	     -3.09003674	      0.24669583	      0.00000000	      0.00000000	      0.01745329
     11.10000000	      1.67440172	     -0.21981957	     -0.09796945	      3.00292629	      1.04551244	     -0.52193477	      0.28672659	     -0.39198874	      0.32878478	     -0.32808169	      1.21741629	      0.19748176	     -0.29562498	     -1.41883710	     -0.49785357	     -0.31725336	     -0.13406743	     -0.52382090	      0.86144402	     -0.51587856	     -5.45290990	      0.24081474	     -1.23281279	      1.19506166	     -3.09390658	      0.25913633	      0.00000000	      0.00000000	      0.01745329
     11.13333400	      1.71719057	     -0.20697716	     -0.10700443	      3.00345666	      1.06314386	     -0.51721203	      0.25921520	     -0.34910821	      0.32873650	     -0.32090898	      1.18733332	      0.18100637	     -0.26971683	     -1.35338236	     -0.49019049	     -0.31607181	     -0.15359266	     -0.53051513	      0.86387430	     -0.49946182	     -5.45400947	      0.25825014	     -1.21038251	      1.17172234	     -3.10026107	      0.27093561	      0.00000000	      0.00000000	      0.01745329
     11.16666700	      1.76237315	     -0.19404619	     -0.10878776	      3.00388172	      1.08017305	     -0.51224020	      0.24198167	     -0.30081376	      0.32685091	     -0.32396406	      1.15939266	      0.16354371	     -0.24245524	     -1.30828575	     -0.48177053	     -0.31520938	     -0.17520761	     -0.54140584	      0.87672403	     -0.50357775	     -5.45278047	      0.26991271	     -1.19131690	      1.13566723	     -3.10607942	      0.28682184	      0.00000000	      0.00000000	      0.01745329
     11.20000000	      1.90398982	     -0.20120347	     -0.16796044	      3.00856704	      1.09935571	     -0.50189726	      0.27861233	     -0.29524586	      0.32625868	     -0.16205690	      1.16167511	      0.21764054	     -0.15071195	     -1.22997176	     -0.34034330	     -0.28703322	     -0.30506143	     -0.63034841	      0.92598880	     -0.57981108	     -5.39936474	      0.26939660	     -0.98577334	      1.10357428	     -3.16757428	      0.36644343	      0.00000000	      0.00000000	      0.01745329
     11.23333400	      1.96698853	     -0.18265103	     -0.18099633	      3.01113261	      1.11773241	     -0.49394685	      0.21829286	     -0.21722511	      0.30704587	     -0.13125264	      1.13367945	      0.20886180	     -0.11173712	     -1.15249480	     -0.30596469	     -0.27091177	     -0.33233571	     -0.63060890	      0.89186041	     -0.50792013	     -5.40088286	      0.28055989	     -0.96540347	      1.11806274	     -3.16934270	      0.33973216	      0.00000000	      0.00000000	      0.01745329
     11.26666700	      2.08131068	     -0.14726769	     -0.17239282	      3.01333320	      1.13497789	     -0.48349866	      0.17695326	     -0.29056749	      0.26370385	     -0.07985177	      1.09989058	      0.20133036	     -0.02277865	     -1.11131839	     -0.25985642	     -0.24423374	     -0.38325704	     -0.65026642	      0.87718668	     -0.15185384	     -5.49668167	      0.47019145	     -0.98938955	      0.97398817	     -3.16748791	      0.09248572	      0.00000000	      0.00000000	      0.01745329
     11.30000000	      2.18456796	     -0.12900956	     -0.20241823	      3.01750158	      1.15067171	     -0.47115421	      0.16687596	     -0.25253108	      0.26046299	      0.01044667	      1.09710924	      0.24795298	      0.06168926	     -1.04125164	     -0.18895083	     -0.19893646	     -0.42532752	     -0.65249749	      0.97232175	     -0.04706087	     -5.50405550	      0.15855987	     -0.92745495	      0.95370557	     -3.16384577	      0.23672573	      0.00000000	      0.00000000	      0.01745329
     11.33333400	      2.25633643	     -0.10712337	     -0.20230452	      3.02072070	      1.16550867	     -0.45990954	      0.14052708	     -0.20746774	      0.25053216	      0.00573268	      1.06185365	      0.23133079	      0.10090040	     -0.96394671	     -0.14971868	     -0.19199736	     -0.44175286	     -0.63844689	      0.98465870	     -0.03631589	     -5.50728302	      0.12544348	     -0.94460570	      0.92484138	     -3.15485484	      0.26194732	      0.00000000	      0.00000000	      0.01745329
     11.36666700	      2.47964910	     -0.06591675	     -0.24865765	      3.02601874	      1.18032415	     -0.44580635	      0.16303537	     -0.32449730	      0.28765059	      0.04650786	      1.10667574	      0.34640950	      0.30004547	     -0.92856962	     -0.02042491	     -0.02095438	     -0.48249121	     -0.68211108	      1.06521409	     -0.14789330	     -6.39325757	      0.36025637	     -0.88385739	      0.77656903	     -3.11833180	     -0.15093280	      0.00000000	      0.00000000	      0.01745329
     11.40000000	      2.53245483	     -0.05443163	     -0.26574467	      3.03262745	      1.19226024	     -0.43391759	      0.12512581	     -0.22802788	      0.23225881	      0.12509294	      1.08331908	      0.30698331	      0.29770431	     -0.85645032	      0.06727632	     -0.06193068	     -0.49443746	     -0.68581299	      1.05343967	     -0.51452379	     -6.33588220	      0.73221675	     -0.91665907	      0.68560583	     -2.75415956	     -0.64778986	      0.00000000	      0.00000000	      0.01745329
     11.43333400	      2.62202372	     -0.03130513	     -0.25752195	      3.03729725	      1.20389040	     -0.42210872	      0.10537763	     -0.14332375	      0.17774600	      0.19376756	      1.05046485	      0.31543163	      0.35209870	     -0.79794999	      0.10884725	     -0.05457777	     -0.48557737	     -0.65483636	      1.03805448	     -0.80629711	     -6.18579570	      1.00370123	     -0.98049395	      0.46954530	     -2.76800033	     -0.66674940	      0.00000000	      0.00000000	      0.01745329
     11.46666700	      2.72121895	     -0.01300574	     -0.22779886	      3.04062568	      1.21283855	     -0.41081358	      0.08940457	     -0.16043019	      0.14021708	      0.20230542	      1.00411992	      0.34226518	      0.41561812	     -0.75143421	      0.12593829	     -0.05090178	     -0.47664082	     -0.61680840	      1.07086499	     -0.62960809	     -6.04614024	      0.89567293	     -1.03123359	      0.42987248	     -2.83170735	      0.11002265	      0.00000000	      0.00000000	      0.01745329
     11.50000000	      2.80133326	      0.01190136	     -0.22943933	      3.04603217	      1.21966039	     -0.39765741	      0.06760639	     -0.19220582	      0.15076332	      0.20177450	      0.98029757	      0.30339106	      0.45140415	     -0.72048854	      0.19711737	     -0.10688650	     -0.46526550	     -0.59400450	      1.13689914	     -0.38449165	     -6.04415793	      0.67920444	     -1.08396165	      0.29554117	     -2.81447316	      0.16603151	      0.00000000	      0.00000000	      0.01745329
     11.53333400	      2.88770952	      0.02666022	     -0.22266588	      3.04966320	      1.22679340	     -0.38478003	      0.05500782	     -0.14403356	      0.15853707	      0.19128750	      0.93483601	      0.29281106	      0.48393428	     -0.67371537	      0.22924196	     -0.12345675	     -0.44217451	     -0.55850523	      1.17089948	     -0.36265251	     -6.03887014	      0.67378794	     -1.05887239	      0.29008147	     -2.81407680	      0.14284101	      0.00000000	      0.00000000	      0.01745329
     11.56666700	      2.99338534	      0.03624214	     -0.21574098	      3.05462806	      1.23298391	     -0.37404894	      0.04034605	     -0.11560407	      0.16777916	      0.17067114	      0.88043951	      0.29014881	      0.51593766	     -0.62471495	      0.27299784	     -0.14920340	     -0.43217507	     -0.51691076	      1.16490427	     -0.35692323	     -6.05067695	      0.72039577	     -1.05686134	      0.27911238	     -2.81157554	      0.13012645	      0.00000000	      0.00000000	      0.01745329
     11.60000000	      3.10196822	      0.04951666	     -0.20664605	      3.05932978	      1.23701348	     -0.36091094	      0.02564003	     -0.08737788	      0.17132244	      0.14492750	      0.82436187	      0.28586765	      0.55608631	     -0.57973114	      0.32320141	     -0.19245880	     -0.41834093	     -0.49325818	      1.15598635	     -0.36168303	     -6.06492897	      0.81872164	     -1.05871618	      0.26688308	     -2.80870130	      0.11808818	      0.00000000	      0.00000000	      0.01745329
     11.63333400	      3.21268681	      0.05295366	     -0.19806660	      3.06307685	      1.23902803	     -0.35053831	      0.01278285	     -0.04469173	      0.17937592	      0.12328193	      0.77407844	      0.29724312	      0.58602350	     -0.56410503	      0.37780704	     -0.23776075	     -0.42431742	     -0.47930833	      1.12496039	     -0.40221899	     -6.08894167	      0.98245961	     -1.07487863	      0.26379249	     -2.80347318	      0.06333412	      0.00000000	      0.00000000	      0.01745329
     11.66666700	      3.30490126	      0.05095256	     -0.20733532	      3.06890171	      1.24009891	     -0.33924373	     -0.00157866	      0.02503743	      0.18227062	      0.13753928	      0.74493444	      0.30357301	      0.60366036	     -0.54691668	      0.44790756	     -0.27561394	     -0.43732233	     -0.47464842	      1.10513674	     -0.42553190	     -6.08254735	      0.99402657	     -1.09279158	      0.23822667	     -2.80051825	     -0.03445721	      0.00000000	      0.00000000	      0.01745329
     11.70000000	      3.39324580	      0.05296925	     -0.21033751	      3.07310618	      1.23896871	     -0.32869813	     -0.02801574	      0.06362022	      0.18065501	      0.15641899	      0.70121195	      0.29675144	      0.61551466	     -0.53577161	      0.51816907	     -0.32065006	     -0.45412889	     -0.48426418	      1.06203420	     -0.38661098	     -6.07239610	      0.95362879	     -1.14603977	      0.18522220	     -2.80351628	     -0.10848295	      0.00000000	      0.00000000	      0.01745329
     11.73333400	      3.43413943	      0.03248202	     -0.20451695	      3.07515856	      1.23733794	     -0.32022239	     -0.00927988	      0.02547826	      0.15799806	      0.16326683	      0.63939862	      0.24592782	      0.57816673	     -0.54297808	      0.62599791	     -0.48465062	     -0.55191431	     -0.47445904	      0.97401649	     -0.12487213	     -5.97732932	      0.82531755	     -1.22920534	     -0.12447310	     -2.85204428	     -0.38382428	      0.00000000	      0.00000000	      0.01745329
     11.76666700	      3.50881897	      0.03925578	     -0.21663102	      3.07906123	      1.23387721	     -0.31035007	     -0.05076876	      0.09523866	      0.16114510	      0.19015123	      0.61051956	      0.23533135	      0.59378599	     -0.53395040	      0.67070177	     -0.46038718	     -0.53878452	     -0.51476083	      0.94400878	     -0.10413887	     -5.98279164	      0.73249949	     -1.26712161	     -0.12026755	     -2.88249348	     -0.37755482	      0.00000000	      0.00000000	      0.01745329
     11.80000000	      3.60303516	      0.03114952	     -0.22938835	      3.08450655	      1.23034693	     -0.30140837	     -0.02842207	      0.05294700	      0.17336538	      0.18816563	      0.56087204	      0.21487269	      0.58595463	     -0.53529491	      0.71050640	     -0.40903051	     -0.51768715	     -0.53410958	      0.91555436	      0.14419447	     -5.77526518	      0.42060602	     -1.22794950	     -0.30199582	     -3.20784742	     -0.48900684	      0.00000000	      0.00000000	      0.01745329
     11.83333400	      3.69154982	      0.03974533	     -0.24468603	      3.08836926	      1.22750971	     -0.29365384	     -0.05102390	      0.10909001	      0.17280351	      0.20631026	      0.52208926	      0.20412225	      0.59523008	     -0.53105959	      0.75329653	     -0.39700907	     -0.49000860	     -0.54419204	      0.89113794	      0.16348801	     -5.74979222	      0.35971229	     -1.19687751	     -0.34840841	     -3.23371147	     -0.53341366	      0.00000000	      0.00000000	      0.01745329
     11.86666700	      3.76456472	      0.04724602	     -0.25306058	      3.09181921	      1.22367322	     -0.28713566	     -0.05733284	      0.09797786	      0.16239621	      0.20276439	      0.47047316	      0.17608834	      0.59405964	     -0.52046532	      0.77585402	     -0.37221562	     -0.46195724	     -0.55053485	      0.80959298	      0.30497202	     -5.75589730	      0.35259170	     -1.14201050	     -0.54921923	     -3.28136463	     -0.62682713	      0.00000000	      0.00000000	      0.01745329
     11.90000000	      3.87103728	      0.04452808	     -0.26637094	      3.09445282	      1.21855203	     -0.28156501	     -0.06681679	      0.12593912	      0.15595382	      0.23980061	      0.42309348	      0.18475285	      0.59012414	     -0.52570661	      0.81114966	     -0.30785404	     -0.42666893	     -0.56582218	      0.83518552	      0.30580742	     -5.69733308	      0.15871357	     -1.07736759	     -0.64592242	     -3.34731134	     -0.78352377	      0.00000000	      0.00000000	      0.01745329
     11.93333400	      3.95668672	      0.06103187	     -0.27423365	      3.09744762	      1.21351722	     -0.27551676	     -0.10095221	      0.15530196	      0.16159350	      0.23610473	      0.37814961	      0.17383179	      0.60393324	     -0.53344310	      0.84482012	     -0.30978295	     -0.39332878	     -0.56640066	      0.80165838	      0.30740167	     -5.69976013	      0.15319460	     -1.02388188	     -0.69329717	     -3.34648700	     -0.78197025	      0.00000000	      0.00000000	      0.01745329
     11.96666700	      4.11169895	      0.07507658	     -0.30122208	      3.09854895	      1.20618071	     -0.27148050	     -0.10837658	      0.17478468	      0.24752068	      0.12537530	      0.32360194	      0.22124928	      0.59676771	     -0.52274104	      0.89025070	     -0.18459543	     -0.30109505	     -0.58279245	      0.83264755	      0.30420295	     -6.50898051	      0.71094329	     -0.92779195	     -0.55122102	     -3.42513987	     -0.74298672	      0.00000000	      0.00000000	      0.01745329
     12.00000000	      4.22404301	      0.10152108	     -0.28089264	      3.09759975	      1.19980684	     -0.26548754	     -0.16124210	      0.18632842	      0.23173508	      0.11474736	      0.20309502	      0.19389425	      0.57812122	     -0.51701563	      0.91176061	     -0.19767709	     -0.25108801	     -0.60887227	      0.79405925	      0.20048497	     -6.39643821	      0.75137024	     -0.90486208	     -0.42769133	     -3.39501248	     -0.83210758	      0.00000000	      0.00000000	      0.01745329
     12.03333400	      4.30859120	      0.13728306	     -0.25732286	      3.09519219	      1.19434584	     -0.25751272	     -0.26872987	      0.29084596	      0.24728855	      0.08276524	      0.08288820	      0.15579921	      0.56894232	     -0.49863194	      0.91175433	     -0.20187573	     -0.19767265	     -0.64283514	      0.63250641	      0.09248802	     -5.94949991	      0.76656729	     -0.90838289	     -0.12035532	     -3.26608224	     -0.92472141	      0.00000000	      0.00000000	      0.01745329
     12.06666700	      4.41976373	      0.12899933	     -0.26356692	      3.09689314	      1.17848673	     -0.25332106	     -0.19585431	      0.24256305	      0.30392379	     -0.00445511	      0.01350567	      0.13640737	      0.51680759	     -0.52303319	      0.99883943	     -0.15670079	     -0.16535865	     -0.74670477	      0.65301817	      0.69653908	     -5.97769855	      0.29478777	     -0.80272407	     -0.22699162	     -3.25286184	     -1.06619773	      0.00000000	      0.00000000	      0.01745329
     12.10000000	      4.51944562	      0.12280028	     -0.25870489	      3.09681558	      1.16470895	     -0.24876309	     -0.18614482	      0.31385798	      0.30271148	     -0.03034381	     -0.05383336	      0.12278388	      0.46547346	     -0.54133469	      1.05353626	     -0.10539584	     -0.12390604	     -0.81790917	      0.76219567	      0.86160318	     -5.91062349	      0.10129086	     -0.74870907	     -0.39685320	     -3.19457938	     -1.16592720	      0.00000000	      0.00000000	      0.01745329
     12.13333400	      4.66118677	      0.12461287	     -0.20738504	      3.09434063	      1.15098831	     -0.24027874	     -0.14961375	      0.28875098	      0.27349552	     -0.10572873	     -0.21256158	      0.08488468	      0.37196227	     -0.52395619	      1.06944811	     -0.03719208	     -0.04211858	     -0.89634041	      0.86565107	      1.01466295	     -5.91901359	     -0.07753851	     -0.67389665	     -0.48872915	     -3.68947029	     -0.43919531	      0.00000000	      0.00000000	      0.01745329
     12.16666700	      4.72910212	      0.13763157	     -0.18742395	      3.09160459	      1.13522885	     -0.23431974	     -0.21022843	      0.35548237	      0.28450200	     -0.12654332	     -0.25193207	      0.09144042	      0.35028576	     -0.57564649	      1.11213831	     -0.03507181	     -0.00933712	     -0.98521867	      0.88848627	      1.01752416	     -5.92348731	     -0.07233359	     -0.74394990	     -0.55412023	     -3.71923584	     -0.37337178	      0.00000000	      0.00000000	      0.01745329
     12.20000000	      4.81555172	      0.15677889	     -0.17678808	      3.09228557	      1.12212574	     -0.23043655	     -0.24345357	      0.38217855	      0.29934424	     -0.14308438	     -0.29355825	      0.05954462	      0.31208602	     -0.62292502	      1.15444937	     -0.00764453	      0.06430829	     -1.03091599	      0.91419872	      1.04447652	     -5.93820801	     -0.09915801	     -0.75488622	     -0.56255844	     -3.73127403	     -0.33090240	      0.00000000	      0.00000000	      0.01745329
     12.23333400	      4.90823904	      0.15443211	     -0.15677477	      3.09044549	      1.10634191	     -0.22588795	     -0.24050468	      0.40721101	      0.29600027	     -0.16302005	     -0.33941260	      0.04479705	      0.24651430	     -0.65685450	      1.20443059	      0.02177211	      0.12369783	     -1.09960967	      0.98098503	      1.08760443	     -5.97121497	     -0.15838273	     -0.75812469	     -0.56850463	     -3.74022073	     -0.28459971	      0.00000000	      0.00000000	      0.01745329
     12.26666700	      4.98143869	      0.15117614	     -0.13719675	      3.08861114	      1.08984399	     -0.22125431	     -0.23827992	      0.45938889	      0.28515322	     -0.16786396	     -0.37192562	      0.05365516	      0.19886701	     -0.69261673	      1.25056393	      0.03590993	      0.16845370	     -1.16774788	      1.04881874	      1.10789233	     -6.00759047	     -0.19930775	     -0.76766018	     -0.55894751	     -3.75167909	     -0.24686661	      0.00000000	      0.00000000	      0.01745329
     12.30000000	      5.07887405	      0.13549555	     -0.09257145	      3.08457836	      1.07267183	     -0.21402600	     -0.19467035	      0.48355791	      0.23997384	     -0.20164624	     -0.43891576	      0.08258638	      0.11766532	     -0.70306308	      1.27470318	      0.06951784	      0.22449040	     -1.23809231	      1.16454728	      1.15195634	     -6.10257534	     -0.27867579	     -0.75026345	     -0.51822745	     -3.78502263	     -0.17468390	      0.00000000	      0.00000000	      0.01745329
     12.33333400	      5.12699772	      0.14660540	     -0.08730532	      3.08317269	      1.05672590	     -0.21074609	     -0.21978956	      0.53202472	      0.23290972	     -0.18589855	     -0.44801288	      0.08915993	      0.09470986	     -0.74270740	      1.31994280	      0.05052313	      0.25481631	     -1.29471176	      1.19170287	      1.14193069	     -6.11253313	     -0.27096270	     -0.74227126	     -0.52795462	     -3.78760574	     -0.17374454	      0.00000000	      0.00000000	      0.01745329
     12.36666700	      5.18207261	      0.14242178	     -0.07723765	      3.08058234	      1.04026843	     -0.20814827	     -0.21606782	      0.58704804	      0.20370849	     -0.15617861	     -0.44969088	      0.11346169	      0.05773799	     -0.79920860	      1.36651612	      0.05870046	      0.29303079	     -1.34541880	      1.24920040	      1.08185152	     -6.13686297	     -0.23610172	     -0.71959590	     -0.51933435	     -3.79088682	     -0.17237805	      0.00000000	      0.00000000	      0.01745329
     12.40000000	      5.21954641	      0.14742055	     -0.06872480	      3.07868147	      1.02391978	     -0.20454968	     -0.23102242	      0.62456981	      0.19394451	     -0.14429176	     -0.46605200	      0.12104938	      0.03341933	     -0.82375471	      1.40840760	      0.03748365	      0.31291818	     -1.40277323	      1.27482534	      1.06697199	     -6.14546568	     -0.22648917	     -0.69626932	     -0.53059287	     -3.79153403	     -0.16332709	      0.00000000	      0.00000000	      0.01745329
     12.43333400	      5.25307720	      0.15009531	     -0.05337689	      3.07686119	      1.00851208	     -0.20146661	     -0.23685996	      0.64776748	      0.18677115	     -0.14592625	     -0.48158773	      0.13166573	      0.01047788	     -0.85888408	      1.43714213	      0.02371817	      0.33152745	     -1.45254197	      1.27886841	      1.07410387	     -6.15107130	     -0.22201197	     -0.66481652	     -0.54805494	     -3.79248072	     -0.15191938	      0.00000000	      0.00000000	      0.01745329
     12.46666700	      5.28148457	      0.15415192	     -0.04235470	      3.07524646	      0.99468857	     -0.19929591	     -0.24516533	      0.66763937	      0.18408302	     -0.14713740	     -0.49300754	      0.14160108	     -0.00902530	     -0.88368620	      1.46160687	      0.00835796	      0.34627459	     -1.49106844	      1.27775650	      1.07691826	     -6.15506829	     -0.22885073	     -0.62151037	     -0.56356894	     -3.79232195	     -0.13830717	      0.00000000	      0.00000000	      0.01745329
     12.50000000	      5.31391339	      0.15027339	     -0.03019417	      3.07246005	      0.97992990	     -0.19615924	     -0.24166101	      0.66918894	      0.17352314	     -0.14721478	     -0.50773619	      0.16506877	     -0.03384725	     -0.91665526	      1.49527400	      0.00204736	      0.36211079	     -1.54204825	      1.28325251	      1.09172951	     -6.16785811	     -0.25476107	     -0.58184912	     -0.58683733	     -3.79535007	     -0.12765034	      0.00000000	      0.00000000	      0.01745329
     12.53333400	      5.33223547	      0.15494721	     -0.01972466	      3.07155273	      0.96902657	     -0.19406205	     -0.24465381	      0.68589896	      0.17388405	     -0.15392718	     -0.52052143	      0.17241885	     -0.04588150	     -0.92874025	      1.51173576	     -0.00919990	      0.37491427	     -1.56995566	      1.26619456	      1.09618049	     -6.16968569	     -0.26495883	     -0.53788104	     -0.59007749	     -3.79566452	     -0.11852643	      0.00000000	      0.00000000	      0.01745329
     12.56666700	      5.35526052	      0.14735048	     -0.01235626	      3.06932227	      0.95850914	     -0.19134172	     -0.23445628	      0.70642468	      0.16241136	     -0.14620366	     -0.53574714	      0.19909819	     -0.06547252	     -0.93864890	      1.53702144	     -0.00460812	      0.38959178	     -1.60229939	      1.27310242	      1.05957886	     -6.18984247	     -0.28322622	     -0.50287173	     -0.58409247	     -3.80060283	     -0.11391764	      0.00000000	      0.00000000	      0.01745329
     12.60000000	      5.36759873	      0.15273797	     -0.00760650	      3.06875991	      0.95068283	     -0.18977303	     -0.24036237	      0.72039109	      0.16219262	     -0.14634722	     -0.54293435	      0.20124086	     -0.07165174	     -0.94509703	      1.55155263	     -0.01796796	      0.39688787	     -1.62342600	      1.26846105	      1.03641769	     -6.19166969	     -0.28599915	     -0.47810224	     -0.57600029	     -3.80054653	     -0.10996986	      0.00000000	      0.00000000	      0.01745329
     12.63333400	      5.38172632	      0.15381147	      0.00553533	      3.06829312	      0.94511366	     -0.18796245	     -0.23604640	      0.74794821	      0.15290847	     -0.14677199	     -0.56376401	      0.22861693	     -0.07475398	     -0.94858578	      1.55488649	     -0.02224884	      0.41157865	     -1.64226872	      1.26096798	      0.96830346	     -6.21414259	     -0.21955044	     -0.48114334	     -0.54562505	     -3.81559038	     -0.11306278	      0.00000000	      0.00000000	      0.01745329
     12.66666700	      5.38623391	      0.15628352	      0.00781172	      3.06686533	      0.94199302	     -0.18754114	     -0.23717717	      0.75243881	      0.15316525	     -0.14401973	     -0.56595560	      0.23283674	     -0.07598399	     -0.95146520	      1.56152394	     -0.02793690	      0.41395636	     -1.65352340	      1.25410866	      0.95663871	     -6.21536862	     -0.22173673	     -0.47440527	     -0.53124417	     -3.81687359	     -0.11654576	      0.00000000	      0.00000000	      0.01745329
     12.70000000	      5.38361778	      0.15668073	      0.00900706	      3.06592129	      0.94119671	     -0.18722756	     -0.23604331	      0.74860396	      0.15528169	     -0.14165649	     -0.56794872	      0.23286050	     -0.07396932	     -0.95187164	      1.56230002	     -0.02786910	      0.41386895	     -1.65407369	      1.25244994	      0.95459294	     -6.21535477	     -0.22212252	     -0.47308485	     -0.52588541	     -3.81687434	     -0.11778623	      0.00000000	      0.00000000	      0.01745329
     12.73333400	      5.37203891	      0.15586125	      0.01142655	      3.06594609	      0.94422595	     -0.18670899	     -0.23187949	      0.75871562	      0.15959332	     -0.14185575	     -0.57303024	      0.25075683	     -0.05744668	     -0.94036558	      1.55698280	     -0.01915187	      0.41427709	     -1.65355362	      1.24498763	      0.93275377	     -6.21854178	     -0.22002946	     -0.48119209	     -0.50676649	     -3.82059079	     -0.12356309	      0.00000000	      0.00000000	      0.01745329
     12.76666700	      5.35786561	      0.15434972	      0.01111674	      3.06525765	      0.94922666	     -0.18668146	     -0.22562425	      0.74664179	      0.16066307	     -0.13905009	     -0.57055696	      0.25145256	     -0.04660638	     -0.93238687	      1.54905669	     -0.01181771	      0.41063632	     -1.64536207	      1.24772241	      0.93644262	     -6.22005208	     -0.21670367	     -0.49320100	     -0.50137410	     -3.82213600	     -0.12671331	      0.00000000	      0.00000000	      0.01745329
     12.80000000	      5.33397968	      0.15171565	      0.01158221	      3.06490767	      0.95739307	     -0.18712212	     -0.21608883	      0.72715319	      0.16309000	     -0.14059816	     -0.56992943	      0.25285220	     -0.02645694	     -0.91779630	      1.53031923	      0.00349212	      0.39951051	     -1.62425797	      1.24773302	      0.95618983	     -6.22177865	     -0.21127104	     -0.50765390	     -0.50341109	     -3.82494610	     -0.12857672	      0.00000000	      0.00000000	      0.01745329
     12.83333400	      5.30636886	      0.14853462	      0.00824762	      3.06494898	      0.96800504	     -0.18839882	     -0.20296787	      0.70027376	      0.16510400	     -0.13792906	     -0.56293631	      0.25373272	     -0.00338256	     -0.89866718	      1.50935682	      0.01673731	      0.38714280	     -1.59841068	      1.25949743	      0.97869558	     -6.22532137	     -0.20965728	     -0.52075980	     -0.51102558	     -3.82746576	     -0.12850315	      0.00000000	      0.00000000	      0.01745329
     12.86666700	      5.26613850	      0.14760507	      0.00705190	      3.06544538	      0.98156009	     -0.19017049	     -0.18576395	      0.66216411	      0.16199231	     -0.14520073	     -0.55166235	      0.25631569	      0.03350865	     -0.87457057	      1.47665831	      0.02669145	      0.36597724	     -1.57026278	      1.27421351	      1.02983316	     -6.23242753	     -0.21218353	     -0.52317413	     -0.52774622	     -3.83122496	     -0.12430574	      0.00000000	      0.00000000	      0.01745329
     12.90000000	      5.21746025	      0.15673184	      0.01197366	      3.06735867	      0.99601717	     -0.19119507	     -0.17520170	      0.65600773	      0.14743779	     -0.15930073	     -0.54373745	      0.27153243	      0.09033432	     -0.85943393	      1.42913834	      0.02671526	      0.33857405	     -1.54028486	      1.34336372	      1.04454047	     -6.26169485	     -0.23155826	     -0.55563489	     -0.51679174	     -3.84252070	     -0.14149377	      0.00000000	      0.00000000	      0.01745329
     12.93333400	      5.18225369	      0.15087284	     -0.00052891	      3.06662930	      1.01230008	     -0.19325374	     -0.16153857	      0.62443206	      0.14358121	     -0.14382680	     -0.52291167	      0.27007525	      0.11042050	     -0.82728260	      1.40390178	      0.04921511	      0.32282828	     -1.50106127	      1.37988837	      1.04572685	     -6.27053571	     -0.21711969	     -0.58598139	     -0.52082616	     -3.84552509	     -0.14381003	      0.00000000	      0.00000000	      0.01745329
     12.96666700	      5.12133835	      0.14488071	     -0.00238123	      3.06856398	      1.03032322	     -0.19420244	     -0.13182216	      0.60650712	      0.13275827	     -0.14560846	     -0.50603863	      0.27559291	      0.15859964	     -0.79657334	      1.35348490	      0.06180314	      0.28817997	     -1.45646177	      1.42394730	      1.04271614	     -6.28438180	     -0.16390328	     -0.60772563	     -0.52346517	     -3.84909406	     -0.14024368	      0.00000000	      0.00000000	      0.01745329
     13.00000000	      5.07305165	      0.13953550	     -0.01402365	      3.06781240	      1.04928774	     -0.19650290	     -0.11822716	      0.57682953	      0.12142509	     -0.13318022	     -0.47832756	      0.27598877	      0.18595684	     -0.76223826	      1.31381887	      0.08227895	      0.25961550	     -1.40322283	      1.46413981	      1.02288166	     -6.29137271	     -0.15492343	     -0.63818757	     -0.52240635	     -3.85102319	     -0.14710300	      0.00000000	      0.00000000	      0.01745329
     13.03333400	      5.00723023	      0.13492113	     -0.01615481	      3.06962433	      1.06889642	     -0.19774169	     -0.09793569	      0.55117914	      0.11138041	     -0.13625505	     -0.45362545	      0.28219781	      0.23376655	     -0.73130016	      1.25062042	      0.08907443	      0.21965835	     -1.34086447	      1.49571526	      1.00661261	     -6.29738534	     -0.15882370	     -0.67002111	     -0.53018406	     -3.85455143	     -0.15410930	      0.00000000	      0.00000000	      0.01745329
     13.06666700	      4.94601136	      0.12954839	     -0.02226075	      3.06846207	      1.08872659	     -0.20032913	     -0.08822451	      0.50033506	      0.10499419	     -0.13842827	     -0.42236442	      0.28332788	      0.26520472	     -0.69796528	      1.19412109	      0.10597894	      0.18205633	     -1.27139588	      1.51307174	      1.01137649	     -6.29935464	     -0.17488486	     -0.70215636	     -0.54313676	     -3.85764881	     -0.16389037	      0.00000000	      0.00000000	      0.01745329
     13.10000000	      4.88512602	      0.12468437	     -0.03096399	      3.06813063	      1.10781297	     -0.20285528	     -0.08132591	      0.45597073	      0.10266914	     -0.13769151	     -0.38875639	      0.28794371	      0.29623607	     -0.66381767	      1.13716427	      0.11658505	      0.14729874	     -1.19781689	      1.52487351	      0.99812833	     -6.29947028	     -0.20259053	     -0.74220161	     -0.54892116	     -3.85986665	     -0.18388245	      0.00000000	      0.00000000	      0.01745329
     13.13333400	      4.76623397	      0.16112161	     -0.03635052	      3.07209119	      1.12764735	     -0.20304645	     -0.14109327	      0.48296392	      0.10176754	     -0.13872021	     -0.31576177	      0.31922586	      0.42316562	     -0.63549913	      1.04729406	      0.04747997	      0.08953589	     -1.12463255	      1.49396040	      0.97574538	     -6.28454804	     -0.30139322	     -0.80064553	     -0.54988731	     -3.86465196	     -0.24532818	      0.00000000	      0.00000000	      0.01745329
     13.16666700	      4.69924116	      0.15189133	     -0.04592929	      3.07151734	      1.14484302	     -0.20632337	     -0.14298146	      0.42994069	      0.10886626	     -0.13896993	     -0.27109117	      0.31151960	      0.44398802	     -0.61577582	      0.99037910	      0.06831720	      0.06151817	     -1.04685052	      1.47645824	      0.95416991	     -6.27693076	     -0.31279112	     -0.84151630	     -0.56906157	     -3.87551089	     -0.22200735	      0.00000000	      0.00000000	      0.01745329
     13.20000000	      4.57363731	      0.18664735	     -0.08973417	      3.07416229	      1.16150511	     -0.20928329	     -0.22719779	      0.40076496	      0.15304000	     -0.09605935	     -0.15359732	      0.29526941	      0.55049068	     -0.60290265	      0.95247760	     -0.01012767	      0.01444250	     -0.98332154	      1.39003102	      0.96337882	     -6.24652991	     -0.32946700	     -0.95241796	     -0.58496886	     -3.93684029	     -0.04954766	      0.00000000	      0.00000000	      0.01745329
     13.23333400	      4.47519182	      0.17332803	     -0.10885493	      3.07384376	      1.17885893	     -0.21315750	     -0.20326267	      0.30783641	      0.15312577	     -0.08098498	     -0.08809342	      0.26944312	      0.57091758	     -0.58137343	      0.89367382	      0.01520074	     -0.02036742	     -0.89522711	      1.36473216	      1.01925936	     -6.24234115	     -0.32951816	     -0.89905443	     -0.58514267	     -3.93939811	     -0.03166443	      0.00000000	      0.00000000	      0.01745329
     13.26666700	      4.30910106	      0.15664915	     -0.17433741	      3.07667574	      1.19659502	     -0.21939270	     -0.18980757	      0.26040106	      0.21508729	     -0.05318641	      0.02141215	      0.14296218	      0.58845097	     -0.57952998	      0.87277093	     -0.02717922	     -0.09924976	     -0.82049568	      1.29814237	      1.08378949	     -6.23153437	     -0.31664330	     -0.76122852	     -0.60852754	     -3.56631308	     -0.76956780	      0.00000000	      0.00000000	      0.01745329
     13.30000000	      4.18798886	      0.15682619	     -0.18805417	      3.07744335	      1.20903939	     -0.22285854	     -0.20382541	      0.25475289	      0.25076468	     -0.06885050	      0.11952121	      0.13899256	      0.63064183	     -0.57649861	      0.81664091	     -0.03363304	     -0.12624132	     -0.76549838	      1.27691149	      1.05034089	     -6.24533653	     -0.31198899	     -0.86324247	     -0.41414766	     -3.34942351	     -0.77286480	      0.00000000	      0.00000000	      0.01745329
     13.33333400	      4.09387342	      0.14713332	     -0.20806414	      3.07765506	      1.21986283	     -0.22822692	     -0.19172573	      0.18497344	      0.26161305	     -0.06401588	      0.17027563	      0.11818755	      0.62751948	     -0.53040340	      0.77138928	     -0.01005532	     -0.14562159	     -0.69672194	      1.27144759	      1.05473989	     -6.24613957	     -0.26848028	     -0.87228018	     -0.47254186	     -3.33372952	     -0.64260516	      0.00000000	      0.00000000	      0.01745329
     13.36666700	      3.97632980	      0.13150714	     -0.25408081	      3.07687946	      1.23072064	     -0.23396975	     -0.19281756	      0.18077154	      0.31792078	     -0.02996721	      0.27392410	      0.08493199	      0.61907570	     -0.52460749	      0.75071536	      0.01196791	     -0.17549279	     -0.65393493	      1.20783001	      0.95185049	     -6.24063471	     -0.05633968	     -0.91547605	     -0.54263146	     -3.26978047	     -0.47686874	      0.00000000	      0.00000000	      0.01745329
     13.40000000	      3.85585845	      0.11232820	     -0.27711761	      3.07525618	      1.23928371	     -0.23982856	     -0.17362433	      0.15707625	      0.33868197	     -0.02118829	      0.34539558	      0.05901456	      0.59915450	     -0.49852153	      0.70592702	      0.01876110	     -0.20939490	     -0.61736972	      1.18739550	      0.87159828	     -6.24664961	      0.19360739	     -0.93092140	     -0.70135155	     -3.22199520	     -0.44157361	      0.00000000	      0.00000000	      0.01745329
     13.43333400	      3.71678940	      0.10438497	     -0.28537996	      3.07611837	      1.24572184	     -0.24474168	     -0.16843386	      0.16506703	      0.29077481	      0.06665368	      0.39850158	      0.00285277	      0.58643886	     -0.47370115	      0.65673841	     -0.03789679	     -0.24031608	     -0.59475797	      1.23360421	      0.70809020	     -6.49440193	      0.45083646	     -1.02044283	     -0.82940011	     -3.07191119	     -0.42918963	      0.00000000	      0.00000000	      0.01745329
     13.46666700	      3.61677581	      0.08857288	     -0.30609939	      3.07436667	      1.25004142	     -0.25099882	     -0.15816851	      0.18769320	      0.30987304	      0.09855318	      0.47438055	      0.02216336	      0.56717255	     -0.44434547	      0.63217551	     -0.01483601	     -0.25494183	     -0.59709342	      1.23569229	      0.64285627	     -6.56143744	      0.68532255	     -1.17833234	     -0.78729614	     -3.17330872	     -0.64923536	      0.00000000	      0.00000000	      0.01745329
     13.50000000	      3.52712468	      0.07247500	     -0.30055862	      3.07053906	      1.25292307	     -0.25817467	     -0.13043543	      0.16346771	      0.31547644	      0.08780578	      0.50882070	      0.04435866	      0.54117961	     -0.41059011	      0.58572722	     -0.00761552	     -0.28015206	     -0.59119103	      1.20051538	      0.66890330	     -6.59452118	      0.72544353	     -1.29142933	     -0.70193467	     -3.22820406	     -0.64379595	      0.00000000	      0.00000000	      0.01745329
     13.53333400	      3.39988899	      0.04952585	     -0.30338832	      3.06870411	      1.25441804	     -0.26417569	     -0.11713369	      0.18428468	      0.32203433	      0.11086824	      0.58831169	      0.09131315	      0.51343969	     -0.37990155	      0.53162439	     -0.01470636	     -0.31071973	     -0.58107722	      1.19951154	      0.60316243	     -6.58248945	      0.38213868	     -1.39790252	     -0.57707684	     -3.27505422	     -0.55580364	      0.00000000	      0.00000000	      0.01745329
     13.56666700	      3.31994473	      0.03580637	     -0.29954498	      3.06560062	      1.25415024	     -0.27184864	     -0.09752394	      0.16418094	      0.32575569	      0.10198777	      0.64237793	      0.13046886	      0.49418741	     -0.39365041	      0.48901421	     -0.03001833	     -0.33167701	     -0.56031009	      1.21207166	      0.54916727	     -6.57031572	      0.26772400	     -1.46233301	     -0.45665225	     -3.27628779	     -0.51547915	      0.00000000	      0.00000000	      0.01745329
     13.60000000	      3.25492740	      0.03470708	     -0.29915102	      3.06219508	      1.25273019	     -0.27816565	     -0.06641776	      0.09150493	      0.32603102	      0.10058335	      0.66157793	      0.13005645	      0.48117923	     -0.38772861	      0.46277503	     -0.03627992	     -0.32942220	     -0.57045764	      1.22740696	      0.53250749	     -6.56792240	      0.26266515	     -1.49429377	     -0.42242733	     -3.28050875	     -0.52832800	      0.00000000	      0.00000000	      0.01745329
     13.63333400	      3.12805404	      0.03191847	     -0.30996582	      3.05827623	      1.24983593	     -0.28575251	     -0.08795808	      0.08462385	      0.33895956	      0.09959983	      0.83318806	      0.30611380	      0.51252565	     -0.41995945	      0.41507975	     -0.05955194	     -0.32565745	     -0.56641118	      1.18024953	      0.42857315	     -6.31300177	      0.41099193	     -1.61522840	     -0.39653839	     -2.99952481	     -0.65869847	      0.00000000	      0.00000000	      0.01745329
     13.66666700	      3.03209469	      0.02299924	     -0.30499719	      3.05476492	      1.24548558	     -0.29351751	     -0.06640218	      0.01812528	      0.33428709	      0.08383464	      0.87430096	      0.31672674	      0.48782500	     -0.44678630	      0.36779326	     -0.07339144	     -0.32605272	     -0.56478990	      1.16776278	      0.41323718	     -6.29121072	      0.51693224	     -1.64857899	     -0.40189565	     -2.99843514	     -0.75425511	      0.00000000	      0.00000000	      0.01745329
     13.70000000	      2.93285043	      0.02219708	     -0.31208005	      3.05038135	      1.24076687	     -0.29834809	     -0.07276029	      0.00870016	      0.32944815	      0.10857798	      0.94282963	      0.35612358	      0.48530608	     -0.46450512	      0.33966188	     -0.10329735	     -0.31435561	     -0.57875677	      1.14991429	      0.28114691	     -6.15707935	      0.64395448	     -1.67115578	     -0.32081603	     -2.95800304	     -0.86743198	      0.00000000	      0.00000000	      0.01745329
     13.73333400	      2.86660354	      0.01271661	     -0.30949357	      3.04657081	      1.23327500	     -0.30755403	     -0.05320583	     -0.04108269	      0.32332422	      0.10798128	      0.98158791	      0.35489824	      0.47038147	     -0.52618079	      0.29946777	     -0.10020573	     -0.32272893	     -0.57055908	      1.15576704	      0.20661209	     -6.09575418	      0.68850645	     -1.67794735	     -0.23288485	     -2.94492408	     -0.92249398	      0.00000000	      0.00000000	      0.01745329
     13.76666700	      2.79315404	      0.00615956	     -0.31117413	      3.03988247	      1.22598894	     -0.31484546	     -0.04081900	     -0.07098423	      0.32996541	      0.11239271	      1.02080907	      0.36243660	      0.45909588	     -0.57459059	      0.25878064	     -0.10661869	     -0.32613695	     -0.57179703	      1.15456814	      0.10435057	     -6.03795132	      0.71858179	     -1.66200001	     -0.14281941	     -2.93404540	     -1.04177531	      0.00000000	      0.00000000	      0.01745329
     13.80000000	      2.71658815	     -0.00664720	     -0.32185318	      3.03626021	      1.21690525	     -0.32193503	     -0.03131580	     -0.07854727	      0.33026842	      0.13281784	      1.07341549	      0.37335779	      0.43798788	     -0.62552008	      0.22304276	     -0.10640255	     -0.33758878	     -0.56311514	      1.16003794	     -0.00931702	     -5.95543448	      0.69430157	     -1.64481538	     -0.02213291	     -2.91959543	     -1.08703172	      0.00000000	      0.00000000	      0.01745329
     13.83333400	      2.61508947	     -0.01255519	     -0.31456547	      3.02990413	      1.20740202	     -0.32956913	     -0.07942561	      0.02671957	      0.32338563	      0.14802113	      1.09201709	      0.37471176	      0.40255539	     -0.64706361	      0.15930114	     -0.13435181	     -0.33581754	     -0.55867601	      1.11634729	     -0.23525197	     -5.70588102	      0.67949532	     -1.62212739	      0.27866187	     -2.82423597	     -1.02211379	      0.00000000	      0.00000000	      0.01745329
     13.86666700	      2.56784025	     -0.02998548	     -0.31805053	      3.02506535	      1.19717226	     -0.33841329	     -0.05718511	     -0.02262431	      0.32558614	      0.13979097	      1.12401922	      0.36116615	      0.38248979	     -0.71271573	      0.12471526	     -0.13675744	     -0.36199196	     -0.55138126	      1.08088832	     -0.34137272	     -5.68214748	      0.69958442	     -1.58795596	      0.33771332	     -2.83773319	     -1.20778864	      0.00000000	      0.00000000	      0.01745329
     13.90000000	      2.47734588	     -0.02072371	     -0.32138413	      3.01976255	      1.18671509	     -0.34525603	     -0.04749145	     -0.07540237	      0.31711431	      0.16412726	      1.16733324	      0.33033998	      0.35775998	     -0.77104921	      0.09315795	     -0.18684528	     -0.33959110	     -0.56181262	      1.00310804	     -0.40190711	     -5.65444776	      0.90100704	     -1.55206092	      0.25439624	     -2.80492938	     -1.08380536	      0.00000000	      0.00000000	      0.01745329
     13.93333400	      2.40250438	     -0.02586770	     -0.31535677	      3.01840923	      1.17458291	     -0.35606775	     -0.02097550	     -0.12561128	      0.31776277	      0.16354922	      1.20339464	      0.31336248	      0.32468429	     -0.84947611	      0.05041981	     -0.20414105	     -0.34340067	     -0.57479187	      0.94283408	     -0.33029795	     -5.71136789	      0.99543687	     -1.51432037	      0.25473145	     -2.78190254	     -0.91955369	      0.00000000	      0.00000000	      0.01745329
     13.96666700	      2.29013747	     -0.07818726	     -0.30557364	      3.00938421	      1.16008175	     -0.36559063	      0.01011102	     -0.00907520	      0.39551038	      0.05958016	      1.19494484	      0.27754049	      0.21384045	     -0.89570545	     -0.04850555	     -0.22263899	     -0.34624130	     -0.54808413	      1.00973617	     -0.35434444	     -6.02279437	      1.09231250	     -1.24011426	      0.78982715	     -2.86007717	     -0.69692856	      0.00000000	      0.00000000	      0.01745329
     14.00000000	      2.21525840	     -0.10457249	     -0.29803838	      3.00524236	      1.14506898	     -0.37664068	      0.09327045	     -0.14417313	      0.42764441	      0.03123222	      1.20883623	      0.23534568	      0.14316865	     -0.94985585	     -0.11223141	     -0.20741229	     -0.34414189	     -0.56971935	      0.98600384	     -0.00279149	     -6.22170782	      1.01573487	     -1.11632859	      0.91572009	     -2.81009693	     -0.49619773	      0.00000000	      0.00000000	      0.01745329
     14.03333400	      2.13398798	     -0.13176386	     -0.29460104	      3.00081850	      1.13039829	     -0.38730180	      0.16720764	     -0.19126801	      0.47662790	     -0.00962744	      1.23691210	      0.22648436	      0.08056061	     -1.01052984	     -0.16739797	     -0.17397161	     -0.32019342	     -0.60604412	      0.97145314	      0.20610043	     -6.36574469	      0.92926770	     -1.02910347	      0.94624904	     -2.84671686	     -0.32218042	      0.00000000	      0.00000000	      0.01745329
     14.06666700	      2.06771814	     -0.14542192	     -0.28499980	      2.99723342	      1.11557475	     -0.39768996	      0.22261084	     -0.28647516	      0.49354571	     -0.03387702	      1.26778462	      0.22169350	      0.03910586	     -1.08337590	     -0.20252534	     -0.18841662	     -0.30320526	     -0.63490601	      0.90208022	      0.23527645	     -6.38223055	      1.01321800	     -1.01990517	      0.95164673	     -2.86106835	     -0.26950830	      0.00000000	      0.00000000	      0.01745329
     14.10000000	      1.98260171	     -0.14219736	     -0.27084799	      2.99289360	      1.09888710	     -0.40833437	      0.15804857	     -0.19732446	      0.46252827	     -0.09388599	      1.30009007	      0.17700831	     -0.01839543	     -1.15476015	     -0.25122878	     -0.24853732	     -0.26459511	     -0.62632962	      0.82087881	     -0.51292577	     -6.18611112	      1.61088801	     -0.90818261	      1.21743264	     -2.92908457	      0.00212751	      0.00000000	      0.00000000	      0.01745329
     14.13333400	      1.90434935	     -0.18393775	     -0.27574887	      2.98926889	      1.08180231	     -0.41938409	      0.26353416	     -0.17288838	      0.51310603	     -0.14515667	      1.34176095	      0.17389557	     -0.09917346	     -1.21818682	     -0.27001263	     -0.29785849	     -0.25837218	     -0.62798820	      0.80235579	     -0.99153878	     -5.97438895	      1.40586386	     -0.79574437	      1.25026464	     -2.92046928	      0.10204299	      0.00000000	      0.00000000	      0.01745329
     14.16666700	      1.82041298	     -0.19064955	     -0.23924794	      2.98563707	      1.06449656	     -0.43046896	      0.29560153	     -0.23749991	      0.49442345	     -0.17789349	      1.35371861	      0.15879620	     -0.16050066	     -1.28748284	     -0.31696448	     -0.32942543	     -0.21309429	     -0.64125377	      0.85135728	     -0.91133250	     -5.77287898	      0.70214684	     -0.84321308	      1.26054944	     -2.88302114	      0.15399654	      0.00000000	      0.00000000	      0.01745329
     14.20000000	      1.73809032	     -0.20824438	     -0.21867624	      2.98239478	      1.04954606	     -0.44206721	      0.35731133	     -0.27799438	      0.52726193	     -0.23484205	      1.37262844	      0.14154409	     -0.23910988	     -1.34436269	     -0.34589411	     -0.32599149	     -0.16307482	     -0.63605848	      0.93514371	     -0.83247797	     -5.71282152	      0.50519978	     -0.85373652	      1.23953491	     -2.87191523	      0.15902333	      0.00000000	      0.00000000	      0.01745329
     14.23333400	      1.63973898	     -0.19021997	     -0.18599287	      2.97724988	      1.03464231	     -0.45351594	      0.33518534	     -0.28239661	      0.55566598	     -0.34268712	      1.39045082	      0.10383355	     -0.30566558	     -1.41024765	     -0.39853548	     -0.38698621	     -0.08414108	     -0.58931757	      0.90939912	     -0.77130840	     -5.66789985	      0.36286905	     -0.89274138	      1.29323281	     -2.84826217	      0.19121978	      0.00000000	      0.00000000	      0.01745329
     14.26666700	      1.60054176	     -0.18630859	     -0.15675308	      2.97462849	      1.02122904	     -0.46385069	      0.35449260	     -0.32556245	      0.56785956	     -0.39660445	      1.39840155	      0.09838500	     -0.33933607	     -1.47176426	     -0.41118224	     -0.40204026	     -0.06235677	     -0.58012912	      0.88921526	     -0.77605788	     -5.66188768	      0.34447721	     -0.86901787	      1.31015579	     -2.85130522	      0.18783804	      0.00000000	      0.00000000	      0.01745329
     14.30000000	      1.43429388	     -0.16043933	     -0.10516939	      2.96916765	      1.00844700	     -0.47541850	      0.29449278	     -0.22955620	      0.58454382	     -0.55927660	      1.40518912	      0.03768372	     -0.46758387	     -1.51472190	     -0.62266666	     -0.62399110	      0.10315181	     -0.35930280	      0.80854439	     -0.73163768	     -5.56934494	      0.22951345	     -0.97894594	      1.41284340	     -2.81901296	      0.27126256	      0.00000000	      0.00000000	      0.01745329
     14.33333400	      1.43148259	     -0.16585014	     -0.09530487	      2.96872213	      0.99633096	     -0.48275265	      0.33322523	     -0.28935849	      0.59901918	     -0.58546943	      1.41914011	      0.04925322	     -0.47944413	     -1.56289962	     -0.71003835	     -0.63875404	      0.12906410	     -0.22127906	      0.80339193	     -0.73377695	     -5.55347766	      0.20916980	     -0.99053207	      1.40521057	     -2.81953762	      0.25285595	      0.00000000	      0.00000000	      0.01745329
     14.36666700	      1.25752493	     -0.11433919	     -0.03415204	      2.96349560	      0.98584849	     -0.49611649	      0.24982666	     -0.19072670	      0.56500119	     -0.66287172	      1.42225813	     -0.02204800	     -0.61975293	     -1.61472442	     -0.86410283	     -0.61519164	      0.33265976	     -0.16944735	      0.76575738	     -0.69001017	     -5.49912485	      0.14883709	     -1.10553181	      1.41453442	     -2.79143174	      0.25230759	      0.00000000	      0.00000000	      0.01745329
     14.40000000	      1.46063395	      0.09545440	     -0.19339402	      2.94568562	      1.00199185	     -0.48271849	      0.08934002	     -0.42745818	      1.01146186	     -1.01848722	      1.55992421	     -0.19270549	     -0.35814774	     -1.64385725	      0.11648304	     -0.10166947	      0.35732910	     -1.04009362	      0.60622352	     -0.59303921	     -5.17389499	      0.19904356	     -1.78931295	      1.33429429	     -2.73953815	      0.05114939	      0.00000000	      0.00000000	      0.01745329
     14.43333400	      1.67165290	     -0.14689589	     -0.16035588	      2.96883185	      0.97083290	     -0.46963994	      0.41978446	     -0.57652862	      0.78482260	     -0.78014845	      1.52591318	      0.10287820	     -0.26513227	     -1.66163097	      1.10474980	     -0.02919539	      0.11751196	     -1.79169721	      0.58891992	     -0.60880736	     -5.11575783	      0.24825584	     -1.76443096	      1.39894568	     -2.78787228	      0.07972537	      0.00000000	      0.00000000	      0.01745329
     14.46666700	      1.35076178	     -0.21950118	      0.12996193	      2.97272337	      0.95471235	     -0.49887888	      0.31337900	     -0.39721359	      0.23161519	     -0.53310301	      1.28229291	      0.12160541	     -0.59455157	     -1.68355797	      1.15172181	     -0.08366338	     -0.21117795	     -1.78723517	      0.63405745	     -0.59988259	     -5.06434866	      0.22481859	     -1.36851342	      1.43357536	     -2.98474770	      0.25827204	      0.00000000	      0.00000000	      0.01745329
     14.50000000	      1.33001385	     -0.21989357	      0.15662554	      2.97271196	      0.95098308	     -0.50610868	      0.30963634	     -0.38460802	      0.22116473	     -0.54810593	      1.26679585	      0.12492651	     -0.62228061	     -1.71330809	      1.18805125	     -0.05289022	     -0.21835470	     -1.78393916	      0.64410198	     -0.57201793	     -5.06457621	      0.23642316	     -1.35691256	      1.43695549	     -2.99076973	      0.25365349	      0.00000000	      0.00000000	      0.01745329
     14.53333400	      1.27296260	     -0.23789106	      0.18685415	      2.97418009	      0.95266877	     -0.50793203	      0.33975797	     -0.34230456	      0.19057479	     -0.55371677	      1.24060863	      0.11920499	     -0.69041970	     -1.68703515	      1.17376013	     -0.04301622	     -0.29231692	     -1.80138807	      0.66969340	     -0.53070079	     -5.06126072	      0.26624404	     -1.32440187	      1.42738809	     -3.01007474	      0.25870671	      0.00000000	      0.00000000	      0.01745329
     14.56666700	      1.28044376	     -0.23781017	      0.19119435	      2.97330893	      0.95282726	     -0.50810581	      0.33736313	     -0.31918614	      0.18853898	     -0.55213166	      1.23708357	      0.11937289	     -0.69293178	     -1.69114836	      1.17030859	     -0.03543240	     -0.28410834	     -1.78371297	      0.67928326	     -0.50657883	     -5.06315502	      0.27423180	     -1.31899605	      1.43909163	     -3.01239868	      0.25430738	      0.00000000	      0.00000000	      0.01745329
     14.60000000	      1.32344956	     -0.24445854	      0.17110006	      2.97184284	      0.95821312	     -0.50274172	      0.34375794	     -0.32632541	      0.20885180	     -0.54873836	      1.24300913	      0.11190343	     -0.66804871	     -1.66411928	      1.11977651	     -0.02869556	     -0.24181796	     -1.73194576	      0.68963943	     -0.46150826	     -5.06989388	      0.28934719	     -1.30071957	      1.43140866	     -3.02014048	      0.25663900	      0.00000000	      0.00000000	      0.01745329
     14.63333400	      1.76632590	     -0.13292500	     -0.19252198	      2.96325039	      0.97408438	     -0.47271983	      0.43866772	     -0.58559879	      0.88395174	     -0.75249421	      1.54510787	      0.07767576	     -0.22546654	     -1.68057563	      1.18411170	      0.06644017	      0.22663943	     -1.69405693	      0.71315124	     -0.43352526	     -5.04061427	      0.30225656	     -1.27561884	      1.43315312	     -3.00485708	      0.24547889	      0.00000000	      0.00000000	      0.01745329
     14.66666700	      1.71946001	      0.14396439	     -0.30483796	      2.93896461	      1.01501962	     -0.47172943	      0.19351781	     -0.58594603	      1.28089843	     -0.97100659	      1.62756437	     -0.22669694	     -0.16105149	     -1.65418092	      0.44300191	      0.19318111	      0.43369450	     -1.05038747	      0.73988528	     -0.37456563	     -5.06540245	      0.31945124	     -1.20807828	      1.35662112	     -3.01961997	      0.26893478	      0.00000000	      0.00000000	      0.01745329
     14.70000000	      1.22784775	     -0.08068279	      0.06130205	      2.95509471	      0.99797841	     -0.51247550	      0.17613008	     -0.07772031	      0.54200312	     -0.78898301	      1.32835799	     -0.11835852	     -0.72795001	     -1.60428786	     -0.50487529	      0.58747277	      0.38267057	      0.01371935	      0.72729553	     -0.28666694	     -5.07095638	      0.31982043	     -1.33267804	      1.35718574	     -2.97276147	      0.25349304	      0.00000000	      0.00000000	      0.01745329
     14.73333400	      1.51762520	      0.08287724	     -0.09435774	      2.94011245	      1.02942081	     -0.49376624	     -0.02171917	     -0.32890173	      0.86748683	     -0.97460138	      1.38639643	     -0.24499499	     -0.39941570	     -1.57715740	     -0.11306126	     -0.00671979	      0.31347024	     -0.64421058	      0.60889440	     -0.13273140	     -4.85818726	      0.43856134	     -1.58866945	      1.25196758	     -2.92388222	      0.16316840	      0.00000000	      0.00000000	      0.01745329
     14.76666700	      2.01480455	      0.04259552	     -0.35849336	      2.95670461	      1.03825297	     -0.45164972	      0.29458646	     -0.61036678	      1.11689341	     -0.72631515	      1.57751378	     -0.06268806	      0.03322330	     -1.54037257	      0.92474645	      0.13512469	      0.36788465	     -1.26332362	      0.66276440	     -0.31409342	     -5.15060130	      0.45714342	     -1.21694789	      1.38590358	     -3.11537215	      0.34724799	      0.00000000	      0.00000000	      0.01745329
     14.80000000	      2.07703409	      0.06016132	     -0.38618382	      2.95750747	      1.05968920	     -0.45066899	      0.25129604	     -0.58557385	      1.13316514	     -0.71496667	      1.54674000	     -0.05998101	      0.08597445	     -1.47431667	      0.75738243	      0.17410621	      0.30478779	     -1.18767208	      0.63574496	     -0.31101937	     -5.17445800	      0.47071929	     -1.18969825	      1.38904194	     -3.11858452	      0.36264651	      0.00000000	      0.00000000	      0.01745329
     14.83333400	      1.83136133	     -0.01131932	     -0.26394443	      2.95078207	      1.06913767	     -0.46925207	      0.08737358	     -0.30155197	      0.86410148	     -0.64057972	      1.40295619	     -0.10898614	     -0.18228046	     -1.40881472	      0.01309063	      0.02321684	      0.06758051	     -0.76562421	      0.58773466	     -0.29813310	     -5.41837909	      0.55018134	     -1.18825444	      1.31640057	     -3.05279787	      0.26324720	      0.00000000	      0.00000000	      0.01745329
     14.86666700	      1.92286840	     -0.13041052	     -0.20448392	      2.96171679	      1.07563097	     -0.47066908	      0.17955544	     -0.25877054	      0.62930972	     -0.46378433	      1.28950556	      0.00535576	     -0.20143654	     -1.34748878	     -0.31459964	     -0.00194868	     -0.16419007	     -0.55139665	      0.59641719	     -0.31247799	     -5.43028940	      0.54612478	     -1.10132001	      1.31362433	     -3.07202059	      0.18599238	      0.00000000	      0.00000000	      0.01745329
     14.90000000	      2.02317051	     -0.17123242	     -0.14409634	      2.96649001	      1.08756219	     -0.46636565	      0.16443459	     -0.23433954	      0.32077474	     -0.11937699	      1.17741586	      0.05592093	     -0.16334165	     -1.29134274	     -0.42764987	     -0.10078863	     -0.30763435	     -0.50458142	      0.64728881	     -0.27545318	     -5.18112455	      0.27789264	     -0.77441963	      1.24922707	     -3.12687201	      0.07068180	      0.00000000	      0.00000000	      0.01745329
     14.93333400	      2.09535700	     -0.17536259	     -0.16083336	      2.96630383	      1.10588115	     -0.46063385	      0.21739731	     -0.28878291	      0.35121563	     -0.10243733	      1.13551739	      0.10090832	     -0.10568776	     -1.22250311	     -0.40793181	     -0.06262259	     -0.35068650	     -0.53231864	      0.73233649	      0.12799370	     -5.53909994	      0.46053730	     -0.82729416	      1.07207846	     -3.11735277	     -0.13840279	      0.00000000	      0.00000000	      0.01745329
     14.96666700	      2.17313953	     -0.19850612	     -0.19695855	      2.96765367	      1.12543893	     -0.45759568	      0.27384554	     -0.25020536	      0.37509913	     -0.07399099	      1.10263802	      0.12962103	     -0.08700353	     -1.13650442	     -0.35683305	     -0.00671333	     -0.40566492	     -0.57378033	      0.87254938	      0.24779024	     -5.61097578	      0.37396522	     -0.75759464	      1.01019501	     -3.05084042	     -0.21656322	      0.00000000	      0.00000000	      0.01745329
     15.00000000	      2.28929669	     -0.16288032	     -0.20866719	      2.96969453	      1.14574991	     -0.45239035	      0.20666393	     -0.24185136	      0.33291262	     -0.01394233	      1.05578432	      0.15811660	      0.00617250	     -1.06372298	     -0.29256779	      0.05312930	     -0.44061610	     -0.61352413	      0.87029620	      0.10120348	     -5.58812371	      0.47295393	     -0.71855694	      1.02345992	     -2.98948237	     -0.12928402	      0.00000000	      0.00000000	      0.01745329
     15.03333400	      2.38969908	     -0.13512249	     -0.20548425	      2.97135608	      1.16501268	     -0.44816102	      0.14773942	     -0.21742553	      0.27461175	      0.03897001	      1.00211851	      0.18533893	      0.07754213	     -0.99791247	     -0.25356952	      0.08815502	     -0.46962855	     -0.61479170	      0.86982734	     -0.03053648	     -5.56186443	      0.54561988	     -0.67114735	      1.07237531	     -2.98576757	      0.08993076	      0.00000000	      0.00000000	      0.01745329
     15.06666700	      2.43776676	     -0.11531656	     -0.21108872	      2.97289384	      1.18384152	     -0.44410711	      0.11642064	     -0.19930418	      0.26567208	      0.04779386	      0.95871451	      0.18324169	      0.10001119	     -0.91756733	     -0.22271879	      0.09492700	     -0.47102982	     -0.59111163	      0.88365764	      0.01409679	     -5.59403649	      0.55405300	     -0.66140268	      1.03807507	     -2.98846312	      0.07364936	      0.00000000	      0.00000000	      0.01745329
     15.10000000	      2.55660839	     -0.10733675	     -0.21209188	      2.97450970	      1.20338863	     -0.44057748	      0.15158214	     -0.30921439	      0.23591058	      0.08894562	      0.89801357	      0.25827101	      0.16327361	     -0.83002496	     -0.16527786	      0.12489169	     -0.51761766	     -0.58783716	      0.95143036	      0.15510731	     -5.88446639	      0.51251169	     -0.70279093	      0.82223410	     -2.91016315	     -0.31453934	      0.00000000	      0.00000000	      0.01745329
     15.13333400	      2.64360245	     -0.07366878	     -0.21206436	      2.97542421	      1.22117994	     -0.43595469	      0.11212788	     -0.31959653	      0.21789656	      0.10383084	      0.86788857	      0.28649629	      0.22766228	     -0.77779219	     -0.09703583	      0.13318642	     -0.50944681	     -0.57757000	      1.00369569	      0.18125571	     -6.19174019	      0.55312874	     -0.81717215	      0.70708847	     -2.56145639	     -0.55137564	      0.00000000	      0.00000000	      0.01745329
     15.16666700	      2.71624173	     -0.04996907	     -0.19618120	      2.97629766	      1.24038667	     -0.43312337	      0.08378224	     -0.31424559	      0.19285428	      0.09668090	      0.80850614	      0.32667929	      0.26801878	     -0.69812951	     -0.01992098	      0.08607725	     -0.50000284	     -0.57597216	      1.03220055	      0.19507581	     -6.31481080	      0.71057705	     -0.92828232	      0.51004575	     -2.55788095	     -0.44433126	      0.00000000	      0.00000000	      0.01745329
     15.20000000	      2.78379687	     -0.01389121	     -0.19099113	      2.97657739	      1.25752930	     -0.42961381	      0.03742469	     -0.38675985	      0.16399416	      0.10499957	      0.77394755	      0.32865418	      0.31144798	     -0.64618031	      0.08230526	     -0.01706371	     -0.47674422	     -0.56176070	      1.01746884	      0.30064182	     -6.44242732	      0.83048454	     -1.03481695	      0.27330185	     -2.55489551	     -0.10094126	      0.00000000	      0.00000000	      0.01745329
