# Supplementary material for: Simulation of Human Movement in Zero Gravity
Source: Sensors (Basel). 2024 Mar 9;24(6):1770. doi: 10.3390/s24061770 (PMC10976247; doi:10.3390/s24061770)
Supplement: Supplementary file 1 [file sensors-24-01770-s001.zip › supplementary/motion_data/14 RotatingBody/motion.trc]

PathFileType	4	(X/Y/Z)	sample.trc
DataRate	CameraRate	NumFrames	NumMarkers	Units	OrigDataRate	OrigDataStartFrame	OrigNumFrames
0.033333333333333333	0.033333333333333333	457	32	m	0.033333333333333333	1	457
Frame#	Time	PELVIS			SPINE_NAVEL			SPINE_CHEST			NECK			CLAVICLE_LEFT			SHOULDER_LEFT			ELBOW_LEFT			WRIST_LEFT			HAND_LEFT			HANDTIP_LEFT			THUMB_LEFT			CLAVICLE_RIGHT			SHOULDER_RIGHT			ELBOW_RIGHT			WRIST_RIGHT			HAND_RIGHT
		X1	Y1	Z1	X2	Y2	Z2	X3	Y3	Z3	X4	Y4	Z4	X5	Y5	Z5	X6	Y6	Z6	X7	Y7	Z7	X8	Y8	Z8	X9	Y9	Z9	X10	Y10	Z10	X11	Y11	Z11	X12	Y12	Z12	X13	Y13	Z13	X14	Y14	Z14	X15	Y15	Z15	X16	Y16	Z16
1	0	2.807265708155428	1.337531704397966	-0.2812914198970796	2.779638050495527	1.512588369465236	-0.2809026986092413	2.77122237417846	1.654034270499731	-0.2799264192734057	2.785568348530306	1.869422797363085	-0.2781466036799775	2.777218356648944	1.834062233708252	-0.2452216146505065	2.763725659772655	1.789989563026932	-0.1107116109997486	2.775525393567514	1.52027492287015	-0.06463571867287832	2.682510104149693	1.311501503784437	-0.07615113553697531	2.665354044225086	1.219421310550625	-0.06246594210085248	2.734507201814257	1.164982750641529	-0.1268067674166975	2.730741045941339	1.189293482497313	-0.1249759833948829	2.791780192558535	1.8334945641937	-0.3109138729722096	2.816213921901122	1.801279172976799	-0.4321510849025544	2.926998115867824	1.555185838471686	-0.4991756178906075	2.878149645204527	1.336685334512686	-0.5590121263269832	2.903361119973727	1.271165687498294	-0.6322213037936087
2	0.03333399999999997	2.808598620634202	1.33657157983699	-0.280509763398569	2.78060253627118	1.51205375154952	-0.2796806879524606	2.771471527233466	1.653841116130182	-0.278336999166774	2.785721961571692	1.869804444973933	-0.2760106293123744	2.77746620627434	1.834296904805022	-0.2431207751327717	2.763050265943665	1.790339982321099	-0.1080132920561097	2.776709825193421	1.519547077258512	-0.06416411587801099	2.682162840802137	1.310004434895876	-0.07512351131330854	2.66780964907807	1.216869609527308	-0.05836149109138559	2.737103884343417	1.155612649959752	-0.1057647336385807	2.732486276843587	1.185596217038444	-0.10701843444777	2.791768980137402	1.83382562039149	-0.3089911322275581	2.816908967623962	1.801767190644914	-0.4314820221865764	2.929798385338251	1.554995682597952	-0.4989506365711881	2.879696964521149	1.33581077771005	-0.559311730891207	2.907346264817768	1.266019255123541	-0.6309774667755885
3	0.06666699999999981	2.809933200024008	1.335636682553289	-0.2797022785746329	2.781568958098089	1.511535069463247	-0.2784399982675786	2.771722248740775	1.653655425924099	-0.2767381500337298	2.785869282786198	1.870180577134195	-0.2738633249992649	2.777706901578964	1.834527315497937	-0.2410107536394011	2.762409736266522	1.790665149138979	-0.1053779519832226	2.777784589901032	1.51879641793253	-0.06333502301290755	2.681778391121417	1.308534057326834	-0.07625223053820998	2.670265274568738	1.214401599521933	-0.05823111434018567	2.73938698477913	1.147554782310956	-0.1043713303485351	2.733398658115791	1.182584151959126	-0.1081208084008548	2.791754006330879	1.834154631936642	-0.307055011510907	2.817586720866588	1.802238576090016	-0.4306850201042132	2.93236056332695	1.554793635905762	-0.4983196335820334	2.881004225104379	1.33492649067504	-0.5602242463927867	2.908551259406996	1.260788543218051	-0.6295699704006461
4	0.09999999999999964	2.811272745954627	1.334752932216781	-0.2788385297351667	2.78254029378337	1.511049773363716	-0.2771557977447178	2.771976462425778	1.653486936456734	-0.2751123041803057	2.786004104094319	1.870549492171333	-0.271690182636777	2.777935225727522	1.834753513812623	-0.2388782469326851	2.761840780876047	1.790949499389334	-0.1028158787899967	2.778721183169831	1.518013132656898	-0.06204298058242905	2.681380669603381	1.307078779913824	-0.07433762901761086	2.672835648007415	1.211989200524694	-0.05873695307278707	2.741541881916852	1.140865260977728	-0.1042844679092991	2.733326243178455	1.180348722561974	-0.1098443165603109	2.791730929961858	1.834482291796651	-0.3050888169152581	2.818226930340471	1.802683699506688	-0.4296806504736504	2.934558433493443	1.554580332121176	-0.4972912076778854	2.881682049813066	1.334019523641607	-0.560154838130831	2.907171142400949	1.255573329238976	-0.6268989777913605
5	0.1333339999999996	2.812622045819193	1.33394735532554	-0.2778856996573117	2.783520491291751	1.510617400838579	-0.2758000000608883	2.772236603415779	1.653348362477627	-0.2734377838699935	2.786119791735351	1.870914238910216	-0.2694730238420883	2.778146551888657	1.834980142904176	-0.2367060193703971	2.761365698212216	1.791187525817325	-0.1003018849627657	2.779584025635232	1.517207812006844	-0.06029933121163457	2.68119465240832	1.305633152509371	-0.06624132037209955	2.675553702908477	1.209667757088583	-0.05976037825877201	2.743946005693541	1.135310776347988	-0.09848432345348922	2.732710044611369	1.178522608358739	-0.1139436857736483	2.791694789191932	1.834813562589551	-0.3030722487427639	2.818814385108474	1.80310557697057	-0.428416096271641	2.93638298296192	1.554383928430883	-0.4956787526449843	2.881900715800056	1.3332112276068	-0.559405098418548	2.904700705191739	1.250759687264838	-0.6131998584051169
6	0.1666669999999995	2.813986789980914	1.333248139740613	-0.2768119221615152	2.784513984212434	1.510259195452474	-0.2743456781794955	2.772505295919501	1.653254646057329	-0.2716950530027427	2.786209440872677	1.871281059743452	-0.267194932962563	2.778336652866241	1.835215020633756	-0.2344783087513413	2.76099539162318	1.791381860858978	-0.09785565752501485	2.780462409386384	1.516417199844855	-0.05848624502064586	2.681573679229333	1.304271845775755	-0.06459980320389955	2.678130485244671	1.207704473769512	-0.05974269472446551	2.746278038414701	1.131243939471399	-0.09834656039953436	2.732321666507477	1.176776570750225	-0.1149517657716932	2.791640181359571	1.835156269673385	-0.3009866128308437	2.819338258089456	1.803517838926872	-0.4268794622581232	2.937866684850424	1.554255942519258	-0.4937557899981381	2.882106766990168	1.332779631648233	-0.5597284116559375	2.903588761218802	1.247116046839708	-0.6090893594233783
7	0.1999999999999993	2.815373890213812	1.332676122068949	-0.2755886524135097	2.785525564609864	1.509991696585288	-0.2727671575350066	2.772784468138971	1.653218297996161	-0.2698635641089362	2.786267276078454	1.871657676146326	-0.26483895248871	2.778503784641707	1.835467165791462	-0.2321782965691566	2.760743496400731	1.791542533046264	-0.09547470782261125	2.78133417610867	1.515666913946577	-0.05678538457402129	2.682479630296141	1.302982722625933	-0.0650755021056984	2.680178730945605	1.206123975704119	-0.05919250867261922	2.747771400045719	1.128506527442873	-0.09853037104358156	2.732453712138143	1.174925143076824	-0.1139412660987294	2.791561766763201	1.835518530619208	-0.298813867612882	2.819794063694252	1.803939035420555	-0.4250961321043989	2.939040694131919	1.554234660647025	-0.4914255982127563	2.88220434342669	1.332878389553796	-0.5583656179291968	2.904372065271386	1.244957820221908	-0.6089306062168282
8	0.2333339999999993	2.816790877618567	1.332243829975295	-0.2741924033485997	2.786559850511306	1.509826399640277	-0.2710419553543835	2.773074942282433	1.653249642064012	-0.2679240974595474	2.786288232392863	1.872054555362309	-0.262391378515151	2.778647684376479	1.835748029158288	-0.2297911583316547	2.760635172875586	1.791690049094374	-0.0931495997348461	2.782119990051289	1.514989673093263	-0.0556450048115444	2.683584284953662	1.301753892569304	-0.0644300111062913	2.681382604756711	1.204812852620916	-0.05751622538121816	2.747949912224363	1.126776076914782	-0.09422993516646958	2.733037231437833	1.17300471519751	-0.1093953922914465	2.791454121269737	1.835909716253679	-0.2965400880462385	2.820183438957923	1.804390214090205	-0.4231401801869222	2.939923003615648	1.554337974098581	-0.4898817718409224	2.881842734630759	1.333492934258922	-0.5577804224924268	2.905494088357	1.244037346432528	-0.6104129632072752
9	0.266667	2.818245756785358	1.331957525267077	-0.2726071762975338	2.78762127558895	1.50977054988138	-0.2691529640966689	2.773376823931993	1.653356570625776	-0.2658603735713858	2.786267228678842	1.872483208998528	-0.2598401472821747	2.778767375392001	1.836069421493612	-0.2273031998201424	2.76066702524791	1.791853219836111	-0.09086991104240458	2.782762837329049	1.514457473645321	-0.05502223888786338	2.684610659277994	1.30071902781073	-0.06482782267226482	2.681833151781162	1.203779836603972	-0.0512236693637275	2.746930984741078	1.125766646742924	-0.09339081204288971	2.733721879124589	1.171285911076787	-0.109152910723899	2.791311852040425	1.836339684103112	-0.2941532094508473	2.820508928063592	1.804887213070931	-0.4210868801247843	2.940531693242159	1.554559197045326	-0.4885854487523023	2.880840946912461	1.334489089493762	-0.5577323712255677	2.90576548809243	1.243881604258325	-0.6090644405120195
10	0.2999999999999998	2.8197469292337	1.331815542716334	-0.2708236578437638	2.788714464519271	1.50982441718303	-0.2670877593037027	2.773690911503297	1.653540869606545	-0.2636578498657475	2.78619845768922	1.872950886701835	-0.2571752746585746	2.778860441080817	1.836438274218257	-0.2247023597045812	2.760809349238892	1.792059084356989	-0.08864597484099364	2.783213443908817	1.514159808584431	-0.05408241568892884	2.685214356213559	1.300181484229697	-0.06496554773668631	2.682078043507283	1.20324679554434	-0.04917683676071744	2.745475912202892	1.12507199623496	-0.0943070115775787	2.734091505716771	1.170450066723382	-0.1096211413122065	2.791129575321517	1.836814098019256	-0.2916427948164489	2.820771535116969	1.80543589196614	-0.4189981613835373	2.94090116670549	1.554877279914241	-0.487116982351134	2.879736978629903	1.335676237658491	-0.5580532716808699	2.904244980396403	1.244092320271571	-0.6033627818637708
11	0.3333339999999998	2.821302544092271	1.331808490817643	-0.2688361724966122	2.789843629962287	1.509981011318548	-0.264834108386714	2.774017920446916	1.653797496973873	-0.261296248480143	2.786076115307742	1.873459048856091	-0.2543858669852611	2.778924536997774	1.836855585706557	-0.221974003910561	2.76104080522961	1.792318394582968	-0.08645926647349091	2.78346376645157	1.514117370904434	-0.05273579098590998	2.685134813056224	1.300245917738352	-0.06321878235784005	2.682522865256671	1.203256242900141	-0.04939438409160141	2.744561662471744	1.124499307961441	-0.09332854196473195	2.734074583601557	1.170763685657166	-0.1092796649907238	2.790902022815865	1.837332650231675	-0.2889963644033482	2.820963988241894	1.806028626102408	-0.4168826020709587	2.941041251861283	1.555256267439905	-0.4856905256644154	2.878815426368589	1.336787172052163	-0.5576445174388623	2.901783449692007	1.244467503007132	-0.6033122140010738
12	0.3666669999999996	2.822920097124555	1.331919726295989	-0.2666457917617495	2.791012094969499	1.510225776133412	-0.2623843236208495	2.774357593917071	1.654113566704522	-0.2587558535800962	2.785893288174201	1.874001561452842	-0.2514620182936989	2.778954793367105	1.837314191624604	-0.2191034763960518	2.761349226728607	1.792624204544351	-0.08425091261669723	2.783651650032172	1.514287994692626	-0.05116351254757862	2.684337762777349	1.30090929599316	-0.05853925999368368	2.683376769816299	1.203832036133178	-0.04935349006682357	2.744197005556976	1.124002780236494	-0.09317489369656966	2.733829827574399	1.172337175980712	-0.104853784990489	2.790623543362996	1.837887939524005	-0.2862017442419207	2.821060757469289	1.8066494135948	-0.4147108179679913	2.940939610205479	1.55566757790127	-0.484540377489486	2.877842091607905	1.337651240033826	-0.5557610785719153	2.900006816369852	1.244957451240529	-0.5995334134552396
13	0.3999999999999995	2.824606061138416	1.332126757786027	-0.2642636988636478	2.792222345565045	1.510538106497078	-0.2597399214839942	2.774709354133265	1.654469969404355	-0.2560239874713565	2.785642737604336	1.874565975137765	-0.2484014659884113	2.778944821378194	1.837800403210515	-0.2160833516557859	2.76172282520925	1.792957623195421	-0.0819841761308184	2.783956599010335	1.514603774731752	-0.04899238835239324	2.683068296729842	1.302059234994474	-0.0559778582026916	2.68436261623373	1.204967967216981	-0.04969260078927367	2.743747649765082	1.123864526002365	-0.09261685767894338	2.733394148692508	1.174907973733077	-0.1059639001331912	2.790288736786031	1.838466529122437	-0.283253867854159	2.821027631691806	1.80727911568348	-0.4124647043199306	2.940582202553588	1.556093901859171	-0.4826368999184888	2.877422651964636	1.338173456906167	-0.5563347490945745	2.898278595726421	1.245547365921106	-0.5988954942906047
14	0.4333339999999994	2.826365014281506	1.332400641335595	-0.2617118923801963	2.793475332002618	1.510889700251895	-0.2569112888589568	2.775071632125494	1.654838834490146	-0.253092782584589	2.785317682526204	1.875129162984367	-0.2452112238746995	2.778887965609424	1.838290477310182	-0.2129145582795866	2.762152305581086	1.793297148720867	-0.07957835900810128	2.784466753503414	1.51500879002286	-0.04603676592969123	2.681678430074631	1.303525998937225	-0.05551857905502169	2.685078705064146	1.206579447587391	-0.04996541914588933	2.74314764246837	1.124551086277466	-0.09379997153060804	2.732874611852185	1.178178642420819	-0.1058924084911195	2.789892689023326	1.839044333594889	-0.2801559185142744	2.820803801141659	1.807889554768709	-0.4101375929788265	2.939910132610804	1.556532730647269	-0.4790680940599874	2.877969036749821	1.338324462965779	-0.5559809740777547	2.89577958758601	1.24626128911644	-0.6000762307151578
15	0.4666669999999993	2.828199082051584	1.332707045727395	-0.2590283250934806	2.794770093783814	1.511245406724914	-0.253925183213184	2.775442342545177	1.655184698255531	-0.2499697450097453	2.784911564285963	1.875658419701792	-0.2419139487465842	2.778776481049881	1.838751368892919	-0.2096138604666741	2.762630463941213	1.793619071825257	-0.07695277084868626	2.785198564412667	1.515456660553818	-0.04301138908721963	2.680771201723684	1.304995661729436	-0.05501863050710732	2.685338719658161	1.208321153349069	-0.04821778945818995	2.742770469005832	1.126027242858119	-0.09246615285131274	2.732394007046576	1.181422972190864	-0.1053972397865378	2.789431162208633	1.839588124298675	-0.2769263947921051	2.820333791121197	1.808446752601451	-0.4077288571309742	2.93883601705753	1.556986020732863	-0.4754572808509456	2.878711545113944	1.338140723755988	-0.5474742718505536	2.893279521809843	1.247144354790413	-0.5983849377302871
16	0.5	2.830108175207821	1.333005576009947	-0.256269145783742	2.796104353738961	1.511563238803908	-0.2508324362855622	2.77581991727958	1.655464934594281	-0.2466927420453662	2.784419242209131	1.87611196172348	-0.2385519650147651	2.778601846462227	1.839140260236968	-0.2062203354815101	2.763125574103213	1.79388756306776	-0.07410684037797934	2.786064445503568	1.515862705179913	-0.04066626916664143	2.681105474324129	1.305789259844986	-0.05400987001000045	2.685256185092871	1.20925075209237	-0.04126796711328923	2.742879805321161	1.127155343094689	-0.0831473244684475	2.73230500037036	1.182841576196898	-0.104312591482354	2.788901866538311	1.840056958069565	-0.2736039310627685	2.819657888733043	1.808929873260635	-0.4051919047497003	2.937396112901536	1.557449784403657	-0.4740998194515285	2.878609884176575	1.337819382487314	-0.5464759355437139	2.892292845382698	1.248244690027942	-0.6030704305386192
17	0.533334	2.832089963015359	1.333251220501866	-0.2535045811544072	2.797476323748739	1.511797529110786	-0.247701214089656	2.77620392245515	1.655631150289706	-0.2433214538214367	2.783836838453121	1.876440030199168	-0.2351859085753683	2.778355856380235	1.839406175182261	-0.2027925696018127	2.763595572976113	1.794059345239163	-0.07102525395503682	2.786916591924946	1.516128908265993	-0.0385460991005391	2.68324072758193	1.305242106935238	-0.05201986736416363	2.685278848703773	1.208391794718452	-0.04037457311724994	2.743823073208067	1.12640260261293	-0.0874400497606979	2.733221988399771	1.180594231012924	-0.1083047511635218	2.788304234983265	1.840402940065132	-0.2702453745742056	2.81883083352724	1.80931798724733	-0.4024628262129923	2.935681699799084	1.557919189727196	-0.4743617078492236	2.877055656670021	1.337583431659199	-0.5469747318433154	2.892087573819476	1.249628224885645	-0.6043043414183642
18	0.5666669999999998	2.834138785349272	1.333402547008028	-0.2508235582057803	2.798882524137469	1.511906539422472	-0.244619085529676	2.77659398924254	1.655639203923378	-0.2399353991858573	2.783163110217572	1.8765964833412	-0.2319003176783205	2.778033017271119	1.839502722858161	-0.1994131744074346	2.763991826313639	1.794103215939998	-0.06768123528628796	2.787822584220143	1.516238322710207	-0.03544576078103152	2.686176050686994	1.304153616200863	-0.04969343738210527	2.685515203062667	1.206905919640742	-0.03977444425648846	2.745179474769119	1.124901094290825	-0.08372858709733136	2.7350340896328	1.177355470552738	-0.105276093675262	2.787639754709275	1.840581039973292	-0.2669315312478574	2.817895870158571	1.8095873275846	-0.3995015119798921	2.933806554644403	1.558387641217212	-0.4745684851205653	2.874364085054179	1.3376123704156	-0.5455594560135939	2.89222118915135	1.251434776481581	-0.6045182240205312
19	0.5999999999999996	2.836245794113716	1.333423894057753	-0.2483290119974249	2.800317563876107	1.511855172046964	-0.2416895107304337	2.7769893503575	1.65545288831056	-0.2366314013169969	2.782400867643767	1.876543426872238	-0.2288052267295509	2.777633253993002	1.839393387312229	-0.1961897533227434	2.764288807886377	1.793994105180019	-0.06405576099637734	2.788790976294531	1.51617194512868	-0.03156142538909031	2.689138310178915	1.303086253041556	-0.04895992043077449	2.686221510225136	1.205598042379446	-0.03888639427087692	2.746540635084308	1.123427593844234	-0.08126971766131545	2.737164421480807	1.174729131339861	-0.1035017115988163	2.786912355689662	1.840552661336494	-0.2637689962110575	2.816884473054876	1.809708942153336	-0.3962932242884997	2.931909406398174	1.558842151242775	-0.4742045364706625	2.871866803752601	1.337999832739441	-0.5455031340334924	2.892473478209794	1.253763181781929	-0.6067498676815328
20	0.6333339999999996	2.838399508518194	1.333286204394604	-0.2461425474345632	2.801774727470681	1.511616457526734	-0.2390384356121583	2.777388963919392	1.655045477704604	-0.2335341995317507	2.781558581539091	1.876253356506311	-0.226041239053942	2.777164397437856	1.839053375323588	-0.1932611648296269	2.764495159368599	1.793713307720241	-0.0602093167115706	2.789717529267326	1.515900878519125	-0.02745816018129222	2.691585655365035	1.302194818903611	-0.04595460254944145	2.687717584449918	1.204645780695762	-0.03853541379600287	2.74803852279797	1.122148691295114	-0.07802871010826364	2.739212302243457	1.173196702085474	-0.09402309504528084	2.786129256608026	1.840287808703032	-0.260896692691852	2.815820573535011	1.809648765694073	-0.3929035826444661	2.930161392086883	1.559251224838645	-0.4728429136353142	2.869857797250047	1.338758530843736	-0.5457326738635241	2.893012896545375	1.256717371142936	-0.6062402563050624
21	0.6666669999999995	2.840586072724754	1.332967236267742	-0.2444023672830264	2.803246271508913	1.51117165151033	-0.2368133617615837	2.777791599192511	1.654399463301684	-0.2307974969285021	2.78065032702731	1.875708680126961	-0.2237776342727938	2.776641578042068	1.838468893495799	-0.1907963295962021	2.76463221999164	1.793249165474182	-0.05628548605830309	2.790469614074781	1.515401936298525	-0.02326125039534569	2.693252969831204	1.301406933198187	-0.03588798467057311	2.689867699980576	1.203930173189402	-0.03874924401639766	2.749984532259578	1.121440120597164	-0.07670610738843919	2.741186123301317	1.172750174254285	-0.08766147884954514	2.785301117238261	1.839764927013232	-0.2584843326234754	2.814715960111354	1.809364165158102	-0.3894694524044285	2.928724329164059	1.559556652131061	-0.470605713685281	2.868583063329289	1.339715674315	-0.5455048472918634	2.894461584302618	1.260276712321073	-0.6056759930519457
22	0.6999999999999993	2.842789341940517	1.332451317504336	-0.2432623461249621	2.804723284791902	1.510508854067935	-0.2351838715303468	2.778195414220546	1.653504497705243	-0.2286073275853537	2.779694228555932	1.874898119207937	-0.2222087624265303	2.776084442210987	1.837632964112943	-0.1889919055294702	2.764743527155127	1.792596991035974	-0.05251771636683121	2.790956032797175	1.514666320740492	-0.01961567941125826	2.694345008175196	1.300483414641821	-0.03214849539834105	2.692192675841341	1.203154749660234	-0.03496561277303631	2.752314356361673	1.121574253176736	-0.07173079114291983	2.743316621119502	1.172502510464559	-0.08181331947764557	2.78444119380389	1.83896842608849	-0.256729661344608	2.813569570674811	1.808806318873301	-0.3862003076864616	2.927665542559952	1.559671309966807	-0.4687408478683278	2.868237181499631	1.340488503332285	-0.5452414612343045	2.898015862713125	1.264116777010855	-0.6075961323572368
23	0.7333339999999993	2.844991306252639	1.331730778286452	-0.2428847849595182	2.806195859648812	1.509624524071338	-0.2343359863173013	2.778598413127094	1.652359655007111	-0.227178286070486	2.778710165708249	1.87381979699878	-0.2215460914794224	2.775513511165178	1.836547486763141	-0.1880646700478709	2.764886542622311	1.791760868399687	-0.0491988141214778	2.791111597039821	1.513707700160245	-0.01727606763241877	2.69494012103881	1.299208043977207	-0.03230833921787912	2.694008226849695	1.201987479764678	-0.01995127080105936	2.754831846038555	1.122602912335535	-0.06641088839483394	2.745766604492651	1.17196090915881	-0.07651152847641307	2.783564369538377	1.837892600431468	-0.2558509480273776	2.812363304471362	1.807935900639097	-0.3833680065557437	2.926980624183244	1.559511446636307	-0.4671359399661832	2.868625207262379	1.340761762847321	-0.5431990808589129	2.902627234160286	1.267627357924836	-0.6144358686859385
24	0.766667	2.84717259295765	1.330809111846669	-0.2434402535031535	2.807653612260722	1.508527138009786	-0.2344671657850819	2.778999839198931	1.65097843001192	-0.2267425699857818	2.777719697681676	1.872487320159359	-0.2220061483239403	2.774950565994138	1.835228590490591	-0.1882391846951943	2.765138712041324	1.790753971849003	-0.04664552984736965	2.790931630859893	1.512567656019874	-0.01533031144205958	2.694869777674277	1.297482550326938	-0.03300994660870805	2.695120097527348	1.200164110307682	-0.01714665781071643	2.757991660468663	1.123736658133519	-0.06638905177916346	2.748585511994346	1.1711306291181	-0.07641171432521207	2.782687375497495	1.836548133982189	-0.2560746747559726	2.811060614901679	1.806732230362871	-0.381274334615481	2.926579398563661	1.559018265982295	-0.4661297022667876	2.870230062974263	1.340302540843592	-0.5424362731545938	2.904707960510131	1.269888547413536	-0.6151769609594724
25	0.7999999999999998	2.849313192162554	1.329695792734088	-0.2451094644483797	2.809085735540106	1.507229924316095	-0.2357817424415341	2.779400218241164	1.649380821028158	-0.2275373653753294	2.776744524758053	1.870920189332571	-0.2237996575183721	2.774415985868609	1.833697241998899	-0.1897366433377002	2.765581305534424	1.789600266343107	-0.04515345360701743	2.790564912363598	1.511332553375939	-0.01245885719412396	2.694114958569506	1.295373575474892	-0.02927460629791337	2.695508716416471	1.197656892851153	-0.01612012974896935	2.762815613130875	1.124527471558668	-0.06468944689370089	2.752185883447594	1.170108806427763	-0.07488706520373212	2.781828037131606	1.834952930628099	-0.257623842175629	2.809601951739288	1.805197101800029	-0.380251068913918	2.926285027804638	1.558171800245343	-0.4656133701296624	2.87370248011856	1.339031452740891	-0.5434972419829779	2.903246789131866	1.270447423418042	-0.616353694218602
26	0.8333339999999998	2.851391380558512	1.32840782242088	-0.2480815477246454	2.810480177583897	1.505752526658416	-0.238488873242101	2.779801005040683	1.647595941904126	-0.2298032869061937	2.775807050985051	1.86914609896027	-0.2271271157352485	2.773929018353015	1.831981529414429	-0.1927711823845045	2.766290961746916	1.788340269502019	-0.04510063371037244	2.790345516984273	1.510168296793537	-0.008508501197660789	2.69293701517086	1.29330584329169	-0.01552332424047751	2.695080979740634	1.194988702590891	-0.008308256005038232	2.769035076916161	1.12503498136355	-0.0511895083298162	2.756571155169855	1.169204474457974	-0.06189259219775574	2.781005587755954	1.833134480857916	-0.260713919023168	2.807913158257366	1.803361875354185	-0.3807259437278994	2.925852296862845	1.557000898233529	-0.4660979718515324	2.878660723544594	1.33710181866571	-0.5490040084355465	2.900147688391009	1.269390035795909	-0.6269404554906213
27	0.8666669999999996	2.853383842632199	1.3269725949892	-0.2525431090924836	2.81182387666331	1.504124692531877	-0.2427912851897305	2.780204454086418	1.645665910191993	-0.2337727932052185	2.774931568868115	1.86720560032426	-0.2321661183226336	2.773509182533184	1.830120973596758	-0.1975369934173177	2.767341262332156	1.787028882413725	-0.04697720146477564	2.790764947271408	1.509304014230643	-0.00516636597280694	2.691837039876495	1.29208510758569	-0.01143296809272174	2.693683116870926	1.193299011902978	-0.006071857954495427	2.773733758416832	1.125504629424449	-0.04929401636101034	2.760590460663759	1.169058958920969	-0.05420501905322699	2.780241288885798	1.831134533592787	-0.2655397588525527	2.805921745868705	1.801290121178236	-0.3832139004245491	2.925008396185014	1.555581264029804	-0.4689919007888005	2.883087021895586	1.334915930850178	-0.5536723838894371	2.89915811053405	1.267124137689042	-0.6353572011190042
28	0.8999999999999995	2.855271179272881	1.325425150641824	-0.2586502419254881	2.813107115798997	1.502384051665867	-0.2488545735203827	2.780614740964051	1.643639566994723	-0.2396338730705825	2.774145060063499	1.86514770664899	-0.2390425418610982	2.773177933577303	1.828161507724326	-0.2041765208998418	2.768815123387929	1.785705196494294	-0.05118575485499943	2.792294941283346	1.508851567207406	-0.003224995132916757	2.691194251998639	1.292190837205816	-0.01111987329340179	2.691440391546426	1.193338926331098	-0.002438089838882336	2.774602071457153	1.125707111645784	-0.0439863650030146	2.763240833077883	1.170252641708236	-0.04670998189777755	2.77955891918677	1.829004669362773	-0.2722439505333514	2.803584406714129	1.799056035921854	-0.3881152337765326	2.923548464238362	1.553983006730216	-0.4749367539532637	2.886572783000422	1.332765702682204	-0.5558508589520745	2.899991887867524	1.263820880410588	-0.6414479679010986
29	0.9333339999999994	2.857040043874504	1.323807739201657	-0.2665075996386058	2.814325593082132	1.500576718579515	-0.2567880545574532	2.781039794732677	1.641572701695371	-0.2475121392975176	2.773476865021095	1.863030700762013	-0.2478190517274431	2.772958386385225	1.826156419456991	-0.2127676314534387	2.770758165347873	1.784392918394955	-0.05803743185657927	2.795300874945377	1.508805445244141	-0.003086074452883787	2.691419252804523	1.293703017015301	-0.01042276063509829	2.689034447340888	1.195403004519519	-0.000206573904141721	2.769606096582696	1.125013201001255	-0.034116614721892	2.763989204732421	1.173257655834928	-0.04601283572626413	2.778985005826007	1.826806892469232	-0.2809038016016203	2.800906197610946	1.796734977451033	-0.3956791142738331	2.921338779340821	1.552240275400877	-0.4864828577144066	2.888630756595582	1.330623027015646	-0.5655307019922983	2.901384310986368	1.259545276791615	-0.6481875772406102
30	0.9666669999999993	2.858683667767003	1.32216739591988	-0.2761518433337239	2.815480464312289	1.498755778868273	-0.2666308761731325	2.781490623506596	1.6395267868795	-0.2574594679022233	2.772955854674708	1.860922383872818	-0.2584848864945347	2.772870259806425	1.824166130703687	-0.2233124246385755	2.77316563845735	1.783107264015861	-0.06769858515353684	2.799999402669568	1.509049760356342	-0.005941386014387551	2.692978979733462	1.296254672505733	-0.007919819551976898	2.687808236829336	1.199297816385958	0.003075075245366081	2.758570666544392	1.123228388427305	-0.03075595314979524	2.761666092886248	1.177227531984971	-0.05093674847897341	2.778547336474686	1.824613875415568	-0.2915207765524347	2.797937554623825	1.794415857785931	-0.4060191078493177	2.918439295285413	1.550378752376818	-0.5020910114832106	2.889111145231605	1.328268038581311	-0.5883015503598388	2.902002084348313	1.254792850212838	-0.6587381913611842
31	1	2.860202214615679	1.32055626956482	-0.2875419016951111	2.816578398126328	1.496980651776191	-0.2783441290754759	2.78198209381005	1.637569353543375	-0.2694472070865928	2.772607959560877	1.858898351627401	-0.2709514593211699	2.772926830752974	1.822256791386246	-0.2357321885938463	2.775968717541292	1.781859322857102	-0.08018457388140914	2.80637719545699	1.509401679573376	-0.01282519029514055	2.696507924824233	1.299073711594223	-0.01102203961513794	2.6886937322411	1.204364994189651	0.00271563326531248	2.741186849408604	1.120690121500036	-0.02480769699950556	2.755132876023895	1.179923645464628	-0.05730695110482529	2.778273617466689	1.822507783562419	-0.3040153295456695	2.794764477197842	1.792212458274435	-0.4191216416905987	2.915036317155465	1.548466490537277	-0.5176612915273366	2.887853974559527	1.325547513001363	-0.6023945162815803	2.900575796682738	1.250637016721931	-0.6649576978488724
32	1.033334	2.861601693166643	1.31903365768302	-0.300554200844012	2.817630250835661	1.495317253946284	-0.2918058227700597	2.782529897629189	1.635770645740855	-0.2833605355619738	2.772456002231745	1.857037724901633	-0.2850564370838382	2.773134186974276	1.820497983846614	-0.2498705189082294	2.779046459776421	1.780662306267782	-0.09543604902723936	2.814117626159268	1.509669620487058	-0.02429531831471549	2.70221937813901	1.301342028195567	-0.0234785595207049	2.692064818103473	1.209742894425116	-0.001451350209451311	2.719706428450781	1.118509572342616	-0.03057250324161967	2.744138519753692	1.179388024728353	-0.06287594127549147	2.778190561981193	1.820574201223988	-0.3182300422291287	2.791509182979049	1.790248863406445	-0.4348751595804132	2.911349751952425	1.546610022704378	-0.5332727920510399	2.883298214150312	1.322546827432646	-0.612973101625167	2.897413586796343	1.248045872640004	-0.6812757381478357
33	1.066667	2.862892806439354	1.317670657062667	-0.3149766230744799	2.818650035249588	1.493842311083795	-0.3068041685124616	2.783148535051258	1.634206185509728	-0.2989898667944483	2.772522088655593	1.855426034503612	-0.3005607328151563	2.773495511500021	1.818966426481517	-0.2654892378664066	2.782249643259913	1.779542914164612	-0.1132599159993866	2.822606510907691	1.509723350197119	-0.03954007611820661	2.709688681912801	1.302484822996932	-0.03544621115990555	2.697914129958984	1.214467805006129	-0.003926220293928516	2.70320517253275	1.118021614764124	-0.03685804167324831	2.732239438863616	1.175490252029294	-0.06907397560570686	2.778324217965994	1.818903877475485	-0.3339255405580013	2.788333008745305	1.788654755199072	-0.4530238298285733	2.907536393882842	1.544941101593646	-0.5509610050947269	2.875408274507736	1.319459204791024	-0.6194889937651737	2.893680401481163	1.247286460809606	-0.6923166727379597
34	1.1	2.864089671515685	1.316546109208748	-0.3305150975072495	2.819654158242903	1.492638683202703	-0.3230406252931424	2.783852635357217	1.632954873073072	-0.3160283542929519	2.772827151827208	1.85415062770666	-0.3171566033369897	2.774012722976285	1.817743304252027	-0.2822754215096956	2.78540008936145	1.778554957569756	-0.1332920813703241	2.831104803399137	1.509571727315321	-0.05838476014459614	2.718135770551485	1.302522041571303	-0.05479647535706247	2.706033722677691	1.217814109612841	-2.837004649919566e-05	2.697767609234736	1.118823477020758	-0.04657989435548061	2.725376842987633	1.170385702513297	-0.07459553936417899	2.778699358851699	1.817587264726367	-0.3507870900359699	2.785414064830134	1.787555688412908	-0.4731531649129061	2.903721375600288	1.543624074107123	-0.57365551949682	2.865060781621143	1.316703582301954	-0.643046459222214	2.894406428798282	1.248396591265847	-0.7139293879756438
35	1.133334	2.865209038123243	1.315733003315255	-0.3467914440961538	2.820660727042355	1.491780856914715	-0.3401241419383511	2.784658821819532	1.632087652585959	-0.3340599804631691	2.773390666388309	1.853286725015158	-0.3344693505447643	2.774688825566944	1.816902353512852	-0.2998412095082816	2.788311102587643	1.777783928635873	-0.1548311701312214	2.838864319355561	1.509421713137958	-0.07813490243179021	2.72649123612006	1.30238603829179	-0.06802782422693295	2.715411807017329	1.219858729815638	-0.00750878694344775	2.700452912734753	1.119748534446414	-0.06234483302040909	2.723603796291133	1.166836584791528	-0.08985677886328669	2.77933902138903	1.816699604400686	-0.3684240916114127	2.782930421139271	1.787054831111433	-0.4946106865351333	2.900165463031958	1.542842330396608	-0.5976471657168297	2.855321022593245	1.314821785217773	-0.6672523538966251	2.898778209888142	1.251186808452163	-0.733557057611091
36	1.166666999999999	2.866269254322568	1.315275949524924	-0.3633824167583578	2.821689467991913	1.491315940169681	-0.3576101788095057	2.785588141753205	1.631653160366965	-0.3526036900640871	2.774232675008982	1.852884771745204	-0.3520779425278895	2.775533131701047	1.816494641892969	-0.3177480287619208	2.790800813003865	1.777312282010618	-0.1769862348325915	2.845128695917714	1.50945696692808	-0.09649632216886757	2.734062322860035	1.302592867570458	-0.07448283895014088	2.724696417696366	1.221014392982384	-0.02084499471659741	2.707834062211069	1.119857867727966	-0.07134579442876111	2.72250842029913	1.164817602511782	-0.1014667138042885	2.78026553369379	1.816290291101001	-0.3863954454102861	2.781088848149238	1.787206265885064	-0.5166174081564794	2.897225184323722	1.54270026093854	-0.6194678155631326	2.8471613653721	1.313964926269466	-0.6811640181617462	2.897650073537339	1.254770255431471	-0.757121616046501
37	1.199999999999999	2.867289715631489	1.315186822606592	-0.3798560025375632	2.822760956795867	1.491257593340918	-0.3750378228539313	2.786663162768743	1.63166758445784	-0.3711540137195383	2.775373395317657	1.852959276847378	-0.3695387804395437	2.776561165129052	1.816536130180123	-0.3355338457648335	2.792743391924364	1.777180241390002	-0.1988541039008201	2.849168677472516	1.509629427094431	-0.1156552322159706	2.740457735649468	1.302590141779844	-0.08763702481117115	2.732783211908425	1.221194293344925	-0.04101143998333456	2.717052801478617	1.118639075677831	-0.07164308841620533	2.723028659070895	1.163443452328041	-0.1060569247399578	2.781499305515989	1.816373156137452	-0.4042363271224048	2.780082671675529	1.78802243868024	-0.5383665674216914	2.895254444890286	1.543276567292122	-0.6399606029349056	2.837932019812623	1.314517525895028	-0.6991174382341319	2.888430693238127	1.258926247147292	-0.7721161905362112
38	1.233333999999999	2.868290688297201	1.315441670745999	-0.3957889395264642	2.823895988340022	1.491582405906447	-0.3919509172920932	2.787905353986798	1.632108165354941	-0.3892074560231774	2.776832226452906	1.85348296023127	-0.3864108879212195	2.77779351632073	1.817002317925846	-0.3527398845296814	2.794094989458518	1.777379212712975	-0.2196509917338231	2.850435301095671	1.509753714024525	-0.1377037554290907	2.745029456560065	1.30154578986994	-0.1092789434544779	2.739281254336872	1.219836239920055	-0.06469491382441354	2.725310587294397	1.116077503923493	-0.08858587585581774	2.725310452935542	1.161852982935768	-0.1181793836632118	2.78305745179722	1.816919782735127	-0.4214849412065105	2.780055309035249	1.789457661934712	-0.5591112770000072	2.894528555831811	1.544571850906259	-0.660433738173438	2.829476773472698	1.316433611226141	-0.7165410446770853	2.875572826546705	1.263479625671371	-0.7964863998457723
39	1.266667	2.86929404144392	1.315979440779078	-0.4107672434836327	2.8251158624629	1.492228388988381	-0.407905657062655	2.789335240136203	1.632911483228607	-0.4062785509087821	2.778627837640985	1.854385029456113	-0.4022783299243221	2.779257336375048	1.817827917187296	-0.3689332982908474	2.794890737935322	1.777854648449121	-0.2387710093756172	2.848872932420596	1.509661467814226	-0.1608651397000697	2.746854584381131	1.299259518148886	-0.1384862923384311	2.743513871781539	1.216530449037388	-0.07801554697449382	2.729076569921608	1.112118065251871	-0.1119196835242927	2.729403308558159	1.160388588314637	-0.1382537624463429	2.784953487970216	1.817856428966172	-0.4377052210708274	2.781082758631783	1.791397083575123	-0.5782143068341535	2.895373199917942	1.546491406795524	-0.6803023039213273	2.824743887922618	1.319404220349749	-0.7276575459898887	2.865714148249853	1.267951384487434	-0.8170395456610592
40	1.3	2.870324470580031	1.316707116564527	-0.4244031861145655	2.826442854289216	1.493098589265711	-0.422482818185905	2.79097382422317	1.633978318723842	-0.4219061510421858	2.780776408261723	1.855555238014631	-0.4167634712914346	2.780984573568684	1.81891206921029	-0.3837196916243973	2.795235208465382	1.77854268867765	-0.2556258154586417	2.844827371866005	1.509302557230308	-0.1819064732499356	2.744947082480411	1.296297869066925	-0.1628686225002691	2.744523634626951	1.2111700482165	-0.1020587264925883	2.729233216839947	1.106442404529797	-0.1322237468094764	2.736731043490703	1.16015089403108	-0.1704217157985968	2.787196678008815	1.819067401331748	-0.4524992033145841	2.783172754655622	1.793664437628627	-0.5950995201325415	2.897998148411572	1.548840366199739	-0.6972747036107341	2.824545510432494	1.322913860271193	-0.7505778856373952	2.864107871036703	1.272135951855532	-0.8261850679240857
41	1.333334	2.871408955855383	1.317515807182594	-0.4363749899401538	2.827899110199011	1.494075881559829	-0.4353245981782564	2.792840753015158	1.635187804271709	-0.435690527243282	2.783288973710772	1.856858680093678	-0.4295428992918568	2.783006702053096	1.820130707752531	-0.3967623775538636	2.795275712866566	1.779387594451024	-0.269745154485452	2.838958995564909	1.508764319023042	-0.1997250673982571	2.738899261529622	1.293690458985643	-0.1794557310628782	2.742975891102899	1.205179742769044	-0.1460198439976037	2.731607369264095	1.100839839717068	-0.141967147431768	2.746063687387069	1.162244514645918	-0.2015159599645497	2.789790570926798	1.820412063627213	-0.4655265566099516	2.786274167286729	1.796056095152079	-0.6093431511570782	2.902368617393702	1.551372790317062	-0.7088280240927797	2.829933756376525	1.326242103017295	-0.7626896241003063	2.864976308894948	1.276236176250379	-0.8437190318366646
42	1.366667	2.87257622040161	1.318302973130767	-0.4464423983500614	2.829506189510912	1.495046866576437	-0.4461546151658873	2.794951754507039	1.636419425262574	-0.4473190006555333	2.78616903231198	1.858160459089982	-0.4403602922635233	2.785348266139512	1.821359168260322	-0.4077968907707704	2.795133130011748	1.780339446827634	-0.2809132018745785	2.832123660886451	1.50825635284821	-0.2151406252231414	2.729088903856629	1.292743456431931	-0.195871759970716	2.740123328877953	1.201638735775973	-0.1834920304595228	2.744717925934767	1.099256148793558	-0.1987903261737795	2.753061048061857	1.167446580148347	-0.216176850197774	2.792731898623792	1.821750592426264	-0.4765199667226683	2.790310069724387	1.798372224439609	-0.6207393273106607	2.908214099111591	1.55383635534806	-0.7148853351676343	2.83974272574811	1.32894938164787	-0.7667148675879466	2.86707538938397	1.280442241233859	-0.8563701573489181
43	1.399999999999999	2.873856411297667	1.318979864130292	-0.4544464701699825	2.831285022990154	1.495911251673909	-0.4547866762796467	2.797317553319508	1.637561900855558	-0.456584590185118	2.789411999727221	1.859336569389382	-0.449033036598536	2.788024569396898	1.822480942071762	-0.4166387010662394	2.794902598618718	1.781329569851435	-0.2892666335000956	2.825094905989367	1.507941106385124	-0.2294254129598873	2.71668303561955	1.294255154587989	-0.2216740217948276	2.736159944501785	1.202505258300631	-0.2273309126545703	2.767065497834488	1.103575299217421	-0.2245179439991595	2.75640212871958	1.17662720999412	-0.2639177156188675	2.796010572052713	1.822956245398537	-0.4852935740164727	2.795174776402756	1.800429597344474	-0.6293172218659177	2.915084675561032	1.555992942609585	-0.7171457252708178	2.851649846274282	1.330849892684094	-0.7674688912440131	2.868504752710568	1.284554322074933	-0.8602112190940551
44	1.433333999999999	2.875281381575043	1.319472399599157	-0.4602899643009076	2.8332559939299	1.496583573968379	-0.4611032779506317	2.799943673402411	1.638515128339023	-0.4633580733209479	2.793004981980228	1.860277673014898	-0.4554373212040869	2.791041537585146	1.823391682445473	-0.4231648845480774	2.794680916925066	1.782269597709514	-0.295062747183533	2.818557325129373	1.507881868643117	-0.2418793826462057	2.703233075418501	1.29858269688378	-0.240926417291292	2.730433079983671	1.208265007851095	-0.2623227407454694	2.781166082649722	1.113665576041269	-0.2697611796150947	2.75397075054026	1.189249394221691	-0.296221382879104	2.799609566026724	1.823918297962726	-0.4917251894239649	2.800730780106337	1.80206270406447	-0.6351850517189195	2.922534910700247	1.557638898045655	-0.7166758645849807	2.86554238144976	1.331905533517156	-0.7663568405279113	2.867613603295832	1.288127654574057	-0.8633948730324581
45	1.466666999999999	2.876884213572717	1.319723962477863	-0.4639269365911717	2.835438890658557	1.496999753192544	-0.4650422700985318	2.802830748823361	1.639199623576443	-0.4675684333926612	2.796929752530806	1.860903521789179	-0.4594992334734092	2.794400469041059	1.824013328934109	-0.4273021984633549	2.794614553046145	1.783069395666435	-0.2985126944019389	2.812895208380449	1.507998233833942	-0.2525625505780181	2.6898793150412	1.305477313991517	-0.2614035064764914	2.723900888764877	1.21857350908871	-0.2925748813843986	2.786018504536615	1.129180315380305	-0.3098680972943155	2.746731374722442	1.203946179066515	-0.3206440569632829	2.803506546888187	1.824554954020497	-0.495745653338007	2.806830560263233	1.803144329234947	-0.6384727634829408	2.930214969815231	1.558618429550294	-0.7141664087828814	2.881855115877041	1.33218259381465	-0.7620451525635997	2.868802300457272	1.290633127034143	-0.8590942275058405
46	1.5	2.878697338028423	1.319695527915028	-0.4653560881035019	2.837851872886164	1.497117716506167	-0.4665902722973489	2.805975681827884	1.639560321883579	-0.4691960962108354	2.801163829030796	1.861166248786428	-0.461193612825756	2.798098425384047	1.824297846777349	-0.4290249433007225	2.794891237935606	1.783646476832783	-0.2997603530206748	2.808195029312378	1.508101710656884	-0.2612621007761847	2.677122862809129	1.314249644290927	-0.2854312064310138	2.717529941241244	1.232314598084012	-0.326628886788621	2.786702761650854	1.148958822927541	-0.3565486647345782	2.735760104508979	1.21992052914041	-0.3595216209871022	2.807675296392167	1.82481641144883	-0.4973364223417219	2.813331388393153	1.803583904693475	-0.639310800697009	2.937918049171659	1.558806264828912	-0.7110374646915852	2.897444031277053	1.331809070600189	-0.7613564556142735	2.874330027834869	1.291599189709468	-0.8546657070731095
47	1.533334	2.880749503625712	1.319371675917768	-0.4646112301578401	2.840509020988262	1.496921739881297	-0.4657754496404474	2.809371143591195	1.639572507190179	-0.4682685129110831	2.805681093289669	1.861053602037681	-0.460541937493062	2.802127840050617	1.824231101893666	-0.4283529607015555	2.795710906899263	1.783950062261815	-0.2988657488366996	2.804343842644078	1.50804406367299	-0.2661841215185559	2.665334339688752	1.324073337414711	-0.3051184739784148	2.711670479326505	1.247931113817703	-0.3469840592839437	2.784181353700743	1.170749761512005	-0.375294010109369	2.721153197081515	1.236374624486251	-0.3840426712166145	2.812086348851603	1.824688357891209	-0.4965262800147183	2.820106281889805	1.803337587699644	-0.6378205179128225	2.945558584046965	1.55812115135447	-0.7078857459430835	2.907986774234712	1.330899312328188	-0.757205097089534	2.882703269244641	1.290751908358335	-0.8531551287153969
48	1.566667	2.88306295122845	1.318765666987385	-0.4617552470243935	2.843418330259427	1.496425881194994	-0.462662666372726	2.813004700314035	1.639244619834654	-0.4648556675652605	2.810451165835302	1.860588297215453	-0.4576071445441862	2.806474296785744	1.823832505019804	-0.4253469017261772	2.797265705032668	1.783961372057743	-0.295795024434016	2.801105777619946	1.507720057673406	-0.2658993017652771	2.655261906296017	1.333635665889745	-0.3190576392643776	2.706793078920962	1.263405002511848	-0.3615985093106919	2.778508290828556	1.191793437194671	-0.3951816967841748	2.704323488861734	1.2523116713147	-0.4029650090739938	2.81670687026522	1.824192213746219	-0.4933850110869572	2.827050742662513	1.802422255050388	-0.6340672880528742	2.952988474643024	1.556542475077903	-0.7030783191440316	2.91375015730679	1.329489338100676	-0.7446431587297753	2.892463537100727	1.287926228623509	-0.8411697599053516
49	1.6	2.885649640787705	1.317910860437979	-0.4568803772949848	2.846580078205065	1.495666035653978	-0.4573551440580446	2.81685969058094	1.63861107882463	-0.4590712761403281	2.815441121315248	1.859817781768776	-0.4524949820592691	2.811117253201626	1.823145539003979	-0.4201104994837696	2.799690854206319	1.783688387613116	-0.2904785555095712	2.798267333673167	1.507048366097604	-0.2619011557663315	2.647550738096592	1.341438067228041	-0.3230264226839637	2.703457993380244	1.276738744286425	-0.3695728536838661	2.771964159712178	1.209889747154809	-0.4276251028040225	2.689190725329294	1.266328840555192	-0.4146967704322359	2.821502475715514	1.823375175505314	-0.4880241077082887	2.834087271137494	1.800894554835525	-0.6280669314601106	2.959906093996406	1.55406883342038	-0.6963140159930039	2.918189178639704	1.327230057114733	-0.7336158896046721	2.907122159024778	1.282987081334994	-0.8277971819712771
50	1.633334	2.888510535285157	1.316859294601156	-0.4501175769330054	2.849986396788312	1.494698817518817	-0.450003308910866	2.82091519445654	1.637731235109662	-0.4510824755190368	2.820616818439685	1.858813297436046	-0.4453561981055108	2.816031668312593	1.822236367198858	-0.4127943190416356	2.803035186193948	1.783167624718246	-0.2828770999770088	2.795846672506046	1.506002695283523	-0.2561905499196498	2.642391971523621	1.346635053601948	-0.32741826690736	2.702071008352483	1.286910526183841	-0.3765576460298302	2.769045885121141	1.224444438770854	-0.4365691316270313	2.681755490456154	1.277171186570189	-0.421614519010742	2.826438067929923	1.822309622487684	-0.4806001307088623	2.841175195740195	1.798847673421097	-0.6198306075935295	2.966056819293657	1.550738897482364	-0.6884853813041608	2.923152223658007	1.323606990919007	-0.7308188904911551	2.922044153834783	1.276474100465916	-0.8234344285822122
51	1.666666999999999	2.891637172662592	1.315683058363838	-0.4416505426732321	2.853621892661647	1.493601771522316	-0.4408117165335921	2.825145619771275	1.636688286103193	-0.441111241226949	2.825941545543719	1.857669512350367	-0.4363884195213476	2.821186656718444	1.821193666492505	-0.4035976267904416	2.80725059652909	1.782466708493166	-0.2729999826754095	2.794159164250631	1.504645559539007	-0.2481977383881243	2.639857309796134	1.349033827171657	-0.3337209682324282	2.702728850690762	1.293512179321421	-0.3825462088757257	2.771376136152045	1.235682932898565	-0.4418926985663836	2.683580782673736	1.284913019764571	-0.4271578062546462	2.831476916128679	1.821092328993324	-0.4713174010292778	2.848272322058968	1.796419208285277	-0.6094220732511193	2.971390433412918	1.546707230425659	-0.678376715166769	2.928591301565242	1.318535170951854	-0.7272511899358897	2.9313525629521	1.26927710498059	-0.812342748314692
52	1.699999999999999	2.89501238603928	1.314472804152429	-0.4317169199642311	2.85746421149501	1.492470753387712	-0.4300371188051181	2.829520687447494	1.635585282546793	-0.4294297874522392	2.831376370501269	1.856499760325198	-0.4258350277008309	2.826544411618238	1.820124851771444	-0.3927673496939323	2.812198785119443	1.781680263040899	-0.2609296888892633	2.793672565827845	1.503116108218576	-0.2363038977104264	2.63996913673889	1.348675775780929	-0.3331667886454844	2.705407840733664	1.296359011932361	-0.3820661804515585	2.777929134723124	1.243252448706128	-0.4424666997989354	2.691082409682946	1.289387162507816	-0.4250686221692833	2.836581408425738	1.819838962800763	-0.4604266139922292	2.855320294247852	1.79378384562347	-0.5969768467140849	2.976056723463795	1.542260605573433	-0.6649083756679696	2.934133407377374	1.312587152447037	-0.7190208804626599	2.933239667752073	1.26251307495871	-0.8037599179150068
53	1.733333999999999	2.898610693601796	1.313330725143544	-0.4206064243103908	2.861484397464906	1.491411130588232	-0.4179863488007435	2.834005907899175	1.634534584517088	-0.4163592687791745	2.836880588253225	1.855422913387244	-0.4139826445854989	2.832060960355772	1.819143474957139	-0.3805963826619659	2.817697471479206	1.780923345693201	-0.2468137170526937	2.794855533681038	1.501628171657081	-0.21959718605534	2.642444409500455	1.346151618496073	-0.320312680500879	2.709693390936549	1.29579807464129	-0.3700579681794225	2.786147209257746	1.246879628516773	-0.4303649296797378	2.69729652881377	1.289640896190256	-0.4118289568553451	2.841713404755071	1.818671329168909	-0.4482222810165689	2.862254324038151	1.791139606637895	-0.5826974925977992	2.98016542953767	1.537758990781062	-0.6471790077850561	2.938647887064684	1.306764017906471	-0.6979506498278094	2.929963640611789	1.256638723835776	-0.787940425013102
54	1.766667	2.902398500759326	1.312363918855531	-0.4086660150393269	2.865646954332694	1.49053108299621	-0.4050263010341916	2.838562540684788	1.633651016798356	-0.402288693798215	2.842412350300547	1.854556419930736	-0.401171504134009	2.837687186392682	1.818362248858196	-0.3674362449674094	2.823537591020703	1.780318910099551	-0.2310943242761706	2.798140516594101	1.500438738126181	-0.2004500932146168	2.646943486399557	1.342448292767395	-0.2994217006349358	2.715073967461914	1.292476315724169	-0.3510510695993104	2.79386716995656	1.246440234063087	-0.4137303045954826	2.697809605924979	1.2853967116681	-0.3923880386591313	2.846834529784942	1.817710416909306	-0.4350556438336131	2.869008478559495	1.788696591946817	-0.567007810738933	2.983724998414889	1.533595021672228	-0.63109415302739	2.938879475782966	1.302393961122039	-0.6776494905800735	2.926246020314427	1.251372499956521	-0.775058207551468
55	1.8	2.906338200876588	1.311662924389238	-0.3962548712730525	2.869913561417723	1.489921698899048	-0.3915419596779552	2.843150022276329	1.633031136199719	-0.3876328056994376	2.847930297197442	1.853997810995941	-0.3877763059292221	2.843371539643012	1.817876344457636	-0.3536736346886168	2.829542204406439	1.779969523321363	-0.2143074561128345	2.803655702887331	1.499751632436163	-0.1795698498053436	2.653475176257511	1.338247402899277	-0.2707240908146367	2.721587908273262	1.28676982321094	-0.3237230969090698	2.801117245308667	1.241044766467549	-0.3901914942608789	2.69513095378932	1.277592425359698	-0.3714310653501213	2.851907698889636	1.817055422486057	-0.4213122868591377	2.875525134224267	1.786617880420194	-0.5504083431951708	2.986846200420742	1.530049587101264	-0.6192844861868378	2.933854649455752	1.300128630730031	-0.6649962005005825	2.925408972082823	1.245737796926947	-0.7621695941452947
56	1.833334	2.910389715318898	1.311296203216863	-0.3837305975239219	2.874245102364736	1.489653146073598	-0.3779229791214597	2.847727862381035	1.632749354950115	-0.372818901172668	2.853395501769266	1.853821853831927	-0.3741891915286684	2.849064899708201	1.817759427571063	-0.3397128873134568	2.83559227055645	1.779943233328872	-0.1970054086946395	2.811195179184206	1.499669229106752	-0.1567259785002644	2.662112415120256	1.333804050654161	-0.2362288862801919	2.729455809887423	1.278917599778155	-0.2813028951689761	2.808389196412918	1.229870337578044	-0.3415856656634544	2.696723165051969	1.267195644374054	-0.3289762455662232	2.856898082075639	1.816781661105004	-0.4073952838439315	2.881750971108262	1.78501976142852	-0.5334302885048106	2.989741878689112	1.527291678468875	-0.6083847808617666	2.925243646812166	1.299923799448342	-0.6574668346778805	2.926992614452739	1.239460525607602	-0.7477583621182108
57	1.866667	2.914510163645479	1.311311038102968	-0.3714578738249528	2.878601710650645	1.489774802449409	-0.3645724477685951	2.852257691235203	1.632859229005113	-0.3582990375085134	2.858772711762889	1.854080124822353	-0.3608140962384216	2.85472421052041	1.818061408060029	-0.325972983224899	2.841656676703932	1.780280163284296	-0.1798733190288767	2.820353749940506	1.500261372778576	-0.1335568150904996	2.672949712281983	1.329089068888187	-0.2032904198017237	2.738915969807617	1.269527575331744	-0.2387253486577865	2.816060307295944	1.213848441424571	-0.2856159457138973	2.706741377503346	1.255462944634922	-0.2881192637116964	2.861773802237239	1.816942582613927	-0.3937220635566036	2.88762842381785	1.783993286356468	-0.5167346021645433	2.992506024241685	1.525432355771845	-0.5956130893499759	2.917593406436839	1.301339079296092	-0.6553108622600111	2.928628433671572	1.2333114211121	-0.7242520441795041
58	1.899999999999999	2.918655640364074	1.31171914127146	-0.3597903369773178	2.882944056235498	1.490294918495129	-0.3518819387255683	2.856705540526053	1.633369332933526	-0.3445147600870372	2.864029079917764	1.854768952942963	-0.3480477135272831	2.860310255718471	1.818778937216327	-0.3128667225897042	2.847755858811935	1.780982960784254	-0.1636701118163031	2.830652453434198	1.501585203531026	-0.1110974828109875	2.685958618465143	1.324415895793732	-0.1680574875334485	2.749746296624976	1.259536859213835	-0.2046798764055583	2.823668799245107	1.195784730868038	-0.2527662308134169	2.724631292859737	1.243869510633619	-0.2522826908645103	2.866506040663639	1.817538113853383	-0.3807016554289375	2.893074520175508	1.783575032496526	-0.5010306223823748	2.995082225616265	1.524523823680321	-0.5801673831895255	2.913354019641765	1.303969094840288	-0.6540207223807291	2.930468170778808	1.22892424440124	-0.7095629237606401
59	1.933333999999999	2.922782310088768	1.312492712287912	-0.3490497041442142	2.887234197757258	1.491178896676371	-0.3402067670519961	2.861042025829436	1.634242930245639	-0.3318647550701959	2.869135226950894	1.855832244724325	-0.3362564105211133	2.86578876604441	1.819858250716066	-0.3007750161975917	2.853923851881952	1.78201012514289	-0.1490825649056631	2.841613143192764	1.503596687545532	-0.09046135679836102	2.700702580956673	1.320232284994471	-0.1393070090728402	2.76137767501427	1.249728163831181	-0.1734271942435922	2.831153652242868	1.178115729465249	-0.2169050003468347	2.746544830432429	1.232842724014483	-0.2106676448919429	2.871069699824858	1.818516337194053	-0.3687092562011964	2.89799568601677	1.783737853595703	-0.4869478378597876	2.997287202704087	1.524541331229867	-0.5664328610324981	2.912384283729768	1.307462160657584	-0.6450327421054411	2.932501675936793	1.227246787851581	-0.7003421972172279
60	1.966666999999999	2.92684659215383	1.313568664424151	-0.3395085220035916	2.891435510636172	1.492358257643951	-0.3298458050400113	2.865240579503584	1.63541001150685	-0.3206790169830295	2.874066204237265	1.857180356589978	-0.3257586892907579	2.871129592868412	1.8212139213922	-0.2900269092917278	2.860165331594673	1.783289488652797	-0.1366161595253958	2.852904669895175	1.506138861344512	-0.07291326574124643	2.716571295271441	1.316726427728018	-0.1085077293857293	2.773435372259797	1.240869205573683	-0.1317310245674587	2.840373685508122	1.163026631819685	-0.1664972982133405	2.767688001613526	1.222739526781462	-0.1717560418076831	2.875443952161893	1.819789971925173	-0.3580671162221876	2.902329017123926	1.784389070302825	-0.4749285294510089	2.998942528848773	1.525320940282175	-0.5563891985374693	2.913361987810102	1.311325679847751	-0.6299727736044208	2.934165463937455	1.227910505265098	-0.6918533686059511
61	2	2.93080941265682	1.314853285791109	-0.3313835939699268	2.895515532386267	1.493733330585264	-0.3210353119151708	2.869279355119752	1.636768455452648	-0.3112142095571268	2.878800779703291	1.858691311810343	-0.3168139607049524	2.876305371114818	1.822728920689714	-0.2808889232672976	2.866467557196081	1.784718783253337	-0.1266144315475303	2.864340646078483	1.508948001961431	-0.05918432131953726	2.732954587965837	1.313823018329634	-0.07915258699412871	2.785580799052434	1.233572299736891	-0.09627813665134979	2.852355391924581	1.151616854435784	-0.1253658885363503	2.78823977523876	1.214104012392007	-0.1359722218014003	2.879612474834185	1.821238834061145	-0.3490341627376768	2.906038696892879	1.785381955662357	-0.4652444923242288	2.999986366980139	1.526590876519463	-0.5505315795990572	2.914448745798622	1.315122996174717	-0.623630177696004	2.934505906417269	1.2298543786011	-0.690187064913499
62	2.033334	2.934638704001271	1.316247965545248	-0.3248310967091418	2.899447150745297	1.495199468663463	-0.3139451793094797	2.873141492974832	1.63821134344638	-0.3036518664812214	2.883319703214761	1.860242114114289	-0.3096174723165667	2.881289965363931	1.824284806417569	-0.2735597271559471	2.872836640107825	1.786199002409429	-0.1192567022133584	2.875815366564	1.511796407516708	-0.04965604639257397	2.749386979420524	1.31137358462361	-0.06301242115126998	2.796622052098446	1.227405764309415	-0.08174583313999693	2.863956127828256	1.142796782519387	-0.113932745633906	2.807327501660633	1.205978729311922	-0.109506944544681	2.883562299285829	1.822740978200925	-0.341802130257398	2.909087470729937	1.786562411004844	-0.4580419952860929	3.000476823910792	1.528078396779312	-0.5474738515448953	2.914126043317193	1.318669531979175	-0.6233500707293302	2.933306324881208	1.232182661957717	-0.6885354331408526
63	2.066667	2.938309655741266	1.317664693643042	-0.3199441621946725	2.903208724282757	1.496663520549479	-0.3086759508917951	2.876815066386566	1.639644578508731	-0.2980948402560065	2.887606074637496	1.861728308964695	-0.3042952540805203	2.886059047257088	1.825780860317228	-0.2681649873079688	2.879252148725197	1.787660081609582	-0.1145402810623372	2.887385612515455	1.514609115094218	-0.042912512526308	2.765280835419687	1.30991736999757	-0.05376983051457111	2.805146811167128	1.222537888777685	-0.07282211598858024	2.870321217048808	1.135734288690347	-0.1141027357455189	2.819055653029494	1.198077461854739	-0.090993038073898	2.887283912472354	1.824192006279078	-0.3364907585724555	2.911437235329976	1.787790410653977	-0.4533231793268559	3.000489736052423	1.529551025651096	-0.5465865676896061	2.91224278992454	1.321805620281781	-0.6237904310392532	2.929873730869485	1.234339010575673	-0.6824147304870779
64	2.1	2.941805378363705	1.31903560211387	-0.3167625689396569	2.906784575964602	1.49805365582684	-0.3052666662203214	2.880292748704341	1.640996644833823	-0.2945744360855202	2.891645302308842	1.863074950281173	-0.3009028644452593	2.890588594922205	1.827144075377781	-0.2647571980350942	2.885688538104967	1.789064001729328	-0.11229760527685	2.899104965087565	1.51742053086943	-0.03762161849535795	2.780268650261625	1.310124524606521	-0.03617585407602911	2.810955466179641	1.219814817850224	-0.06220632327700876	2.868875132092667	1.130260953317595	-0.1103654142610855	2.820834619467949	1.191675758944239	-0.07578610753456823	2.890771478879145	1.825516557470177	-0.3331480103123676	2.913065445057103	1.788965464573452	-0.4509684872301855	2.999966446881544	1.530843993752065	-0.5468755658641771	2.909011793211974	1.324404445200697	-0.6232911315829878	2.924963409108841	1.236186517366522	-0.6802670804368475
65	2.133334	2.945116177510835	1.320310016252413	-0.315283578508963	2.910164736179448	1.499317973650667	-0.3037080506907889	2.883571064683243	1.642217324446133	-0.2930683946045081	2.89542670484499	1.864235935623881	-0.299435641199941	2.89485718831125	1.828328090213874	-0.2633274386802983	2.892116019495549	1.790394850077042	-0.1123089199545599	2.910907842372743	1.520286106013856	-0.03360023049447542	2.794314160827878	1.312339165250709	-0.01854647192738958	2.814544708407275	1.219587746984529	-0.03883686384866196	2.855910723081764	1.125919495233349	-0.07590742361300908	2.815635851046191	1.18801719241432	-0.06180630543639511	2.894023387610055	1.826667724648174	-0.3317623890800591	2.913979625390867	1.790028826961701	-0.450836650442622	2.998755742372037	1.531848542553377	-0.5475888757534549	2.905070112465652	1.326218270400893	-0.6235665930418413	2.919084868159382	1.237503221376423	-0.6801585233878088
66	2.166666999999999	2.948238015336061	1.321451361176502	-0.3154664651974539	2.913344707086439	1.500422628186112	-0.3039478832510549	2.886649963756663	1.643274917695575	-0.293507729177617	2.898945418590533	1.865189627376899	-0.2998317318155834	2.898850203832095	1.829308693878203	-0.2638089700291908	2.898502044748925	1.791627820228317	-0.1143612769190306	2.922589753684929	1.52311726278606	-0.0321416591631396	2.807603572732661	1.316074465898147	-0.01094397684350434	2.81743375903844	1.221274882371157	-0.0136515297980316	2.832970076478343	1.122475502184654	-0.001107537741040981	2.811299489939499	1.187213937730566	-0.05230226292938499	2.897042662681076	1.827623252892039	-0.3322668199744381	2.914211420325605	1.790956640494954	-0.4527717070911758	2.996752826677321	1.532519876155974	-0.5489711914151147	2.900423789129756	1.327106973660969	-0.6229189944136195	2.91276422561558	1.238142433032419	-0.6776184460579672
67	2.199999999999999	2.951172022835617	1.32243458870111	-0.3172376101703608	2.916325411050355	1.501348107528334	-0.3058952352348953	2.889532858207116	1.644151404016488	-0.2957797119587365	2.902201492279612	1.865931754152196	-0.3019761339675041	2.902558243843802	1.830077209531998	-0.2660814623528748	2.904812061168077	1.792723280084161	-0.1182170917071565	2.933785041404303	1.525689425038057	-0.03379918048923491	2.820097680963166	1.320288902797553	-0.007734124306492134	2.822560700604084	1.224065965744888	-0.00587043686664212	2.816408226878554	1.121169404367663	0.01271443950366101	2.81124840709363	1.188129779919864	-0.04942656409675118	2.89983650383281	1.828378781304945	-0.3345425525069862	2.913818115161319	1.791752225028398	-0.4565790218855567	2.993943041834529	1.532870160633264	-0.5520522002360968	2.894623957832175	1.327109554584533	-0.6219231501293241	2.905898288913539	1.23807867848558	-0.6787877604865105
68	2.233333999999999	2.953922875971942	1.323254309592838	-0.3204939389544803	2.919111752143997	1.502096794676362	-0.3094247775813507	2.892225928375063	1.644850945026799	-0.2997324538321334	2.905199118973177	1.866483094302832	-0.3057109048867923	2.905976679185033	1.830649240761885	-0.2699810632502627	2.911010060412841	1.793639630987425	-0.1236497898647198	2.94419011780113	1.527739185433284	-0.03822764990757138	2.831505382504067	1.323993929605586	-0.008540303129669984	2.830741198063319	1.22691694370183	-0.005699445428987547	2.813223489831445	1.121662915395486	0.02036959644911328	2.815413779662091	1.189896491763435	-0.04067596388645176	2.902415436817263	1.828954768373746	-0.3384289846536267	2.912878820342179	1.792439527054374	-0.4620187751853843	2.990403549073375	1.532951297403408	-0.5573856365164154	2.88787181405415	1.326345467485349	-0.6238545159396174	2.898314167776396	1.237243754048474	-0.6825050820612321
69	2.266667	2.956497420308469	1.323929572522756	-0.3251008982795232	2.92171138048562	1.502696854834505	-0.314379088604942	2.894737520213626	1.645404132135295	-0.3051820439457132	2.907948129932903	1.866891481743855	-0.3108472946746546	2.909108552629955	1.831067994145256	-0.2753127126546258	2.917039610515742	1.794357122616992	-0.1304781532916854	2.953624368662848	1.529105956574459	-0.04491342853822582	2.841752838455089	1.326520458314152	-0.009187965849604383	2.840665667894218	1.228951817414483	-0.00313209285996147	2.819306875574389	1.122546289627792	0.02007940090817161	2.822178034271165	1.192037518117095	-0.03039144560127451	2.90479364817336	1.829397890925974	-0.343735444743769	2.911497098090293	1.793059113907843	-0.4688420988841844	2.986327355907145	1.532845167435918	-0.565201104985335	2.881276949085522	1.325057244130819	-0.6252815724464496	2.887375335446474	1.235678495451045	-0.6835871766749356
70	2.3	2.958903934708494	1.32449517815878	-0.3308896016567309	2.924133696890092	1.503190504337423	-0.3205672875928822	2.897077775036529	1.645855126994922	-0.3119121959142873	2.910463303865364	1.867214682960089	-0.3171714663009631	2.911962895824182	1.831388492503347	-0.2818555462883481	2.92282466465686	1.7948854098331	-0.1384852636464967	2.962045272414289	1.529779984824597	-0.05352986487226289	2.850881644020584	1.327700616518659	-0.008557937611560857	2.850607441154315	1.229833862116916	-0.008427236696490835	2.828170770102577	1.122956577740124	0.005253498262478356	2.82892961260496	1.194056308784165	-0.03560155687129848	2.906988639744865	1.829764069106567	-0.3502454682398434	2.909802902498584	1.793653598094293	-0.4767614563077862	2.981907731223185	1.532634872545849	-0.5755047178060883	2.875809206899324	1.323590750201369	-0.6255101915990362	2.871594484362037	1.233678569453571	-0.6769573923316718
71	2.333334	2.961151381151574	1.324992988437101	-0.3376584092755919	2.926388792052379	1.503624717122321	-0.3277665788655117	2.899257906628572	1.646252681891725	-0.3196751898073399	2.912763516350898	1.867510879932486	-0.324450737507391	2.914554019585079	1.831668649923104	-0.2893684923056118	2.928272835817584	1.795264192622624	-0.1473726440117717	2.96952791649137	1.529914982434465	-0.0626313910450251	2.859008949209493	1.327805854573016	-0.008974615555127265	2.859464429899788	1.229776246726368	-0.0118735369636275	2.835297122788077	1.122894463083901	-0.003279268911361958	2.835027595886612	1.195507100894948	-0.04200534342946236	2.909020384761997	1.830108534196272	-0.3577222625699262	2.90794330445594	1.79425613386842	-0.4854486324224051	2.97729004738067	1.532376664553706	-0.5854367266892077	2.871671993375592	1.322280474367744	-0.6244988109770138	2.855912378970462	1.231747641873743	-0.6722517351160567
72	2.366667	2.963249062754613	1.325457588757839	-0.3451930705380918	2.928486997357179	1.504036775634753	-0.3357444592536358	2.901289881932783	1.64663556357797	-0.3282189523376116	2.914869713176556	1.867824476876029	-0.3324482227080637	2.916899181576851	1.831953813738577	-0.2976071719491376	2.933288978806293	1.795544523503445	-0.1569079798051697	2.976162012636447	1.52971929255207	-0.07110267706097566	2.866234358248469	1.327189858848196	-0.01266818002344693	2.866915691089676	1.229087692178933	-0.01659124208250271	2.840082960979524	1.122451799402158	-0.006560046813262413	2.840218798612479	1.196248766000755	-0.04434604842578221	2.910909972538632	1.830472803274631	-0.3659257730834529	2.906065538293651	1.794888593807563	-0.4946755099941251	2.972562221828487	1.53210243916596	-0.5920707714829675	2.868746904561499	1.321290146964556	-0.6241873672058957	2.843650178511893	1.230108155753508	-0.6697589174861561
73	2.399999999999999	2.96520651517375	1.325913213246055	-0.3532916113845228	2.930439089508022	1.504452110784018	-0.3442835626489094	2.903186224948575	1.647030250914012	-0.3373136134202439	2.916805240819976	1.868184573716769	-0.3409369220503992	2.919020151238682	1.832273632917826	-0.3063402304908788	2.937821677331382	1.795774432229622	-0.1670819833880844	2.98196659868249	1.529361332399851	-0.08032281435179051	2.872543056412623	1.326149612892819	-0.02057772182037289	2.87320865095079	1.228006091600869	-0.02239943548751899	2.844889902371208	1.12155067986008	-0.01122217007182877	2.844934087926657	1.196289397750445	-0.04959688614809799	2.91267939427456	1.830884432442645	-0.3746289203664844	2.904310842303208	1.795566460150364	-0.5044124751171832	2.967755182766795	1.531836563261493	-0.5967404624135138	2.865427025350057	1.320615291441681	-0.6254400784221635	2.834418327331029	1.228644023026813	-0.6697681533564996
74	2.433333999999999	2.967032433452825	1.326374752772123	-0.3617538374842481	2.932255554533018	1.504885965656389	-0.3531687085487323	2.904959519191502	1.647453185001815	-0.3467323584686011	2.918595173620915	1.868607512016358	-0.349688593683836	2.92094297363961	1.832644586010589	-0.3153361025821025	2.94185254426206	1.795996060185294	-0.1778868042338327	2.986934513123507	1.528992269357182	-0.09200092644059529	2.878000176344972	1.325021028905984	-0.04354180126954124	2.878498649184845	1.226830574405205	-0.04178994035484476	2.851173689153872	1.12030065895478	-0.03595054449087741	2.849112567713886	1.195765036271968	-0.07750761818083819	2.914350822170418	1.831359476435587	-0.3836036997470561	2.902790839112682	1.796306312881943	-0.5146598357417063	2.962899918594792	1.53163706756513	-0.603404370868872	2.85945788152774	1.32025630328785	-0.6301004708193841	2.826073829127787	1.227181596848301	-0.6716684116292831
75	2.466666999999999	2.968733743893349	1.326846823709264	-0.3703619885754716	2.93394577261922	1.505342429053708	-0.3621643554626655	2.906621553357458	1.647909792570133	-0.3562204207334254	2.92026457971025	1.869095526352278	-0.3584561044223163	2.922694886447454	1.83306920893049	-0.3243419764332364	2.945360004421663	1.796239502585212	-0.1889876930654477	2.990943421888944	1.528744399908107	-0.105304086595213	2.882457000464234	1.324205843219261	-0.05283871638619871	2.882413412620072	1.225970632046671	-0.05165842840035677	2.857891961204941	1.119087277534423	-0.04487427861611188	2.851618440345722	1.194876451264972	-0.08401907390562037	2.91594559168572	1.831900713385388	-0.3925995567085808	2.901587180661696	1.797122955160905	-0.5252047993131409	2.958173496582251	1.531599557017304	-0.6137901588597757	2.849480389164633	1.320257802811945	-0.6345023276240441	2.819048933600714	1.225672644925656	-0.6728796026449367
76	2.5	2.97031583806097	1.327323246920727	-0.3788865990474321	2.935518327901745	1.505813203402528	-0.3710263570611477	2.908183771155434	1.648392617998018	-0.3655148145433444	2.921837656944999	1.86963333914285	-0.3669965519185447	2.924303508009267	1.833534188066152	-0.333108039554682	2.948344072634466	1.796502887643947	-0.2000112275005267	2.993951712367738	1.528662837057967	-0.1204170742113922	2.885826526319417	1.323939031057405	-0.06717688182184739	2.884838477403234	1.225663148050413	-0.07806284919509651	2.863576510616769	1.1182772724328	-0.0778143877983484	2.852478891899061	1.193898523403748	-0.1023499420986266	2.917483755901819	1.832493337688448	-0.4013669024943254	2.900742372211919	1.798021079707756	-0.5357443785525017	2.953983740411289	1.531827138097261	-0.6290368564151049	2.837511005739753	1.320487684397493	-0.6521362122791158	2.813050556302166	1.22429245840863	-0.6806655763350005
77	2.533334	2.971782467219786	1.327787668599678	-0.3870773216053079	2.936980806702208	1.506278434394336	-0.3794920295593761	2.909656599738469	1.648881811723283	-0.3743308192295893	2.923336309176312	1.870188906636956	-0.3750635403924091	2.925794332560398	1.834011188937918	-0.3413779672677387	2.950803549585558	1.796747832774271	-0.2103292557995579	2.995959517919139	1.528697745005931	-0.1349959973614784	2.88796217594174	1.324276205258941	-0.08319747988530178	2.885804137499339	1.225991070277722	-0.08993371771380314	2.86581489356764	1.118183463985689	-0.07439883710728798	2.852644675644321	1.193305969746205	-0.1213592892382518	2.918983265408712	1.833105552374716	-0.409647481096121	2.900270906930265	1.798990956586519	-0.5457309311970627	2.951025823458994	1.532419280754747	-0.6418852049861947	2.830451662161182	1.320763210869718	-0.6704417182723156	2.809483356481051	1.223536676465567	-0.6936636246628248
78	2.566667	2.973137790392228	1.328220890109561	-0.3946977968898272	2.938341202536022	1.506715714123279	-0.3873217022171893	2.911049240871762	1.649353713676638	-0.3824165690989524	2.924779482192632	1.870725696820024	-0.382438037501072	2.92718935310354	1.834467087120217	-0.3489240994992126	2.952731784342885	1.796910382949177	-0.2193997006682186	2.997035392394542	1.528730389822532	-0.1466131767411426	2.888993788301894	1.325078797465918	-0.09114416158417141	2.885399434379099	1.226918074765851	-0.09739816703790714	2.864853367238541	1.118748089293806	-0.07889937129613894	2.852623769883015	1.193541103464322	-0.1284656702339541	2.920459664159158	1.833701617781959	-0.4172111787487358	2.90019223736327	1.800011962096764	-0.5546397882256663	2.949867353097607	1.533448087738263	-0.6509330742671142	2.8297313683307	1.321378786178756	-0.6796697739477426	2.808066598916542	1.224006664750881	-0.7039116603681435
79	2.6	2.974386816991894	1.328603837200871	-0.4015585037998019	2.93960786579176	1.507103940919234	-0.3943297471190727	2.912368829692548	1.649785250875365	-0.3895851266665929	2.926182046689752	1.87120956058871	-0.388948143106674	2.928504148086687	1.83486965033543	-0.3555692949015611	2.95412843603547	1.79692498263398	-0.2268877220072657	2.997218026841669	1.528604027508227	-0.1555738949757021	2.889068114115428	1.3260985221221	-0.09648230509813284	2.883634901281328	1.228274803846179	-0.1048270948296506	2.860044096130828	1.119866359506946	-0.09441306651148339	2.852323817591409	1.194698670692722	-0.1333973311290738	2.921925642672143	1.834249032061338	-0.4238790709920699	2.900554432767903	1.801060543748351	-0.5621178378462803	2.950665166550753	1.534932554420453	-0.658477675282388	2.833710901892647	1.322582759362025	-0.6868538992059876	2.808801884931126	1.225805364326416	-0.7219889181601166
80	2.633334	2.975535728352237	1.328917461133572	-0.4075188045276117	2.940789555848785	1.507423473322806	-0.4003888016300916	2.91362071932506	1.650154761481489	-0.3957217906423485	2.927554781835423	1.871610164686057	-0.3944783025859929	2.929748647292728	1.835189430624343	-0.361196367155625	2.954996222902876	1.796729850341875	-0.2326965620439147	2.996479695174509	1.52814810642927	-0.1630424154279161	2.888233780432411	1.326995924098402	-0.1013879562821481	2.880695280581979	1.229737012463465	-0.1143323042049457	2.853057176349942	1.121363286499592	-0.1042682102628034	2.851040114117066	1.196431928169951	-0.1344977059111613	2.923390889112692	1.834719316830139	-0.4295329247311318	2.901431477946054	1.802111815921571	-0.5680223302910199	2.953321608419492	1.536831399001072	-0.6659576337189773	2.840217255091192	1.324520318400469	-0.6921046924649367	2.815225353862262	1.228583809716825	-0.7336447244879666
81	2.666666999999999	2.976592711760455	1.329144513361391	-0.412476690367421	2.941895930536283	1.507659010512667	-0.4054168552856291	2.914809183608277	1.65044618940519	-0.400765809068534	2.928904630513609	1.871907443854807	-0.39896674064135	2.930929361401686	1.835407477621519	-0.365743262583791	2.955343140601123	1.796279007035362	-0.2368298271556687	2.994580865128528	1.527194929642836	-0.1692070996414994	2.886253249012768	1.327122061706036	-0.1063350339464622	2.87697133152633	1.230484568553652	-0.1193223791651772	2.846712982695644	1.122599543586605	-0.1077311389690412	2.848321267893422	1.19782613058884	-0.1392864242266528	2.924861897287825	1.835092463305331	-0.4341101671612178	2.902897215041043	1.803144122380899	-0.5723401193883336	2.957618890567686	1.53906379678076	-0.6734906577914074	2.847099112813614	1.327299530724526	-0.697824643659234	2.826360518233722	1.232033484652505	-0.7435170202862287
82	2.699999999999999	2.977568429543545	1.329273166976096	-0.416373113974349	2.942937639901578	1.507802791311541	-0.4093780363545643	2.915936989477171	1.650651681346108	-0.4047063059119459	2.930234352075429	1.872094401116605	-0.4024081058374887	2.93204933679504	1.835518762929075	-0.3692052300258342	2.955188024533276	1.795553884361603	-0.2393843317675822	2.991262077425918	1.525630759705339	-0.1738364546349064	2.883110648467935	1.325667734640693	-0.1131163291876689	2.872644963230825	1.229475669437538	-0.1267587786955884	2.842289524636028	1.123040574659196	-0.1144108523743066	2.844811014061627	1.197325220304502	-0.1480261857009978	2.926341571259251	1.835359023546307	-0.4376055048353492	2.905011277785371	1.804138866145893	-0.5751802730350516	2.963261606491579	1.541515329296987	-0.6794669959521443	2.852709187479196	1.33079395523523	-0.7078019904871099	2.839454675200212	1.235793239857275	-0.7524082827777909
83	2.733333999999999	2.978475910346781	1.329300349606407	-0.4191972110548701	2.943926054282172	1.507855831273388	-0.412281957811698	2.91700524870516	1.650771312450125	-0.407574656674388	2.93154141664369	1.872174792890351	-0.404846505423264	2.933106960879934	1.835529999513363	-0.371627909944545	2.954569059565889	1.794568891000304	-0.2405030134987206	2.986375206048314	1.52343462293639	-0.1765248809561727	2.878833487035295	1.322094554880179	-0.1203299579088035	2.867629952114773	1.225965727169352	-0.1331366612106598	2.841295260449108	1.122811838084432	-0.1239835273738528	2.841714213575152	1.193380376071791	-0.1509014951857231	2.927828478065663	1.835518413939175	-0.4400629230984585	2.907801488541867	1.805071460431948	-0.5766937519782527	2.969984277287045	1.544062075276989	-0.6822420938018877	2.85769904901781	1.334630372827569	-0.7174604918147952	2.853433070935985	1.239473129174189	-0.7622960844877994
84	2.766667	2.979329664358186	1.329227737445456	-0.4209892775971149	2.944872426265662	1.507821371457093	-0.4141838730035814	2.918014318957169	1.650806660094833	-0.4094439664575878	2.932815430651711	1.872154047502707	-0.4063703124825968	2.934092257314094	1.83545067956816	-0.3731030107785535	2.953535732324295	1.793369687856761	-0.240387450977925	2.980152234568608	1.520712614790065	-0.1776714192937611	2.873597108030482	1.316655826368349	-0.1243793503575892	2.861776133194121	1.220236073174758	-0.1376314731300944	2.847950540754941	1.12320352897556	-0.130373721723895	2.839652377305105	1.185869539007494	-0.1539460751210088	2.929315724848457	1.835570806033651	-0.4415704476166841	2.911246748139727	1.805899326908827	-0.5770455332023637	2.977612325628212	1.546584651260809	-0.6825318295913581	2.86433430390363	1.338435159236239	-0.7241407470866377	2.86695500334334	1.242742160791692	-0.7697376354551141
85	2.8	2.980145568663731	1.329061946678988	-0.4218354696464777	2.945787652990458	1.507704623808697	-0.4151806363748949	2.918963945360209	1.650760862767854	-0.4104271631710767	2.934039901687352	1.872038817829716	-0.4071096988794162	2.934988989362253	1.835292422723457	-0.3737657396241215	2.952138638890164	1.792029960134266	-0.2393273015567204	2.973014886811808	1.517685228948719	-0.1781992120355299	2.86730919418047	1.310260301886971	-0.1317192887074851	2.855271123390943	1.213295832323515	-0.1430273555146195	2.866925595046606	1.12553419621686	-0.1566301084379073	2.839351108914096	1.175826522285205	-0.1616590016921233	2.930792084127488	1.835517000319075	-0.4422579583849899	2.915287874195946	1.806565128963121	-0.5764490904323236	2.985998910949265	1.548956481597763	-0.6814759656254868	2.873735391307321	1.341987486113785	-0.7299369791748687	2.87917066621557	1.245375215755928	-0.7751630301734621
86	2.833334	2.980940164495506	1.328813363402869	-0.4218589112174436	2.946681808857556	1.507511788443287	-0.4154022988714648	2.919852535278174	1.650637124179665	-0.4106682986257864	2.935191747786313	1.871835209903873	-0.4072286208103476	2.935772899041906	1.835067028310121	-0.3737862430469904	2.9503961181717	1.790644999029774	-0.2376850593265091	2.965470141622422	1.514686125057624	-0.1784528314325835	2.859951317362715	1.304264184369696	-0.1468680564168971	2.848854603049223	1.206676283407075	-0.1413043086548024	2.894411999976862	1.129602942008946	-0.1849943341395318	2.84211479104111	1.165635514789334	-0.1584471217037621	2.932241789058254	1.835356908286559	-0.4422890094910724	2.919831377423473	1.80700633073007	-0.5751834671183159	2.994928191353257	1.551044262347647	-0.6794902824199065	2.88577220869268	1.345163122243373	-0.7334565560530729	2.891295750024752	1.247277572800945	-0.7759990595452435
87	2.866667	2.981730559062572	1.328493256468496	-0.4212101820215877	2.947564364681948	1.50724863021149	-0.4150024230577626	2.920677418383568	1.650437763529309	-0.4103314566791672	2.936242786068488	1.871549050031801	-0.4069090812501668	2.936413718920711	1.834785293157906	-0.3733532694913037	2.948288094218747	1.789315848183092	-0.2358039332095289	2.957930779527224	1.512074087268814	-0.1779538362039396	2.851765646965112	1.299927620813364	-0.1521321055534452	2.843208501966758	1.201903562222457	-0.1440213925101733	2.914327669533658	1.132809399622253	-0.1820822954030987	2.848460464943279	1.158623882679338	-0.1672251807406364	2.933645378556595	1.835090800559213	-0.4418452583626362	2.92476094550217	1.807164855908594	-0.5735428862611227	3.004052287513171	1.552714993899761	-0.6778426494735879	2.899193889315318	1.3478116130542	-0.7368220420497175	2.90372109567664	1.248417257740452	-0.7735905721131876
88	2.899999999999999	2.98253485967198	1.328108747076264	-0.4200523281226115	2.948444824903786	1.506917331246017	-0.4141456170037586	2.921434430996602	1.650160630696299	-0.4095888868290385	2.937163454771068	1.871183127317704	-0.4063348354915562	2.936879406750481	1.834452712647977	-0.3726569195075902	2.945787615389722	1.788114652657691	-0.2339588342480756	2.950674431592047	1.510032288220993	-0.1768789300086144	2.843041370946162	1.29766891653465	-0.1552658412078645	2.83840535416532	1.199483888663597	-0.1459042284143607	2.923151499581407	1.134471324706502	-0.1802707490019549	2.856534001714272	1.15623556081785	-0.1753931831876168	2.934981883286981	1.834717614723937	-0.4411104735434826	2.929971187229801	1.806994120693887	-0.571789510345601	3.013038237389021	1.553830767836794	-0.6763437328971885	2.912639043010595	1.349625099384243	-0.7378465906739897	2.916725185642698	1.248697801502344	-0.7687846315960802
89	2.933333999999999	2.983371622136406	1.327663041790333	-0.4185571444434448	2.949332624265217	1.506516347673284	-0.4130031951750278	2.922118282581685	1.649798451620034	-0.4086159509948786	2.937924252791184	1.870735223241517	-0.4056840169668902	2.937138208287412	1.83406727779862	-0.3718814587769554	2.942865052447398	1.787073727108169	-0.2323918931876451	2.943848569114081	1.508555552176625	-0.1756954901600338	2.83395722360868	1.297274540481859	-0.1608922269552386	2.833633910398329	1.199201597457268	-0.1554448996024216	2.92411412751823	1.135279835664456	-0.1811087559049274	2.863250973975749	1.158048408551868	-0.1908920694917	2.93622964372826	1.834233645630938	-0.4402633430004155	2.935366655339879	1.806462155380592	-0.5701478347345005	3.021643287407285	1.554271302772009	-0.6750068826047367	2.926368026744401	1.350070562080074	-0.7379604879745081	2.930645940431653	1.247835475181504	-0.7665741044558612
90	2.966666999999999	2.984258495076312	1.32715878125004	-0.4169042633025418	2.950236705702093	1.506044126672174	-0.4117508768574288	2.922723552226589	1.649343415365226	-0.4075878814383904	2.9384977868979	1.870201851446039	-0.4051213246914406	2.937161832258405	1.833622721703204	-0.3711978977445842	2.939502567484251	1.786194300165103	-0.2312844247555529	2.93747683400013	1.507522303575983	-0.1752921077734786	2.82450636719776	1.298327082909691	-0.1664567880386287	2.82788672583163	1.200642803781514	-0.1670941989287566	2.919917940010786	1.136227469373573	-0.1816641029667007	2.865742306613968	1.162795351255346	-0.2037874486786866	2.937367548874155	1.833637056662246	-0.4394700852413365	2.940863675623781	1.805562174205447	-0.5687840800100538	3.029663595816623	1.553959870777537	-0.6732146171774451	2.940653608686936	1.348467255214448	-0.7418349261966157	2.945546850598855	1.245401357417682	-0.7608920873882163
91	3	2.985211597517166	1.326605155352919	-0.4152725230321785	2.951165593679884	1.505506308991585	-0.4105612900598218	2.923245349275602	1.648794319977563	-0.4066730669056334	2.938859859607158	1.869584772030056	-0.4047926455753881	2.936926630335905	1.833115378953003	-0.3707583959795701	2.935691190355104	1.785456571815445	-0.230750342675041	2.931480017648759	1.506771787330129	-0.1770556413940503	2.814648932802345	1.300453853981909	-0.1727103289275145	2.820442143909634	1.203471320989104	-0.1721034199702527	2.911742687170458	1.138436390240685	-0.1868071650344516	2.862261365115492	1.169254574733847	-0.2223407033381378	2.93837596557667	1.832934272898059	-0.4388788343669167	2.946371368761292	1.804323065283076	-0.5677850617784095	3.037075880779098	1.552935067870516	-0.6710968753939732	2.954865585248763	1.344545764369693	-0.7454190281528404	2.962683048836636	1.241382130091004	-0.7589845145028803
92	3.033334	2.986244980143619	1.326025218568864	-0.4138342217590056	2.952127277607135	1.504923827598376	-0.4095974361027666	2.92368040442786	1.648166138581643	-0.4060253354895971	2.93899152008709	1.868901711192943	-0.4048226385379843	2.93641724162806	1.832555571487872	-0.3706930532478341	2.93144138605203	1.784828506706212	-0.2308500753802819	2.925643265872597	1.50616872170683	-0.1812785489373802	2.804590301908941	1.303279888624349	-0.1863297845180452	2.811232998882368	1.207310896510218	-0.1883515467629216	2.900861511591579	1.142943556249125	-0.201096319854457	2.851938715552456	1.176143209098039	-0.2426121993503396	2.939237893015502	1.832149634793427	-0.4386169403976353	2.951776346680258	1.802821907622153	-0.5671541645550884	3.044259925201844	1.551423093649233	-0.6701056285494107	2.9682396069179	1.339170878575914	-0.7484539583419874	2.982494958348784	1.236685085291944	-0.7631959363742752
93	3.066667	2.987370509202294	1.325452857888388	-0.4127533362964017	2.95312866014695	1.504328681024674	-0.409014954646918	2.924025872577358	1.647484440126221	-0.4057921352630307	2.938879758517341	1.868179014447924	-0.4053151042484496	2.935626305389665	1.831959971296752	-0.371111500586036	2.92681412744329	1.784266173361712	-0.2315902264951737	2.919566306562366	1.505606614271363	-0.1867299086393212	2.794503670751944	1.306415137707912	-0.2049480404783806	2.801637406858071	1.211780468599962	-0.2232888378787831	2.89011401067006	1.149860407959396	-0.2384568873889685	2.833470059830597	1.182172260481292	-0.2730495983573013	2.939939283991561	1.831318841644376	-0.4387928255734184	2.956962444256945	1.80118413539853	-0.5668475478471099	3.051703793444386	1.549779395119579	-0.670072242304881	2.980745485437264	1.333840172672757	-0.7502504436100615	3.002366136993685	1.232634723936975	-0.7668863412545742
94	3.1	2.988598043856793	1.324926164735089	-0.4121766723044996	2.954175578336935	1.50375775063339	-0.4089582892987226	2.924278692065677	1.646778874351264	-0.4061167646408387	2.938517207101115	1.867445894971967	-0.4063602505370747	2.934552554399715	1.831347084944079	-0.3721099233267443	2.921921324584584	1.783722455043809	-0.2329552484331529	2.912838533028372	1.505005284792199	-0.1924803301586636	2.784809132750082	1.309398321488696	-0.2243187063540539	2.794053414967957	1.216257828462507	-0.2599573097100268	2.883318911107902	1.157912130161548	-0.2722304053751752	2.808362851861315	1.185962983932541	-0.2786609891538331	2.940469195134162	1.830481677349117	-0.4395037153699434	2.961828893773244	1.799543805565728	-0.5668091492965183	3.059764286925331	1.54835241801317	-0.6697195200877526	2.993444376825954	1.32975058622456	-0.7530994844862888	3.020861719470664	1.230180275934773	-0.7738205522116784
95	3.133334	2.989936074013995	1.324472057471244	-0.4122361229735969	2.955273267177931	1.503236854044865	-0.4095597970626755	2.924437551956371	1.646067884353131	-0.4071334145460468	2.937901411864517	1.866720081489951	-0.4080414750735216	2.933199548372309	1.830724730028213	-0.3737769109513302	2.916887484717423	1.78316412420725	-0.2348703964697896	2.905393533329727	1.504370823546723	-0.1972172865642685	2.776503845031482	1.312223336902893	-0.2427239741359024	2.789820097985637	1.220677844356169	-0.2779556328040169	2.880404556777753	1.166353155675601	-0.2857228734592888	2.785351186590907	1.188800325326019	-0.291857527706227	2.940819989739814	1.829665680269839	-0.4408416483499225	2.966294497892273	1.798009047240835	-0.5670057295967856	3.06859426224333	1.54739579267709	-0.6669084979383589	3.007712336546573	1.327429925491489	-0.7533495420164787	3.038856340131508	1.229632456391618	-0.7768409727617471
96	3.166666999999999	2.991392429779614	1.324097330867383	-0.4130526658653183	2.956427292612122	1.502772087449517	-0.4109419716708276	2.924505052988663	1.645350633596946	-0.4089676687435404	2.937035349846918	1.866000636042506	-0.4104410604166613	2.931577641054656	1.830083638441316	-0.3761988893769632	2.911855318497786	1.782561339788573	-0.2372809488681019	2.897295119439933	1.50371174821699	-0.2014211804601325	2.770222103771102	1.31517249228878	-0.2599641946803404	2.789830797996294	1.225772052668093	-0.2967866988197991	2.881207299238219	1.175176062344247	-0.3123876268291341	2.770875984855086	1.193073189071912	-0.3123651580367361	2.94098785656821	1.828877995494996	-0.4428994370342607	2.970294295000234	1.796650665214619	-0.5674932512066143	3.07803788847773	1.547037985267907	-0.6614842068083862	3.02365922563156	1.32672069682575	-0.7448418811588485	3.057343185027246	1.230713512133823	-0.7800984924926682
97	3.199999999999999	2.992973144520076	1.323787586569854	-0.4147350855597415	2.957643403220774	1.502349466397785	-0.4132178244865347	2.92448846585485	1.644607384372911	-0.4117391152144853	2.935927134791841	1.865267980418225	-0.4136368478208194	2.929702556059735	1.829396825095726	-0.3794579225742366	2.906906608461049	1.781879715486486	-0.24020507144449	2.88855156210349	1.503008413434115	-0.2060247729282317	2.766104151463343	1.318514539179415	-0.2784688362331465	2.794341105401794	1.232371825341878	-0.3174561508769371	2.886330159799884	1.184704727243324	-0.3381723897829948	2.768078273479032	1.201122993827593	-0.3380193726898965	2.940973237584262	1.828106225983655	-0.4457674194976859	2.973772608510211	1.795510915047538	-0.5684177973248692	3.087692074231894	1.547325957211955	-0.6574559177880241	3.039817551755556	1.327252624211519	-0.7451410829469316	3.077149015793284	1.233017945746045	-0.7779546148513241
98	3.233333999999999	2.994678776564708	1.323509924776862	-0.4173703960238843	2.958925522490487	1.501939559515664	-0.4164846773067384	2.92439926886941	1.643806581894278	-0.4155585909347611	2.934588629257443	1.864491373993832	-0.4177003277717978	2.927591390229607	1.828627253285852	-0.3836303344913867	2.902045519921388	1.781091518498255	-0.2437452017397495	2.879366464735762	1.502271612342981	-0.2120051603409494	2.764095011361285	1.322830212805792	-0.3000359138895322	2.802300798897695	1.241605701348723	-0.3255522758990273	2.894347407476229	1.195682774875678	-0.360976493905785	2.779098511017446	1.216090326340928	-0.3719243599707946	2.940780470332518	1.82732563305709	-0.4495306804933956	2.976687679953097	1.794612101846564	-0.5700105237747787	3.097240788453532	1.548255827988472	-0.6555713919589633	3.055618761737245	1.328662533470818	-0.7460143686489707	3.096451088674178	1.236257876077912	-0.7802159451119849
99	3.266667	2.996504115325444	1.323225853642778	-0.4210227971266685	2.960275323817458	1.501511486527886	-0.4208204944940091	2.924251390902838	1.642919194152156	-0.4205234811640269	2.933037197455103	1.86364450972787	-0.4226898914862776	2.92526530841637	1.827743400496588	-0.3887795748939974	2.897256859254501	1.78017029710092	-0.2481045765808014	2.869956281116655	1.501512633961093	-0.2208257617031622	2.763872176266794	1.32827918397753	-0.3320236487117576	2.811735225442388	1.253876913541576	-0.3517299224700339	2.903554130668967	1.208195111649501	-0.3856326618261734	2.806202073427706	1.23988549465927	-0.3967125234294283	2.940418127685918	1.826514162753937	-0.4542626563023069	2.9790131765292	1.793970897582003	-0.5725791789589953	3.106402512714531	1.549792240082286	-0.6553175929745325	3.071523912018827	1.330634225637205	-0.7467162002089832	3.114359570263011	1.24026105740625	-0.784313234488063
100	3.3	2.998440626477419	1.322897120382043	-0.4257381439653852	2.96169300732265	1.501035957916106	-0.4262836778184227	2.924060611083178	1.641919940604226	-0.4267114805630305	2.931296616171799	1.862705065948572	-0.4286384632850068	2.922751644929707	1.826718090876976	-0.3949439195752483	2.89254621539759	1.77908679072679	-0.2534937303623107	2.860536170444564	1.500743077533057	-0.2327019853567724	2.764337672476532	1.334779866478467	-0.3740701644601904	2.819908814156439	1.268510944189088	-0.4191904322149678	2.911339872461251	1.221783286261424	-0.4639126866281306	2.842064179907106	1.271433685692865	-0.4500332774490747	2.939899210563926	1.825653200077453	-0.4600125877773182	2.980743590754333	1.793602319504618	-0.5764429673705229	3.114926929237598	1.551892066736287	-0.6558272775771834	3.087473299540916	1.333067724769024	-0.751703292404275	3.130352422818426	1.245210401385507	-0.791797813983908
101	3.333334	3.000477425072541	1.322485377230257	-0.4315346884096611	2.963178011505682	1.500484567925259	-0.4329008520777438	2.923845255334238	1.640786389827666	-0.4341637775773203	2.929397944339394	1.861653596054524	-0.4355394725682742	2.920085864920933	1.825527176302157	-0.4021214736509192	2.887884597550907	1.777798214533096	-0.2601180827545083	2.851332157186636	1.499912160352648	-0.245374561856518	2.763427764505045	1.342210098615913	-0.4023553911881111	2.823422900833472	1.283816548058033	-0.4605375105982777	2.914204765061343	1.235505302964779	-0.516077783712794	2.867153706298364	1.303576216870167	-0.4849916263240842	2.939241580631247	1.824726751463973	-0.4667897121596344	2.981886612732483	1.793516773730283	-0.5818660548610991	3.122524821544358	1.554508226615801	-0.6572796986457808	3.10343025235922	1.335924809006261	-0.7574257706927546	3.143628154433029	1.251466351400804	-0.8005938454376144
102	3.366666999999999	3.002603140716598	1.321954899192576	-0.4383886000983176	2.964730226686092	1.499832398556482	-0.4406511848033813	2.923627009320232	1.639501371608797	-0.4428664368221751	2.927379952173829	1.860477150370152	-0.4433434123740366	2.917313763618564	1.824154470221643	-0.4102642531604158	2.883251051791861	1.776248166531245	-0.268176769723195	2.842437423900752	1.498887039148217	-0.2590634410977856	2.759439830440845	1.349740766275707	-0.4218270454709344	2.819380681309168	1.297211800262259	-0.4809725433491722	2.910731411941254	1.248441125241907	-0.5326285139123712	2.869795999357851	1.327972434248772	-0.5104218676004887	2.938467987648408	1.82372342746875	-0.4745579855840802	2.982481239614884	1.793714285394905	-0.5890380121440536	3.128975180418479	1.557575710717118	-0.6610907802077892	3.119577388414576	1.339178689230561	-0.7614556461348351	3.156852063575359	1.259524306417334	-0.8171735717645858
103	3.399999999999999	3.004804893428963	1.321269061517549	-0.4462190794324643	2.966348368644923	1.499050530750566	-0.4494537256717356	2.923429988484463	1.638045763329098	-0.4527348618285377	2.925287340381224	1.859157409876994	-0.4519598237830679	2.914489167861635	1.822582667631702	-0.4192785557700654	2.878656565937425	1.774385867044789	-0.2778038189496999	2.833810060729774	1.4975893951175	-0.2751327891753901	2.752190994206009	1.356296889955471	-0.4428297971812467	2.806753270276476	1.306944902996558	-0.5030784534009904	2.899842363936157	1.259801480604779	-0.5385997967376701	2.848349110951276	1.338090797437955	-0.5427198921833547	2.93760491477503	1.82262349190289	-0.4832351218934687	2.982598211669694	1.794161341518321	-0.5980410332131569	3.134207449484449	1.560988962193459	-0.6696252034691146	3.13704671445896	1.342833295512161	-0.7685580450483134	3.17245936028262	1.269633660463901	-0.8323635104171596
104	3.433333999999999	3.00706748241701	1.320387120101961	-0.4548809366752875	2.968029479465857	1.498102432195712	-0.4591594386955556	2.92328069106811	1.636395625967509	-0.4636034707320237	2.923169817170522	1.857666661576491	-0.4612516361131551	2.911672484185405	1.820789541394653	-0.4290189733388964	2.874111758580298	1.772177389917779	-0.2890074443977255	2.825353329312605	1.496042414555716	-0.2939540124276649	2.74259110238042	1.361064183247511	-0.4787890545507821	2.785996604542268	1.312253251806856	-0.5404730840814084	2.878936962067493	1.26859764001636	-0.5926707156514621	2.807215319851488	1.332569803928952	-0.5603223716132412	2.936682122190513	1.82139506920937	-0.4926849051018577	2.982335136411071	1.794787245204553	-0.6087968398052814	3.13831118254235	1.564599691841787	-0.6837761980335527	3.156419668326295	1.346918037721919	-0.7829016997647721	3.188135399855763	1.28181544642544	-0.8604157182368914
105	3.466667	3.009373125709225	1.319262392526983	-0.4641636156883849	2.969768215832388	1.496942080296127	-0.4695469875599618	2.923205662140772	1.634519335594681	-0.4752176170093766	2.921080995078314	1.85596543544181	-0.4710214664504981	2.908928195186482	1.818744589513445	-0.4392745300724245	2.869628217574371	1.769596368139724	-0.301477020267263	2.81713291240557	1.494288356734821	-0.3135749017541077	2.731423870633894	1.363944853557208	-0.4907016782546759	2.758494065271472	1.313983574418502	-0.5523421546661603	2.843545447335385	1.273617256713949	-0.6189468570624203	2.75180817157017	1.317536852872266	-0.5880805929185661	2.935731700791744	1.819992458749617	-0.502702678193276	2.981816071249426	1.795482099641885	-0.6209143792106112	3.14152506675883	1.568213963873934	-0.6986981173975225	3.176819262188699	1.351396879948917	-0.7920291224369439	3.201725509755983	1.295944192428228	-0.8739860377352743
106	3.499999999999999	3.011701720450287	1.317843092300594	-0.4738259462086837	2.971557715616022	1.495520491673887	-0.4803524686196013	2.923230777770696	1.632386483107901	-0.487262784861933	2.919080798265088	1.854017023257515	-0.4810157830669929	2.906330189946631	1.816420487686019	-0.4497750393038305	2.86523782091052	1.766616479775998	-0.3146421046173712	2.809283857801054	1.492318784441983	-0.3341232127625208	2.721132507227383	1.364984230537238	-0.5076486462078325	2.730664826664233	1.314123916857156	-0.58572186475982	2.805876725434873	1.27469480324446	-0.6353693509399669	2.705203956651206	1.302879104137905	-0.6104149089096592	2.934788768316054	1.818371518067789	-0.5130238865248504	2.981190246018874	1.796119040446596	-0.6337706583390439	3.144150003513179	1.571623277791853	-0.7129565263146641	3.196682390654364	1.35603451794804	-0.8002002310119375	3.211654542893905	1.311696758452937	-0.8887958544394374
107	3.533333999999999	3.014031855965697	1.316075937226613	-0.4836052914017279	2.973389288967354	1.493785890833371	-0.4912861480396388	2.923379858625012	1.629965154792327	-0.499394691848805	2.917232681714408	1.851782989905563	-0.4909468077873189	2.90395746703885	1.813788638053183	-0.4602157876388062	2.861010379406228	1.763209340961081	-0.3278522705937349	2.801925367010716	1.490085215668865	-0.3568097267802564	2.712812501838139	1.364512130686808	-0.5281309835551655	2.708919203933249	1.313309035724351	-0.6064873593847315	2.776603927197177	1.27215907296062	-0.6674964832839083	2.677794324512556	1.29203383136125	-0.6204937929395558	2.933889769608367	1.816485765794968	-0.5233482226749725	2.980630768359577	1.796563798422359	-0.6466348415278482	3.146533093534989	1.574613078382028	-0.7241932153663259	3.214522329740384	1.360431953343535	-0.7997480393001573	3.221290109044595	1.328181779540436	-0.9015683904248492
108	3.566667	3.016342466117313	1.313904245043445	-0.4932309413760692	2.975253133208576	1.491678252959249	-0.5020487792589844	2.923672357883816	1.627207308426261	-0.5112675079317107	2.915597233828036	1.849205408316201	-0.5005279206529933	2.901884218534267	1.810803425365396	-0.4702940017957606	2.857039416276191	1.75934862381658	-0.3406163638103017	2.795136802260163	1.487521956455829	-0.3820859298133179	2.706228861949796	1.363152268196792	-0.5667963491452601	2.695469106122307	1.311761421495834	-0.6513785631099906	2.759084729144896	1.267784819009269	-0.7222613958671108	2.667210007295625	1.284823161199401	-0.668709488972046	2.933068793366986	1.81426785786433	-0.5333770291394107	2.980299376302142	1.796659718853243	-0.6588902841871026	3.149044386996641	1.576956921925033	-0.7335067462261223	3.229973787875324	1.363959808699914	-0.7985978618063403	3.236228626413283	1.343569553766407	-0.9031981674246781
109	3.599999999999999	3.018613690560778	1.311267322217309	-0.5024236379652995	2.977138281087466	1.489125826806917	-0.5123310905005612	2.924123576342734	1.624046600218678	-0.5225291842455254	2.914228952035892	1.846202903403151	-0.5094847008373865	2.900176197997053	1.807399705855655	-0.4797182374982162	2.853423509881809	1.755019535504421	-0.3525438301678963	2.789165905330423	1.48456808944054	-0.4043662181158368	2.701751064681233	1.361696746070309	-0.593028562611049	2.689470328216839	1.310116630764587	-0.6790640074723715	2.751846591179615	1.264144850751757	-0.7561043101582552	2.665860005269137	1.281900259271953	-0.6924305045891883	2.932355833961168	1.811624983290036	-0.5428224639998652	2.980300988292781	1.79622621572323	-0.6700448354151743	3.152108861509574	1.578459097041689	-0.7402851760480416	3.243308738165273	1.365980231146792	-0.8003456127400919	3.258131103128446	1.356649641378469	-0.906735212982539
110	3.633333999999999	3.020828300741156	1.308100010930199	-0.5109096597557532	2.979035005176458	1.486048492798586	-0.5218289909650494	2.924749259551878	1.620407050675016	-0.5328375067967248	2.913179262119799	1.842680734911988	-0.5175533097741966	2.898899466045997	1.803499294031234	-0.4882083878747505	2.850276690134334	1.750196566879537	-0.3633871520791597	2.784132427128944	1.481142154243145	-0.4216554563968816	2.699355366122734	1.36053254830179	-0.605627039924475	2.689122497734635	1.308839288270714	-0.6889513159323116	2.752978413814036	1.262260472149014	-0.7692199830704392	2.66815159493463	1.283436716711094	-0.7042624717258235	2.931778626315425	1.808452094902192	-0.5514078691247815	2.98063487911	1.795079229444736	-0.6798007006169651	3.156061498580227	1.579000761941046	-0.7453910415345884	3.25211407049473	1.3659515871238	-0.8034886206383463	3.287099297199677	1.36674844509757	-0.9047088277292704
111	3.666666999999999	3.022972644905014	1.30434520994182	-0.5184292654822878	2.980935614782512	1.48237449495198	-0.5302520080709908	2.925566988576965	1.61622541754714	-0.5418668485317716	2.912497885810641	1.8385588479471	-0.5244745674215966	2.898124425640949	1.799035920918875	-0.4954901552581961	2.847757346828992	1.744844525918303	-0.3729464637482173	2.779913986499837	1.477149483941638	-0.4356713350288494	2.698405670532939	1.359561068046661	-0.6249564447990206	2.692166415635896	1.308117321139981	-0.7105931767631281	2.759543547358765	1.262005770355751	-0.7886201441726359	2.671253683086269	1.287979434885355	-0.7372807530625003	2.931363398704657	1.804661019416743	-0.5588629614950283	2.981209707687531	1.793076508467646	-0.6879826154218357	3.160987693194401	1.578541749361436	-0.7489570374964312	3.251303680492402	1.363676866766304	-0.8033812440398529	3.314047191188632	1.37305446521233	-0.8731364403136084
112	3.7	3.025036726884761	1.299964237807847	-0.5247350190522234	2.982834062528794	1.478050465993061	-0.5373212177600072	2.926594677956206	1.611460937426634	-0.5493027725689796	2.912230025140798	1.83378236668771	-0.5299939869273421	2.897920701887855	1.793965821690133	-0.501294561293213	2.846061072617406	1.738938152894733	-0.3808875273981464	2.776355081004054	1.472516268881203	-0.4462937932997446	2.698030294443553	1.358627589975696	-0.6434565503910864	2.696433727460633	1.30801942828275	-0.7292778924310094	2.765687484028525	1.262511409838275	-0.8040010247879055	2.674499578318644	1.293243667387377	-0.7613130589145926	2.931133418805349	1.800190594287462	-0.5649217421426006	2.981855496958175	1.79012463172539	-0.694402328819013	3.166466118109537	1.577060690982056	-0.7504656001363076	3.241892983891182	1.360030434108461	-0.8069643935714217	3.32438002124089	1.374756994426134	-0.8621684723091156
113	3.733334	3.027014334301681	1.294938938644405	-0.5296103110501171	2.984726323491357	1.473048415333042	-0.5427893161082041	2.927848577642806	1.606099844793492	-0.5548671719455671	2.912414685285533	1.828331823466805	-0.5338775302645619	2.898353214534711	1.788276741351044	-0.5053757688414624	2.845397654643664	1.732477491372168	-0.3868245773503497	2.773409000406677	1.46717182167026	-0.4525144676113428	2.697556254506449	1.357181946838723	-0.6536532801818453	2.700089451122496	1.308139434656159	-0.7398558406782665	2.767265154664579	1.262927984596824	-0.8175120713308325	2.67714229783876	1.297541455374597	-0.7743317833400855	2.931108155479218	1.795016029815831	-0.5693402249067114	2.982338793073504	1.786175799128459	-0.6989662588553686	3.171423807625657	1.574455694472207	-0.7508836880571574	3.230357974516047	1.3558883558153	-0.8199117532402191	3.32137194994679	1.37227974840706	-0.8705836576887155
114	3.766666999999999	3.028903372695137	1.289272176808404	-0.5328760058006733	2.986611751271802	1.467369137315309	-0.5464474574213098	2.929344131158134	1.600157155171255	-0.5583276093384314	2.913084270145457	1.822225039260841	-0.5359181803703863	2.899481588223606	1.781988971114365	-0.5075193045374005	2.845975826019287	1.725482853466384	-0.3903855430980943	2.771105404122752	1.461006101090855	-0.4542946005173541	2.69640345467307	1.354201449194781	-0.6544966434725988	2.701666202320948	1.307276796900173	-0.7425771751978608	2.764261049981255	1.262606712274324	-0.8248395914043272	2.677541631372513	1.299603998276077	-0.7762492318925468	2.931303557462104	1.789151618200228	-0.5719020985163542	2.982381396911049	1.781244056191212	-0.701685697371113	3.174271179222577	1.57060173270087	-0.7522127627708626	3.222184591134219	1.351597785332449	-0.8248239521632018	3.31315192225428	1.366833026571735	-0.8832774419064762
115	3.8	3.030706459792454	1.282986555643102	-0.5343945021889628	2.988493787280794	1.461040106772841	-0.5481324266596814	2.931096510955495	1.593673276000841	-0.5595102536329173	2.9142641782624	1.815512481827112	-0.5359532846187121	2.901358309925702	1.775151540993211	-0.5075617043324847	2.848004032246562	1.71799400452554	-0.3913643057443189	2.769527517539555	1.453850293163675	-0.4526714438411125	2.693892878730646	1.348391812999357	-0.6525623664353463	2.700302416689446	1.303675160242038	-0.7400254375102928	2.760946991882646	1.261293727308064	-0.82459731906559	2.674418055029511	1.298171259370641	-0.7749588456830749	2.931732435834581	1.782645724143849	-0.5724342542599543	2.981767052574306	1.77540492982062	-0.7025657823612663	3.174187487433447	1.56558003472381	-0.7556664544277542	3.222085315371064	1.347845440182659	-0.8230582869423346	3.309928830889531	1.359891415443927	-0.8814454964556169
116	3.833334	3.032430222750868	1.276125642794171	-0.5340700906415712	2.990378722312284	1.454113704338219	-0.5477247929738719	2.933119254360805	1.586711514148826	-0.5582935239523423	2.915972886749694	1.808273790276461	-0.5338728158664469	2.904029678014382	1.767841542874413	-0.50539629395206	2.851718187119384	1.71009093052217	-0.3896476662561674	2.768876077148237	1.445593891408639	-0.4483979769832778	2.689455251313946	1.33855959573003	-0.6450548295975185	2.695551343426986	1.295857760745725	-0.731376771546228	2.760456316661841	1.258341597923223	-0.811687094461498	2.668310766985059	1.292614794319383	-0.7642453217457728	2.932404109753392	1.77557487540233	-0.5708145975949505	2.980377490700896	1.768770535261271	-0.7015549216562653	3.171241362170529	1.559627740926091	-0.762571238843777	3.233486858455169	1.345160300146458	-0.8328942041920393	3.318700407770541	1.352614027183788	-0.8856905940439084
117	3.866666999999999	3.034083842571707	1.268755857640169	-0.5318528659942322	2.992273632744009	1.446665802821015	-0.5451510413749641	2.935421262840336	1.579354405863279	-0.5546082873465469	2.91821763683303	1.800611772576066	-0.5296274321114671	2.907527159840028	1.76015981767222	-0.5009808691615937	2.85736512601136	1.701910786179997	-0.385141989161967	2.769545950808327	1.436288060391394	-0.4416460450440463	2.682976120597654	1.324099821855798	-0.6302177905617713	2.687217833613762	1.282723484903235	-0.7156540850923028	2.760132001732992	1.25117517422023	-0.7890888247201101	2.661828173664388	1.283007613846471	-0.7464102796328959	2.933322189816746	1.768036916321381	-0.5669791830368677	2.978153807673998	1.761479851119774	-0.6986192756591486	3.165970556996286	1.553062301500555	-0.770905602433997	3.252683644343913	1.343220609032157	-0.8378699655848557	3.334581302105885	1.34556799804596	-0.9086815431263213
118	3.899999999999999	3.03567768361051	1.260974854408459	-0.5277405297982718	2.994184533449214	1.438801252324955	-0.5403850011978741	2.938004513635141	1.571708892217198	-0.5484402712185996	2.920991860624078	1.792655680590716	-0.5232269349566595	2.91185975524272	1.752234281722543	-0.4943381137041403	2.865179738897391	1.69366131325074	-0.3777040848320691	2.772143527120726	1.426267407116789	-0.4309351439060409	2.675082119613624	1.305692013832971	-0.6094293132316131	2.675353717021476	1.263976297390245	-0.7005884113335542	2.75538180401958	1.236558757245311	-0.7802836987366222	2.659029811247799	1.269600468252771	-0.7329615909500895	2.934483616924743	1.760154811770699	-0.5609191786884212	2.975083968764289	1.753695025939274	-0.6937066009389151	3.159029096484534	1.546226619640647	-0.7777590121551089	3.262752771719465	1.340998517856855	-0.8454264214292351	3.335796013983263	1.338432742360569	-0.9158423025594982
119	3.933333999999999	3.037221779078778	1.252914285615216	-0.5217819388504387	2.996114612322717	1.430653520237536	-0.5334557100942483	2.940862108040449	1.563904956110093	-0.5398437928093405	2.924273527821418	1.784556769798013	-0.5147443103114188	2.917007899556799	1.744215369139084	-0.4855628966239128	2.875376947583656	1.68561739727692	-0.3672039189008939	2.777583838556709	1.416207085990839	-0.4133330973758378	2.66707151294495	1.285428440650609	-0.5750320934243468	2.660817301122131	1.240189511396205	-0.669287466446341	2.746974440249725	1.213839293795512	-0.7464749014455251	2.665089596532152	1.251014995763125	-0.7055331569526159	2.935878356193244	1.752073300166599	-0.5526846230540869	2.971215682706896	1.745589032562641	-0.6867397051769708	3.150532325211976	1.539303268099205	-0.7838671202925201	3.259379852862299	1.337939876600277	-0.8711493555823869	3.31844496565196	1.330177833891097	-0.9625167243870962
120	3.966667	3.038724966841598	1.244732034091588	-0.5140858753738254	2.99806432740008	1.422377351443313	-0.5244539046273735	2.943977488987442	1.556084163956085	-0.5289426881111313	2.92802354452885	1.776473966130834	-0.5043164900136139	2.922918905060759	1.736262145078379	-0.4748233920067587	2.888077832675825	1.678067333070309	-0.353751183530723	2.786901927101011	1.406937346918883	-0.386271142686112	2.66101971935056	1.265551374463865	-0.5322829916412239	2.645663854974509	1.212941308833175	-0.6135482266768448	2.737057687504121	1.184908956733244	-0.6668371089003545	2.682310452648662	1.226288743039649	-0.6649598837900177	2.937489056492606	1.743945137655647	-0.5423849704630345	2.966621581342382	1.737314464334138	-0.6777033095489156	3.14014025771888	1.532293655346025	-0.7859854723224611	3.244763115677465	1.333382773710919	-0.8815330237747974	3.292503580015006	1.319768312754362	-0.9726529279538977
121	3.999999999999999	3.040194675171781	1.236601868833253	-0.5048191865262288	3.000032736895612	1.414139079019593	-0.5135332399250797	2.947326303365816	1.548388074574222	-0.5159301846884875	2.932187867184977	1.768558526416501	-0.4921373994374904	2.929508510738162	1.72852659210403	-0.4623554025639749	2.903263039332865	1.671269474180702	-0.3378526855486232	2.801175665345414	1.399325861665004	-0.3509954282540724	2.65983240752217	1.247082748128124	-0.4802018661777973	2.633872397058257	1.185227652584716	-0.5442149526417759	2.728924690520676	1.15351261717118	-0.5917304214193538	2.707729530889964	1.198517748751063	-0.603599252149579	2.939292840019061	1.735917434683724	-0.5301820459333927	2.96140945997899	1.728970996716148	-0.6666186840957182	3.127401856912728	1.52507010449815	-0.7845959777110179	3.222020860324743	1.326603353147627	-0.8778549687606898	3.261438357313376	1.307152377401593	-0.9735548576277836
122	4.033333999999999	3.041635461072957	1.228692230076611	-0.4941906584469067	3.002018185421274	1.406096121516936	-0.5008964557767795	2.950879124645696	1.540939368129908	-0.5010454178940074	2.93669836894607	1.760928999584666	-0.4784353232909823	2.936664916698856	1.721128694695169	-0.4484361957829811	2.92075354956186	1.665420725652244	-0.3201826350168511	2.821538283416603	1.394156337776454	-0.308818030283542	2.666805324460901	1.23129236553538	-0.3995347794748662	2.630046748359499	1.161043795837952	-0.4499570266165495	2.7267042194947	1.12430660865507	-0.4906519573356766	2.735318735369763	1.1700625723639	-0.5034503647472821	2.941261749609662	1.72810883484676	-0.5162679751957248	2.955651537859483	1.720614281052429	-0.6534872316573077	3.111852544937733	1.517552880876949	-0.7837145045397327	3.19447439071025	1.317932888732128	-0.8819229917664572	3.229159888004014	1.292919943956587	-0.9745870177196652
123	4.066667	3.043048542521901	1.221143157667337	-0.4824419938170292	3.00401819160282	1.398374383388966	-0.4867883479208857	2.954605368232071	1.533828859634635	-0.4845694828093194	2.941475297105433	1.753656388167455	-0.4634682343170056	2.944255509675645	1.714141853036682	-0.4333774855385989	2.940220995640965	1.660650064797888	-0.3015162035581517	2.849048470008673	1.392125476514841	-0.2615593764820632	2.685579398851753	1.220401917892475	-0.2888097969557631	2.639466649564651	1.144527462223188	-0.3238280010750673	2.735206300124914	1.10107299290657	-0.3394753055526641	2.763762477145637	1.144204907703116	-0.3764860853779554	2.943364229962711	1.720595306087784	-0.5008630638285865	2.949358283046137	1.71228412838887	-0.6383428247940751	3.093013725601901	1.509749766558056	-0.7833978745626676	3.163435823381242	1.308453191594435	-0.8958092654361843	3.192803153307253	1.278160051895052	-0.991763803310576
124	4.099999999999999	3.044434200352672	1.21404735632402	-0.4698521357233172	3.006030256948833	1.391048301753112	-0.471501314097123	2.958474683220287	1.527096115866033	-0.4668378755523835	2.946433752689551	1.746746673052749	-0.4475193900762482	2.952137185143286	1.707574117056037	-0.4175215497678147	2.961246655997088	1.656991258745973	-0.2827918226124483	2.884494745072205	1.393730877441978	-0.2129910829241135	2.71953128640516	1.216786144235959	-0.193390762642949	2.666630109517725	1.139345984259021	-0.202793230978236	2.756004975176075	1.087547276807516	-0.2230185405337535	2.795840530215612	1.126980730769018	-0.2583916872389664	2.945568188392109	1.713393148275473	-0.4842159273508321	2.942498136895007	1.704003406863938	-0.6212984459177073	3.070538412902159	1.501729559606896	-0.7804977345867293	3.127312375883267	1.299412653549591	-0.9010279219743743	3.151782364844385	1.26429735684789	-0.9998086967817045
125	4.133333999999999	3.04579307913199	1.207446735918654	-0.4566829315195642	3.00805318994714	1.384144122174954	-0.4553316590985666	2.96245834186118	1.52073725776912	-0.4482004672193672	2.951489424425332	1.740161557002058	-0.4308815566707594	2.960166453098431	1.701389816106338	-0.4012180523387251	2.983345563295486	1.654376595729621	-0.26497569856625	2.928054609791998	1.39916842986636	-0.166003069594398	2.771011352175573	1.221617527932639	-0.1107264725877954	2.713935860270743	1.147502407944544	-0.08233302656574507	2.786311225103606	1.086808957312692	-0.1230917693432507	2.833729657558099	1.123835368139681	-0.1163557625225106	2.94784372227719	1.706474330407211	-0.466587060340284	2.935025749554494	1.695763967541346	-0.6024375973687522	3.044300009647172	1.493571889908498	-0.7743441776274037	3.083752524262871	1.291980272962697	-0.9023954911966476	3.10389221486139	1.252363063428197	-1.001169583220116
126	4.166666999999999	3.047128158771104	1.201337135327215	-0.4431712616404495	3.010088118576318	1.377655056536353	-0.4385776328300829	2.966528894458286	1.514725915252011	-0.4290155833152123	2.956565905596171	1.733856653234329	-0.4138440815691833	2.968211959170711	1.695543697368263	-0.3848074575193479	3.00602443427634	1.65266545999242	-0.2488567328974021	2.979008365095541	1.408288500621862	-0.1230581085794487	2.840541255818024	1.234628321021429	-0.03498939341929673	2.782290194855131	1.167717972260711	0.0156912105909099	2.823949392634965	1.098728127085157	0.03524098352315985	2.8778383233497	1.136840510514534	-0.0117913736882851	2.950166129090016	1.699802484695014	-0.4482402205074902	2.926929182712601	1.687545244544329	-0.5817953241673379	3.014429531351734	1.48527633675571	-0.7651913547471856	3.033200430572054	1.286526997750491	-0.8988474912646777	3.048607934115326	1.242545898592201	-0.9926352841033321
127	4.2	3.048444426638914	1.195687836187112	-0.429545860975876	3.012138425226402	1.371566139690128	-0.4215560855397149	2.970659666726191	1.50903982186666	-0.4096657665602096	2.961599771342329	1.727812175372593	-0.3966754706109332	2.976161252073145	1.690005900906665	-0.3686053523519655	3.028792961949226	1.651645506385824	-0.2350526963106306	3.035710449902839	1.420387313759179	-0.08789223360783724	2.926340749052504	1.253671783105812	0.03550757512609209	2.871148721205962	1.194863181250385	0.1035261213260112	2.874469150048365	1.120782927526895	0.1595039337912663	2.928413612461109	1.161185908984128	0.0926216249877788	2.952517996729777	1.69336767174265	-0.429430581236976	2.91827290844553	1.679356046690547	-0.5593071398482929	2.981252084662855	1.476791609362896	-0.7522586905375982	2.976209871329351	1.282744918535113	-0.8834028411570582	2.988825635441598	1.234772156403875	-0.9784672714419824
128	4.233334	3.049746127967914	1.190446089797148	-0.4160244111286011	3.014206680595355	1.365851954662153	-0.4045877237675789	2.974823327704383	1.503656793811867	-0.3905387844014368	2.966541497156073	1.722021803278582	-0.3796337728698228	2.983922305573559	1.684755262172334	-0.3529097254856002	3.051188305817338	1.65108229712556	-0.2240137908828558	3.095826597523215	1.434417507168717	-0.0635605279512733	3.022948295627695	1.276847730849388	0.09826446430998764	2.976868607804245	1.22396224958835	0.1493449495670476	2.950867915637327	1.151212786009745	0.1984550878697513	2.992114971608876	1.1917371609584	0.1576344138093927	2.954888978026692	1.687173237755409	-0.4104127545209276	2.909189429102848	1.671204580374041	-0.5348090304430084	2.945260293947659	1.468018741255276	-0.7344264183885781	2.914008712247822	1.279820652158776	-0.8620902051613017	2.928092835335275	1.228261774547265	-0.9522004936066512
129	4.266666999999999	3.051035594702727	1.185549388664198	-0.4028069134073776	3.016292845338233	1.360485611998876	-0.387982849655238	2.978990964985108	1.498563391518134	-0.3720148484373425	2.971351962782567	1.71649870240559	-0.3629653702550956	2.991417560218751	1.679786963940123	-0.3379970646106374	3.072787577358935	1.650755857212765	-0.2160136171857144	3.156581815412625	1.449096642639233	-0.05200206530485686	3.122884078367048	1.30183304691305	0.1291674030161333	3.09368264493704	1.252069177861574	0.1857530771530633	3.057790770098404	1.186998044233314	0.2516942446690433	3.081419702647073	1.224188592777415	0.1998885754283321	2.957273700681196	1.681241239212593	-0.3914395247550766	2.899891305398124	1.663114024111429	-0.5080714003565786	2.907245003401285	1.458891984595496	-0.7102121684734461	2.848490307085047	1.276521744733217	-0.8360869367227719	2.862945673893349	1.221941229212929	-0.9018047021933804
130	4.3	3.052312444813819	1.180932750657884	-0.3900555636565258	3.01839256246774	1.355436857248896	-0.372015087768249	2.983132609553549	1.49375069437233	-0.3544558726392515	2.975997187972451	1.711261686240854	-0.3469107056633028	2.9985749077563	1.675103305097483	-0.3241267434089851	3.093177864127492	1.650457719969418	-0.2114388347538304	3.215017181168226	1.46310475353189	-0.05345429182540642	3.220818556994512	1.325769674142636	0.1268873129679383	3.214312511324938	1.279141891482712	0.2015821707758397	3.194028780667098	1.22479232180895	0.2977004971711878	3.195376211301864	1.256329151795425	0.2265249759861213	2.95966897503497	1.675597546898369	-0.3727665672851113	2.89065791193327	1.655117358070364	-0.4789395856263873	2.868217817079354	1.44941345256793	-0.6784999452340718	2.783392762662162	1.271232394198758	-0.7918433328695567	2.781956098835028	1.214974487316482	-0.8747144239147183
131	4.333334	3.05357349301497	1.176546440984978	-0.3779027240610279	3.020496184462388	1.350685052166461	-0.3569232550229302	2.987214801467288	1.489222154580766	-0.3382001719588765	2.98044684769684	1.70633934852021	-0.3316998902912605	3.005323209529303	1.670716575596612	-0.3115333825237978	3.111929556332696	1.649997342401125	-0.2107541048351499	3.26847895882641	1.475289420431978	-0.06638558187206177	3.312332512968124	1.346576724125389	0.1115637717425441	3.330150651182242	1.304971395598409	0.190328128666057	3.341800073704986	1.261768489037093	0.2888026261553905	3.321825397541624	1.286172805064836	0.2227943183787149	2.96207274462859	1.670278407383039	-0.3546505996966987	2.88183875648047	1.647287555649816	-0.447443145140017	2.829238866567549	1.439754794848077	-0.6405870452512347	2.720457256216836	1.262858985981151	-0.7385002890754601	2.69707915642644	1.206591373797389	-0.8188454458924134
132	4.366666999999999	3.054814626204784	1.172364964905805	-0.3664581361551477	3.022590731310594	1.34622575380164	-0.342916947685754	2.991201998106136	1.484994638078639	-0.3235564214783488	2.984675418498283	1.701767719834786	-0.317550138010809	3.011594771568761	1.666646439898317	-0.3004205880024281	3.128605873236427	1.649224258244315	-0.2144096792740848	3.314677040303494	1.484735214376131	-0.09072955485289555	3.392859180104218	1.362566290689689	0.08618865768091821	3.432745361888575	1.32805004900203	0.1629509337450401	3.481132655030099	1.295744378416173	0.2559610336154723	3.443535587048692	1.311870042301058	0.1970760755421462	2.964484619927092	1.665329514851853	-0.3373494709422256	2.873869044247801	1.639750556751456	-0.4139573790472101	2.791583071783827	1.430267327239793	-0.5987172670249226	2.663013539466014	1.250828963512702	-0.6720347294733195	2.624866911484969	1.196564492520765	-0.7469011418584972
133	4.399999999999999	3.056031990413939	1.168370055300212	-0.3557921140244223	3.024662725075304	1.34205336187359	-0.3301405564518866	2.995061086913619	1.481077103199504	-0.3107255422089007	2.988667995731396	1.69756777934968	-0.3046473307502547	3.017340134132344	1.662901252103207	-0.2909363767875259	3.142879734096212	1.648090730035207	-0.2225230058342148	3.351737411109482	1.49089012873375	-0.1289030799476154	3.457141360496461	1.372332416826133	0.03657540262011784	3.514061926856705	1.346130417959499	0.1038150765280292	3.591538661247804	1.324361668109994	0.1980739732301665	3.543256411767803	1.331620973918298	0.1282298073878325	2.966907949009336	1.660779867826763	-0.321092462917273	2.867237866346826	1.632674544105952	-0.3790342906117735	2.756897994265077	1.421479860259506	-0.549057112733864	2.617302232148616	1.235743091159781	-0.5880024425130896	2.578086841490362	1.185561685680542	-0.6535390255240627
134	4.433333999999999	3.05722346066015	1.164548467960255	-0.3459443818414906	3.026699239281976	1.338163411816877	-0.3186785219524818	2.998761229872026	1.477473298240239	-0.2997865418612137	2.992417716451654	1.693757340877473	-0.2931379845809188	3.022525469338325	1.659487812077181	-0.2831610050871259	3.154526419442161	1.646662300180769	-0.234483612140873	3.378302627735938	1.493800538279035	-0.1792814652188767	3.501161204999268	1.375102529849529	-0.04505398682489961	3.568547219708261	1.357453896393624	0.006526369205065909	3.658120893877115	1.345568039354897	0.07545700427321106	3.606216032197536	1.344940905070221	0.02535603590070051	2.969347959086375	1.656652549456572	-0.3060739593306299	2.862435561718404	1.626281307602778	-0.3435508263423007	2.727170079296631	1.414107392641506	-0.4877007239948991	2.588586565975665	1.219906992533111	-0.4871712906049621	2.559653975136821	1.175541197119008	-0.5820614753989751
135	4.466667	3.058389626216872	1.160894174749504	-0.3369384438090026	3.028689112605129	1.334556930744164	-0.3085697651371394	3.002275192371713	1.47418672982536	-0.2907068220335107	2.995926509402438	1.690360563888579	-0.2831268042785708	3.027135500605124	1.656417958481351	-0.2771042914161939	3.163447921953397	1.645085822319461	-0.248793222514091	3.393709108723868	1.494232102620118	-0.228654805524697	3.525295182906912	1.371774705094275	-0.09491961365458905	3.597159008546055	1.362595035726426	-0.0336896736476678	3.679777775599571	1.360071608639208	0.03072192742589428	3.631668203784181	1.352801323485649	-0.01828602167732795	2.971811820117499	1.652975572346359	-0.2924545954149162	2.859938596141511	1.620855176037727	-0.3088957908522069	2.704480501615929	1.409034549379996	-0.4090917700662072	2.575827866612397	1.207859572754853	-0.3565405074292115	2.552305246137778	1.169731046807795	-0.4523087559070329
136	4.499999999999999	3.059529938376528	1.157377096573917	-0.3287779820103042	3.03062150962765	1.331205981238273	-0.2997996596920257	3.005581073824982	1.471188911129519	-0.283357806079849	2.999197923103627	1.687367295759696	-0.2746694944588813	3.031166151465443	1.653672688169963	-0.2727220067035994	3.169699838289207	1.643465056449626	-0.2643436576124668	3.398383775073782	1.493360785641463	-0.2693823055918427	3.53528453135534	1.365611341976248	-0.116852071795739	3.608348039272748	1.364148195368745	-0.0496745872480724	3.67825308959484	1.369040091222741	0.02052567928499831	3.634298159049491	1.358718144452417	-0.03070121147989883	2.974304097098014	1.649739797655942	-0.280336502365109	2.860099502912214	1.616615443306116	-0.2763983725552375	2.690671874010292	1.40711656236628	-0.3157098451302736	2.578972870278012	1.204203702226427	-0.2139820625435515	2.548838637093632	1.172578404120352	-0.3028616835303751
137	4.533333999999999	3.060641474737882	1.153924160944089	-0.321474822150825	3.032485160314855	1.328032779593824	-0.2923435007467176	3.008661698115723	1.468397646434666	-0.2775913166164307	3.002229186230769	1.684701141927832	-0.267775308344769	3.03461169976623	1.651174094593385	-0.2699363804535267	3.173406993139344	1.641830133778177	-0.2809607879208483	3.393458061774534	1.492495628882873	-0.3109158043463233	3.536276197365862	1.360915775467685	-0.1440730182893485	3.609874271098307	1.365877310907108	-0.07695122308231661	3.673846325118524	1.373923943078773	-0.009046132406233327	3.628363587224546	1.3671438449739	-0.05683470877910383	2.976822643005491	1.646867245221456	-0.269767897783701	2.863106429615921	1.613582299391702	-0.2468770403434688	2.686559993037258	1.409013230825332	-0.2328226802416191	2.587689500742117	1.213528855103312	-0.1244179414017389	2.536727972371664	1.18836017542686	-0.2019106944397288
138	4.566667	3.061718290674399	1.15043186722778	-0.3150587421587488	3.034266709819009	1.324921159232489	-0.2861837636365569	3.011500621110479	1.465686712949598	-0.2732599287755001	3.005003604060454	1.682226803715658	-0.2624032808071668	3.037449020625058	1.64879354865429	-0.2686312646116084	3.174625645653274	1.640143341343136	-0.298902430910604	3.379939544029642	1.49260423356731	-0.3670956701651122	3.52966274692565	1.361080032723115	-0.2095328363765373	3.604409827335755	1.370691556177315	-0.1497727313489849	3.672811859294787	1.37505464495105	-0.07666716681305169	3.619656390666518	1.380307780998874	-0.1215284611841703	2.979354688578082	1.644218582179881	-0.2607460670284834	2.868958922980365	1.611555240327463	-0.2205086008239928	2.692615016790857	1.414619808608421	-0.1628123385978292	2.5945469764328	1.236249547998592	-0.04154692722029252	2.513137513353153	1.216595098955741	-0.05525835881077069
139	4.599999999999999	3.062750128162733	1.146800919350784	-0.3095337862365904	3.035947241413713	1.321751128532324	-0.2812698937316289	3.01407453604766	1.462921816972566	-0.2701879332024662	3.007485656746935	1.679792799659004	-0.2584570548026374	3.039624006346311	1.646389238023139	-0.2686427179039872	3.173223953612728	1.638315202727644	-0.3182963624720218	3.357971194544528	1.493708932536993	-0.4391030042351265	3.512069619246609	1.365916892096621	-0.3636035406256881	3.587826558174622	1.378136092370679	-0.3014299977921641	3.663047710236652	1.370989467546616	-0.2301556343994547	3.603445882119253	1.394203101487684	-0.2715197239426307	2.981873788829422	1.641638426917687	-0.2532093442902149	2.877398088705758	1.610223968330571	-0.1969028761599624	2.709224699662237	1.423080520534179	-0.09132321503506523	2.610608508749739	1.267148974608504	0.05722405623573589	2.510381347724722	1.25106531007207	0.0608430408641818
140	4.633333999999999	3.063725071692575	1.142958168732184	-0.3048718089235217	3.037506376123988	1.318421007477228	-0.2775135980143876	3.016360185678582	1.459983075292535	-0.2681675301957108	3.00963660390172	1.677253629196894	-0.2557981869953701	3.041081206796676	1.64382530144722	-0.2697598554881618	3.169083400307818	1.63622246536705	-0.3383640319498463	3.327856625482651	1.495064521966464	-0.5108161631289954	3.479858973772119	1.372369178602949	-0.6037279694429961	3.555481031520777	1.384789080990213	-0.6186745156528529	3.63468757141865	1.361884205070629	-0.7039813660467306	3.574831582121058	1.400759478745297	-0.6675850322777687	2.984348101232589	1.638980503665161	-0.247060073564304	2.887981828293479	1.609273953076472	-0.1758124842317177	2.736095278754092	1.433286067395253	-0.02330392041965995	2.644468798668794	1.300105311438146	0.1527984101408746	2.542454997341439	1.286231560478614	0.1688050430102838
141	4.666666999999999	3.064630140400379	1.138855207837674	-0.3010240312646643	3.038926192946839	1.314848311049937	-0.2748025875108384	3.018342815950628	1.456767545666627	-0.2669844158132842	3.011432015961794	1.674472421961843	-0.254287673569755	3.041796837621837	1.640972120395464	-0.2717693401398275	3.162307250127476	1.633749426521522	-0.3579321817052692	3.290616485336108	1.495806910441249	-0.5693608537698156	3.431641552619078	1.377169833310956	-0.7189066684362331	3.503606296786628	1.386912332761991	-0.715983451278189	3.579947757600594	1.350534706101626	-0.7697594099246707	3.526983626787987	1.393374687373632	-0.7425528600339907	2.986749823915035	1.636112370176559	-0.2422049160390636	2.900197204587307	1.608463302048349	-0.1574667786474155	2.77245868711601	1.444299021941973	0.03325812576868822	2.700191463135326	1.330903109451705	0.2342637146089829	2.610929990711163	1.318641588517032	0.2995472004995308
142	4.7	3.065452022390573	1.134462469082301	-0.2979230691348727	3.040192283021218	1.310967189900998	-0.2729973507314347	3.020016879931307	1.453189723423069	-0.2664230127891239	3.012864075835895	1.671325886204195	-0.2537763557352435	3.041779560438503	1.637712136275937	-0.2744590054828526	3.153140498732947	1.630778636353059	-0.3759300498255139	3.247667839930078	1.495330845309297	-0.6109614745249998	3.36857301826723	1.378279195134975	-0.7728217124791715	3.432717811150135	1.382795746290539	-0.8364421003417514	3.497106638440524	1.339744726000556	-0.9107051184118328	3.454711987070802	1.373760711231371	-0.8714052838020341	2.989057347530408	1.63291810555933	-0.2385335992104355	2.913510688333911	1.607607432356844	-0.1420622882054883	2.816866988015271	1.455403326848629	0.07385399386384164	2.773521107199563	1.357423038409562	0.2906500279772352	2.705503884883565	1.346922878441306	0.3638774958720581
143	4.733334	3.066179005682117	1.129770053167942	-0.2954896525909996	3.041295127207677	1.306738200583497	-0.2719415904457289	3.021386053371624	1.449197810021256	-0.2662808794773695	3.013945528710726	1.667731969900726	-0.2540958825851484	3.041074196655938	1.63396705390794	-0.2776204424834591	3.141891210141742	1.627189064323721	-0.3918131434492692	3.200715205006891	1.493325970407848	-0.6385229097145007	3.294750899057699	1.37539093457585	-0.8169152494226897	3.348961666160109	1.374130013720283	-0.9005588681128645	3.402581757197235	1.332166691125324	-0.9777568145304385	3.365309888905415	1.35259109750829	-0.9273689135001071	2.99125795878871	1.629322718584245	-0.2359018851889373	2.927438920584073	1.606538047638339	-0.1294381919316434	2.867167099464752	1.46604259970235	0.1049650374706366	2.850049449466524	1.378958345111483	0.3282907916383155	2.807596687133938	1.370819223494406	0.419154635763403
144	4.766666999999999	3.06680234716714	1.12479316466082	-0.2936441366767296	3.042231864239522	1.302156484095671	-0.271487378400201	3.022465655356557	1.444782666562779	-0.2663963737337507	3.014712058339566	1.663658825305862	-0.2550694763513675	3.039767232486206	1.629709479219664	-0.2810577478159886	3.129009416003371	1.622911063261767	-0.40529207670633	3.151490965541721	1.489827565275272	-0.6556276118444482	3.214736169219372	1.369263337061057	-0.8479638909006892	3.258474429998505	1.364748219719974	-0.9381339889879179	3.303121693264962	1.328377575433755	-1.025719556215245	3.266638522376693	1.33672314386901	-0.9667355209118814	2.993349440774123	1.625298543622536	-0.2341499604636827	2.94154153812111	1.605124923000286	-0.1193346306202019	2.920958454787382	1.475673302136538	0.1309747036558242	2.925714679447507	1.395606139313349	0.3502974841583348	2.910128216237074	1.390297368466573	0.4537787412306933
145	4.8	3.067317494770794	1.119571578961031	-0.2923058015832503	3.043006447533107	1.297249652698913	-0.2715004435012946	3.023280973255554	1.439973074327599	-0.266656928233757	3.015214717031955	1.659119457820077	-0.256543308986839	3.037972567668576	1.624957802530132	-0.2846142541400777	3.11502782391727	1.617913945336564	-0.4163356513628315	3.10175522180403	1.484993266379469	-0.6636179788729276	3.132121962362391	1.360773873132064	-0.8633260259746816	3.165985942219575	1.357245176787564	-0.9502152944498314	3.203792889738475	1.326692556899687	-1.054566427773087	3.16486003856439	1.327656221568724	-0.9786912248807799	2.995337047414016	1.620859558898953	-0.2331366651136601	2.95540989427357	1.603275832176552	-0.1115752624939226	2.975795413704322	1.483704605626644	0.1495860800899496	3.005272447533383	1.408412243059142	0.3701096738031609	3.015399719290609	1.405721054372458	0.4747093030212673
146	4.833334	3.067724290379169	1.114163988528466	-0.2913930321265487	3.043628422923532	1.292070010909046	-0.2718676870034886	3.023863880494982	1.434825005126286	-0.267000742518885	3.015515865659262	1.654159432432714	-0.2584027160678034	3.035822677420396	1.619762320342363	-0.2881857944838667	3.100513516567101	1.612175636010649	-0.4252260683028927	3.053189478808315	1.479033644025853	-0.6642451025464039	3.05025769843614	1.350979712155755	-0.8638564707660147	3.074534570617955	1.352518756974109	-0.9524412965046749	3.107777344132596	1.323879131008259	-1.057952560246483	3.062427046584784	1.324345610339102	-0.9849058971275014	2.997231609642434	1.616051116641174	-0.2327566363159024	2.968693272377721	1.600925724474445	-0.1061219079593643	3.029256820119575	1.489624931911856	0.1562159232388494	3.089172249537788	1.418035683228061	0.376527252275704	3.121299625406406	1.41762283767752	0.4764760013831092
147	4.866666999999999	3.068027327226015	1.108639205636789	-0.2908234175982616	3.044111953786753	1.286684966642465	-0.2724967712408882	3.024250177111557	1.429410987076846	-0.2674042720636723	3.015683335836138	1.648845835553868	-0.2605563821726009	3.033457212121417	1.614196090708585	-0.2917027377857336	3.086002853448671	1.605679304237081	-0.4323315322626791	3.007264403125842	1.472161894289418	-0.6594957828319258	2.972033850617398	1.341256645879944	-0.8484512574405277	2.98764854845415	1.349479355974893	-0.942944137455663	3.016314344380195	1.318191161085531	-1.035577712882379	2.963368324573087	1.323832911478988	-0.9757622152089421	2.999046920822468	1.610937162302746	-0.232924425762036	2.981100891019427	1.598033806662051	-0.1028993322969906	3.079179829058165	1.493085982611388	0.1500211633478758	3.172925559889648	1.424456868219505	0.3575815289255418	3.220593009673075	1.426226746365773	0.4503481030842778
148	4.899999999999999	3.068236142545373	1.103067333408709	-0.290517925621976	3.044475452029124	1.281170043803272	-0.2733133183416014	3.024478515738871	1.423814923949913	-0.2678626301993485	3.015789908611104	1.64326641964952	-0.262921245884029	3.031020198180253	1.608353061033144	-0.2951136990612637	3.071986170451596	1.598435564252013	-0.4379964087435389	2.965089192855625	1.464575460747691	-0.6518071199376629	2.89961579952953	1.332846059583489	-0.8294712976144857	2.909776125793281	1.345143744507046	-0.9227195260306291	2.934382619113491	1.310955851970308	-1.01022375122348	2.874121600476248	1.322205463498258	-0.9524678219758705	3.000800361753118	1.605598916770854	-0.2335562743132243	2.992414122787451	1.594584850967531	-0.1016681789959795	3.123860554222978	1.493915739317738	0.1356047184130995	3.250970268492789	1.427233607589042	0.3275579846227701	3.308463275300258	1.431549520587662	0.4164140526457547
149	4.933333999999999	3.068363375202022	1.097521133057995	-0.2904122009372918	3.04474064355554	1.275607790578307	-0.2742604481571535	3.024589635022551	1.418129393083477	-0.2683806811044732	3.015909834729243	1.637523420905453	-0.2654230451276552	3.028653780422069	1.602341770135997	-0.2983828709660539	3.058890133189511	1.590522132346653	-0.4425366389841615	2.927238664283056	1.456518670876922	-0.6429522431904586	2.834466677322413	1.326491472195363	-0.8122887684148815	2.842699548065914	1.337168616967059	-0.9059773779514024	2.865082917620893	1.303830994373255	-1.000746584474569	2.797483278790339	1.31685107841906	-0.9283774473627237	3.00251165147208	1.600129896543373	-0.2345709540521788	3.002491653266107	1.590599954352506	-0.1020945073619301	3.162131286945922	1.492141516045002	0.1158812024260955	3.318031975341583	1.425936750703527	0.2933770717463904	3.382999984788498	1.43358233272806	0.37980556268747
150	4.966667	3.068423606038826	1.092067634643699	-0.2904571329143206	3.044931922124652	1.270076533866263	-0.2752924143547709	3.02462599285688	1.412442080921651	-0.2689607243957683	3.016114650848441	1.631714664917688	-0.2679904305089253	3.026491384288018	1.596267211710925	-0.301480596517396	3.047049270656822	1.582080852051647	-0.4461509279695635	2.893950189943145	1.448170730560316	-0.6333399711166675	2.776999636525872	1.3221950023393	-0.7923679036422652	2.785557632258822	1.325085923137916	-0.8852753738836471	2.806568013551838	1.296702832329643	-0.9877423108619495	2.731470976690384	1.307319435528562	-0.9036556382296619	3.00420121939244	1.594617973774013	-0.2358844421369921	3.011285840516053	1.586125178005636	-0.1037636030800991	3.19351494670097	1.487989539619733	0.09105696549717665	3.371323502351606	1.420551833366162	0.2449063124746677	3.444412825700808	1.432623618521561	0.3224102623331895
151	4.999999999999999	3.06843293796859	1.086765945792531	-0.2906175442736651	3.045075967997796	1.264647844069241	-0.2763707732306892	3.024631415602536	1.406833203775511	-0.2695985650786129	3.016471760653094	1.625930176362593	-0.2705521114978438	3.024656308026676	1.590227256110546	-0.3043777697081979	3.036732855471149	1.573313188646574	-0.4488803885975567	2.865395767603236	1.439657270892579	-0.6225736841718087	2.727806767987632	1.31921581343039	-0.7706095792883707	2.737943951052218	1.310192781330888	-0.8621763518841273	2.758919353347485	1.288053422392458	-0.9684303550731425	2.67434934294345	1.294130948535843	-0.8775612371111859	3.005889874688743	1.589142430503223	-0.2374088018606062	3.018854060514998	1.581216381594736	-0.106216901954989	3.218272460818127	1.481888790807148	0.06277532373229257	3.409946906205151	1.412021045806818	0.1839090661520767	3.491654922289185	1.428979315936722	0.2317483018231075
152	5.033333999999999	3.068407510384597	1.081668755674335	-0.2908736654687119	3.045200484152413	1.25939067572655	-0.2774691201374325	3.024650418005957	1.401382451455687	-0.270290651480064	3.017042571826927	1.620261938071535	-0.2730419222606231	3.023259285165819	1.584321396614119	-0.3070501993601026	3.028150142110578	1.564489080987457	-0.4507435439649622	2.841811090256663	1.431047326672644	-0.6104439809371696	2.688036728813435	1.315961489867445	-0.7439778010002633	2.700640421142757	1.295288638522589	-0.8353908872515304	2.723564212229389	1.276986646950612	-0.9416375832914262	2.62657918581745	1.27920851566018	-0.8488213748058876	3.00759795618792	1.583783717782735	-0.239059109572033	3.025338949223927	1.575931397846038	-0.1090237787448715	3.23730704024344	1.474402904705269	0.03755096363486529	3.437261218798706	1.402073915155487	0.1340811924179649	3.526044596868222	1.422179920103341	0.1709790548024864
153	5.066667	3.068362524711899	1.076837602469243	-0.2912166087242308	3.045332345340372	1.25438607544064	-0.2785801212747828	3.024726370922731	1.396184183102017	-0.2710500569900581	3.017880396452429	1.614818527027487	-0.2754108855715554	3.02239625901474	1.578664882409439	-0.3094898179463724	3.021467808895829	1.555921743019379	-0.4518830635273333	2.823338994323545	1.422496936863918	-0.5981563856299902	2.658038766957595	1.311654299129579	-0.7204662542321796	2.674386638129653	1.282238670679016	-0.809115679635505	2.70298781869609	1.264138402933829	-0.9133954650187189	2.589118526430238	1.26556261716512	-0.8133574493316527	3.009343870873614	1.578638833390141	-0.2407693486085305	3.030904690937869	1.570374238243942	-0.1119017120355999	3.251729158798906	1.466126560889597	0.02047431465438667	3.457829911156835	1.391950779161257	0.09663491788453077	3.552021525480992	1.41277494290295	0.1360177159510404
154	5.099999999999999	3.068311671185511	1.072353706426254	-0.2916386143481224	3.045495595295206	1.249736301101812	-0.2797110274046609	3.024897923116598	1.391355664022633	-0.2719086530829893	3.019029509863875	1.609733471062174	-0.2776299032489559	3.022146224602674	1.573396036758821	-0.3117057872792021	3.016808832863105	1.547931908629488	-0.4525610432958933	2.809935073065226	1.414205365563957	-0.587320787418807	2.637130293077098	1.306183358760845	-0.6987896063229029	2.658622073613527	1.271998434273911	-0.7847966182832541	2.695353500206854	1.251658602868089	-0.8795450919021927	2.562801873245314	1.254642227534402	-0.7768008361607552	3.011143328333165	1.573830852342545	-0.2424968601778899	3.035661083779508	1.564728587454749	-0.114706191525641	3.2624641127663	1.457673507854355	0.01161057713662728	3.472748981466853	1.381930139139127	0.07544609873284089	3.570187417634576	1.401977656457808	0.107963241365873
155	5.133333999999999	3.068266461164703	1.068312517929093	-0.2921355071208166	3.045710091557124	1.245556924911061	-0.2808820493445288	3.025197016181313	1.387027393376594	-0.2729121383039664	3.020523213881324	1.60515341679418	-0.2796765754294736	3.02256845768923	1.5686660218559	-0.313710026098908	3.014256691310536	1.540851359702998	-0.453039343509779	2.801513290213185	1.406468875302157	-0.5794751957988185	2.624497996008075	1.299901789283396	-0.685747924316027	2.651919587631291	1.264652048113719	-0.7701456916055598	2.693962383252594	1.24104573194543	-0.8656982284203488	2.550225347179051	1.243892801439874	-0.7591379059963542	3.013007996707438	1.569496328539326	-0.244210607481651	3.039628543877442	1.559209026735024	-0.1173109978784014	3.270250943646238	1.449658938696481	0.003240296984133786	3.482583607643289	1.372162190849491	0.05130511823429709	3.579902583656032	1.391097871145748	0.07542305314230188
156	5.166666999999999	3.068236848739986	1.064828077829862	-0.2927051994138218	3.045991714911623	1.241982454865477	-0.2821204921790368	3.025649200457794	1.383350326415487	-0.2741103831606103	3.022384814961113	1.601248061716899	-0.2815342198945989	3.023705109858988	1.564647136192165	-0.3155146685962886	3.013868940466255	1.535015260276566	-0.4535900741325262	2.797922685514149	1.399707722728074	-0.5756252421405377	2.61903466466383	1.293536490354569	-0.6790304722889307	2.652374233166995	1.259867793131778	-0.7630434757618231	2.695260799316947	1.232658988961907	-0.8594553624701194	2.548798749251926	1.231800852816404	-0.7542241610609687	3.014945995563504	1.565795913018569	-0.2458892622499911	3.042793668887824	1.554076107702797	-0.1196033328015932	3.275621680224957	1.44272143289836	-0.007124054096320699	3.489870461502655	1.363608398768789	0.03150397969022941	3.585419116801841	1.381308727315331	0.06388813457422984
157	5.2	3.06823194428954	1.062033929154879	-0.2933431571705847	3.046352437434875	1.239162845956967	-0.2834493212034567	3.026272697638502	1.380488408784478	-0.2755420892557566	3.024626119160937	1.598197396934952	-0.2831889911760719	3.025579526366925	1.561519606962878	-0.3171258419842241	3.015696931246031	1.530728472072009	-0.4543882687418336	2.799141660299934	1.394389808509765	-0.5763392578256581	2.620098628585125	1.287868026150871	-0.6786319120126895	2.658608129778677	1.256939910772418	-0.7633531251199475	2.70046121946487	1.22677289927054	-0.8609563137051567	2.554702426722458	1.219408195035362	-0.7535085543301645	3.016960998878558	1.562903846296794	-0.2475179628588501	3.045146491103965	1.549644341203493	-0.121523067333021	3.278581329302646	1.437391694349301	-0.01221741650833472	3.495258207748572	1.357421766645493	0.02892973234242108	3.589347495117217	1.373983329888708	0.07254210304316466
158	5.233334	3.068259752075933	1.060072254963488	-0.294042067435261	3.046799825918403	1.237249741290801	-0.2848820005344457	3.027077087764061	1.378601832876903	-0.2772292420470859	3.027243841543171	1.596170957859528	-0.284626125575138	3.028190901189836	1.559451626289267	-0.3185385255953238	3.019776894612412	1.528250646777322	-0.4554925354946013	2.805335745981188	1.39100884999933	-0.5819138933458047	2.62776069387508	1.283682627617063	-0.6876128658521009	2.670264512720014	1.255547892725623	-0.7696906242595435	2.712194966222168	1.223723089745099	-0.8648544895536053	2.56657986874295	1.208863068319563	-0.7622947684146864	3.019050085389682	1.560987738120893	-0.2490850130190924	3.046645441719808	1.546237953497386	-0.1230447305727032	3.278675054175672	1.434050997747138	-0.008431857607144952	3.495493868700237	1.354074992187764	0.04457712074319499	3.588429435941268	1.369835577246011	0.09152373460436811
159	5.266666999999999	3.068327934708282	1.059073557535559	-0.2947956005325363	3.047337866630285	1.236376775544284	-0.2864220463933387	3.028064207912998	1.377827330585978	-0.2791762432558494	3.030219171884219	1.59530886443674	-0.2858252275883456	3.031513882275516	1.558581188763016	-0.3197323788471781	3.026117983208149	1.527788752213965	-0.4568753272700345	2.816799435525015	1.390079076537711	-0.5921666920403625	2.64258653073892	1.28176514965167	-0.7054121006136388	2.687410256127408	1.256134424978369	-0.7861873132085367	2.730162069638999	1.224338598085799	-0.8793884314409319	2.584288102302364	1.203409594533685	-0.7793885488397146	3.02120373779397	1.560188462161724	-0.2505768143130884	3.04723371930115	1.544129812044539	-0.1241644637785744	3.275334655182287	1.432889001676863	0.0008932853322831044	3.487517462808404	1.353586721247883	0.07298367174165843	3.578971215635845	1.368652756615074	0.1257448691042445
160	5.3	3.068443999094605	1.059146556366271	-0.2956025844682804	3.047967631704974	1.236652238268708	-0.2880607142802747	3.029228713859934	1.378272605401258	-0.2813659964252426	3.033520592409193	1.595720574488148	-0.2867556660414926	3.03550223681775	1.559014648045142	-0.3206678408897366	3.03468409290935	1.529486592596732	-0.4583948567754816	2.833860586249357	1.392103079699603	-0.606200806564733	2.665302505384423	1.282930002351246	-0.7299724345716414	2.710596727467498	1.259763936264158	-0.8116226479987941	2.754843587416364	1.230124454299672	-0.9060674146206534	2.607351977593872	1.206246106046028	-0.8057781926885472	3.023407567991248	1.560617647071659	-0.251971827785669	3.04687794538698	1.543521460517877	-0.1248653965072091	3.268082341471966	1.433878231133463	0.01259580984259579	3.47113908522529	1.355530961039714	0.1056315012104285	3.560800922715234	1.369687853963538	0.152304424590809
161	5.333334	3.068614786951309	1.060375540409099	-0.2964624721505769	3.048686820816132	1.238156242150527	-0.2897737552330487	3.030558668080099	1.38001412334962	-0.283751218248117	3.037103128287183	1.597482065379396	-0.2873827290279893	3.040086482442892	1.56082246802709	-0.3212912866112004	3.045325950041455	1.533408495928233	-0.4598312939852041	2.856686331365625	1.397485370288685	-0.622652129648489	2.696447791829971	1.287830349507181	-0.7605206244055748	2.740449725944309	1.267404615095816	-0.8416623127126396	2.788945206586293	1.243030129659826	-0.936470254784307	2.635127550104535	1.219731172552367	-0.8375006456831735	3.025642300455869	1.562356375351516	-0.2532445806203232	3.045549991786856	1.544544516055303	-0.1251316266731354	3.256476576710013	1.436867710709985	0.02692227827114122	3.447406411758951	1.359415127981647	0.1356767869472899	3.53342164000611	1.371874758857149	0.1824940209899446
162	5.366666999999999	3.06884609402792	1.062812814991198	-0.2973714186605986	3.049489727068008	1.240930548770341	-0.2915202661045779	3.032036268890293	1.383084767090813	-0.2862542835590661	3.040909252944972	1.600618921349559	-0.2876750883007979	3.04517506035633	1.564022399997688	-0.3215420949168911	3.057754020448607	1.539499035390409	-0.4608892550894283	2.885218143198582	1.406370903071766	-0.6396451533257269	2.736436388835251	1.296667346020559	-0.7892126834933564	2.777584401817841	1.279587892427035	-0.8680515229875972	2.832136036888397	1.263450103750769	-0.9569617409593925	2.667492528125891	1.244491150979045	-0.8804127082088987	3.02788435004635	1.565439707179068	-0.2543725957069654	3.043213917604716	1.547266354990636	-0.1249860367215383	3.240066319615245	1.441657081532427	0.0470043852066731	3.417217279741272	1.364880418573547	0.183178954990811	3.497259302344864	1.374597597457534	0.2461766906944609
163	5.399999999999999	3.069142888288619	1.066477891705731	-0.2983187083904522	3.050367108897583	1.244977312864585	-0.2932463416101844	3.033637093757919	1.387472042547331	-0.2887816016972697	3.044870251258346	1.605104524549139	-0.2876184625731258	3.050657071415226	1.568577523970712	-0.3213674667168396	3.071567959954807	1.547558729941579	-0.4613102512247056	2.919127472949571	1.418589066770588	-0.6559673855669864	2.785382057874691	1.309417229179004	-0.819195968255344	2.822719882009324	1.29620953263279	-0.9087662002661649	2.880159123666266	1.289055080824376	-1.000791255567419	2.707199945500929	1.276850433031466	-0.9031454702036479	3.030105853411023	1.569855058194038	-0.2553515336133587	3.039783013798154	1.551710348390841	-0.1245869703976899	3.218255967139299	1.448054778833335	0.07177412253114775	3.379618927664183	1.371582143668064	0.2330611333868514	3.451549501206897	1.37838542567327	0.3102597969942112
164	5.433333999999999	3.069509881137463	1.071367706078212	-0.2992915139378729	3.051307305726264	1.250273388533285	-0.2948913978682549	3.035331767925327	1.393135884764095	-0.2912356480327084	3.048911944569201	1.610883695232454	-0.287220884658011	3.056414506918322	1.574419686405383	-0.320729633798088	3.086372070109778	1.557261484907323	-0.4609273376070731	2.957962547725082	1.433660433825954	-0.6707450454210734	2.843170756508923	1.325930245601135	-0.8497071222086322	2.877727389318739	1.316610304067576	-0.944310161074196	2.933912856243962	1.315641126653486	-1.039378890263531	2.762167383646058	1.31162684853199	-0.9396237558467048	3.032276781700039	1.575564102333287	-0.256201521700137	3.035130104455962	1.557871789802437	-0.124278046189287	3.190412526562264	1.455941312792423	0.09552793936004271	3.330845840408881	1.379485298530374	0.2800638058073856	3.392321397569147	1.384356122321407	0.3667851551290466
165	5.466667	3.069951812805749	1.077453022816629	-0.3002743415326562	3.052296307106495	1.256771000680462	-0.296391103403845	3.037087159598678	1.400013733821882	-0.2935080103092494	3.052963729993021	1.617882888440128	-0.2864989365016222	3.062336730533774	1.581459849588083	-0.3195945063402758	3.101852319158707	1.568207479082043	-0.4596260319095364	3.001213019616996	1.450884580410082	-0.6833262472244743	2.909397514798992	1.346054976828206	-0.8723345418531137	2.943692881298253	1.340114689024487	-0.9652843532714248	2.992303559784263	1.33974358414791	-1.056665364951065	2.835452561627375	1.34611510275121	-0.973205449883912	3.034369324803682	1.582511317824947	-0.2569505972942263	3.029194958340459	1.565722718706247	-0.1244525816608444	3.156342077990472	1.465231804980834	0.1142879106074976	3.269864614941892	1.388364632047997	0.3146000572685187	3.31957050662751	1.393254799429972	0.408856690013719
166	5.499999999999999	3.070472952452364	1.084678938070823	-0.3012515806427697	3.053317943466959	1.264400160146741	-0.2976777815059599	3.038867325177469	1.408024519032601	-0.295473192561857	3.056961998017763	1.626016003040406	-0.2854647275294677	3.068324868505648	1.589595183406638	-0.3179204883431784	3.117781216446603	1.579976309633067	-0.4572239147714063	3.048308758519843	1.469406578860099	-0.6937567369867671	2.983507930207999	1.369547252944266	-0.8928871261427274	3.020384323917648	1.366429590490026	-0.9842588622390309	3.049708471123464	1.359773891022888	-1.077916474613724	2.924015703536802	1.379062092285571	-1.007516524896885	3.036359651187274	1.59062798042697	-0.2576197258837244	3.02200628036366	1.575200154317305	-0.125437336497058	3.116446056403465	1.475873935054476	0.1275682085023821	3.198655028027566	1.398012090141607	0.3374676083440157	3.237056631311172	1.405380727772426	0.4358442003558139
167	5.533333999999999	3.071076156301216	1.092965988085811	-0.3022126523184658	3.054353773971169	1.273067048534613	-0.2986813145402484	3.040632918846696	1.417063934581537	-0.2969933897652368	3.060846757274484	1.635175510697044	-0.2841228263332128	3.074284831766956	1.598702713175002	-0.3156572030835647	3.133995516905349	1.592175904297793	-0.4533254904634363	3.098574900895402	1.488235562940611	-0.7013816706140228	3.064798344822842	1.395623169072073	-0.9102468834433673	3.106638782593227	1.395350356867262	-0.9982532033655604	3.103641422425963	1.377374379478907	-1.10033921956652	3.02233087230533	1.408445791128517	-1.029097583914244	3.038226210767172	1.599822182406641	-0.2582196462969981	3.01367021690718	1.586184191431488	-0.1274991279516982	3.071578850732079	1.487814672800205	0.1370010341456455	3.120292062363793	1.408280212683364	0.3586369635890377	3.147233938996611	1.420612160055478	0.4606895451636025
168	5.566667	3.071763078351895	1.102218886169061	-0.3031587778371376	3.055383887241365	1.282661274470848	-0.2993454465344664	3.042342264387568	1.427010103653977	-0.2979523189348924	3.064560782387748	1.645235506899728	-0.2824849005926728	3.080126294900903	1.60864496118633	-0.312764498144441	3.150408006087432	1.604469191956887	-0.4473832376474766	3.15112028789332	1.506268032940353	-0.7049691010885507	3.151716102707675	1.422683966460774	-0.9206390968041114	3.199770683475884	1.425801269773638	-1.005833871196086	3.162289330718448	1.397104596722571	-1.070426065821396	3.125467912681559	1.432972089226353	-1.041575302209749	3.039949207477934	1.609980212095083	-0.2587687486352054	3.00436756811462	1.598511900899637	-0.1309965295718974	3.022890241645467	1.501004497633761	0.139875713410568	3.036672967149857	1.419162483308707	0.3690252173241241	3.047512240055492	1.438267016086404	0.4691519841308096
169	5.599999999999999	3.072533629784969	1.112317053084635	-0.3041012262863384	3.056387276670137	1.293045026801715	-0.2996288852856982	3.043952646005655	1.437711065029651	-0.2982564310563247	3.068047365252144	1.656036931904645	-0.2805661182022209	3.085757301210955	1.619257775419788	-0.3092119528038286	3.166933543529212	1.616574748898499	-0.4385720148184874	3.204830513944531	1.522309282187905	-0.702087591043521	3.242047396376763	1.448242598840841	-0.9232553581396604	3.296178607597953	1.455495209885517	-1.009435796563557	3.240993796224629	1.423732569691927	-1.074592384151801	3.229079999878516	1.45287324314982	-1.054624999011959	3.04150984741617	1.620949885168191	-0.2592871841115702	2.994336237751819	1.611953804256295	-0.1363027584058494	2.971771861285375	1.515377217860374	0.1332891583971168	2.949404404445728	1.431161992936924	0.3574772086676058	2.935091257760918	1.456995869243323	0.4493511582117186
170	5.633333999999999	3.073384909057366	1.123110583542582	-0.3050659137002849	3.057341434844949	1.304052480205097	-0.2995123429446351	3.045420303563937	1.448986889694708	-0.2978413609223448	3.071248221607692	1.667394248302177	-0.2783878349590566	3.091078809912543	1.63035761639232	-0.3049872971538411	3.183428356965839	1.628277299690051	-0.4258711726151448	3.258298724724381	1.535140201170967	-0.688743650912147	3.3324558781963	1.468707255984564	-0.8967592225690325	3.390838513294173	1.480868895633183	-0.9675481280935713	3.335378125094806	1.456089076824167	-1.059680737891512	3.326803267903808	1.469275989197779	-1.029782749487122	3.042889501616001	1.632545033407039	-0.2597952026792625	2.983863782506734	1.626211662307853	-0.1437114314676152	2.919822209995844	1.53079830971085	0.1190980476181811	2.86058854444736	1.444993329212463	0.3318351052437853	2.821931556941017	1.474968391221741	0.4090267624800495
171	5.666666999999999	3.074309911901507	1.134426223412217	-0.3060969953017986	3.058222064443364	1.315499062697498	-0.299012302276627	3.046700854044873	1.460641673655381	-0.2966952617631361	3.074102652560676	1.679112672398441	-0.2760039809572515	3.095981984834215	1.641757311314233	-0.3001294844112236	3.199610472151297	1.63943343945778	-0.4086416170686053	3.309920817852403	1.543720915736005	-0.6628418640819222	3.418931579264975	1.479888949905215	-0.8614415760829891	3.477389626325505	1.496546096499463	-0.9082742616954658	3.428897090596352	1.484927746363194	-0.9674876632694417	3.413180020989991	1.483237534958255	-0.9760862486965827	3.044069373606875	1.644562347565051	-0.2603362589450801	2.973304871742701	1.640957455912459	-0.1535016503215262	2.868808307780923	1.547038775110634	0.09878205879727431	2.772493195838902	1.461026904479085	0.3081526210204809	2.715651519303351	1.491664670557168	0.3740597996103556
172	5.7	3.075297365174667	1.146089074234807	-0.3072423415867327	3.059002918760305	1.32720147001831	-0.2981830714578013	3.047749334397297	1.472482308634452	-0.2948653310840904	3.076543759032724	1.691005901195486	-0.2735054173039445	3.100342844396614	1.653284591767328	-0.2947333819234025	3.215017248393875	1.649982950594879	-0.386740486790918	3.357944883647519	1.547418990752179	-0.6206887443945404	3.497012330005054	1.477409517187516	-0.7972609749692291	3.54984213368522	1.497282749671993	-0.8398715851235845	3.51192208847594	1.500153369734026	-0.9356733357963334	3.487656051479499	1.491994930720238	-0.9227759315801818	3.045027981174576	1.656798635220768	-0.2609829209662517	2.963037914613208	1.65589588783034	-0.1658848341668167	2.820589181054131	1.563783926629669	0.06848863567663756	2.690682726804114	1.478758383832808	0.2635816526966243	2.626234780848844	1.507780791281374	0.349991955630317
173	5.733334	3.07633160327625	1.157922782875734	-0.3085461227143849	3.059655949683424	1.338980444093612	-0.2971155633360515	3.048520387594488	1.48432307863925	-0.2924575517072091	3.078500436000054	1.702902131655682	-0.2710144488412735	3.104026462617973	1.664786794572243	-0.2889470376564852	3.229044526807674	1.659949087134647	-0.3606964640401366	3.400610351783754	1.546534895093203	-0.5593103995214654	3.562183532690641	1.459534811592045	-0.7144548095986059	3.606242387666487	1.479433554076678	-0.8012450814389591	3.573133074497613	1.495948763878387	-0.9075973677204973	3.544148881623161	1.484306582521844	-0.8491759416974095	3.045741499747296	1.669057815201913	-0.261829567122738	2.95341904447506	1.67075120954611	-0.180903634834549	2.776925930320915	1.580671554399448	0.02746902176688481	2.624360493531972	1.49765139054596	0.1928307825825055	2.552010638279088	1.523350228711801	0.2737669864126658
174	5.766666999999999	3.077391207316299	1.169744452188009	-0.310045430265469	3.060150467993381	1.35065376232157	-0.2959384656237788	3.048967134309862	1.495976280024613	-0.2896405567085153	3.079897135278757	1.714627020358239	-0.2686697301463547	3.106885624325028	1.676115253011582	-0.2829613269022579	3.24091634900135	1.669408638572133	-0.3319552696282422	3.436162474368678	1.542757844902587	-0.4812767264407086	3.611251095514019	1.429881291182827	-0.6195480508996162	3.649982187869335	1.445422609923622	-0.7174214616599407	3.621108637544096	1.471337820509941	-0.8170931292468621	3.585371798541624	1.458124811757657	-0.7608489384558302	3.046183161812315	1.68113538320164	-0.2629755004083439	2.944742640963926	1.685222268532008	-0.1982304063635662	2.73907768015233	1.597251590226062	-0.01759333582823774	2.580352742565836	1.51724141110432	0.1272955104324288	2.498440660839174	1.538531864279028	0.1900665181982494
175	5.8	3.078448598055579	1.181366483756856	-0.3117690936355388	3.060454110548189	1.362039001385341	-0.2948204661355026	3.049043619953826	1.507255322758254	-0.2866533399592971	3.080659853200611	1.726002703428817	-0.2666159587865952	3.108772444876386	1.687123502888053	-0.2770024025086866	3.249805591714253	1.678486486169859	-0.3028710236440402	3.463330701698217	1.539137398470446	-0.3994664340804648	3.643994508198965	1.398050608731598	-0.4687149439071741	3.684270120896345	1.405905276740949	-0.5614037275682857	3.663229908038269	1.434175764752916	-0.6618233983780674	3.617025575237921	1.421704531928014	-0.5963201137036818	3.046325809248016	1.692819878170769	-0.2645155293587644	2.937230490146946	1.698980038140888	-0.2171352341914567	2.707406402546388	1.612977479769446	-0.06261407011411974	2.552730308933166	1.536795501211685	0.103104623662825	2.46318440555187	1.554222489326562	0.1481465235446087
176	5.833334	3.079471149353007	1.192609415666548	-0.3137332315053329	3.060535259995229	1.372968471586145	-0.2939530455336894	3.048709203528288	1.517991494184315	-0.2837802824975818	3.080728421719201	1.736863716001556	-0.2649919317162501	3.109563880161166	1.697675602667478	-0.2713085757795857	3.255111301190513	1.687343510552099	-0.2756919468840444	3.48163848350687	1.538998733779282	-0.3317189702486484	3.661253065991215	1.375659503190745	-0.3386015041936613	3.709632766929632	1.376457781574708	-0.4281011607043094	3.69290505367209	1.40084904748387	-0.5265051468579517	3.641314281987321	1.389483183193167	-0.4746173161958597	3.046147213807439	1.70391658465629	-0.2665346448826336	2.93103788439292	1.711735391991191	-0.2368314605140245	2.681751177953633	1.627271305738294	-0.1157070820519479	2.523211936324067	1.55501639612663	0.01364895437918037	2.429692510587078	1.571538694927107	0.02428597229255328
177	5.866666999999999	3.080421547431288	1.20333030198047	-0.3159381276560101	3.060363891901984	1.383323580408886	-0.2935269964066513	3.047930382588872	1.52807479255588	-0.2813104590808594	3.080069098609012	1.747105276556455	-0.2639347800782741	3.109184995200772	1.707681768287426	-0.2661166289416031	3.256603029742058	1.696128682689642	-0.251820924274694	3.491626611423036	1.544740909857289	-0.2858575122771646	3.6657972721673	1.370995540423051	-0.2530976321686346	3.72669227359973	1.369235353620821	-0.3154466651189171	3.701726153234553	1.384289386427443	-0.4237109637625084	3.663044990075313	1.374627329725157	-0.3944733708819635	3.045635564505924	1.714305303355288	-0.2691196517596793	2.926318158644921	1.723392876679434	-0.2568295196386204	2.662702401313453	1.639719222683319	-0.1753867928740238	2.491667153120704	1.569433481995762	-0.009528928658931977	2.403577860065545	1.589222860823194	-0.04067652849319695
178	5.899999999999999	3.08125908311332	1.213440646312661	-0.3183855519306666	3.059913984929733	1.393047858010438	-0.2937125652700968	3.046687271008164	1.537466689929754	-0.2795042618318478	3.078688423145618	1.756693013171651	-0.2635696108233831	3.107635238729875	1.717103250293153	-0.2616302794627314	3.254492428632521	1.704906672380397	-0.2310380196421928	3.494658523436798	1.557249130845676	-0.2514746937250495	3.662062363159606	1.387436029937816	-0.2003749057650863	3.735374209890101	1.387666352412011	-0.2486360186056345	3.687890661499458	1.390852470517854	-0.347016646823861	3.684903717522506	1.385982982248929	-0.3372030993295963	3.044796755304803	1.723955468712439	-0.2723626428345292	2.923322583377423	1.734025274103553	-0.2773324665901783	2.651823277375296	1.650186897299352	-0.2491286053931159	2.459409977753429	1.578592157525498	-0.1391033158238085	2.381057786962574	1.605976084549154	-0.2295416116594253
179	5.933333999999999	3.081939268039885	1.22285938507295	-0.3210898495439962	3.059160359754155	1.402083792812433	-0.2946409281484278	3.044968627466357	1.54612764661218	-0.2785697428213847	3.076617630749586	1.765579541873465	-0.263993168018562	3.104958681294047	1.725875661153078	-0.258014580783742	3.2492260401672	1.713637911607328	-0.2127495994179812	3.492064007327969	1.576114897958319	-0.2170365366909907	3.653609577005805	1.424772649690076	-0.1549317214375163	3.736035881504656	1.430498620818815	-0.1771274569646698	3.661853293028908	1.42173934206105	-0.2039816254918328	3.703561778124417	1.425262512427086	-0.2331573954043041	3.043646583577329	1.732839880721975	-0.276329223408092	2.922331521342532	1.743752964640283	-0.2983817929783401	2.650963416332401	1.658806947472048	-0.3215018571430027	2.440139837088563	1.582842880335033	-0.1994191805062239	2.373748591006176	1.620068210928543	-0.2417436071649942
180	5.966667	3.08241367642544	1.231483063862524	-0.32407599639843	3.058077548768259	1.410339206092353	-0.2964057509193069	3.042769477013991	1.553980725693658	-0.2786719229854103	3.073895418107115	1.773668397095572	-0.2652582834140064	3.101213583131787	1.733880918931108	-0.2553868848695753	3.24124499921842	1.722117803718629	-0.1960302860165988	3.484299431201165	1.599361955055895	-0.1688268492615495	3.641587779348376	1.477874894067565	-0.06355461438891971	3.727983276488129	1.491122179681144	-0.05409878898884928	3.645207612977776	1.473138856727177	-0.1212495459718617	3.709283777711609	1.483399313271386	-0.1062677321059461	3.042202441443783	1.740890871056053	-0.2810405306093575	2.923555365691496	1.752682664446439	-0.3198264786965026	2.661273736110712	1.666122999929623	-0.3941565285977771	2.436589422557406	1.586571211697001	-0.3382402731739183	2.386076656260844	1.631851793409363	-0.3332680279058976
181	5.999999999999999	3.082631456345391	1.239175511211395	-0.3273768602064539	3.056640526817536	1.4176754206435	-0.2990722230550457	3.040091377060031	1.560898224460268	-0.2799562579957532	3.070552932101698	1.780802601624562	-0.2673896502295019	3.096448512496173	1.740945554024768	-0.2538415402246428	3.230852760595079	1.730001053173287	-0.1804914855583649	3.470859370195332	1.623740355827561	-0.1070057191642559	3.624106013000133	1.536708441793329	0.06269640386739773	3.708683556885777	1.556159698065583	0.07059016867933481	3.642974658222466	1.533152885274082	0.03742148849421761	3.700504862107024	1.547362575162514	0.0001284814713849308	3.040476214236914	1.747978761443232	-0.2864845067029579	2.927039991973271	1.760814025566161	-0.3412714420870138	2.682954703510829	1.672538042967567	-0.4646244829566474	2.452547393772125	1.592789710749647	-0.5168478691387687	2.417248213177464	1.641361714659821	-0.5908098764595484
182	6.033333999999999	3.082541052137047	1.245759230568808	-0.331023820827556	3.0548257382538	1.423898697786667	-0.3026784429937149	3.036942577023609	1.566692353560007	-0.2825569228102017	3.066607243099782	1.786755579892756	-0.2703996676885761	3.090691667322083	1.746836426593635	-0.253469643612143	3.218146100175614	1.736855253374909	-0.1665326291488686	3.450605460456661	1.645396044610751	-0.04637589172966977	3.596255432300857	1.58789533020789	0.1199771864737551	3.673493617262008	1.607759744097276	0.1460067772700442	3.648981581992499	1.584093133206926	0.1186556877378624	3.679180451197848	1.606195600772666	0.2164577155389489	3.038471293805588	1.753898019203739	-0.292628216245101	2.93263376734876	1.767994092843725	-0.3621228826836991	2.71522940886266	1.678124487745429	-0.5264617223133582	2.489488093077989	1.601118008269056	-0.6160872802842432	2.457299104961948	1.648539656546574	-0.7126651263748185
183	6.066667	3.082095984622155	1.251054891828933	-0.3350283063966578	3.052613828734423	1.428802304515817	-0.307233584350122	3.033336387145954	1.571156292283814	-0.2865766893977856	3.062058150731269	1.791277101294418	-0.2742990006812768	3.083941382559749	1.751307969342851	-0.2543515333983589	3.202875353291113	1.742301759638889	-0.1545360433725533	3.421754214149622	1.661598546685106	0.006596806063044885	3.550735415889556	1.622431238136823	0.1959818431674807	3.616339933095047	1.634757462299297	0.2693375057305967	3.631776592494255	1.614432812803475	0.3537581034820272	3.636434183549268	1.644373406722594	0.3012404441882182	3.036181925528571	1.758410078620568	-0.2994396861625824	2.940001546555609	1.773978656422727	-0.3820106802783549	2.756302952420809	1.6828246216012	-0.5821295043406821	2.544473177796562	1.610109363348553	-0.6884896425046855	2.504011027867169	1.653857354654525	-0.7758656269369298
184	6.099999999999999	3.081260091130444	1.254910878143436	-0.3393783281418435	3.049994269286371	1.432209101178173	-0.3127127244675572	3.029295574943021	1.574116106314431	-0.2920639306015563	3.056908618157444	1.79416136635639	-0.2791013936683685	3.076204212468445	1.754163377147814	-0.25655629370364	3.18476079361028	1.746070849219149	-0.1450238598945379	3.383149645154826	1.671206307539803	0.04894027320576588	3.484994348950456	1.638697706059436	0.2667136947471326	3.536908539912586	1.639814163321262	0.3607602599631847	3.567262570471481	1.622186623148558	0.4716740913901898	3.562517305806353	1.656243457393979	0.3549388927956609	3.033603163479455	1.76131227489287	-0.3068913462280606	2.948766110817933	1.778503509620024	-0.4008543420183332	2.803633439755154	1.686597571970041	-0.6295094376450249	2.611998717412734	1.618935728914876	-0.7598875641465723	2.56333046755858	1.658117466932018	-0.849659575256497
185	6.133333999999999	3.08001007458396	1.257216849301373	-0.3440476926899905	3.046968306416697	1.433993697148015	-0.3190579999806415	3.024852796896238	1.57545365684245	-0.2989828441167401	3.051179334600236	1.795277102385445	-0.2848053815904597	3.067519910282107	1.755278542379998	-0.2601208565873035	3.163687974359743	1.747980268377221	-0.1385057750157594	3.334732648384745	1.674279914151752	0.07918013651430451	3.401270052081565	1.639485661579466	0.3088940452110123	3.439897215860558	1.630473352396333	0.4008815172174258	3.468834674534515	1.613677337693963	0.5085043486788726	3.460767666204305	1.643669849449529	0.4261580236544534	3.03073770038773	1.762471278125833	-0.3149384721642179	2.958594984501881	1.781320557743889	-0.4186805698362177	2.854619599152311	1.689330402490269	-0.6673471347445402	2.687375157653053	1.626749250625887	-0.823259234806867	2.635831522674593	1.66156442677556	-0.9089843831247614
186	6.166666999999999	3.078336650166656	1.257897946870942	-0.3489997415300091	3.043550487063697	1.434079064401386	-0.326178122405448	3.020050742610619	1.575101440993386	-0.3072032585046656	3.044914226409767	1.794561987062885	-0.2913804941167328	3.057970121413437	1.754595247048315	-0.2650348723929052	3.139748327769411	1.747914083496651	-0.1352129787469441	3.277294876817114	1.671408125428822	0.09904331572812085	3.304566173065675	1.628991122113532	0.326639930986591	3.330961560435119	1.61355897327206	0.4188025720924002	3.359706082167337	1.596667152033262	0.5268974295768972	3.342160822334985	1.615304114880334	0.4521228768033128	3.027598782902059	1.761818866148457	-0.3235055396655575	2.969238998830738	1.782202001870397	-0.4355342834887664	2.907094961090773	1.690702989813184	-0.696886459969328	2.766499088443478	1.632899444017597	-0.8772484234646253	2.720816863938343	1.664071414341405	-0.9655429069763443
187	6.2	3.076244094261209	1.256910736111521	-0.3541863881505528	3.03976800419052	1.432428000142713	-0.3339499425725871	3.014940852390573	1.573029504916858	-0.3165108464879387	3.038176308120069	1.79200206020759	-0.2987570836670783	3.047671661818386	1.752101926176895	-0.2712336733933108	3.113209284727775	1.745817391117363	-0.1350514200114152	3.212391547291304	1.66342399195153	0.1107541654388126	3.200067608346106	1.611161209478444	0.3346674055776792	3.214680332499036	1.592908181527917	0.4293465199833206	3.252953875378666	1.575223149081151	0.5318301581484178	3.214089633985116	1.578990343786319	0.466640129889963	3.024208494428744	1.759332886974309	-0.3324765115165839	2.980507297094554	1.780950911082557	-0.4512782902975767	2.959514446003543	1.690258718275572	-0.717088556249513	2.84759299297661	1.637024958949326	-0.9179294052239336	2.817137691766586	1.665472060289151	-1.014466395319558
188	6.233334	3.07374956419311	1.254248044939174	-0.3595527595811584	3.035659095975842	1.429042953011766	-0.342232668028896	3.009581413468043	1.569243839415266	-0.3266495970947427	3.031041471286888	1.787623700186387	-0.3068441838231015	3.036765261028885	1.747827166383236	-0.2786220107660954	3.084437702285483	1.741697440883535	-0.1378980992734188	3.141955455496208	1.651212563502521	0.1147770087632551	3.092442334812115	1.588835161787442	0.3333887447910025	3.094744575859781	1.569722249827302	0.4298140771626422	3.145153362358737	1.550671908397215	0.5236681599095343	3.081091490559486	1.541083539751358	0.4649498454557522	3.020594935375297	1.755030232110427	-0.3417161993100943	2.992215899298298	1.777426487014788	-0.4656978823755075	3.01075608018408	1.687543805126098	-0.7297708715557192	2.930015330147261	1.638648395563529	-0.945426483992502	2.919900402278099	1.665256431165202	-1.048648710919947
189	6.266666999999999	3.070882247273365	1.249945946353197	-0.3650443202664427	3.03127224576119	1.423972113896153	-0.3508757004505984	3.004036691321774	1.563792235201058	-0.3373388992258738	3.023594849836277	1.781497914427986	-0.3155328296801619	3.025410185355432	1.741844100194984	-0.2870802840726284	3.053894404266025	1.73562789677774	-0.1436556823757641	3.068301297668725	1.635595031833674	0.1102315532913394	2.985195690306132	1.563671360178406	0.3189275365845508	2.9742918592877	1.544317837394223	0.4147003168952602	3.028928474850219	1.52412865674151	0.4700334167624659	2.948080541785343	1.504273187757463	0.4270577638323685	3.016790472536202	1.748971775103502	-0.3510750668497792	3.004152822102363	1.771568964183203	-0.4785129807332727	3.059951385540292	1.682144397721923	-0.7374976861258097	3.015265880877989	1.636595249585633	-0.9611152619314088	3.024132158417677	1.661911384066611	-1.061147921363111
190	6.3	3.067680900270753	1.244084769309203	-0.3706253763653491	3.026662737293321	1.417307926665672	-0.3597387469610108	2.998372950027483	1.556762582573032	-0.3483060774182278	3.015927611905438	1.773734195466851	-0.3247099386571581	3.013777874319987	1.734263192122882	-0.2964811053690328	3.022137724657521	1.727736150070371	-0.1523914962609792	2.993746660505751	1.617315104384535	0.09615384072676778	2.881286215556357	1.536212576155677	0.2838697652224419	2.85631987093201	1.516785352767312	0.3769700315065673	2.89844825153836	1.496987850311317	0.4521358227043172	2.822234582072	1.469572477854854	0.3800364834031131	3.012830204152509	1.741258787074791	-0.3604072323612218	3.016066652779876	1.763420267371864	-0.4894715023402528	3.106551024692237	1.673701163689142	-0.7440300297152619	3.104170402139576	1.629646234195767	-0.9640329106851746	3.1253804360116	1.653132382248733	-1.05112397459774
191	6.333334	3.064191614283912	1.236779861661611	-0.3762825141374275	3.021890548412487	1.409176794514306	-0.3686969674997395	2.992657701254866	1.548274232941693	-0.3593002787521349	3.008134384271785	1.764468396202516	-0.3342562036443301	3.002046046959765	1.725219204816684	-0.306688277718852	2.989787110254033	1.718194154555929	-0.1642158400356334	2.920573167180718	1.597110660684236	0.07306618977611427	2.783955788281351	1.506472381974627	0.2322136096822396	2.744346689046761	1.487462369384208	0.321555804938796	2.769689603184664	1.470413279881156	0.4210006687008058	2.707533104602681	1.437619938386896	0.3358497300770583	3.008751419778149	1.732022977551794	-0.369570990702467	3.02768081294344	1.753131777443917	-0.4983279265413467	3.150199112554287	1.661970564079728	-0.750762294077979	3.194599819330415	1.616507563832975	-0.9622613716274038	3.222637004505036	1.636273617454491	-1.057083812409978
192	6.366666999999999	3.060465307926625	1.228171123212064	-0.3820219552111168	3.017019145898599	1.399730812666925	-0.3776399766159046	2.986958773047857	1.538469756270255	-0.3700968977030171	3.000312956338201	1.753851817677634	-0.3440423793314218	2.99039652648456	1.714859908618806	-0.3175530235517866	2.957534794600717	1.707219667171376	-0.1791484154887382	2.8510906521471	1.575733368413303	0.04279960198953948	2.69626902799352	1.474650626758679	0.1867864945079294	2.642583156945176	1.456928116087322	0.2672733567756549	2.671205386130168	1.444151066390729	0.3717002921345404	2.606016254429095	1.409257771689371	0.2654324413495454	3.004594071093354	1.721416792451974	-0.3784265476646239	3.038706288983832	1.740968458605285	-0.5047720028344541	3.190364445889198	1.646931724099882	-0.7491412334421799	3.280520574023914	1.595390598647787	-0.9671191241899724	3.319842533489053	1.609907255577026	-1.061305535470734
193	6.399999999999999	3.056556083035886	1.218409845885349	-0.3878635656005638	3.01211276274951	1.38913688387065	-0.3864707058160154	2.98134040622059	1.527505630223279	-0.3805041077796217	2.992561547033289	1.742047206687694	-0.3539448527997104	2.979009951663043	1.703343469033378	-0.3289277817137983	2.92615004880146	1.695089433885927	-0.1971478640417819	2.787595551111824	1.553969498167316	0.005489070094089369	2.620291247995621	1.441872395005857	0.1482845920279907	2.555423535737079	1.426159974693473	0.1915567660735911	2.60438459264078	1.41681177563643	0.2513654880516408	2.522592818675916	1.386296067377522	0.1632341293189967	3.000399396741957	1.709606030521597	-0.3868529228976583	3.048873576870687	1.72728726272664	-0.5085597367525163	3.22591845179825	1.628871476891987	-0.7241108226490103	3.357023609348934	1.563965269959405	-0.9449076509490039	3.413093264629997	1.573496883352754	-1.038414608707766
194	6.433333999999999	3.052521622642279	1.207645793990632	-0.3938345946379293	3.007235426978248	1.377570757491041	-0.3951095794650109	2.975860575766052	1.515551730899573	-0.3903831289984718	2.984979382813175	1.729240906553664	-0.3638600664358487	2.96806372939125	1.690850221183062	-0.340680430751159	2.896458626838097	1.682104125545229	-0.2181436581045537	2.731931179508834	1.532740387527274	-0.04125131793562307	2.556883889160082	1.409932220738012	0.06255003944166115	2.486848197139218	1.396690574489016	0.08793251667970284	2.552673455204869	1.387517738171669	0.1327446595918822	2.462684158465315	1.369117633833002	0.07324704043590199	2.996210585329419	1.696777698822613	-0.3947660824407803	3.057989400438415	1.712467177508143	-0.5097619889943606	3.255745283123099	1.608491597781571	-0.6665032420302749	3.417830883891923	1.522126559000446	-0.8384734918390517	3.493536681246379	1.529018512020547	-0.9185020605141742
195	6.466667	3.048422335657555	1.196037138934964	-0.3999683266025788	3.002446980348077	1.365226165259966	-0.4035057565777981	2.970566472589812	1.502807519167217	-0.3996647669664891	2.977662706883149	1.715666846841709	-0.3736983146250615	2.957721356199702	1.677604732955788	-0.3526898350278895	2.869271176054934	1.668554127241234	-0.2419119484231286	2.685235506949948	1.513167372613441	-0.1005219425878663	2.506946903529407	1.381758401874821	-0.03025613259789823	2.438218976942596	1.370235722435346	0.02037446451054054	2.508806060258841	1.358912269684982	0.09426770304670228	2.428770531519996	1.35403642780931	0.05548303084866374	2.992071037104151	1.683162936567534	-0.4021157564728119	3.065957721189745	1.696880208417677	-0.5086844646651272	3.279248161485294	1.587016646743457	-0.593820723137383	3.454430487325161	1.475357848046524	-0.6593892394359538	3.545194100598649	1.482107926263555	-0.6807857104669335
196	6.499999999999999	3.044315335202782	1.183760557357738	-0.4063085869968088	2.997795555433099	1.352312023860982	-0.4116414411752981	2.96548677174042	1.489494966333097	-0.408340612225615	2.970691678130817	1.701588087360616	-0.383366883621014	2.948106733787424	1.663859114635263	-0.3648315084649527	2.84520821454201	1.654678957520084	-0.2679735164295594	2.648118466091308	1.496218766589776	-0.1735066825257007	2.469673591095954	1.361079704624541	-0.123078109007955	2.40568162399327	1.349189035545941	-0.0357914054003485	2.46331095034554	1.334284199596918	0.06012070185346857	2.407820100855391	1.339801721546243	0.006563986050748	2.988017706379547	1.669020677192878	-0.4088648392831082	3.072730824114929	1.680886531185375	-0.5054206868393079	3.296315261507099	1.566023642640988	-0.5544679665487161	3.463895710768701	1.433825677451498	-0.5977092495528464	3.556228549916291	1.441888484011219	-0.5734727940663752
197	6.533333999999999	3.040251812520676	1.17101133100101	-0.4128955713179382	2.993316032410898	1.339040433886819	-0.4195171715898321	2.960630770120047	1.475836146311696	-0.4164453675629218	2.964124190508962	1.68726273193584	-0.3927895492070845	2.939294089660469	1.649864685887476	-0.376995075578808	2.824636228663123	1.640671692668221	-0.2958913209320111	2.621371741010826	1.482420892814856	-0.257240390653743	2.444764652884345	1.350236634543306	-0.2369427638998697	2.385115317987967	1.336918741088225	-0.1557555951480121	2.406841057066307	1.31655385117404	-0.0503148628417239	2.382084342602702	1.330160883600107	-0.1021963102151144	2.984078021573874	1.654602222384309	-0.4150040778808052	3.078242851559484	1.664765264321723	-0.4998639302423246	3.307553961468078	1.546682268618731	-0.5612483753974346	3.456263553326908	1.40431835128725	-0.6654799195773132	3.54218349358259	1.41332742999936	-0.6065902607588658
198	6.566667	3.036275948885808	1.15797773664474	-0.4197321373938202	2.989032562550295	1.325596918415427	-0.4271169653586407	2.95599612858878	1.4620180502293	-0.4240053033239307	2.957991256805394	1.672900566851242	-0.4019211654768542	2.931302791363697	1.635830319477547	-0.3890960115459215	2.807635890140681	1.626700944814332	-0.3254601799983353	2.60577165710427	1.471603294635786	-0.3498452292361547	2.433963070935068	1.347166937022815	-0.4336537787479487	2.378742582065893	1.333171723254271	-0.441695700311628	2.348686774653381	1.306713876201948	-0.375482200781497	2.3520140025535	1.326473583611824	-0.4393875405419408	2.980269270886155	1.640109794800623	-0.4205539030011956	3.082364946146396	1.64867830015245	-0.4917006474521683	3.31372550749888	1.529552695470328	-0.5832520722314818	3.447067102226637	1.38908878603746	-0.7154924294788029	3.530891297226472	1.397888179813313	-0.6648763693418045
199	6.599999999999999	3.032424994387546	1.144804037179959	-0.4267876177591741	2.984964068978754	1.312114974834613	-0.4344105334509192	2.951581832165852	1.448171584297985	-0.4310272956087197	2.952309910914883	1.658642068098618	-0.4107491063514301	2.924126644114262	1.621898463276205	-0.4010760524471589	2.794205655074533	1.612961253110068	-0.3565864212738777	2.60216469626337	1.463320391170773	-0.4427299744547122	2.44045976637357	1.347375054122947	-0.5668472646730894	2.392659408090498	1.335497608215865	-0.6202740587276919	2.323640098900985	1.305354561748518	-0.6403667115178913	2.340475557646943	1.326938904091537	-0.6072408626605693	2.976606313844412	1.625678685852514	-0.4255633224400442	3.084969457095608	1.632706259094868	-0.4807182052091342	3.315223071582604	1.514585972380877	-0.5944055166108262	3.446156155583592	1.386377867699714	-0.7217320605108867	3.533985817882534	1.39378460130105	-0.697434113285058
200	6.633333999999999	3.028730867750972	1.131597950574417	-0.4340051718665049	2.981126519553617	1.29868562956145	-0.4413664602206501	2.947391427685738	1.434382886747744	-0.4375206718062105	2.947093664940833	1.644570769039635	-0.4192793512445343	2.917754095079909	1.608156584275685	-0.4128876717272774	2.784368776887372	1.599636479536732	-0.3889646462243631	2.610868661158174	1.457153355481371	-0.5307170688153265	2.466199159871445	1.347936786419887	-0.6867228220511915	2.427978334446256	1.341431902264485	-0.7750010169221679	2.34411524940159	1.311122889201486	-0.7789068896485151	2.359860471827593	1.331806219724541	-0.761260303833624	2.973106397344356	1.611389765273961	-0.4301051979099658	3.08592118536648	1.616870616197071	-0.4673523499338842	3.311495856070865	1.5011437751041	-0.5872670403229273	3.449123445901829	1.390530226674952	-0.7722418839041856	3.537921278054825	1.395913242514535	-0.7316014998762932
201	6.666666999999999	3.025223036942502	1.118461839515368	-0.4413051144924772	2.977535734356938	1.285395178414245	-0.4479648798554022	2.943436445763305	1.420738135179956	-0.44352123691774	2.942362934153681	1.630765388106616	-0.4275046052108879	2.912186759757005	1.594686861921426	-0.4244646278430947	2.778254217430779	1.586898332461663	-0.4217676309623808	2.631615988649818	1.452907043197604	-0.6051124564564939	2.511721033211628	1.349006182353527	-0.7742311565964894	2.48245694436788	1.350141954206113	-0.8595066688572931	2.398095931957779	1.322699640200004	-0.9361319162891576	2.412251381230762	1.341491837695838	-0.8426559445344582	2.969794395071169	1.597320866758492	-0.4342517822843996	3.085208717764696	1.601208780317651	-0.4524163375601742	3.302358087250425	1.488401541784663	-0.5179466071132425	3.456018639429737	1.395522909282502	-0.7001522181358267	3.545810883358382	1.399290522733485	-0.6715837551954139
202	6.7	3.021928657470523	1.105476784624529	-0.4485995836280959	2.97420580002417	1.27231205652577	-0.4542003630244307	2.939730487492896	1.407310517261231	-0.4490878177959762	2.938125991570434	1.617286991403686	-0.4353668730658328	2.907403494541833	1.58154583779268	-0.4356911281688575	2.775796571088274	1.574780583838214	-0.4542324057301907	2.662886965610828	1.450234761725524	-0.6653087001127204	2.573976205442064	1.351434730118695	-0.8493210019207038	2.555955800584892	1.361432489875049	-0.9227606839455244	2.47887566348008	1.337382565018241	-1.001274949988087	2.492739001244394	1.352143442429122	-0.9279979270120746	2.966693311343852	1.583540976673023	-0.438033159211857	3.082857370818642	1.585773272358727	-0.4367842679441314	3.28729088208161	1.47550533655735	-0.3748066764801815	3.46060327486517	1.396406571698082	-0.2609277295581878	3.554661672340353	1.399261088453192	-0.2198444326995683
203	6.733334	3.01887202506571	1.092723487026726	-0.4557833132487858	2.971150055088371	1.259506831404332	-0.4600702577297359	2.936291754252481	1.394179366452537	-0.4542823243625656	2.934381462170605	1.604199633246191	-0.4427822415883318	2.90336587179094	1.568786008662227	-0.4464225895040031	2.776763586545402	1.563211503019712	-0.4857737877191592	2.702397039720997	1.448570687469038	-0.7149902611812432	2.648042245790719	1.355672304446149	-0.9067567536775489	2.646199841218309	1.373713390724101	-0.9875394853698499	2.584980275271917	1.351780545993003	-1.074438640172448	2.593074304537592	1.361287265612353	-1.02436472240232	2.963825368946573	1.570129781121224	-0.4414580079649366	3.078953310183994	1.57065730618153	-0.4215306487889193	3.265431935673491	1.46175418992516	-0.2628800566392349	3.444177752087375	1.389942348560056	-0.1056935289530717	3.537152581801999	1.391377477237848	-0.06223765728157944
204	6.766666999999999	3.016074178833167	1.080299081533349	-0.4627434380036199	2.968381564663517	1.247067166087245	-0.4655687257384443	2.933142556868744	1.381440834337216	-0.4591614911962518	2.931124452897784	1.591580754117946	-0.4496722936658517	2.900028159413317	1.55647199142559	-0.4565231995580517	2.780798254268009	1.55209457716045	-0.5158819057004266	2.7476309274682	1.447110638732932	-0.7564107086137226	2.730414859644806	1.361299319696007	-0.9555697203869278	2.74735346949658	1.38495329846217	-1.033965625297755	2.707421165839234	1.364403089762685	-1.121446144369759	2.706436959461985	1.370086713681972	-1.085391146418179	2.96121425695416	1.557182749104921	-0.4445330575247952	3.073684258679163	1.555991781565834	-0.4073993701537821	3.236811551518349	1.446764263941932	-0.2022018456761887	3.401331116077254	1.375158272523929	-0.06116993413423457	3.488671194732389	1.373832308623117	-0.008817418658024153
205	6.8	3.013551448073528	1.068318807088737	-0.4693726521331728	2.965911823990262	1.235098770986802	-0.470686095576719	2.930306706096643	1.369206620645585	-0.4637645980698185	2.928351829513079	1.579519862438732	-0.4559807875435459	2.897346573865119	1.544683991561408	-0.4658822628185572	2.787454579951265	1.541354286365116	-0.5439880931781091	2.796145658551575	1.445018180613173	-0.79044571091259	2.817929930360491	1.367091943932708	-0.9959506022931532	2.851244001028184	1.393829847392234	-1.06538935804839	2.834116766922278	1.373589260456281	-1.159973343703007	2.82610539593384	1.377673673278786	-1.126902910905226	2.958886325426557	1.544805369700209	-0.4472746560964024	3.06735654755735	1.541936789166428	-0.3948955295601588	3.202577301131373	1.430563749822034	-0.1701220101269103	3.339408695521828	1.353456899578706	-0.01106564787117611	3.420277321108542	1.348125846090709	0.0470683019832394
206	6.833334	3.011313612227783	1.056915293248284	-0.4755647923812826	2.963749077137964	1.223722921960372	-0.4753927972728161	2.927806239789507	1.357598949516426	-0.4680875099446024	2.926064320508209	1.568110049437949	-0.461673362207867	2.895282635992291	1.533512383680382	-0.4744127520351354	2.796201840515337	1.530966887426136	-0.5693354789855923	2.845516072434303	1.44165884494017	-0.8162731926951446	2.90640666897653	1.372033236496353	-1.022808880413291	2.951425012196125	1.399193276320968	-1.096144739166817	2.954278763786031	1.37706443004928	-1.200555515677599	2.942206230636461	1.382161491308267	-1.153545758799425	2.956870142628502	1.533103104569205	-0.4497029194048865	3.060362480481056	1.528651094715533	-0.3842845459717097	3.164505892923143	1.413463936101358	-0.1502841556844232	3.267517727686255	1.327202530130628	0.03030690453173747	3.341067404793018	1.317320896927322	0.09782471880185412
207	6.866666999999999	3.009364963633986	1.04623618426738	-0.4812266145976993	2.961898139281896	1.213074799099802	-0.4796530870595273	2.925659425432833	1.346749414408362	-0.4720978716200667	2.92426536143892	1.557450259676438	-0.4667417870484312	2.893801928451873	1.523059110324001	-0.4820599838297389	2.806423743910417	1.521002977696142	-0.5911808051429778	2.893384416645551	1.43671283172087	-0.8327070533279495	2.990903462297084	1.375433034188901	-1.024745647557186	3.044149161243942	1.399814230543547	-1.101778102466703	3.05770751949786	1.373799183845509	-1.199896748763942	3.044457576844866	1.383023819858838	-1.150926200628763	2.95519471559032	1.522183312800749	-0.4518453255712657	3.053134938520043	1.516284348244315	-0.3756313990103509	3.124645601767373	1.395971647096869	-0.1369553933782561	3.192562485593837	1.299051941513164	0.05492869235598832	3.256264693999169	1.284578130951643	0.1306800990769112
208	6.899999999999999	3.007705570327798	1.036435248168015	-0.4862948111578625	2.960360801414975	1.203300655016411	-0.4834388429294265	2.923880298078678	1.336801822917844	-0.4757533296957802	2.922956047153265	1.547659148353862	-0.4712030860378176	2.892867279875222	1.513446190292215	-0.4888039459020223	2.817427507444406	1.511609752046664	-0.6091364298554605	2.937635688360577	1.430056524358059	-0.8410979687275723	3.06754672994109	1.376463223190461	-1.016419768339308	3.127507483348467	1.395386653603566	-1.093027407971299	3.141928202151055	1.364960734289149	-1.187446630674071	3.130132907585533	1.378656153868273	-1.132248966855872	2.953886183083228	1.512170370603099	-0.4537375969683791	3.046099436802823	1.504996701402767	-0.3688476429358853	3.085092275798899	1.378714772466645	-0.1279869004657889	3.11966838735277	1.271319780861972	0.07008076526856227	3.169624320702761	1.252653941268792	0.1509808620006975
209	6.933333999999999	3.006332158567093	1.027674955321668	-0.4907328301079521	2.95913636641712	1.194560355565336	-0.4867323995341928	2.922479031781393	1.32791552484017	-0.4790105618032331	2.922134222647657	1.538878539814845	-0.4750898193869561	2.892438516822079	1.504818307952981	-0.4946476768520047	2.828486296090387	1.502996975428888	-0.6230645688829684	2.976527810127589	1.421843934418287	-0.842508001227273	3.133644775020823	1.374641311394969	-1.009232494913091	3.198876701680677	1.388219854067684	-1.071993077521848	3.206375706255888	1.35459978845619	-1.151779620470523	3.199959654612682	1.369988326448144	-1.125404260405574	2.952966724668071	1.503209788058632	-0.4554198042185606	3.039655344100396	1.494957310072295	-0.3637934422963978	3.047817452968541	1.362366694486297	-0.1224029300108231	3.052349231797798	1.245791472509716	0.07748526901772484	3.083910422049107	1.223632912070419	0.1728542814079382
210	6.966667	3.005239089361148	1.020129740894026	-0.4945260899272151	2.9582219216552	1.187029817385139	-0.4895284258376669	2.921461658090454	1.320267912748376	-0.4818334502309519	2.921794870628118	1.531275901089954	-0.4784473870247721	2.892474457147209	1.497345608615595	-0.49961310789398	2.838903927396922	1.495415990645689	-0.6329807469252484	3.008741911657597	1.412597723673005	-0.8358190026142804	3.187141372626522	1.37041252047349	-0.9909585928292662	3.254886722762368	1.381263111177289	-1.042293945920381	3.259536961142163	1.349974895782639	-1.107993726221851	3.254484230762793	1.360997129503582	-1.085992593808464	2.952453901492034	1.495470336053523	-0.4569381524511261	3.034162136167698	1.486337439193815	-0.3603646596193576	3.014638921232565	1.347591162425444	-0.1220934534005242	2.992593512833774	1.224123309490007	0.08113445750897061	3.003127868869234	1.198895144453525	0.1809739103020058
211	6.999999999999999	3.004420234169312	1.01395948412472	-0.497683748731242	2.957611995281455	1.18087522370484	-0.4918407456028269	2.920827172706268	1.314028784515956	-0.484203176677987	2.921927103391918	1.525024800120086	-0.481338007552117	2.892929510835166	1.491203318988736	-0.5037502187039	2.848179531295146	1.489074501910139	-0.6394458679784304	3.033868770110722	1.402919161880239	-0.8225146642813441	3.228011242128288	1.364549615759887	-0.9385119842804421	3.29536354137855	1.375384471838479	-0.9759946523009506	3.308957354095137	1.351217162025586	-1.057470052255535	3.289820320669735	1.354645984338405	-1.043207718909326	2.952357631664924	1.489123223281286	-0.4583466315234507	3.029879913861286	1.479296958083702	-0.3583983991619937	2.987112524639043	1.334918154413314	-0.1300717215505948	2.943023859874078	1.207075295215409	0.0623651463690546	2.930299050698236	1.179193871400118	0.1560355850219109
212	7.033333999999999	3.003870411889588	1.00928557377318	-0.5002264597396464	2.957299216206718	1.176234432370237	-0.4936953274117623	2.920567856548326	1.309347145308974	-0.4861213949109315	2.922517081705724	1.520299742467946	-0.4838340059693281	2.893760197220349	1.486566807205584	-0.5071320738726602	2.856052484249208	1.484138453701409	-0.6435440351381769	3.052531637857567	1.393523919363027	-0.8087163428050753	3.258216428786359	1.357989810187172	-0.8861024084246298	3.324339675763482	1.370248073373225	-0.9628133063004106	3.346492952998365	1.353058201042896	-1.060679291916054	3.315687811724949	1.352204983884541	-1.016966604200106	2.952680841073156	1.484333927977728	-0.4597008341279108	3.026974590523389	1.473985527420158	-0.3575479937455361	2.96644862310626	1.324705797387534	-0.1410296373808592	2.906224159515496	1.194275108572927	0.037171388766935	2.872733735350078	1.164199413275532	0.1276107329609182
213	7.066667	3.003585014112394	1.00620431470329	-0.5021823027984167	2.957274942801402	1.173218708110989	-0.4951248286209664	2.920671479331435	1.306343691471582	-0.4876021207373274	2.923545307600204	1.517249116166215	-0.485997348927407	2.894921542167094	1.483586263043264	-0.5098256114659713	2.862316814028078	1.480766043804289	-0.6461543633680091	3.06532589335679	1.385248861356218	-0.798007162296921	3.278575629858882	1.351324411561014	-0.858015461304628	3.346083587692714	1.366184965008436	-0.937362833467021	3.375976540660252	1.351789907247836	-1.037601057850022	3.344317306401713	1.353624890648759	-0.977358213304287	2.953418403852854	1.481239936196176	-0.461046835578436	3.025533063048247	1.470518329334574	-0.3574376343809	2.953431957330772	1.317190854161532	-0.1475588778878937	2.883599978452836	1.185200431368719	0.02902757834032726	2.836521662234668	1.152975515621246	0.1115177053743333
214	7.099999999999999	3.003559864716052	1.004795706514086	-0.5035843722489323	2.95753038655819	1.171919889767833	-0.4961672332316339	2.921124411918188	1.305117455312314	-0.4886722143672254	2.924990324335777	1.515996506998759	-0.4878840089119086	2.896374385759142	1.482387653669111	-0.5118905447476634	2.866818111853065	1.479109077336801	-0.6478902609939715	3.072716416814572	1.378955237191199	-0.7917064180246863	3.289650924992227	1.345576468760793	-0.8384051299538217	3.361741132830679	1.36310826201423	-0.8775155902816182	3.402084217633356	1.34715389017726	-0.9666537349874481	3.376880486683573	1.357071363966675	-0.8476254881697678	2.954559293781065	1.479954263694182	-0.4624310034619508	3.025623743385233	1.46900089023869	-0.3578942960326928	2.948491158919193	1.312564422724309	-0.1501696953496713	2.874561023532549	1.179624214026051	0.02699263368435386	2.822568003893735	1.145453958699154	0.1055688061984722
215	7.133333999999999	3.003790790349337	1.005122256887676	-0.5044661490096132	2.958056870736546	1.172410529883868	-0.4968635934698587	2.92191282961848	1.305747515914712	-0.4893718942583088	2.926830463365355	1.516642333669092	-0.4895407176831502	2.898089637386493	1.483074663155324	-0.51337621163803	2.869475413021439	1.479313996969271	-0.6491368054234097	3.074973415704533	1.37531058267637	-0.7905174208759839	3.291536084391427	1.340836969991266	-0.8329181077869814	3.368870364466307	1.359136100274751	-0.8631668450834713	3.420031046741882	1.340174156864576	-0.9558032398184656	3.400020113546012	1.358321888121689	-0.8268554188845233	2.956087249974344	1.480566797261635	-0.4638976796771322	3.027298602223758	1.469512693571405	-0.3588982188827306	2.951811117835732	1.310943590155244	-0.1514525679028054	2.879457199276424	1.177258106060142	0.02580037701395189	2.831077813022763	1.141718931347533	0.1050476339596973
216	7.166666999999999	3.004273439167845	1.007229871117314	-0.5048567935431716	2.958845655397095	1.174744416819889	-0.4972547482835035	2.9230225510854	1.308293371858477	-0.489752014528933	2.929042775637324	1.519263907058756	-0.4909995296315894	2.900046976266487	1.485728738392385	-0.5143161486090765	2.87025960833228	1.481515083115516	-0.6500244743336112	3.072105487587714	1.374753430507696	-0.794849810158719	3.283804334696572	1.336758176957411	-0.8391933963373581	3.365114156219924	1.352939926419784	-0.8664618843230213	3.427540656271928	1.331829456548016	-0.9509458479850027	3.406301242700244	1.354706807081675	-0.8308480198520095	2.957980070647714	1.483144433073137	-0.465483984123534	3.030577539164478	1.472100544497697	-0.3605198904687984	2.963277198685664	1.312393610285777	-0.1521680018243785	2.899068992687035	1.177968418987318	0.02346669197811232	2.861124406083813	1.142071723352475	0.1067980008887777
217	7.2	3.005003067858345	1.011144870230258	-0.5047789309276344	2.959887880439128	1.178952918718079	-0.4973798669808542	2.924438961164469	1.312790336348089	-0.4898697845300062	2.931602471967094	1.523909796783263	-0.4922746367931259	2.902233536025201	1.490403250646531	-0.5147246581897725	2.869170487729077	1.485823814951494	-0.650390393344989	3.063799828180488	1.377506846628024	-0.8049970765628818	3.26557741486363	1.333301525935059	-0.8775894404991371	3.348656537443329	1.345078968675194	-0.9086213673394509	3.421284103133379	1.323889071193207	-0.9687109137606312	3.393778760867152	1.34633446663727	-0.8529031127459773	2.960209507265136	1.487725987687853	-0.4672162433991602	3.035441051958087	1.476777993610818	-0.3629037476717736	2.982395567737374	1.316949903297056	-0.1503586901464354	2.932743263220131	1.181979848387463	0.02808888232120361	2.905522228729584	1.147232295064101	0.1157447766166783
218	7.233334	3.005973684093844	1.016861956711374	-0.5042494359106725	2.961174405105916	1.18503207789166	-0.4972771793407448	2.926147202516276	1.319234751703672	-0.4897818096620421	2.934484759591337	1.530581752135831	-0.4933695304698482	2.904647252861342	1.49710495772265	-0.5146036469575334	2.866260457037197	1.492297640493662	-0.6498433094740469	3.049534347507541	1.383405093996539	-0.8201512587922531	3.236350706258802	1.331162227501488	-0.9370348216328106	3.318763257998466	1.338622729476263	-0.9866027645441114	3.396807594939941	1.319398600903156	-1.050476214901158	3.362619712980939	1.337712670230523	-0.9310299606335223	2.962742210928366	1.494305847155722	-0.4691150334534393	3.041841820372579	1.483528638003589	-0.3663433036132521	3.008385416628458	1.32461055334173	-0.1461090645015365	2.978829552874542	1.189750671104116	0.03929651708467156	2.956354094351933	1.157816855354517	0.1297965445979058
219	7.266666999999999	3.007177553449421	1.024336091157044	-0.5032767647063171	2.962694913814814	1.19293238984916	-0.4969744802185806	2.928130883822008	1.327572638800767	-0.4895377557396059	2.937663651887437	1.539221645809379	-0.4942824707095377	2.907294422176302	1.505780138413157	-0.5139491838715822	2.861641475263452	1.500927290181821	-0.6478297711589752	3.028790758884521	1.39208373630694	-0.8383734810912085	3.196305532906611	1.33121470943704	-0.9775101569741786	3.275862213239757	1.337409315899844	-1.03659021991382	3.357831171428697	1.321871387272193	-1.107099877967815	3.313769236821685	1.335339143311457	-0.9916911554936356	2.965539140185195	1.5028224010393	-0.4711973380288275	3.049683351946766	1.49229712290126	-0.3712961792583357	3.0401771141817	1.33530707537667	-0.1430914642841196	3.033927044817518	1.201795343774178	0.04585755354511769	3.014393212905974	1.173671811182383	0.1411893648459135
220	7.3	3.008605860724097	1.033478867308806	-0.501861345499689	2.96443797822033	1.20255331244393	-0.4964862093001887	2.930371501350335	1.337692545243024	-0.48917908319377	2.941107989027521	1.549704061728421	-0.494998928926692	2.91018204950902	1.516306319589237	-0.5127476801446215	2.85547490220512	1.511633816142826	-0.6435877807764684	3.001076660662393	1.40320825731555	-0.8565550709608568	3.144930200605199	1.334061961430258	-1.028663662445142	3.219082640654678	1.342857659515779	-1.090426745473671	3.305286501381663	1.332406871690673	-1.169262185530502	3.246718481550217	1.342155031686057	-1.104122610764147	2.968554118799269	1.513151441067436	-0.4734656433883304	3.058767472018005	1.502971794497026	-0.3782418377581865	3.076516767515936	1.348857727209184	-0.1445780415657619	3.09639029646914	1.218380230574654	0.05118229251889267	3.081661945677511	1.19418263254507	0.1508125272312644
221	7.333334	3.010249407255782	1.044142659181504	-0.4999979850945409	2.966391190764094	1.213728454675895	-0.4958122081228951	2.932847957446298	1.34941099984235	-0.4887370542361691	2.944779594822378	1.561824689244455	-0.4954845631053892	2.913314080529742	1.528480019338133	-0.5109736300847461	2.847994710649136	1.524249344203735	-0.636181416271814	2.966111061242856	1.416403101629161	-0.8682240836322946	3.081588403816245	1.339719011127029	-1.064329961803585	3.14632848809481	1.352986789909165	-1.114191658556612	3.230737748576621	1.347717018192712	-1.181880754083823	3.162765425590492	1.354420839036208	-1.171850238832673	2.971733354421572	1.525094108343211	-0.4758962216606547	3.068779209491955	1.515363990459638	-0.3875495630820937	3.115834446159481	1.364907421262767	-0.1541406646615747	3.16169543287227	1.23903905967248	0.03893435442253141	3.158604918812873	1.218212969118339	0.1402990902740291
222	7.366666999999999	3.012100288417996	1.0561234136052	-0.497677568398933	2.968541810320217	1.226237078008422	-0.4949366964121166	2.93553648187776	1.362491847110732	-0.4882401022313438	2.948635651785272	1.575334739503675	-0.4956937415161651	2.91669458374866	1.542049371211657	-0.5086059277058655	2.839625248354835	1.538502638545845	-0.6249763150130285	2.924376943325927	1.431268574822914	-0.8689529614559962	3.007029034352107	1.348081932866373	-1.0699778433493	3.0569077933201	1.364658104239549	-1.136910054904697	3.123963439723944	1.362327796541795	-1.219519334855002	3.064801579329992	1.363738950640413	-1.171330667230218	2.975017089288516	1.538407963420421	-0.4784405910531885	3.079296979815139	1.529230000609007	-0.3993331688205177	3.156509739814811	1.382959352408933	-0.1702650963011057	3.226162705590751	1.26265395716897	0.01690263801915253	3.242555442027555	1.244380596910407	0.1158985685875882
223	7.399999999999999	3.014150812855593	1.069169476665229	-0.4948905023101134	2.970875884778811	1.239816536132685	-0.4938247645318827	2.938409271971422	1.376661427892136	-0.487705121487492	2.952627529127021	1.589960416916818	-0.4955875934046977	2.920320935352744	1.556731344760127	-0.5056437297123286	2.830931783808712	1.554025508493556	-0.610014132797406	2.877180893231844	1.447394995403294	-0.8591696927860727	2.923673960115474	1.359231275049827	-1.064670970002543	2.954084407314509	1.376155702610889	-1.152599244721698	2.989425866680145	1.373659037473691	-1.255278624859265	2.954410767153683	1.368639362960443	-1.189972272525189	2.978340441297182	1.552827435139778	-0.4810409351244372	3.089791994878904	1.544293756998743	-0.4135129911005027	3.197021301442583	1.402449072428433	-0.190478852401174	3.290113724016009	1.287890937790254	-0.004154776348965791	3.328559604245853	1.271498999827915	0.08735010825786993
224	7.433333999999999	3.016392404003018	1.082989786852874	-0.4916259632095641	2.973376977041728	1.254165857107025	-0.4924220153697695	2.941432164250546	1.391606517995478	-0.4871198317534085	2.956699298359517	1.605393753841864	-0.4951218566536735	2.924176231083967	1.572206229713401	-0.5020870640008372	2.822504039172673	1.570387690065336	-0.5918022478372919	2.82634778312456	1.464319940503014	-0.8407366204780697	2.835344544447055	1.373215479141213	-1.045979108514004	2.843898910576513	1.388135896162414	-1.140354771680034	2.842548933850713	1.3840646514513	-1.246389672660929	2.83984961199013	1.372232143299977	-1.173988744534652	2.981633967956252	1.568053566279319	-0.4836212201744216	3.099673096978991	1.560251089246383	-0.429925044181293	3.235835828979892	1.422797361861167	-0.2166207563516231	3.353221708190748	1.313571873940379	-0.04602530457177666	3.410599984029086	1.298800999262567	0.0366776897728534
225	7.466667	3.018815276695367	1.097268810342969	-0.4878788307543023	2.976026787200049	1.268963317806147	-0.490655772381647	2.944566563959502	1.406993443865514	-0.4864248537287234	2.960797498193072	1.621310846141875	-0.4942320960567427	2.92824383897966	1.588141778653291	-0.4979180882036101	2.814949489556181	1.587178122516467	-0.5709678558508954	2.774053054735912	1.481573166342365	-0.8149336115452647	2.746175949921494	1.389482354586997	-1.01885132404766	2.732836474374519	1.401556142810233	-1.111486196060457	2.699631246410972	1.396154162045967	-1.20973434833575	2.72906309493605	1.377201050066348	-1.138964311389546	2.984829739593736	1.583766822516773	-0.4860726692776168	3.10838718086207	1.576751808016468	-0.4482017329693539	3.271582749675011	1.443368253226855	-0.2478283741079375	3.413917829725793	1.338114859957697	-0.1104406013121576	3.48608805060547	1.324939034137292	-0.03661603554374746
226	7.499999999999999	3.021407321009157	1.11170098803107	-0.483647226875334	2.978807163216033	1.283903633951124	-0.4884367463590529	2.947775729329477	1.422508328792354	-0.4855160594675323	2.964882250749686	1.637406641691211	-0.4928545008961585	2.932526268926166	1.604230495592207	-0.493118472260157	2.808854976536476	1.604074429746865	-0.5479279860811067	2.72266354353501	1.498863265339552	-0.7805970385644602	2.660216938740286	1.407468161913074	-0.9768414771103527	2.62689550942211	1.417006301340688	-1.063392656693863	2.574314014875775	1.410332080621954	-1.152087554356867	2.627683261672827	1.385907270003534	-1.088828500030839	2.98786864069468	1.599661520827963	-0.4882760223869946	3.115510829375062	1.593428987366211	-0.467908742109255	3.303196111398125	1.463547135004097	-0.2880318984339207	3.468910779777307	1.359697582366209	-0.1740254976903591	3.552603208953909	1.348309990785487	-0.1155018635590942
227	7.533333999999999	3.024152150501522	1.126014201864563	-0.4789345098994223	2.98169905251766	1.298713512358243	-0.4856715436259906	2.951025060988168	1.437866633108347	-0.4842601436533775	2.96892015901879	1.65339521913071	-0.4909259068864147	2.937032534766382	1.620188513264825	-0.4876728469060821	2.80475045395535	1.620827528239734	-0.5230992326323896	2.674789287394544	1.516022679134703	-0.7362190756425289	2.582072627320736	1.426652312198424	-0.912875984766673	2.5318927104503	1.434350935764562	-0.9816224129389681	2.477170823418849	1.425581158018651	-1.065685411799137	2.541764268260227	1.4000322767286	-1.019295144734868	2.990697884946457	1.615450512852985	-0.4901020616033539	3.120701802174422	1.609931473409588	-0.4884007464346047	3.329589087150107	1.482885084093981	-0.3461577068980605	3.513606542085348	1.376846658042613	-0.2292246889840706	3.602034556745163	1.367515613419836	-0.1935291598398501
228	7.566667	3.027028811553122	1.139986226487239	-0.4737500151416488	2.984684198037932	1.313171701189594	-0.4822749452920009	2.954287760167537	1.452837570314934	-0.4825125533389302	2.972887503341879	1.669038011675674	-0.4883959203800958	2.941784910818968	1.635780916562192	-0.4815842959346343	2.803176860660031	1.637250318256434	-0.4971485873709059	2.633140584917151	1.532972604283273	-0.6824339476235316	2.51510948039743	1.446439115996169	-0.8511123807275944	2.451625652238326	1.45264703923244	-0.9262703560262567	2.40521019681485	1.440673667586253	-1.027211710110807	2.469165362191649	1.419596521954661	-0.9844904816259128	2.993274232513552	1.630894928605386	-0.4914235035452747	3.123745693414991	1.625976752429546	-0.5087269882231257	3.349796721113111	1.501144265252935	-0.4281166376896097	3.544138495830133	1.388384448646699	-0.3277450653764981	3.626304614921695	1.381330198323063	-0.3002212956953945
229	7.599999999999999	3.030012474857426	1.153457150024288	-0.4681122922872728	2.987746556315487	1.32712170464071	-0.4781726619663023	2.957549312277793	1.467258492569439	-0.4801122588217722	2.976770563829594	1.684159116099689	-0.4852217455997157	2.946819473634484	1.650834154016327	-0.4748606390339877	2.80470138045957	1.653197381896982	-0.4706676542105441	2.600536324866639	1.549766956804891	-0.6197674547561693	2.460581828125742	1.466648225103738	-0.8019688255933665	2.38567983998355	1.471604030162466	-0.874588435299088	2.33622737148264	1.455714186910244	-0.9795438821471331	2.397894972933002	1.441559057665952	-0.9382528934984055	2.995565798309964	1.645821989234629	-0.4921174730275881	3.124579978163418	1.641416332678657	-0.527867888167995	3.363266941106987	1.518441494755595	-0.5227044643189773	3.555442190516442	1.394940833636875	-0.5531000662659257	3.621690973365135	1.389954571473971	-0.4766345142855801
230	7.633333999999999	3.033073672047785	1.166311086488134	-0.4620456899185182	2.99086890765649	1.340446341695847	-0.4733119286765807	2.96080144944237	1.481006145485378	-0.4769089206764263	2.980560172520969	1.698612228591838	-0.4813677087509955	2.952173176158429	1.665206511404365	-0.4675156798704628	2.809871619827861	1.668545459922699	-0.4441134660873355	2.579844969519648	1.566471946866398	-0.5479592100842566	2.419013468087601	1.487036244863803	-0.6976055526025839	2.333638947591581	1.491123899005895	-0.7002576649272246	2.261933302562328	1.470478241187325	-0.7396230080493583	2.325813154556614	1.463256220156204	-0.7430457393583255	2.997549274642854	1.660089717774282	-0.4920704119025575	3.1232363029717	1.656149887040674	-0.5451015559704107	3.369863597909916	1.535188919795601	-0.5785965345107913	3.545314957733804	1.40051652008779	-0.649514073069591	3.600549605587234	1.396702074888978	-0.5532959600810043
231	7.666666999999999	3.036176401044354	1.178433609520641	-0.455582786024551	2.994029716628442	1.353023641240056	-0.4676611852451824	2.964036722824815	1.493950976541322	-0.4727575015835446	2.984241417022303	1.712234433113763	-0.4767978943572949	2.957861928664301	1.678740750632864	-0.4595663836007755	2.819105748437223	1.683167226812767	-0.4177124279056366	2.573634842351871	1.583034176261159	-0.466110542034221	2.394963326442012	1.507276684767085	-0.6301940196892001	2.302051116388681	1.509715649592377	-0.6233630073341185	2.210937702156065	1.483300315742397	-0.6509107347420416	2.274641703746108	1.481298002742688	-0.6397527617417325	2.999205273929535	1.673542045413377	-0.4911651395949043	3.119734868654964	1.670074598445128	-0.5601897162789522	3.369765910953203	1.55187293561762	-0.5954181616762808	3.525890155391253	1.412214243692058	-0.6748037720180813	3.583405400442039	1.407625762321155	-0.5877118334341029
232	7.7	3.039278884343923	1.18968815765439	-0.4487702817712491	2.997202662259182	1.364703615189177	-0.4612059842713764	2.967245477512217	1.505932276325127	-0.4675066185446915	2.98778756451319	1.72482302707479	-0.4714547327275141	2.963866204568578	1.691238933320784	-0.4510143173443895	2.832603155466404	1.696907922817055	-0.3914379715446081	2.583405214710047	1.599447888315088	-0.3717725250121087	2.391403250407594	1.527607639417061	-0.5611002402577507	2.295057844379133	1.526625007690549	-0.5758600455023501	2.193062305186272	1.498441863397467	-0.614844048128053	2.255614187082181	1.497698515138003	-0.6052313822009038	3.000515794764505	1.685986953238248	-0.4892555526826097	3.114023687991708	1.68302827238067	-0.5730223459101749	3.362465504076359	1.568544768915592	-0.6085716305649053	3.510690534627249	1.435218278018489	-0.7073196769617455	3.579951602514603	1.427865600223332	-0.64700291558101
233	7.733334	3.042336678152809	1.199938156946909	-0.4416648861972055	3.000356587146625	1.375329088322599	-0.4539367726509034	2.970409128048246	1.516774401838947	-0.4610116436952808	2.991153811263408	1.736155848605177	-0.4652504156630873	2.97011687344938	1.702482572989076	-0.4418341586725072	2.850214265187795	1.709564704039426	-0.3652879492905015	2.609174697578636	1.615272766433277	-0.2711608199623954	2.409019335825156	1.546804044740104	-0.3092296360828633	2.313768664071865	1.541985010785201	-0.3061646810554663	2.204159448822754	1.518535206646085	-0.3280798047764544	2.267055855186863	1.514039486290413	-0.3342063315595762	3.001460605353692	1.697215347984353	-0.4861651081652366	3.105918442622316	1.694792150036266	-0.5834242871378391	3.346082427794691	1.584586213083822	-0.6510297000621195	3.494250044915963	1.468402438181724	-0.8029985173974268	3.572102000750178	1.457660903357918	-0.8501350252922837
234	7.766666999999999	3.045306342121574	1.209072689387609	-0.4342951459866	3.003457127983016	1.384772995882844	-0.445847970665366	2.973504211993803	1.526342803960181	-0.4531673028845611	2.994296197416052	1.746070454854147	-0.4581111399601388	2.976527211537304	1.712316121201001	-0.4320161844544622	2.871589541326268	1.720955301754036	-0.3398125072010868	2.650052368769868	1.629605878981835	-0.1888379799693715	2.449609911465269	1.562291083347401	-0.09115302766144504	2.360272803474134	1.555075537748836	-0.06297980404737036	2.247073533747208	1.540448301931454	-0.02965078641412986	2.309528548636575	1.527830497834015	-0.09258908728302034	3.002027069744555	1.707067972618778	-0.481736026386072	3.095295170962967	1.705117386401753	-0.5912330879322159	3.31908436167901	1.598827366554641	-0.7210863710816888	3.458274386645997	1.502761756295858	-0.9128765763341931	3.530979113036774	1.489979129250613	-0.9923544875556983
235	7.8	3.048148663891727	1.216990802697405	-0.4266608963027894	3.006469963270043	1.392919552758568	-0.4369385281770971	2.976506797798557	1.534522132296938	-0.4439076354139048	2.997170011343398	1.754440033386258	-0.4499801607926684	2.98299201152176	1.720618378958398	-0.4215668123207922	2.896228637310791	1.730912634461476	-0.3154201252326049	2.705007206253204	1.641884742844736	-0.126162768585843	2.514198273626908	1.573417525676465	-0.001021569683153228	2.43564194744576	1.564903913549995	0.0587250479353754	2.328577807166914	1.557460052391526	0.107909782718864	2.386002195501181	1.535576372978577	0.05351774122630448	3.002209766030052	1.715416789184044	-0.4758344224526762	3.082122346270358	1.713812168042093	-0.5960702304107866	3.281501922212291	1.61044926961334	-0.7867132000106929	3.395001205550118	1.532129834831331	-0.9973177193131888	3.45372007746442	1.519348640422953	-1.094105242385877
236	7.833334	3.050830108184642	1.223591235548859	-0.4187614363408682	3.009363131710069	1.399653472054998	-0.4272285892130859	2.979392705386423	1.541197619338475	-0.4332229257968144	2.999727796995218	1.761148628878396	-0.4408219068541356	2.989385689498834	1.72727528689387	-0.410511208543112	2.92340332970601	1.73923619547809	-0.292513920606845	2.772231996410389	1.651927066594332	-0.07470177247883487	2.601054057265665	1.581645000552309	0.06979204048769325	2.537134932233679	1.572581513543493	0.1501291498042097	2.446746303960468	1.56983433407979	0.2271967920988108	2.492786484640209	1.541373775917992	0.1311062511555058	3.002009062904046	1.722144791192015	-0.4683597443052296	3.066451332306583	1.72074457053325	-0.5973461481708242	3.234160077729548	1.618987562525468	-0.8281987877049306	3.304618709162472	1.554545524901799	-1.05180737097152	3.351689503335449	1.543979539685132	-1.149817323796466
237	7.866666999999999	3.053324549581068	1.228788285520787	-0.4106117716712868	3.012109126840101	1.404883330146576	-0.4167816898597969	2.982137961470305	1.546280544895459	-0.4211967681315222	3.001929567307041	1.766122146534644	-0.4306410900604482	2.995580030436613	1.732211525273144	-0.3989126213050654	2.952231115022519	1.745700484907159	-0.2716333061779653	2.8487471058978	1.659635770468674	-0.03042547106229157	2.705153542260831	1.588596045944079	0.1507239959453761	2.658537425230247	1.579104633173607	0.2356307727385635	2.59062597005801	1.579017569525801	0.3187679905049227	2.621398247168365	1.552703637565294	0.2388928739987123	3.00143551654851	1.727174227224769	-0.4592709883607415	3.048501714966873	1.725813304846192	-0.5944928109407593	3.178467582706632	1.624207240786161	-0.8449362062844951	3.194776910301695	1.569710664749132	-1.070827142859213	3.233581764566464	1.563412590981426	-1.167159313567233
238	7.899999999999999	3.055613012222566	1.232519984937123	-0.4022495230483609	3.014685539943113	1.40854564292449	-0.4057103303944569	2.984721245850375	1.549710783938343	-0.4080081070092605	3.003748167377797	1.769321324010145	-0.4194978469451662	3.001457326696694	1.735386409286247	-0.3868848140584033	2.981842884614968	1.750092651652144	-0.2533638009891847	2.930662516067134	1.664926046470056	0.004181187948162532	2.819985847835605	1.595206052740453	0.1966305913404861	2.792992257324546	1.58476626722348	0.2830885295319536	2.753017826420619	1.585795455294075	0.3711426197951599	2.764172701167221	1.56781233627033	0.2921731612582242	3.000511117141353	1.730460063253572	-0.4486038103064403	3.028661393589528	1.728923837181973	-0.5871756559694323	3.116076825522153	1.626078154131333	-0.8458317798700955	3.076466964972326	1.578138298391194	-1.061824719044158	3.105794849689852	1.577423774852155	-1.158441736163437
239	7.933333999999999	3.057682103806834	1.234745502672334	-0.3937311816023445	3.017074509807449	1.410598610792135	-0.3941627740281539	2.987124626258496	1.551448201569149	-0.3939025629476465	3.005168378161961	1.770724792000507	-0.4074930902281565	3.006913053288653	1.736777548850281	-0.3745734041669054	3.011386066808721	1.752212826782723	-0.23811931582074	3.013751157702949	1.66766225833387	0.02619078745624914	2.940096745626266	1.601522854725296	0.2334866235254863	2.934081110910352	1.589028187711985	0.3279808089379118	2.924704617490496	1.589524371881024	0.4364325797797775	2.913234708210235	1.580916254360235	0.359984922571919	2.999267542522996	1.731975473570356	-0.4364540253573539	3.007442703100151	1.729978257556656	-0.5751957679703867	3.048692145691635	1.624722270844316	-0.8376691428707654	2.959951467398314	1.580243868788532	-1.046969568825136	2.975013771473911	1.585108164265898	-1.150219448194542
240	7.966667	3.059522471449797	1.23544060588229	-0.3851284630550669	3.019263366990514	1.411017979828435	-0.3823110626322508	2.989339056908196	1.55147207173704	-0.379171182698939	3.006185770240744	1.770326365494639	-0.3947659776281023	3.011859852577061	1.736379119335411	-0.3621507979024763	3.03995270653046	1.751913687520863	-0.2262886294421416	3.094937538749181	1.66764026677342	0.03399827409243432	3.062585739867011	1.606371335816423	0.2566588539129855	3.076501788140694	1.591618715420414	0.3460206338873303	3.092299144030421	1.591434706603706	0.4510594918058147	3.059254459355076	1.586566241609143	0.3858893932873478	2.997745164353332	1.73170933286311	-0.4229723731205344	2.985435699347109	1.728894926488284	-0.5585098376719123	2.978425842679017	1.62037790595166	-0.8216246040293504	2.848952553308639	1.57535471421387	-1.01383245654117	2.844227535243597	1.585032602534768	-1.117948026063298
241	7.999999999999999	3.061128871587584	1.234596807421657	-0.3765078284939343	3.021243936700861	1.40979609879183	-0.3703223203249687	2.991362798841778	1.549781388744609	-0.3641098897413638	3.006806353545721	1.768135554809654	-0.3814731481360942	3.016229245070011	1.734203287622184	-0.3497919188004747	3.066687590037608	1.749154214224008	-0.2180175270341756	3.171345180181898	1.664685227268269	0.0267083758060787	3.183762680421951	1.607996532353748	0.2602151937243906	3.214903270410045	1.592531535570896	0.3510578058887464	3.247902128197991	1.593390685044807	0.4554639859336472	3.193907521751281	1.583526356279486	0.3902694337976888	2.995990878774371	1.729665645411626	-0.4083394467307738	2.963271895853875	1.725648228770986	-0.5371037424281879	2.907681833808902	1.613407674741774	-0.7944635679667537	2.745577522264728	1.563393715779489	-0.9644022245114727	2.716858571482396	1.576772733575208	-1.063552359803322
242	8.033334	3.062499233753502	1.232216936885831	-0.3679265768577107	3.023010563168322	1.406938922109157	-0.3583547947231362	2.993196898571354	1.546392721723702	-0.3490144317919109	3.007046996113433	1.764176827788125	-0.3677866106559394	3.01997196645049	1.73027829879897	-0.3376718069266623	3.090840059092536	1.743985045904935	-0.2132094584199772	3.240235280464704	1.658623391014389	0.004055184418308712	3.297881847606809	1.605173802277066	0.2349287886337489	3.343503407728781	1.590774963828511	0.3228698560902299	3.389743997004782	1.594576846887805	0.4271043015150449	3.310233463527184	1.57293886808174	0.3694262410210734	2.994056653379111	1.725863166985968	-0.3927629523924691	2.94161805428792	1.720275649941123	-0.5110690059162295	2.839095550566294	1.604260797241101	-0.7543108289871104	2.65086066072785	1.545352647466262	-0.8941206109414087	2.600547543761259	1.561162820322946	-0.9822829206007947
243	8.066666999999999	3.063635456470089	1.228308224890885	-0.3594272565757766	3.024560542502551	1.402464567883179	-0.3465536501566591	2.994843829799579	1.541341508803416	-0.3341735162741942	3.006938893714546	1.758496839758958	-0.3538901729027117	3.023063940378262	1.724653231535905	-0.3259598748909066	3.11184993703155	1.736547376077195	-0.2115479297747991	3.29920857340184	1.649315448470958	-0.03118149187265039	3.398730406055991	1.596681968156452	0.1791880460693017	3.456437699472636	1.585063441653821	0.2592775327422034	3.517628775470647	1.592319968178968	0.3543789519882737	3.405798306999184	1.558162234703174	0.2987843626747537	2.992000254997206	1.720342787784511	-0.3764750252642156	2.921174637516451	1.712892167913673	-0.4806874888521859	2.775413770625698	1.593408217897052	-0.6989689953764737	2.56740343031764	1.522697879631121	-0.8112010094221719	2.503461684736208	1.539612602729559	-0.8964700828374357
244	8.099999999999998	3.064543535179726	1.222875127152319	-0.3510367250049016	3.025894281581958	1.396398598728135	-0.3350533459369703	2.996306423673914	1.534677851278557	-0.3198735005521354	3.006527768140542	1.751163051900371	-0.339978678183781	3.025506843234318	1.717394081641918	-0.3148188767234984	3.129347451988449	1.727037943146279	-0.2125796602969538	3.3464195492303	1.636654311291112	-0.07197796513913754	3.480586119589644	1.580924371159673	0.1055868146833483	3.547710161176949	1.573372532843482	0.1838527671734455	3.625494873539299	1.583189288466277	0.2784444377817473	3.481469142160902	1.541073950474866	0.2103122643734388	2.989884140587688	1.713167570294885	-0.3597338443123268	2.902632210949389	1.703703625807286	-0.4465301488989858	2.719507525518869	1.581357157705948	-0.6286343970986988	2.501163432774607	1.49713051840964	-0.7125774294772084	2.432943331507827	1.513426964272497	-0.7846534406737193
245	8.133333999999998	3.065230893026019	1.215928353957019	-0.342764791942725	3.027013466166837	1.388782041071316	-0.3239759743934429	2.99758526509029	1.526472087018703	-0.3063899320603002	3.005866769784667	1.742266675899244	-0.3262657919418144	3.027318626067581	1.708587781845621	-0.304415234566894	3.143121706002881	1.715677280137732	-0.2161043777534036	3.380732450967723	1.62062858164905	-0.1109127716826572	3.539222895560236	1.557187285849242	0.01726792109092442	3.612651745085194	1.5561415301995	0.07495511393689591	3.705527570442729	1.567574473208287	0.1471666188613379	3.541119420527327	1.521665122340923	0.1365814673958151	2.987770459372867	1.704425537205468	-0.3428265059518674	2.886611349134717	1.693004586209797	-0.4096105703333895	2.673735197464415	1.568730279601669	-0.5449570745070421	2.455717911927543	1.471870776009696	-0.5975792656015572	2.39401831590871	1.484335812457963	-0.6762871631775808
246	8.166667	3.065704389741242	1.207499285189813	-0.3346008509941565	3.027920547575737	1.379685571844524	-0.3134137487157221	2.99867907720699	1.516827567504389	-0.29394086921682	3.005012108605916	1.731935593669492	-0.3129582949808775	3.028530145107281	1.698355593479729	-0.2948939969118665	3.153160520844469	1.702731736047545	-0.2223169787906533	3.401960402047167	1.601610428754595	-0.1428839669698208	3.573496367890011	1.526706778118224	-0.04705691763618422	3.648928833930177	1.536475807056927	-0.009744759330789696	3.746515764687092	1.549401380457551	0.0450381284709527	3.582163866069088	1.500068753557643	0.0508266517823981	2.985717746363173	1.694242128779627	-0.326033816497325	2.873636376717831	1.681188686174996	-0.3712583588377448	2.639675488468762	1.556354199457407	-0.4463992465284921	2.43239434661973	1.451420125758835	-0.4264609639469228	2.385110027775818	1.455664667080674	-0.5138764050302733
247	8.199999999999999	3.065972001816228	1.197651915618746	-0.3265261514853989	3.028619012335344	1.369219132693838	-0.3034273959836007	2.999584208289668	1.505888602057397	-0.2826681719043757	3.004015939706234	1.720347398324025	-0.3002440312040405	3.029175705102321	1.686866366076956	-0.2863686410788396	3.159587482666666	1.688562771576081	-0.2318610648391197	3.410800513208344	1.580783688038031	-0.1722947138819292	3.58620952346819	1.493548017888542	-0.04578958008799259	3.659128043364819	1.518399336252683	-0.01393925479872476	3.749649454106398	1.53280588742482	0.006988011408012606	3.602564306692789	1.48163321621162	0.0693996436847224	2.983776237126192	1.68279133012315	-0.3096139538378706	2.864065778546542	1.668701294259274	-0.3330689080709358	2.617859035228236	1.545210586825524	-0.3503526469362286	2.422341658195827	1.441762976610857	-0.3177945604226919	2.386458424350624	1.434022559312711	-0.4044500224844494
248	8.233333999999999	3.066043683572378	1.186482697620729	-0.3185293695091891	3.029114126288079	1.3575264716243	-0.2940588588695262	3.000295728708744	1.493829472207718	-0.272645326253858	3.002925125802658	1.70771556297522	-0.2882835754596805	3.02929084092092	1.674322908373189	-0.2789108272863212	3.162591070990592	1.673590800073189	-0.2454030114392555	3.408409483680099	1.559975735846405	-0.2131700252682655	3.583335245462173	1.463503011659174	-0.06922543237866337	3.650447849533904	1.503759421649963	-0.03500380603134581	3.730386634790024	1.516199359988631	0.002095664252166324	3.605584903958097	1.468131869155298	0.05916340692958215	2.981987553550733	1.670282767386721	-0.293799320032371	2.858097275751494	1.655931949525558	-0.2965588928174105	2.608485405467426	1.535742539928072	-0.2750196772758958	2.416152359284985	1.44406362695272	-0.2079745842731202	2.379490139663942	1.423587380467374	-0.2821754136810349
249	8.266666999999998	3.065931294560755	1.174083665584116	-0.3106143140855214	3.02941424095678	1.344729913221804	-0.2853172939501236	3.000812056519782	1.480784638161081	-0.2638407894488835	3.001782015629507	1.694198242149479	-0.2771575460786725	3.028916211379697	1.660874831919661	-0.2725003143739128	3.162396393406161	1.658098221141254	-0.2627160685529597	3.395545190162626	1.540290252186852	-0.2700880883019481	3.56890685224818	1.438268016343343	-0.08913125038463422	3.628406315284612	1.490612479835527	-0.0470537782936423	3.701191868979457	1.495451588879573	0.01439259408942469	3.599499712514279	1.458707528701777	0.05495250246689512	2.980385523620505	1.656874215783141	-0.2787375186860235	2.855833464080076	1.64300131455802	-0.2619410274925291	2.612714166826738	1.527158271045746	-0.1987492779660817	2.428109966816082	1.447586727040918	-0.05088237216712067	2.380706720046094	1.420292959509066	-0.06050323002200997
250	8.300000000000001	3.065648528235663	1.160559387540613	-0.3028087334710502	3.029530359443026	1.330945091808149	-0.2771873523137344	3.001136004761087	1.466868231527092	-0.2561484533036961	3.000624243448313	1.679918670249375	-0.2668839980576682	3.028098227192798	1.64663932349701	-0.2670418482594153	3.159311780740533	1.642311026233966	-0.2828407290408477	3.372906677451993	1.522236478602707	-0.3484059563875137	3.543375996975966	1.417456113511404	-0.2317632177769983	3.594778200578443	1.476162464434277	-0.21921780923366	3.665663985644989	1.469429802867226	-0.1211439721613317	3.586162349742038	1.451398542071738	-0.09578050387285314	2.978995886957132	1.642691345497282	-0.2645162205805621	2.857248406386466	1.629942351867289	-0.2292239861316425	2.630810210473718	1.518913881196132	-0.1159023705019662	2.458415631184077	1.446405921462024	0.04384329801220523	2.393805721435333	1.421094587599577	0.08040249232877809
251	8.333334000000001	3.065210885020506	1.146059401329194	-0.295172225012246	3.029475407759769	1.316315908751449	-0.2696425070915489	3.001273431407626	1.452212657823898	-0.2494101540451296	2.999483277063207	1.665009505964271	-0.2574406745118751	3.026885712224745	1.631744303204689	-0.2623848509179866	3.153722179683927	1.626467353663418	-0.3039182295631634	3.341727410695859	1.506108262188999	-0.4367754857569988	3.505359914137721	1.401691023499186	-0.5064252491862896	3.55017176264711	1.459611938423791	-0.5642522371683177	3.626871991876809	1.442504735087921	-0.5448391373407429	3.560515009612371	1.444299017989638	-0.420067640478166	2.977835610628464	1.627871172419726	-0.251191583219494	2.862164542421521	1.616786907711084	-0.1987904688235878	2.661921545598911	1.510830884983528	-0.03457357156895487	2.507823067082842	1.440784948011464	0.1420472889452077	2.438893837402836	1.423411951798554	0.2052400558118456
252	8.366667	3.064635866330745	1.130793349249051	-0.287775257957779	3.02926275725693	1.301032489031743	-0.2626266091635561	3.001229382754875	1.436988739105424	-0.2433933215849222	2.998380255361385	1.649638394126252	-0.2487775130063334	3.025321378182355	1.616350776280159	-0.2583479506027156	3.146018570301286	1.610723421374768	-0.3241183432249378	3.303462597426175	1.491043954280218	-0.5146865856314656	3.453272049922397	1.389018664414006	-0.6445361391399538	3.494617477165126	1.439367336460592	-0.7089997361647058	3.573746007948439	1.417287275984464	-0.686451624249572	3.515526441102034	1.431685197963755	-0.5726993524339292	2.976910261923735	1.612588534124167	-0.2387813141915821	2.870210050575228	1.603579555581343	-0.1710623628403055	2.704088244278115	1.502834169240464	0.03461047809957985	2.575911820637028	1.432089881215108	0.2154354284546554	2.515377411677464	1.425494698774183	0.3070921151101519
253	8.399999999999999	3.063943929563224	1.115028949155211	-0.2806905150451018	3.028907167585225	1.285331691241098	-0.2560555114367433	3.001008858754506	1.421405703117981	-0.2377922768216071	2.99732379156398	1.634009631561249	-0.2408017261899287	3.023437414314077	1.600657234866952	-0.2547083835268957	3.136569693849099	1.595185860860001	-0.3412790091985319	3.259407720700076	1.476078160072236	-0.5702312084792118	3.386383963407729	1.376324120439098	-0.7270561959145094	3.427199172827401	1.414621953705933	-0.8063785078712111	3.497993315955856	1.393933466433945	-0.8823163614507338	3.448074089653204	1.408697686120826	-0.820439645418032	2.976213455805337	1.59705455114198	-0.2272474975527022	2.880821727993791	1.590352391753819	-0.1462139753820083	2.754306285119789	1.494880676829712	0.08347466642287781	2.662041051778281	1.422192356269323	0.273102471890494	2.611983084836947	1.42650784322722	0.3605847254590402
254	8.433333999999999	3.06315686299442	1.099039520445456	-0.2739661467338491	3.028425723079303	1.269457479738485	-0.2498419784047607	3.00062090402997	1.405682172216384	-0.2323294629223625	2.996314566836103	1.618335795240502	-0.233405867746868	3.02126054850297	1.584874909105988	-0.251255212663603	3.125665142664215	1.579959251148473	-0.3539153331803406	3.21068658727799	1.460659739568636	-0.6012488868400258	3.305960859403897	1.36099904691619	-0.7858343454502592	3.347156954246931	1.387217089789489	-0.8692985214276335	3.396743936550963	1.371012095345025	-0.9648292190555301	3.361699250826124	1.375439093099431	-0.9101889945473143	2.975731005595334	1.58148474284512	-0.2165223392572636	2.893344499694217	1.577094242651828	-0.1239053029477634	2.809071711323645	1.486942042418521	0.1199039242393616	2.755821312775782	1.412759810375593	0.3251555182405329	2.718158879282206	1.425541059263733	0.4077454965179473
255	8.466667000000001	3.06229786671339	1.083081027581088	-0.2676239105057289	3.027839992326549	1.253642714224307	-0.243918200836734	3.000083739921725	1.39003196736557	-0.2268276470838244	2.995358489431095	1.602823201043333	-0.2265313105955334	3.018834065878273	1.569210163455006	-0.247859008062408	3.113611883238956	1.56511793373692	-0.3618669321337133	3.158797597862206	1.444627670728551	-0.6121501154513295	3.216572615733074	1.342456686512412	-0.807413661978665	3.256959135630069	1.359848940928303	-0.8941423345492451	3.275421006818651	1.346974310643768	-0.9971608982243646	3.262152325763975	1.338898988059809	-0.9312815070098505	2.975448697703463	1.566087536855284	-0.2065771050731715	2.90713112092278	1.563783527494996	-0.1038533567468656	2.865219376128194	1.479020478024863	0.1507147918584348	2.845809441321351	1.405261576130527	0.3612195833562602	2.823073969735651	1.422195305103735	0.4543153491604509
256	8.5	3.061390675919447	1.067387635041154	-0.2616707149312206	3.027176273326231	1.238105212690816	-0.2382585589095976	2.999426430227588	1.374659812551524	-0.2212343840964021	2.994473826894695	1.58766545766005	-0.2201721155273382	3.016228840351424	1.553859108888646	-0.2444743434756576	3.100782235769958	1.550677243189077	-0.3659997972876872	3.105669122527777	1.428028122223486	-0.6096148083611184	3.124074989184528	1.321664186296743	-0.8085785929328012	3.161000542574488	1.334583778693256	-0.8936361786162276	3.147764594947649	1.321987512012387	-0.9986670536423643	3.155086908080802	1.307956319391041	-0.9376396422433467	2.975356686630284	1.551057691168799	-0.1974332952487599	2.921576432431206	1.550408826078838	-0.08606743158943782	2.920400084879604	1.471083311899456	0.1771039738704663	2.930257433549351	1.40042273670577	0.3961600484762736	2.923920293121418	1.417290663206087	0.4965702129845333
257	8.533334	3.060457690526593	1.052171046084816	-0.2561056658204575	3.026463634894193	1.223044470561348	-0.2328745785979108	2.998686113196351	1.359755351184624	-0.2155934399496928	2.993698538472363	1.573035272826411	-0.2143494528345815	3.013552980285918	1.538996639285507	-0.241106388534588	3.087683144024932	1.536596527050026	-0.3675583248209898	3.053522524446514	1.41091737072172	-0.5991297368557388	3.034093887572874	1.299776935653444	-0.7880820838385004	3.062689605724196	1.312252712191144	-0.8596245406090075	3.025246186736131	1.296727200249857	-0.9334794138177104	3.047963905315078	1.285422044910906	-0.9247260228266897	2.975453277965827	1.53657191154161	-0.1891396407644235	2.936151448513157	1.537002653324693	-0.07071229618412932	2.972948537766513	1.463049845522746	0.194025893792774	3.009295243075311	1.398010474831536	0.4136797007025355	3.020216827271144	1.411921424580298	0.5136127748774085
258	8.566666999999999	3.059519674187653	1.03763080968232	-0.2509337154033227	3.02573247694331	1.208650785301525	-0.2278005655338808	2.99790426971553	1.345501701722692	-0.210006650362964	2.993081543012276	1.559097004237529	-0.2090890772220581	3.010934385335223	1.524790460877469	-0.2377807935082728	3.074851831922095	1.522824385328904	-0.367760379471621	3.004427196911899	1.393396181397725	-0.5854869931608142	2.950905185679261	1.278010313051839	-0.76797649914471	2.96451511067846	1.291690469306068	-0.8510643827738119	2.916271549381682	1.270449978870038	-0.9294795000336463	2.947541630790496	1.268449749122419	-0.9085295671967619	2.9757411044947	1.522798395509632	-0.1817491931880774	2.950406159543522	1.523651191241828	-0.05774371470534678	3.021742453042277	1.454763834368459	0.20109849078244	3.082674803785347	1.396486417374213	0.4183548695102715	3.109120016935605	1.406148533422947	0.5169946434117612
259	8.599999999999998	3.058594968384665	1.023949731566909	-0.2461611871469439	3.025012721715239	1.195096943366795	-0.2230845749038727	2.997123467872083	1.332063422251317	-0.204614606586608	2.992667566694017	1.545989934787687	-0.2044202148353907	3.008494019893331	1.511388183791875	-0.2345342911217765	3.062747734214542	1.509359971074432	-0.3675449905503094	2.960039770086744	1.375557213082409	-0.5703686653961022	2.876698665162881	1.25694740716133	-0.7423444185753374	2.870861771217794	1.270513999873947	-0.8292605525183833	2.819320022526777	1.243258810216119	-0.924218099320315	2.852408447745191	1.254768690621774	-0.8777668356360989	2.976220252924714	1.509877530169385	-0.1753216771486817	2.963959093356606	1.510470276350887	-0.04690607790071911	3.06604100163237	1.44603595280016	0.2009524444275271	3.148960448782112	1.393751561002347	0.4078967286233373	3.188761663330034	1.398911824624496	0.5018132932631313
260	8.633333999999998	3.057699468774569	1.011290330999263	-0.2417873455976654	3.024333017437583	1.182532632731313	-0.2187759567269088	2.996385994744814	1.319578617190021	-0.1995713539361585	2.992487646961599	1.533816825114097	-0.200376793639755	3.006329391601796	1.498906668671769	-0.2314086944954354	3.051669580082623	1.496261291153228	-0.3675314402711092	2.921530994022596	1.357513480090493	-0.5546467408889919	2.813082359930041	1.236126783445133	-0.7148584032980262	2.787935989188662	1.246173094815909	-0.7988385868014146	2.730576206751673	1.215451055502098	-0.8810270079590251	2.759163625101893	1.240835642906369	-0.8231327653486736	2.97688424866723	1.497910491461507	-0.1699249576609093	2.976477405278772	1.497590196722553	-0.03785099248892795	3.105392969302896	1.436751980736818	0.1988387830338853	3.207231762690628	1.388553464288035	0.397913060828647	3.257928688436612	1.389353912010218	0.4855253963363699
261	8.666667	3.056846286511666	0.9998133168675563	-0.2378072148407575	3.023720094008553	1.171101586777601	-0.2149223089351413	2.995733102451002	1.308175086030298	-0.1950320670317255	2.992558651442322	1.522659670394116	-0.1970001090656402	3.004514641192784	1.4874461127237	-0.2284484628407309	3.04180380631582	1.48364781964253	-0.3679956714509526	2.889726599288138	1.339504280977381	-0.5385685984700483	2.761338407359925	1.214960994083297	-0.6889996995531927	2.719578642617849	1.217937267930513	-0.7730538816074426	2.65292569114655	1.187123585485723	-0.8533960458964294	2.679213272470924	1.223281222002599	-0.7753681858727689	2.977719905892946	1.48697673578659	-0.1656393154650508	2.987649658340965	1.485177244849659	-0.03034622880652438	3.139442701510387	1.426962467819281	0.1966688565672963	3.257512846234268	1.381132345937148	0.3940221664136559	3.314375917752616	1.377827300763678	0.4811573297462267
262	8.699999999999999	3.05604489451833	0.9896840679406445	-0.2342163562612843	3.02319801269733	1.16095187990037	-0.211568027128095	2.995204501014103	1.297984138899188	-0.1911448888642992	2.992887702987483	1.512600777946811	-0.1943390037299007	3.003107747911004	1.477107399280569	-0.2257000401308302	3.033290716292337	1.471684194752865	-0.3689467796478365	2.865129357143013	1.321976465218198	-0.5225178666248598	2.722194166749992	1.193406309613697	-0.6581619412532327	2.667262148018616	1.18792939868039	-0.7340545704948251	2.591325158115892	1.157917568064232	-0.8148443307589021	2.620515622348195	1.200178354670686	-0.7346293280221445	2.978709880858454	1.477156376896099	-0.162556359275105	2.997189629917505	1.473434063271413	-0.02440246854255774	3.167768037370651	1.416825628586829	0.1915015951315251	3.298806325840524	1.372321653605476	0.3808214850747917	3.354557949942026	1.365145010402595	0.465256944788479
263	8.733333999999999	3.055300749824666	0.9810708786583318	-0.231014318165258	3.022786742009645	1.152239584786874	-0.2087529571956772	2.994836522105467	1.289149070759857	-0.188036960987216	2.993475114441261	1.503741987472274	-0.1924344098303991	3.002152176448506	1.468008752953088	-0.2231995649072266	3.026160545636836	1.460574522123228	-0.3701068666077932	2.847851502086084	1.305539171661743	-0.5081733895966023	2.695520767286231	1.1722750206951	-0.6300743245533369	2.630918984973842	1.15845279282665	-0.6999708650566677	2.546917520202593	1.12763964100564	-0.7575730526959071	2.582456437134257	1.173705772394873	-0.7064506027954164	2.979834804257323	1.468548442610297	-0.1607579457111176	3.004879889545348	1.462589082928485	-0.02021241564608837	3.189981035176612	1.406557130656699	0.1839435379247282	3.330735148735979	1.363004737212635	0.3630988409586587	3.376020546397392	1.352168494487657	0.4455011145378748
264	8.766666999999998	3.054616935624411	0.9741394053020404	-0.2282031258116035	3.022501406129308	1.145125124497586	-0.2065140472803806	2.994659423136099	1.281823699031911	-0.1858194162206956	2.994317217485886	1.496209307026323	-0.1913132337596778	3.001679819664685	1.460289561674476	-0.2209712855164617	3.020320493879105	1.450543750694831	-0.3708520792123498	2.837666296595554	1.290807105379808	-0.4978532350329384	2.68074648072032	1.152439102541685	-0.6065332074222067	2.609358693533951	1.131530050319936	-0.6708489298846143	2.519261631439565	1.098808154048547	-0.7188700170060343	2.561407428361563	1.146296389485189	-0.6790857647271623	2.981074698982413	1.461274505005567	-0.1603074375760314	3.010573289984098	1.45287085290748	-0.01821245950014795	3.205740013903442	1.39637778746059	0.1775779191503593	3.355300508388242	1.353764550292684	0.351549540439087	3.386635360325834	1.340124551495688	0.4496277883358788
265	8.800000000000001	3.053994101763363	0.9690449602014224	-0.2257889175672234	3.022351133164695	1.139763829647484	-0.2048900116714523	2.994695524885755	1.276161965823246	-0.1845945503475024	2.995406473750891	1.490140548697281	-0.1909910858424571	3.001710622288114	1.454098377213885	-0.2190340349392549	3.015563611400248	1.441805448533511	-0.3701197944229387	2.833961612735326	1.27838290576382	-0.4939305560255976	2.677054028330728	1.134852893035651	-0.5962889710988756	2.60110068093051	1.108935922412381	-0.6540516308216147	2.505879005215903	1.074497674800863	-0.6925849292004599	2.554460137642606	1.120058198649266	-0.6567810470378239	2.982409137293282	1.455466764710425	-0.1612504084745347	3.014163543182881	1.444485410593946	-0.01923800347420815	3.214544283428814	1.386494041741759	0.1734140640741273	3.373781373292364	1.34483969092216	0.345511948200725	3.405279881639827	1.330517975135709	0.4432520961964129
266	8.833334000000001	3.053431249850716	0.9659272673957976	-0.2237836906554632	3.022338423519215	1.136301991405246	-0.2039262309732119	2.994958435607225	1.272316212894258	-0.1844576003669219	2.996737217631233	1.485685535824546	-0.1914777781217175	3.002262582631454	1.449591318952778	-0.2174123279069899	3.01166643206549	1.434569339967116	-0.3664310812909297	2.835915237831844	1.268893140190679	-0.4973585879656187	2.683586281692857	1.12087123631885	-0.5960364156690349	2.605103869188005	1.092575399765814	-0.6468276423970636	2.506313793432973	1.057087117679113	-0.6793222327178121	2.561473618468872	1.095960723462284	-0.648959863886026	2.983819841419348	1.451269644684498	-0.1636144251569979	3.01559871990146	1.437621018365334	-0.02458894676045249	3.215693677266579	1.377099100410633	0.1719434415653193	3.385813856380958	1.335991590158687	0.3388376499097885	3.432120852199464	1.323444784230515	0.4189486582038332
267	8.866667	3.052927121250779	0.9649000589743659	-0.2222008000805364	3.022459678021463	1.134870055421393	-0.2036663629615704	2.99545341371346	1.270434059803374	-0.1854814782617659	2.998308948321298	1.483008335540281	-0.1927707400451303	3.003358819771441	1.446932463010998	-0.2161364032329779	3.008474029085272	1.429026832406405	-0.3578611969210302	2.842552655784034	1.262958695405182	-0.5060630699747122	2.69920607143889	1.112528105305875	-0.6021716214117359	2.620563631389117	1.084631685214129	-0.6505157604146103	2.521271252679698	1.048838791066351	-0.6925362751082167	2.584080742269066	1.075110291226337	-0.6510966244235071	2.985292131454953	1.448842093871579	-0.1673925647455809	3.014898078928277	1.432457591146347	-0.03586593975198929	3.208501120619406	1.368429750701802	0.1766441025192829	3.390275494323672	1.326884634836766	0.3300730142858768	3.450485432440175	1.317605688923476	0.408343877994071
268	8.899999999999999	3.052481387300125	0.9660422150744049	-0.2210564919723747	3.022705856114107	1.135574434521066	-0.2041479973398874	2.996177218315846	1.270650903693868	-0.1877089428713187	3.000125024972764	1.482282353354534	-0.1948513691450058	3.005026648865108	1.446288366604471	-0.2152466942906729	3.005965177962404	1.425342450527354	-0.3422310444709291	2.85281722422849	1.261115740068918	-0.5122092618044676	2.722189612986408	1.112632781771017	-0.6097576927513316	2.646162378558502	1.088229408938361	-0.6678220797961042	2.549955146869846	1.05346152078641	-0.7131673709795946	2.622869245763179	1.062191318479036	-0.6822138914957312	2.986814202792845	1.448352297207933	-0.1725299729073554	3.012133039908639	1.429175595940631	-0.05469614348947101	3.192393839930733	1.360823704736572	0.1898036163135739	3.381821308450733	1.31743969725149	0.3417301131956513	3.451153665472564	1.311569984951342	0.4222897375185725
269	8.933333999999999	3.05209610333164	0.9693836560586782	-0.2203725362133794	3.023063753797911	1.138481116121288	-0.2053942938655552	2.997117526124189	1.273070639713197	-0.1911458720576404	3.002187683511205	1.483669873950883	-0.1976782028743219	3.007290892383797	1.447808606518792	-0.2147972537285419	3.004315017233465	1.423657363692111	-0.3175770817091551	2.865753618853407	1.263698273733694	-0.4992719064315342	2.750404261654613	1.1242581267288	-0.6415667244333554	2.679994983031377	1.106995378878824	-0.6970711098699075	2.59239175595969	1.075431763654874	-0.744023818364712	2.674983681442449	1.067153781903223	-0.7166802738909717	2.988374333316624	1.449956486645747	-0.1789057097661337	3.007380237887215	1.427949363604393	-0.08222140028236749	3.167084537822661	1.354733020888312	0.1930668487463189	3.347367307333583	1.30785048640897	0.3528996925546246	3.419720612455494	1.304570141970151	0.4328415007678695
270	8.966667000000001	3.05177665680085	0.974883071886028	-0.2201770430012541	3.023517981483495	1.143600752059128	-0.2074035093250177	2.998255628557491	1.277756696681831	-0.1957426891030553	3.004496836362016	1.487322809574143	-0.201178983991247	3.010172470573758	1.45162514092768	-0.214861424737567	3.003956481691505	1.424157036742788	-0.2832508510243041	2.880683926653664	1.270763159904681	-0.4434503010504606	2.781443620381753	1.148939011791603	-0.6965720927332599	2.720052789852803	1.142819119908875	-0.7718148744041829	2.648673983227969	1.117984611949336	-0.8442562245104086	2.736286244791659	1.099334943411157	-0.7919489416312275	2.989960984664536	1.453797473139306	-0.1863066738890236	3.000787813219584	1.428963172067428	-0.118260391765254	3.133321608381411	1.350796617692737	0.1405105429671341	3.269926791490303	1.299118505354714	0.3926733740531677	3.333860702645866	1.297315659249745	0.4854795623777528
271	9	3.051531952812089	0.9824167081608968	-0.2204985425347945	3.024051179999039	1.150875644153926	-0.2101397759801233	2.999565708163667	1.284717159894925	-0.201384161143747	3.007040762229605	1.493365935222738	-0.2052547965476249	3.01367460454368	1.457835392235224	-0.2155467936151987	3.005650013557763	1.42708823165453	-0.2415109080821477	2.897331064933546	1.282019292595396	-0.3321596903611297	2.812496664578495	1.184934548850286	-0.5012780548246695	2.763596875550828	1.192984742176683	-0.5979087444613886	2.714789098447595	1.179234137145526	-0.7058803537389056	2.801238912715915	1.161194575688397	-0.6385971909069232	2.991557826489976	1.459988313440097	-0.1944176254670427	2.992506394298514	1.432430006697907	-0.1602618818689838	3.093211988940069	1.349930775157424	-0.03301453131851664	3.138064763801831	1.293928410580202	0.203176929027145	3.166546473151401	1.292426635565732	0.3081489323692395
272	9.033334	3.051374870217458	0.9917657065538691	-0.2213722035041598	3.02464424839408	1.160164599298197	-0.2135349938390023	3.001015360198629	1.29388800615224	-0.2078770775525641	3.009793394019686	1.501876589768361	-0.2097932984643944	3.017780121847851	1.466479935060882	-0.2170201621443265	3.010597909313482	1.432713144253302	-0.1998139843859559	2.915986746979403	1.296577927596941	-0.214646576465163	2.839631796870034	1.224909396229289	0.1048725045203473	2.805724370758699	1.245490784152234	0.1757598662589074	2.773036980035224	1.245840681501371	0.3041751415200205	2.857459523609237	1.236511659941067	0.2871814889321258	2.993142009702098	1.468595002498737	-0.2028177393605033	2.982666135272933	1.438619245771075	-0.2020064504855767	3.050861405463225	1.3534519647321	-0.2754305133971339	2.978726669789338	1.297898740216841	-0.5091934712282391	2.948555142890938	1.295770939764585	-0.5921750065913582
273	9.066666999999999	3.051320094113318	1.002642793784736	-0.2228403329535314	3.025276703143018	1.171257038072989	-0.2174908411136735	3.002565279352991	1.305134590595782	-0.2149584709626201	3.012709860310479	1.512865704774163	-0.2146722610489072	3.022438074855812	1.477528647543919	-0.2194797484166796	3.020313921818925	1.441302756358854	-0.1702563401341314	2.938585332128485	1.313495164804719	-0.2014128304775088	2.863714024793037	1.257820568061977	-0.1982782831296427	2.845597077574172	1.280473078366899	-0.1879899142684937	2.810638098842399	1.290849736198386	-0.2529457121125772	2.895224659428786	1.289306502089916	-0.197133663272208	2.994683803510909	1.47961942593683	-0.2110164788496953	2.97142756314689	1.447834945593736	-0.2341997633271252	3.012186291891023	1.362837634301698	-0.3165220751582208	2.880742228025513	1.317331889894423	-0.3871155596508168	2.82629372058395	1.314601478922285	-0.3551884986205653
274	9.099999999999998	3.051370603508754	1.014815833118731	-0.224928752987254	3.025925337858706	1.183949122703198	-0.2218793824662406	3.00416908245884	1.318280310314085	-0.2223358913395352	3.015726297302098	1.526221800975256	-0.2197448239150616	3.027536045506424	1.490845799524463	-0.2229728148606693	3.035710301832646	1.45303918843231	-0.1594758750259479	2.970128721130418	1.333348406673404	-0.259848861207617	2.902674517155869	1.282748399330042	-0.4995893612880122	2.899444701222943	1.295954045803662	-0.575624813058374	2.882180523593931	1.30501084219924	-0.6783688400537224	2.945349322092192	1.309809255851613	-0.5492312205239378	2.996154941410762	1.49295202676093	-0.2186162256440372	2.959249082645223	1.460258439541165	-0.2514031961971759	2.980661577443823	1.37839952747893	-0.1924503652352749	2.884661889855661	1.34935631310872	0.0691912350050413	2.861732527431705	1.346199736038831	0.182899960440416
275	9.133333999999998	3.051514458396064	1.028133332288083	-0.2276422715212163	3.026563932035501	1.198059733135243	-0.2265363125799259	3.005775628779527	1.333116317502475	-0.2296685983997398	3.018770629346132	1.541703533085433	-0.2248240736349781	3.032909052259017	1.506188212515789	-0.2273446964054121	3.056409231241128	1.467870133343404	-0.1687164889948462	3.011809569606782	1.355894590249851	-0.3413455455440548	2.958381783924839	1.303480242982541	-0.5795068589095224	2.965729681781264	1.303161976996029	-0.6619184579465039	2.966759454283229	1.301709746455931	-0.7555395096260155	3.004530520850359	1.312536171633305	-0.6795750989685688	2.997536591262354	1.50836443546443	-0.2253277051827576	2.94691808173282	1.475840642486826	-0.2526395305130335	2.954559659176953	1.398797842882823	-0.07594529508357076	2.933555951586432	1.386216545750012	0.1728316275236738	2.943561949100211	1.383991608707247	0.2622107364091132
276	9.166667	3.051726279558607	1.042494474159981	-0.2309558010800307	3.027162497244845	1.213424054152724	-0.2312518069009241	3.007329443001397	1.349418602801906	-0.2365373233240713	3.021768060092521	1.558992455973811	-0.2297035999879846	3.038354932516479	1.523255839085132	-0.2322568528065724	3.080566612933521	1.485555267406153	-0.19483017122416	3.061733662989129	1.380051285546031	-0.4250115847253718	3.027628735803013	1.321833819418924	-0.6406923060019142	3.041158485944209	1.311116220028159	-0.7312672586232779	3.050619322860034	1.297540365965032	-0.8289957833318762	3.070838085706476	1.313623936523425	-0.7647462219152271	2.99881982342353	1.525551739994683	-0.230983363445504	2.935201801167941	1.49428471540154	-0.2403185158078572	2.929840904261868	1.422436771939184	0.01012217931183225	2.963486681423403	1.420497544499652	0.2294869387687129	2.975196050916848	1.421537978196168	0.3278874162811627
277	9.199999999999999	3.051973361942491	1.057798466714421	-0.2348148530040814	3.027688173393491	1.229865950690347	-0.2358375949532992	3.008771838832688	1.366941390017392	-0.2425895293085638	3.024655178031333	1.577722873192938	-0.2342377873159792	3.04367721936836	1.541704930382992	-0.2373010134479121	3.10544456119645	1.505645651468397	-0.2309482717108575	3.116487509014174	1.404732380644588	-0.5007391916128909	3.10866266971572	1.338777972326841	-0.7141535663923205	3.12647521758693	1.323228249501992	-0.8081054631504215	3.141282739668271	1.302531225365638	-0.9039932067389639	3.145164845962114	1.319949507769786	-0.840340184077667	3.000006336566003	1.544165797568827	-0.2356158055105989	2.924641678961896	1.515149453542424	-0.2200031843298692	2.902992966130935	1.448008379683925	0.07861327961012714	2.947604554163042	1.447294965952836	0.3050557667637097	2.942412669573574	1.453831792610254	0.4048882623866836
278	9.233333999999999	3.052223576396289	1.073920419894931	-0.2391035670436884	3.028108857263786	1.247191449098558	-0.2401616240651057	3.010048796968122	1.385426989231166	-0.2476854808003608	3.027383396536736	1.597535281022854	-0.2384052867828097	3.048728531602115	1.561186990490074	-0.2421521991315495	3.128995307030126	1.527455896566584	-0.268560183422256	3.172701942693038	1.428779914009285	-0.5595980624233139	3.197253066494828	1.354899569978882	-0.7799799229109879	3.219096813240847	1.339507853532033	-0.8737751263701755	3.243858350889976	1.32001278631152	-0.9748025081264557	3.226739792481894	1.335786811661254	-0.909235580416454	3.001100883623051	1.563868873241222	-0.2394675163897987	2.915365199188969	1.537915379686639	-0.1982815667397161	2.872232478688779	1.474355219425927	0.1273965745911562	2.888599569005907	1.466041372277218	0.3607895129626149	2.866569312072901	1.478683151986512	0.4562881869164797
279	9.266666999999998	3.052452566154969	1.090702374085926	-0.2436475882295725	3.028400329226864	1.26519129059361	-0.2441263592800646	3.011120750177608	1.404618165295053	-0.2518400426000787	3.029913632570735	1.618105577301744	-0.2422614325623919	3.053410365376612	1.581387060682945	-0.2465635101994653	3.150366601254837	1.550228660601399	-0.2991555774096296	3.228235972033747	1.451292340500301	-0.5890337842515178	3.288588868443113	1.371221655114287	-0.7878667798614291	3.314955898516583	1.359375854097278	-0.8790084952700286	3.35363685180354	1.347204826491367	-0.9778784038916374	3.312663800192105	1.363651320694876	-0.9185926889542988	3.002108192921351	1.584348654437814	-0.2428909602154259	2.907221315207038	1.561967043051	-0.1811783394909385	2.837426325744561	1.500600229493642	0.142413887152275	2.806396155282725	1.479596140427159	0.3688662851085137	2.774771511472303	1.497665833784364	0.4642944573608668
280	9.300000000000001	3.052641218007155	1.107964309923558	-0.2482956592326338	3.02854345953031	1.283635449671922	-0.2476835036450012	3.011954995067345	1.424238448128651	-0.2551316172162378	3.032212800065595	1.639091762599206	-0.2458832379517746	3.057648481556805	1.601975793549418	-0.2503721052715768	3.169396519896453	1.57330750883938	-0.3177249013718116	3.28162669321791	1.471686589954056	-0.5876478297204095	3.378125310484072	1.386979131157269	-0.7723882427530617	3.409553394743365	1.379820685772736	-0.8629883360534978	3.463109106859703	1.376625344279995	-0.9596239280198389	3.39786707784633	1.398474633360256	-0.900654188924485	3.003032906375863	1.605271489935947	-0.2462122085197768	2.900068706408144	1.586728971136742	-0.1722321611364009	2.799756706993073	1.526231523138233	0.1248903782708847	2.718605583134213	1.490835817707661	0.3382805479731876	2.685162817225257	1.513549672852039	0.4366956153694513
281	9.333334000000001	3.052773508906897	1.125493171275501	-0.252943664278556	3.028520754287497	1.302258345176231	-0.2508407008008328	3.012518165144208	1.443973053616096	-0.2576784234302775	3.03423120829153	1.660112679441702	-0.2493696017634733	3.06134092004471	1.622594472165499	-0.2535206369398745	3.18590731898166	1.596207442208475	-0.3231286109429299	3.331224914880163	1.489584957685898	-0.5582142349566139	3.461307480563999	1.399238210646772	-0.7476123449655109	3.498057204257809	1.396031923760433	-0.8339058295920677	3.562648568373133	1.39976487956681	-0.9172447458086933	3.477337077199546	1.429481668203539	-0.8587318016623319	3.00387004502652	1.626255318679632	-0.2497027319958088	2.893832200927008	1.611643388379432	-0.172431786693641	2.76114296196933	1.550975873038711	0.0861544827631589	2.636962647973626	1.502191219512503	0.2767878209894731	2.604047223593927	1.528389464453304	0.3717447712070754
282	9.366667	3.052835521739083	1.143035326800844	-0.2575282675804194	3.028316408175133	1.320757113140393	-0.2536633172429738	3.012776899718217	1.463471288541001	-0.2596346250288813	3.035902632444581	1.680757797728386	-0.252839516346711	3.064356066247217	1.642863431312274	-0.256050403739838	3.199529707881087	1.618568808247028	-0.3169480522035681	3.374975057826294	1.504955500419707	-0.5034351945981634	3.533118009353098	1.405085473535201	-0.6724722068770629	3.57482827134103	1.404360078390456	-0.7566860403532691	3.636051186651687	1.411873586970219	-0.8339701127747648	3.544947755170357	1.445678246075615	-0.7860289826672284	3.004605190445581	1.646878273225651	-0.2535822817966337	2.888487188603543	1.636147150897159	-0.1810318692462867	2.723717657044606	1.574651703993792	0.03881133826696247	2.570416714660025	1.515662096737532	0.2073814374750241	2.535785521112858	1.543214898361391	0.3016202550664915
283	9.399999999999999	3.052814450460938	1.160327510212105	-0.2620166545207857	3.027917881538613	1.338831605078833	-0.2562676035331101	3.012702488434354	1.48239412622133	-0.2611985851721354	3.037165961303944	1.700641264750457	-0.2564211119342864	3.06657176853909	1.662427258734614	-0.2580809656645743	3.209868316488229	1.640074793884819	-0.30247005561666	3.410733412862697	1.518265573821074	-0.4345039754754033	3.588642924977396	1.403826266789352	-0.5074267921685723	3.635396686904539	1.404073078019457	-0.595381700020524	3.674868677787232	1.413494789986527	-0.696570060175477	3.593889994717572	1.443949274471916	-0.6177474255107561	3.005224448945968	1.666739718683263	-0.258021399353263	2.884094486537398	1.659697238269182	-0.196481600008117	2.689502057728153	1.597071066468955	-0.01271751038238851	2.524809939535106	1.532583546604093	0.1511211448111088	2.480949164819979	1.558800705596305	0.2449640775934167
284	9.433333999999999	3.05269804937058	1.177108589974759	-0.2664006001943365	3.02731684772148	1.356200888608405	-0.2588085120905197	3.012273582077117	1.500434297104996	-0.2626075324450859	3.037973138108519	1.71942506104409	-0.2602242564209582	3.067891021819611	1.680974779549408	-0.25977090399244	3.216624295689776	1.66045647393007	-0.2834855685672835	3.436949989858444	1.530654005315776	-0.3691860202323647	3.6237701845471	1.399508100544438	-0.4158925778436776	3.677646392873722	1.399084594318924	-0.5045901996320469	3.68744819667626	1.408716671140137	-0.617593403141349	3.624683117179995	1.432371415753532	-0.549119600223824	3.005717862125274	1.68548576980289	-0.2631282418619521	2.880780021934438	1.681741722102774	-0.2169437777539751	2.660044372218459	1.617890173187705	-0.06951666624770697	2.496172974501673	1.553122374927511	0.09853601647337629	2.43659897334397	1.57613379763487	0.1882521886957333
285	9.466667000000001	3.05247370862643	1.193115835608154	-0.2706901475805714	3.0265081258449	1.372600867496717	-0.2614655842774434	3.01147475001902	1.51731506327258	-0.2641223378339904	3.038285343377438	1.736820706315333	-0.2643296141106298	3.068234889080183	1.698239316323918	-0.261296635959987	3.21960707204944	1.679556188334852	-0.2633277681833073	3.453801383009095	1.544056812694425	-0.3117851466909375	3.64079199723844	1.401159421113351	-0.3279850489158427	3.703469948049802	1.398874568049295	-0.4116877330697248	3.682362495453584	1.405250803794466	-0.522057399959844	3.645831989234825	1.425967963717264	-0.4686654538143388	3.006077058218865	1.702811318059669	-0.2689456538366813	2.878673428768601	1.701746861619581	-0.2404632365557451	2.636114849965338	1.63661620565454	-0.1273033591419414	2.467646598351668	1.576325592176489	-0.001537275767997628	2.386860315511794	1.596022395309158	0.04540727637644743
286	9.5	3.052129035065139	1.208134364253361	-0.2749216521477016	3.025489252636232	1.387831283869053	-0.2644135233431301	3.010297457018135	1.53283898657116	-0.2659866472542559	3.038085256112586	1.752636669817243	-0.2688082338267729	3.067564326128557	1.714035888545718	-0.2628436203095561	3.218850976388147	1.697337862589783	-0.2443682152206954	3.462130774982071	1.560405235597953	-0.2682256219412891	3.643799759128222	1.416344178780308	-0.2324365899893066	3.715311926026102	1.412753968277918	-0.2997622103740869	3.66199289108438	1.411902750368833	-0.4058827531478685	3.665440978757188	1.438657562149494	-0.3709588902218505	3.006300710723711	1.718517398718162	-0.2754866832963847	2.877959355277474	1.719448553758328	-0.2655792658382403	2.618540550477329	1.652911644474395	-0.1888419707477975	2.440604766028217	1.599972183921513	-0.01852270860823586	2.345985265326075	1.617724473170829	0.004045922545228162
287	9.533334	3.051653161516303	1.221998246536823	-0.279164829975669	3.024262481989582	1.40175526311624	-0.267817100314794	3.008745319104779	1.54688740279823	-0.2684277919343231	3.037384300586944	1.76677809439743	-0.2737273809804196	3.065895448935851	1.728260228168232	-0.2645994080436951	3.214645049487134	1.713801061007628	-0.2277481179132248	3.462787209975534	1.580469100100323	-0.2342539100639296	3.636221544702019	1.446501922340749	-0.1276295091987681	3.713800315130804	1.443209675297644	-0.1430740586209252	3.629993980631201	1.432972713004522	-0.1578843685902576	3.684192370775475	1.472435538753521	-0.181784426919133	3.006398422840486	1.732511314291854	-0.2827530903291566	2.878914373702359	1.734809035136215	-0.2915373883478313	2.608573456111667	1.666507428363122	-0.2602872240912811	2.413746905709673	1.619963237041674	-0.1351191965671746	2.311777165941242	1.637977948676115	-0.1711825935087437
288	9.566666999999999	3.051036784453864	1.234572386477987	-0.2835099788000717	3.022833517367456	1.414276498442242	-0.2718205228933853	3.006831650474042	1.559393818394502	-0.271643831979421	3.036213963831286	1.779216930009697	-0.2791341877808489	3.06328376811051	1.740861758822883	-0.2667357298921276	3.207426780398199	1.728954072500908	-0.2140840384794865	3.456558047151728	1.604146937223721	-0.20269403143444	3.62139908687308	1.489279316761214	-0.08359650591128322	3.698945792932915	1.486057846160739	-0.1055307263696048	3.59799617137909	1.467452640036693	-0.105020438931735	3.694982160261402	1.517527584895082	-0.1491628292580838	3.006386223950269	1.744775094372719	-0.2907188590838807	2.881847395492016	1.747935404088485	-0.3179859435331842	2.607867071616395	1.677144816157425	-0.3178737091537912	2.398555737645637	1.630751708852532	-0.2049205203776492	2.29450756573151	1.651344696758898	-0.2192184924975858
289	9.599999999999998	3.050270638348473	1.245730255521465	-0.2880437002147506	3.021208333626723	1.425301790593109	-0.2765230965566616	3.00457393712396	1.570293411746319	-0.2757633033679175	3.034606945808831	1.789925608841302	-0.2850122224806887	3.059788721855735	1.751785844435602	-0.2693545768396584	3.197497727411196	1.742722079109365	-0.2029908882452091	3.443368523467766	1.630496724890659	-0.164917320190175	3.599869122573029	1.540317381170589	-0.02193988020533674	3.66973685604494	1.535351549311087	-0.02002624341317995	3.565912387659925	1.511226260664822	-0.05090129904692837	3.693328120149709	1.565826090978691	-0.03946452514397281	3.006277627326894	1.755296308401601	-0.2992906645235294	2.887002596640783	1.758951703704917	-0.3447852768590151	2.617344490232957	1.684916567308568	-0.3806644061148481	2.403070000555901	1.632506552469554	-0.2314073182411181	2.302379818814461	1.656867724140434	-0.2196147189181641
290	9.633333999999998	3.049346477468331	1.255331163951579	-0.2928338776420024	3.019393740289345	1.434712354958279	-0.2819666824637613	3.001996031482192	1.57948956739795	-0.2808430048125624	3.032592265282659	1.798837469869831	-0.2912810190754613	3.055467401583713	1.760940135232157	-0.2724876349764128	3.185005665264207	1.754902175062665	-0.1935233665978322	3.422350931778514	1.657494889778336	-0.1133843399780511	3.570555187691832	1.592128877958707	0.07055400375173078	3.62596063417243	1.583279316825049	0.09031666176338424	3.532828004593167	1.5564294462563	0.06761448829720945	3.677132439795329	1.609874958623418	0.08692193107914199	3.006081576388985	1.764024815225393	-0.3083066074509155	2.894528514144095	1.767949699540919	-0.3716066936866231	2.637024236458281	1.690225567797833	-0.4708118146407506	2.424483019466255	1.629547871642241	-0.4853167548259306	2.32979198417945	1.657775169654954	-0.5178678600696802
291	9.666667	3.048258912246206	1.26322983523091	-0.2979243267032719	3.017397921452587	1.442373348225892	-0.2881419911937828	2.999127801212238	1.586864082641188	-0.286885867238845	3.030183896196064	1.805860869278899	-0.2978215211933731	3.050357226262275	1.768215159482845	-0.2761270163894229	3.169918531833045	1.765235022184339	-0.1852814869232307	3.391780597722019	1.68207499210735	-0.05683684345759057	3.528873145918706	1.636465743824274	0.1193387977361146	3.5674512168954	1.624278314344702	0.1848247446539924	3.49971134088589	1.595613412703365	0.2484733515866144	3.642577074091808	1.645847611111328	0.2179233654138572	3.005796724542415	1.770879213357665	-0.3175580163663929	2.904374061207586	1.774987558681434	-0.3977625209046272	2.665824290884303	1.693566671828647	-0.5432243479411329	2.456459859814506	1.627904821163766	-0.6202905162795754	2.364256618660992	1.658444254148043	-0.6659508114727886
292	9.699999999999999	3.047006329765156	1.269315343808594	-0.3033220965660566	3.015230034174369	1.448174324649733	-0.2950027288840584	2.996003893951824	1.592319184756148	-0.293873838927861	3.027386822633682	1.810921871671731	-0.304512218562057	3.044483900534277	1.773525183097521	-0.2802513281124586	3.152052608912024	1.773509764519885	-0.1781215061978326	3.350062759660693	1.701953852763803	-0.004494083728987013	3.467506623554005	1.668002487849286	0.1867383420231334	3.494274070537835	1.656830061863283	0.2834024337864777	3.463166795155365	1.627665200905822	0.388371076561988	3.58263061215185	1.674179498625162	0.2698193342134595	3.005415040740754	1.775790921430784	-0.3268394164452481	2.916331146953425	1.780142325037712	-0.4224683836599793	2.703106392260218	1.695199281543514	-0.5994331432943573	2.499984892958909	1.629319751618648	-0.7173769347735665	2.409864044545369	1.66063626897143	-0.7592713638651146
293	9.733333999999999	3.04559136734164	1.273530286281677	-0.3090011455764045	3.012901594998108	1.452054348379783	-0.3024700022219666	2.992662717921658	1.595805585818878	-0.3017469759834254	3.02420923899771	1.813991804755491	-0.3112429023651783	3.03788272774752	1.776832682942585	-0.2848346578333683	3.131248094662079	1.779549791612476	-0.1721555188327208	3.296471573046063	1.71602099031618	0.03925383502115939	3.383899621971695	1.685700910800134	0.2584392055061808	3.405664862725369	1.679792073707544	0.3562109567705756	3.410426275247972	1.65408630634934	0.4582079347680599	3.489607528899012	1.696761346705878	0.3527686557034675	3.004927142834404	1.778734493706511	-0.3359595683578076	2.93011439510663	1.783493765808468	-0.4449804250152204	2.748291567271814	1.695231296230036	-0.6493809411924603	2.554391702606952	1.633049199783561	-0.7896527649959436	2.471949987182715	1.66411203244781	-0.8461238478859515
294	9.766666999999998	3.044020685098205	1.275882756185154	-0.3149149781858104	3.010426891708927	1.454019277208356	-0.3104399712960664	2.989143594956528	1.597341442856654	-0.3103896178911145	3.020665670382241	1.815107523015877	-0.3179260555699167	3.030603410021714	1.778169158110242	-0.2898540948898003	3.107427917971535	1.783253107899497	-0.1677168787067989	3.231177257626571	1.724134487824107	0.07265439669931034	3.280111934067302	1.691414511776537	0.3029783478100325	3.300787798058368	1.694799423691197	0.3946618745944416	3.333178559346757	1.679101347678433	0.4948822204105578	3.362296906589054	1.710371459209928	0.407305074347122	3.00432330503622	1.779746638459777	-0.3447514591640615	2.945372819125294	1.785115598387835	-0.4646957302808447	2.800333127317471	1.693749652179585	-0.6956341031695151	2.617656661835896	1.637891837031776	-0.855618669590226	2.54989910078832	1.667690656811262	-0.9283409600726665
295	9.800000000000001	3.042305701992366	1.276440842854276	-0.3209967645986086	3.007823885679194	1.454138220961984	-0.318780660035448	2.985487885069604	1.59701028493366	-0.3196240877052845	3.016782321486613	1.814369839861985	-0.3244965652505192	3.022721828886101	1.777634155864683	-0.2952887019613765	3.08071113228161	1.784604641514128	-0.1652500256278115	3.155602335210743	1.726810334728436	0.09426614750237663	3.16028790829534	1.688495408144039	0.3260121943029025	3.178975070738625	1.703303741722435	0.4114785963561966	3.222036516900795	1.702764931138321	0.5133345722716708	3.20786857181477	1.713242027957486	0.4450265811890454	3.003596236685681	1.77892388503134	-0.3530707603984419	2.961715359658149	1.785067186435547	-0.481030252733326	2.857664549904307	1.690868349171925	-0.7321574438236647	2.68846398370737	1.642599925667612	-0.9048679135091579	2.642328484774858	1.669956148848384	-0.995065584390858
296	9.833334000000001	3.040462642845142	1.275320957643254	-0.3271715206119151	3.00511465407624	1.452533261280262	-0.327348707217415	2.981739421138896	1.59495136237331	-0.3292396158480496	3.012598860235779	1.811936242165568	-0.3309212216180357	3.014343608275774	1.775387753152025	-0.3011309328926456	3.051414351204631	1.783678206805686	-0.1652629714391911	3.072399978386373	1.724964228666056	0.1020149157938881	3.029979054716032	1.680595901919067	0.328584108310556	3.04251535723343	1.70579211600278	0.4142824280535005	3.076113361536881	1.720161099571994	0.5146943758524687	3.041844571114934	1.709235826834835	0.4491119909139027	3.00274229853392	1.776414844949537	-0.3608100455060201	2.978726257936433	1.783395306346664	-0.4935521201563007	2.918315547406646	1.686732470269377	-0.7561298786874444	2.766755193910585	1.646174861767836	-0.9266156961257024	2.747118972138019	1.6698845151527	-1.021275051450288
297	9.866667	3.038510105345666	1.2726769459137	-0.3333738448507817	3.00232409245124	1.449368708274981	-0.3360210476518551	2.977942070158056	1.591346865650899	-0.3390480541593989	3.008168667701062	1.808005828820477	-0.3372043227474455	3.005599051148053	1.771632997350453	-0.3073941052477049	3.020019058853524	1.780646049528233	-0.1683710654519694	2.984800489121868	1.719649654381222	0.09416911717011278	2.895443881604358	1.670317585987217	0.3013397333449221	2.8970931920391	1.703466724578755	0.390710876591897	2.905362097678981	1.72838412766471	0.4929181464297118	2.876833881746903	1.702894191471436	0.4204780295028241	3.001762874319726	1.772408496871365	-0.3679163918390551	2.995980792215058	1.780168767638013	-0.5021554427009089	2.980018885828475	1.681472246128992	-0.7694183588431832	2.852811939336823	1.647959364040331	-0.9599379855092628	2.857219104253103	1.666568266745686	-1.054929104569057
298	9.899999999999999	3.036467020104907	1.268689920786651	-0.3395596015549076	2.999478432131908	1.444836124850462	-0.3447040974090043	2.974138839757422	1.586402986617964	-0.3488950665643377	3.003555011222511	1.802795437297978	-0.3433692296607291	2.996635343367985	1.766590474574507	-0.314096075574765	2.987172217206528	1.775749063330578	-0.1751194436600537	2.89640162461404	1.71190081323052	0.07130458742867452	2.763458326063634	1.659240098274177	0.2524115255436601	2.751071259198732	1.698351477808767	0.3419779324586678	2.727630958760606	1.729207230872177	0.4439733080879366	2.722886862817168	1.6983185438377	0.3734443831397981	3.000663697839854	1.767113818063788	-0.3743757251190352	3.013043706796527	1.775489148089245	-0.5068975966647761	3.040702050789502	1.675184712701503	-0.7724442000233749	2.945534827977648	1.64687482021132	-0.9883644851325454	2.964102800056164	1.659449470909334	-1.091709898987021
299	9.933333999999999	3.034352019315344	1.263551677339876	-0.3457075100126271	2.996604917677788	1.439135095073619	-0.353331576564352	2.970371328320489	1.580327402975831	-0.3586585907840415	2.998828335002	1.796513662495407	-0.3494566653562395	2.987612205744128	1.760473510561256	-0.3212584244344906	2.953709478988232	1.769271423661278	-0.18597901711042	2.811142852558118	1.702630862441737	0.03602481554669044	2.640470451955865	1.648228156353967	0.186709562834117	2.613347025585867	1.692059432280996	0.2641836058320245	2.561075038184291	1.726232049527461	0.353665588806711	2.5890634250094	1.698003542217988	0.2875676232890041	2.999453896237868	1.760733949967254	-0.3802105760744634	3.029473438895327	1.769474665529997	-0.508025093739461	3.098399467732169	1.667933420584733	-0.7656904133304927	3.042065042913213	1.641447180215704	-0.9925094171900667	3.07071851912643	1.648794204713522	-1.091061600836607
300	9.966667000000001	3.032182979480435	1.257430487844107	-0.3518186112167957	2.993731011831386	1.432438307878472	-0.361863093664431	2.966679187632905	1.573293818035662	-0.3682505488081433	2.994066386958091	1.789322890122977	-0.3555262079285602	2.978700387382773	1.753451406271964	-0.328908171066596	2.92067764907128	1.761513677711428	-0.2013186014873301	2.732922182441949	1.692576358077902	-0.008882204584710167	2.532055685527118	1.637959129050988	0.1069648314700865	2.491740799867127	1.685061200802899	0.1746022877029609	2.420829618668525	1.721828055550638	0.253641599066367	2.484815147276865	1.70101895952288	0.1969679280512416	2.998146856844286	1.753427872770403	-0.3854820707189504	3.044865413378654	1.762238557667983	-0.5060496502768176	3.151354628873334	1.659663365592306	-0.7510755146043507	3.142338643819798	1.630609318986741	-0.981446097774559	3.175401176476427	1.635097116621145	-1.069356526589845
301	10	3.029975107027678	1.250458712158589	-0.3579205794518273	2.990883719257399	1.42488193165671	-0.3702816332560989	2.963102260127894	1.565435918131368	-0.3776067086877918	2.989354102605006	1.781335791818537	-0.3616495097329836	2.970081717157286	1.745645889241775	-0.337071218810284	2.88930256862748	1.752771938821395	-0.2212608644620592	2.66539275108392	1.682254296533871	-0.06321776805781659	2.443767530924156	1.628367953477491	0.01109155552583483	2.392567405639875	1.676586545899716	0.07350593682712399	2.314913551284627	1.714774011380505	0.1452900504239903	2.415172905656171	1.702504573521451	0.1150755658800798	2.996761652940497	1.745306203376165	-0.3902811774888752	3.058898289355234	1.753900041111493	-0.5017117586186746	3.198147519037376	1.650254135078286	-0.7313958583148334	3.244191836550149	1.614193499694827	-0.9674503531637099	3.274321445018014	1.619410825031126	-1.06675328989154
302	10.033334	3.027740868946398	1.242729202144441	-0.3640580411215775	2.988089856460957	1.41656925648138	-0.378573489289676	2.959679815854888	1.556854825638558	-0.386660500447601	2.984779338786332	1.772631290671675	-0.367873084031472	2.961938867186553	1.737143064556198	-0.3457361202429521	2.860769227315164	1.743285050004568	-0.2452969123771158	2.611299073903831	1.671925714088217	-0.1285444011565556	2.379644374099662	1.619036771966735	-0.05472332206420975	2.319077722872602	1.665975126627958	0.01437715906365095	2.239172804992244	1.70261596795898	0.08846789966740803	2.37314172554298	1.697012576279157	0.06751905807415924	2.995322104383342	1.736448176912905	-0.3946879111853001	3.071350194645647	1.744601816743456	-0.4956760630434153	3.237739754599664	1.639602935950399	-0.701941975735855	3.337839558100525	1.592953600073947	-0.9200105241237454	3.367461238744903	1.602960073583445	-1.018363622096451
303	10.066667	3.025491043486852	1.234281619086575	-0.3702782086911324	2.985375053141572	1.407560178842934	-0.3867174754375542	2.956446292342364	1.547609163315481	-0.3953438566412328	2.98042226773219	1.763252603746547	-0.3742080188447439	2.954432797491926	1.727988022169779	-0.3548475907535203	2.836025554346659	1.733222863141626	-0.2722851160357299	2.572029840732998	1.661684215504178	-0.2090985016687756	2.340617544232382	1.610090726963794	-0.1406781992880615	2.271491990203086	1.654564511688882	-0.07725860352418057	2.183085333733626	1.686577430683238	-0.005431769750887688	2.348106173110727	1.685573572145849	-0.01688383172929121	2.993852351859924	1.726900305567429	-0.3987588686554696	3.082105747243216	1.734489729392665	-0.4883218027114931	3.269276154732846	1.62781838075573	-0.6642666758540444	3.406556588432316	1.56862767794761	-0.8401388700787846	3.435391194270683	1.585836133190876	-0.9400959804985651
304	10.1	3.023234385025056	1.225099779691428	-0.3766321114810007	2.982761192448694	1.397860844608994	-0.3946950056949053	2.9534280481708	1.537701153987134	-0.4036033706763429	2.976345206043839	1.75318972283471	-0.3806512813822552	2.947684539127951	1.718167711153596	-0.3643321347940966	2.815737855448783	1.72271675647388	-0.3007712853739962	2.548104935839619	1.651740885852783	-0.3042423502777484	2.32665835951212	1.602675079502591	-0.3228166057309276	2.250143837043908	1.64452691277533	-0.2775356683723501	2.147245689406251	1.6718008411663	-0.2272286918436783	2.336417564233477	1.672600309033497	-0.1977436982511473	2.992372242064102	1.71665985675027	-0.4025464338859842	3.091134251123474	1.72368216515252	-0.4797115350373497	3.292296298377227	1.615338044588111	-0.6309865180480243	3.432595137521416	1.544895082676801	-0.7906830341233633	3.461692427477445	1.569535145389637	-0.8850351602169639
305	10.133334	3.02097811669862	1.215123538404298	-0.3831605654705922	2.980264420311521	1.387430060406996	-0.4024857223149674	2.950640583224431	1.527083025984669	-0.4113968069178291	2.972594557812372	1.742381687533369	-0.3871837010855546	2.941778166254865	1.707616615825568	-0.3740962828493504	2.800309547272199	1.711843446351998	-0.3291185527794408	2.539451458034971	1.642031582099809	-0.3982038407211828	2.337369261692827	1.595910662835345	-0.5213274953267697	2.25654333439019	1.635842741835375	-0.4965434198730347	2.148288149232659	1.663006156736588	-0.4687036505591697	2.341376038045389	1.65865118158052	-0.3988662739023931	2.990897624863658	1.705674957241634	-0.406096400864612	3.098457711102572	1.712224947177787	-0.4696989327537013	3.307274849129621	1.602813932615943	-0.6162800019453407	3.417073206119529	1.526486562822043	-0.8041658169542488	3.455299078339473	1.556132032784918	-0.8835280044147921
306	10.166667	3.018729936537238	1.204277805494203	-0.3898900489241139	2.977894306412786	1.376204823132083	-0.4100701715572206	2.948085052138533	1.515681796825871	-0.4187041844758805	2.969201185227559	1.730748944382539	-0.3938373176369196	2.93675881027417	1.69625895039377	-0.3840957682237961	2.789906121260897	1.700657124648435	-0.3565086342900907	2.545091802491552	1.632667462677817	-0.4728046789374537	2.369299287088638	1.589197420651545	-0.642215638825667	2.288139635153567	1.627153368038732	-0.648957194781098	2.19093042230215	1.659208821769318	-0.6669929668834241	2.361604418236956	1.642578978939527	-0.5281203063204967	2.989440252259773	1.693864901327808	-0.4095093136784181	3.104131429306464	1.70001552995026	-0.4585419925735068	3.316158435267979	1.590659689432964	-0.6157865714569907	3.386901858978464	1.51521397823031	-0.8167803446992355	3.438165643341053	1.546106710298577	-0.8896333362754929
307	10.2	3.016498198669546	1.192507580268861	-0.3968349576973502	2.975652349136373	1.364132329175331	-0.4174390043362178	2.945745905521459	1.5034327928763	-0.4255386686702861	2.966173057052033	1.718225277549006	-0.4006390910887119	2.932617172245337	1.684035770655031	-0.3942938814701353	2.784322288560837	1.689178194370507	-0.3834406088332068	2.562871101659369	1.624180725705192	-0.5347807967231013	2.414472272118385	1.584169921823963	-0.6990594371231013	2.336233500161562	1.618780195232665	-0.7091609558831786	2.256506846268906	1.656911607980446	-0.7327246568188178	2.386005536972146	1.627034635749481	-0.5860698951882845	2.988004716942761	1.681156869365215	-0.4128781933491059	3.108186557887973	1.686885026854513	-0.4464890486732644	3.320713631190689	1.57883971322456	-0.6207398206754866	3.367123803244769	1.508235882389021	-0.8397012033321737	3.428232771952647	1.538070969864943	-0.9027182749017402
308	10.233334	3.01429273465378	1.179792953046681	-0.4040058889483454	2.973532944723046	1.351178084803848	-0.4246130961262222	2.943594107574834	1.490286733830311	-0.4319667196818338	2.963494199605481	1.704754463280063	-0.4075886079587469	2.929291016910445	1.670897085656289	-0.4046395983871088	2.783064809277103	1.677404052715217	-0.4104622032225765	2.590131188277564	1.616695909591458	-0.5988627259103914	2.465631227302589	1.580359923175666	-0.8057502258814182	2.393414977487557	1.610999220061374	-0.8403596989284301	2.33001560602208	1.65347270823891	-0.9103983105665531	2.413515194762687	1.614635295572199	-0.861525794970825	2.986587773930839	1.667490373547875	-0.4162740756616064	3.110602161515838	1.672648904720041	-0.4336898415063704	3.321953977160958	1.566981880636334	-0.602737164580327	3.3750094981843	1.500858353527	-0.8661727667982537	3.440473197771929	1.529830688480833	-0.9310489439108447
309	10.266667	3.012126312896855	1.166149835129318	-0.4114039002350475	2.971528281811771	1.337334210534393	-0.4316270380536695	2.941595542986291	1.476218742492604	-0.4380875022769088	2.961131948967488	1.690302715130988	-0.4146655923643288	2.926682760550369	1.656811936901358	-0.4150675571069995	2.785503918687359	1.665360956564833	-0.4374646999308622	2.623574365913504	1.609708969625798	-0.6565870318045129	2.518157742878255	1.575670964297147	-0.866259360984277	2.45476099950073	1.603643263172766	-0.9339134122177624	2.400386698649994	1.647639571810921	-1.015821922398731	2.450037618473166	1.607572722938936	-0.9686866773893756	2.985182299362798	1.652831055001572	-0.4197549789719652	3.111345394997071	1.657181469635451	-0.4204051604484453	3.320096063247064	1.554646575438624	-0.5166578708932722	3.413604816631953	1.490583790065022	-0.7366789479904013	3.484321613935244	1.519168501297488	-0.8119546370021609
310	10.3	3.010013364779498	1.151627710724339	-0.4190269767089245	2.969630056208732	1.322621328614904	-0.4385196161463917	2.939716133924958	1.4612308972772	-0.444001651809449	2.959041309350428	1.674858409209649	-0.421819041704042	2.924670009425314	1.641768039096435	-0.4254857064895248	2.79092200929651	1.653041313424905	-0.4642023777296877	2.660435495339701	1.602564672055871	-0.7027024191788435	2.57125676090167	1.569616569822153	-0.9113853246595278	2.518005954774144	1.595956017965937	-0.9882305501346946	2.467516445554934	1.639661997493186	-1.06626569706714	2.497537405385406	1.603722622144117	-1.015485495321557	2.983779597776914	1.637171545799389	-0.4233489896116907	3.110390923158121	1.640415131590773	-0.407110084808728	3.314021924255295	1.54136807586887	-0.3671062987999027	3.462584869162378	1.477845438422991	-0.2612928729666257	3.544737477925885	1.504802849143417	-0.1992568462322015
311	10.333334	3.007968901014251	1.136314072197666	-0.4268673801546538	2.967831104053723	1.307097606295703	-0.4453264379375655	2.937926797142489	1.445364324211837	-0.4497962170976323	2.957171620753551	1.658448114387388	-0.4289831513099625	2.923119037380866	1.625787722714213	-0.4357876675938166	2.798560255450238	1.640387595972521	-0.4905219435798482	2.698779297899198	1.594676361202403	-0.7399245089798812	2.625127592581199	1.56212121089386	-0.9393209350531221	2.582731974213367	1.587255016923608	-1.017632458863896	2.53841630175516	1.630078329401214	-1.100319039917766	2.555081106910938	1.600154830212343	-1.045377690487459	2.982372681135675	1.620546431612668	-0.4270677446240596	3.107761021978365	1.622369171686749	-0.3945781181657043	3.301982483017266	1.526682125948271	-0.2549342251585575	3.485656706261301	1.464151087374918	-0.1134638392293845	3.574720730747761	1.48706152334204	-0.05729423163097434
312	10.366667	3.006010272159741	1.120365615396433	-0.4349007972995003	2.966127838219952	1.290892433441666	-0.4520715899599294	2.936207194475981	1.428735465423682	-0.4555433074040285	2.955470087314022	1.64117835845191	-0.4360817575891079	2.921892079116304	1.608967588557318	-0.4458550810040514	2.807611002471572	1.627330515743997	-0.5162909123069603	2.737259760437875	1.585590185517672	-0.7750574433732949	2.68028272326407	1.553012874834545	-0.9861366172932373	2.649003664212844	1.576749442254776	-1.0730217825516	2.618159390218556	1.61970618137648	-1.174300672763083	2.621491978289433	1.594941008238608	-1.102866896269671	2.980958025284234	1.603074201620593	-0.4309117335875711	3.103542368475129	1.60321233521935	-0.3835027047417243	3.283092944331038	1.510235813051777	-0.1859772957090432	3.47103162932766	1.449089806271731	-0.03727647729383494	3.561472899369553	1.465705378051802	0.01117696577189387
313	10.4	3.004158200138241	1.104034207203663	-0.4430709316823785	2.964522184911577	1.274235796840866	-0.4587524181022388	2.934549176142606	1.411569065970167	-0.4612804807341391	2.953888431644264	1.623274147545746	-0.4430166053194439	2.920860658692388	1.591516128537667	-0.4555397957221889	2.817221227632936	1.613844527742607	-0.540682979156189	2.77442647598512	1.575116820326447	-0.8081017621270079	2.735595847953692	1.542514119774826	-1.030835927319512	2.7146975742163	1.564368731785299	-1.121321008439528	2.700231909662103	1.609523573035381	-1.214810431440891	2.692460889086326	1.587420500407266	-1.152881387558171	2.97953853869767	1.584994720504221	-0.4348600127362306	3.097927244994658	1.583309262569084	-0.3745600809987032	3.257925020561474	1.491945718304882	-0.1469898538792865	3.425852085369293	1.43112110667173	0.01601690183448638	3.513348142057644	1.440468641469455	0.07362810826566561
314	10.433334	3.002435604151476	1.087614358780959	-0.4512972370949842	2.963023938098596	1.257414034999806	-0.4653447008837966	2.932962406639626	1.39415836852667	-0.4669971623843105	2.952400952572684	1.605042460740376	-0.4496828470735711	2.919940228527655	1.573721586297497	-0.4646912021392567	2.826682918636879	1.59997875436396	-0.5625482616598833	2.809080299397639	1.563320296086471	-0.8357849032383653	2.789307049577976	1.531070467176146	-1.064589890552731	2.777348331297206	1.551026939192876	-1.15574150589907	2.778181078188756	1.59786479474293	-1.247756633014903	2.762395996354691	1.577323535773269	-1.185911175943564	2.978131512913673	1.566627597942931	-0.4388681829514138	3.091294108257056	1.563116591287224	-0.3680985829542152	3.228520162405262	1.47204521643107	-0.1281523617314447	3.36321993441995	1.409788568645746	0.04281355095481624	3.446036314469375	1.411726436229882	0.1020387951524088
315	10.466667	3.000864596010593	1.071419643543748	-0.4594912390500828	2.961648039603056	1.24074993825997	-0.4718122733183822	2.931469472769193	1.376846209112981	-0.4726407717436356	2.951011685071051	1.586852406037243	-0.4559952956569042	2.9191017298597	1.555938909379471	-0.4731888867026938	2.835514754855862	1.585870944643587	-0.5809185861510084	2.840303566914242	1.550429209928086	-0.8552211943386572	2.839204324578702	1.518838328234563	-1.0833949786865	2.834205037074628	1.537837475668405	-1.177028396104686	2.845460202367776	1.583876307547365	-1.267794212459402	2.824582197423654	1.564976441281052	-1.206367295034753	2.976770017288233	1.548346409871508	-0.4428867754301537	3.084193187901457	1.543102823549759	-0.3641569130951376	3.197641191300077	1.450972650008209	-0.1200729078255075	3.297843187031498	1.385754876332633	0.07167168098849117	3.376207840371718	1.380351534684094	0.1313845788995425
316	10.5	2.99946366869361	1.055766741273239	-0.4675669498538716	2.960408334096796	1.224576013121185	-0.4781113054347202	2.930092776593559	1.359987662061019	-0.4781292728119796	2.949734479580817	1.569088072905706	-0.4618878041580634	2.918334250488551	1.538543444742082	-0.4809449893658249	2.843359790097112	1.57168421482482	-0.5954466679636149	2.867361527210974	1.536660847601784	-0.8664701941476579	2.883032193446804	1.505720252337379	-1.090792266001301	2.882910331194908	1.525910743980141	-1.184011215978922	2.897023589912253	1.567916751962543	-1.276326615988032	2.872238583119897	1.55165801612961	-1.216713454964135	2.975490618441139	1.530534035829612	-0.446860784210415	3.077144522425318	1.523704990000787	-0.3624752999107022	3.167554852735389	1.429226256399379	-0.1181941940927849	3.238545599873855	1.359661487003753	0.08444351078761632	3.309771890963408	1.347393708176479	0.1481521167642737
317	10.533334	2.998247936943114	1.040978728400136	-0.4754455621102559	2.959316530982835	1.209238041118689	-0.4841945696761931	2.928851614811706	1.343954317428268	-0.4833625094510189	2.948585232681174	1.552157411197839	-0.4673046530155038	2.917630847639524	1.521937062245158	-0.4878937070632723	2.849948267092711	1.557622055636172	-0.6063218259153361	2.889742662011059	1.522249404831023	-0.8714895870136607	2.91899291145486	1.491384562968258	-1.090329929985329	2.922647393204117	1.514739981727608	-1.180795047884921	2.93550684107034	1.549875478573399	-1.277003593694368	2.908709332716624	1.537107492654534	-1.215772319013252	2.974328853886222	1.5135924249152	-0.450726788847245	3.070577172550375	1.505335956780663	-0.3625649286323669	3.139902413075538	1.407373507826757	-0.1169340808274245	3.189798124336175	1.332220774243361	0.08720606189333227	3.249526905933334	1.313803189596525	0.1631813420330231
318	10.566667	2.997228549560235	1.027373300338906	-0.4830795098634143	2.958381663723713	1.195081055081932	-0.490030931775308	2.927761689097389	1.329118593482476	-0.488253635022062	2.947582884983959	1.536471919978517	-0.4722225133770083	2.916990846469607	1.506528259671535	-0.494011717053474	2.855082469721043	1.543931921710663	-0.6141712971611836	2.907344450648685	1.507511167623725	-0.873250436588948	2.946914347795011	1.475623203916516	-1.090039055176306	2.953986835036007	1.502765137006112	-1.175958471574548	2.965775677389511	1.530028076688053	-1.278817185955416	2.937427405140202	1.520476475186044	-1.209556143639016	2.973319018278235	1.497923485415315	-0.4544424831369873	3.064839730565659	1.4883732636518	-0.3640767632506112	3.115803522288011	1.38604958664091	-0.1154765684517941	3.15134902810741	1.304556446485731	0.09363890473461284	3.196410845783673	1.280674845107095	0.181513803016176
319	10.6	2.996411880762564	1.015218289850831	-0.490437119151618	2.957609518274416	1.182397994420038	-0.4956003836066405	2.926834691057849	1.315796587839087	-0.492743956573669	2.946745431736014	1.522379277713894	-0.4766443677743852	2.916415448289954	1.492665154976487	-0.4993137105242963	2.858665753789182	1.530871148485427	-0.61975553926382	2.920368471913513	1.49292601372446	-0.8738726391631525	2.967458182660548	1.459470544974911	-1.089089306644408	2.977453357437778	1.48925260961293	-1.173594114008535	2.989034993280704	1.510127231258009	-1.27651719202011	2.959493214812181	1.501178729383485	-1.210850660797525	2.972491273050068	1.483864653808027	-0.4579837093323293	3.060163835800295	1.473122226270419	-0.3667664747814203	3.09589259747368	1.365858006690466	-0.1178210887598273	3.121247940781731	1.277726030124549	0.0917272865282001	3.151022195898332	1.249224502885295	0.1806866151427853
320	10.633334	2.995801795694009	1.004710203660295	-0.4974773892725999	2.957004631872445	1.171411460625209	-0.5008795739422661	2.926080828176393	1.304233284387095	-0.4967966742481031	2.946087835715182	1.510155991978552	-0.4805832846168361	2.915905659525569	1.480624301873672	-0.5038347162147299	2.860701585168273	1.518720986150695	-0.6237031327920385	2.929249883118536	1.478992909915193	-0.874316030803408	2.981831392393813	1.443941030055996	-1.086406914352272	2.993933416036789	1.474611759590242	-1.17049999217645	3.005186213435686	1.491393911301222	-1.271784654313009	2.974966843159937	1.481278648081094	-1.206911261721227	2.971870752686001	1.471682464177652	-0.4613300416812695	3.056670766675632	1.459821806600862	-0.3703340719237304	3.080478153892819	1.347319711075023	-0.1258794076255297	3.097692239454633	1.252299041805527	0.08172306357181677	3.11430383609633	1.220523582750868	0.1711995783552366
321	10.666667	2.995400240793646	0.9959940296043682	-0.5041300299818392	2.956571011736017	1.162293146480278	-0.505828504391947	2.925510110694047	1.294623056669378	-0.5003898802759124	2.945624032695108	1.500028567591726	-0.4840584537331409	2.915466633441064	1.470631309334064	-0.5076226348365265	2.861305754720339	1.507812310463975	-0.6264232955365899	2.934492282857499	1.466312131453605	-0.8748762854950232	2.991044604510021	1.430202613813116	-1.085154174251692	3.004433953463208	1.460555357696033	-1.17135993763767	3.015033192995582	1.474938620497855	-1.27095562044204	2.984163573865641	1.463562417768985	-1.204477641807713	2.971478387998263	1.461594031235648	-0.4644632224309292	3.054396879733973	1.448673518286168	-0.3743954244718936	3.06972029862943	1.33094598062512	-0.1386629110106597	3.080131933861973	1.229195229946815	0.06035404091164465	3.088421319076795	1.195494520565413	0.1540673041627839
322	10.7	2.995206605738971	0.9891794500265226	-0.5102876010690099	2.956311840762411	1.155178072098959	-0.5103836672224662	2.925132405349765	1.287123208148943	-0.5035089582098649	2.945369326813072	1.492183674787109	-0.4870969311511848	2.915112222684479	1.462871732958562	-0.5107361442424101	2.860679716662199	1.498510022462284	-0.6281237681259723	2.936522312808086	1.455498983607511	-0.8752465125049228	2.995515214906512	1.419180786110346	-1.0841183782813	3.009755581986157	1.449001262155233	-1.170179983471964	3.02001106508964	1.461293719615369	-1.269894020627745	2.988369499889862	1.448846602739841	-1.205343829801228	2.971331754743634	1.453777783617372	-0.4673707639825082	3.053319345303933	1.439855104682414	-0.3785008357335055	3.063711028646595	1.317254556608498	-0.150266263398713	3.069604415294148	1.209979138114837	0.03830337377016784	3.073954465097366	1.174879069316226	0.1320784916775762
323	10.733334	2.995216528835781	0.984344607507637	-0.5158282216378658	2.956228503326721	1.150166282673403	-0.5144706823397818	2.92495622341308	1.28185376722647	-0.5061412392491274	2.945342844504327	1.486762326865419	-0.4897402652899698	2.914868098416164	1.457487042642592	-0.5132465532242108	2.859042395597462	1.491137051171538	-0.628986028644838	2.935732201682625	1.446953241361133	-0.8753320579693241	2.995660161240427	1.4111369408167	-1.08217810723409	3.010274795074092	1.440743925959512	-1.166160654181517	3.019866301226443	1.451054519649559	-1.266612151119183	2.987884367055067	1.438188824204352	-1.201657566317948	2.971446059185733	1.448368004073957	-0.470055600944506	3.053398633038897	1.433525526730483	-0.3822910077583606	3.06247394029574	1.306671520678957	-0.1547992558310911	3.066803974557817	1.19577941853436	0.03882765956150865	3.069399318013291	1.159323900902385	0.129798675882938
324	10.766667	2.995423002318889	0.9815475890833887	-0.520645256444568	2.956320549420674	1.147329459207683	-0.5180291590022279	2.924987459431381	1.27889950523223	-0.5082876437649052	2.945560630128571	1.483858628057815	-0.4920394478807086	2.91475777261193	1.454572955670622	-0.5152279949337186	2.856604871847103	1.485953588633903	-0.62929042021615	2.932482186462828	1.440887273925044	-0.8757883873115598	2.992048137244255	1.406075966627265	-1.083462260022779	3.006186853900697	1.435780930949192	-1.168765164340677	3.014700369281175	1.445028083128991	-1.270357108050223	2.983171471333959	1.431843085168447	-1.203956531201972	2.971831266719977	1.445454834811307	-0.4725396836063029	3.054578704455616	1.429841026449607	-0.3856886197203109	3.06593505776407	1.299497775077066	-0.1557301901344887	3.072164309720687	1.186752957552139	0.04081114903479692	3.075523011103423	1.149599042231464	0.1299776348015631
325	10.8	2.995818155612538	0.9808270791591045	-0.5246554394856323	2.956586829243835	1.146711267207888	-0.5210181129518364	2.925230344828663	1.278309925341464	-0.5099635799130396	2.946035922301701	1.483519406151331	-0.4940394797832948	2.914803120181179	1.454180192969178	-0.5167410491605844	2.853556092451464	1.483153110349289	-0.6292741428608831	2.926998375444315	1.437298175200485	-0.8768640735005583	2.985072665647956	1.403408847352299	-1.086053713960152	2.99768040894559	1.433361972136745	-1.170963817064422	3.005451779596336	1.443297904436001	-1.272508192529819	2.975539073830741	1.428649034597574	-1.206382216039007	2.972492538511243	1.445082747004253	-0.4748516161176995	3.056801083250068	1.42891715584741	-0.3887974781277255	3.073916619341249	1.295889868216693	-0.1570549126254811	3.085053574485674	1.182423325565171	0.03885591239145469	3.091845334724054	1.145980650059981	0.126417446220932
326	10.833334	2.996394580379397	0.9822056073073392	-0.5278006898040369	2.95702625671031	1.148330766582949	-0.5234210482608652	2.925687904621078	1.280102666192585	-0.5112049583511131	2.94677395220066	1.485748217536878	-0.4957609281282058	2.915015552606245	1.45631754272695	-0.5178154674509946	2.850036403297957	1.482860804457144	-0.6290688331878903	2.91927305972773	1.436088530776871	-0.878411077243512	2.974674281330684	1.402636387544366	-1.089811339683596	2.984589405373673	1.432589243164736	-1.174772165230235	2.992210201227884	1.445748942737403	-1.276548248079187	2.96637939677716	1.42720307036756	-1.210186498837512	2.973428072100701	1.447254938118959	-0.4770109846467272	3.059975013050928	1.43081310719476	-0.3917825218880476	3.086110187972062	1.295885811156608	-0.1599723704751796	3.10474922908684	1.182178027064539	0.03476938011446969	3.11501484945532	1.148293080981625	0.1236109868140889
327	10.866667	2.997145369708258	0.985690941273035	-0.5300404392787984	2.957637803968152	1.152184398113914	-0.5252353766424319	2.926361826680867	1.284266050171174	-0.5120569283075096	2.947775038522638	1.490509702095515	-0.497205378207709	2.915402409133505	1.460956425717019	-0.5184569389937539	2.846128998872268	1.485145484022032	-0.6287203820550235	2.909030448280734	1.437150556151504	-0.8802344637445138	2.960236484477146	1.403548281316861	-1.094066720111901	2.966398326296126	1.432988394821937	-1.179387429305518	2.974300416608298	1.452432954332241	-1.28176829088273	2.956285886836984	1.426920375774481	-1.217024956394363	2.974630231469533	1.451937087086474	-0.4790292296339952	3.063976224704542	1.435536906021204	-0.3948037746681698	3.102075964003635	1.299449867531784	-0.1634726779484504	3.13056006520012	1.185603405778236	0.02864087483721505	3.144525683057701	1.155933851701977	0.1210439947694636
328	10.9	2.998064752246659	0.9912755072326636	-0.5313442155776916	2.95842109120233	1.15824562539582	-0.5264650368300081	2.927253189189018	1.290758918315673	-0.5125679251035493	2.949035379143922	1.497730065992079	-0.4983548193560545	2.915968881196664	1.468030775120888	-0.5186470049044172	2.841888496796802	1.490020628602891	-0.6282254009069251	2.895825027869881	1.440396116124616	-0.8824710304254154	2.94064751484152	1.406256348413866	-1.096970629979516	2.942168840760235	1.43483280311412	-1.183316731687077	2.949183436892973	1.463434070135456	-1.285771357145412	2.943653001722111	1.428482254910446	-1.219112943825045	2.976086142845785	1.459058255936161	-0.4809070575561321	3.068645154311822	1.44304579321836	-0.3980005663120807	3.121248073478205	1.306495307713508	-0.1653691914065352	3.161976819963126	1.19264935449695	0.02916870286877845	3.180889002516067	1.167978463176153	0.12482758130269
329	10.933334	2.999148865380419	0.9989335803956513	-0.531694030506941	2.95937712841361	1.166464471501141	-0.5271124291552993	2.928363635923873	1.299512356841923	-0.5127757813581477	2.950551194512721	1.507303544121025	-0.4991833505603229	2.916725155345505	1.47744182192286	-0.5183521063210077	2.837345381877272	1.497442370139774	-0.6275437787908399	2.879178608076548	1.445695222588138	-0.8858518306179615	2.914691362313379	1.410655873669599	-1.103025003201487	2.910697775639215	1.438854823379633	-1.194416528203266	2.914470444664754	1.477619189945416	-1.28986234871023	2.923433537591824	1.433056001262769	-1.224690557519266	2.977780073039952	1.468517609676792	-0.4826437983307864	3.073821609451781	1.453238069341179	-0.4016382111364018	3.14299762464072	1.316872929669381	-0.1685711706323542	3.198179002077712	1.203504906089571	0.02823296156550533	3.223309774720465	1.183501644345186	0.1248685562488942
330	10.966667	3.000396534265926	1.008606038633738	-0.5310787873559147	2.960509602726746	1.176757888380767	-0.527164683170681	2.92969765535825	1.310424573690465	-0.512688063809683	2.952326363849481	1.519093096133424	-0.4996602506600472	2.917701265350585	1.489058429466813	-0.5175279526291009	2.832519511883836	1.507307649636749	-0.6263753598423177	2.858726019095452	1.45281419672993	-0.8899865700614336	2.88148714521574	1.415886873564292	-1.111148428234878	2.870962839780101	1.445504798845487	-1.202407343955782	2.868426161539147	1.491631438985985	-1.279249462925025	2.88860062270777	1.441435913769824	-1.231955395543433	2.979697235062621	1.480183722757156	-0.4842335473689753	3.079383012135058	1.465935783036741	-0.4060004207619187	3.166717024475937	1.330321397380588	-0.1769458400898175	3.23777340485264	1.218129789645392	0.01642522674921561	3.269854502298939	1.20154692028737	0.112457526971457
331	11	3.001810371952128	1.020179511315245	-0.5294901737541261	2.96182542853663	1.188991285402484	-0.5265889282807151	2.931262677888494	1.323343739595036	-0.5122775917385206	2.954373279670688	1.532915712289473	-0.4997381200658232	2.918948178769464	1.502703321725736	-0.5161094132814267	2.827462976626919	1.519444377082213	-0.6240220115280545	2.834359346416651	1.46150512928784	-0.8925411651514947	2.840752227579334	1.421064807090554	-1.120732157140162	2.82286170067706	1.454078350554327	-1.205540784598229	2.811373831781339	1.501556309905551	-1.297080095499243	2.835032492561796	1.452755443609697	-1.239353120463467	2.981824628787654	1.493878067755565	-0.485651412731916	3.085256750047382	1.480867474162963	-0.4112890380647955	3.191888764467806	1.346445580834793	-0.1912105375675922	3.279267304591676	1.236213623705728	-0.007310970997244299	3.318595708183045	1.221290060118664	0.08550183511350788
332	11.033334	3.003396520942435	1.033465086175634	-0.5269229109848949	2.96333420447533	1.202958829146825	-0.5253347214381752	2.933067923251971	1.338048919515345	-0.5114888714979483	2.956710011877105	1.548525319080267	-0.4993553292491801	2.920532668512683	1.518135420512168	-0.5140162223891822	2.822280219313102	1.533592121402324	-0.6194704713380419	2.806393443332553	1.471527772437464	-0.8894403744266821	2.793298988213082	1.425725128528108	-1.118614262179213	2.767815184251932	1.462704552917906	-1.201962892996346	2.747259871187392	1.506434818327077	-1.297863635356606	2.765224640110453	1.463662834731156	-1.232763468655878	2.984149825203104	1.509357766485883	-0.486853936242574	3.091409822236717	1.497665250401215	-0.4176522467718003	3.218096781316921	1.36470908672872	-0.2095192028860084	3.32175128526633	1.257019130745265	-0.03605888844738923	3.368440707234946	1.242031477322503	0.05512230899631036
333	11.066667	3.005163497568768	1.048193404717093	-0.5233751216209819	2.965046515501306	1.218379569572452	-0.5233472475547651	2.935121471314188	1.354246694602535	-0.5102618672111388	2.95935292338636	1.565611830550541	-0.4984458819073628	2.922523486144537	1.53504773208618	-0.5111675463461782	2.817145224473859	1.549393448629484	-0.6117868224208081	2.775507604485347	1.482653236141196	-0.8779380336213519	2.740557030743524	1.430089728177079	-1.098219313811666	2.706725883067177	1.470149275069767	-1.173604086110259	2.673472050633539	1.506889819785441	-1.262135310176427	2.688053207058381	1.470332635328612	-1.192763731634905	2.986657506915137	1.526314841633047	-0.4877891828874016	3.097806239194444	1.515923186435218	-0.4252516082803135	3.244890232753554	1.384515094424376	-0.2314500080964339	3.363893541439819	1.279477740008782	-0.06781159436166231	3.419763467289618	1.263293001655851	0.01763473443155875
334	11.1	3.007121257922209	1.064037357897654	-0.5188485611285252	2.966972475208806	1.234917958218906	-0.5205699403558506	2.937427618770192	1.371589388557777	-0.5085307729725779	2.962308988390708	1.583819170157211	-0.4969412001956409	2.924976752036748	1.553083637639141	-0.5074869607820208	2.812313085811562	1.566409380253037	-0.6004076309064543	2.742590282224599	1.494623768428101	-0.8580732984444858	2.683806260727915	1.434779030953735	-1.06526162717806	2.640952392033894	1.476239990062587	-1.139450636026918	2.591717598247171	1.505313925998975	-1.232068173978246	2.610809224164694	1.473993218339266	-1.155968443810197	2.989326070998777	1.544396026045146	-0.4883945731791256	3.104339593521473	1.535235692645703	-0.4341521235761017	3.271688911110383	1.405285285877608	-0.2560725159269426	3.406121520371925	1.302518374216516	-0.1077095221917752	3.473363474425587	1.284587222548505	-0.03527066424143394
335	11.133334	3.009279624027415	1.080638278332602	-0.5133504311157011	2.969120206073432	1.252206903127655	-0.5169498450956583	2.939985131732672	1.389695799181564	-0.5062279071329162	2.965573174440162	1.602762100664363	-0.4947783213026165	2.927930361893821	1.571854567224807	-0.5029106189929274	2.80806238542044	1.584165017430642	-0.5850470788382167	2.708962474841543	1.507046826131604	-0.8303835988099114	2.62592761747422	1.439616474204866	-1.03298935753964	2.573866234710387	1.480818365418822	-1.10157947029784	2.506954893916862	1.503836474238962	-1.185877241817258	2.53896440935743	1.476953934911953	-1.124731664580273	2.992126667004194	1.563220188800405	-0.488604939884874	3.11081825060256	1.555189574445214	-0.4443977923362333	3.297696516997973	1.426478833456457	-0.2811758411143392	3.450737382264604	1.325244416328751	-0.1543000558147035	3.529376277670613	1.305173196230161	-0.09429512519333258
336	11.166667	3.011645572303527	1.097628123655628	-0.5068768078115546	2.971494773923879	1.269865680079736	-0.5124259657083776	2.942787793720611	1.408167046973709	-0.5032844349796182	2.969131168367422	1.622031798777853	-0.4919078902075429	2.931408866019772	1.590948515971934	-0.4973944695950718	2.804712604976146	1.602205824089223	-0.5655814725561311	2.676155971614468	1.519680377833049	-0.7932788506980943	2.570105818954261	1.445095321797716	-0.9814181315179507	2.509464853014967	1.484451063628031	-1.037768721987333	2.427435204592956	1.503444779477596	-1.098102811506914	2.474472215719854	1.480395938091171	-1.056967274713946	2.995024969643245	1.58238469537692	-0.4883603178084499	3.116991570817208	1.575372039409879	-0.4561050076863408	3.321786341052791	1.447596415856445	-0.3079911603917624	3.498110014125423	1.346739823014168	-0.1947505831017787	3.586172118172287	1.324316940771709	-0.1551191213138305
337	11.2	3.014221986784835	1.114646771330864	-0.4994231166256394	2.974097284781855	1.287515634656514	-0.5069389731811643	2.945823828504614	1.426601333300639	-0.4996408726127712	2.972955033819043	1.641209121101364	-0.4883014800491718	2.935414033285372	1.609942067813924	-0.4909231311093797	2.802580962984586	1.620115665067493	-0.542444314631376	2.645712891022653	1.532394482270068	-0.7472242447220221	2.519131340002653	1.452241860212077	-0.9088002678869871	2.451041498401868	1.48750180574739	-0.9692503355053418	2.360557393644978	1.502606182153801	-1.035877860868328	2.418554976915424	1.484082406918593	-0.9898859229359956	2.997979997071274	1.601480397643688	-0.4876134811537634	3.122526530571371	1.595414413357355	-0.4694608633698725	3.342324521426141	1.468252056859368	-0.3515069771089459	3.541560568002458	1.366391890740586	-0.240215721958308	3.631359331368723	1.341830747468262	-0.2070558263931389
338	11.233334	3.017008518832232	1.131352014486646	-0.4910079642974668	2.976925999276329	1.304795672502547	-0.5004473118891946	2.949078403123381	1.444613041879354	-0.495239135864352	2.977008466886915	1.659889918335668	-0.4839391334536335	2.93993383840811	1.628426473112718	-0.4835024298706697	2.801994442540406	1.63751953972283	-0.5166225050947699	2.619198050010218	1.544973123385282	-0.6955925625535411	2.474867031481498	1.46145876923216	-0.8488471601708649	2.400284671368371	1.489904181722891	-0.8981039394559128	2.306917044047694	1.50001407575288	-0.9530379040565746	2.370530117323833	1.487299656461815	-0.9197967275602673	3.000947529638552	1.620114019613058	-0.4863113796585961	3.127059449425651	1.614998240726744	-0.4842896812335712	3.357596560031022	1.488172263708417	-0.429909480501366	3.570155735226518	1.38377749151572	-0.3639636548725164	3.647887193610869	1.357392480281022	-0.3130777817897411
339	11.266667	3.020002580221595	1.147455654631481	-0.4816915997329008	2.979978580183502	1.321409684541673	-0.4929399029798395	2.952539492242362	1.461889725092698	-0.4900090732225091	2.981263297191999	1.677752996170685	-0.4788058430199503	2.944971448089604	1.646079055306878	-0.4751570412055985	2.80336483578035	1.654124090120876	-0.4891769426329792	2.598235763387889	1.55718584361881	-0.6400464387255012	2.437657527638123	1.472463630608014	-0.8099917426795055	2.357731681885761	1.491402183996929	-0.8552978299047294	2.26548570838679	1.494963762663373	-0.9130028659219529	2.328200353441063	1.48902023670184	-0.8773207176294582	3.003889379659712	1.637969071017127	-0.4843868117865591	3.130343680755465	1.633839228992824	-0.4998089943054959	3.366734863086187	1.507127055853001	-0.5345466996082194	3.577215382960148	1.398128306548292	-0.5988062390297677	3.633736040663315	1.370524051061214	-0.523481351217737
340	11.3	3.02319680795425	1.162734187891803	-0.4715726529000219	2.98324989023771	1.33713540862574	-0.484431049409993	2.956196029579942	1.478200520987754	-0.4838592206493008	2.985693068107578	1.694566973439331	-0.472876615750956	2.950530882289977	1.662668864005897	-0.4659158707325519	2.807085708448276	1.669712988167769	-0.4611385488593228	2.58428040336335	1.568721817231105	-0.5807849976664404	2.406944046291096	1.483922624008795	-0.6950201802874612	2.323108101669103	1.491781704079403	-0.7076287468801088	2.233892759760307	1.487807928949567	-0.736737264641439	2.289274782746043	1.487833104806954	-0.7255549243132748	3.00677113195453	1.654814349382646	-0.4817422525558523	3.132195845028166	1.651670734956836	-0.5143618970521011	3.369778159689583	1.524946683480915	-0.612911623915491	3.562921621486189	1.409130001301861	-0.6968084733688689	3.607001777266695	1.382294150878317	-0.6026561408710359
341	11.333334	3.026577858546616	1.177008667456708	-0.4607881376863593	2.986730830091804	1.351800885971534	-0.4749611266883544	2.960036345996305	1.493369621596512	-0.4766832435383543	2.990267047711485	1.710160401391975	-0.4661261935248892	2.956604979081991	1.678024776959589	-0.4558119682071612	2.813465893584085	1.684176105454011	-0.4330656648019536	2.57870163310177	1.579476636037647	-0.5175793717716427	2.386638038855148	1.494957647128135	-0.5924625214483317	2.30073085641979	1.491817901684656	-0.6056910096302212	2.226618985704631	1.480621570897898	-0.6742776917146474	2.262779646528752	1.482627842617871	-0.6410019809328183	3.009559881286132	1.670477165499262	-0.4782699610849485	3.13246259525147	1.668312609451083	-0.5265802330518055	3.367533378929392	1.54182656878947	-0.6577027279179386	3.537028724441682	1.420403658881742	-0.752615126961782	3.580848886395478	1.396035935579242	-0.661108048907071
342	11.366667	3.030126054470994	1.190139354325042	-0.4494887420102273	2.990409033392448	1.365274581411117	-0.4645846014125063	2.964050321253513	1.507263982523231	-0.4683785617934837	2.994958173159902	1.724399244559956	-0.4585399995224258	2.96319021499951	1.692016888142444	-0.4448854647346325	2.822867293481184	1.697489669661377	-0.4051017456886198	2.582995291806603	1.589698559986056	-0.447619724167942	2.381472764953162	1.505865075199501	-0.5511821199962875	2.29435732347719	1.494324442676611	-0.6068720678354655	2.249728636027848	1.479166890489658	-0.7087302389015185	2.256308553484291	1.476269484677251	-0.6062345654940872	3.012228472768409	1.684820391532039	-0.4738747209180894	3.131047398491232	1.683622870914707	-0.5358727737902153	3.36098742969968	1.557969780930438	-0.6699394598219232	3.510848903319771	1.436055508203063	-0.8064456848209716	3.562438317058811	1.415226758605039	-0.7214199908194695
343	11.4	3.033815750513838	1.202032515390224	-0.4378282717941911	2.994268164140921	1.377472140460503	-0.4533669780336716	2.968227439241039	1.519801180986116	-0.4588567255530681	2.999742438674635	1.737196712415505	-0.4501201177399434	2.970282998378614	1.704567286405344	-0.4331871298481277	2.835695080211075	1.70968366133854	-0.3770552502696338	2.598347440107422	1.599808257323556	-0.3609339503366673	2.394841473760887	1.517161843746362	-0.5249758317077816	2.305478170073988	1.502872560860419	-0.5801851469245859	2.301348523443546	1.487331630846983	-0.6927656481238014	2.271905238108824	1.475769096229123	-0.5759079370343895	3.014755415044389	1.697750618417499	-0.4684845199344214	3.127856631928723	1.697483306215961	-0.5426210163517294	3.350247557521793	1.5732986909554	-0.65065917390316	3.486821715920193	1.457643106866976	-0.7803971337961627	3.548927390947378	1.441246437042059	-0.7177370358397247
344	11.433334	3.037615302801798	1.212646815004331	-0.4259449248620976	2.998286144659499	1.388367037705753	-0.4413869674543858	2.972551041055207	1.530963454580611	-0.4480870795489058	3.004593240655241	1.748537598046976	-0.4408893367055075	2.977864411387906	1.715672838214969	-0.420791105193853	2.852285078675588	1.720794906863105	-0.3486745151186066	2.624968658175243	1.610125841296514	-0.2557387247430772	2.427433862966853	1.528560055781047	-0.2983290535647468	2.335088880437483	1.517196565198331	-0.3245654770748599	2.377562222822176	1.50535629958404	-0.3900994978854414	2.308262645233394	1.484533520900769	-0.3484755647142302	3.017122305464464	1.709240195813131	-0.4620566413254982	3.122795249583367	1.709795451646891	-0.5478198812188169	3.334142465406966	1.587418843556083	-0.6438619908382496	3.460453448625009	1.483991979893021	-0.7864380440976947	3.528668455792239	1.471978470471514	-0.8440019009669676
345	11.466667	3.041487536582145	1.22196067993108	-0.4139640389173869	3.00243536519342	1.397954748341216	-0.4287428627094326	2.976998506923563	1.54075842717481	-0.4361055019818209	3.009470134806288	1.758440932183948	-0.430888998039889	2.98587652237493	1.725361620528946	-0.407806426920237	2.87269364121247	1.730853904747884	-0.320342651956399	2.661908797034596	1.620684931195949	-0.1650683663795025	2.477798474449064	1.53881393838524	-0.05711548223622388	2.383400130035008	1.532313629454586	-0.07338007572026094	2.456496931597153	1.529551637687397	-0.07693561806565458	2.360336916183063	1.500600451332219	-0.1029207484020317	3.01931004369273	1.719295604500745	-0.4545635987882036	3.115825209921402	1.720494165725897	-0.5519203640433444	3.310901173489392	1.599548274875733	-0.6896071703585224	3.422506449835989	1.509178184275155	-0.8866623771434106	3.487078700587667	1.500820215670022	-0.969356138284154
346	11.5	3.045391855079097	1.229943939462707	-0.4019726635573033	3.006682763021979	1.406207556489543	-0.4155167979436384	2.981541029543827	1.549161584309482	-0.4229488798340727	3.014308060288288	1.766887948407748	-0.4201579034003255	2.994204355141284	1.73361917675216	-0.3943442985172551	2.896583748386689	1.739785633876422	-0.2927083372489775	2.708159454250236	1.630964684164272	-0.09965002619837479	2.543757882790945	1.547244243355299	0.05719396400089989	2.450049861556491	1.54492443488657	0.06090056942817636	2.519606300179076	1.552107990649325	0.0435835803957584	2.425292754415698	1.520078385660063	0.01929687767305941	3.021293502563371	1.727892629026681	-0.445969050247685	3.106876422789994	1.729514412899825	-0.5545126241937151	3.279971204328839	1.60914348840558	-0.7459970291476035	3.366149681375544	1.529155007166628	-0.9715623259852953	3.415912052247808	1.523605389197325	-1.067194848965363
347	11.533334	3.049287032080155	1.236562989721471	-0.390038700623287	3.010990703252638	1.413077917367316	-0.4017956490359867	2.986143906854668	1.556119584504245	-0.4086798412055581	3.019025298863098	1.773823664776837	-0.4087301008343714	3.002692853428976	1.740389916802967	-0.3805077559948407	2.923346669385289	1.747438736950962	-0.2662418130406653	2.762778933746453	1.640473270015293	-0.05064601056706523	2.622184072210622	1.554193174132554	0.1166512819416283	2.533757130799357	1.555939130223389	0.1369007074579751	2.564178499107551	1.567342762143395	0.1374603499688291	2.502958626608265	1.539231167020564	0.1094396735804294	3.023044221339597	1.734978439976959	-0.4362409335894936	3.095832526853036	1.736808562891126	-0.5548582643690092	3.241260187337411	1.615982509107719	-0.7820558978288561	3.29057993070672	1.542920721168691	-1.00832411655812	3.323738513750074	1.539720069248232	-1.111785551058373
348	11.566667	3.053133301250247	1.24180625872924	-0.3782214811658126	3.015319540148491	1.418537134287549	-0.3876925013633583	2.990768803401831	1.561597685821352	-0.393434577434473	3.023541827155031	1.779214735329937	-0.3966583298534405	3.01117823667167	1.745637632795345	-0.3664162687272459	2.952234634961789	1.753641137777045	-0.2415012347404524	2.824583279818912	1.648929397767398	-0.01016058286713639	2.709892474903998	1.560865009052479	0.1774098168021635	2.632587126464672	1.566981256398567	0.2239916094490653	2.609471838696958	1.576109761064406	0.2672405899377058	2.595023968164109	1.555032138140565	0.2114917279441598	3.024539127412967	1.740522800926226	-0.425383627523667	3.082676539868535	1.742348341107265	-0.5522537441416813	3.195186149894627	1.620078543474035	-0.7981397791664911	3.1994221613984	1.550854369850878	-1.025103106055121	3.222549468545385	1.549935087049156	-1.130101747783516
349	11.6	3.056894250764732	1.245685834008198	-0.3665722064627328	3.01962995567397	1.42258067103411	-0.3733368260901787	2.995376008398266	1.565586189216669	-0.3774035874697797	3.027785524940826	1.783057326820264	-0.3840203572872303	3.019499704826099	1.749356221787343	-0.3522071357865465	2.982429612800509	1.758225391184835	-0.2190062650203235	2.892094537142084	1.65607677441525	0.02441319681120584	2.803720523886449	1.56810471834486	0.2281632937075126	2.743419306679507	1.578124774559704	0.2922906571979983	2.692563073073628	1.584395030086525	0.3695332833684964	2.701098397784235	1.56652240499754	0.2567698944198224	3.025762982509169	1.744522722725907	-0.4134437748739613	3.067504931120226	1.746104363313634	-0.5461494859907657	3.142654290524401	1.621577980950542	-0.8005438010331276	3.098223023847251	1.553695639720536	-1.0214684291386	3.115203653059317	1.555400954361512	-1.126092996093637
350	11.633334	3.060537556805458	1.248236580430736	-0.355146490671745	3.023883844480022	1.425227644735205	-0.3588794780456301	2.999926504773599	1.568100939030407	-0.360826107151683	3.031695464575569	1.785376943171309	-0.3709169193583275	3.027505491283562	1.751569473639313	-0.338033336784177	3.01303370643375	1.76103287900491	-0.1992107692368819	2.96356124586147	1.661546847178204	0.05343307801220766	2.901043701216704	1.575786862558515	0.2631635556172084	2.862317999294119	1.588010729311829	0.3420338362607759	2.817701952686069	1.593027980452574	0.4394268592032911	2.818955385500639	1.573689058617082	0.3273122701432427	3.026709982600927	1.747002642695765	-0.4005067645723777	3.050543818042878	1.748048070001007	-0.5361194677020018	3.084967276088766	1.620713878464483	-0.7925162216087613	2.995409826264705	1.552246078969692	-0.9918869783422987	3.001259221644565	1.557099739235586	-1.09395518381904
351	11.666667	3.064033794378983	1.24952164507816	-0.3440119089995647	3.0280453427016	1.426529924144978	-0.3444864206694807	3.00438605891385	1.569195104251026	-0.3439695456102909	3.035227552197906	1.786239739614835	-0.3574710287762894	3.035068694562856	1.752342670406591	-0.3240582472648294	3.043137366026453	1.761958159615022	-0.1824769588029825	3.037035862536729	1.66492274478597	0.0767730388469572	3.000842318965935	1.58282635507959	0.2904795033916819	2.985291094420468	1.595397290055532	0.3849185588191705	2.968057456175458	1.599626902383995	0.488436059151527	2.945228311321409	1.578075779784591	0.4037347854117494	3.027385455553453	1.748025717528888	-0.3866955796099188	3.032126774012781	1.748180117732337	-0.5219244295604643	3.023610076012828	1.617759837318425	-0.774811966343639	2.900940752686693	1.54709335757822	-0.960555723463545	2.884369028715474	1.555213629507461	-1.064175259132444
352	11.7	3.067355747339447	1.249626317696071	-0.3332628616139288	3.032080859524639	1.426565300683929	-0.3303500821768876	3.008726680619141	1.568952692876975	-0.3271424810360114	3.038356105692804	1.785743472937512	-0.3438367946634305	3.042092779015002	1.751772718361745	-0.3104658290914941	3.071932421715394	1.760989738195211	-0.169240429305917	3.110236318992242	1.665926956558694	0.09200612337064946	3.103560340061827	1.588107200942652	0.3149125255913127	3.108870578475321	1.600200282549002	0.4127614147756628	3.123333099372636	1.602894503874288	0.5177017377644751	3.075506974407104	1.581423070837158	0.4380640689681077	3.027805389198158	1.74768648075244	-0.3721814179936429	3.012688319564711	1.746553684775965	-0.5036478056057696	2.96020420254669	1.612927565036014	-0.7469802238320632	2.814492455317513	1.538257487420803	-0.9148904008162485	2.76862721551163	1.549307145769554	-1.002497338884389
353	11.733334	3.070477995667541	1.248638739903798	-0.3230049522833062	3.035959065915021	1.425417524542411	-0.3166770802552672	3.012923761775216	1.567464999437904	-0.3106835536123194	3.041071232743978	1.783990389173069	-0.3301871266081369	3.048506928535432	1.749959930521197	-0.2974485064063601	3.098712645986177	1.758202100549791	-0.1599420042096882	3.180645185742258	1.664414531365956	0.09595509809687919	3.207165093332394	1.590934837296382	0.3148866822474074	3.229870180740508	1.601573479207204	0.4032009079966889	3.264135248198206	1.603146625407643	0.4994376789813022	3.202734224663639	1.582205649632981	0.4364921776300988	3.027994119839341	1.746085975430192	-0.3571696054915582	2.992749989818507	1.743293284242673	-0.4815936773237622	2.896647658203358	1.606430609624218	-0.7094100638627961	2.730994929579698	1.526255826723305	-0.855354114067017	2.659413048884389	1.538894223239369	-0.9214876349538419
354	11.766667	3.073377827630597	1.246638978707499	-0.3133262378703103	3.039651445353056	1.423166961572761	-0.3036549812563816	3.016955073118475	1.564821668960193	-0.2949161123123265	3.043380874361239	1.78107789878193	-0.3166864532902832	3.054269637141637	1.746998462553039	-0.2851754137359636	3.122909525457203	1.753740043320557	-0.1546879128296614	3.245766761856689	1.660264059171756	0.08733253006657239	3.307462097473602	1.590628056143514	0.3129726707649764	3.344151289054735	1.598047389879958	0.3986991568618413	3.375978525396972	1.598197714267396	0.4935559241145823	3.317978537017976	1.575629593670738	0.4371604201519217	3.027984607240692	1.74332263970385	-0.3418676380866869	2.972914247993723	1.738604653483876	-0.4560834607657541	2.835534000401369	1.598539331375695	-0.6634935674986586	2.650809542511214	1.511782210082495	-0.7922510896182215	2.562262286854205	1.523568512947421	-0.8415472887474349
355	11.8	3.076035905466357	1.243692348616839	-0.3042813004548146	3.043132849145116	1.419884273494261	-0.2914319004484888	3.02080115087214	1.561105374758122	-0.2801205935934958	3.045310553257376	1.777093041750926	-0.303483282832604	3.059369910655718	1.742971502218521	-0.2737829499308688	3.144144292465147	1.747814692967683	-0.1533259825040813	3.303467941126984	1.653324121259076	0.06328799458808976	3.399726887828062	1.585631339543682	0.2840768783493139	3.447160700663234	1.589792403480038	0.3675942804263151	3.451891883584157	1.589210833497462	0.47909239792933	3.41859024915703	1.562556885159298	0.4098339382828167	3.02781722778801	1.73948605119756	-0.3264738822841973	2.953861668051531	1.732757955032683	-0.4275142411037117	2.779823742530749	1.589557786321973	-0.6095227196494182	2.578900508236756	1.494999767631332	-0.7274121382386841	2.485532374040452	1.503986592424429	-0.7685481213340287
356	11.833334	3.078436322967941	1.239855943183877	-0.295883038116631	3.046381958735439	1.415645219951316	-0.2801036026284704	3.024445568125364	1.556413467478245	-0.266510116953014	3.046904205328928	1.772143388337646	-0.2907129389042	3.063832386159735	1.737981231054049	-0.2633751164443205	3.162300617813167	1.740654846921425	-0.1553925913711487	3.352198520148136	1.643442545045082	0.02344812551307668	3.479450763510127	1.574546078865428	0.2145826537224155	3.535840932850334	1.57771372289708	0.3061312664722528	3.503038933734864	1.578037181692979	0.3973869751577624	3.511780257245802	1.548418320530767	0.3361316622725056	3.027538993902065	1.734685392422828	-0.3111763099017046	2.9363468455594	1.726078385672543	-0.3965087167529884	2.732269416559337	1.579885796345309	-0.544266358475784	2.520847316962802	1.475962318099004	-0.6371660534703932	2.435892628893314	1.482033572875816	-0.6681174391684452
357	11.866667	3.080565711154583	1.235171315819972	-0.2881088946048004	3.049380201161432	1.410525716681434	-0.2697225725398909	3.027873166980296	1.550855159051246	-0.2542429064425412	3.04822213323402	1.766356951641682	-0.278510495856567	3.067714274988951	1.73214683086705	-0.2540367388969753	3.177505703329412	1.732467396842659	-0.1602527585750892	3.391091766588934	1.630618613732949	-0.0273929134994371	3.543047496129631	1.557192142186548	0.1204675185834994	3.608712403703629	1.563053600078314	0.1905799216419857	3.544107140619268	1.568623623615903	0.1411205464227511	3.597347336992622	1.539547238724855	0.222172524629826	3.027201810319017	1.729050175489934	-0.2961672411143016	2.921146660474364	1.718906812525945	-0.3640377935750259	2.69515601926908	1.570102092082638	-0.47299438147544	2.481501644301627	1.456085203467683	-0.5182260808706874	2.41309828758745	1.460389111904395	-0.5971856071130488
358	11.9	3.082412455304596	1.229654747768768	-0.2808998705881901	3.05211034880868	1.404582964234069	-0.26029327449029	3.031066962425145	1.544524333104002	-0.2434100009448778	3.049327230869725	1.759847099468237	-0.2670050600720029	3.071082471909186	1.725571679200707	-0.2458313667638376	3.190017337402719	1.723424297171928	-0.1673429184620587	3.419988434330437	1.615120166071031	-0.08192295034717093	3.588449126455861	1.534631527400742	0.04427735230901007	3.661891140767872	1.546738103125346	0.0940369941756109	3.576422415984033	1.561203238225851	0.06469924350827516	3.660098599468919	1.539558367183084	0.137826292099382	3.026854640151185	1.722695744407734	-0.2816322520664774	2.908942506041981	1.711530957996941	-0.3312561432556628	2.670180082882104	1.560901312219587	-0.4142683455235948	2.464347240389048	1.438476495060418	-0.4489710837753225	2.404399894136875	1.441716332916834	-0.5465857676795699
359	11.933334	3.083965402526231	1.223289807746548	-0.2741686607149968	3.054554876832667	1.397836421481878	-0.25177208870701	3.034005951992047	1.537470565646106	-0.234022958835873	3.050268073522962	1.752671793216014	-0.2563212676934639	3.073986796498291	1.718308936331885	-0.2388092871794794	3.20004147317889	1.713652061330996	-0.1763666449100212	3.439047822604694	1.597411473060103	-0.1330654461016143	3.615609740661987	1.508283148571848	-0.04160017962604146	3.692872952970092	1.530106280254883	-0.02001259234009517	3.595134641564269	1.555472108347534	-0.03341763956747458	3.689068996073376	1.550085766706209	0.02256868535437156	3.026534577836398	1.71568049818165	-0.2677422088924998	2.900215232819198	1.704102871683382	-0.2992849348783256	2.657915514486652	1.552850354634926	-0.3572386833297027	2.466362513175037	1.425665369711973	-0.3557933665034217	2.399489320440814	1.428167845177235	-0.4402261289540018
360	11.966667	3.085215336818646	1.216036022716348	-0.2678161174121552	3.056697295511971	1.390277538974495	-0.2440845266580318	3.036666292574067	1.529708200633919	-0.2260241688260787	3.051076065620433	1.744851962608426	-0.2465507284376218	3.076456247424277	1.710376490853684	-0.2329807111526068	3.207726278718339	1.703238105520631	-0.1869820484748838	3.448839880333119	1.578179201767692	-0.168606368302919	3.627091368933184	1.479684340468745	-0.09388404491337943	3.703452903828641	1.511389301635351	-0.07468829520553444	3.602549063821754	1.548923624978692	-0.07462291894322894	3.688387968945709	1.563107926724423	-0.05575439420731268	3.026265513905098	1.708024747441511	-0.2546291745717596	2.895216757872728	1.696658070655015	-0.2686481718979942	2.658412765591171	1.546330716407157	-0.2890934642256699	2.482278877025041	1.418708043134239	-0.1251141369942671	2.400208700654769	1.420929046903744	-0.1008823522778504
361	12	3.086155622730949	1.20782914947972	-0.2617510739229494	3.058522393825236	1.381863525840908	-0.2371509721347139	3.039020154166149	1.521201881739341	-0.2193115440327631	3.05175690926388	1.736351816011205	-0.2377408884701837	3.078483762375223	1.701738519485818	-0.2283113169891579	3.213077399566686	1.692206448600927	-0.19912808427825	3.449970530977545	1.558120245944283	-0.1855534688086507	3.626020393531852	1.449546918547394	-0.09418243186474839	3.697806894716519	1.485537078906264	-0.07696244728822893	3.60596442120212	1.534630635569836	-0.05644598893665122	3.673037157330748	1.560775830408083	-0.08392808294280985	3.026053766420943	1.699691863646836	-0.2423771013244596	2.893942760593397	1.689137212263799	-0.2393492832589016	2.67166957964607	1.541530342433826	-0.2394741748626034	2.511162238510011	1.417117213605123	-0.09834045091693626	2.42021149878099	1.419801733256442	-0.05430366296764177
362	12.033334	3.08678360730956	1.19860056015938	-0.2559046420355625	3.060017275289309	1.372534937872179	-0.2309029807025353	3.041038260935389	1.511885477416009	-0.213765079796212	3.052292902139551	1.727095110253593	-0.2299228369734179	3.080031915026261	1.692323448002705	-0.2247570587032868	3.216000874825752	1.680576087842231	-0.2136663011323206	3.44301476343571	1.538181999690228	-0.2065284461844692	3.614873834545876	1.420849419665115	-0.04077397043745976	3.679078445894393	1.454116651032156	-0.01437280419010501	3.606382379502525	1.511370007238228	-0.002580466086516388	3.654404289197161	1.539147966331619	-0.07407588779328703	3.025889329479546	1.690603650936913	-0.2310469454690706	2.896168318828435	1.681414148593972	-0.2109173732126808	2.697035257689333	1.538377213480745	-0.1652844356368902	2.556630577080901	1.420721931393662	-0.06521437483568414	2.468378480591145	1.424300554917035	-0.02418915261232581
363	12.066667	3.087100174511479	1.188299570872786	-0.2502295535640209	3.061171085308223	1.362240947772614	-0.2252844078353133	3.042690521347122	1.501691467653938	-0.2092495863479745	3.052646842629334	1.716999555368435	-0.223099784884834	3.081038738749414	1.682056280892408	-0.2222440064235157	3.21630623946971	1.668387712379942	-0.2312281328534414	3.428239573812244	1.519351910645039	-0.2570682923624544	3.594613905812931	1.395946658798521	-0.09159677686009457	3.649577867023392	1.42059416363089	-0.02540506140804435	3.601395808034409	1.480333310509136	0.02448562288094976	3.635488706160341	1.50118066239519	-0.06039268601094705	3.02574808380068	1.680675129653086	-0.2206759697743986	2.901484238309799	1.673363134939676	-0.1833631082725851	2.73269227440772	1.536537037340937	-0.03943918301091737	2.620300063486582	1.428251575710213	0.1687123424178673	2.545594706609663	1.433448349798933	0.252068306342381
364	12.1	3.087108857484741	1.176901294631768	-0.2446912476924072	3.061975134817027	1.350951235992472	-0.2202417245942685	3.043947555048618	1.490567538750969	-0.2056046051243876	3.052771596590971	1.705998180660913	-0.2172351511752295	3.081433398024059	1.670875097230361	-0.2206468170520671	3.213789464350271	1.655699927574552	-0.2511008315792191	3.405971030182537	1.502481961279986	-0.3344629738994919	3.563577652336934	1.375912061043437	-0.246103233757194	3.610950339655312	1.388413078459543	-0.1743221896223755	3.582009329563173	1.445361917539611	-0.07529556675089415	3.613041021933219	1.45154566039028	-0.1631885315509246	3.02559660771733	1.669839028288572	-0.2112745524126403	2.909355867429521	1.664892311459734	-0.1575962321648903	2.775475991965224	1.53546668236866	0.05970685329404066	2.692873517832068	1.436656116367254	0.2777239606074941	2.634313315240035	1.444865669309735	0.3611891669475344
365	12.133334	3.086816745847118	1.16441753781727	-0.2392755149577543	3.062424464478433	1.338667837695041	-0.2157047101531187	3.044785711361572	1.478496726780433	-0.2026298703389716	3.05262487173351	1.694065256455479	-0.2122556271177759	3.081163723956589	1.658751869432303	-0.2198024926432504	3.208419968531211	1.642526088718332	-0.2719115122240216	3.377248237987553	1.487563031997184	-0.4130334492077647	3.52142067958914	1.359669226652486	-0.5081162798530017	3.566467994334051	1.361193220997539	-0.5706984285976908	3.539644645895993	1.411917484425363	-0.5150857173722295	3.5823528932921	1.399425139382386	-0.6323153537134347	3.02539963040574	1.658074581930658	-0.2028143425579247	2.91923636629562	1.655905550933813	-0.1342219004113782	2.822321575247118	1.534622244928943	0.1144578597907002	2.766390488679219	1.444069434246386	0.3175117272264481	2.72422147614733	1.456075136948199	0.4067166704774939
366	12.166667	3.086237066171583	1.1509123653284	-0.2340000992824412	3.062520400510317	1.325439245411359	-0.2115912026557296	3.045191080556814	1.46551178108981	-0.2000870876000969	3.052173686997504	1.681230089406016	-0.2080623202761899	3.080204911031196	1.64570823851799	-0.2195222818648431	3.200374714443482	1.628829352855451	-0.2921566669926892	3.343198764999384	1.473571439574469	-0.4740170682023578	3.468793123661741	1.345622419688524	-0.6253318264729747	3.517771152543005	1.340727423047791	-0.6964068486607388	3.476731659612466	1.38525438349521	-0.6259695072990388	3.539265950662198	1.356535700267109	-0.7408883795362573	3.025122983275322	1.645419458609705	-0.1952378498132572	2.930606063349907	1.646275419482363	-0.1133493473988925	2.870756035552612	1.533447485500456	0.1446912122247436	2.838276093113306	1.449488628165255	0.3532604756768581	2.812550595030006	1.465194065420884	0.4512332120895489
367	12.2	3.085391321305907	1.136507198936278	-0.2289146422497081	3.062273041221988	1.311367444231561	-0.2078189375207577	3.045163017400205	1.451702776802642	-0.1977282015198673	3.051397951726479	1.667583990092035	-0.2045518250019266	3.078565606191934	1.631824950352178	-0.2196149131259451	3.19006300971804	1.614549070089569	-0.3102713825813496	3.305068452285362	1.459459756224617	-0.5158740421663676	3.407857872556828	1.331857434912436	-0.6693676305460933	3.46190918163014	1.321998729810001	-0.7224011388531604	3.405452750927364	1.364578915273482	-0.6647738876584137	3.480718044625658	1.3217122984956	-0.7634412298634334	3.0247363179037	1.631974467861027	-0.1884825756178183	2.942988571126757	1.63585130437563	-0.09491639172574441	2.918846910519754	1.531434896756799	0.1629916075223443	2.907663966389609	1.452758349238924	0.3738271691901868	2.895644293861979	1.471182350748209	0.4730215551248785
368	12.233334	3.084308303755063	1.12135323958421	-0.2240650369402533	3.061701087454813	1.29658554030335	-0.2043111650311156	3.04471357915251	1.437194344009228	-0.1953549305701378	3.050285496888813	1.653253951590117	-0.2016236728352559	3.076274430958798	1.617221974657106	-0.2199138795718735	3.177983196133983	1.599690322284048	-0.3253067269232946	3.264187824378596	1.444531310279513	-0.5435161315963641	3.341592983869984	1.316887958421234	-0.7111801116980748	3.397970904140095	1.301056719700543	-0.7821682108451091	3.333960265202611	1.34643442646249	-0.711831204984764	3.408973482511272	1.291352612010247	-0.8256970703271588	3.02421223896037	1.617872338534039	-0.1824827429623364	2.955905466136804	1.624481818100308	-0.07875916859927005	2.965208945998186	1.528147572641284	0.1776981755954335	2.97551254065605	1.453702972217258	0.3922525079096592	2.973827772391698	1.473488803778536	0.4930839661672053
369	12.266667	3.083021342274652	1.105619087908828	-0.2194837323469221	3.060830211775881	1.281241666559757	-0.2010065877028526	3.043865596595499	1.422123533055569	-0.1928393219511674	3.0488316321708	1.638370125619045	-0.1991936054981291	3.073374149288147	1.602027787102734	-0.2202955924230893	3.164631093775915	1.584329713175468	-0.3370595617742332	3.221828579729955	1.428421700340434	-0.5611540182203809	3.273117214350771	1.299850874079828	-0.7436456630467839	3.328245635747491	1.278507071077235	-0.8174182854726946	3.263862183738554	1.326730184127227	-0.747753172281321	3.331221223184552	1.264427768172762	-0.8600127243153219	3.023527186452051	1.603247021498675	-0.1771810217649138	2.968883487448454	1.612067864522129	-0.06475884920570485	3.008777106646142	1.523287827168676	0.1916615631022996	3.041268600666063	1.452283334982789	0.4084616786548556	3.047275968287371	1.471887666955285	0.5078877393878651
370	12.3	3.081567836447298	1.089489530197086	-0.2151895242389198	3.059692598959499	1.265497388166465	-0.1978629700190868	3.042651765055922	1.406637152713534	-0.190125492337126	3.047042450642545	1.623062705109054	-0.1972066739868943	3.069925374499353	1.586374263591183	-0.2206887753903644	3.15052211607356	1.568569259052283	-0.3458843988664226	3.179313902722967	1.410904929887259	-0.5712469460297955	3.20536391937921	1.280022430262525	-0.7609982611065027	3.255207155419263	1.255278697777335	-0.8276257355676676	3.197252134023976	1.301291416334195	-0.7718080670145796	3.253025172374727	1.239540998079844	-0.8891634255259926	3.02266358252336	1.588232641732265	-0.1725441506056525	2.981503587294001	1.598606725319651	-0.05296241176421242	3.048709922430837	1.516776172334823	0.2041153175599007	3.101886768342125	1.44927551427142	0.4199348130859245	3.114360065907689	1.46659690319449	0.5179841759843086
371	12.333334	3.079988733562638	1.073165901000063	-0.21118962786935	3.058325889458308	1.249530735020266	-0.1948563986170214	3.041112732137337	1.39089697413994	-0.1872169350858937	3.044932647618605	1.607472594970708	-0.1956274819829723	3.066001263217184	1.570407877773917	-0.2210596402815469	3.136167499142458	1.552514617111926	-0.3522872476698255	3.137933837450938	1.391872148990721	-0.5750119558008715	3.140788894305226	1.257140936853458	-0.7637356332489841	3.180741346089935	1.231522922216478	-0.8356742567919836	3.137752615947238	1.267423474567799	-0.8036302696835469	3.177748291956528	1.2141970336534	-0.8927367128695591	3.02160919279627	1.572971708284213	-0.1685555784120272	2.993375971974226	1.584192086840306	-0.04352765093851804	3.084374466286524	1.508688813545269	0.2138857545536812	3.156304424472087	1.445757668410395	0.4222176079323737	3.176343437180578	1.458569400253605	0.5212240317034381
372	12.366667	3.078327428115874	1.056882772943499	-0.2074923737346704	3.056772630591284	1.233558355590978	-0.1919846212973223	3.039296945992834	1.375107210397557	-0.1841606224391604	3.042528964874226	1.591788673149185	-0.1944203668415841	3.061690264105109	1.554326589702271	-0.2213927276529338	3.122030645703613	1.53630421334501	-0.3568111214083766	3.098783885471628	1.371395657354404	-0.5738603321685732	3.080973255175624	1.231513349765515	-0.7563271859884403	3.107678000092882	1.207339704944908	-0.8468679969904841	3.083561818928623	1.226083778043052	-0.9445140622232958	3.107166529518167	1.186939225639846	-0.8792292628196923	3.020359888330087	1.557649471262073	-0.1651921876563581	3.004158852781808	1.569041127403889	-0.03651733401139053	3.115367972319702	1.499187497999286	0.2222573774392642	3.205258629070698	1.442050211005977	0.4370239995987731	3.234215821997962	1.449456060634432	0.5373069394054271
373	12.4	3.076628932048078	1.040929772036451	-0.2041134813853486	3.055079832588621	1.21786011508256	-0.1892703897491022	3.037260776547528	1.359542269359217	-0.1810455024795593	3.039873530404578	1.576281128625415	-0.1935449151955498	3.057101629078995	1.538412984881235	-0.2216836356745896	3.108571882398515	1.520150084256339	-0.3599172635212556	3.062721060176711	1.349860824014373	-0.5693034982873348	3.02618495761495	1.204413036445248	-0.7443382619839851	3.038973101436915	1.182979451438416	-0.8403742328599074	3.02468164717162	1.183935092455277	-0.950778398934147	3.040530317196965	1.158266630288288	-0.867234729048187	3.01892179003421	1.542525600077736	-0.1624222830252067	3.01356643979455	1.553524193916467	-0.03194349448902249	3.141313519551884	1.488538496844533	0.2224327832221584	3.245805786072447	1.437590562520776	0.4356392058641054	3.282129464714762	1.440451542057806	0.536110161431899
374	12.433334	3.074935752130756	1.025628640301126	-0.2010605923806758	3.053295654423646	1.202759897472027	-0.1867428172780761	3.035065231988208	1.344530474503813	-0.1779722021442834	3.037020759644135	1.561290063477063	-0.1929332875546569	3.052354427519884	1.523022842139701	-0.2219152834955191	3.096107004636024	1.50436660548232	-0.3619007097440951	3.030351835849585	1.327935229151658	-0.5621510524055993	2.976506577218278	1.177536602225	-0.7315869874028065	2.975570120854262	1.15866591291012	-0.8275274369157307	2.956292908661483	1.145600440881954	-0.927773461247835	2.976124463395345	1.131111411085237	-0.850235038053031	3.017310939315746	1.527921145209581	-0.1601772959265436	3.021414748587591	1.538099779967194	-0.02941354963390461	3.162149942713138	1.477088831522786	0.2142460174413174	3.276028066887051	1.431454980315234	0.4168890725569481	3.318806500255528	1.431596923178331	0.5110206904791084
375	12.466667	3.073286657716541	1.011313830204088	-0.1983338049077935	3.051468372505344	1.188605473780342	-0.1844310521861558	3.032774527030683	1.33043310817622	-0.1750445740022026	3.034033439295449	1.547203456150582	-0.1924997165819881	3.047570580676769	1.508561736957236	-0.222062406196248	3.084781589945239	1.489339421564783	-0.3629436678902626	3.002019272056208	1.30633128214967	-0.5525013435689892	2.932414755475672	1.151829563375331	-0.7121237970425267	2.918192884842963	1.134443708351492	-0.8066102659524482	2.888665942170694	1.111509524190441	-0.9051452210321502	2.912637698899161	1.108152795280395	-0.81989702253973	3.015551688544532	1.514198039540776	-0.1583625172550619	3.027628427807822	1.523219419545088	-0.02819936899358145	3.178266473777071	1.46523487056381	0.2043973125877826	3.297659500646662	1.423093228138451	0.4027574582829296	3.34516916033865	1.422402357691366	0.493676039829591
376	12.5	3.071714739282869	0.9982995602385427	-0.1959309547860956	3.049644223502678	1.175726601200226	-0.1823579775575054	3.030452866662906	1.317594318738938	-0.1723553387427124	3.03097466742168	1.534391898798268	-0.1921691362656794	3.042862591023864	1.495416802120461	-0.2221103718499348	3.074592185975723	1.475485212491131	-0.3632456452506724	2.977864705347122	1.285762661016485	-0.541203322352558	2.894713942905253	1.12784245238179	-0.6913820824113335	2.867466264892968	1.110880330708171	-0.7834582000535858	2.827300352595587	1.080862860200385	-0.8819294207542946	2.851304055137272	1.090840601013961	-0.8042333533976432	3.013672340814364	1.50170171311787	-0.1568883944450135	3.032218212383743	1.509296881356312	-0.02758955328038111	3.190300329455623	1.453433995462142	0.1962401207968647	3.313299739749717	1.412730496490002	0.3918620508128569	3.363059537417853	1.412541465401618	0.4834803879950709
377	12.533334	3.070246379950513	0.9868746230494874	-0.1938570970496948	3.047865309316083	1.164425792625411	-0.1805427166811147	3.02816085872745	1.306328499545523	-0.16998229096227	3.027906843389391	1.523190064987484	-0.1918870136981359	3.038333018388565	1.483936283311234	-0.2220591050716228	3.06545891612552	1.463215997499526	-0.3630176862999267	2.957954050124298	1.266844363067073	-0.5293276770377886	2.864440985851922	1.105610824932474	-0.6702031680879565	2.824659661442902	1.088321234479048	-0.7567447329594174	2.774238279244135	1.053022402187739	-0.8466066302351096	2.798076924626455	1.075734982242799	-0.7675826248360486	3.011703793116124	1.490746596691422	-0.1556840356514909	3.035238229741999	1.496724911295368	-0.02702544590469996	3.198917695048487	1.442211188116945	0.1919554337548912	3.325419121323269	1.401136066218909	0.3771783850017401	3.376313366056952	1.402186986495341	0.465690467179562
378	12.566667	3.068902060997786	0.9773027066754102	-0.192123103445469	3.04616864501243	1.15497561111842	-0.1790057860269856	3.025953600165113	1.296915190738406	-0.1679965218094057	3.024892607441638	1.513886836937667	-0.1916288429913254	3.034078096152037	1.474419067552093	-0.2219292355004233	3.057307924287137	1.452898070091685	-0.3625213982421416	2.942232992279113	1.250055614338669	-0.5183779558004098	2.84212842693975	1.084908853301836	-0.6468852995102881	2.790892832719879	1.067373936086512	-0.7247308306213978	2.730302918565669	1.029566415116119	-0.8003880451691128	2.75778239371103	1.060031441501708	-0.7376632283143409	3.009679279165455	1.48160861370861	-0.1547111244895519	3.036762134346945	1.485870848076739	-0.0262242380818938	3.204664415717372	1.43215375353151	0.194595435488772	3.335437029568421	1.389655621553422	0.3853823599965759	3.387227455482782	1.391990652608477	0.4753642557733891
379	12.6	3.067697385158029	0.9698170145136378	-0.1907402956865656	3.044584500643764	1.147609679259441	-0.1777730129018535	3.023876813666022	1.28958736991306	-0.1664735946679188	3.021994018038217	1.506709787455008	-0.191404055256639	3.030189777971993	1.467099338433428	-0.2217630197806007	3.050198429520988	1.444816294970238	-0.3620084596389022	2.930666650388935	1.235785546428628	-0.5102592104821431	2.827761989757027	1.065842622561979	-0.6334720467536753	2.767113222424105	1.048536481978633	-0.7057478912495336	2.697980187911052	1.011449719592143	-0.7799805131080126	2.730898530127825	1.044109182412803	-0.7239716846119725	3.007632399385104	1.474510967033734	-0.1539736259564665	3.036805212354438	1.477061540373533	-0.02524322972010758	3.207708414749655	1.423821475506013	0.1990079846709984	3.342820814655803	1.379390831795577	0.3908824585977611	3.395314594894584	1.38264527841967	0.4817141711463762
380	12.633334	3.06664351257966	0.9646243527420252	-0.1897047419339174	3.043135620309294	1.142528585353831	-0.1768639735275288	3.021966267167858	1.284540051160394	-0.1654739208536031	3.019276711206651	1.501836983976082	-0.1912370441688888	3.026762658039104	1.462157731833951	-0.2216043795386357	3.044359349950311	1.439208852607348	-0.3616085882345102	2.923320111303445	1.224519458638035	-0.5054090699791532	2.820955457996537	1.049391980469399	-0.6270530187495966	2.753900798021338	1.032425682829976	-0.6965230014425091	2.681189306367364	0.997058140471209	-0.7726225426553528	2.716428539148983	1.029257935243514	-0.7068595942710695	3.005599133072767	1.469635734100992	-0.1534963970224522	3.035381663119757	1.470570326544073	-0.02427913322608524	3.208007649970142	1.417733471688243	0.2021454354404934	3.345777684918256	1.371435293725679	0.3933140669250979	3.398803487286077	1.374934102035994	0.4861579867312997
381	12.666667	3.065747760188606	0.9619082582285473	-0.18900268539336	3.041837719896922	1.139910091367004	-0.1762938672066352	3.020248739602958	1.281947193049317	-0.1650411737774862	3.016811279185839	1.499425728455541	-0.1911571265140445	3.023896750229671	1.459749494174554	-0.221491323381045	3.040171167471878	1.436279384042301	-0.3613827484724801	2.920360309790019	1.21684424165147	-0.5035241214426466	2.82097994595641	1.0371785091366	-0.624164748230944	2.751190323616974	1.020010324423816	-0.6883884361760619	2.680161641440206	0.9853988051979344	-0.7675414842994522	2.71371488050564	1.016479632128718	-0.6956908892690933	3.003618840883183	1.467149157542516	-0.1533131386880002	3.032536449981555	1.466634736585856	-0.02353440509733363	3.205515482963467	1.414349001245745	0.2040318314219109	3.34363571301092	1.366602654396345	0.3951356423822045	3.397617669752661	1.369829095242171	0.4861129441686569
382	12.7	3.065013748719497	0.9618010610189642	-0.1886205343495747	3.040700081306767	1.139884898404769	-0.1760752619318029	3.018743132422069	1.281940159975307	-0.1651996306982209	3.014659402193435	1.499599197849546	-0.191186596076113	3.021674154282261	1.459993552531258	-0.2214468099395312	3.037964245103239	1.436188086819701	-0.361346582010299	2.921829456738619	1.213268521477932	-0.5043499019172892	2.826913942838429	1.03039229367622	-0.6249655408296657	2.758434425639176	1.012230722585284	-0.6866509013383437	2.690721520512624	0.9782062866339691	-0.7694394938652559	2.722395875428114	1.006114407004667	-0.6944775436393863	3.001728412637348	1.46718252226205	-0.1534518594872242	3.028325519991373	1.46542870275361	-0.02314174248106422	3.200197907678516	1.414016386380256	0.205936927605705	3.33711140009716	1.365361216834229	0.3970784380900701	3.391719996517284	1.368245206290466	0.4868118525100975
383	12.733334	3.064442011749655	0.9643702786712169	-0.1885485373008489	3.039726315087619	1.142521316851655	-0.1762180264969829	3.017461198765713	1.28459062894798	-0.1659539683512676	3.012868013792447	1.502427451680715	-0.1913343506567193	3.020149357567946	1.462955491684314	-0.2214732996775532	3.037936164349464	1.439046235759289	-0.3614433406375818	2.927692417716993	1.214185928352756	-0.5076963038729767	2.838294845379522	1.029660662759652	-0.6303224306689859	2.775110902118601	1.009620153888553	-0.6956725247912467	2.710833184437094	0.9766996006192109	-0.7805430092883369	2.743143086751469	0.9982224239682314	-0.7030991615866996	2.99995985556045	1.469811655612765	-0.1539281069154181	3.02281042766674	1.467048044970414	-0.02316026533923936	3.19197183590832	1.41696649358324	0.2088938597544708	3.326589272672365	1.368144080520924	0.4043823389575181	3.380196186453619	1.371212669472369	0.49611168254844
384	12.766667	3.064030356671675	0.9696139705194413	-0.1887828909274975	3.038915291328755	1.147819577409469	-0.176729943900551	3.016408695101587	1.289903809758386	-0.1672925135176674	3.011468179789825	1.507917375469537	-0.1915997703857058	3.019348280231921	1.46863787302807	-0.221557096647338	3.04014744984047	1.444905966350075	-0.3615897522451909	2.937849971894285	1.219884503767358	-0.5134308549228882	2.855009237589846	1.035333683261179	-0.6408543112752741	2.800101937219226	1.013137261144922	-0.7219534116786228	2.739607432660787	0.9817470805934444	-0.8055985021517982	2.775725727552526	0.9940602511467913	-0.7357629658674981	2.998339902615474	1.47504753723165	-0.1547488517229381	3.016068260909785	1.471496756673843	-0.02363769089302952	3.180685978758504	1.423295519801237	0.2110911363607574	3.311388801999971	1.375513108753418	0.4107849510772455	3.360849736251695	1.379559031235504	0.5023002912870427
385	12.8	3.063774298012291	0.9774557390391796	-0.1893230636868163	3.038261969613609	1.15570794967008	-0.177611351534152	3.015586284346483	1.297815210481285	-0.1691813154587581	3.010475728037955	1.516009747803988	-0.1919696098099269	3.019270523834534	1.476976986563852	-0.2216656436588792	3.044537548298226	1.453747127803493	-0.3616262491665518	2.952168079477488	1.230505837744098	-0.5209850660189213	2.877175537606581	1.047458943087519	-0.6566793852768344	2.831607495165496	1.024164778717189	-0.7419343666283996	2.775988737016857	0.99414000099737	-0.8305968990374251	2.817555773989687	0.9967955892204398	-0.758977134538803	2.996890131293587	1.482833539815391	-0.1559077921403078	3.00821776153873	1.478672089659406	-0.024562986172206	3.166218697280158	1.432906322604424	0.2114501357982352	3.2908772260162	1.387741111158261	0.4103739348248547	3.331275106961796	1.393532323601983	0.5058129950000156
386	12.833334	3.063666739640631	0.9877423029199792	-0.1901588697991514	3.037756830182848	1.166039551638795	-0.1788418713466856	3.014986986103981	1.308186084667217	-0.1715566887196531	3.009897118402789	1.526573479209935	-0.1924256737688608	3.019898256608948	1.48783364262767	-0.2217542955374406	3.050981269065521	1.46545131382794	-0.3613553199719617	2.970405885576371	1.245992306506713	-0.5295241449376561	2.904430222994836	1.065808463236106	-0.6699043929676505	2.868698199478272	1.04260690513444	-0.7569027547967822	2.819153440696584	1.013649388056315	-0.8506802790319863	2.866404117427485	1.00775239487659	-0.772093512987611	2.995629038794953	1.493043824880412	-0.157391296042686	2.999441769201036	1.488374946261261	-0.0258741569424272	3.148559400321485	1.445503287897625	0.2118302973153841	3.265180185467236	1.404665177019466	0.414893551849721	3.294437451876001	1.412841146879794	0.5146273718226646
387	12.866667	3.063696632439119	1.000256253262439	-0.1912644496207046	3.037385331098256	1.178602651161485	-0.1803780755214782	3.014596027484969	1.320811921842926	-0.1743240647612652	3.009728628453639	1.539408207115438	-0.192956005804985	3.021194641907308	1.500994919048829	-0.2217771378391162	3.059265107975422	1.479781279679103	-0.3605664693788245	2.992305750992731	1.266000587943084	-0.5388141621523241	2.936635355224137	1.089585066567954	-0.6860550120006623	2.911184124474004	1.06730023081413	-0.7751323621964648	2.869770125405668	1.039073710633553	-0.8682577299288697	2.918854887719196	1.027775607761225	-0.7916992091768414	2.994571502644928	1.505488762098782	-0.1591885636999448	2.989953849961324	1.500337703286702	-0.02751502447238842	3.127735594711149	1.46061602691024	0.2131646373016347	3.23545317710755	1.425527330193751	0.4158360976530404	3.25642923997124	1.437146517403916	0.5186467486479109
388	12.9	3.063849994502492	1.014726998593905	-0.1926058592354245	3.037128519651549	1.193128383870966	-0.1821602695583664	3.014390588285975	1.335427054623563	-0.1773681089189518	3.009956933653572	1.554246739335658	-0.1935554820411855	3.023106821516436	1.516178222654784	-0.2216886406841979	3.069155133229734	1.496392945249539	-0.3589313480764553	3.017774844286063	1.289945860885725	-0.5477145706174373	2.97429318147555	1.117640720961559	-0.7088402182744762	2.959185033002246	1.097132012620993	-0.8021498815378678	2.929225978403949	1.069663766558726	-0.9048820445812801	2.971081950646913	1.057207616049832	-0.8091454418268964	2.993728072309942	1.519916537057245	-0.1612942611305314	2.979962366329896	1.514240325126895	-0.02944054280080747	3.103722851493879	1.477639483660571	0.2191320039465009	3.204118864077811	1.449051621382632	0.4329292478258123	3.227736549986966	1.465739261619771	0.5353889917008096
389	12.933334	3.064110304903243	1.030840377745897	-0.194148827877814	3.036963701407673	1.209296053220529	-0.1841250253750919	3.014340276859208	1.351705872594309	-0.1805772930249898	3.01055865586543	1.570749792846785	-0.1942449544688673	3.025567379637251	1.533027589551172	-0.2214637212000209	3.080464899806531	1.51485887952492	-0.3561108580073916	3.046731994872176	1.317178350712332	-0.5540698692995238	3.017407390043624	1.149494139601215	-0.7216922373714537	3.011862615759201	1.131717350311078	-0.8159906123209669	2.993635141925438	1.10529544097071	-0.9172785997371389	3.019876310319638	1.096340126674826	-0.8341312098678721	2.993103986597299	1.536008499505647	-0.1637318110059725	2.969634123383014	1.529773171601401	-0.03187391252817515	3.076181123600252	1.49593070341754	0.2269128003790656	3.170091432046804	1.473485882966697	0.4468242272336585	3.205116506161646	1.496347109656479	0.5309433387473387
390	12.966667	3.064459039946027	1.048252927235195	-0.1958666088491231	3.036865118723355	1.2267511542044	-0.1862145050689656	3.014408128835185	1.369284493800057	-0.1838501747163663	3.011500488277278	1.588534835939446	-0.1950690410326532	3.028493494907897	1.551142777366554	-0.2211005947478538	3.092989681028801	1.534685553266213	-0.3518308556077558	3.079003091550799	1.346983438485151	-0.5570432373836051	3.065662774137448	1.185236983362049	-0.7313189397440103	3.067462998177708	1.171057925329457	-0.8245635225667014	3.057759852656618	1.145914923890083	-0.9321239264444623	3.065001916334686	1.143755668667501	-0.8446334472972733	2.992699408533032	1.553405272667515	-0.1665482382882534	2.959119601701307	1.546648698623784	-0.03523896894822554	3.044631794084696	1.514875685924668	0.234067011458429	3.128415476117824	1.49687759260499	0.4580461551015258	3.171800761455775	1.525390188520017	0.5410087591803887
391	13	3.064875478937645	1.066624609683966	-0.1977425349391872	3.036804635685669	1.245143880173728	-0.1883820961434054	3.014552316161968	1.387804802473217	-0.1871030931695561	3.012743206728389	1.607229802133259	-0.1960861046114808	3.031793875969444	1.570133591906733	-0.220615898755565	3.106497653070971	1.555349424178567	-0.3458508891115946	3.114347735955957	1.378538784711158	-0.5563538210541311	3.118726142090783	1.224960212048974	-0.7337743267495821	3.124795234327494	1.214702357186941	-0.8306103217407053	3.113765205372529	1.190970557542913	-0.9374208450967804	3.110271382974007	1.195814057563542	-0.8599288442283126	2.992511116222967	1.571756661585507	-0.1698025268915129	2.948544370921176	1.564604399685704	-0.04007847125563554	3.008708954801506	1.5339961569817	0.2385008741950469	3.073185188459401	1.518021177667428	0.4712394165579942	3.124838463146602	1.550536664297489	0.5639130143458209
392	13.033334	3.065337447193035	1.08561421863522	-0.1997707890523838	3.036752708837417	1.264128414319867	-0.1905923374069031	3.014727349487539	1.406916787397186	-0.1902674304674526	3.014243245920464	1.62648138325387	-0.1973588275597705	3.035370758389197	1.589628224971018	-0.2200398362235405	3.12070784169213	1.576306967429593	-0.3380036430848085	3.152427561198643	1.410736363371527	-0.5525659622278671	3.176139704354462	1.267701385430196	-0.7347621112928968	3.185527123443316	1.260466836310517	-0.8325561641503535	3.169684775324799	1.238438654707463	-0.9379036849459346	3.164559139884905	1.245384039110343	-0.865092289710467	2.992533260087072	1.590727893776494	-0.1735523274737218	2.938019651953816	1.583374459749558	-0.0469671981610595	2.968576603537326	1.552913308309577	0.236297686401497	3.004085523345075	1.536123628502204	0.4749181350792201	3.071975873459894	1.571328033958142	0.5385154610050472
393	13.066667	3.065821741897472	1.104875929179952	-0.2019628665106201	3.036678905834179	1.283357195721247	-0.192827371876607	3.014884727042689	1.426270594111404	-0.1932945795307766	3.015949720718544	1.645943926370039	-0.1989393025684419	3.039113655694976	1.609266399276716	-0.2194066453212136	3.135242283339936	1.597020631701078	-0.3281144648973012	3.192743498827413	1.44218953078739	-0.545998299915098	3.237466583833928	1.311145563216615	-0.7262896665858174	3.251605882776442	1.305654239045712	-0.8213799117998768	3.235115870749462	1.285687998341505	-0.922786302350181	3.228987280749777	1.291496474289211	-0.8501249505874958	2.992756007192945	1.609985448146159	-0.177837006428256	2.927680450996256	1.602640299756515	-0.05636781562242021	2.925098349174426	1.571351616564852	0.2260972075016854	2.926979687455254	1.551443807332099	0.457153225206948	3.008790014073901	1.588761215941853	0.4976746700917553
394	13.1	3.066303511667421	1.124059042838609	-0.2043456499271935	3.036552089429077	1.302478428249727	-0.1950923553525679	3.014974118765088	1.445511642018066	-0.1961634064690649	3.017800726888193	1.665268682976863	-0.200873829950048	3.04289440643071	1.628691605346157	-0.2187596743080264	3.149616351296002	1.617005186682963	-0.3160067874208652	3.234619192645973	1.471431418092426	-0.5370564657961781	3.302348421188632	1.352164853478077	-0.7085533153998811	3.323908355963914	1.347325412422943	-0.8042609993646622	3.315600535166832	1.328645253515505	-0.9112753669254954	3.302735950163134	1.334858932347146	-0.8316657416926401	2.993163230870213	1.629185279857432	-0.1826842900470099	2.917703368550845	1.622036174172226	-0.06861762385385302	2.879499698535574	1.589089291624543	0.2118935991726649	2.846044334796834	1.564647360662769	0.4423176106116445	2.931255645063876	1.604172568918502	0.4842514757895625
395	13.133334	3.066754035086158	1.142830249996044	-0.2069512618222785	3.036339200997105	1.32115197802791	-0.1974233991765081	3.014943011521261	1.464291047438247	-0.1988940297255289	3.019721033656134	1.684102945536739	-0.2032181636025634	3.046564980586139	1.647551987044021	-0.2181623945447402	3.163274356188422	1.635878382918321	-0.3013624453802032	3.277005598713309	1.497280172426919	-0.5239330573138216	3.369485935169343	1.388143792078526	-0.6898110095129923	3.401616428527803	1.38258685661285	-0.7832270077839129	3.414521788332954	1.361476033038003	-0.887554066937688	3.385934822762296	1.374496194921322	-0.816856654939014	2.993730449386657	1.647974176167592	-0.1881326146093304	2.908301774758783	1.641204972486031	-0.08407701455561115	2.833197874157547	1.605946111999744	0.1918271630508503	2.762465214514534	1.576060235534621	0.4170491650200777	2.839385344112325	1.618021142788931	0.4671055238189434
396	13.166667	3.067141241893391	1.160889203871751	-0.2098114510983049	3.036006737779624	1.339066806134015	-0.1998848913935434	3.014739510198595	1.48228445848926	-0.2015471207169575	3.021620810806858	1.702109599980846	-0.206035426959211	3.049956564710872	1.665522089346315	-0.2176976826348843	3.175564652203682	1.653383418626508	-0.2838362802183191	3.318335248671818	1.518925126449802	-0.500235581358685	3.436399951228005	1.41646695822222	-0.6770386133456561	3.481345428577289	1.409309792223548	-0.7572324827740475	3.52309170211137	1.382893173947027	-0.8374061094423542	3.476054456284396	1.407604892118961	-0.8002175050967648	2.994424173045722	1.666006889007905	-0.1942281989316292	2.899693277972372	1.659812353858753	-0.1030428862770324	2.787826559843471	1.621805839865225	0.1618580765755382	2.681137789036977	1.586084741791488	0.3737137625575566	2.742898544267542	1.630647900749424	0.4528102218282287
397	13.2	3.067430066296561	1.177975109527297	-0.2129608822594323	3.035521829909881	1.355951896625953	-0.2025689384478999	3.014314498503859	1.499206269102035	-0.2042308490845451	3.023402003340053	1.718986675017493	-0.2093793533411417	3.052890935398032	1.682321141995339	-0.2174553967646723	3.185781239306594	1.669386368409616	-0.263220651885568	3.356428854316661	1.536059723668991	-0.4559731532626948	3.499208932719677	1.434434780435964	-0.6517846547163542	3.556975356495374	1.426170747850469	-0.7176126934213527	3.621882537682187	1.394139367190409	-0.7861069179322767	3.566277479811319	1.431776743136428	-0.7581701399678357	2.995204684940481	1.682965432286347	-0.2010077958583951	2.89208500261212	1.677549933514741	-0.125557245464964	2.744949485296543	1.636599879699114	0.1196258821544364	2.608238017249908	1.595333445733077	0.3150079649147658	2.658948719726194	1.642022813809197	0.3877643540708013
398	13.233334	3.067583650727355	1.193857317656154	-0.2164432267975525	3.034854515066778	1.371573144370249	-0.2055957647511769	3.013625548944661	1.514811521324409	-0.2070909501872207	3.024973383006354	1.734476863085707	-0.2132752426904701	3.05520632995506	1.697715977262243	-0.2175219014543253	3.193289319496644	1.683876475679144	-0.2399766213012534	3.388833998840311	1.549086933913406	-0.3841751082913957	3.552692705788778	1.440796846176959	-0.5532514841274525	3.621605116537512	1.433712940062621	-0.6349394557974745	3.7026887957498	1.40108242434292	-0.7266648462205407	3.645782856893071	1.449778669042056	-0.6557855400265651	2.996033378489024	1.698572830894343	-0.2084704465292408	2.885701111170426	1.694141858772352	-0.1512298740019462	2.70585190562623	1.650280143094455	0.06586751207048613	2.546320465242741	1.604582206012257	0.2390797158542904	2.589782789342407	1.652006366622996	0.3182223009721626
399	13.266667	3.067566005171829	1.208332303282655	-0.220301609002193	3.033980071920369	1.385733479065818	-0.2090938568503294	3.012639934334985	1.528898738339779	-0.210286182382179	3.02625839408802	1.748375744100286	-0.2177237983467127	3.056771988603664	1.711523202736833	-0.2179841991722566	3.19760922891298	1.696920490542538	-0.215786731493804	3.413340709509773	1.559247205157657	-0.2940447019878779	3.591668356678692	1.437813498293736	-0.292470021994616	3.669861312079355	1.435274962459552	-0.3474370472939858	3.765038431621099	1.410420432086191	-0.4083987450775796	3.703778733248581	1.462691677346749	-0.2785920699207493	2.99687637238355	1.712605335242082	-0.2165741569097254	2.880787621310046	1.709335137207196	-0.1792332962664378	2.671534469753808	1.66275025743881	0.00499537845448907	2.494811939790668	1.61437208965814	0.1572293529405696	2.533152950284178	1.661032401050464	0.2402338216564722
400	13.3	3.067343344327794	1.221255013855087	-0.2245681428896003	3.032880618811074	1.398305349825067	-0.213174065539053	3.011338686119974	1.541344964856151	-0.213965114021623	3.027204170728249	1.760568642047209	-0.222710243646644	3.057506969129594	1.723641809574436	-0.2189249619750838	3.198582298403349	1.708613205275582	-0.1929994811731419	3.4286287770029	1.568538817898179	-0.2163655262293363	3.612902731482639	1.432160435721999	-0.1196145972784662	3.697611716178347	1.437310566114763	-0.138670227204332	3.797656198810818	1.427967986217368	-0.1613757399224935	3.729179214786771	1.468740218912454	-0.1161502868628547	2.99770860442846	1.724932615451262	-0.2252520099613088	2.877634285791479	1.722926201836584	-0.2085214827377598	2.642897252216631	1.673884909689852	-0.05978584860712753	2.452114836586086	1.625115115102304	0.06528394829330142	2.484726543509364	1.67002917440034	0.1579854145865483
401	13.333334	3.066884043441489	1.232549096093551	-0.229261996112937	3.031544002072498	1.409236971478762	-0.2179175413729674	3.009715718471762	1.552110222270485	-0.2182621262174463	3.027775694384237	1.771031625405109	-0.2282227190176105	3.057370077673531	1.734056312618534	-0.2204296686134437	3.196329992088323	1.719112821391497	-0.1735963616237762	3.434959497964267	1.579251579046366	-0.1688925818559352	3.619042296577512	1.431921400455827	-0.08372450763861332	3.706985705619104	1.445383865577605	-0.07851145469872617	3.800800904623593	1.45303818120294	-0.06251552402455864	3.726828674422254	1.470459797703271	-0.05725852020301103	2.998510848828839	1.735517565396052	-0.234438639618249	2.876511473895613	1.734803699328357	-0.2381708427583084	2.620848938975212	1.683528610559013	-0.1258068527743184	2.41766205648067	1.636487850007177	-0.02175148604338746	2.440830116233233	1.679752864038809	0.07686459931256243
402	13.366667	3.066159083436776	1.242189793878669	-0.2343986280505954	3.029963396302997	1.41853244685986	-0.2233801252675369	3.007777336441728	1.561216423271451	-0.2232918784763049	3.027959143983032	1.77980653965037	-0.2342387392288639	3.056364414856204	1.742809452690607	-0.2225656731886808	3.191221424863606	1.728610689365017	-0.158557468467543	3.433616013500293	1.593356713090579	-0.1459031199802497	3.615565926360542	1.444288616921811	-0.07615187840110681	3.704357625253152	1.464366578281654	-0.06062784820150881	3.790907631076365	1.48306482011992	-0.03866521760316772	3.712419245917443	1.476155706124136	-0.02011401405918165	2.999271264977099	1.744394992543629	-0.2440637100521361	2.877691032355733	1.744987590948908	-0.2675382525556039	2.606499551967626	1.691577561471144	-0.1945521343089047	2.392399095259097	1.647761453468957	-0.09677347805562689	2.403588205090065	1.68962684735018	-0.008134259798978562
403	13.4	3.065143530229866	1.250182638828195	-0.2399853346422506	3.028135732632233	1.426222518313062	-0.2295846291117119	3.005538292511714	1.568713059198031	-0.2291342115022332	3.027758821588568	1.786958480724138	-0.2407124927005144	3.054528696048962	1.74995956053256	-0.2253632809602612	3.183730665207849	1.737244121887215	-0.1477380748440993	3.425852966987706	1.611946859250964	-0.1284151111956516	3.606911396195287	1.473687309644067	-0.08114083030836254	3.695187482625351	1.498962793344303	-0.07004157391188709	3.781929400533439	1.522449431506302	-0.06205114052094617	3.698863884112916	1.499562372758976	-0.01438068849912499	2.999983967202703	1.751631986221566	-0.2540419883575907	2.8814462799678	1.753568932639306	-0.2963575565773271	2.60118558431133	1.6978983532836	-0.2782654899533858	2.380880116433111	1.657244980417704	-0.1795448805015972	2.386880178386289	1.696929851243427	-0.1411155111501049
404	13.433334	3.063818107059234	1.256545028774987	-0.2460089787291778	3.026060671725237	1.432339079788669	-0.2365074042043048	3.003017240378772	1.574646173894999	-0.235807116472029	3.027179187991294	1.792542729666772	-0.2475589613997498	3.051904996253634	1.755554243862596	-0.2288042694436078	3.174240143994541	1.745068212533642	-0.1404256117854724	3.411854678489025	1.634847661593532	-0.09969798385665475	3.592633979893249	1.519872935237289	-0.06237977254164694	3.679313413374976	1.550232402896918	-0.06033630105695675	3.772622104149408	1.57522133450275	-0.05141055370208611	3.687687384230364	1.548777011338647	-0.008062182049856221	3.00064006865873	1.757288988522227	-0.2642470437679374	2.887943215008864	1.760631343047008	-0.3243073545533292	2.605899695058378	1.702286759591422	-0.3727061792111132	2.383464840974674	1.66248978085123	-0.2980259111951273	2.395587373281083	1.69766634263583	-0.2162281406419909
405	13.466667	3.062170379285637	1.26128770796289	-0.2524331133802747	3.023740592761932	1.436890983116552	-0.2440794298441248	3.000234466977342	1.579028197456332	-0.2432616764345065	3.026216657564166	1.796569764647237	-0.2546466743246647	3.048524016755903	1.759598572117476	-0.2328195666627984	3.162932093592807	1.751999131912248	-0.135611701650184	3.39063128920437	1.66031648031966	-0.05352940340976009	3.568031890058376	1.576131700364824	0.05970387279950967	3.65168601153692	1.611874811279729	0.07982442885682131	3.752840192011378	1.635990867074881	0.102185800634524	3.670121559853207	1.616745216990318	0.1187648395923976	3.001223532608757	1.761383491115936	-0.2744979656635635	2.897201576518748	1.766207846456998	-0.350725081199265	2.621178522479597	1.704663954295312	-0.4350816205936984	2.396160957289944	1.662731111697156	-0.3321552432142096	2.40613230289722	1.692398742571789	-0.2238471315368515
406	13.5	3.060194353416194	1.264414769452608	-0.2592127289600538	3.021178954663513	1.439863056453886	-0.2522190614816538	2.997206975536912	1.581833877305553	-0.251426464779462	3.024846139828334	1.799001736750639	-0.261847734727076	3.04437883680325	1.762057353136555	-0.2373376371925051	3.149553781976163	1.757834437205664	-0.1322498806422729	3.359838643805963	1.685334680747898	0.002268557579468072	3.525539883815338	1.630159138385862	0.1643768860614312	3.604696088980545	1.667939057370001	0.2155394152429438	3.708832384501306	1.686919513460008	0.2815146367789239	3.630151140143453	1.678129305525947	0.2376380311639592	3.001705072061377	1.76388061021134	-0.2846164806215617	2.909032558653903	1.770279513523462	-0.3751812497169185	2.647098747863134	1.705174453042278	-0.4822810975373896	2.41822761629363	1.659237626389021	-0.3940286691538994	2.408991196052294	1.68310007191245	-0.3063850593359219
407	13.533334	3.057891954072633	1.265929237113422	-0.2662919472729641	3.018382294447334	1.441228909389442	-0.260835050166453	2.993952063943716	1.583019670166995	-0.26021851859451	3.023034303141459	1.799778614192129	-0.2690499943931283	3.039449768949755	1.762877247987459	-0.2422972549142638	3.133630879694191	1.762304075322588	-0.1294322185548432	3.31764492254328	1.707314256011034	0.05781323310117476	3.460010580410598	1.673479666680919	0.2534017387482972	3.532926763362142	1.709501806570256	0.3206515652510288	3.634817178498911	1.720870449288054	0.4012184040797082	3.557417538376942	1.718953462258777	0.3495262896610211	3.002048721080121	1.764720742735593	-0.2944397438686709	2.923102881219184	1.772808542851862	-0.397343197660221	2.683331289223338	1.704151782898078	-0.5382798800025934	2.453613862335913	1.654500719614184	-0.5759620591192014	2.41863112181382	1.672443437131628	-0.6406265351049641
408	13.566667	3.055274029650527	1.265848323334353	-0.2735987769113862	3.015361456213063	1.440974429723943	-0.2698267164778164	2.99048807009489	1.58255315906418	-0.2695439180841699	3.020754500025884	1.798850895145719	-0.2761825542171233	3.033730583374737	1.762016097940011	-0.2476711390354567	3.114805661059437	1.765127331160769	-0.1271521962736849	3.263789073124214	1.724746929063677	0.1031368487117202	3.370931003825549	1.704308214025518	0.3254393628730166	3.434802134093667	1.737922943128348	0.3923221651691656	3.528078823245473	1.744273029306609	0.4655025275255236	3.452225618558201	1.741474536618389	0.4360465461947123	3.002218718592417	1.763854024404625	-0.3038448870689341	2.938972627986281	1.773757891336712	-0.4169235190913101	2.728920755562819	1.701975763106532	-0.5970473424334698	2.506062559678945	1.650929402585898	-0.6892907210071665	2.461712420275109	1.663389377954156	-0.7891968542809368
409	13.6	3.052360078880398	1.264225711907174	-0.2810677291597603	3.012132087436416	1.439131295892949	-0.2791028029596597	2.986833979057961	1.580453858755748	-0.2793072675158805	3.017994453673557	1.796233029060531	-0.2832074564229539	3.02724026232756	1.759491441793469	-0.2534543190678865	3.092945771105363	1.766080022156968	-0.1259188697264693	3.199420717628541	1.737025439295573	0.1322891765184248	3.261580598281731	1.724551535426814	0.3618237119313837	3.312645228153684	1.757321399927209	0.4352958881298434	3.387110410308868	1.763533904627002	0.5174000927672541	3.322081040543293	1.755055847090265	0.4755124101626951	3.002183919011854	1.761294172354495	-0.312746970988564	2.956106263187402	1.77309407981415	-0.4335684493401191	2.782413127043845	1.698912363094453	-0.6469883941205252	2.575104666347869	1.649559528164376	-0.7774070579831225	2.531746249350463	1.657243219580844	-0.8793909170087888
410	13.633334	3.049177963800954	1.261150125793066	-0.2886435332592325	3.008714832949157	1.4357802150967	-0.2885786016562962	2.983011671900953	1.576802906566837	-0.2894048037618912	3.014763163185703	1.792018379007777	-0.2901060742408017	3.020034075952545	1.755394895149011	-0.2596468560206302	3.06817974003236	1.765016880594834	-0.1262044467623966	3.126687286735348	1.74403881881401	0.1462350968514403	3.137803916925228	1.736342085914051	0.3758139485395066	3.172892091738598	1.769612622317867	0.4590821517774304	3.220525176263898	1.778913136159543	0.5603036592775231	3.175708648093286	1.7642348644332	0.4943738162254329	3.001922057186828	1.757132191898305	-0.321088591643311	2.973915614243119	1.770777193101608	-0.4468806462955863	2.842127614867382	1.69505220216572	-0.6847014316098053	2.657739913822629	1.650265329364644	-0.8399797840519583	2.612913148143353	1.653786117526865	-0.9268012135029119
411	13.666667	3.045762179978725	1.256726252523703	-0.2962886565151257	3.005135674031724	1.431030631779907	-0.298188879778941	2.97904750456841	1.571719802646365	-0.299748169040827	3.011091756661227	1.786350362829509	-0.2968968938245581	3.012203546037167	1.749867320659627	-0.2662721914274787	3.040851885243032	1.761890327100297	-0.1285844743002577	3.048426333770129	1.745960600483592	0.146951801976158	3.006635126977153	1.740832948612702	0.3750764037688007	3.024139943503796	1.775136337562901	0.4637789537783599	3.043369076946464	1.788805679177448	0.56863726494101	3.021573310552153	1.768982019591773	0.4977783470421726	3.001421304576203	1.751505571937904	-0.3288614750318255	2.991790602118226	1.766755776827298	-0.4567645925808088	2.905819138908652	1.690327154800621	-0.7103742640429032	2.74914609605641	1.651994418701036	-0.88090902899972	2.708535411140523	1.652228965468135	-0.9742660353138253
412	13.7	3.042150780916633	1.251063289157609	-0.3039933973037447	3.001424337593346	1.42500142429184	-0.3078946131454069	2.974972126344271	1.565336082852082	-0.3102693085405787	3.007031510379091	1.77938367562174	-0.3036292413284997	3.003871785396706	1.743062660794153	-0.2733728883583587	3.011486130189751	1.75675366699309	-0.1337845507480486	2.967987690362011	1.743182905948368	0.1344093581919673	2.875022524502146	1.738825097175757	0.3537428755263665	2.875239149457529	1.773488882392515	0.4432434027865168	2.867495518177114	1.790255566515951	0.5435316065729552	2.867179158684009	1.768096177822748	0.4789434723594707	3.000680516652962	1.74456139890182	-0.336100130185313	3.009147586410256	1.761000307693036	-0.4634406052970991	2.97099561296264	1.68453701214409	-0.7259231839413947	2.846183527036191	1.653335809432671	-0.9222853331581763	2.817237184005235	1.651478615180341	-1.021536284642037
413	13.733334	3.038382798770085	1.244274266490708	-0.3117772816104574	2.997612607994134	1.417815337753155	-0.3176775380748363	2.970820141312985	1.5577867345607	-0.3209077746581709	3.002650748239303	1.771269579591664	-0.3103611362022792	2.995187353673195	1.735133590609871	-0.2809895444608435	2.98076043055409	1.749741023148627	-0.1424723945203753	2.888898433618217	1.736222888820916	0.1088585262278876	2.749958094233682	1.73086943207555	0.297599482273334	2.734531876755397	1.763840727548662	0.3854250849402293	2.70178326777082	1.780024720653224	0.4898925422877369	2.718914608153839	1.759674460963571	0.4237627426544295	2.999708355807424	1.736443563096651	-0.3428581500104302	3.025483215582834	1.753543932084765	-0.4672765159456699	3.035237832339172	1.677434444438107	-0.7333416517264684	2.94686478631768	1.652781668423346	-0.9480413945671539	2.937376239449304	1.650471110460733	-1.049459643193999
414	13.766667	3.03449752665307	1.23647125962029	-0.3196735243573019	2.993733274667026	1.40959300509523	-0.3275218508130808	2.966627734311325	1.549202803399757	-0.3315890167677885	2.99803168754199	1.762147152893963	-0.317140649825095	2.986317597831465	1.726223101064922	-0.2891408459815677	2.949511814349887	1.741050776490709	-0.1550060846188185	2.814548958708498	1.725657796408681	0.07425877874465991	2.638488261636839	1.717418423201527	0.2152312510080763	2.609824563120061	1.745571944813577	0.3003584084719306	2.553090033549123	1.758796263674133	0.3998927553951389	2.584537489692799	1.741715995084625	0.3285689002003982	2.998521935780913	1.727284127582552	-0.3491877655606719	3.04041559248489	1.744483794519572	-0.468638008538121	3.096055462774732	1.668764120800218	-0.7316166665045556	3.05100781176448	1.648650371471027	-0.9540617711398355	3.066076979171847	1.648053199836307	-1.048890117510305
415	13.8	3.030532028019026	1.22775465543594	-0.3277246417061703	2.989818798388109	1.400442326427698	-0.3374151478206647	2.962432297706928	1.539700548602133	-0.3422339403905452	2.993265568123175	1.752133142575062	-0.3240061244007685	2.977439518412637	1.716453723901424	-0.2978263612764702	2.918698555636256	1.730914030646748	-0.1714113492508518	2.74786911720952	1.711977175534738	0.0377756949596746	2.546450410690187	1.698912097552117	0.1282821568238238	2.507838374286091	1.718708628576529	0.2087402293936632	2.432545935722698	1.728448504434708	0.3021053979593342	2.476946764532904	1.71165474640716	0.228405011572149	2.997145637112754	1.717193709555338	-0.3551402022585597	3.05367103361464	1.733934985771723	-0.4679335493172973	3.151197438352406	1.658172233180225	-0.721219171631353	3.157889242688304	1.639668866940378	-0.9509774919274833	3.193246801756037	1.642859188856092	-1.033131158130874
416	13.833334	3.026520709091759	1.218196052593772	-0.3359861102109652	2.98590170911669	1.390440161918272	-0.3473486659102975	2.958271266245117	1.52935852004345	-0.3527659056518709	2.988447103846522	1.741296074400536	-0.3309856946347464	2.96872867087389	1.705901502566165	-0.3070295807933399	2.889333484723259	1.719559399150539	-0.1914233476683726	2.690910448604193	1.695513437523311	0.004976810368844909	2.476787497686803	1.676032551382516	0.0250590541301311	2.432044058112411	1.684229990263657	0.09525389211400243	2.350799916516252	1.690595203493365	0.1723957161800339	2.404559197345068	1.668119121758966	0.09914927519018893	2.99560906448482	1.706236821109425	-0.3607640355051514	3.065084080699466	1.722002624114631	-0.465528086451532	3.198752098987297	1.645276100461711	-0.7006192143920562	3.260074897233386	1.625687193469516	-0.9408796823063903	3.3072045657035	1.633589951889499	-1.037943321989557
417	13.866667	3.022495837324871	1.207832799790916	-0.3445245556976854	2.982014752697909	1.379629813451116	-0.3573152500317593	2.954181507706663	1.51821706100924	-0.3631129057888947	2.983673512973934	1.729659188313123	-0.3380913570774775	2.960356336694574	1.69459787220078	-0.3167145724833895	2.862404868774543	1.707195806893465	-0.2145110478837042	2.644263755324638	1.676403575976438	-0.03015837795682409	2.427988096817516	1.649622844638623	-0.1059425091310457	2.38037369645014	1.645783178351284	-0.0545038287950691	2.307653453040429	1.650213044168771	-0.07971882290576837	2.362595579911765	1.617173858260303	-0.09467434839239974	2.99394708332819	1.694434551073387	-0.366098321524827	3.074619108932258	1.708769956917891	-0.4616700983481118	3.237336060859495	1.629718690902129	-0.6648547322529412	3.343212162000625	1.607063472213809	-0.8747460055576295	3.399971064567344	1.621027539370678	-0.967259568635402
418	13.9	3.018489105204	1.196675996125945	-0.3533973684802739	2.97819044391751	1.368036414512565	-0.3673086457549828	2.950199516088071	1.506304456869763	-0.3732222100201453	2.979044831546083	1.717243841698923	-0.34532964528503	2.952489693965466	1.682570898623058	-0.3268392189366068	2.8387529202292	1.69404265142861	-0.2402541202855557	2.607285405007111	1.655256893877126	-0.08807032485237144	2.395038028499775	1.622613627750695	-0.1373712458503246	2.345085579203191	1.611957846462728	-0.05660146622105091	2.281690861300879	1.61773193269989	-0.1277925547454483	2.331992491407085	1.577767052920825	-0.08072618464361414	2.992200833862105	1.681804049955306	-0.3711834473223958	3.082418365676209	1.694305928677317	-0.4566353120607285	3.266319212945171	1.611306042041125	-0.6306407359222431	3.392708557476019	1.584033106837426	-0.8087512862942769	3.457112508314564	1.606560285631953	-0.8896449586864885
419	13.933334	3.014530156294259	1.184718995969612	-0.3626444150167165	2.974458316288514	1.355667482278256	-0.3773096953511235	2.946357497682615	1.493632594437874	-0.3830339643821006	2.974648961358753	1.70406201634492	-0.352696386145969	2.945267527274422	1.669836020537165	-0.3373468034382428	2.819006730880997	1.680359879838119	-0.2682439388063209	2.580225825461732	1.634380201086462	-0.1807797057216836	2.377685457909846	1.601904320951331	-0.1867550862241821	2.323334078753138	1.59108183788513	-0.08660007036124434	2.26147542407826	1.59752826367511	-0.1246894491214715	2.31090368706606	1.564814843447305	-0.08932794135993415	2.990409742810427	1.668354137485961	-0.3760533260739328	3.088684598229077	1.678668396386888	-0.4505665860893392	3.286180747424841	1.590141484015512	-0.6130695023472009	3.400707225355601	1.556783980239866	-0.797582440477973	3.464048684070241	1.590848286191157	-0.8781412792416913
420	13.966667	3.010647696974421	1.171961913800826	-0.37226307818398	2.970845591141345	1.342535303394802	-0.3872520117663513	2.942683445152404	1.480217179880804	-0.3924368833840949	2.970556007547913	1.690137683123001	-0.3601566693643436	2.938795005175124	1.656414563068842	-0.3481360945992357	2.803527770924404	1.66637231489291	-0.297903372437778	2.564176165044985	1.615039753514725	-0.3021019120278753	2.377988909992562	1.588501326347787	-0.4260128851175589	2.316425328929223	1.582749636016277	-0.3468453838832407	2.245467160604767	1.588418180502189	-0.2737584077993419	2.301022273800879	1.572694871655103	-0.3263500297210051	2.988607980657414	1.654109245719741	-0.3807164912700829	3.093606330807257	1.66195299144402	-0.4433733841526624	3.298647752830322	1.566803632769097	-0.6075650988976609	3.378155629978456	1.526282376657539	-0.8018842483588439	3.434779781700499	1.573113724999854	-0.8588788359743535
421	14	3.006869811193168	1.158443201099131	-0.3821878966772476	2.967376863478154	1.328687998959431	-0.3969994495334775	2.9391996589909	1.466107577872785	-0.4012487117987956	2.966815038420966	1.675538628389647	-0.3676340351303264	2.933141334828389	1.64236387134981	-0.3590443404597028	2.792480575171041	1.652283648348702	-0.327922876451103	2.560919028736471	1.597349949475046	-0.409549681773722	2.397842425791898	1.577746055843389	-0.6158535978042403	2.328193382260269	1.579807615542445	-0.5772879971002001	2.243511563776089	1.586792679293109	-0.5959256942197199	2.306289887658515	1.581205012803862	-0.5925564777598199	2.986822140388148	1.639142178199994	-0.3851477477540348	3.097294849299149	1.644341843277699	-0.4348632503193662	3.305827227095429	1.542430949919616	-0.6066496338925305	3.350546880989949	1.495285074331661	-0.8184307390316384	3.404356873182935	1.551982769063442	-0.8402625259213949
422	14.033334	3.003221699139654	1.144236111898427	-0.3923082569692893	2.964070140491765	1.314196052985571	-0.4063878240203901	2.935914066865773	1.451362305560985	-0.4093053920298881	2.963441154650392	1.660338516131547	-0.3750464932797521	2.928308506759356	1.62774261477907	-0.369908579409675	2.78558326818075	1.63823054825225	-0.3578186751748474	2.570223819080963	1.58140909137278	-0.4934948089196966	2.431267699150522	1.565447413324727	-0.6812165864511547	2.356358958349358	1.575967515607715	-0.6566429977113143	2.26241343403658	1.5865101406354	-0.6549778749360681	2.331052759704652	1.580695603042763	-0.6545568112389961	2.985065169897695	1.623537219175157	-0.3893179359048936	3.099730425167634	1.626007424289155	-0.424761147318319	3.308937977390771	1.5180751814284	-0.5893731174733132	3.341859346604326	1.464719215751148	-0.8332116169850226	3.393734097473458	1.525951044968129	-0.8452083537686845
423	14.066667	2.999724455730539	1.129430575422633	-0.4024894827591473	2.96093634554196	1.299132349493786	-0.4152655772443991	2.932823319233585	1.436034376750676	-0.4165027973986327	2.960430171880394	1.644589821870327	-0.382315083067553	2.924257411659891	1.612590911367765	-0.3805804025363604	2.782330553693232	1.624271859655799	-0.3873451676301478	2.590451249783273	1.567174680718884	-0.5668233869326474	2.472306279808685	1.550316133620042	-0.7766604885186685	2.397297423562953	1.56910397884845	-0.7921553112656776	2.301491950886968	1.58379209038925	-0.8300251110253563	2.37348492796479	1.570195645338221	-0.8414262272056692	2.983343379560562	1.607359793129208	-0.3932063291449801	3.100839623762859	1.60700266575271	-0.4131313766943325	3.308166093925728	1.494192284213686	-0.5198851318558068	3.363927602386642	1.433013852220113	-0.7946945175837962	3.410761226310109	1.493108876757174	-0.8273555659333968
424	14.1	2.996395260806355	1.114131264694401	-0.4125988784485741	2.957980713356262	1.283579080406626	-0.4235135152005664	2.929917203805042	1.420186910829038	-0.4227983218660704	2.957764055371151	1.628344359602451	-0.3893514591745562	2.920920831769828	1.596948255440862	-0.3909101996665233	2.782089078590473	1.610403191979842	-0.4157883538820968	2.618554837374479	1.554143879833996	-0.6260472690444903	2.517973873209729	1.533288407810907	-0.8263738828108915	2.448130622267449	1.559368228361513	-0.8796713869426864	2.356250328389514	1.577825307074949	-0.9339832953013939	2.428363308238546	1.554651822764595	-0.9150930650549088	2.981659143856888	1.590677641528501	-0.3967929941492263	3.100530618679491	1.587320928832868	-0.4006616386941636	3.302829213094266	1.470837656568345	-0.387729917979827	3.405391105394723	1.399509595209519	-0.5669272294738106	3.452715828961537	1.452643529964555	-0.6336152153598191
425	14.133334	2.993248708027962	1.098486991760428	-0.4225294618233342	2.95520627011849	1.267667860101798	-0.4310578263677929	2.92718638609345	1.403941886229985	-0.4281989730269648	2.955418162084014	1.611715362525794	-0.3960616666943395	2.918219038494373	1.580913585536097	-0.400753892135815	2.784169722075192	1.596602005568575	-0.4425721426396717	2.651590254286961	1.54167762639161	-0.6737041417303338	2.567398341931449	1.515589521919736	-0.8601683215228408	2.506228508736344	1.547426375559753	-0.9247119468780205	2.421326476262144	1.568978260780495	-0.9839461297296718	2.490024825311134	1.538807967763395	-0.9524656681479179	2.980015052880395	1.573620418586784	-0.4000555667003961	3.098786713044218	1.567032138008482	-0.3883436150818396	3.291777425618379	1.447949046709997	-0.2711434574553352	3.436884417981994	1.366125799625536	-0.3003392644400944	3.500551644932447	1.406794362510452	-0.3148731514528307
426	14.166667	2.990296617513797	1.082705272231958	-0.4321762607574902	2.952615800925364	1.251592911904957	-0.437848970988428	2.92462795369979	1.387492212369312	-0.4327345168919213	2.953370303339141	1.594887893756693	-0.4023495355628801	2.916078690824881	1.564658364703699	-0.4099742741945522	2.787945834851415	1.582860435053735	-0.4671701720484822	2.687225005829565	1.529178383679165	-0.7153185740198733	2.620281402396357	1.497447049573887	-0.9243705417347022	2.569630956998253	1.533670870609433	-1.002047685203931	2.495372790106362	1.557547446359576	-1.077646195586691	2.555256565461937	1.524017044683243	-1.037946394364649	2.978418230963224	1.556388255566799	-0.4029668154909959	3.09573345953255	1.546329840308228	-0.3768935206904193	3.275151248022597	1.425355009456439	-0.2084818254318556	3.43925543207358	1.335862003047664	-0.1170343102343595	3.51744377590906	1.360084163856061	-0.06192287909399709
427	14.2	2.987548045384787	1.067067649157916	-0.4414122315789997	2.950211967307823	1.235625238108464	-0.4438383494251942	2.92224544942356	1.371114834927713	-0.4364350475274893	2.951601041780368	1.57813279378933	-0.4081117185763142	2.91443480012	1.548440177802433	-0.4184296431273118	2.792863193901504	1.569222328882671	-0.4886389609970122	2.723249912391756	1.516302517499743	-0.7475154188446128	2.674922253398578	1.479125941230955	-0.9620727411035069	2.635319555538109	1.518829041826629	-1.038504449100213	2.574823111162093	1.544076273825078	-1.115887208026165	2.619594287423074	1.510299084854664	-1.073604494780252	2.976879807406514	1.539265843369073	-0.4054900539001431	3.091621107272338	1.525556900189841	-0.366564934123364	3.253796624676571	1.402941875361302	-0.1756293972316009	3.411508430092229	1.308148859253801	-0.03796080333184293	3.493718192863044	1.315536531552228	0.02255038010787943
428	14.233334	2.985007683340929	1.051866641508718	-0.4501024835861432	2.94799453677501	1.220045319485677	-0.4489831490390382	2.920041764700014	1.355095433523026	-0.4393326689718539	2.950084627384664	1.561727805458012	-0.413271567757495	2.913212689731612	1.532525637535345	-0.4260106167826918	2.798389429764823	1.555747076861064	-0.506624039943869	2.757720196320232	1.502953784832885	-0.7702652120475322	2.728463609394373	1.461018709663455	-0.9935120433126682	2.700043569840934	1.503247620141689	-1.067542961133416	2.657117494841987	1.528838630733134	-1.155687639141876	2.679939676006814	1.497190986866833	-1.095235036487199	2.975408971846011	1.522543379784307	-0.4076064454906511	3.086719037069018	1.505117228661441	-0.3574895122566494	3.229027809206397	1.380811576761066	-0.1527070755769042	3.364646558868801	1.282171248857716	0.006333533876698145	3.443329462159636	1.274812522068922	0.06344440823989259
429	14.266667	2.982676227667372	1.037411509284724	-0.458118017879737	2.945961352738364	1.205152074937179	-0.4532565465514025	2.918020203761494	1.339737730056707	-0.4414621420904022	2.948794173305946	1.545967915942033	-0.4177814947349962	2.91233814904729	1.517202269564976	-0.4326427593453026	2.804044917605255	1.542512219575977	-0.5211628142755182	2.789148955499841	1.489180536617493	-0.7844900535298501	2.77811994185431	1.443309599467128	-1.002552234158264	2.760999874062087	1.486474111551156	-1.078640666157869	2.73976493749504	1.511318204347934	-1.176264362144453	2.738370039745114	1.482149824119015	-1.106000599807387	2.974014791826258	1.506525110597786	-0.4093166720260779	3.081319425384542	1.485422893996014	-0.3497763655701327	3.202497069490287	1.359240825898506	-0.133342652640693	3.310148678652502	1.257891624651833	0.04384353876155324	3.380433848639093	1.239086101726843	0.1105313037741096
430	14.3	2.980550078183808	1.024015974121306	-0.4653657351987414	2.944108477561386	1.191259927748484	-0.4566728999908362	2.916184155655503	1.32536550418673	-0.4428776151020999	2.947702117549873	1.531179001134977	-0.4216320978743421	2.911739649210442	1.502789958291283	-0.4383035994552252	2.809366865389781	1.529632318841688	-0.5326215863775392	2.816442075368532	1.475224410040629	-0.793639135232883	2.821806688419108	1.426608043737628	-1.006858652268129	2.814824261709498	1.468738620340883	-1.088569873968518	2.812388301268433	1.491348521881361	-1.190425204569606	2.793956237529311	1.464672977844235	-1.121654705187045	2.97270548841619	1.491541170947126	-0.410645144290244	3.075693047798989	1.466862058573192	-0.3433459675791896	3.176046235990926	1.338524178770166	-0.1184843087400736	3.256920617903137	1.23509079284046	0.06943093955631584	3.316434769283593	1.208182982678114	0.1417691746414193
431	14.333334	2.978621022371605	1.011973193854199	-0.4717916547836004	2.94243056293507	1.178673761701123	-0.4592871255333325	2.914537830886116	1.312296944751496	-0.4436616679042492	2.94678269453468	1.517686739535322	-0.4248367683991535	2.911352993336795	1.48961142643072	-0.4430038243116164	2.814018461508798	1.517318572287397	-0.5414840957027974	2.83891390286432	1.461522140581127	-0.8007453098058122	2.857943606830954	1.411413343487113	-1.020558140311646	2.858930288356671	1.451277472664654	-1.107067118799875	2.868251922680416	1.471077959860897	-1.211627039527237	2.841447268139003	1.447276553456948	-1.144459431321233	2.971489224486326	1.477916621196088	-0.4116319308429304	3.070114646685332	1.449798265345651	-0.3380419205001239	3.151460591650935	1.319004054060204	-0.1079368951290123	3.210035755396309	1.213854163294958	0.08540141598239154	3.25760932367068	1.181595537402135	0.1700415173618663
432	14.366667	2.976877388693868	1.001532142562943	-0.4773703724479569	2.940921171033435	1.167663397667222	-0.461183032855945	2.913085572238372	1.30081712473122	-0.4439183074589235	2.9460092903924	1.505786535288519	-0.4274108790564637	2.911116466660189	1.477961304214463	-0.4467622083188898	2.81777940781893	1.505866965818604	-0.5480054135763534	2.85624154696139	1.448635319149687	-0.805572535894991	2.885504377112181	1.398071605877226	-1.025729535524498	2.891755470653088	1.435420371861182	-1.11169995212577	2.903750413678651	1.45267254690507	-1.213525825978348	2.874806004043877	1.432458942949928	-1.15056239987704	2.970372459086935	1.465942889991608	-0.4123164787421315	3.064848578494086	1.434558205394482	-0.3336207173795571	3.130413800451033	1.300997623268501	-0.1025313323304306	3.171750394899598	1.194332361786354	0.09587761049160887	3.208058888929887	1.158511238557842	0.1832918072542406
433	14.4	2.975305739287982	0.992876777810047	-0.4820900305214667	2.939572304002831	1.158443073148931	-0.4624701831573226	2.911828770380185	1.291156876548231	-0.4437765026101543	2.945350947793953	1.495724327872348	-0.4293652590099397	2.91096377158587	1.468086684563773	-0.4495980321107797	2.820478508591239	1.495568250308492	-0.5523642961433018	2.868436772335021	1.437047264823896	-0.8081727796502464	2.904538412628704	1.386872275694262	-1.02351098787828	2.913248016197902	1.422005021540656	-1.108340978732245	2.919920912738865	1.436804901133548	-1.210842748379424	2.893369693032635	1.420782331596877	-1.142846378497628	2.969357451532364	1.455858092813264	-0.4127335555782215	3.060120809675284	1.421414043980572	-0.329765176356589	3.11429341418423	1.284747238103225	-0.1012914000564065	3.144306962570589	1.176185408224497	0.09568242084336669	3.17090321794784	1.137990350880094	0.1849325083859071
434	14.433334	2.973891624765606	0.986139227554341	-0.4859388328106163	2.938374659519573	1.151187965619535	-0.4632792052693264	2.910765604673063	1.283512483991421	-0.4433917505642559	2.944778599307283	1.487718101285952	-0.4307173058580373	2.910833772199282	1.460210176042688	-0.4515376103586403	2.822007857848105	1.486729716996703	-0.5546860919712511	2.87569685425449	1.427200833207354	-0.8094095397464832	2.915496786035702	1.377872148515267	-1.020310597624946	2.924562180638935	1.41133812938926	-1.106447155550773	2.925011638093186	1.423853622361083	-1.208203325449332	2.900977518637333	1.41185532964259	-1.13753680569054	2.968444957597949	1.447866605723845	-0.4129280876867696	3.056166983416067	1.410605451999094	-0.3263155584780893	3.104175749818753	1.270501647515475	-0.1009363524348792	3.12980941609235	1.159160898137289	0.08705643763445427	3.150630853584274	1.119273746347092	0.1745830584831572
435	14.466667	2.972619918337528	0.9814215039440942	-0.4889098042579536	2.937317682948142	1.146051999005848	-0.4637523930177634	2.9098911370234	1.278063022048082	-0.442934564770624	2.944270449307018	1.481971744374616	-0.4315110735646325	2.910679943594165	1.45454362124467	-0.452630388837604	2.822304342732548	1.479670713904976	-0.5550074448640889	2.878327559268453	1.419502762336972	-0.8097706058117995	2.919246540017417	1.370818890006607	-1.022886574405944	2.926900303255695	1.403745230897075	-1.109611090012248	2.923394911682205	1.415171302282908	-1.212628550255507	2.900866086597585	1.405301374483429	-1.142860263866869	2.967636390795181	1.442154654182328	-0.4129741116842659	3.053249371809482	1.402353001637375	-0.3234831779348415	3.100754575352631	1.258564634774043	-0.09999769453864077	3.128500450889	1.143475812683753	0.0894481261719061	3.150343893913028	1.102093101392684	0.1796010474865322
436	14.5	2.971475874138339	0.9788423220905724	-0.4910153255428008	2.936390190719628	1.143193382750374	-0.4640076730192007	2.909199088514972	1.27498749220229	-0.4425445504061523	2.943809045465346	1.478681770182297	-0.4318184807555611	2.910469843791869	1.451288274992883	-0.4529506753731847	2.821353359479355	1.474630726451195	-0.5533924891781914	2.876664357322405	1.414228896922272	-0.8087012762339844	2.91680380755565	1.365817379530226	-1.02321808741289	2.92133130948174	1.399258443879415	-1.108654593557081	2.915462804839062	1.410832963017503	-1.210742867644353	2.893903192435455	1.400343347712959	-1.141673206314883	2.966931550231708	1.43890739433057	-0.4129637128009661	3.051538920696365	1.396867740524239	-0.3215925449769311	3.104121586430591	1.249290883056928	-0.1008452565118706	3.139522935289779	1.129709439966792	0.08429704882698	3.168016102574205	1.086579662861177	0.1712087852143523
[truncated: 21 more rows]
[truncated: 48 more columns]
