# Supplementary material for: Simulation of Human Movement in Zero Gravity
Source: Sensors (Basel). 2024 Mar 9;24(6):1770. doi: 10.3390/s24061770 (PMC10976247; doi:10.3390/s24061770)
Supplement: Supplementary file 1 [file sensors-24-01770-s001.zip › supplementary/motion_data/14 RotatingBody/motion1_raw.trc]

PathFileType	4	(X/Y/Z)	sample.trc
DataRate	CameraRate	NumFrames	NumMarkers	Units	OrigDataRate	OrigDataStartFrame	OrigNumFrames
0.033333333333333333	0.033333333333333333	457	32	m	0.033333333333333333	1	457
Frame#	Time	PELVIS			SPINE_NAVEL			SPINE_CHEST			NECK			CLAVICLE_LEFT			SHOULDER_LEFT			ELBOW_LEFT			WRIST_LEFT			HAND_LEFT			HANDTIP_LEFT			THUMB_LEFT			CLAVICLE_RIGHT			SHOULDER_RIGHT			ELBOW_RIGHT			WRIST_RIGHT			HAND_RIGHT
		X1	Y1	Z1	X2	Y2	Z2	X3	Y3	Z3	X4	Y4	Z4	X5	Y5	Z5	X6	Y6	Z6	X7	Y7	Z7	X8	Y8	Z8	X9	Y9	Z9	X10	Y10	Z10	X11	Y11	Z11	X12	Y12	Z12	X13	Y13	Z13	X14	Y14	Z14	X15	Y15	Z15	X16	Y16	Z16
1	0	2.825644287109375	1.224063079833984	0.3037014465332031	2.798342041015625	1.397363311767578	0.2723267517089843	2.78882275390625	1.539426696777344	0.2670668029785156	2.77791796875	1.755983215332031	0.2624251098632813	2.7526669921875	1.719567565917969	0.2832524719238281	2.63682958984375	1.677955322265625	0.3556627197265625	2.627505615234375	1.402144744873047	0.3626388854980468	2.585155517578125	1.196381149291992	0.2649093017578125	2.518507568359375	1.127059577941895	0.2625203552246094	2.603176025390625	1.062575080871582	0.2445042724609375	2.62852734375	1.072393363952637	0.2347406158447266	2.807875244140625	1.720928649902344	0.2449163665771484	2.901490966796875	1.679773986816406	0.1624446105957031	2.982125	1.417895202636719	0.2259702758789063	2.8264033203125	1.264284606933594	0.1410847930908203	2.7620966796875	1.183238098144531	0.1459322357177734
2	0.03333300000000072	2.7955595703125	1.223083557128906	0.2632879333496094	2.777416748046875	1.400983764648438	0.2615222778320312	2.764677978515625	1.543377075195313	0.2627373962402344	2.774204833984375	1.760713012695313	0.2685984191894532	2.746606201171875	1.725661315917969	0.2891808166503906	2.631	1.678031127929688	0.3591784973144531	2.625140869140625	1.401196563720703	0.366821044921875	2.569698486328125	1.203636108398437	0.2575155029296875	2.56163427734375	1.108457183837891	0.2713930358886719	2.648944580078125	1.045475273132324	0.2594866027832031	2.61678955078125	1.067804634094238	0.2321699371337891	2.79985546875	1.723843872070312	0.2478083953857422	2.88911376953125	1.674474182128906	0.1643021087646484	2.992212890625	1.415503326416016	0.2086360168457031	2.808946044921875	1.2827197265625	0.1437470092773437	2.7497998046875	1.209164077758789	0.1872478790283203
3	0.0666670000000007	2.795635986328125	1.222313522338867	0.2605455322265625	2.775122314453125	1.400473571777344	0.2609395446777344	2.760157470703125	1.543040954589844	0.2633925476074219	2.7713603515625	1.760897033691406	0.269840576171875	2.743970947265625	1.725855041503906	0.2910420227050781	2.628246337890625	1.6770703125	0.3608797607421875	2.6229150390625	1.399425476074219	0.3679356994628906	2.568564453125	1.196899032592774	0.26601904296875	2.563700927734375	1.100299133300781	0.2697931213378906	2.656020263671875	1.043777206420899	0.2608236389160156	2.608599609375	1.060164726257324	0.2372237091064453	2.7962939453125	1.7238310546875	0.2482111663818359	2.883609619140625	1.673323913574219	0.1627641906738281	2.985305419921875	1.413354583740234	0.2095204162597656	2.796863037109375	1.284142211914062	0.1500513305664062	2.739933349609375	1.209949081420898	0.1960581817626953
4	0.1000000000000005	2.79485693359375	1.222889999389648	0.2599779052734375	2.773057373046875	1.401351440429687	0.2597882690429688	2.7571875	1.544187194824219	0.2620108947753906	2.769369384765625	1.762514282226562	0.2692799987792969	2.7419912109375	1.727404235839844	0.2906707153320313	2.6274873046875	1.676242065429687	0.3615550231933594	2.62182275390625	1.397883666992187	0.3676863098144531	2.56648193359375	1.193817138671875	0.2680587768554688	2.565787841796875	1.096791351318359	0.2695025024414063	2.65973193359375	1.042381755828858	0.2610459899902344	2.597651123046875	1.055785865783691	0.2435930633544922	2.79398828125	1.725348205566406	0.2471806335449219	2.8837109375	1.676729675292969	0.1626219787597656	2.976689453125	1.415319854736328	0.2220793762207031	2.790272216796875	1.287969055175781	0.1509898071289063	2.7402041015625	1.207751693725586	0.1954334259033203
5	0.1333330000000004	2.79485107421875	1.22288737487793	0.2599798889160156	2.773051513671875	1.401348571777344	0.2597912292480469	2.75718310546875	1.544184204101563	0.2620169982910156	2.769374267578125	1.762510192871094	0.2692944641113281	2.741994384765625	1.727400512695312	0.2906832275390625	2.627483154296875	1.676243286132812	0.3615588073730469	2.621785400390625	1.397885620117187	0.3676695861816406	2.566422119140625	1.19383821105957	0.2680161743164062	2.565704833984375	1.096812545776367	0.2694465026855469	2.65963330078125	1.042375804901123	0.2609953918457031	2.5975419921875	1.055800674438476	0.2435284271240234	2.793991943359375	1.725343872070312	0.2471943511962891	2.883703857421875	1.676715148925781	0.1626305847167969	2.9766083984375	1.415280670166016	0.2220931091308594	2.7901513671875	1.288000061035156	0.1509835205078125	2.740009765625	1.207823699951172	0.19541796875
6	0.1666670000000003	2.794850830078125	1.222887252807617	0.25997998046875	2.77305126953125	1.401348419189453	0.2597913513183594	2.75718310546875	1.544184020996094	0.2620172119140625	2.76937451171875	1.762510009765625	0.2692947998046875	2.74199462890625	1.727400390625	0.2906835632324219	2.627483154296875	1.676243286132812	0.36155908203125	2.62178466796875	1.397885528564453	0.3676698608398438	2.566421142578125	1.193838241577148	0.2680163269042969	2.565703369140625	1.096812538146973	0.2694468383789063	2.6596318359375	1.042375141143799	0.26099609375	2.59753857421875	1.055800178527832	0.2435295257568359	2.7939921875	1.725343688964844	0.2471946411132812	2.883703857421875	1.676714599609375	0.1626308135986328	2.976606689453125	1.415279663085937	0.2220940246582031	2.79014892578125	1.288	0.1509842834472656	2.740005859375	1.20782438659668	0.1954187469482422
7	0.2000000000000002	2.793906982421875	1.222343841552734	0.2606783752441406	2.772109619140625	1.4006796875	0.2606452026367188	2.75632568359375	1.543420166015625	0.2631206359863281	2.768809814453125	1.761559814453125	0.2709067993164063	2.7413662109375	1.726465515136719	0.2921596069335938	2.626607421875	1.675559448242188	0.3626114807128906	2.619603515625	1.397417144775391	0.3683577270507812	2.56366943359375	1.193821273803711	0.26847998046875	2.563122802734375	1.096871932983398	0.2704810791015625	2.657238525390625	1.042807216644287	0.2627274780273438	2.589280029296875	1.055186317443848	0.247154052734375	2.793390625	1.724434326171875	0.2487749633789063	2.88276708984375	1.675096008300781	0.1644114837646484	2.972143798828125	1.413209930419922	0.2263048248291016	2.7851767578125	1.287345489501953	0.1545633697509766	2.731989501953125	1.209222076416016	0.1989430847167969
8	0.233333	2.790278076171875	1.219689315795898	0.2644693603515625	2.7687548828125	1.397916961669922	0.2650808715820313	2.753474365234375	1.540581604003906	0.2684619445800781	2.765577880859375	1.758543518066406	0.2770272521972656	2.738200927734375	1.723354858398437	0.2981209106445312	2.619787841796875	1.676426696777344	0.3649668884277344	2.61997216796875	1.398420959472656	0.3711167907714844	2.57054296875	1.195519104003906	0.2669131774902344	2.567212158203125	1.098741683959961	0.263460693359375	2.65699267578125	1.037449516296387	0.2657472534179687	2.610593994140625	1.05929377746582	0.2447807922363281	2.790216064453125	1.721567077636719	0.2547960815429687	2.879511474609375	1.673978698730469	0.1695077362060547	2.966571044921875	1.408337829589844	0.215703857421875	2.77752001953125	1.277635894775391	0.1606102752685547	2.723842529296875	1.202244888305664	0.2087739105224609
9	0.266667	2.787161865234375	1.218809265136719	0.2672484741210938	2.76722119140625	1.397670959472656	0.2665466003417969	2.751343017578125	1.540669555664063	0.2660867614746094	2.766931884765625	1.758960571289062	0.2745450439453125	2.73862548828125	1.724170776367187	0.2953595581054688	2.62125439453125	1.674655700683594	0.3629455261230469	2.62223388671875	1.395894226074219	0.3644263305664063	2.58291552734375	1.184858505249023	0.2713633117675781	2.5714091796875	1.088838485717774	0.2622243957519531	2.66515576171875	1.03337283706665	0.2663115234375	2.656608154296875	1.06188383102417	0.2471937713623047	2.791324951171875	1.721458190917969	0.2526499938964843	2.87944189453125	1.671479248046875	0.1669918670654297	2.9518271484375	1.40478857421875	0.2326864013671875	2.794365478515625	1.243561798095703	0.1595478515625	2.728280517578125	1.184685592651367	0.2152750549316406
10	0.3000000000000007	2.788225341796875	1.215498611450195	0.2697294921875	2.766910400390625	1.394184387207031	0.2681259460449218	2.750135009765625	1.537069396972656	0.2672456359863281	2.766062744140625	1.755356567382813	0.2747596130371094	2.737996826171875	1.720670532226563	0.2960594177246094	2.622020751953125	1.673429809570313	0.3675493469238281	2.614125244140625	1.394808746337891	0.3645073852539062	2.566467041015625	1.184850387573242	0.2729541015625	2.5710185546875	1.088439796447754	0.2620523681640625	2.661261962890625	1.027891225814819	0.2704190063476563	2.640549560546875	1.062086528778076	0.2581500854492187	2.79012548828125	1.717756225585938	0.2526753845214844	2.87948388671875	1.668842712402344	0.1677039642333985	2.938892578125	1.401436706542969	0.2427622985839844	2.790489990234375	1.233448471069336	0.1660360412597656	2.716763427734375	1.184570922851563	0.2218317260742187
11	0.3333330000000005	2.79041015625	1.213395050048828	0.2692296752929688	2.7667333984375	1.391516510009766	0.2677239990234375	2.747917236328125	1.533932067871094	0.2666883850097656	2.76073779296875	1.75208984375	0.2744954528808594	2.732825927734375	1.717070495605469	0.29527685546875	2.617237060546875	1.667446899414063	0.3653368225097656	2.619047119140625	1.389119812011719	0.3635852966308594	2.579537109375	1.177873596191406	0.2719963073730469	2.573879150390625	1.08161646270752	0.2615408630371094	2.667017333984375	1.026623991012573	0.2736325988769531	2.651076416015625	1.053210815429688	0.2594374694824219	2.78564453125	1.714882141113281	0.2528515167236328	2.875483642578125	1.668617492675781	0.167211196899414	2.936622802734375	1.402991668701172	0.2455460052490234	2.7996376953125	1.227427474975586	0.1656883697509766	2.72496337890625	1.182257049560547	0.2230370330810547
12	0.3666670000000005	2.787251220703125	1.215237487792969	0.271543212890625	2.76504638671875	1.393788940429687	0.2674542846679687	2.748091796875	1.5366513671875	0.2653815002441406	2.761841552734375	1.755095336914062	0.2731161193847656	2.733817626953125	1.720138366699219	0.2940333557128906	2.620582763671875	1.670577453613281	0.3683145141601563	2.61067724609375	1.392016784667969	0.372650390625	2.5544326171875	1.184813232421875	0.2796597290039062	2.57517529296875	1.091189430236816	0.2641578674316406	2.664125	1.030181560516357	0.2799009704589844	2.63535107421875	1.067183372497559	0.2579465637207031	2.786560546875	1.717725830078125	0.2513586273193359	2.877635009765625	1.670407592773437	0.1672949829101562	2.925484130859375	1.401804168701172	0.2463134155273438	2.79280615234375	1.220497619628906	0.1710587463378906	2.71266748046875	1.18196321105957	0.226125244140625
13	0.4000000000000004	2.787031982421875	1.215690200805664	0.27693017578125	2.764964599609375	1.394232330322266	0.2716403503417969	2.746758544921875	1.53687109375	0.2666054992675781	2.760631103515625	1.755210754394531	0.2768412475585937	2.733083740234375	1.719973083496094	0.2979234008789062	2.620696044921875	1.669790954589844	0.3730770874023437	2.61246240234375	1.391135437011719	0.3739467163085938	2.55692236328125	1.181766204833984	0.2854761962890625	2.57751513671875	1.089607612609863	0.2626888732910156	2.66677783203125	1.030471410751343	0.2831235046386719	2.6395078125	1.065889801025391	0.2586675415039063	2.78487060546875	1.718135009765625	0.2540625915527344	2.872611083984375	1.670906799316406	0.1664702301025391	2.924433837890625	1.401443054199219	0.2398839874267578	2.8001318359375	1.211365524291992	0.1723445587158203	2.719335693359375	1.174717971801758	0.2277428436279297
14	0.4333330000000002	2.787014404296875	1.21569221496582	0.2769129638671875	2.764943115234375	1.394246063232422	0.2716165466308594	2.746722412109375	1.536892028808594	0.2665600891113281	2.76056884765625	1.755250366210938	0.2767512512207031	2.73302099609375	1.720011596679687	0.297839111328125	2.620613037109375	1.669839782714844	0.3729882507324219	2.612343017578125	1.391166442871094	0.3738910217285156	2.55676416015625	1.181804550170898	0.2853855590820312	2.5773427734375	1.089642425537109	0.2625715637207031	2.66658056640625	1.030449729919434	0.2829912414550781	2.639401611328125	1.065945953369141	0.2585599670410156	2.78481689453125	1.718170104980469	0.2539819183349609	2.872600341796875	1.670941833496094	0.1664189453125	2.924518798828125	1.401491973876953	0.2398908996582031	2.80032568359375	1.211314208984375	0.1723770446777344	2.71956591796875	1.174570419311523	0.2277781524658203
15	0.4666670000000002	2.786381591796875	1.216078155517578	0.2781410522460938	2.764631103515625	1.394661193847656	0.2734356994628906	2.746297607421875	1.537267333984375	0.2682672119140625	2.759213134765625	1.755706787109375	0.2771654968261719	2.73169384765625	1.720494873046875	0.2983179016113282	2.619482421875	1.670981079101562	0.3741533203125	2.61072998046875	1.392373748779297	0.3766985778808594	2.55559765625	1.182166549682617	0.2900274353027344	2.578896240234375	1.092047134399414	0.2622659301757813	2.666924560546875	1.031088300704956	0.2826540222167969	2.638706298828125	1.068698417663574	0.2555636138916015	2.78373193359375	1.718588562011719	0.2547666473388672	2.87213037109375	1.671198791503906	0.1679425964355469	2.929984375	1.401253479003906	0.2346923065185547	2.814932373046875	1.204871337890625	0.1688878173828125	2.73486376953125	1.165426010131836	0.223398193359375
16	0.5	2.784477783203125	1.217534957885742	0.2783764038085937	2.762126708984375	1.396576599121094	0.2734374389648437	2.7433271484375	1.539546569824219	0.2680797119140625	2.755966552734375	1.758658874511719	0.2768702392578125	2.727876220703125	1.723371887207031	0.2974841918945312	2.611951416015625	1.677320739746094	0.3706856384277344	2.608218994140625	1.397906921386719	0.3797160339355469	2.556826171875	1.186842956542969	0.2909743957519531	2.58091845703125	1.09695580291748	0.2621466369628906	2.668237060546875	1.035067203521729	0.2844314880371094	2.642376708984375	1.074252395629883	0.2567766418457031	2.78110986328125	1.721396911621094	0.2550809631347656	2.87231396484375	1.675720642089844	0.1696485290527344	2.93758349609375	1.406195404052734	0.2348349151611328	2.83005419921875	1.205682250976563	0.1662844848632813	2.753439697265625	1.161328353881836	0.2225546264648438
17	0.5333330000000007	2.78435009765625	1.217596618652344	0.2790766906738281	2.762347412109375	1.396573760986328	0.2742866516113281	2.7439228515625	1.539512634277344	0.2691909790039063	2.756743408203125	1.758474975585937	0.2780881958007813	2.728593994140625	1.723228149414063	0.2986168823242187	2.612863525390625	1.677630615234375	0.3722332458496094	2.61081689453125	1.398404876708984	0.3822517700195313	2.559494384765625	1.187811721801758	0.2927352905273438	2.58261865234375	1.097853302001953	0.2635415649414062	2.667901123046875	1.033499420166016	0.2863925170898438	2.64264306640625	1.073754302978516	0.2582963256835937	2.78188134765625	1.721220581054687	0.2563503723144531	2.87456982421875	1.6766630859375	0.1720595245361328	2.94329833984375	1.407514221191406	0.2344201354980469	2.84032958984375	1.205645462036133	0.1633966827392578	2.766453857421875	1.158494934082031	0.2209211578369141
18	0.5666670000000007	2.784671630859375	1.216828765869141	0.282490478515625	2.76082373046875	1.3952001953125	0.2763013610839844	2.743091552734375	1.538026184082031	0.2733322143554687	2.75174755859375	1.756928466796875	0.2780656433105469	2.7243525390625	1.721611755371094	0.2992691650390625	2.608012939453125	1.679200500488281	0.37332080078125	2.610998291015625	1.400534454345703	0.3846564025878906	2.56313671875	1.190112854003906	0.2939268493652344	2.5824326171875	1.100082229614258	0.2628180236816406	2.664953369140625	1.034076770782471	0.2897903747558594	2.6468251953125	1.075809211730957	0.2588187255859375	2.777510498046875	1.719820068359375	0.2570260314941406	2.867650146484375	1.674676147460938	0.1706831817626953	2.9500615234375	1.407836975097656	0.2233012847900391	2.85068798828125	1.203237686157226	0.1565179290771484	2.7813466796875	1.155275314331055	0.2185015411376953
19	0.6000000000000005	2.784671630859375	1.216828765869141	0.282490478515625	2.76082373046875	1.3952001953125	0.2763013610839844	2.743091552734375	1.538026184082031	0.2733322143554687	2.75174755859375	1.756928466796875	0.2780656433105469	2.7243525390625	1.721611755371094	0.2992691650390625	2.608012939453125	1.679200500488281	0.37332080078125	2.610998291015625	1.400534454345703	0.3846564025878906	2.56313671875	1.190112854003906	0.2939268493652344	2.5824326171875	1.100082229614258	0.2628180236816406	2.664953369140625	1.034076770782471	0.2897903747558594	2.6468251953125	1.075809211730957	0.2588187255859375	2.777510498046875	1.719820068359375	0.2570260314941406	2.867650146484375	1.674676147460938	0.1706831817626953	2.9500615234375	1.407836975097656	0.2233012847900391	2.85068798828125	1.203237686157226	0.1565179290771484	2.7813466796875	1.155275314331055	0.2185015411376953
20	0.6333330000000004	2.781623291015625	1.21692236328125	0.2879714660644531	2.7579658203125	1.394876525878906	0.2816214294433594	2.73969775390625	1.5372568359375	0.2774814147949219	2.7468115234375	1.755718139648438	0.2804852905273437	2.719816162109375	1.720459899902344	0.30201953125	2.604457763671875	1.678758361816406	0.3773241577148437	2.60372705078125	1.401039642333984	0.3943641662597656	2.54802294921875	1.193990341186523	0.3018206176757813	2.579545166015625	1.11028751373291	0.2643982849121094	2.660091796875	1.045855007171631	0.2990035705566406	2.6037529296875	1.078718505859375	0.2520085906982422	2.7726884765625	1.718719116210937	0.259677978515625	2.862560791015625	1.674431640625	0.1731031494140625	2.9694697265625	1.416022186279297	0.2196932830810547	2.859274169921875	1.218960998535156	0.1493372650146484	2.809668701171875	1.154110458374023	0.2143885192871094
21	0.6666670000000003	2.780505615234375	1.21768310546875	0.2917248229980469	2.75625537109375	1.395516937255859	0.2843167419433594	2.737459228515625	1.537798156738281	0.27923388671875	2.742793701171875	1.756326049804688	0.2807352905273438	2.71594091796875	1.721002807617187	0.3023408203125	2.600000732421875	1.680551696777344	0.3774336853027344	2.6057109375	1.403313873291016	0.4003572387695313	2.552192138671875	1.197727508544922	0.3033681335449219	2.57665771484375	1.109120704650879	0.2725370788574219	2.6594609375	1.043607509613037	0.2987765197753906	2.606770263671875	1.079192321777344	0.2532861785888672	2.76910546875	1.719392150878906	0.2603616333007813	2.860399658203125	1.674813415527344	0.1754396057128906	2.9702041015625	1.416573394775391	0.2158262786865234	2.870283935546875	1.214318786621094	0.1448658752441406	2.817908447265625	1.153109939575195	0.2112609100341797
22	0.7000000000000002	2.776161865234375	1.217240844726563	0.295149169921875	2.7527021484375	1.395234680175781	0.2869900817871094	2.7339228515625	1.537527160644531	0.2804302978515625	2.739875	1.7561357421875	0.2828311767578125	2.7124375	1.720801818847656	0.3037271423339844	2.59597998046875	1.68065087890625	0.3783115234375	2.602792724609375	1.403477233886719	0.4032395629882812	2.5525400390625	1.19659619140625	0.3069896240234375	2.5879287109375	1.113086692810059	0.2725933837890625	2.657137939453125	1.036557346343994	0.3072568664550781	2.6014677734375	1.081380249023437	0.2584985961914062	2.766529541015625	1.719175964355469	0.2628968505859375	2.86271142578125	1.677411254882812	0.1819324493408203	2.96066748046875	1.414849578857422	0.2257377471923828	2.860214599609375	1.218532455444336	0.1400127563476563	2.813227294921875	1.155964889526367	0.2091929626464844
23	0.733333	2.775897216796875	1.214644393920898	0.3011262512207031	2.750114990234375	1.392628387451172	0.2937701110839844	2.729572265625	1.534932495117188	0.2880001220703125	2.73353955078125	1.753925476074219	0.2862661437988281	2.706426513671875	1.718690490722656	0.3079169921875	2.589825927734375	1.677613403320313	0.3821958923339844	2.6018203125	1.399903289794922	0.4037004089355469	2.560464599609375	1.190849075317383	0.3070487976074219	2.600618896484375	1.108810455322266	0.2739540405273437	2.65150537109375	1.01809889793396	0.3066080322265625	2.61938916015625	1.075248016357422	0.266471923828125	2.760531494140625	1.716783630371094	0.2669441223144531	2.855543701171875	1.676828918457031	0.1833963165283203	2.95528271484375	1.414483825683594	0.2272738037109375	2.8373408203125	1.229012756347656	0.1387259063720703	2.81429931640625	1.153499145507813	0.2073440856933594
24	0.766667	2.777193115234375	1.211723678588867	0.3034143371582032	2.7510234375	1.389572387695313	0.2959444274902344	2.729343017578125	1.531584838867188	0.2887806091308594	2.730903564453125	1.7505068359375	0.2858884582519531	2.704253662109375	1.715106262207031	0.3077967224121094	2.58901513671875	1.67245947265625	0.3831948852539063	2.5880556640625	1.394051635742187	0.3956081848144531	2.541677001953125	1.183484268188477	0.3049366455078125	2.579178466796875	1.098471900939941	0.2767090454101562	2.637838623046875	1.010758421897888	0.3039118041992188	2.651964599609375	1.089077125549316	0.2809527282714844	2.758232177734375	1.713576354980469	0.2666874389648438	2.853367431640625	1.673329345703125	0.1835061950683594	2.952989013671875	1.411040863037109	0.2272406158447266	2.833038330078125	1.227327178955078	0.1379886932373047	2.815032470703125	1.148704223632812	0.2045243377685547
25	0.8000000000000007	2.77772265625	1.21061637878418	0.3101089782714844	2.75143212890625	1.388040496826172	0.300890380859375	2.730113525390625	1.529812744140625	0.2930582885742187	2.72711376953125	1.748319946289063	0.2895230712890625	2.700813720703125	1.7124853515625	0.3109447326660156	2.584788818359375	1.669406921386719	0.3843744201660156	2.603443115234375	1.392402893066406	0.4019830932617188	2.56751220703125	1.181845291137695	0.3076935424804688	2.567744873046875	1.088582252502441	0.2812618408203125	2.642352294921875	1.013816982269287	0.3072662353515625	2.671735595703125	1.079977897644043	0.2843313293457031	2.7555595703125	1.711990356445312	0.2710423889160156	2.852702392578125	1.675514892578125	0.1888243408203125	2.962091064453125	1.417699890136719	0.2325372467041016	2.8588447265625	1.224729629516601	0.1430515289306641	2.83389453125	1.140464782714844	0.1993609924316406
26	0.8333330000000005	2.777743896484375	1.210632141113281	0.3104344482421875	2.75035107421875	1.388424468994141	0.299895751953125	2.728218017578125	1.530502197265625	0.2911021423339843	2.725056396484375	1.74976171875	0.2896642456054688	2.69851513671875	1.713579895019531	0.3105791320800781	2.58233544921875	1.668917297363281	0.3837619934082031	2.596755859375	1.390827423095703	0.4028847961425781	2.56112353515625	1.177926681518555	0.3118639831542969	2.568681640625	1.085591789245606	0.2822538452148438	2.63993359375	1.006277978420258	0.3055795288085937	2.68194287109375	1.096097587585449	0.2854920043945313	2.7537861328125	1.713514465332031	0.271013427734375	2.853186279296875	1.678755126953125	0.1900460662841797	2.969785888671875	1.421982055664063	0.2268626556396484	2.8742802734375	1.226544281005859	0.1321940460205078	2.848205810546875	1.141616119384766	0.1876389007568359
27	0.8666670000000005	2.78309619140625	1.212643249511719	0.3115159912109375	2.754140380859375	1.390566009521484	0.3003126525878906	2.73117724609375	1.532854553222656	0.2916438598632812	2.725548583984375	1.752561584472656	0.2895226135253906	2.698982177734375	1.716052124023438	0.3101024780273438	2.583227783203125	1.669964904785156	0.3837279663085937	2.60108984375	1.391499755859375	0.4038039855957031	2.573802001953125	1.176482345581055	0.3134946594238281	2.562107666015625	1.086690277099609	0.2773888244628906	2.639093994140625	1.014928631782532	0.30721435546875	2.694185791015625	1.101612922668457	0.2865921630859375	2.755087890625	1.716511901855469	0.2714570922851562	2.85715380859375	1.682088500976562	0.1932086334228516	2.97243994140625	1.423934020996094	0.2295364379882812	2.895525146484375	1.222011322021484	0.130294921875	2.858661865234375	1.140162643432617	0.1846914672851563
28	0.9000000000000004	2.790419677734375	1.209279434204102	0.3119240417480469	2.76240625	1.386773468017578	0.2995314025878906	2.73870849609375	1.528302124023437	0.2875836791992187	2.728875244140625	1.747228759765625	0.2833170776367188	2.702558837890625	1.710480712890625	0.3034620971679687	2.592477294921875	1.658604614257813	0.381053955078125	2.585384765625	1.380126007080078	0.3964568786621094	2.547019287109375	1.167853546142578	0.3053495178222656	2.557027099609375	1.071354446411133	0.29911083984375	2.6429462890625	1.00652813911438	0.3168980407714844	2.667908447265625	1.088459861755371	0.2878755798339844	2.75950146484375	1.711713012695312	0.2664188232421875	2.86818212890625	1.678234558105469	0.1978893890380859	2.9744921875	1.415103607177734	0.2143596038818359	2.96766943359375	1.190821441650391	0.1376783752441406	2.885730712890625	1.133064544677734	0.1677971496582031
29	0.9333330000000002	2.796085205078125	1.20952766418457	0.3077339477539062	2.768383056640625	1.387644927978516	0.2951055297851563	2.7434697265625	1.529221862792969	0.2808117065429688	2.737228271484375	1.749014526367187	0.278120849609375	2.71136279296875	1.712494201660156	0.2996127624511719	2.60445751953125	1.660398498535156	0.3822067260742187	2.592410888671875	1.380968017578125	0.3929611511230469	2.5376083984375	1.167942977905273	0.310472900390625	2.5629365234375	1.07501895904541	0.2951103820800781	2.653724853515625	1.016793619155884	0.3136928405761719	2.665484130859375	1.096918067932129	0.2872488708496094	2.766322998046875	1.712956481933594	0.2592984008789063	2.871382080078125	1.6756767578125	0.1863901519775391	2.967640625	1.407561340332031	0.1999145812988281	2.9656611328125	1.177591735839844	0.1390590057373047	2.8871083984375	1.110851058959961	0.1591368408203125
30	0.9666670000000002	2.8040341796875	1.207567092895508	0.3036668090820313	2.7743681640625	1.385674407958984	0.2902162780761719	2.7481123046875	1.527298156738281	0.2758697204589844	2.74121337890625	1.747457397460938	0.2703288269042969	2.715827392578125	1.71109619140625	0.2928661499023438	2.610441162109375	1.662098815917969	0.3797066650390625	2.5991455078125	1.382691833496094	0.4011443786621094	2.539768798828125	1.171946563720703	0.3147220153808594	2.542443115234375	1.074714607238769	0.3052765808105469	2.64229150390625	1.029685668945312	0.3106234130859375	2.64203125	1.070736633300781	0.2901927795410156	2.77008349609375	1.71114599609375	0.2513818511962891	2.876286865234375	1.673290771484375	0.1799571228027344	2.9780234375	1.406702758789062	0.1954577178955078	2.973889404296875	1.176884796142578	0.1323208312988281	2.896174072265625	1.109871726989746	0.1555949401855469
31	1	2.812250732421875	1.205190643310547	0.2981445922851563	2.782490966796875	1.382595031738281	0.2840724487304688	2.75835498046875	1.524325134277344	0.2723550415039063	2.75046826171875	1.743538391113281	0.2625954895019531	2.7266328125	1.707741149902344	0.287249267578125	2.62197412109375	1.663241577148437	0.3765173034667968	2.608348388671875	1.384967620849609	0.3986131286621094	2.542430419921875	1.176135513305664	0.3145422668457031	2.545093017578125	1.079287292480469	0.3046649475097656	2.64476611328125	1.034481239318848	0.3052020874023437	2.638787841796875	1.070554420471191	0.2895203247070313	2.778209228515625	1.707015075683594	0.2428452453613281	2.877894287109375	1.672352294921875	0.1619032897949219	2.97192724609375	1.405616119384766	0.1951203155517578	2.9042734375	1.188541290283203	0.1263646621704101	2.876870849609375	1.093431678771973	0.1609850769042969
32	1.033333000000001	2.821558837890625	1.203744995117187	0.2937206115722656	2.791704833984375	1.380878997802734	0.2785867919921875	2.767455078125	1.522379821777344	0.2659829406738281	2.763257080078125	1.741220947265625	0.2513176727294922	2.739817626953125	1.706509704589844	0.2777490234375	2.63936962890625	1.665998229980469	0.3733179016113281	2.623132568359375	1.388170837402344	0.3960427551269531	2.55226171875	1.1801796875	0.3145515747070313	2.549071044921875	1.083502807617188	0.3040459899902344	2.647107421875	1.035475067138672	0.3058041381835938	2.6429384765625	1.069791969299316	0.2897552490234375	2.7894521484375	1.703748046875	0.2313518218994141	2.88766748046875	1.666816223144531	0.1498174133300781	2.964604736328125	1.395710723876953	0.1889151153564453	2.874845703125	1.187714248657227	0.1181767807006836	2.886985595703125	1.096522422790527	0.1682964782714844
33	1.066667000000001	2.839238037109375	1.199321563720703	0.2817937316894531	2.808463134765625	1.375953308105469	0.2681343383789063	2.780712158203125	1.516228332519531	0.2533964233398437	2.780263916015625	1.734640625	0.2401022796630859	2.75739892578125	1.700328735351563	0.2673122253417969	2.656514892578125	1.663226928710937	0.3632537231445312	2.636828857421875	1.387092132568359	0.3938479919433594	2.56046923828125	1.17999543762207	0.3168655700683594	2.555744140625	1.083855995178223	0.3044562683105469	2.6527802734375	1.034498672485352	0.3015530090332031	2.65198193359375	1.072596099853516	0.2853359375	2.80471533203125	1.696872680664062	0.2188382110595703	2.8994189453125	1.657289123535156	0.1349741516113281	2.990256591796875	1.391809265136719	0.1774699249267578	2.870389404296875	1.204309982299805	0.0967589111328125	2.918345947265625	1.116646606445312	0.1273388824462891
34	1.100000000000001	2.850766845703125	1.197125549316406	0.2706095886230468	2.821842529296875	1.374130004882812	0.25841552734375	2.79480615234375	1.514512756347656	0.2437339019775391	2.798172119140625	1.732833190917969	0.2302721710205078	2.77460791015625	1.698951416015625	0.2574013671875	2.6720185546875	1.666019653320312	0.3530005493164062	2.6601103515625	1.390406890869141	0.3908162536621094	2.585986083984375	1.182040054321289	0.3152711181640625	2.58472607421875	1.08682160949707	0.2966660766601563	2.67248388671875	1.023030229568481	0.2875162353515625	2.670838134765625	1.070503028869629	0.2812532348632812	2.82205712890625	1.69464208984375	0.2091500549316406	2.915352783203125	1.6534736328125	0.1245281753540039	2.98677587890625	1.381986480712891	0.1656278686523437	2.8782900390625	1.186143737792969	0.08890652465820313	2.9531494140625	1.11489518737793	0.1042028198242188
35	1.133333	2.871421630859375	1.188876052856445	0.2557106628417969	2.84228173828125	1.365783416748047	0.2420396728515625	2.816001220703125	1.506350158691406	0.2273911285400391	2.8167734375	1.724961120605469	0.2179464111328125	2.793772216796875	1.6903056640625	0.2446002197265625	2.6986875	1.655122314453125	0.3469712524414063	2.672056884765625	1.380717376708984	0.3865465393066406	2.582224365234375	1.175366638183594	0.3201613464355469	2.57639501953125	1.079072738647461	0.3095522766113281	2.67256005859375	1.028174736022949	0.30483837890625	2.67421533203125	1.069515068054199	0.2828680725097656	2.840961669921875	1.687435607910156	0.1959645690917969	2.93590087890625	1.650321594238281	0.1112427673339844	3.050173095703125	1.392492797851562	0.1429071044921875	2.96867041015625	1.187841827392578	0.05622778701782227	3.048981201171875	1.121305862426758	0.04967886734008789
36	1.166667	2.904779052734375	1.184089614868164	0.238481201171875	2.868335693359375	1.359639587402344	0.2240122528076172	2.83747705078125	1.499451324462891	0.2106187744140625	2.833093994140625	1.718166259765625	0.2029248199462891	2.812309814453125	1.682823486328125	0.2305132293701172	2.725962890625	1.646119934082031	0.3399235229492187	2.690902099609375	1.373463317871094	0.3852857971191406	2.59622412109375	1.168254028320312	0.3252035827636719	2.605662109375	1.07339232635498	0.3068207397460938	2.69853173828125	1.016441188812256	0.3059485168457031	2.6919248046875	1.065087738037109	0.2839368591308594	2.856849853515625	1.68131396484375	0.1793502960205078	2.9515576171875	1.6555615234375	0.09019626617431641	3.07685107421875	1.405288330078125	0.1377212066650391	2.98362939453125	1.205032318115234	0.05236808776855469	3.069084228515625	1.145740783691406	0.04190277099609375
37	1.2	2.92878271484375	1.183992721557617	0.2254644622802734	2.892793212890625	1.360161010742188	0.2084094390869141	2.864086669921875	1.501018768310547	0.1948419647216797	2.853900146484375	1.720461364746094	0.1877789916992187	2.833369140625	1.684308166503906	0.2148665161132813	2.748658203125	1.638910888671875	0.3230677795410156	2.7083408203125	1.368292175292969	0.3814387817382813	2.609588623046875	1.162771087646484	0.3253717041015625	2.609349609375	1.066286010742187	0.3114489135742188	2.7098876953125	1.023259796142578	0.3141716003417969	2.71071142578125	1.063716732025146	0.2883149108886719	2.87928955078125	1.684214721679687	0.1645382080078125	2.97568310546875	1.6618037109375	0.07547755432128907	3.13782861328125	1.430518402099609	0.1138514785766602	3.1282353515625	1.201623626708984	0.05017817687988281	3.05183984375	1.136852508544922	0.01878076362609863
38	1.233333	2.956393798828125	1.189438003540039	0.2081421661376953	2.91846240234375	1.367039978027344	0.1916454467773437	2.885859130859375	1.508290405273438	0.1762076873779297	2.876259765625	1.729976623535156	0.1734281005859375	2.855771240234375	1.693028381347656	0.2003550415039063	2.771001220703125	1.641912536621094	0.3078321533203125	2.7267890625	1.369013793945312	0.3657550048828125	2.626271484375	1.159540084838867	0.3186422729492188	2.63351025390625	1.061458507537842	0.3147704772949219	2.73500439453125	1.017949913024902	0.31686279296875	2.729192626953125	1.057430500030518	0.2888489685058594	2.901447998046875	1.693750793457031	0.1489285278320313	2.997248291015625	1.668946350097656	0.05795441436767578	3.16233447265625	1.434856384277344	0.08587053680419922	3.177818359375	1.201329116821289	0.03239344787597656	3.086806640625	1.1485302734375	0.0197448844909668
39	1.266667	2.966587646484375	1.189570938110352	0.2030160369873047	2.9282880859375	1.3667802734375	0.1866820526123047	2.89402978515625	1.507239807128906	0.1700700225830078	2.890923828125	1.728727233886719	0.16768359375	2.86997900390625	1.692423828125	0.1949708557128906	2.782155029296875	1.644828186035156	0.301258056640625	2.7424384765625	1.371654296875	0.3587249145507813	2.647473876953125	1.160341110229492	0.3104130554199219	2.6563974609375	1.062555679321289	0.3069767761230469	2.754927734375	1.013332277297974	0.3119229431152344	2.74469677734375	1.051804588317871	0.2831674194335937	2.914453857421875	1.691874816894531	0.14265771484375	3.004913818359375	1.668889099121094	0.04624962615966797	3.195675537109375	1.455917694091797	0.07442035675048828	3.191699951171875	1.222476638793945	0.02036524963378906	3.1090400390625	1.157012557983399	0.01180541133880615
40	1.300000000000001	2.97635986328125	1.195661010742187	0.1962158966064453	2.94047314453125	1.373815490722656	0.1808565979003906	2.906239501953125	1.514436950683594	0.1631745147705078	2.904535888671875	1.736362365722656	0.1609832000732422	2.882100830078125	1.700079895019531	0.1872695770263672	2.79078173828125	1.651098022460938	0.2903123474121094	2.75725732421875	1.376041534423828	0.3453226623535156	2.664256591796875	1.166287078857422	0.2855523681640625	2.6713115234375	1.068669097900391	0.2960923156738281	2.769132568359375	1.017357275009155	0.2961686706542969	2.757007568359375	1.052546649932861	0.2632453002929688	2.929026123046875	1.699333251953125	0.136967041015625	3.019825927734375	1.671371459960938	0.04184690093994141	3.23095166015625	1.476805267333984	0.06244667053222656	3.225560791015625	1.248460540771484	-0.01158362579345703	3.159258056640625	1.17498811340332	-0.04952768325805664
41	1.333333000000001	2.986322998046875	1.201087417602539	0.1906065673828125	2.953647216796875	1.380915344238281	0.1758129730224609	2.92347607421875	1.523502014160156	0.1600325317382812	2.919556396484375	1.746513610839844	0.1533302001953125	2.896808837890625	1.710328979492187	0.1799996643066406	2.79573291015625	1.665099182128906	0.2765734252929687	2.7742490234375	1.388841461181641	0.3389784545898438	2.686657958984375	1.179554321289062	0.2657883605957031	2.68181689453125	1.080886779785156	0.2718570861816406	2.7779033203125	1.025710657119751	0.2642680053710937	2.775142578125	1.064386962890625	0.2374321136474609	2.945065673828125	1.709074523925781	0.1304607238769531	3.03718701171875	1.675432678222656	0.03744022369384765	3.24440283203125	1.475377716064453	0.06564176177978516	3.16096630859375	1.251280731201172	0.03252247619628906	3.227653564453125	1.212767028808594	-0.04113749694824219
42	1.366667000000001	2.989260986328125	1.202454284667969	0.18927734375	2.956016845703125	1.382026733398438	0.1744120178222656	2.9254287109375	1.524406311035156	0.1586223602294922	2.92009423828125	1.747224365234375	0.1522392883300781	2.89767431640625	1.710890441894531	0.1789090728759766	2.797914306640625	1.664138305664062	0.275951171875	2.78301953125	1.387193328857422	0.3361888427734375	2.698505859375	1.177548065185547	0.2610347900390625	2.695357666015625	1.07876171875	0.2644520568847656	2.791023681640625	1.023355674743652	0.2547768707275391	2.78543896484375	1.063773990631103	0.2188680114746094	2.945746826171875	1.710005554199219	0.12925830078125	3.037747314453125	1.678722290039063	0.03545081710815429	3.249489990234375	1.483115905761719	0.05844618225097657	3.167153564453125	1.259208190917969	0.02275965309143066	3.233179443359375	1.230224822998047	-0.05559325790405274
43	1.4	2.995053955078125	1.204538482666016	0.1834210052490234	2.9624873046875	1.383815521240234	0.1676186981201172	2.933783203125	1.52637158203125	0.1523587341308594	2.930439697265625	1.748905151367187	0.1502886047363281	2.90715869140625	1.712316345214844	0.1756685333251953	2.80633837890625	1.661456726074219	0.2690781555175781	2.796505126953125	1.381426574707031	0.3108274841308594	2.71303369140625	1.180408798217774	0.2151183929443359	2.722466552734375	1.082351333618164	0.2087475280761719	2.82074169921875	1.033479652404785	0.1937710876464844	2.8019013671875	1.068570518493652	0.1769299468994141	2.956257080078125	1.711991333007812	0.1272035827636719	3.057134033203125	1.687349914550781	0.04122087478637695	3.250656005859375	1.473637512207031	0.05530221176147461	3.081694091796875	1.340405914306641	-0.05276039886474609	3.025286865234375	1.417161163330078	-0.09992280578613282
44	1.433333	3.00016796875	1.206920379638672	0.1823938598632812	2.967498291015625	1.385829284667969	0.1665814819335938	2.939187744140625	1.528232482910156	0.1517803344726562	2.935965087890625	1.750360900878906	0.1511813812255859	2.912249755859375	1.713677978515625	0.1758275299072266	2.809366455078125	1.659828247070313	0.2647759399414062	2.809657958984375	1.379009033203125	0.2979054565429687	2.737533447265625	1.176844207763672	0.1966517791748047	2.765031005859375	1.082341598510742	0.1920048522949219	2.866860595703125	1.040782947540283	0.1806651763916016	2.82110205078125	1.063762195587158	0.1468922424316406	2.9621435546875	1.7136630859375	0.1283673095703125	3.0583798828125	1.681322204589844	0.04004310989379883	3.202357177734375	1.431947418212891	0.03036074638366699	3.00118359375	1.353057189941406	-0.07483103942871094	2.94759130859375	1.444298919677734	-0.08245366668701172
45	1.466667	3.000182861328125	1.206928100585938	0.1823889007568359	2.967510986328125	1.385836364746094	0.1665765991210937	2.93920263671875	1.528240234375	0.1517793579101563	2.935982421875	1.750368469238281	0.1512107238769531	2.91226123046875	1.713682495117188	0.1758463897705078	2.809345947265625	1.659800598144531	0.2647381896972656	2.809652587890625	1.378963653564453	0.2977139587402344	2.7375556640625	1.176874481201172	0.196290283203125	2.76510693359375	1.082394836425781	0.1914980926513672	2.86697412109375	1.040944183349609	0.1801044921875	2.82146923828125	1.064159042358398	0.1461598510742187	2.962165771484375	1.713673645019531	0.1283974304199219	3.058415771484375	1.681329040527344	0.04008974838256836	3.2023154296875	1.431909698486328	0.03040525245666504	3.00112109375	1.353128448486328	-0.07482844543457032	2.947572509765625	1.444396240234375	-0.08244366455078125
46	1.5	3.004665771484375	1.209848678588867	0.1843864898681641	2.971600830078125	1.388992736816406	0.1692092742919922	2.944568115234375	1.532046813964844	0.1564873352050781	2.945840576171875	1.754471801757812	0.1598563842773437	2.920882080078125	1.717802368164063	0.1834090881347656	2.812307373046875	1.661676452636719	0.2641317443847656	2.817740478515625	1.378640441894531	0.2700781555175781	2.743696044921875	1.202547439575195	0.1287043609619141	2.796931396484375	1.120609977722168	0.1150269927978516	2.90250048828125	1.087266860961914	0.1163020553588867	2.77101171875	1.091999229431152	0.06254143905639649	2.9717470703125	1.717604858398437	0.1368532409667969	3.064001708984375	1.679204467773437	0.04645293807983399	3.157427734375	1.406794036865234	0.02911224937438965	2.941800537109375	1.365706695556641	-0.06954669952392578	2.905505126953125	1.465356750488281	-0.07574063110351563
47	1.533333000000001	3.004864013671875	1.210273223876953	0.1846096343994141	2.971789794921875	1.389427673339844	0.169504638671875	2.944898681640625	1.532531127929687	0.1569865417480469	2.946256591796875	1.754949462890625	0.1611382904052734	2.921248291015625	1.718206665039062	0.1845264282226562	2.812484375	1.661587951660156	0.264656494140625	2.8191044921875	1.378528106689453	0.26820947265625	2.7453984375	1.204352508544922	0.1242936706542969	2.802474609375	1.126309600830078	0.1046188201904297	2.91235791015625	1.112733390808105	0.1051551055908203	2.778681396484375	1.10130590057373	0.04771694564819336	2.972182861328125	1.718151611328125	0.1380430297851563	3.064743896484375	1.680448669433594	0.0476562614440918	3.155491455078125	1.407516662597656	0.02496522521972656	2.93953759765625	1.370037139892578	-0.07443131256103516	2.903985595703125	1.470056396484375	-0.0787645263671875
48	1.566667000000001	2.99885107421875	1.214175689697266	0.1845569152832031	2.971736083984375	1.39540625	0.1766329650878906	2.94702099609375	1.539645141601563	0.1673594512939453	2.94857177734375	1.76284130859375	0.1687712097167969	2.923036865234375	1.726294616699219	0.1922592468261719	2.807420166015625	1.669109558105469	0.2627054748535156	2.82560791015625	1.385746185302734	0.2722735290527344	2.762089599609375	1.239910919189453	0.09462837982177734	2.826638427734375	1.185438980102539	0.04298545074462891	2.932210693359375	1.153075897216797	0.05516279602050781	2.83011181640625	1.14502214050293	0.0431380500793457	2.97493603515625	1.725609802246094	0.1465107879638672	3.0620390625	1.684180236816406	0.05176222229003907	3.147597900390625	1.408222869873047	0.03366780853271484	2.92280224609375	1.348304046630859	-0.03102899360656738	2.87647216796875	1.439852020263672	-0.05992161560058594
49	1.600000000000001	2.996085205078125	1.215977615356445	0.1879619903564453	2.96889208984375	1.397040832519531	0.1804144287109375	2.944581298828125	1.541257202148437	0.1718957366943359	2.94722607421875	1.764214050292969	0.1753692626953125	2.9216611328125	1.727607849121094	0.1986309661865234	2.805814453125	1.671378479003906	0.269185302734375	2.818962158203125	1.387887786865234	0.2744850158691406	2.75129833984375	1.247679992675781	0.09415595245361329	2.815303955078125	1.198045104980469	0.03739053344726562	2.9194853515625	1.159901473999023	0.03427895736694336	2.820588623046875	1.169601058959961	0.01588677597045898	2.9732666015625	1.727098937988281	0.1526448516845703	3.063119873046875	1.682632202148437	0.0621132926940918	3.138214111328125	1.403611022949219	0.04973147583007813	2.911997314453125	1.358211181640625	-0.02073822593688965	2.8525751953125	1.387046020507813	-0.1042777328491211
50	1.633333	2.991051025390625	1.216150985717773	0.1922570037841797	2.963697265625	1.396921539306641	0.1852572174072266	2.9392734375	1.540911315917969	0.1771839904785156	2.942499755859375	1.763520690917969	0.1799819946289062	2.916490966796875	1.727119995117187	0.2029013519287109	2.798757080078125	1.67225048828125	0.2708766174316406	2.809005126953125	1.389054473876953	0.2741587829589844	2.743951416015625	1.249650604248047	0.09274176025390625	2.804455322265625	1.201448715209961	0.03135877799987793	2.9111806640625	1.171781356811523	0.02830588531494141	2.80849169921875	1.176014099121094	0.005975015640258789	2.968761474609375	1.726316589355469	0.1578425598144531	3.06366064453125	1.680003967285156	0.07394367218017578	3.1261279296875	1.398169647216797	0.08106388092041016	2.905034423828125	1.369137176513672	-0.01000630855560303	2.80110888671875	1.348688049316406	-0.01934006690979004
51	1.666667	2.986651611328125	1.21518391418457	0.1968882293701172	2.95979736328125	1.395476684570312	0.1903023376464844	2.93658056640625	1.539268127441406	0.1833297424316406	2.9445390625	1.761037841796875	0.1882409820556641	2.91736572265625	1.725123168945312	0.2102182006835938	2.797091552734375	1.672889831542969	0.2747676391601562	2.8024970703125	1.390411346435547	0.2750921020507813	2.73977197265625	1.251455963134766	0.09346686553955078	2.792471923828125	1.20214323425293	0.02650995635986328	2.899235595703125	1.176442138671875	0.01444712352752685	2.792577392578125	1.179117324829102	-0.002046108245849609	2.970361572265625	1.723581665039063	0.1663661956787109	3.07242822265625	1.680790100097656	0.09001507568359375	3.122516845703125	1.397346069335938	0.09479813385009765	2.918504638671875	1.366739166259766	-0.0281069278717041	2.81426953125	1.349000366210938	-0.03564620208740234
52	1.7	2.977663330078125	1.216072280883789	0.2170569915771484	2.956523681640625	1.3961162109375	0.2112967987060547	2.940500244140625	1.540180236816406	0.207650634765625	2.9405712890625	1.760822875976563	0.2019890441894531	2.9128134765625	1.725194274902344	0.2230395965576172	2.79237353515625	1.6729375	0.2853616943359375	2.783679443359375	1.392162322998047	0.2814293823242188	2.737009521484375	1.25486589050293	0.09549929046630859	2.781952392578125	1.19715837097168	0.03043607902526856	2.889528076171875	1.175755737304687	0.02437889862060547	2.77426806640625	1.183957290649414	-0.009327880859375	2.96941162109375	1.723583679199219	0.1846374969482422	3.067622802734375	1.683283874511719	0.1033638610839844	3.04078173828125	1.401342651367187	0.1449461212158203	2.8762802734375	1.335273803710938	-0.01501981925964356	2.77255126953125	1.317032745361328	-0.01922039604187012
53	1.733333	2.96912255859375	1.214602890014648	0.2296757202148438	2.948210693359375	1.393774932861328	0.2257134246826172	2.93366162109375	1.537283447265625	0.2248917083740234	2.929779052734375	1.7567744140625	0.220419189453125	2.903109375	1.720742492675781	0.2415793609619141	2.782643798828125	1.668804565429687	0.3023466491699219	2.77096337890625	1.389825347900391	0.2903642272949219	2.72904296875	1.252704025268555	0.1047200241088867	2.77465234375	1.195068542480469	0.04082891082763672	2.87530859375	1.156625228881836	0.02258372497558594	2.76884619140625	1.18200602722168	0.001713775157928467	2.9588583984375	1.720329223632812	0.2025393371582031	3.0522490234375	1.687587219238281	0.1136785125732422	3.026862060546875	1.406524780273438	0.1517869415283203	2.86074169921875	1.323581329345703	0.003633096694946289	2.75700634765625	1.310138000488281	-0.003680305480957031
54	1.766667	2.96422998046875	1.21181103515625	0.2401078796386719	2.946083251953125	1.391447662353516	0.2396365203857422	2.931821533203125	1.53508349609375	0.2395343322753906	2.931432861328125	1.754720458984375	0.2336329345703125	2.903507568359375	1.719206176757813	0.2541148376464843	2.7820009765625	1.666746337890625	0.3125451049804687	2.759984375	1.38927197265625	0.2854089660644532	2.7171005859375	1.227273498535156	0.1210500411987305	2.7548291015625	1.182712265014648	0.04302713394165039	2.846395263671875	1.123554824829102	0.03440535736083984	2.750148681640625	1.172122985839844	0.008323490142822266	2.960553955078125	1.717703979492188	0.2169411315917969	3.05814208984375	1.677878784179688	0.1356761169433594	3.00266796875	1.400648284912109	0.1712623748779297	2.845256103515625	1.309168426513672	0.01844528388977051	2.74210400390625	1.296932434082031	0.003620700836181641
55	1.800000000000001	2.95187109375	1.209714569091797	0.2568712768554687	2.9313857421875	1.388605834960937	0.2569039306640625	2.915149169921875	1.531636596679688	0.2570823364257813	2.906091552734375	1.75037109375	0.2477952880859375	2.88032080078125	1.714266418457031	0.2696940307617188	2.76145166015625	1.664595458984375	0.3346488647460937	2.752988525390625	1.388045776367187	0.2994806823730469	2.701547607421875	1.230489044189453	0.1341726837158203	2.748343505859375	1.171788055419922	0.07245191955566406	2.853862060546875	1.144469512939453	0.06886561584472656	2.74409130859375	1.1535654296875	0.03789899444580078	2.935976806640625	1.714314697265625	0.2307627563476563	3.021717041015625	1.660832214355469	0.14470751953125	2.885753662109375	1.411291748046875	0.1463936614990234	2.709481689453125	1.306835510253906	0.02718685531616211	2.605580810546875	1.310650970458984	0.01535413265228272
56	1.833333000000001	2.95155322265625	1.209661163330078	0.2574356079101562	2.93103369140625	1.388547424316406	0.2576014709472656	2.91487255859375	1.531585510253906	0.2579977111816406	2.905667724609375	1.7503349609375	0.2492525329589844	2.880005615234375	1.714167053222656	0.2711737365722656	2.76159375	1.664525573730469	0.3369793395996094	2.752525634765625	1.387798004150391	0.3034101867675781	2.700497802734375	1.227956192016602	0.1404988555908203	2.74507568359375	1.164104400634766	0.08235426330566406	2.84844384765625	1.12985693359375	0.07640788269042968	2.740509033203125	1.142229400634766	0.05116741943359375	2.93550048828125	1.714333312988281	0.2320140686035156	3.02039111328125	1.660685119628906	0.1452239227294922	2.8822294921875	1.412365081787109	0.1478497009277344	2.70354541015625	1.315494903564453	0.02586367797851562	2.601575927734375	1.333348419189453	0.01058897590637207
57	1.866667000000001	2.929774169921875	1.208137115478516	0.2779341735839844	2.90746875	1.387130187988281	0.2811176452636719	2.888759765625	1.530127380371094	0.282785400390625	2.893754638671875	1.749504577636719	0.2759956970214844	2.867168701171875	1.714834777832031	0.2994009704589844	2.747789794921875	1.665963684082031	0.3646421813964844	2.73756591796875	1.389866973876953	0.3227747192382813	2.68979345703125	1.216365264892578	0.1723674621582031	2.700517333984375	1.142038986206055	0.1103837661743164	2.80014794921875	1.106064544677734	0.08357768249511718	2.75846875	1.128296203613281	0.08068534851074219	2.9199423828125	1.711703002929688	0.2565517883300781	2.996063720703125	1.652541015625	0.1649529113769531	2.874028076171875	1.395324768066406	0.1690057830810547	2.689472900390625	1.358095947265625	0.0242222843170166	2.592156494140625	1.319100006103516	0.02511966514587402
58	1.9	2.92264111328125	1.204721115112305	0.2915285949707031	2.898909423828125	1.383599212646484	0.296024658203125	2.87793603515625	1.526360717773438	0.2975725708007813	2.889021484375	1.745607604980469	0.2900559997558594	2.86119140625	1.711751037597656	0.3132607116699219	2.737025146484375	1.671345947265625	0.3754578552246094	2.7179736328125	1.393079925537109	0.3560966491699219	2.669184326171875	1.217005355834961	0.2088445892333984	2.6989619140625	1.140367034912109	0.1565827331542969	2.80405712890625	1.110977966308594	0.1500254821777344	2.70908837890625	1.113039428710938	0.1317406921386719	2.914419921875	1.70700830078125	0.2710693359375	2.98437646484375	1.641593078613281	0.1787077178955078	2.862468505859375	1.384135772705078	0.1818165435791016	2.70415380859375	1.218992233276367	0.1175290145874024	2.60300244140625	1.224639373779297	0.09032174682617188
59	1.933333	2.914348388671875	1.201971206665039	0.3118717956542969	2.888838134765625	1.380793518066406	0.3123267211914063	2.863060302734375	1.522774597167969	0.306810791015625	2.879923583984375	1.741798461914063	0.2988548278808594	2.851573974609375	1.708694519042969	0.3225880432128906	2.72780908203125	1.674067443847656	0.3891626586914063	2.699059814453125	1.3957568359375	0.3883261413574219	2.64447021484375	1.214486358642578	0.2493753356933594	2.666802734375	1.130116775512695	0.205920166015625	2.7693837890625	1.092336532592773	0.2015743713378906	2.651084716796875	1.105020606994629	0.1773711853027344	2.9039619140625	1.702488098144531	0.2794648132324219	2.96849072265625	1.636142639160156	0.1837364807128906	2.8756044921875	1.366617797851563	0.1821087188720703	2.75709423828125	1.163835556030274	0.144879135131836	2.67423681640625	1.125883819580078	0.09278212738037109
60	1.966667	2.91208251953125	1.204896560668945	0.3266114196777344	2.884355712890625	1.384568206787109	0.3259137573242187	2.849168701171875	1.524786682128906	0.3109342041015625	2.86803076171875	1.74520654296875	0.3130567932128906	2.840486572265625	1.710950012207031	0.3367748413085938	2.72568115234375	1.666770690917969	0.4148018798828125	2.6955849609375	1.388174926757813	0.3869281921386719	2.630218505859375	1.189322250366211	0.2771754150390625	2.666012939453125	1.111935981750488	0.2286100311279297	2.76702587890625	1.070230094909668	0.2151480407714844	2.726851318359375	1.097558570861816	0.2258534698486328	2.890703125	1.706490051269531	0.2902862243652344	2.962262939453125	1.642998657226562	0.1964386138916016	2.883458251953125	1.367316925048828	0.1856416320800781	2.77928955078125	1.155830505371094	0.1443326263427734	2.6903759765625	1.127611473083496	0.09472792053222656
61	2	2.90981396484375	1.205390045166016	0.3382485656738281	2.87674267578125	1.383831451416015	0.3365412902832031	2.8382822265625	1.522852783203125	0.3208807983398437	2.852814208984375	1.743195739746094	0.3248002014160156	2.82575048828125	1.708295715332031	0.3479464721679688	2.716438720703125	1.661266174316406	0.43153369140625	2.688268310546875	1.382264465332031	0.4117539672851562	2.629109375	1.185990966796875	0.2949358215332031	2.656809814453125	1.101286842346191	0.2542738037109375	2.750238525390625	1.044444751739502	0.2431934509277344	2.71744287109375	1.085128089904785	0.2395835571289062	2.876419921875	1.705162292480469	0.3020174560546875	2.951409423828125	1.644898193359375	0.2090516662597656	2.874850830078125	1.368989196777344	0.2014214935302734	2.757868408203125	1.168167327880859	0.1459813079833985	2.6730302734375	1.135692245483398	0.09238858795166016
62	2.033333000000001	2.9025849609375	1.206252716064453	0.3477704772949219	2.869057861328125	1.385297302246094	0.346531982421875	2.83172802734375	1.525361633300781	0.3325250244140625	2.850567138671875	1.746233459472656	0.3317971801757812	2.823128173828125	1.712198974609375	0.3561577758789062	2.711086669921875	1.67106982421875	0.4401802673339844	2.683074951171875	1.39034619140625	0.4353632202148437	2.61672412109375	1.191031509399414	0.3260282897949219	2.64100927734375	1.105524635314941	0.284009765625	2.74304833984375	1.063579738616943	0.2850560607910156	2.72072265625	1.100379333496094	0.273609619140625	2.873154052734375	1.707166076660156	0.3093222045898438	2.94598388671875	1.6412763671875	0.2177519378662109	2.84920751953125	1.370574981689453	0.2146618804931641	2.7093212890625	1.18711897277832	0.1491824340820312	2.641234130859375	1.1303486328125	0.09131863403320313
63	2.066667000000001	2.8858447265625	1.204140258789062	0.3509504089355469	2.85884130859375	1.384327301025391	0.3505991516113282	2.82865576171875	1.526251953125	0.3378343505859375	2.846957275390625	1.747217346191406	0.3377313537597657	2.819430908203125	1.713053344726562	0.3618320007324219	2.7106484375	1.665383239746094	0.4467302551269531	2.683508544921875	1.384473022460937	0.4472597045898438	2.620465576171875	1.175817932128906	0.3545485229492187	2.6673525390625	1.094391250610351	0.3255283203125	2.768921142578125	1.05188353729248	0.3329108276367188	2.754606689453125	1.118688819885254	0.3258161315917969	2.869799072265625	1.708248229980469	0.3153193054199219	2.94701318359375	1.64348486328125	0.2265381164550781	2.8667705078125	1.367363891601562	0.2237248229980469	2.72659814453125	1.190794830322266	0.1418021087646484	2.64541064453125	1.148090301513672	0.08891974639892578
64	2.100000000000001	2.88551806640625	1.20289826965332	0.3496060791015625	2.859016845703125	1.383447906494141	0.3506173706054688	2.827885986328125	1.525341857910156	0.3371752624511719	2.849474365234375	1.746356567382813	0.33870751953125	2.8228203125	1.712222900390625	0.3639680480957031	2.71834521484375	1.663770263671875	0.4540697326660156	2.6846904296875	1.383139251708984	0.4576083068847656	2.59709326171875	1.179251205444336	0.3737016906738281	2.645263671875	1.094616516113281	0.3589370727539062	2.739107666015625	1.037437995910645	0.3471049499511719	2.68558984375	1.072289321899414	0.3516030578613281	2.8704501953125	1.7072998046875	0.314515380859375	2.94779345703125	1.6417880859375	0.2260757141113281	2.855955322265625	1.368819519042969	0.22821923828125	2.711135986328125	1.193823379516602	0.149978271484375	2.6502685546875	1.136474044799805	0.08476091003417968
65	2.133333	2.892576416015625	1.202629486083984	0.3510747985839844	2.864673095703125	1.382430847167969	0.3515094299316406	2.832781005859375	1.523806823730469	0.3390448303222656	2.84802978515625	1.744700439453125	0.3404056396484375	2.822089111328125	1.709968933105469	0.3653014526367188	2.718999755859375	1.665954040527344	0.4585306396484375	2.69472900390625	1.385415924072266	0.4704617004394531	2.61610009765625	1.177855026245117	0.3886588745117188	2.634296630859375	1.081349792480469	0.3879779357910156	2.735921875	1.045617763519287	0.3647315673828125	2.73597998046875	1.109646759033203	0.3625370483398437	2.870365234375	1.706325805664062	0.3166501159667969	2.9541708984375	1.643939880371094	0.2325406341552734	2.86391845703125	1.371321166992187	0.2317621459960937	2.721842529296875	1.201315155029297	0.1406921539306641	2.651184326171875	1.141320220947266	0.08980430603027344
66	2.166667	2.8928115234375	1.202885559082031	0.3521554260253906	2.865405517578125	1.383319213867187	0.3529680480957031	2.83474072265625	1.525563537597656	0.3422850036621094	2.853263427734375	1.746861755371094	0.3453826599121094	2.827655517578125	1.712125427246094	0.3709120788574219	2.72595458984375	1.668662292480469	0.4665840454101562	2.692156494140625	1.388301452636719	0.4796280212402343	2.60810791015625	1.177923477172852	0.4091162414550781	2.62407763671875	1.080729598999024	0.4103959655761719	2.724675048828125	1.034921977996826	0.4109268188476562	2.7301435546875	1.1031689453125	0.3788783569335937	2.8742431640625	1.708320678710938	0.3203704833984375	2.955565673828125	1.647709045410156	0.2319861755371094	2.877031494140625	1.370585754394531	0.2305340270996094	2.743628662109375	1.186941360473633	0.1517450866699219	2.654625	1.146033782958984	0.1110728759765625
67	2.2	2.907979248046875	1.202876190185547	0.3536652221679688	2.876377197265625	1.382758605957031	0.35360205078125	2.842078857421875	1.524342895507813	0.3437866821289062	2.86181591796875	1.745718444824219	0.3430688781738281	2.837890625	1.711378601074219	0.3707481994628906	2.73874951171875	1.671508728027344	0.4707368469238281	2.690851806640625	1.393258361816406	0.4884340209960937	2.5962626953125	1.182883529663086	0.4321134948730469	2.6296279296875	1.090275848388672	0.4374034729003906	2.728328857421875	1.040452297210693	0.4339486083984375	2.7002353515625	1.080561485290527	0.4050915832519531	2.88081689453125	1.706763977050781	0.3170614013671875	2.96095361328125	1.646448608398438	0.2272540893554688	2.886744140625	1.367917114257812	0.2264663696289063	2.74223388671875	1.19948030090332	0.1339520568847656	2.672231201171875	1.131534790039062	0.09213527679443359
68	2.233333	2.916860107421875	1.204548370361328	0.3507806091308594	2.883488525390625	1.383915832519531	0.3493156127929687	2.84739501953125	1.524838806152344	0.3386660461425781	2.868963623046875	1.745796142578125	0.3417203674316406	2.8451181640625	1.711188781738281	0.3690404052734375	2.749411865234375	1.673391296386719	0.4728880310058594	2.70069775390625	1.395646118164062	0.4916590881347656	2.607010498046875	1.183532775878906	0.441732421875	2.633393310546875	1.089681632995605	0.4556447448730468	2.73223828125	1.040486865997315	0.4510820007324219	2.674653564453125	1.054515308380127	0.428551025390625	2.88729443359375	1.707208129882813	0.3148013916015625	2.9699638671875	1.651255615234375	0.2246714630126953	2.877563232421875	1.378565185546875	0.2201521453857422	2.728241455078125	1.213930572509766	0.1290813751220703	2.65307763671875	1.152341918945313	0.08665546417236328
69	2.266667	2.92520703125	1.203416290283203	0.3514807434082031	2.891859130859375	1.382692077636719	0.3420047607421875	2.85916259765625	1.5243330078125	0.3286549987792969	2.879778076171875	1.74533251953125	0.339125	2.855167724609375	1.709812316894531	0.3646066589355469	2.764070068359375	1.67154638671875	0.4725132446289063	2.705436279296875	1.395885925292969	0.4963617858886719	2.611321533203125	1.180984786987305	0.4601432495117188	2.63769775390625	1.086711112976074	0.4715401306152344	2.737433349609375	1.04092081451416	0.4578717956542969	2.69059765625	1.058540447235107	0.4365643310546875	2.89914404296875	1.707605163574219	0.3116410522460937	2.99050634765625	1.666208068847656	0.2218836822509766	2.904105224609375	1.391447204589844	0.2122856750488281	2.7738662109375	1.20553157043457	0.1331607055664062	2.700926513671875	1.145202758789063	0.08519266510009765
70	2.300000000000001	2.931300048828125	1.203960494995117	0.3500748291015625	2.89709033203125	1.382804809570312	0.3401566467285156	2.865109619140625	1.524510925292969	0.3279103698730469	2.88707568359375	1.745063415527344	0.3388470153808594	2.8634267578125	1.709531433105469	0.3650815734863281	2.77395654296875	1.671774536132812	0.4742606811523438	2.715030029296875	1.396445007324219	0.4967609558105469	2.627621337890625	1.178149795532227	0.46658544921875	2.640578857421875	1.081913665771484	0.4826565856933594	2.7407158203125	1.03913158416748	0.4641934814453125	2.704391845703125	1.053420925140381	0.4464359130859375	2.905090087890625	1.707480346679688	0.3103860168457031	2.99476220703125	1.671745727539062	0.2168365631103516	2.943583251953125	1.388714080810547	0.2065330657958984	2.813468017578125	1.21182682800293	0.1094945755004883	2.734348876953125	1.145941497802734	0.0843876953125
71	2.333333000000001	2.94097021484375	1.202467636108398	0.3452777404785156	2.906729736328125	1.380201263427734	0.3334026489257813	2.877691650390625	1.521849670410156	0.322386474609375	2.893329345703125	1.741714477539062	0.3342279968261719	2.870351318359375	1.70565673828125	0.3598284606933594	2.785284912109375	1.668072875976562	0.4715252990722656	2.732769775390625	1.393383544921875	0.4985426635742187	2.64570947265625	1.17670149230957	0.4656905822753906	2.635404296875	1.081302215576172	0.4851329345703125	2.732094970703125	1.032265808105469	0.4673534240722656	2.72051806640625	1.052954563140869	0.4487174072265625	2.91273779296875	1.704925415039062	0.3061210021972656	3.003443603515625	1.676734558105469	0.2120126953125	2.918755859375	1.4033388671875	0.2056854248046875	2.775836669921875	1.235265365600586	0.114295654296875	2.71507177734375	1.158331069946289	0.07555120849609374
72	2.366667000000001	2.94947705078125	1.20234098815918	0.343305908203125	2.915295166015625	1.380247222900391	0.3312766723632812	2.885115234375	1.521701599121094	0.3191230773925781	2.903120361328125	1.741674255371094	0.3292996826171875	2.880922119140625	1.705891479492188	0.3560386352539063	2.799981689453125	1.666084594726562	0.4701799621582031	2.7467099609375	1.391271087646484	0.4971664428710937	2.654000732421875	1.177224426269531	0.4610817565917969	2.650674560546875	1.079865455627441	0.4717203369140625	2.74629052734375	1.02676692199707	0.483135498046875	2.71701171875	1.043827941894531	0.4499864807128906	2.92102490234375	1.704566589355469	0.3005376281738281	3.006691162109375	1.675845031738281	0.2018048400878906	2.944091064453125	1.396327270507812	0.1940306549072266	2.8000205078125	1.231748153686523	0.09764655303955078	2.742948974609375	1.152133941650391	0.05843628692626953
73	2.4	2.9494775390625	1.202340911865234	0.3433057861328125	2.915295654296875	1.380247131347656	0.3312765808105469	2.885115966796875	1.521701477050781	0.3191230773925781	2.90312158203125	1.741674011230469	0.329300048828125	2.880923095703125	1.705891235351563	0.3560389709472656	2.799982666015625	1.666084167480469	0.4701803283691406	2.746711181640625	1.391270721435547	0.497166259765625	2.654001953125	1.177224227905273	0.4610812072753906	2.650675537109375	1.079865249633789	0.4717192077636719	2.746290283203125	1.026764537811279	0.4831336975097656	2.717009033203125	1.043826183319092	0.4499838562011719	2.92102587890625	1.704566345214844	0.3005379028320312	3.006692138671875	1.675845153808594	0.2018049774169922	2.944091552734375	1.39632763671875	0.1940280151367187	2.800020751953125	1.231749816894531	0.09764235687255859	2.742949462890625	1.152136505126953	0.05842986297607422
74	2.433333	2.96529296875	1.201313629150391	0.3382424926757813	2.93254052734375	1.379724517822266	0.3250142517089843	2.903461669921875	1.521578735351563	0.3118681640625	2.922117919921875	1.741999145507813	0.319077392578125	2.90036669921875	1.706520690917969	0.3467352294921875	2.823138916015625	1.666467895507812	0.4636510620117187	2.77532080078125	1.390160430908203	0.490683837890625	2.67892431640625	1.178274673461914	0.4492273254394532	2.680810791015625	1.080274963378906	0.4545984191894532	2.753426025390625	0.9975014998912811	0.4577108459472656	2.691494384765625	1.03825594329834	0.4400438842773438	2.9393896484375	1.704451232910156	0.290347412109375	3.023967041015625	1.674997802734375	0.1905819091796875	2.945970458984375	1.400223175048828	0.1621232299804687	2.81124951171875	1.223671340942383	0.07262153625488281	2.734374755859375	1.157493576049805	0.04291509246826172
75	2.466667	2.98194873046875	1.200601089477539	0.3287485656738282	2.949758544921875	1.379821228027344	0.3170415344238281	2.921349853515625	1.522419555664063	0.3053352355957031	2.93205126953125	1.744065368652344	0.3132183227539063	2.911205078125	1.707647521972656	0.3406445922851563	2.833258544921875	1.664254211425781	0.4564767456054687	2.786671630859375	1.386960388183594	0.4850538940429687	2.692375732421875	1.172811462402344	0.4460887756347656	2.69866748046875	1.074545112609863	0.4443254089355469	2.7941435546875	1.019594778060913	0.45314599609375	2.755263916015625	1.041552505493164	0.43327587890625	2.95104248046875	1.707108764648438	0.2845203552246094	3.033466796875	1.676408264160156	0.18276318359375	2.975456298828125	1.39625341796875	0.1499323120117187	2.84620703125	1.216477905273438	0.05677202987670898	2.76582470703125	1.155225326538086	0.02466188049316406
76	2.5	2.991635498046875	1.199261245727539	0.3235308837890625	2.957672607421875	1.377492858886719	0.3099379577636719	2.929218017578125	1.519631958007813	0.2979052124023437	2.93607373046875	1.740719604492188	0.307795166015625	2.916023681640625	1.703795715332031	0.3348768615722656	2.843830810546875	1.660827819824219	0.4540266418457031	2.798148193359375	1.384306518554687	0.4836232604980469	2.700037109375	1.172791717529297	0.44378515625	2.701209716796875	1.074606567382812	0.4453316040039063	2.796008056640625	1.019170343399048	0.4544967956542968	2.76482861328125	1.041620998382568	0.4305626220703125	2.9555419921875	1.704470703125	0.2787674560546875	3.040547119140625	1.682771545410156	0.1773191986083984	2.995396240234375	1.399572601318359	0.1624734802246094	2.8642919921875	1.222518508911133	0.06844971466064453	2.79371630859375	1.164011795043945	0.01575543689727783
77	2.533333000000001	2.993316162109375	1.199289611816406	0.3227064208984375	2.959491455078125	1.377596984863281	0.3088804931640625	2.9311162109375	1.519787780761719	0.2966344299316406	2.938224853515625	1.740980285644531	0.3057722778320313	2.918262939453125	1.704150451660156	0.3330795593261719	2.84690673828125	1.661439208984375	0.4528885498046875	2.802683837890625	1.3847041015625	0.4836557006835938	2.705474609375	1.172366897583008	0.4455069885253906	2.708406982421875	1.074182525634766	0.447031005859375	2.805181396484375	1.021995830535889	0.4550270385742187	2.761625732421875	1.037949100494385	0.42851318359375	2.9575283203125	1.704605346679688	0.2767603759765625	3.039980712890625	1.682607055664063	0.1732267303466797	2.988772216796875	1.400606964111328	0.1538832092285156	2.8516748046875	1.228486938476562	0.05902756881713867	2.778131103515625	1.173392776489258	0.006637602806091309
78	2.566667000000001	3.0027919921875	1.200965270996094	0.3177107543945312	2.969296630859375	1.380020721435547	0.30678759765625	2.939719482421875	1.522431335449219	0.2954507446289062	2.945461181640625	1.744290832519531	0.3033340759277344	2.9262392578125	1.707371643066406	0.3312835998535156	2.855689208984375	1.661181518554688	0.4507433166503906	2.812537841796875	1.383859252929688	0.484368896484375	2.712985595703125	1.172594497680664	0.4426383972167969	2.72384814453125	1.074724655151367	0.4448911743164062	2.8223544921875	1.026129066467285	0.4571874389648438	2.7671484375	1.038039089202881	0.424049072265625	2.964506591796875	1.707803344726563	0.2740654602050781	3.044305419921875	1.681898376464844	0.168914321899414	2.9855244140625	1.400839508056641	0.1464888916015625	2.845615478515625	1.228426696777344	0.05473822402954102	2.76889794921875	1.171796112060547	0.008319336891174317
79	2.600000000000001	3.016413818359375	1.205436126708984	0.31075341796875	2.9839345703125	1.385480926513672	0.29719287109375	2.95259228515625	1.527900939941406	0.2815780029296875	2.964782470703125	1.750641296386719	0.2903775939941406	2.94418798828125	1.714005493164062	0.3181983032226562	2.86899365234375	1.664144958496094	0.4342489318847656	2.820786865234375	1.386727416992187	0.4724916687011719	2.718073486328125	1.174746673583984	0.4351368408203125	2.73131884765625	1.076946823120117	0.4431442565917968	2.828724365234375	1.025758516311646	0.4585601806640625	2.78462646484375	1.042865253448486	0.4171514892578125	2.98306640625	1.713524108886719	0.2609537048339844	3.0653779296875	1.681054870605469	0.1586895599365234	3.000831298828125	1.399154632568359	0.1446515502929688	2.857925537109375	1.227148544311524	0.05342446136474609	2.780125	1.16722541809082	0.01191884613037109
80	2.633333	3.02371875	1.20618244934082	0.3069735107421875	2.991755126953125	1.386709075927735	0.2945870666503906	2.9584736328125	1.528818969726562	0.2779414367675781	2.967725341796875	1.751993408203125	0.2884205017089844	2.947404052734375	1.714833618164063	0.3158945617675781	2.871849853515625	1.665505615234375	0.4322428894042969	2.823447021484375	1.387598724365234	0.4701356506347656	2.72258056640625	1.173820983886719	0.4356060180664063	2.7427998046875	1.077187232971191	0.4450677490234375	2.840257080078125	1.025628215789795	0.4602269897460938	2.7916513671875	1.043711715698242	0.413989990234375	2.986702880859375	1.715269470214844	0.258800048828125	3.070288818359375	1.684869018554688	0.1566414184570313	2.98490087890625	1.407965850830078	0.1448641052246094	2.83780322265625	1.23527458190918	0.06083337783813476	2.756622802734375	1.194101867675781	0.004992332458496094
81	2.666667	3.027751708984375	1.207030395507813	0.3058099365234375	2.997160400390625	1.388118347167969	0.2914045104980469	2.967534423828125	1.531503051757813	0.2755140380859375	2.97366357421875	1.755411987304687	0.284628173828125	2.95415966796875	1.718029052734375	0.3126221923828125	2.878808349609375	1.665626892089844	0.4282282104492188	2.827549560546875	1.387548492431641	0.4665253601074218	2.722634033203125	1.174494583129883	0.4355831298828125	2.750990478515625	1.079225273132324	0.4331365966796875	2.84514013671875	1.025957458496094	0.4604724731445313	2.772628173828125	1.045562782287598	0.3980779418945313	2.992876953125	1.718700744628906	0.2549226531982422	3.0733642578125	1.690062438964844	0.1493675079345703	3.0072890625	1.407015197753906	0.1422960510253906	2.85696337890625	1.238178955078125	0.05446394348144531	2.769114990234375	1.19265364074707	0.01357924938201904
82	2.7	3.031489013671875	1.206761016845703	0.3044546813964844	3.00083251953125	1.388389099121094	0.2907631225585938	2.969355224609375	1.531670104980469	0.2739087219238281	2.978436767578125	1.756028747558594	0.2840526733398437	2.958199951171875	1.718693725585938	0.3118320922851562	2.880358154296875	1.6649130859375	0.4256404418945313	2.8241376953125	1.3863740234375	0.4589352722167969	2.721138671875	1.172410095214844	0.4232796325683594	2.752446044921875	1.078036338806152	0.4160576477050781	2.84667724609375	1.026233251571655	0.4469081115722656	2.785225341796875	1.046325378417969	0.3931582946777344	2.99740185546875	1.719092041015625	0.2542356262207031	3.07956591796875	1.688810302734375	0.1499761657714844	3.027398681640625	1.402059020996094	0.1443213653564453	2.889813232421875	1.219720748901367	0.06093839645385742	2.808140869140625	1.173478668212891	0.008847095489501954
83	2.733333	3.034421875	1.206546936035156	0.3033203430175781	3.003021240234375	1.387613708496094	0.2905810852050781	2.973360595703125	1.531180053710937	0.2765591735839844	2.9797099609375	1.755020080566406	0.2869085998535156	2.959174072265625	1.717562072753906	0.3140476684570312	2.876209228515625	1.664522216796875	0.4240041809082031	2.82642041015625	1.385394256591797	0.4560020446777344	2.727846923828125	1.172523345947266	0.4078218383789062	2.736986572265625	1.075162742614746	0.3898524475097656	2.83377978515625	1.02239093208313	0.4070021057128906	2.803928955078125	1.047749645233154	0.3793771057128906	2.9998369140625	1.718396423339844	0.2577076721191406	3.083075439453125	1.689822448730469	0.1542976837158203	3.05121240234375	1.400975799560547	0.1455048370361328	2.9165498046875	1.222357315063477	0.0518310661315918	2.831135009765625	1.17336344909668	0.009825762748718261
84	2.766667	3.03148681640625	1.20319856262207	0.3050247192382812	3.0030576171875	1.384872924804688	0.2953140258789063	2.974650146484375	1.528762329101562	0.2826548156738281	2.981243896484375	1.752647155761719	0.2894555053710938	2.960418212890625	1.715673095703125	0.3169986877441406	2.875074951171875	1.663881042480469	0.4256475830078125	2.82569775390625	1.383835723876953	0.4478011474609375	2.729025390625	1.171948959350586	0.39241552734375	2.741162841796875	1.074459686279297	0.3773608703613281	2.83451904296875	1.013443567276001	0.3769459228515625	2.80404052734375	1.048256843566895	0.3729503784179687	3.0015673828125	1.715544372558594	0.261039306640625	3.084529541015625	1.680227172851563	0.1595754699707031	3.004252197265625	1.401038757324219	0.1511505126953125	2.848755859375	1.240373184204101	0.05746670150756836	2.77862255859375	1.170282287597656	0.01721088218688965
85	2.800000000000001	3.02587158203125	1.203888442993164	0.3100960998535156	2.997531982421875	1.385353698730469	0.3015902404785156	2.96894921875	1.529040954589844	0.2896479187011719	2.975147705078125	1.752598999023438	0.2963641967773438	2.954113037109375	1.715669250488281	0.3236658935546875	2.865922607421875	1.665225280761719	0.4303536682128906	2.822234375	1.384313354492188	0.4472996520996094	2.731584228515625	1.170946823120117	0.3890549926757813	2.74468212890625	1.075086715698242	0.366977294921875	2.83805810546875	1.014611728668213	0.3620259094238281	2.803083984375	1.04766340637207	0.3614587707519532	2.995793701171875	1.715563293457031	0.268233154296875	3.077113525390625	1.679941711425781	0.1658263397216797	3.0119140625	1.397407928466797	0.15447119140625	2.86562451171875	1.227243698120117	0.0637277946472168	2.7868916015625	1.164657470703125	0.02765374183654785
86	2.833333000000001	3.01263232421875	1.204826675415039	0.3109669799804687	2.98856640625	1.386217498779297	0.3045687561035156	2.963216552734375	1.529945434570313	0.2933972473144531	2.975689697265625	1.752330200195312	0.2991398010253906	2.953315673828125	1.71630810546875	0.3261982116699219	2.862425537109375	1.6686494140625	0.4310348205566406	2.8194169921875	1.388697692871094	0.4454239196777344	2.72460986328125	1.179683700561523	0.3823159790039062	2.745035400390625	1.086186088562012	0.3576814880371094	2.832567138671875	1.018425531387329	0.3643084106445312	2.742186767578125	1.051022811889649	0.3496446228027344	2.995571044921875	1.714734497070312	0.2715916748046875	3.07532373046875	1.672221313476562	0.1713534240722656	2.98999658203125	1.396688812255859	0.1539488525390625	2.8483662109375	1.218977890014648	0.07356858062744141	2.769989990234375	1.155661605834961	0.03936281204223633
87	2.866667000000001	3.011755859375	1.204727813720703	0.3111910095214844	2.987618896484375	1.386088775634766	0.3049437866210937	2.96240478515625	1.529843688964844	0.2940828247070312	2.974770751953125	1.752162963867188	0.3012207946777344	2.95231298828125	1.715974365234375	0.3279727478027344	2.860671875	1.667320373535156	0.4316635131835938	2.81818115234375	1.387158630371094	0.4422131958007812	2.724234130859375	1.178821853637695	0.3757914123535157	2.74545556640625	1.085939498901367	0.3496061401367188	2.833598876953125	1.01902194404602	0.3564306945800781	2.73784716796875	1.052289218902588	0.3370141906738282	2.994766357421875	1.714747436523437	0.2735230712890625	3.075595947265625	1.672962036132812	0.1738682098388672	2.993855224609375	1.396456970214844	0.1553754119873047	2.85637158203125	1.215575698852539	0.07496742248535156	2.778826904296875	1.153978652954102	0.03609203720092773
88	2.9	3.00367626953125	1.204679885864258	0.3121526794433594	2.980239013671875	1.385839630126953	0.3060177612304688	2.956541259765625	1.52967919921875	0.2960668029785156	2.97197412109375	1.7513779296875	0.3051156921386719	2.948349365234375	1.715403137207031	0.3309846801757813	2.85339453125	1.666011779785156	0.4309451599121094	2.815024169921875	1.385518615722656	0.4302227172851563	2.728872802734375	1.176131530761719	0.3581448059082031	2.753273193359375	1.08554753112793	0.3276334228515625	2.842755126953125	1.021262704849243	0.3383470153808594	2.788991943359375	1.05229545211792	0.3257364501953125	2.992081787109375	1.713919982910156	0.277706787109375	3.07387744140625	1.671799987792969	0.179281982421875	3.007411865234375	1.391700103759766	0.1609267883300781	2.873543701171875	1.211746047973633	0.07378024291992187	2.78733349609375	1.159994842529297	0.03954638290405273
89	2.933333	2.997112548828125	1.204231094360352	0.3099962463378906	2.976062744140625	1.385070892333984	0.3074915161132812	2.954283447265625	1.528786437988281	0.2997480163574219	2.968861328125	1.749678588867188	0.309194580078125	2.94438232421875	1.713813354492188	0.3340310974121094	2.84618017578125	1.664262878417969	0.4298767700195312	2.811671875	1.384454681396484	0.4222783813476563	2.73308935546875	1.175316925048828	0.3440599975585937	2.7749765625	1.092707824707031	0.3112089538574219	2.868533935546875	1.034822849273682	0.3188057556152344	2.80803564453125	1.065374588012695	0.2998314514160156	2.990041015625	1.712382446289062	0.2827432861328125	3.069359130859375	1.665888244628906	0.1849614410400391	3.000874755859375	1.387850250244141	0.1607934875488281	2.880251220703125	1.194824325561523	0.08562403869628907	2.79480615234375	1.138709930419922	0.05829159927368164
90	2.966667	2.99707861328125	1.204311340332031	0.3100668640136719	2.975996826171875	1.385157348632812	0.3076095581054688	2.954263671875	1.528893798828125	0.2999862976074218	2.96888427734375	1.749769470214844	0.3099999694824219	2.944347412109375	1.7138486328125	0.3347037048339844	2.84569775390625	1.663838623046875	0.429860107421875	2.811281005859375	1.384079223632813	0.4198866271972656	2.732735595703125	1.1758388671875	0.3392378540039063	2.775167724609375	1.094220855712891	0.3046404113769531	2.869462890625	1.037508907318115	0.3120411071777344	2.79945654296875	1.065615142822266	0.28862890625	2.99010498046875	1.712530212402344	0.2834965515136719	3.069205322265625	1.665640747070313	0.1857177429199219	2.9995693359375	1.387664367675781	0.1640914001464844	2.879455322265625	1.193115966796875	0.09205756378173828	2.791888671875	1.137639083862305	0.07079090881347656
91	3	2.997203369140625	1.204392379760742	0.309926513671875	2.976106201171875	1.385261444091797	0.3074362182617187	2.9543203125	1.529005981445313	0.2997342529296875	2.968546142578125	1.749921081542969	0.3101171875	2.943921142578125	1.713925720214844	0.3346380920410156	2.844440673828125	1.663108032226563	0.4285240478515625	2.811232421875	1.383316650390625	0.4149149780273437	2.73359912109375	1.176294952392578	0.3302496948242187	2.776123046875	1.096501403808594	0.2916967163085937	2.8706865234375	1.039918743133545	0.2963961486816406	2.79062158203125	1.068139030456543	0.2699625549316406	2.989977294921875	1.712743713378906	0.2836831665039062	3.07002978515625	1.665642150878906	0.1867594451904297	3.002007568359375	1.387027984619141	0.1678483734130859	2.88528125	1.189283996582031	0.09890248870849609	2.80147705078125	1.127010704040527	0.08158672332763672
92	3.033333000000001	3.000930419921875	1.206374053955078	0.3115484924316406	2.97996044921875	1.387548126220703	0.3086028747558594	2.957209228515625	1.53128515625	0.2992643737792969	2.9694619140625	1.752756652832031	0.3078165588378906	2.94420263671875	1.7167705078125	0.3318668518066406	2.840032958984375	1.663854675292969	0.41967919921875	2.81325439453125	1.383508819580078	0.3969116516113281	2.742635009765625	1.178842437744141	0.3001675720214844	2.784701904296875	1.105428039550781	0.2498321533203125	2.880679931640625	1.050903720855713	0.2452803497314453	2.85388134765625	1.103136909484863	0.2390441741943359	2.992128173828125	1.715413208007813	0.2825149841308593	3.074708740234375	1.663741394042969	0.1898324737548828	2.98780224609375	1.389655120849609	0.1756083984375	2.875019775390625	1.184276306152344	0.1230036315917969	2.7928173828125	1.120736312866211	0.1019620361328125
93	3.066667000000001	3.000017578125	1.210355880737305	0.3154418640136719	2.9779833984375	1.391246185302734	0.3096209106445312	2.95372998046875	1.534533752441406	0.2984258422851562	2.970830810546875	1.755552673339844	0.3075946044921875	2.944028564453125	1.7201689453125	0.33080419921875	2.837990478515625	1.66947412109375	0.4175681762695312	2.806975341796875	1.390409790039063	0.3873326721191406	2.74744873046875	1.183317642211914	0.2885877990722656	2.7891630859375	1.107740219116211	0.2413473205566406	2.882322998046875	1.048452899932861	0.2413819732666016	2.84080224609375	1.089682342529297	0.2307421264648437	2.993384033203125	1.717722045898437	0.28297314453125	3.0805625	1.667745483398438	0.1937286224365234	2.991697998046875	1.39425341796875	0.1835087432861328	2.917194091796875	1.166257385253906	0.1745932312011719	2.827759765625	1.113910636901855	0.1525054321289062
94	3.100000000000001	2.999640380859375	1.213398513793945	0.3141397094726562	2.9774599609375	1.39311669921875	0.3076935729980469	2.954333251953125	1.53573486328125	0.2972543029785156	2.966285888671875	1.755563415527344	0.3096395263671875	2.940107666015625	1.719495849609375	0.3318212890625	2.833611083984375	1.668874877929687	0.4165308837890625	2.81113134765625	1.391235534667969	0.3821226196289063	2.755398193359375	1.189270263671875	0.274444580078125	2.790412353515625	1.110856925964355	0.2276466522216797	2.88279443359375	1.053200359344483	0.2412553100585937	2.7833369140625	1.079817138671875	0.2115495147705078	2.98988818359375	1.718819519042969	0.2849909973144531	3.078852294921875	1.682386535644531	0.1922636871337891	3.01131298828125	1.404502685546875	0.1930840911865234	2.955627197265625	1.172550521850586	0.1944076538085938	2.8577431640625	1.146137634277344	0.1659531402587891
95	3.133333	3.00468310546875	1.216798294067383	0.31578759765625	2.982341064453125	1.396530914306641	0.3048285827636719	2.962919677734375	1.539906555175781	0.2944301147460938	2.969574462890625	1.760195556640625	0.3079944763183594	2.942478759765625	1.723509216308594	0.3281192626953125	2.83189794921875	1.67304248046875	0.4078885803222656	2.810669189453125	1.394744323730469	0.3748653564453125	2.761710693359375	1.199067092895508	0.2525630340576172	2.80112451171875	1.114761428833008	0.2220624847412109	2.89762841796875	1.062644741058349	0.2289991149902344	2.795321533203125	1.082978324890137	0.2022195129394531	2.99572314453125	1.723940246582031	0.2851143493652344	3.09824365234375	1.697003234863281	0.2035442504882813	3.0576943359375	1.413540252685547	0.2070952911376953	3.024475341796875	1.177013671875	0.2108015594482422	2.941797119140625	1.119773834228516	0.1790656127929688
96	3.166667	3.005814697265625	1.215906158447266	0.3154713745117187	2.98400390625	1.395206390380859	0.304064208984375	2.965042236328125	1.538242919921875	0.2933367004394531	2.973327392578125	1.757964965820312	0.3059576416015625	2.945689453125	1.721695434570313	0.3257821350097656	2.8323388671875	1.67133447265625	0.4009165649414063	2.814131591796875	1.394374694824219	0.3615704040527344	2.76971337890625	1.201579238891602	0.2342274932861328	2.81053173828125	1.12309188079834	0.1928074645996094	2.91006103515625	1.077173294067383	0.1936935882568359	2.804882568359375	1.094207427978516	0.1686680908203125	2.9994482421875	1.721478332519531	0.2837047119140625	3.1014638671875	1.692846557617187	0.2026420593261719	3.031169677734375	1.416291137695312	0.2154404907226563	2.965717529296875	1.187198318481445	0.2169223022460937	2.871046875	1.158679885864258	0.1810545654296875
97	3.2	3.007212158203125	1.216291885375977	0.3180348205566406	2.987470703125	1.396494293212891	0.3065613403320313	2.968282470703125	1.539857482910156	0.2936698608398438	2.978224365234375	1.760422973632813	0.3043007507324219	2.949224609375	1.7245166015625	0.3232800903320313	2.832306884765625	1.673235168457031	0.3931674194335937	2.81597705078125	1.394697662353516	0.3569450378417969	2.784028076171875	1.205132583618164	0.2197988739013672	2.81679296875	1.130585540771484	0.1651992950439453	2.91964453125	1.093069122314453	0.1543641204833984	2.81352783203125	1.094733879089355	0.1608621673583985	3.005079833984375	1.723301879882813	0.2836136779785156	3.108820556640625	1.689593078613281	0.2059608154296875	3.0346484375	1.415021423339844	0.2419375915527344	2.92182666015625	1.210418106079101	0.19100439453125	2.84083935546875	1.226116577148437	0.1251410675048828
98	3.233333	3.01510595703125	1.21740007019043	0.3182187805175781	2.991806640625	1.397200592041016	0.3050811462402344	2.971178466796875	1.540466674804688	0.29210986328125	2.981853759765625	1.761286315917969	0.2997789306640625	2.951917236328125	1.725784362792969	0.3181526489257813	2.8327216796875	1.674212768554687	0.3840945434570313	2.81343701171875	1.394824249267578	0.3549313049316406	2.797226318359375	1.210210144042969	0.2082921752929688	2.826918701171875	1.140901382446289	0.1455149688720703	2.92742529296875	1.098910766601563	0.1294935913085938	2.826162841796875	1.10112606048584	0.1501765594482422	3.009331787109375	1.723699462890625	0.2807232971191406	3.113662109375	1.684225952148438	0.2064786224365234	3.050403076171875	1.410384155273438	0.2640758666992187	2.916551025390625	1.23622900390625	0.169077392578125	2.82218115234375	1.237511978149414	0.1216147842407227
99	3.266667	3.016204833984375	1.217922805786133	0.3182219543457031	2.993130126953125	1.39771533203125	0.3049852905273437	2.972521484375	1.540934509277344	0.29173095703125	2.981991455078125	1.761776916503906	0.2992965087890625	2.952134765625	1.726137634277344	0.3175115051269531	2.832970947265625	1.673369995117187	0.3825054626464844	2.82053271484375	1.393687591552734	0.3528779296875	2.807803955078125	1.209609893798828	0.2052854766845703	2.837955078125	1.142543258666992	0.1403534393310547	2.936617431640625	1.101221618652344	0.114357048034668	2.847404052734375	1.10292748260498	0.1450038146972656	3.009777099609375	1.724326843261719	0.2804400939941406	3.1157236328125	1.686246887207031	0.2078130187988281	3.055569580078125	1.411447326660156	0.2639256591796875	2.92526025390625	1.236637222290039	0.1653687133789062	2.83136328125	1.237076766967773	0.1169992370605469
100	3.300000000000001	3.02098974609375	1.218454391479492	0.3209178161621093	2.999007080078125	1.398482940673828	0.3086620178222656	2.97854052734375	1.541722290039063	0.295149658203125	2.9885126953125	1.762707580566406	0.2956271667480469	2.9579638671875	1.727762329101562	0.3140604858398438	2.835781005859375	1.674403869628906	0.3727103576660156	2.822782958984375	1.395940582275391	0.333090576171875	2.819703369140625	1.222232971191406	0.1728892822265625	2.852171630859375	1.153191513061523	0.1112013473510742	2.95629638671875	1.134827133178711	0.0805047836303711	2.942137939453125	1.184513305664062	0.1045376510620117	3.01676416015625	1.724576110839844	0.2789306335449219	3.1237333984375	1.683262512207031	0.2096048889160156	3.071706787109375	1.408543640136719	0.2738810119628906	2.9301640625	1.295205139160156	0.1177041549682617	2.831904541015625	1.305343811035156	0.08025619506835938
101	3.333333	3.02584423828125	1.217382614135742	0.3231271667480469	3.003400634765625	1.397387237548828	0.3116489868164062	2.980724853515625	1.540048400878906	0.295888916015625	2.992953125	1.760840759277344	0.2908268737792969	2.96161181640625	1.726694274902344	0.309412109375	2.838765869140625	1.675767028808594	0.3687976684570313	2.832898193359375	1.396505310058594	0.3335391845703125	2.83678564453125	1.227283157348633	0.1686576843261719	2.8608984375	1.159452117919922	0.1020099563598633	2.96082373046875	1.135365631103516	0.06259102249145508	2.94179638671875	1.183654403686524	0.07458985137939453	3.021204833984375	1.722014709472656	0.2758334045410156	3.1300048828125	1.671498413085938	0.2161478881835938	3.05019677734375	1.403444854736328	0.2799461364746094	2.919013671875	1.345543792724609	0.08837835693359375	2.821287841796875	1.308773529052734	0.07239684295654297
102	3.366667	3.0325283203125	1.214780502319336	0.32616552734375	3.009538330078125	1.39410888671875	0.309898193359375	2.987267578125	1.5362529296875	0.2909418029785156	2.998521728515625	1.756769409179687	0.2843147277832031	2.96653759765625	1.722663269042969	0.3016645812988281	2.844149658203125	1.673063415527344	0.3626368103027344	2.843941650390625	1.394940124511719	0.321315185546875	2.844625732421875	1.244661041259766	0.1393571319580078	2.891267333984375	1.174299743652344	0.08962371826171875	2.988774658203125	1.1496982421875	0.04518361663818359	2.93921044921875	1.197188400268555	0.03481014633178711	3.027642822265625	1.718018249511719	0.271115234375	3.142461181640625	1.668902648925781	0.2230555572509766	3.03282421875	1.407500701904297	0.2646317138671875	2.918534912109375	1.340271270751953	0.06580995178222657	2.8206533203125	1.305346801757812	0.04768528366088867
103	3.4	3.04294775390625	1.211920639038086	0.325086181640625	3.01960888671875	1.390665954589844	0.307509033203125	2.99974365234375	1.533193664550781	0.2914869384765625	3.00462548828125	1.753213745117188	0.2794118347167969	2.973027587890625	1.718661071777344	0.2962560119628906	2.84853564453125	1.671327880859375	0.3538985290527344	2.844110595703125	1.394804290771484	0.3067886047363281	2.868693603515625	1.244991790771484	0.1268046646118164	2.90966015625	1.188079956054688	0.05869342422485352	3.005792724609375	1.150415756225586	0.02163498115539551	2.93396875	1.200130355834961	0.007521271705627441	3.035376953125	1.715150024414063	0.2685476684570313	3.152385986328125	1.669353637695313	0.2234214172363281	3.044932373046875	1.408006805419922	0.2665712585449219	2.940384765625	1.351545684814453	0.05984242248535156	2.84326416015625	1.324218872070313	0.02984691047668457
104	3.433333000000001	3.048695556640625	1.211647171020508	0.3204242553710938	3.024837646484375	1.39049365234375	0.3037753295898438	3.006569091796875	1.533692260742187	0.2917593688964844	3.01137255859375	1.753483642578125	0.2747317504882812	2.979837158203125	1.719300659179688	0.29248779296875	2.85768115234375	1.6678408203125	0.3517305603027344	2.845116455078125	1.395733459472656	0.2841048278808594	2.86576806640625	1.258900512695313	0.09347049713134765	2.9288876953125	1.204467559814453	0.04230694961547852	3.0216298828125	1.164703521728516	-0.000840507447719574	2.940365234375	1.213709030151367	-0.01948785781860352	3.04209619140625	1.71517041015625	0.2645873413085937	3.15923681640625	1.666122741699219	0.2232011413574219	3.046296875	1.407600158691406	0.2700301818847656	2.954141357421875	1.372818145751953	0.05276875305175781	2.86047412109375	1.335303558349609	0.0226392822265625
105	3.466667000000001	3.06369775390625	1.209352355957031	0.3144325866699219	3.04254296875	1.388984039306641	0.2994193115234375	3.031727294921875	1.533672912597656	0.2983466186523437	3.027516845703125	1.75267138671875	0.2700054626464844	2.996057861328125	1.717712158203125	0.2865755310058594	2.8632568359375	1.669591613769531	0.3211826477050782	2.849340576171875	1.393824066162109	0.2683493957519531	2.896369140625	1.266525329589844	0.07532842254638672	2.955227294921875	1.229812561035156	0.006160929679870606	3.056292236328125	1.201364212036133	-0.02639986228942871	2.96272265625	1.208978042602539	-0.02179886054992676	3.060942138671875	1.715534790039063	0.2648426208496094	3.17888671875	1.671639526367187	0.2194389038085937	3.06449267578125	1.4122490234375	0.2604519653320312	2.9689892578125	1.385923767089844	0.04301623916625977	2.87332666015625	1.359081970214844	0.007614057540893554
106	3.5	3.066025390625	1.209676940917969	0.3128988647460937	3.045443115234375	1.389227752685547	0.2977228698730469	3.035039794921875	1.533839233398437	0.2964606323242188	3.0322373046875	1.752630676269531	0.2676056518554688	3.0005107421875	1.71791552734375	0.2840693664550781	2.867654541015625	1.669392761230469	0.3174346008300781	2.86187646484375	1.393559844970703	0.264516357421875	2.908072265625	1.269977416992188	0.06910408782958985	2.96480517578125	1.239020553588867	-0.00441668176651001	3.06407275390625	1.217541625976563	-0.04625664520263672	2.964390380859375	1.218921478271484	-0.03517715072631836	3.06545458984375	1.715319763183594	0.2627200622558594	3.18331689453125	1.671084228515625	0.2177232360839844	3.067320556640625	1.412081695556641	0.2550642547607422	2.974380615234375	1.391085693359375	0.03613427352905273	2.8790908203125	1.365233245849609	-0.0007496997714042664
107	3.533333000000001	3.084881591796875	1.205642822265625	0.3059207458496094	3.06663525390625	1.385767791748047	0.2925303344726563	3.05875390625	1.53068603515625	0.2930790100097656	3.047438232421875	1.747937316894531	0.2546093139648438	3.017366943359375	1.712900024414063	0.2734710083007812	2.88437646484375	1.662138000488281	0.3034184265136719	2.871045654296875	1.390140991210937	0.2333263397216797	2.93252783203125	1.278985046386719	0.03441327667236328	2.99603076171875	1.24030143737793	-0.02939957046508789	3.0547294921875	1.209197448730469	-0.1170169143676758	2.9887412109375	1.212575790405273	-0.05743494415283203	3.08185595703125	1.7115693359375	0.2504746246337891	3.192868408203125	1.662361694335937	0.1942327880859375	3.07131298828125	1.403324340820312	0.2089691467285156	2.949487060546875	1.364114593505859	0.007121994972229004	2.851306884765625	1.336954071044922	-0.02033371162414551
108	3.566667000000001	3.09757275390625	1.201402816772461	0.2995271301269531	3.079390625	1.381515350341797	0.28355908203125	3.069878662109375	1.526427734375	0.2793587646484375	3.053404541015625	1.743578430175781	0.2408589172363281	3.023665283203125	1.70753564453125	0.2584465637207031	2.890464599609375	1.656725769042969	0.2881144409179687	2.888585205078125	1.388035095214844	0.2042098236083984	2.96310791015625	1.280121948242188	0.007691040515899659	3.03106103515625	1.249830856323242	-0.05623097610473633	3.10246826171875	1.212982376098633	-0.1314520568847656	3.032327880859375	1.220607620239258	-0.08108522033691407	3.089102294921875	1.708261657714844	0.2380338134765625	3.207166015625	1.666517578125	0.1904514007568359	3.077962646484375	1.41054248046875	0.1835236968994141	2.96393994140625	1.342356262207031	-0.01544889831542969	2.868251953125	1.301700012207031	-0.03402272796630859
109	3.6	3.105131103515625	1.200501693725586	0.2966380920410156	3.08610498046875	1.380771148681641	0.2810888366699218	3.0752939453125	1.525735290527344	0.2761883850097656	3.060876220703125	1.743567138671875	0.2393075866699219	3.0304501953125	1.7074560546875	0.2557008514404297	2.897062255859375	1.656004150390625	0.2842078247070313	2.9049267578125	1.388037414550781	0.1973196258544922	2.97531103515625	1.28120541381836	-0.001622065901756287	3.045043701171875	1.253869049072266	-0.06512805938720703	3.1200009765625	1.219817764282227	-0.1383698120117187	3.040220703125	1.228722457885742	-0.09681685638427734	3.096524169921875	1.708071899414062	0.2371619415283203	3.21671875	1.669626770019531	0.1917568511962891	3.08969140625	1.412322174072266	0.2022146301269531	2.976720703125	1.335591125488281	0.005440205574035645	2.882408203125	1.337298492431641	-0.04232512664794922
110	3.633333	3.10941552734375	1.199468170166016	0.2947110900878906	3.091380859375	1.379779693603516	0.27854248046875	3.08090576171875	1.524714599609375	0.2723438415527344	3.06868310546875	1.741982360839844	0.2315855560302734	3.037943359375	1.706509094238281	0.2487630004882813	2.90460400390625	1.6553876953125	0.278058349609375	2.92182958984375	1.386766784667969	0.1946375732421875	2.98503759765625	1.280524444580078	-0.007002949714660645	3.054552001953125	1.255608139038086	-0.07172775268554688	3.138212646484375	1.198130798339844	-0.1146115112304688	3.046852783203125	1.225335479736328	-0.1015710754394531	3.103932861328125	1.706067810058594	0.2299278106689453	3.220882080078125	1.665163146972656	0.1785962677001953	3.088260498046875	1.410848419189453	0.1920742034912109	2.9664189453125	1.344619018554688	-0.003207996368408203	2.866667236328125	1.328301208496094	-0.03422421264648438
111	3.666667	3.11569189453125	1.196226440429688	0.2890789184570313	3.09836376953125	1.376231903076172	0.2725458679199219	3.089473876953125	1.521036499023438	0.2672513427734375	3.077360595703125	1.736790283203125	0.2210255889892578	3.047141357421875	1.702166870117187	0.2404432373046875	2.9152431640625	1.65118994140625	0.2747362365722656	2.932079833984375	1.385841339111328	0.1829558563232422	3.004919677734375	1.283953704833984	-0.01715990829467774	3.075377685546875	1.262275329589844	-0.08175247955322265	3.156109130859375	1.203454483032226	-0.1277856826782227	3.061899658203125	1.231906600952148	-0.1146112060546875	3.112143310546875	1.70057763671875	0.2188965454101562	3.2299453125	1.660472290039062	0.1695762634277344	3.091046630859375	1.411992462158203	0.2028000946044922	2.98681689453125	1.385994262695313	-0.01077263069152832	2.888495361328125	1.360903533935547	-0.0397619400024414
112	3.700000000000001	3.121041015625	1.189167022705078	0.2853537902832031	3.101581787109375	1.367642639160156	0.2680274963378906	3.08834033203125	1.510844696044922	0.2575377807617187	3.073425048828125	1.725912475585937	0.2163021850585937	3.043162841796875	1.690244812011719	0.2326605377197266	2.90810986328125	1.643953918457031	0.2551353607177734	2.93753759765625	1.380270263671875	0.1676216583251953	3.0123046875	1.276481262207031	-0.02890264892578125	3.08813720703125	1.258060333251953	-0.08710456085205077	3.163646484375	1.194946380615234	-0.1345270843505859	3.084259765625	1.235273513793945	-0.1250013275146484	3.109025390625	1.690928100585937	0.2156135101318359	3.227401611328125	1.652033142089844	0.1692267913818359	3.0770322265625	1.411452453613281	0.1925731964111328	2.963780029296875	1.366877288818359	-0.01131866836547852	2.86767138671875	1.326634765625	-0.02276813888549805
113	3.733333	3.121041015625	1.189167022705078	0.2853537902832031	3.101581787109375	1.367642639160156	0.2680274963378906	3.08834033203125	1.510844696044922	0.2575377807617187	3.073425048828125	1.725912475585937	0.2163021850585937	3.043162841796875	1.690244812011719	0.2326605377197266	2.90810986328125	1.643953918457031	0.2551353607177734	2.93753759765625	1.380270263671875	0.1676216583251953	3.0123046875	1.276481262207031	-0.02890264892578125	3.08813720703125	1.258060333251953	-0.08710456085205077	3.163646484375	1.194946380615234	-0.1345270843505859	3.084259765625	1.235273513793945	-0.1250013275146484	3.109025390625	1.690928100585937	0.2156135101318359	3.227401611328125	1.652033142089844	0.1692267913818359	3.0770322265625	1.411452453613281	0.1925731964111328	2.963780029296875	1.366877288818359	-0.01131866836547852	2.86767138671875	1.326634765625	-0.02276813888549805
114	3.766667	3.126433837890625	1.17996272277832	0.2822634887695312	3.1089736328125	1.358094635009766	0.2647152709960938	3.096197509765625	1.500769134521484	0.2523708343505859	3.0836513671875	1.714518310546875	0.2070773315429688	3.053216064453125	1.679701843261719	0.2244799957275391	2.919149658203125	1.631205871582031	0.2454691162109375	2.941364990234375	1.3753603515625	0.1375309295654297	3.0423115234375	1.280118316650391	-0.05062869262695312	3.115246337890625	1.250478561401367	-0.1074126205444336	3.18173779296875	1.186188873291016	-0.1649490661621094	3.103588623046875	1.229368621826172	-0.1488685760498047	3.118671875	1.679152893066406	0.2066652526855469	3.233322509765625	1.632117736816406	0.1595712280273437	3.0667705078125	1.404842071533203	0.1937962646484375	2.9606796875	1.38623388671875	-0.01705080223083496	2.865512451171875	1.343593414306641	-0.02402367210388184
115	3.800000000000001	3.130885986328125	1.173211822509766	0.2816380920410156	3.112656005859375	1.351472839355469	0.2660119934082031	3.09638720703125	1.493581787109375	0.2512393341064453	3.082892578125	1.706448669433594	0.2020700988769531	3.05296923828125	1.67209130859375	0.2212076110839844	2.919995361328125	1.620712280273438	0.2424340209960938	2.944160888671875	1.372580657958984	0.1180507354736328	3.042789794921875	1.261628143310547	-0.06262471389770508	3.112130126953125	1.218845199584961	-0.1154146728515625	3.1847685546875	1.166244369506836	-0.1772620239257812	3.1270322265625	1.19648974609375	-0.1426248779296875	3.117784912109375	1.670955078125	0.2011784973144531	3.23247216796875	1.617109741210938	0.1620918731689453	3.04521240234375	1.404677185058594	0.1819822845458984	2.92273046875	1.346272552490234	-0.01208443927764893	2.83251025390625	1.297027404785156	0.006946052551269531
116	3.833333	3.12964453125	1.159744415283203	0.285050537109375	3.1118974609375	1.337579803466797	0.2678108825683594	3.096457763671875	1.479457061767578	0.2524410552978515	3.07939111328125	1.692623901367188	0.2076189880371094	3.049578369140625	1.657054321289062	0.2243326721191406	2.915812744140625	1.604880676269531	0.2334244537353516	2.93733203125	1.355230926513672	0.1127667236328125	3.04297216796875	1.250370468139648	-0.06703964996337891	3.112842041015625	1.209405807495117	-0.1202519683837891	3.18523046875	1.14235107421875	-0.1659617462158203	3.13678662109375	1.188223556518555	-0.1402191162109375	3.1152333984375	1.658207397460937	0.2077457885742187	3.23568896484375	1.617288208007813	0.1712308349609375	3.078664794921875	1.390663208007813	0.2366924591064453	2.981530517578125	1.342984161376953	0.02653630065917969	2.8998935546875	1.306442810058594	-0.02720330810546875
117	3.866667	3.13128125	1.150606460571289	0.2875945434570312	3.113245361328125	1.329628356933594	0.2741332092285156	3.093701171875	1.47144287109375	0.2564267883300781	3.069530517578125	1.6848916015625	0.2109693145751953	3.04046875	1.647939819335937	0.2266947631835937	2.913375244140625	1.57903271484375	0.2277250213623047	2.944125732421875	1.328982452392578	0.1067373046875	3.039804443359375	1.219571014404297	-0.07737567138671875	3.10723876953125	1.171076293945313	-0.1282179565429687	3.189944580078125	1.113439002990723	-0.1704086761474609	3.148136474609375	1.165844299316406	-0.1474548187255859	3.106882568359375	1.651777465820313	0.2123169555664063	3.22749560546875	1.609645263671875	0.1753402099609375	3.062787841796875	1.388057067871094	0.2450694427490234	2.955671142578125	1.326204925537109	0.04227632141113281	2.972724609375	1.282112945556641	-0.05131951141357422
118	3.9	3.128371826171875	1.145009063720703	0.2890728454589844	3.110539306640625	1.323245300292969	0.2764175720214844	3.090519287109375	1.464303955078125	0.2587828674316406	3.064045654296875	1.676380249023437	0.2132191009521484	3.03594482421875	1.639683898925781	0.23047412109375	2.9094794921875	1.571437927246094	0.2377218017578125	2.935670166015625	1.323425415039063	0.1145507583618164	3.00667822265625	1.191884948730469	-0.064768798828125	3.070845458984375	1.141829483032227	-0.1174091873168945	3.1509140625	1.08823917388916	-0.1678679046630859	3.0826337890625	1.106586227416992	-0.1178302917480469	3.101290771484375	1.643476989746094	0.2130427551269531	3.218399169921875	1.599639526367187	0.1696166381835937	3.053401611328125	1.378089721679687	0.2329719390869141	2.92749365234375	1.305747009277344	0.04641686248779297	2.953590576171875	1.256721374511719	-0.04193564605712891
119	3.933333000000001	3.12817138671875	1.144638732910156	0.2895338439941406	3.1102900390625	1.322767364501953	0.2770137329101562	3.090291015625	1.463763458251953	0.2595803833007813	3.06289794921875	1.675734069824219	0.2147236328125	3.03505859375	1.638951599121094	0.2321305236816406	2.908474853515625	1.57136328125	0.2414215850830078	2.929568603515625	1.322045379638672	0.1203143081665039	2.9960615234375	1.185489532470703	-0.05678487396240234	3.0532177734375	1.126821342468262	-0.1084913482666016	3.119998046875	1.059182712554932	-0.1612146911621094	3.060003662109375	1.090848892211914	-0.11041552734375	3.10020166015625	1.642948181152344	0.2141580505371094	3.21718359375	1.600132202148437	0.1696356964111328	3.054038818359375	1.377428833007813	0.2329580230712891	2.928470703125	1.307424163818359	0.04547007369995117	2.96069775390625	1.288558471679687	-0.05190927124023437
120	3.966667000000001	3.1341455078125	1.137490539550781	0.2921619262695312	3.115565673828125	1.315881195068359	0.2767058410644531	3.096735595703125	1.457580108642578	0.2600001220703125	3.057988037109375	1.670523193359375	0.2261532897949219	3.033008056640625	1.63195703125	0.2444511108398437	2.9092939453125	1.561998962402344	0.2691013793945313	2.8918583984375	1.297487030029297	0.1825970611572266	2.91012646484375	1.152470993041992	-0.0001849979162216187	2.959933349609375	1.100982215881348	-0.06582865142822265	3.060553955078125	1.075255493164063	-0.09902003479003907	2.965660888671875	1.067497535705566	-0.07731432342529297	3.096344482421875	1.63914111328125	0.2210393981933594	3.216938232421875	1.622329467773437	0.1682759552001953	3.176116455078125	1.348154846191406	0.2306077270507813	3.08297705078125	1.329120452880859	0.01351119613647461	2.980499755859375	1.315116271972656	-0.002216830730438232
121	4	3.130851318359375	1.129382995605469	0.2951151428222656	3.112198974609375	1.307358428955078	0.2800581359863281	3.093834716796875	1.448880065917969	0.2643737182617187	3.055899658203125	1.661994934082031	0.2343477325439453	3.031415283203125	1.6235888671875	0.2533147583007813	2.907563232421875	1.557933166503906	0.2858086242675781	2.867858642578125	1.294421051025391	0.2060542449951172	2.867071044921875	1.147645980834961	0.02449700164794922	2.903996826171875	1.08876872253418	-0.04306790161132813	3.00400537109375	1.050578926086426	-0.06230553054809571	2.899202392578125	1.060736259460449	-0.06412416076660156	3.09358154296875	1.630369750976562	0.2272739868164063	3.210227294921875	1.617633728027344	0.1659922790527344	3.1931162109375	1.338114440917969	0.2096665954589844	3.082236083984375	1.309209381103516	0.00286872673034668	2.978434814453125	1.319243988037109	0.00693650484085083
122	4.033333000000001	3.125527099609375	1.12198462677002	0.3072620239257812	3.107135498046875	1.300686401367187	0.2921641540527344	3.085387939453125	1.442002044677734	0.27403271484375	3.04552392578125	1.656361083984375	0.2497259826660156	3.024445556640625	1.618342041015625	0.2734627380371094	2.904057861328125	1.557169189453125	0.3247610778808594	2.85544775390625	1.291598236083984	0.2534427337646484	2.79796044921875	1.141925888061524	0.08249364471435547	2.847289306640625	1.094153701782226	0.01355484104156494	2.94476416015625	1.07350528717041	-0.03110532760620117	2.833704833984375	1.083371421813965	-0.02995059204101563	3.0808115234375	1.623940246582031	0.2358333435058594	3.176365234375	1.607098937988281	0.1450259552001953	3.115164794921875	1.329233154296875	0.1441842041015625	2.96075048828125	1.373616882324219	-0.03050422668457031	2.85607568359375	1.378059753417969	-0.03037728500366211
123	4.066667000000001	3.11995654296875	1.121055503845215	0.3128388671875	3.103088623046875	1.300281188964844	0.2975988464355468	3.084636474609375	1.442664337158203	0.2818941345214844	3.046003173828125	1.657826049804688	0.2585025634765625	3.02628857421875	1.62028125	0.2842965087890625	2.90755712890625	1.558176147460937	0.3390800170898438	2.84100634765625	1.292731536865234	0.2806106872558594	2.756046875	1.136474212646484	0.1272186508178711	2.81694189453125	1.081644401550293	0.07436249542236328	2.91843701171875	1.061009132385254	0.03906582260131836	2.833357666015625	1.049261703491211	0.07356116485595703	3.079669189453125	1.624667785644531	0.2421617126464844	3.1649130859375	1.601159301757813	0.1425826263427734	3.101414794921875	1.323422088623047	0.1539650115966797	2.91875537109375	1.295125061035156	0.004285633563995361	2.827689453125	1.341885467529297	-0.01903182983398437
124	4.1	3.113564208984375	1.116510795593262	0.3110626831054688	3.097140869140625	1.297032104492188	0.3003296508789062	3.08496337890625	1.441459289550781	0.2921926879882812	3.038546142578125	1.656992553710937	0.2773573303222656	3.024145263671875	1.618737915039063	0.3059587097167969	2.9118984375	1.56012158203125	0.3776161499023438	2.81768310546875	1.295646820068359	0.3606723022460938	2.723552734375	1.158120040893555	0.1934767150878906	2.78218505859375	1.08790682220459	0.1582911376953125	2.856075439453125	1.014791257858276	0.1223771438598633	2.813578125	1.080206893920898	0.1110232543945313	3.069744873046875	1.624439331054687	0.2551666870117187	3.144568115234375	1.600567016601563	0.1467767639160156	3.076322265625	1.3230322265625	0.1679683837890625	2.879341796875	1.319109985351562	0.03257399749755859	2.7779931640625	1.348081756591797	0.03759525680541992
125	4.133333	3.1093603515625	1.107661315917969	0.3245107421875	3.083768310546875	1.285707763671875	0.3089057006835937	3.06230810546875	1.4278623046875	0.2960094299316406	3.026032958984375	1.644553283691406	0.293833740234375	3.011593017578125	1.605907531738281	0.3213766174316406	2.9175986328125	1.559438781738281	0.4210549011230469	2.799731201171875	1.305871032714844	0.4161370849609375	2.65723828125	1.1468525390625	0.3186408081054687	2.69383056640625	1.056901172637939	0.3104845886230469	2.790174560546875	1.021122306823731	0.2731202392578125	2.769361083984375	1.069814453125	0.2992185668945312	3.054018310546875	1.61186572265625	0.2684326477050781	3.138619384765625	1.611818908691406	0.1656888275146484	3.110977783203125	1.330854827880859	0.2043674774169922	2.963697998046875	1.170740997314453	0.1085939636230469	2.864435302734375	1.154249069213867	0.1383389892578125
126	4.166667	3.084209228515625	1.095317260742187	0.3465897521972656	3.0560205078125	1.27166552734375	0.3308633728027344	3.029202392578125	1.411725341796875	0.3165164184570313	3.011806884765625	1.629178405761719	0.313627685546875	2.997878173828125	1.592595764160156	0.3435227661132813	2.9154814453125	1.553888977050781	0.4546458129882813	2.78312646484375	1.310604034423828	0.4748508911132813	2.6316923828125	1.139845031738281	0.4276170043945313	2.652399658203125	1.053719245910645	0.46656298828125	2.75371923828125	1.016475532531738	0.4548407592773437	2.74848046875	1.065744995117188	0.4348838500976562	3.03321826171875	1.594055419921875	0.2858842468261719	3.10445947265625	1.581388427734375	0.1753004150390625	3.04201171875	1.305465362548828	0.1702141723632813	2.862112060546875	1.191717315673828	0.06821721649169922	2.7598857421875	1.193815155029297	0.08822822570800781
127	4.200000000000001	3.08577880859375	1.092896415710449	0.3672279052734375	3.04871875	1.269535552978516	0.34851025390625	3.01446484375	1.409570343017578	0.3323807678222656	3.00196826171875	1.630020385742188	0.3344403991699219	2.988348876953125	1.592725158691406	0.3645868530273437	2.90724267578125	1.557947143554688	0.4801365051269531	2.807842041015625	1.298900146484375	0.5249718627929687	2.724351318359375	1.081478965759277	0.5624586791992188	2.78349169921875	1.021225101470947	0.6120941162109375	2.879358154296875	1.032111743927002	0.559471435546875	2.85445703125	1.018196790695191	0.5724268188476562	3.021527587890625	1.594556945800781	0.3047479858398437	3.096234619140625	1.59505615234375	0.1937999420166016	3.25464208984375	1.359229278564453	0.1576602172851563	3.135845947265625	1.176311065673828	0.06022257995605469	3.0407724609375	1.157279846191406	0.01876353073120117
128	4.233333	3.074442626953125	1.087012771606445	0.3777383728027344	3.035429931640625	1.262120025634766	0.3642956237792969	3.003643798828125	1.40197021484375	0.3534823303222656	2.992468994140625	1.620599670410156	0.3558684692382812	2.98272119140625	1.583835144042969	0.387432861328125	2.91891259765625	1.557757080078125	0.5140360717773438	2.794298095703125	1.326274810791016	0.6064472045898438	2.64839990234375	1.143543045043945	0.6113782958984375	2.67659326171875	1.078797752380371	0.678025390625	2.676058349609375	1.011724010467529	0.7638941040039062	2.76829736328125	1.093837875366211	0.6568274536132812	3.0078330078125	1.585203796386719	0.3244033508300782	3.064175048828125	1.584297607421875	0.2043560028076172	3.252819580078125	1.390321960449219	0.118301643371582	3.32233154296875	1.1913115234375	0.01032860565185547	3.244028564453125	1.144604766845703	-0.04083816528320312
129	4.266667	3.059703369140625	1.082464393615723	0.3927905578613281	3.012156494140625	1.255257461547852	0.3823285217285156	2.98545849609375	1.3960673828125	0.3747687072753906	2.987455078125	1.614511901855469	0.372878173828125	2.977977294921875	1.579084655761719	0.4058577880859375	2.930345947265625	1.558809265136719	0.5400656127929687	2.818724365234375	1.339289703369141	0.66919384765625	2.65724462890625	1.178936813354492	0.7209640502929687	2.650414794921875	1.125131370544434	0.8012565307617188	2.721661865234375	1.056519611358643	0.8464051513671875	2.747937744140625	1.10604850769043	0.7897225952148438	2.99825537109375	1.577739624023438	0.3412621459960937	3.0370126953125	1.574811950683594	0.2147666778564453	3.1950478515625	1.370637329101563	0.0980904312133789	3.27418603515625	1.177211380004883	-0.01227337837219238	3.32248193359375	1.135451843261719	-0.09478446960449219
130	4.300000000000001	3.0457412109375	1.075992156982422	0.4031891784667969	2.99471337890625	1.246621215820312	0.3953903503417969	2.971530517578125	1.387092956542969	0.3889952087402344	2.978725830078125	1.603804626464844	0.3822541198730469	2.972103271484375	1.569509216308594	0.4165860290527344	2.9369638671875	1.556444946289063	0.5544194946289063	2.873356201171875	1.345557830810547	0.720932861328125	2.716511962890625	1.205019775390625	0.8176780395507812	2.6485048828125	1.173247467041016	0.877873046875	2.59028271484375	1.127535507202148	0.95647412109375	2.625772705078125	1.157452178955078	0.9005875244140625	2.985006591796875	1.566433166503906	0.3506632385253906	3.015571044921875	1.558669921875	0.2230952758789063	3.158080322265625	1.36597607421875	0.07572352600097657	3.207126708984375	1.183255310058594	-0.06315290832519531	3.25482177734375	1.138407089233398	-0.1434442749023437
131	4.333333	3.034939453125	1.071158081054687	0.4107155151367187	2.982494873046875	1.24077067565918	0.407644775390625	2.955879150390625	1.380155792236328	0.4039229125976562	2.97091943359375	1.595604736328125	0.3971731262207031	2.96659033203125	1.561481140136719	0.431765625	2.951191650390625	1.553558837890625	0.5729842529296875	2.919626708984375	1.36002099609375	0.7658349609375	2.7953974609375	1.221375579833984	0.9023325805664062	2.728618896484375	1.192214813232422	0.9645828857421875	2.64736865234375	1.152409027099609	1.022716430664063	2.696894775390625	1.160712493896484	0.9673861083984375	2.97234521484375	1.558395263671875	0.3651062622070312	2.98948193359375	1.548633239746094	0.2357119903564453	3.112228515625	1.358491302490234	0.07044483947753906	3.13146875	1.179193817138672	-0.07830624389648437	3.17037255859375	1.149153594970703	-0.1690384674072266
132	4.366667	3.018589111328125	1.063638610839844	0.4161173400878906	2.974856689453125	1.235849349975586	0.4195943908691406	2.944070068359375	1.374534118652344	0.4213074951171875	2.96106689453125	1.590051879882812	0.4157008972167969	2.961324462890625	1.555367797851563	0.4500626831054688	2.9714580078125	1.557952697753906	0.5920737915039063	2.97658984375	1.37206005859375	0.7950245361328125	2.8713349609375	1.234475692749023	0.947891357421875	2.867965087890625	1.218170501708984	1.042353149414063	2.80349462890625	1.158292526245117	1.104346557617188	2.794981689453125	1.167997619628906	1.045541015625	2.9572802734375	1.553350341796875	0.3831806945800781	2.95425537109375	1.54675244140625	0.2523836517333984	3.049907470703125	1.3537197265625	0.07278810119628906	3.0513916015625	1.177727966308594	-0.08135776519775391	3.069304443359375	1.141373519897461	-0.1763502349853516
133	4.4	3.0074736328125	1.065547264099121	0.4233422241210937	2.96187939453125	1.237817672729492	0.43183642578125	2.9312548828125	1.377022094726563	0.4369645690917969	2.952829833984375	1.592946655273437	0.4302533264160156	2.955466552734375	1.557979431152344	0.4644989624023437	2.98819580078125	1.559957641601562	0.6036389770507813	3.034767333984375	1.384154846191406	0.8116974487304688	2.960753173828125	1.253043716430664	0.9881213989257812	2.95050732421875	1.230769973754883	1.081239990234375	2.8925869140625	1.202132568359375	1.167846435546875	2.886375732421875	1.191968048095703	1.0787109375	2.94514453125	1.556344360351563	0.3980193176269531	2.92658544921875	1.54571044921875	0.2682610473632813	2.985531982421875	1.351249053955078	0.07334915924072266	2.955109375	1.178587860107422	-0.08294149017333985	2.994973388671875	1.13845881652832	-0.1698321380615234
134	4.433333000000001	2.988625732421875	1.067291885375977	0.429164794921875	2.940281982421875	1.238090026855469	0.4479048156738281	2.91555615234375	1.378316711425781	0.4572734985351563	2.9441435546875	1.593314086914063	0.4454177856445313	2.95100439453125	1.558298034667969	0.4790580139160156	3.007654052734375	1.557491088867188	0.6103818969726562	3.092450439453125	1.393117645263672	0.8158865966796875	3.062619873046875	1.267003356933594	1.008379577636719	3.07096435546875	1.242445129394531	1.101163330078125	2.99584716796875	1.186994613647461	1.155661376953125	3.0677216796875	1.214296081542969	1.12978662109375	2.929845458984375	1.556984191894531	0.41515234375	2.8926953125	1.541723999023437	0.2898556518554687	2.918642333984375	1.351476593017578	0.08371584320068359	2.857969970703125	1.18714013671875	-0.07291285705566407	2.86211279296875	1.138936676025391	-0.1646714477539062
135	4.466667000000001	2.98843994140625	1.062944709777832	0.4334582214355469	2.939859619140625	1.233739608764648	0.454466552734375	2.91397265625	1.373859100341797	0.4658956298828125	2.940065673828125	1.58969287109375	0.4568146057128906	2.950152099609375	1.553877685546875	0.4888902282714844	3.0203095703125	1.550584716796875	0.6137693481445312	3.14927392578125	1.398713348388672	0.8061575927734375	3.172926025390625	1.275089233398437	1.001593322753906	3.195427734375	1.24749153137207	1.091294189453125	3.116751708984375	1.211976654052734	1.156695068359375	3.19441748046875	1.234232391357422	1.129007446289062	2.92331494140625	1.55391552734375	0.4270108642578125	2.873163818359375	1.539232116699219	0.3060052795410156	2.846812255859375	1.347821105957031	0.1003177795410156	2.765334228515625	1.186056625366211	-0.05004115295410156	2.781259033203125	1.145608337402344	-0.1444261627197266
136	4.5	2.986995849609375	1.057245025634766	0.4351943054199219	2.937866943359375	1.228173583984375	0.4590889587402344	2.91047900390625	1.368313262939453	0.4729199523925781	2.93765087890625	1.584784545898438	0.4635209350585938	2.9507216796875	1.548374755859375	0.4940835876464844	3.033538330078125	1.539165161132813	0.6112637939453125	3.2018525390625	1.401110595703125	0.7840943603515625	3.278181884765625	1.281384124755859	0.969198974609375	3.317027587890625	1.266747894287109	1.05670703125	3.27846826171875	1.196358795166016	1.129994018554688	3.338995849609375	1.209792221069336	1.040846069335938	2.91747705078125	1.549382385253906	0.4351290588378906	2.84805029296875	1.533141906738281	0.3237125854492188	2.774931640625	1.342067718505859	0.1278699645996094	2.66141796875	1.183012252807617	-0.004896492004394531	2.633119384765625	1.144244171142578	-0.09748008728027344
137	4.533333000000001	2.973712158203125	1.056496753692627	0.4371314392089844	2.93192041015625	1.227998413085937	0.4643006286621094	2.902833740234375	1.366477203369141	0.4833799133300781	2.92430712890625	1.582342407226562	0.4700416259765625	2.942773193359375	1.546366577148437	0.4978339233398438	3.042636962890625	1.543430969238281	0.600294921875	3.23731982421875	1.392334259033203	0.7259884033203124	3.3304130859375	1.283138427734375	0.9085286865234375	3.381982666015625	1.258490783691406	0.9861527709960938	3.2879345703125	1.212070892333984	1.012632873535156	3.362849609375	1.188008651733398	0.9784913330078125	2.90043701171875	1.546738403320313	0.4454301452636719	2.821829345703125	1.53237158203125	0.3408027954101562	2.713253662109375	1.335519805908203	0.1707606353759765	2.60215478515625	1.171871353149414	0.04363560485839844	2.51081591796875	1.156130493164063	-0.003080245018005371
138	4.566667000000001	2.96802685546875	1.055540336608887	0.442906982421875	2.927936767578125	1.227298233032227	0.4692486267089844	2.89753466796875	1.365152679443359	0.4891774291992187	2.918619384765625	1.580775695800781	0.4766369018554688	2.939682373046875	1.544390502929688	0.5017945251464844	3.049094482421875	1.532060913085938	0.592872802734375	3.278679931640625	1.407230743408203	0.6823652954101562	3.44634912109375	1.295877105712891	0.7974166870117188	3.501876953125	1.283046112060547	0.8749833374023438	3.4197900390625	1.214633529663086	0.8907130126953124	3.531204345703125	1.245526229858398	0.868298095703125	2.892138427734375	1.545672424316406	0.4542239074707031	2.79546484375	1.527045715332031	0.3671162719726562	2.66711181640625	1.3365146484375	0.2045162048339844	2.531145263671875	1.173950958251953	0.103496711730957	2.430668212890625	1.166792770385742	0.07913009643554687
139	4.6	2.965615234375	1.053650703430176	0.4445284729003906	2.92591552734375	1.222601150512695	0.4718803100585938	2.8946708984375	1.357839813232422	0.4933976135253906	2.91582373046875	1.570452941894531	0.4855848693847656	2.938061767578125	1.5338271484375	0.5078113098144531	3.05156005859375	1.519300659179688	0.5898236083984375	3.265572265625	1.352427612304687	0.6101619262695313	3.413737060546875	1.191688873291016	0.6763588256835937	3.5050107421875	1.181206283569336	0.6998497924804687	3.420981689453125	1.225750595092773	0.7475828857421875	3.480578857421875	1.230286651611328	0.7894320678710938	2.888019287109375	1.536621459960938	0.4644503173828125	2.781716796875	1.513080200195313	0.3943158569335937	2.653468505859375	1.281711273193359	0.3111830749511719	2.488322509765625	1.158860305786133	0.4167073669433594	2.391895263671875	1.171005920410156	0.448006591796875
140	4.633333	2.962398193359375	1.053744548797607	0.4453595275878906	2.930127685546875	1.224116271972656	0.4656331481933594	2.88997607421875	1.355118225097656	0.4922061462402344	2.913508056640625	1.566261413574219	0.4913128662109375	2.938123291015625	1.528560302734375	0.5078447570800781	3.052866943359375	1.483540222167969	0.5739957275390625	3.238548828125	1.290513732910156	0.61127783203125	3.39452880859375	1.128600006103516	0.642384765625	3.478636474609375	1.1577548828125	0.6732886962890625	3.412857666015625	1.21728190612793	0.7308244018554687	3.481485595703125	1.233226989746094	0.6141871948242188	2.882275634765625	1.534051086425781	0.4733821716308594	2.76970703125	1.509473754882813	0.4160593872070312	2.581500244140625	1.31945751953125	0.3497862548828125	2.46304248046875	1.16831298828125	0.4760754699707031	2.3619111328125	1.175741821289062	0.4794080810546875
141	4.666667	2.96311083984375	1.047432815551758	0.4446004333496094	2.935943115234375	1.217202301025391	0.464517333984375	2.904464599609375	1.350013732910156	0.4872340698242187	2.925677490234375	1.559550964355469	0.4897657165527344	2.951166015625	1.522104736328125	0.50423193359375	3.073096435546875	1.474767669677734	0.5503353881835937	3.226525634765625	1.265924407958984	0.6190186157226563	3.3408837890625	1.087434349060059	0.6944766845703125	3.427281982421875	1.104116355895996	0.7258447875976562	3.40250341796875	1.192332000732422	0.7767662963867188	3.4331611328125	1.183809829711914	0.65339990234375	2.894251708984375	1.527665161132812	0.4727306518554688	2.78111767578125	1.508933380126953	0.4168067626953125	2.55830224609375	1.352730438232422	0.3928813171386719	2.365404541015625	1.350054901123047	0.5141400756835938	2.2902607421875	1.389542083740234	0.4601813354492187
142	4.700000000000001	2.963494873046875	1.044455089569092	0.4455820007324219	2.93435107421875	1.214727462768555	0.4637073059082031	2.902667724609375	1.348356903076172	0.4842507934570313	2.914453857421875	1.559354614257813	0.4797333984375	2.9430869140625	1.523328430175781	0.4923658142089844	3.069786376953125	1.507019104003906	0.5476119384765625	3.285946533203125	1.375290740966797	0.6387681884765625	3.3903544921875	1.254240447998047	0.7982615356445313	3.3748759765625	1.169094482421875	0.76220751953125	3.41741748046875	1.252885437011719	0.8095026245117187	3.42675244140625	1.200929946899414	0.6801564331054688	2.882820556640625	1.525564453125	0.4667552185058594	2.76014697265625	1.503136108398437	0.437733154296875	2.556126220703125	1.321492218017578	0.4608174743652343	2.3959697265625	1.235052917480469	0.5992718505859375	2.2999736328125	1.250626678466797	0.5722175903320312
143	4.733333	2.965884765625	1.044445472717285	0.4467940063476563	2.93693701171875	1.214778091430664	0.4652147216796875	2.90595751953125	1.348633819580078	0.485667724609375	2.920205078125	1.559488647460938	0.4788805847167969	2.94880810546875	1.523198120117188	0.4908669128417969	3.080909423828125	1.497865936279297	0.52680029296875	3.297917724609375	1.345759521484375	0.5737684326171875	3.426853515625	1.208658279418945	0.6986873168945312	3.41617529296875	1.132197677612305	0.6454439086914062	3.44845068359375	1.213856048583984	0.7034530639648438	3.4416962890625	1.20995735168457	0.5683875122070312	2.887724853515625	1.525983093261719	0.4672697448730469	2.763068359375	1.504542175292969	0.447122314453125	2.559529296875	1.332073516845703	0.5105877990722656	2.416716064453125	1.27454638671875	0.6797650756835938	2.316119384765625	1.274730987548828	0.6710087890625001
144	4.766667	2.97049951171875	1.038966934204101	0.4492443542480469	2.941755126953125	1.211225143432617	0.4659781188964844	2.913457763671875	1.34738720703125	0.4841661376953125	2.928474609375	1.560048950195313	0.4727615966796875	2.95821826171875	1.523340209960938	0.482302978515625	3.093726318359375	1.491747100830078	0.5023285217285156	3.29486962890625	1.323353485107422	0.4313907470703125	3.39323779296875	1.156491012573242	0.5518126220703125	3.46036767578125	1.146674942016602	0.6178718872070312	3.40480419921875	1.197288696289063	0.6929833374023437	3.4938896484375	1.230241012573242	0.5428172607421875	2.89440478515625	1.52633056640625	0.4650278625488281	2.7683173828125	1.497611145019531	0.4664051208496094	2.56201806640625	1.353494293212891	0.581898681640625	2.416795654296875	1.296624969482422	0.7522587890625	2.320416748046875	1.2752890625	0.7777747802734375
145	4.800000000000001	2.97419970703125	1.038718078613281	0.4502529602050781	2.945845947265625	1.210944610595703	0.4665801086425782	2.918408447265625	1.347262023925781	0.4840894775390625	2.9335810546875	1.559570068359375	0.4697161865234375	2.9635771484375	1.5228837890625	0.478322998046875	3.098888916015625	1.487021881103516	0.4899996643066406	3.268831298828125	1.390860534667969	0.3012992553710938	3.4119814453125	1.276689086914063	0.1655975036621094	3.48727978515625	1.278688018798828	0.2228612976074219	3.57705908203125	1.237090286254883	0.2613712158203125	3.395685791015625	1.248747100830078	0.2899745483398438	2.899118896484375	1.525922912597656	0.4638750305175781	2.7734140625	1.498130523681641	0.4750703125	2.580395751953125	1.356465759277344	0.6137302856445312	2.456396728515625	1.308832824707031	0.8024649047851562	2.367063720703125	1.296258728027344	0.8498035888671875
146	4.833333	2.976891357421875	1.037813331604004	0.4503302917480469	2.94912109375	1.209981491088867	0.4669114685058594	2.922607421875	1.346396789550781	0.4842686767578125	2.93968017578125	1.558211608886719	0.4672806091308594	2.969517578125	1.521284606933594	0.4751856079101562	3.10423681640625	1.482064056396484	0.4791227722167969	3.2456669921875	1.388492004394531	0.2672966003417969	3.36509521484375	1.291562530517578	0.09934310913085938	3.459377685546875	1.297652923583984	0.0956338119506836	3.545806884765625	1.240276016235351	0.07337937927246094	3.4259208984375	1.298509185791016	0.2078291168212891	2.904676025390625	1.524943054199219	0.4629906005859375	2.779836669921875	1.498040344238281	0.4821372985839844	2.599859130859375	1.360082824707031	0.6403038330078125	2.495776123046875	1.324127685546875	0.84294189453125	2.419336181640625	1.317160034179687	0.9098209228515625
147	4.866667	2.979985107421875	1.029407257080078	0.4481051635742188	2.9547646484375	1.203693267822266	0.4597884826660156	2.9325146484375	1.342515686035156	0.471654052734375	2.9471083984375	1.555806640625	0.4511348571777344	2.977940673828125	1.518789733886719	0.4566329345703125	3.1144599609375	1.482267517089844	0.4514261474609375	3.23421728515625	1.380117706298828	0.227917236328125	3.334675537109375	1.295995727539063	0.03956605529785157	3.429895751953125	1.298652770996094	0.03999928283691406	3.50190380859375	1.228145980834961	0.004365466594696045	3.456080810546875	1.317620086669922	0.02439213752746582	2.911746337890625	1.522121765136719	0.4503701477050781	2.792435302734375	1.494065307617187	0.4939937133789062	2.653499755859375	1.369018341064453	0.7005057373046875	2.56884912109375	1.320098052978516	0.911282470703125	2.507212646484375	1.328929443359375	0.9927857666015625
148	4.9	2.976378173828125	1.011066073417664	0.4543459167480469	2.94973291015625	1.185244033813477	0.4578359375	2.933004150390625	1.325053161621094	0.452860107421875	2.946452880859375	1.539058898925781	0.4487010498046875	2.977461669921875	1.501878265380859	0.4479871215820312	3.1153740234375	1.477719024658203	0.429589599609375	3.204509521484375	1.376439575195312	0.1922741851806641	3.279316650390625	1.291533569335938	-0.006950602054595947	3.3740068359375	1.282500152587891	-0.007761942386627197	3.446676025390625	1.222834030151367	-0.05828876113891602	3.38409033203125	1.267792083740234	-0.07521147918701172	2.911083740234375	1.505472900390625	0.4487149353027344	2.794944580078125	1.493280609130859	0.5056398010253906	2.6937587890625	1.384829040527344	0.7409424438476563	2.62645751953125	1.319138702392578	0.9530473022460938	2.576441162109375	1.320397918701172	1.042416748046875
149	4.933333000000001	2.977743408203125	1.010171118736267	0.4544510498046875	2.95163525390625	1.184153213500977	0.45804052734375	2.93540625	1.323797729492187	0.4529423522949219	2.950492431640625	1.537329345703125	0.4473376159667969	2.981121826171875	1.499945526123047	0.4461038818359375	3.11737890625	1.471530456542969	0.4235865173339844	3.17451708984375	1.366407623291016	0.1786869659423828	3.22247021484375	1.278639801025391	-0.02705816841125488	3.31539599609375	1.273622741699219	-0.04603640747070312	3.35414501953125	1.209900741577148	-0.1221725387573242	3.32166943359375	1.26796240234375	-0.1075610122680664	2.914912841796875	1.504091857910156	0.44835107421875	2.802352783203125	1.492080871582031	0.5116856689453125	2.721578369140625	1.384936920166016	0.7548412475585937	2.674777099609375	1.324857360839844	0.973626953125	2.6545478515625	1.323493347167969	1.073860107421875
150	4.966667000000001	2.97551953125	1.001178493499756	0.4550690612792969	2.93837841796875	1.171987182617187	0.452609375	2.911992431640625	1.309027069091797	0.4451173706054687	2.942063232421875	1.519461791992188	0.4367122802734375	2.969843994140625	1.480319976806641	0.4384237976074219	3.09997265625	1.429296844482422	0.4292150268554688	3.188331787109375	1.305033294677734	0.2054399108886719	3.253692138671875	1.141238571166992	0.06208147048950195	3.2676259765625	1.196653182983398	-0.01300610637664795	3.329298095703125	1.204658798217773	-0.0986990737915039	3.305238037109375	1.220794708251953	-0.03873629760742187	2.9045244140625	1.488955200195313	0.4357290649414062	2.77866796875	1.496126556396484	0.46246923828125	2.644642333984375	1.368360443115234	0.6670119018554688	2.691523193359375	1.326562377929688	0.8884241943359374	2.646557373046875	1.29112582397461	0.9723521118164062
151	5	2.975256591796875	0.9914372301101685	0.4491427612304688	2.94565673828125	1.16484553527832	0.4475345458984375	2.9229501953125	1.303594116210937	0.4438515930175781	2.935272216796875	1.5171845703125	0.4361257629394531	2.965708984375	1.480064208984375	0.4304894409179688	3.100318359375	1.470104309082031	0.3898464965820312	3.121927001953125	1.361956817626953	0.1406631927490234	3.146780517578125	1.24498274230957	-0.05429217147827149	3.203674072265625	1.246903671264648	-0.1302893981933594	3.1966630859375	1.193828460693359	-0.2224144287109375	3.171156982421875	1.214138961791992	-0.1837550048828125	2.900499755859375	1.483661895751953	0.4422598266601562	2.802110595703125	1.488208740234375	0.5266165161132812	2.802867431640625	1.375260131835937	0.7802567749023438	2.819962646484375	1.286462036132813	0.993478515625	2.7999482421875	1.291928955078125	1.09358935546875
152	5.033333000000001	2.97395556640625	0.983953218460083	0.4523057250976563	2.944239990234375	1.156853622436523	0.44835302734375	2.92066748046875	1.295095367431641	0.4445899353027344	2.9346171875	1.508129821777344	0.4397888488769531	2.96402001953125	1.470933197021485	0.431060546875	3.094823974609375	1.460027740478516	0.3806423950195312	3.094992431640625	1.355185424804688	0.1298657684326172	3.104010986328125	1.23433837890625	-0.06341955184936524	3.145774169921875	1.240445129394531	-0.1482089691162109	3.175393798828125	1.195987564086914	-0.2400900268554688	3.170631103515625	1.214133407592773	-0.1824257049560547	2.900176513671875	1.474908874511719	0.4480808410644531	2.809787841796875	1.478307434082031	0.5405508422851563	2.8306787109375	1.372252502441406	0.7955384521484375	2.846847412109375	1.283431762695312	1.008188354492187	2.858541015625	1.281134918212891	1.1094697265625
153	5.066667000000001	2.974861572265625	0.9749699001312255	0.4583910827636719	2.944126220703125	1.147528213500977	0.4371053161621093	2.918748291015625	1.286195739746094	0.42993798828125	2.91659033203125	1.500727996826172	0.4416314086914063	2.946017578125	1.46675830078125	0.4233787841796875	3.064350830078125	1.483007568359375	0.3475608520507812	3.07044287109375	1.348989196777344	0.1092400970458984	3.085003173828125	1.220622375488281	-0.08049225616455079	3.122503662109375	1.241253051757812	-0.1656376342773437	3.110079833984375	1.174454177856445	-0.2482162170410156	3.074544189453125	1.222158447265625	-0.2068551788330078	2.88701025390625	1.46389697265625	0.4541304016113281	2.818807861328125	1.461603759765625	0.5649569702148437	2.86066650390625	1.356715637207031	0.819707763671875	2.893688232421875	1.268802215576172	1.032337890625	2.922758056640625	1.261715606689453	1.130487426757812
154	5.1	2.97751220703125	0.9672985229492188	0.4596548767089844	2.94510888671875	1.139534942626953	0.4380621032714844	2.918566650390625	1.277986694335937	0.4306130065917969	2.91835009765625	1.492561584472656	0.4421950988769531	2.9471630859375	1.458341949462891	0.4234215087890625	3.06442041015625	1.472214965820313	0.3454584045410156	3.05825439453125	1.341768280029297	0.1051285552978516	3.064485107421875	1.212225250244141	-0.08429383087158203	3.092891357421875	1.228551315307617	-0.1737946319580078	3.074987548828125	1.158626083374023	-0.2527144012451172	3.0491455078125	1.221235015869141	-0.2085228576660156	2.888708251953125	1.455972320556641	0.4552679748535156	2.8228779296875	1.452982727050781	0.5675214843750001	2.884216552734375	1.349109130859375	0.8187547607421874	2.93422900390625	1.262157318115234	1.028473388671875	2.96827001953125	1.240841934204101	1.122908569335938
155	5.133333	2.97751220703125	0.9672985229492188	0.4596548767089844	2.94510888671875	1.139534942626953	0.4380621032714844	2.918566650390625	1.277986694335937	0.4306130065917969	2.91835009765625	1.492561584472656	0.4421950988769531	2.9471630859375	1.458341949462891	0.4234215087890625	3.06442041015625	1.472214965820313	0.3454584045410156	3.05825439453125	1.341768280029297	0.1051285552978516	3.064485107421875	1.212225250244141	-0.08429383087158203	3.092891357421875	1.228551315307617	-0.1737946319580078	3.074987548828125	1.158626083374023	-0.2527144012451172	3.0491455078125	1.221235015869141	-0.2085228576660156	2.888708251953125	1.455972320556641	0.4552679748535156	2.8228779296875	1.452982727050781	0.5675214843750001	2.884216552734375	1.349109130859375	0.8187547607421874	2.93422900390625	1.262157318115234	1.028473388671875	2.96827001953125	1.240841934204101	1.122908569335938
156	5.166667	2.976897216796875	0.9616266784667968	0.4623538818359375	2.943955078125	1.132409088134766	0.4397619934082031	2.9170087890625	1.269781707763672	0.4317943420410156	2.921372802734375	1.482887878417969	0.442848876953125	2.94914306640625	1.448264923095703	0.4240862731933594	3.065100341796875	1.459077484130859	0.3454241943359375	3.044260009765625	1.333402984619141	0.1054697952270508	3.041202392578125	1.200671798706055	-0.07990895080566406	3.067640380859375	1.212096115112305	-0.1700876007080078	3.04366845703125	1.146007858276367	-0.2497259368896484	3.016031494140625	1.193950729370117	-0.2037225952148438	2.89125634765625	1.447201782226562	0.456103515625	2.827102783203125	1.447600982666016	0.5683519897460938	2.899962646484375	1.338567077636719	0.8121319580078125	2.959986572265625	1.24741325378418	1.015614013671875	3.00741748046875	1.228085235595703	1.103740234375
157	5.200000000000001	2.977557373046875	0.9596218032836914	0.4653074645996094	2.943187744140625	1.130205551147461	0.4408648681640625	2.915064697265625	1.26750082397461	0.4311875	2.926593017578125	1.480517974853516	0.4459209289550781	2.95347119140625	1.445204315185547	0.4269159851074219	3.070974365234375	1.452956115722656	0.349729736328125	3.04702001953125	1.328377166748047	0.108919563293457	3.0410458984375	1.195661880493164	-0.07692475891113282	3.067896484375	1.205113204956055	-0.1673956146240234	3.031587158203125	1.145393737792969	-0.2476581420898437	3.021614501953125	1.194434478759766	-0.2044473876953125	2.895030029296875	1.445613922119141	0.4581888122558594	2.8295185546875	1.450425628662109	0.5698280639648438	2.903546142578125	1.329708770751953	0.8082820434570313	2.96510595703125	1.22897282409668	1.007227661132813	3.008462890625	1.22555793762207	1.099623291015625
158	5.233333	2.978169921875	0.9570913696289063	0.4667286987304687	2.944015625	1.127489868164063	0.4428612670898437	2.91610595703125	1.264386749267578	0.4307272338867187	2.9352470703125	1.476692138671875	0.4421161499023438	2.9613681640625	1.440097534179688	0.4247600708007813	3.081360107421875	1.438853851318359	0.3515667114257813	3.053109375	1.330194458007812	0.1041306381225586	3.047968505859375	1.195005218505859	-0.07946096038818359	3.07360205078125	1.204469085693359	-0.1701131134033203	3.030728271484375	1.14620100402832	-0.2479254302978516	3.0214013671875	1.194608963012695	-0.2051780395507813	2.90200244140625	1.443301483154297	0.4538100280761719	2.833060546875	1.453961975097656	0.562686767578125	2.898545654296875	1.32801318359375	0.8003800048828125	2.95180908203125	1.222745330810547	0.99891259765625	2.990270263671875	1.219326156616211	1.093261840820313
159	5.266667	2.9809365234375	0.9555550117492676	0.4652524719238281	2.947210693359375	1.127541648864746	0.4417857971191406	2.919466796875	1.265776306152344	0.4315283813476563	2.937721923828125	1.479798919677734	0.4443679809570312	2.96431494140625	1.443134033203125	0.4268009338378906	3.0864560546875	1.448586456298828	0.3551981506347656	3.063160888671875	1.328677215576172	0.110049201965332	3.060007080078125	1.18799934387207	-0.07173645782470703	3.109677001953125	1.215066452026367	-0.1486074066162109	3.072349609375	1.143464141845703	-0.2189613952636719	3.046822998046875	1.184084243774414	-0.199349853515625	2.904300537109375	1.445919982910156	0.4557749328613281	2.833868408203125	1.454098388671875	0.5651484985351563	2.88592333984375	1.325612487792969	0.8073590087890625	2.928582275390625	1.218327163696289	1.009504333496094	2.961878173828125	1.211736190795898	1.106499633789062
160	5.300000000000001	2.977610595703125	0.9509114608764648	0.4626842041015625	2.946280029296875	1.123757499694824	0.4380843505859375	2.92052001953125	1.262866027832031	0.4284078369140625	2.94440673828125	1.476272155761719	0.4503122253417969	2.969825439453125	1.439678436279297	0.4305732116699219	3.09119384765625	1.444869323730469	0.3567958984375	3.081897705078125	1.324648010253906	0.1099210662841797	3.10160791015625	1.158473510742188	-0.04874013519287109	3.11889453125	1.210836196899414	-0.1270024490356445	3.094246337890625	1.159198455810547	-0.2179280853271484	3.084161865234375	1.199820190429687	-0.1734846649169922	2.910265625	1.442630401611328	0.4609155883789062	2.839171875	1.436549468994141	0.57048193359375	2.86839892578125	1.316638763427734	0.8217531127929687	2.89120849609375	1.216464965820312	1.031456420898438	2.917121337890625	1.207424896240234	1.130818603515625
161	5.333333	2.97860400390625	0.9505419235229492	0.46361962890625	2.948397216796875	1.123786766052246	0.4388524475097656	2.92342724609375	1.263216003417969	0.4291732482910156	2.94928515625	1.476480072021484	0.452765625	2.97473681640625	1.439655212402344	0.4333544921875	3.098578369140625	1.444987152099609	0.3634638061523437	3.103723876953125	1.329323394775391	0.1139299011230469	3.130626953125	1.172863525390625	-0.05370867156982422	3.15653271484375	1.229040618896484	-0.1269286422729492	3.12522900390625	1.163340270996094	-0.2061327056884766	3.0868203125	1.204261215209961	-0.1653313903808594	2.914502685546875	1.443136047363281	0.4624652404785156	2.840001953125	1.437877014160156	0.5699827270507812	2.853202392578125	1.320022033691406	0.8239473266601562	2.863398193359375	1.221661987304687	1.0358095703125	2.887734130859375	1.206165298461914	1.13490380859375
162	5.366667	2.98193408203125	0.9528437957763671	0.4667752380371094	2.952748046875	1.125376419067383	0.4394867553710938	2.927421630859375	1.264329986572266	0.4296941833496093	2.94905517578125	1.477437561035156	0.4534390563964844	2.976178955078125	1.440887878417969	0.4362398376464844	3.1013623046875	1.442987670898437	0.3694430541992187	3.13639697265625	1.332882995605469	0.1206461181640625	3.17585302734375	1.186608856201172	-0.05272169494628906	3.238101318359375	1.237603332519531	-0.1043131408691406	3.1921650390625	1.178090148925781	-0.1808204956054688	3.149489013671875	1.210652282714844	-0.1667057342529297	2.914135498046875	1.443847381591797	0.460827880859375	2.834061279296875	1.434186004638672	0.5634795532226563	2.823004638671875	1.322782867431641	0.8195883178710938	2.811187255859375	1.229636245727539	1.032998413085938	2.822710693359375	1.209785736083984	1.133327392578125
163	5.4	2.9813837890625	0.9547433586120605	0.4666026916503906	2.95529638671875	1.128731842041016	0.4449610595703125	2.932763671875	1.268330047607422	0.4356638793945313	2.960216552734375	1.481503601074219	0.4539485473632813	2.987014892578125	1.443534698486328	0.4393922729492187	3.1153603515625	1.425864532470703	0.3811779174804688	3.169078369140625	1.327564422607422	0.130501953125	3.23974072265625	1.171993667602539	-0.02412699127197266	3.23241748046875	1.224861679077148	-0.1035304183959961	3.18403173828125	1.175586166381836	-0.1857309265136719	3.1774365234375	1.198391525268555	-0.1380217590332031	2.923814697265625	1.449266876220703	0.4604566345214844	2.835262451171875	1.437953582763672	0.5558715209960937	2.789459228515625	1.334662414550781	0.8118001098632812	2.747945556640625	1.248509704589844	1.024668334960938	2.75437890625	1.231635833740234	1.126087524414062
164	5.433333000000001	2.98120849609375	0.9619743576049805	0.4625963439941406	2.958654296875	1.13773112487793	0.4458028869628906	2.9391123046875	1.278401062011719	0.4369588317871094	2.9690732421875	1.491843231201172	0.4584329223632813	2.99666162109375	1.453095275878906	0.4470835876464844	3.126828125	1.417500823974609	0.4009266357421875	3.21369140625	1.33360400390625	0.1530810699462891	3.30589794921875	1.184695861816406	0.001853853464126587	3.2526435546875	1.206034881591797	-0.07520449066162109	3.18927783203125	1.181386001586914	-0.1588638153076172	3.2213037109375	1.189309555053711	-0.1035708618164062	2.931297119140625	1.460304138183594	0.4606229858398437	2.83069677734375	1.445124572753906	0.5434725341796875	2.752763671875	1.341423583984375	0.7926455078125	2.68551904296875	1.255025680541992	0.999824462890625	2.65737451171875	1.263975769042969	1.098958984375
165	5.466667000000001	2.979635498046875	0.9707956142425537	0.4612503662109375	2.962309326171875	1.148603439331055	0.4535968933105469	2.947445068359375	1.290717010498047	0.4493133850097656	2.98594140625	1.503989562988281	0.4688958129882813	3.012884033203125	1.463173980712891	0.4642440185546875	3.14201220703125	1.40339599609375	0.4474635314941406	3.229724609375	1.236943939208984	0.2442023315429687	3.30360009765625	1.098830863952637	0.07242290496826172	3.2492099609375	1.135127670288086	0.001436658143997192	3.21601318359375	1.15838737487793	-0.09899339294433594	3.268795166015625	1.15606510925293	-0.05480411911010742	2.94639501953125	1.47449755859375	0.4649796447753906	2.831234619140625	1.451098449707031	0.5246856689453125	2.72415380859375	1.351809692382812	0.7661819458007812	2.631966552734375	1.268589324951172	0.9661661987304687	2.580742919921875	1.274775451660156	1.0563701171875
166	5.5	2.965866943359375	0.9898739490509033	0.4411539611816406	2.9420966796875	1.154873428344727	0.4492690124511719	2.92324658203125	1.286805206298828	0.4557412109375	2.945841552734375	1.485945892333984	0.4886613464355469	2.929547607421875	1.449994506835937	0.5119977111816406	2.8326005859375	1.410150482177734	0.5950540161132812	2.676832763671875	1.307882202148438	0.7742485961914063	2.545399169921875	1.222275314331055	0.9241703491210937	2.498462890625	1.217984191894531	1.000939697265625	2.434697509765625	1.170313064575195	1.063227905273437	2.5237998046875	1.125127433776856	0.9715084228515625	2.95638671875	1.455745941162109	0.4553398132324219	3.0207265625	1.475312316894531	0.3523165588378906	3.242290283203125	1.399684539794922	0.2315862884521484	3.364275390625	1.318429351806641	0.06788964843750001	3.30406298828125	1.311053314208984	-0.00779341173171997
167	5.533333000000001	2.923994873046875	1.016079607009888	0.4506777954101562	2.93695361328125	1.181301620483398	0.4521693725585937	2.9451220703125	1.313437805175781	0.4575566101074219	2.971576904296875	1.512900817871094	0.471430419921875	2.99679638671875	1.475649291992188	0.4784769287109375	3.106249755859375	1.437343475341797	0.5431963500976562	3.102481201171875	1.382971740722656	0.7940618896484375	3.048505615234375	1.370715393066406	1.002296813964844	3.120239013671875	1.404022583007813	1.044094848632813	3.1632294921875	1.494354797363281	1.052354736328125	3.133382080078125	1.474936950683594	1.006370666503906	2.93836083984375	1.484263671875	0.4579944763183594	2.819188720703125	1.472643707275391	0.482259765625	2.67970361328125	1.389757354736328	0.687430419921875	2.563044189453125	1.320514038085937	0.8583223876953125	2.4767451171875	1.328923889160156	0.9002611083984375
168	5.566667000000001	2.95392041015625	1.017517431259155	0.4557539978027344	2.95115771484375	1.187474868774414	0.4647776794433593	2.95089208984375	1.323470977783203	0.4696043395996094	2.978958251953125	1.528364074707031	0.4814084167480469	3.00514501953125	1.490108306884766	0.4875559997558594	3.12727490234375	1.462789733886719	0.54178662109375	3.124420166015625	1.409321960449219	0.7999544067382812	3.0391591796875	1.438490203857422	1.00206982421875	3.06388818359375	1.44314794921875	1.090430908203125	3.120612060546875	1.520522583007812	1.052690307617187	3.07162451171875	1.495993713378906	1.108936645507812	2.944170166015625	1.4989267578125	0.4694708251953125	2.82381005859375	1.469418395996094	0.4891408081054687	2.634619384765625	1.389398651123047	0.6622783203125	2.4708662109375	1.318310302734375	0.7977398681640625	2.404676513671875	1.304240020751953	0.8698973999023437
169	5.6	2.962885498046875	1.020245727539062	0.450012451171875	2.95228076171875	1.193811126708984	0.4595880737304687	2.945052978515625	1.332701782226563	0.4660037536621094	2.984729736328125	1.539416076660156	0.4906827697753906	3.007197998046875	1.498329376220703	0.500498291015625	3.12193408203125	1.481638305664063	0.5781495361328125	3.13724609375	1.457932983398438	0.8464237670898438	3.008978515625	1.566356140136719	0.9982527465820312	3.041746337890625	1.619731872558594	1.068343994140625	3.0935458984375	1.695010437011719	1.1210283203125	3.0679130859375	1.624597473144531	1.102542358398438	2.950192626953125	1.512202026367187	0.4709444580078125	2.827225830078125	1.537294250488281	0.4439301147460937	2.6243154296875	1.436515075683594	0.599550537109375	2.54989013671875	1.367704803466797	0.8052012939453125	2.464790771484375	1.351369445800781	0.8574937133789062
170	5.633333	2.970053955078125	1.030645288467407	0.4530181884765625	2.9648896484375	1.207111389160156	0.4649601135253906	2.962748779296875	1.348346527099609	0.4726215209960937	3.009770263671875	1.555504333496094	0.5078450927734375	3.029886474609375	1.512492065429687	0.5182645263671875	3.14555908203125	1.478274475097656	0.5927706909179687	3.242789306640625	1.240732711791992	0.6888956909179688	3.10420703125	1.290734130859375	0.8655652465820313	3.09132568359375	1.351203430175781	0.9383571166992187	3.11738427734375	1.425947326660156	1.010604370117187	3.16313427734375	1.330946502685547	0.9940848388671875	2.975319580078125	1.530074340820312	0.484083984375	2.853980712890625	1.554314453125	0.4428255004882812	2.6298466796875	1.441490509033203	0.5653964233398437	2.487862060546875	1.360737487792969	0.7314833374023437	2.387308349609375	1.369424163818359	0.7511763916015625
171	5.666667	2.969269775390625	1.033249671936035	0.4529052734375	2.96379248046875	1.210447799682617	0.4646859741210937	2.9612939453125	1.352260894775391	0.472341064453125	3.00509375	1.560729187011719	0.5093716430664063	3.0252119140625	1.517735473632813	0.520755615234375	3.134486083984375	1.487518341064453	0.6068607177734375	3.241776123046875	1.245664352416992	0.6825923461914063	3.092497802734375	1.243567306518555	0.8588466796874999	3.07316552734375	1.321226837158203	0.9116826782226563	3.10012353515625	1.4091318359375	0.96759423828125	3.14286181640625	1.313947509765625	0.9781528930664063	2.971783203125	1.534856567382813	0.4840951538085937	2.8530244140625	1.559626220703125	0.4347370910644531	2.612384521484375	1.447945861816406	0.525580810546875	2.453071044921875	1.365298675537109	0.675587646484375	2.354444580078125	1.388144256591797	0.6958969726562499
172	5.700000000000001	2.971136474609375	1.041638492584229	0.4531849365234375	2.965579345703125	1.220984313964844	0.4653203125	2.961006103515625	1.364350799560547	0.47513525390625	2.993606689453125	1.577410034179688	0.5130765991210937	3.01610498046875	1.535031127929688	0.5248728637695312	3.123443115234375	1.508500823974609	0.6172870483398437	3.272447998046875	1.280750274658203	0.55790087890625	3.119669189453125	1.172103973388672	0.6976102294921875	3.07781005859375	1.22827571105957	0.7648021240234375	3.088407470703125	1.304515472412109	0.841871337890625	3.132975830078125	1.231844528198242	0.8330152587890625	2.961650146484375	1.549474975585937	0.4870829467773438	2.841580322265625	1.561282897949219	0.43214306640625	2.575310302734375	1.468665832519531	0.4650936889648438	2.36493505859375	1.391536590576172	0.5415806274414062	2.372469482421875	1.398247467041016	0.6456076049804688
173	5.733333	2.98220947265625	1.04427530670166	0.4526574401855469	2.96231396484375	1.221302215576172	0.4687236022949219	2.946205078125	1.362794830322266	0.4816643981933594	2.96932470703125	1.576872131347656	0.51350439453125	2.991837158203125	1.535918212890625	0.5286959228515625	3.088505859375	1.502836761474609	0.6292019653320312	3.2506201171875	1.281708587646484	0.5894581909179688	3.049663330078125	1.217744964599609	0.687419921875	3.041654296875	1.220854064941406	0.783577392578125	3.08945166015625	1.296618438720703	0.8444957885742187	3.12467919921875	1.231246612548828	0.8146927490234375	2.940609130859375	1.547155090332031	0.4862512512207031	2.821006103515625	1.547795654296875	0.4307648620605469	2.58092919921875	1.414563934326172	0.3651705017089844	2.49029345703125	1.391392517089844	0.5812662963867188	2.401589111328125	1.419224639892578	0.6277630004882813
174	5.766667	2.982891845703125	1.047819976806641	0.4514897155761719	2.96231494140625	1.225460189819336	0.4663906555175781	2.94597607421875	1.367492065429687	0.478251708984375	2.963961669921875	1.582880432128906	0.5094172973632812	2.985455078125	1.542233642578125	0.5272071533203125	3.068828125	1.510153839111328	0.6398775024414063	3.2504921875	1.300982360839844	0.617399658203125	3.046908203125	1.208015319824219	0.683243896484375	3.045527587890625	1.168171524047852	0.7715134887695313	3.094657958984375	1.260134552001953	0.7408285522460938	3.120545654296875	1.220596786499023	0.80874658203125	2.938102294921875	1.5524208984375	0.4799224853515625	2.8292109375	1.562793090820312	0.4055402221679688	2.595329833984375	1.487396606445313	0.264736572265625	2.421874755859375	1.449583618164062	0.4206048278808594	2.321474365234375	1.470890869140625	0.4021286315917968
175	5.800000000000001	2.9903896484375	1.060683902740478	0.4549617309570312	2.96801708984375	1.23900520324707	0.4681172790527344	2.9478056640625	1.381182678222656	0.4795498657226562	2.95490625	1.599009033203125	0.5038170166015625	2.9782626953125	1.559911560058594	0.5232308959960937	3.067224609375	1.54606982421875	0.63611474609375	3.271324462890625	1.355876037597656	0.6449779663085937	3.0694111328125	1.240741607666016	0.6742564697265625	3.04084375	1.167197189331055	0.7311328125	3.08089453125	1.254477676391601	0.67926904296875	3.182193359375	1.238269485473633	0.7425164794921875	2.9307978515625	1.566226745605469	0.4749854125976563	2.816426513671875	1.566456665039063	0.4074291687011719	2.609358642578125	1.485990112304687	0.2298544311523437	2.419075927734375	1.463992095947266	0.369815185546875	2.324118896484375	1.451134307861328	0.3275676879882812
176	5.833333	2.99465625	1.072618026733398	0.4566258850097656	2.9720166015625	1.251574279785156	0.4692063903808594	2.95114794921875	1.394186737060547	0.4802992248535156	2.9551884765625	1.613010437011719	0.5030882873535156	2.97770654296875	1.574130432128906	0.5242835083007813	3.05549365234375	1.5741376953125	0.6465191650390625	3.265148681640625	1.421928741455078	0.7529325561523438	3.052637939453125	1.325565582275391	0.7814668579101562	3.0290810546875	1.237236892700195	0.7472882690429687	3.0466748046875	1.324635192871094	0.8108965454101562	3.125103759765625	1.267604278564453	0.8714827270507812	2.933015869140625	1.579682312011719	0.473056396484375	2.82529052734375	1.579199401855469	0.3945617065429687	2.66024462890625	1.513893005371094	0.1710936584472656	2.43336181640625	1.443237060546875	0.1852607727050781	2.38060302734375	1.448053466796875	0.09450837707519531
177	5.866667	3.009789306640625	1.101859710693359	0.46423486328125	2.9780751953125	1.281670043945312	0.4781882629394531	2.9637470703125	1.427032958984375	0.4879620666503906	2.970810791015625	1.648471435546875	0.5118937377929688	2.988900634765625	1.608490356445313	0.536497314453125	3.068184326171875	1.615089599609375	0.6597844848632812	3.288101318359375	1.567969360351563	0.8326103515625	3.09816650390625	1.58378662109375	0.9752581176757813	3.06939111328125	1.538516540527344	1.058271484375	3.1054892578125	1.611679931640625	0.9831400756835937	3.193860595703125	1.640732482910156	1.0497998046875	2.95227294921875	1.615328125	0.4783346252441406	2.84720068359375	1.618932678222656	0.3936731262207031	2.680955078125	1.551111877441406	0.1672039489746094	2.49047705078125	1.445756866455078	0.06358789825439454	2.444773193359375	1.479411651611328	-0.02643173599243164
178	5.9	3.013789306640625	1.116698089599609	0.4683222961425781	2.982125732421875	1.295951843261719	0.4827061157226563	2.96242626953125	1.440145141601562	0.4940841369628906	2.968950927734375	1.661633239746094	0.5106794738769531	2.982903564453125	1.622579650878906	0.538906982421875	3.053408447265625	1.628381469726563	0.6669775390625	3.260990478515625	1.562392700195312	0.8473934936523437	3.0750068359375	1.60754443359375	0.987831298828125	3.03806689453125	1.548372436523437	1.057452880859375	3.05269775390625	1.649179077148438	1.100518432617188	3.1635908203125	1.634918518066406	1.089285522460937	2.954849609375	1.627492065429688	0.4761937561035156	2.866813720703125	1.638279235839844	0.3749498291015625	2.72083642578125	1.549853271484375	0.1427394561767578	2.54530712890625	1.465067260742188	0.002069860696792603	2.5153916015625	1.499166259765625	-0.09386191558837891
179	5.933333000000001	3.016675537109375	1.132982559204102	0.4685466613769531	2.9834072265625	1.310152740478516	0.4842105712890625	2.950163330078125	1.450418426513672	0.4962995910644531	2.971653076171875	1.669303405761719	0.5069767761230469	2.979085693359375	1.630787048339844	0.5375154418945313	3.033174560546875	1.635998779296875	0.671935302734375	3.22146533203125	1.580351501464844	0.8719481811523437	3.217422607421875	1.595985961914062	1.106632080078125	3.2722890625	1.635471984863281	1.17712158203125	3.331069580078125	1.673011901855469	1.261656860351563	3.304297119140625	1.649350158691406	1.198511840820313	2.959177978515625	1.635309692382813	0.47238525390625	2.88973974609375	1.648736450195313	0.3592966003417969	2.784567138671875	1.553227966308594	0.1115619812011719	2.6210986328125	1.493536682128906	-0.05110989379882813	2.583853759765625	1.508470428466797	-0.1483094177246094
180	5.966667000000001	3.020119140625	1.147602355957031	0.4667317199707031	2.982293212890625	1.322976531982422	0.4814338684082031	2.94791796875	1.462266967773437	0.4926607055664062	2.971827880859375	1.679028869628906	0.5133499145507813	2.9764638671875	1.639448486328125	0.5426368408203125	3.02104296875	1.637804138183594	0.6798018188476562	3.16549072265625	1.579142944335937	0.9109667358398438	3.185534912109375	1.573367065429688	1.1440556640625	3.231715087890625	1.565082336425781	1.229134643554687	3.290111572265625	1.59550048828125	1.31603173828125	3.24324560546875	1.538667846679687	1.255539428710938	2.9613681640625	1.646784851074219	0.4768427124023438	2.905138671875	1.66723095703125	0.3584054260253906	2.8555419921875	1.56700732421875	0.09723827362060547	2.71670947265625	1.513113098144531	-0.0871031723022461	2.677899169921875	1.52981396484375	-0.1828034515380859
181	6	3.024219970703125	1.150875335693359	0.4651767578125	2.9845390625	1.325478973388672	0.4782859191894531	2.95203271484375	1.464898803710938	0.4885914001464844	2.969505615234375	1.681494750976563	0.5112689819335937	2.971324462890625	1.642131042480469	0.5409365234375	2.998451416015625	1.649497497558594	0.6820208740234375	3.10770263671875	1.565638916015625	0.9236134643554688	3.065759765625	1.534402038574219	1.151084106445313	3.116271240234375	1.541754516601562	1.233452880859375	3.17008740234375	1.5651396484375	1.325000732421875	3.1219189453125	1.559447875976562	1.268691284179688	2.96401806640625	1.649125610351562	0.4739735107421875	2.91816259765625	1.6752177734375	0.3526015930175782	2.9314951171875	1.576276794433594	0.08741891479492188	2.820471923828125	1.520536499023438	-0.1136599349975586	2.77345751953125	1.536753173828125	-0.2053815460205078
182	6.033333000000001	3.03312646484375	1.157832382202148	0.4590922241210937	2.987018310546875	1.332694854736328	0.4733765869140625	2.953828125	1.473310455322266	0.4859137268066406	2.9717890625	1.691693786621094	0.5127024536132813	2.970386474609375	1.651615112304687	0.5422927856445312	2.985321044921875	1.650220153808594	0.6868704833984375	3.032970703125	1.587521301269531	0.956593505859375	2.992146240234375	1.549718139648438	1.185768676757812	3.0040986328125	1.548485412597656	1.282939086914062	3.00719970703125	1.519229736328125	1.388796508789063	3.0044326171875	1.527736511230469	1.314033447265625	2.96938525390625	1.659422180175781	0.4743199768066406	2.944839599609375	1.684800109863281	0.3453455505371094	2.975103759765625	1.5873115234375	0.07786131286621094	2.9102578125	1.535039184570313	-0.1459613189697266	2.90570849609375	1.573198120117187	-0.2441296844482422
183	6.066667000000001	3.033576171875	1.160065063476563	0.4563587341308594	2.9880712890625	1.334418487548828	0.4693346557617187	2.956143798828125	1.474773712158203	0.4812030639648437	2.967750732421875	1.692604187011719	0.5085669250488282	2.96384130859375	1.652768005371094	0.537916015625	2.96464892578125	1.651136108398437	0.6826636352539063	2.969776611328125	1.580420959472656	0.9533676147460938	2.878592529296875	1.544155029296875	1.16675244140625	2.88748779296875	1.558647094726562	1.262768310546875	2.89209130859375	1.571224670410156	1.371365478515625	2.8660791015625	1.555412048339844	1.292762817382813	2.969928955078125	1.660307312011719	0.4704613342285156	2.959698486328125	1.689530578613281	0.3409380798339844	3.0619716796875	1.594932006835938	0.0921613998413086	3.00935302734375	1.533153686523438	-0.1314074859619141	3.02436083984375	1.575748901367187	-0.2261887817382812
184	6.1	3.041235107421875	1.162873168945312	0.445865966796875	2.995184814453125	1.337569854736328	0.4555250244140625	2.96156005859375	1.477953796386719	0.4645822143554688	2.972598388671875	1.696687683105469	0.4871087951660156	2.964508544921875	1.657716979980469	0.5168839111328125	2.945783203125	1.654360290527344	0.66059912109375	2.903574951171875	1.582378356933594	0.9281281127929687	2.7858291015625	1.543182739257813	1.127934326171875	2.774246337890625	1.546472290039063	1.224840454101563	2.76946435546875	1.521554809570313	1.331441162109375	2.75053564453125	1.542686645507813	1.25433984375	2.979093017578125	1.66321435546875	0.4504416809082031	2.986345947265625	1.692234558105469	0.3204740295410156	3.148142578125	1.597616394042969	0.1050590591430664	3.049547119140625	1.539653625488281	-0.103870719909668	3.12538671875	1.570757995605469	-0.16971875
185	6.133333	3.041991455078125	1.162068542480469	0.4414259643554688	2.99610107421875	1.336201904296875	0.4491983947753906	2.960723388671875	1.475724914550781	0.4559840698242187	2.96873681640625	1.693875427246094	0.4773958129882813	2.95919775390625	1.6552001953125	0.5068154907226563	2.928059326171875	1.650818542480469	0.6477780151367187	2.85237060546875	1.572839477539063	0.9049541015625	2.696633056640625	1.534823059082031	1.0758662109375	2.6753017578125	1.537164184570313	1.170756469726562	2.654220458984375	1.510903839111328	1.274601928710938	2.631775634765625	1.529543212890625	1.181149658203125	2.977637451171875	1.660320129394531	0.4415734558105469	2.997115478515625	1.688909606933594	0.3132886962890625	3.1816865234375	1.592747192382812	0.1193488540649414	3.11923681640625	1.529427612304687	-0.1006511154174805	3.2067373046875	1.559326293945313	-0.1498684387207031
186	6.166667	3.0481005859375	1.161424209594726	0.4323146667480469	2.99456005859375	1.333302276611328	0.4309192199707031	2.958332763671875	1.472555145263672	0.4341707458496094	2.96476416015625	1.688979370117187	0.4675736999511719	2.950992919921875	1.649072265625	0.4933451843261719	2.90483837890625	1.643608520507812	0.6299064331054688	2.78733935546875	1.559156066894531	0.8682827758789062	2.625469970703125	1.504566741943359	1.02827197265625	2.578880859375	1.495472930908203	1.113057739257812	2.52002490234375	1.463201507568359	1.19898681640625	2.569097412109375	1.469568084716797	1.141906860351563	2.9783037109375	1.65716552734375	0.4316989440917969	3.022509521484375	1.693149841308594	0.3118565063476563	3.209394287109375	1.588341552734375	0.1252526779174805	3.228884765625	1.538195922851562	-0.1055706024169922	3.330716064453125	1.558555419921875	-0.1182999572753906
187	6.200000000000001	3.04662890625	1.157285293579102	0.4253212890625	2.99520654296875	1.329108245849609	0.4199322814941406	2.957636962890625	1.467538604736328	0.418194580078125	2.968087646484375	1.683417785644531	0.449281005859375	2.950532958984375	1.6445234375	0.4739647216796875	2.89079541015625	1.641726013183594	0.6047131958007812	2.738423828125	1.544101989746094	0.8156636352539063	2.55746875	1.474109649658203	0.9451724853515625	2.506055419921875	1.479296264648438	1.02708251953125	2.44242333984375	1.456721435546875	1.112241333007812	2.484452880859375	1.459948944091797	1.049546020507812	2.983966552734375	1.650724975585937	0.4154421081542969	3.0437841796875	1.686585388183594	0.303055419921875	3.241513916015625	1.594110412597656	0.1226407318115234	3.3264609375	1.543398620605469	-0.09187030792236328	3.42052490234375	1.587947509765625	-0.0982937240600586
188	6.233333	3.04952099609375	1.147545272827148	0.4217608642578125	3.002084716796875	1.321433898925781	0.4070573120117187	2.96668017578125	1.461292755126953	0.3976947937011719	2.976119384765625	1.679090026855469	0.4277915344238281	2.954880859375	1.64041748046875	0.4506363525390625	2.87864453125	1.651423767089844	0.5733720703125	2.70181201171875	1.530215759277344	0.7536593627929687	2.49443408203125	1.461378601074219	0.8404314575195313	2.43470751953125	1.453533782958984	0.91723291015625	2.38507373046875	1.424426208496094	1.010431396484375	2.39833349609375	1.418842864990234	0.9027313842773438	2.99586865234375	1.645531677246094	0.3963483581542969	3.07861669921875	1.672417297363281	0.2953511962890625	3.28776171875	1.592469970703125	0.1183531723022461	3.440864013671875	1.528946899414062	-0.05254515838623047	3.511881103515625	1.56178515625	-0.122712287902832
189	6.266667	3.04402685546875	1.139893417358398	0.4179392700195312	3.00137841796875	1.313308837890625	0.3996499328613281	2.969664794921875	1.452765533447266	0.3877066345214844	2.972186767578125	1.669574157714844	0.4143774108886719	2.94834130859375	1.631321350097656	0.4343924560546875	2.857954833984375	1.64272509765625	0.5457072143554688	2.65936279296875	1.519736511230469	0.6965526733398437	2.44729248046875	1.433068359375	0.7410682983398438	2.374282470703125	1.428393676757812	0.8045966796875	2.300200927734375	1.394654144287109	0.8766746826171875	2.339746337890625	1.41131640625	0.801964111328125	2.996600830078125	1.63597021484375	0.3871185913085938	3.088083984375	1.658908203125	0.2942972106933594	3.326314208984375	1.580471069335938	0.1625150299072265	3.48990380859375	1.522514221191406	0.002096965789794922	3.58910498046875	1.551384216308594	-0.01238115501403809
190	6.300000000000001	3.04476416015625	1.134347183227539	0.4152210083007812	3.001592041015625	1.307101989746094	0.3959496154785156	2.96859912109375	1.445790100097656	0.3825423278808594	2.964356201171875	1.661868835449219	0.4107943115234375	2.9383837890625	1.623245666503906	0.4267655334472656	2.830007080078125	1.626695617675781	0.5207816772460937	2.611020263671875	1.508337738037109	0.6432694091796874	2.416640625	1.410247253417969	0.7258123168945313	2.3318251953125	1.418610504150391	0.7714395751953125	2.228292236328125	1.420458770751953	0.8037703857421875	2.2790224609375	1.397407958984375	0.722263671875	2.992886474609375	1.628879272460938	0.3872406311035156	3.094888671875	1.657964416503906	0.3086215209960937	3.361061279296875	1.566712646484375	0.2815663146972656	3.52598681640625	1.478277496337891	0.1381136474609375	3.606397705078125	1.529123413085937	0.09588590240478516
191	6.333333	3.0460400390625	1.124030319213867	0.4095216979980469	3.003034912109375	1.296827362060547	0.3880274658203125	2.969984375	1.435545501708984	0.3730043029785156	2.95684814453125	1.652270935058594	0.3953256530761719	2.929773193359375	1.613255859375	0.4084795532226563	2.807573974609375	1.604872924804687	0.48365869140625	2.609076904296875	1.458212554931641	0.6112304077148437	2.41651025390625	1.326995300292969	0.6197257080078125	2.3766650390625	1.365542663574219	0.6990877685546875	2.291298583984375	1.394099395751953	0.7599005126953124	2.3089814453125	1.385506408691406	0.6959354248046875	2.98917138671875	1.619524963378906	0.3766990356445313	3.105587158203125	1.633863586425781	0.3156875305175781	3.36118017578125	1.515028991699219	0.341835205078125	3.5310390625	1.384006408691406	0.2431518402099609	3.581359130859375	1.461372711181641	0.1947021026611328
192	6.366667	3.05355322265625	1.116125381469727	0.4056748657226563	3.013547607421875	1.291137878417969	0.3798164672851562	2.98675	1.433390502929687	0.3713190612792969	2.980957275390625	1.653129638671875	0.3913238220214844	2.949270263671875	1.61532275390625	0.3983792419433594	2.810837646484375	1.587280822753906	0.4326195373535156	2.585871337890625	1.435422607421875	0.5051528930664062	2.3933720703125	1.300306335449219	0.5221948852539062	2.36856884765625	1.326433746337891	0.6132230834960938	2.320271728515625	1.349059112548828	0.7092631225585937	2.330664794921875	1.363748748779297	0.636465576171875	3.0150380859375	1.61814453125	0.3797329711914063	3.14600146484375	1.624344665527344	0.3535326232910156	3.39759912109375	1.495510772705078	0.3987797546386719	3.59644775390625	1.368060577392578	0.3636358337402344	3.61767822265625	1.402757080078125	0.2663917846679688
193	6.4	3.05146875	1.096110221862793	0.4004754028320313	3.017731201171875	1.269765380859375	0.3745693054199219	2.995513427734375	1.410908477783203	0.3707178344726563	2.9788583984375	1.627774658203125	0.3761078491210937	2.948615478515625	1.589536315917969	0.382107421875	2.8081904296875	1.562495239257812	0.3906402587890625	2.59971484375	1.388272033691406	0.4442848510742187	2.42816796875	1.231615112304687	0.4517853698730468	2.38820361328125	1.261989624023438	0.5342015991210938	2.353291748046875	1.293516540527344	0.6317371826171875	2.3624111328125	1.310097778320312	0.5489706420898437	3.01486376953125	1.594314575195312	0.3704176025390625	3.143589599609375	1.597989135742187	0.3423902893066406	3.38787890625	1.459350128173828	0.3693104553222656	3.56736572265625	1.322142730712891	0.3032730407714844	3.618170166015625	1.392994567871094	0.246750732421875
194	6.433333000000001	3.0457939453125	1.083288619995117	0.3945435791015625	3.013445068359375	1.254491836547852	0.3663983459472656	2.991952392578125	1.393837829589844	0.3610249633789063	2.978056396484375	1.608152770996094	0.3631514892578125	2.94729150390625	1.570853454589844	0.3668207397460937	2.80703173828125	1.552790466308594	0.3668126220703125	2.604039306640625	1.397680572509766	0.2694993286132812	2.47061328125	1.277566192626953	0.1266140060424805	2.38287353515625	1.310760864257813	0.1100526733398438	2.28637158203125	1.279302581787109	0.07652294921875	2.339484130859375	1.290042724609375	0.1111522598266602	3.013491943359375	1.57461328125	0.3608576049804688	3.142342041015625	1.578995239257813	0.3434150695800781	3.379184326171875	1.432747589111328	0.3330791015625	3.5397841796875	1.303057556152344	0.2264224548339844	3.6152734375	1.372491851806641	0.2270673522949219
195	6.466667000000001	3.048297119140625	1.078159881591797	0.3876999206542969	3.01921728515625	1.248710052490234	0.3617389221191406	2.99797265625	1.386308319091797	0.3484354553222656	2.99358984375	1.599077880859375	0.3543938598632813	2.962031005859375	1.563349731445312	0.3605409240722656	2.822131103515625	1.559121643066406	0.3683682861328125	2.59792529296875	1.415294036865234	0.3185740661621094	2.486983642578125	1.305067230224609	0.1534321899414063	2.398021484375	1.312050537109375	0.1225542297363281	2.302720458984375	1.283077880859375	0.08641632080078125	2.361126708984375	1.290086303710938	0.1129360656738281	3.02687255859375	1.564441955566406	0.3483200988769531	3.1524619140625	1.569956665039062	0.3195434265136719	3.396931640625	1.493046661376953	0.2167888946533203	3.5328037109375	1.439272827148438	0.03875799560546875	3.6211318359375	1.481333953857422	0.06643650054931641
196	6.5	3.050458740234375	1.071882400512695	0.3726181945800781	3.0190458984375	1.237862228393555	0.3337044372558594	2.9974599609375	1.374046081542969	0.3197810668945312	2.984560791015625	1.583721557617187	0.3390448913574219	2.954040771484375	1.547180847167969	0.3378075866699219	2.81568896484375	1.539008972167969	0.328552734375	2.658693359375	1.408889221191406	0.1538533172607422	2.5614658203125	1.3045185546875	-0.02062484550476074	2.474177490234375	1.308616638183594	-0.05406514358520507	2.378240478515625	1.270069671630859	-0.07233170318603516	2.43423583984375	1.277013397216797	-0.03894844436645508	3.0193046875	1.550783020019531	0.33594970703125	3.146243896484375	1.553989929199219	0.3216331481933594	3.385211669921875	1.458081970214844	0.2291750335693359	3.5188876953125	1.408177856445312	0.05106440353393555	3.602898681640625	1.460649688720703	0.03267974472045899
197	6.533333000000001	3.0592734375	1.061223114013672	0.3554222412109375	3.02840087890625	1.231364700317383	0.3266661987304688	3.003162841796875	1.368996826171875	0.318951904296875	2.978255859375	1.57986669921875	0.3394122314453125	2.949788330078125	1.541974365234375	0.3308579711914063	2.8212265625	1.52236767578125	0.2777890014648438	2.69302587890625	1.382114288330078	0.08383416748046875	2.649384765625	1.285744262695312	-0.1180147247314453	2.573142333984375	1.253515213012695	-0.1638418884277344	2.4821201171875	1.233059494018555	-0.2145231018066406	2.536660888671875	1.252022537231445	-0.1509461059570313	3.014485107421875	1.5478251953125	0.3432012634277344	3.142736572265625	1.554622924804687	0.3574285583496093	3.379692626953125	1.463128051757812	0.2477861022949219	3.48697802734375	1.428824127197266	0.0463638916015625	3.57416845703125	1.473753448486328	0.01884644317626953
198	6.566667000000001	3.06650732421875	1.057797328948975	0.3511799621582031	3.03755078125	1.227811309814453	0.3211159973144531	3.0136474609375	1.36526318359375	0.3100318298339844	2.98861376953125	1.576475830078125	0.3221780700683594	2.96076123046875	1.53853466796875	0.3122791137695313	2.83992041015625	1.517071472167969	0.2443552093505859	2.753366455078125	1.374862670898438	0.03030990028381348	2.75234912109375	1.28233056640625	-0.1776189880371094	2.688622314453125	1.248553527832031	-0.2386609344482422	2.615964111328125	1.203057769775391	-0.3010570068359375	2.649626708984375	1.243866790771484	-0.2297447052001953	3.02409716796875	1.544430786132812	0.3300145263671875	3.14390234375	1.558007446289063	0.3760079650878906	3.328197509765625	1.439796203613281	0.54453173828125	3.462502197265625	1.373726989746094	0.3692763671875	3.526302734375	1.416634246826172	0.302650146484375
199	6.6	3.0668349609375	1.041510932922363	0.3392169189453125	3.03910498046875	1.213064819335937	0.3163451538085937	3.01301953125	1.350737640380859	0.317522216796875	2.976559814453125	1.560896240234375	0.3164314270019531	2.95517333984375	1.521619934082031	0.2985711364746094	2.84653076171875	1.503780242919922	0.2113702850341797	2.827133056640625	1.366238739013672	-0.02190653991699219	2.82132470703125	1.253161666870117	-0.2196575164794922	2.791384765625	1.250892959594727	-0.3093717651367188	2.701751220703125	1.217065078735352	-0.3551059875488281	2.74129248046875	1.266224395751953	-0.3179478759765625	3.00874658203125	1.530514709472656	0.3362844543457031	3.111705078125	1.542260375976563	0.4134578857421875	3.26833935546875	1.455121459960937	0.6241710205078125	3.413461181640625	1.380067535400391	0.7871285400390625	3.466461669921875	1.430812561035156	0.8577833862304688
200	6.633333	3.070759765625	1.027006011962891	0.3369399719238281	3.044253173828125	1.198646469116211	0.3133350830078125	3.0179326171875	1.336270690917969	0.3142345581054687	2.983233642578125	1.546657470703125	0.3090623474121094	2.9638359375	1.507527587890625	0.2887797546386719	2.8657060546875	1.494905456542969	0.1891054229736328	2.893307861328125	1.371083099365234	-0.05091954803466797	2.914249267578125	1.266824676513672	-0.2524459991455078	2.98434130859375	1.289143890380859	-0.3119302062988281	2.9095341796875	1.224224029541016	-0.3501202087402344	2.898893798828125	1.282317474365234	-0.3681676330566406	3.012665771484375	1.516062133789063	0.3325283203125	3.1062060546875	1.524868225097656	0.4212156982421875	3.235567626953125	1.432409210205078	0.6475739135742188	3.344614013671875	1.355037200927734	0.8356338500976562	3.39314013671875	1.397517211914062	0.9144755859375
201	6.666667	3.072636962890625	1.0120835313797	0.3247020263671875	3.042056640625	1.183293487548828	0.3002387390136719	3.0112998046875	1.320219299316406	0.2957647399902344	2.98243994140625	1.531894592285156	0.2893640747070312	2.9664775390625	1.493611724853516	0.2647071533203125	2.89562353515625	1.487282745361328	0.1432804412841797	2.967817626953125	1.361908142089844	-0.08710600280761718	3.02510888671875	1.256179992675781	-0.2812036437988281	3.072864013671875	1.246231674194336	-0.3624850463867187	3.006636474609375	1.185452758789062	-0.4193645629882812	3.025452880859375	1.268774749755859	-0.4012522277832031	3.0062431640625	1.500030578613281	0.3173056640625	3.07409423828125	1.510873382568359	0.4270326843261719	3.174975830078125	1.412724334716797	0.6658322143554688	3.258654541015625	1.330925811767578	0.8652559204101562	3.30890234375	1.351677307128906	0.9516416625976563
202	6.700000000000001	3.074940673828125	1.009734879493713	0.3229267578125	3.04460205078125	1.180657806396484	0.2979888305664062	3.01424462890625	1.317412841796875	0.2921620178222656	2.98697900390625	1.528901123046875	0.2833839416503906	2.97198291015625	1.490634490966797	0.2582371826171875	2.91557958984375	1.484002899169922	0.1296991119384766	3.03476904296875	1.368554870605469	-0.08538128662109375	3.134224609375	1.271535308837891	-0.2661549682617187	3.2008720703125	1.261944000244141	-0.332684814453125	3.123337646484375	1.206862213134766	-0.3799822082519531	3.182525146484375	1.272418975830078	-0.3834736633300782	3.009238037109375	1.497098510742187	0.31252001953125	3.0698935546875	1.505694580078125	0.4263607482910156	3.134657958984375	1.401237121582031	0.674366455078125	3.186443115234375	1.314655395507812	0.8820433349609375	3.217560791015625	1.329665069580078	0.977929443359375
203	6.733333	3.0790791015625	1.004641220092773	0.3199619445800782	3.04864208984375	1.17415869140625	0.2946697692871094	3.018083740234375	1.309769500732422	0.2881309204101563	2.989072021484375	1.519476928710938	0.2806809692382812	2.975878173828125	1.481660064697266	0.2545455932617188	2.933703369140625	1.478092346191406	0.1216396865844727	3.0935234375	1.393072296142578	-0.07819052124023437	3.24414013671875	1.326228393554687	-0.2333078765869141	3.323239013671875	1.348192840576172	-0.1876065521240234	3.2474443359375	1.332303283691406	-0.2591505432128906	3.302302978515625	1.410015014648438	-0.1844420318603516	3.01006982421875	1.487781585693359	0.3102691040039062	3.062561767578125	1.49216650390625	0.4272777404785156	3.089211669921875	1.377637176513672	0.6755775756835938	3.109259765625	1.282772766113281	0.8832276611328125	3.125514404296875	1.292903961181641	0.98256201171875
204	6.766667	3.087092041015625	0.9839833793640137	0.3119962158203125	3.05573193359375	1.155090026855469	0.2850790405273437	3.023666015625	1.291720092773438	0.2747103881835937	2.9931650390625	1.503720947265625	0.2713222961425781	2.982125244140625	1.466212036132812	0.2428612060546875	2.96679736328125	1.452310150146484	0.1033410873413086	3.1482685546875	1.355543731689453	-0.07567483520507813	3.336061767578125	1.485552673339844	-0.06149887847900391	3.295044189453125	1.571229553222656	-0.05956686401367187	3.317814453125	1.659377624511719	-0.1150457458496094	3.2635341796875	1.584615844726562	-0.07399995422363281	3.012413818359375	1.470915954589844	0.3017625427246094	3.060453369140625	1.464068298339844	0.4221044311523438	3.019905517578125	1.347385833740234	0.6709474487304687	3.003268310546875	1.240928924560547	0.8761155395507813	3.037875732421875	1.248808990478516	0.9720590209960938
205	6.800000000000001	3.089721435546875	0.9657516670227051	0.3071278686523438	3.06115966796875	1.139216384887695	0.2783056030273438	3.03226806640625	1.277792266845703	0.2626366882324219	3.00035400390625	1.492203216552734	0.2598482055664063	2.992842041015625	1.454769744873047	0.2292244110107422	3.00393603515625	1.437300994873047	0.08798690032958985	3.207638427734375	1.343572570800781	-0.07283740997314453	3.396884521484375	1.473492797851562	-0.1035884017944336	3.3645234375	1.560300476074219	-0.1293312683105469	3.30704443359375	1.651102661132812	-0.1389809722900391	3.332867431640625	1.564990173339844	-0.1560083770751953	3.0164345703125	1.458495635986328	0.2920355529785156	3.057078125	1.452819000244141	0.4167787475585937	2.9739677734375	1.324126403808594	0.6525401611328125	2.909351318359375	1.213573989868164	0.8490303955078125	2.918064208984375	1.227070526123047	0.951306884765625
206	6.833333	3.09521044921875	0.9583496551513672	0.3068781433105469	3.067448974609375	1.131547256469727	0.2785139465332031	3.038963623046875	1.269866394042969	0.2631781005859375	3.010288330078125	1.484186065673828	0.2638698425292968	3.003490966796875	1.4476318359375	0.2322355194091797	3.021926513671875	1.435477294921875	0.09158180999755859	3.230894775390625	1.337264373779297	-0.05820944976806641	3.422981201171875	1.465265380859375	-0.06717955780029297	3.38420751953125	1.552546630859375	-0.05844159698486328	3.316552490234375	1.636236083984375	-0.05759217834472656	3.3433876953125	1.562297607421875	-0.03233875274658203	3.024561279296875	1.44964599609375	0.2958311767578125	3.050714111328125	1.43917333984375	0.4237463073730469	2.932195068359375	1.306330078125	0.6404263305664063	2.8386279296875	1.191542572021484	0.8215078125	2.81215576171875	1.196251724243164	0.9212086791992188
207	6.866667	3.0977509765625	0.9508108673095703	0.3039848022460938	3.069226318359375	1.122839866638184	0.2750336303710937	3.03938671875	1.260111511230469	0.2596716613769531	3.010667724609375	1.473247161865234	0.2641490173339844	3.004783203125	1.437561798095703	0.2317391357421875	3.027553955078125	1.441868835449219	0.09201032257080079	3.234818603515625	1.321146392822266	-0.04002836227416992	3.43203662109375	1.432329437255859	-0.000621400773525238	3.39468359375	1.516211364746094	0.02528426170349121	3.33381884765625	1.603947631835938	0.0330169677734375	3.330945068359375	1.490542572021484	0.05737629699707032	3.024038818359375	1.438218597412109	0.2955725708007813	3.047552734375	1.420590637207031	0.4225161743164063	2.890935302734375	1.286637878417969	0.6105530395507812	2.771277587890625	1.164176528930664	0.768160888671875	2.74761669921875	1.146580474853516	0.86656494140625
208	6.9	3.103144287109375	0.9388738136291503	0.2991847534179687	3.07548681640625	1.111972274780273	0.268615478515625	3.044704345703125	1.249892608642578	0.2522870635986328	3.0202685546875	1.464699432373047	0.2645179748535156	3.01588134765625	1.430400848388672	0.2299595794677734	3.04014599609375	1.442280578613281	0.08996375274658203	3.258410888671875	1.309206298828125	-0.01308083534240723	3.4562197265625	1.423456939697266	0.02342000961303711	3.419599365234375	1.5120537109375	0.01763513946533203	3.365083251953125	1.60002001953125	-0.01244379997253418	3.4784931640625	1.543174499511719	0.007492016792297363	3.030677734375	1.427759216308594	0.2953758239746094	3.044857666015625	1.396032989501953	0.4218555297851562	2.855578857421875	1.262476806640625	0.5806142578125	2.71025048828125	1.135586151123047	0.7134885864257813	2.684205322265625	1.112600601196289	0.8108890991210937
209	6.933333000000001	3.10093505859375	0.9259051284790039	0.295169189453125	3.080546875	1.100911071777344	0.2622859191894531	3.043042724609375	1.238490219116211	0.2482633819580078	3.020360107421875	1.454784332275391	0.2648348083496094	3.0228369140625	1.421799713134765	0.2283567962646484	3.057111572265625	1.434137725830078	0.08943907928466797	3.303731689453125	1.374235473632813	-0.02309633827209473	3.51311767578125	1.449245697021484	0.04636476135253906	3.50000732421875	1.542591064453125	0.02461262893676758	3.474107421875	1.635822204589844	-0.02459401512145996	3.581427001953125	1.552098083496094	0.04355668258666992	3.0232802734375	1.416080413818359	0.2957212524414062	3.00902587890625	1.378993194580078	0.421724853515625	2.814266357421875	1.232662155151367	0.5655089111328125	2.65081103515625	1.111618064880371	0.6851242065429688	2.5906396484375	1.082781204223633	0.7651072998046875
210	6.966667000000001	3.101705322265625	0.9159995269775391	0.2930054321289062	3.081657958984375	1.091802635192871	0.2615713806152344	3.04603857421875	1.230193054199219	0.2467079162597656	3.0199541015625	1.446525268554687	0.2653602600097656	3.024484130859375	1.414025970458984	0.2284675598144531	3.052868408203125	1.422337432861328	0.08753775024414062	3.307611572265625	1.386352142333984	-0.01876052474975586	3.521505126953125	1.445711364746094	0.05412118148803711	3.527604248046875	1.530116455078125	0.0067156662940979	3.523375	1.608145935058594	-0.06905363464355468	3.59969189453125	1.539126098632813	0.0228000431060791	3.021950439453125	1.407300689697266	0.2958752136230469	3.0017099609375	1.367525756835938	0.4206055603027344	2.79592822265625	1.210580184936523	0.5366657104492187	2.6246513671875	1.07926522064209	0.6336046142578124	2.53165283203125	1.062899501800537	0.6782274169921875
211	7	3.102425537109375	0.9015374526977539	0.2898260803222656	3.0849794921875	1.077253974914551	0.2600465698242188	3.051947998046875	1.215694305419922	0.2446114654541016	3.022380126953125	1.430504974365234	0.2663036804199219	3.029618408203125	1.399024627685547	0.2291945495605469	3.066259033203125	1.416818664550781	0.09160965728759765	3.3202255859375	1.394501037597656	-0.01766642189025879	3.527150634765625	1.46586865234375	0.06162355804443359	3.600624267578125	1.524873657226562	0.04013056945800781	3.693940185546875	1.566387512207031	0.003631901025772095	3.6248720703125	1.541783569335938	0.01139762592315674	3.022847412109375	1.390749633789063	0.2958916320800781	2.995258056640625	1.35369287109375	0.419546142578125	2.7736669921875	1.199894149780274	0.5039280700683594	2.59003955078125	1.070123092651367	0.5747765502929687	2.49790380859375	1.047321758270264	0.6174552612304688
212	7.033333000000001	3.10621533203125	0.8987299880981445	0.2901618957519531	3.088789794921875	1.07518620300293	0.2596590881347656	3.054785400390625	1.213963897705078	0.2431236877441406	3.023842529296875	1.429331848144531	0.2675562438964844	3.032480712890625	1.39835986328125	0.2300127258300781	3.071826171875	1.418077667236328	0.09272944641113282	3.313361572265625	1.377299194335937	-0.04017618179321289	3.543283447265625	1.396035064697266	-0.001497536897659302	3.5844453125	1.460589111328125	0.0582418212890625	3.6487177734375	1.536882629394531	0.1020938339233398	3.614295654296875	1.475893005371094	0.06935505676269531	3.02336865234375	1.388885314941406	0.2965950317382812	2.991294921875	1.351212921142578	0.4196468200683593	2.762135986328125	1.196765075683594	0.484951904296875	2.577185546875	1.059925468444824	0.541283935546875	2.47581494140625	1.040108203887939	0.5250357666015625
213	7.066667000000001	3.10850927734375	0.8953893737792968	0.2906293029785156	3.090904541015625	1.071219093322754	0.2598839111328125	3.056546142578125	1.209426010131836	0.2431579284667969	3.021550048828125	1.423730194091797	0.2653204650878906	3.031313232421875	1.392727722167969	0.2282819213867187	3.07929345703125	1.408871856689453	0.09377281188964844	3.336321533203125	1.375588073730469	-0.006307810783386231	3.5445302734375	1.420648712158203	0.08852067565917969	3.61124658203125	1.490749786376953	0.09115557861328125	3.701918212890625	1.549758483886719	0.08125035095214844	3.650228271484375	1.480828704833984	0.08906892395019531	3.021308837890625	1.383627075195312	0.2945743408203125	2.987282958984375	1.345980346679688	0.4166652526855469	2.758577880859375	1.189048248291016	0.4732499389648437	2.573430419921875	1.050917701721191	0.5222349243164063	2.47130126953125	1.035346557617187	0.5083591918945313
214	7.1	3.110941650390625	0.8877383193969727	0.2862002258300781	3.09349072265625	1.064145118713379	0.2560227355957031	3.05962451171875	1.202855606079102	0.2393430786132812	3.02658740234375	1.417808654785156	0.2635860900878906	3.03630078125	1.387017181396484	0.2261937561035156	3.080715087890625	1.402459991455078	0.08999852752685547	3.33980517578125	1.372242889404297	-0.007665663719177246	3.5319111328125	1.428393829345703	0.1131320190429688	3.618422119140625	1.469124145507813	0.09649925994873047	3.699232177734375	1.541413146972656	0.08623377227783204	3.651590576171875	1.471016326904297	0.1107587661743164	3.02574365234375	1.377305206298828	0.2924889221191406	2.9905634765625	1.338660919189453	0.414303955078125	2.758483154296875	1.181210388183594	0.4577813415527344	2.568286376953125	1.045275421142578	0.4950491333007813	2.46575146484375	1.026477531433105	0.48771630859375
215	7.133333	3.110941650390625	0.8877374267578125	0.2861999816894531	3.09349072265625	1.064143852233887	0.2560224304199219	3.059623779296875	1.202853988647461	0.2393428039550781	3.0265859375	1.417806518554688	0.2635862121582031	3.036299560546875	1.387015167236328	0.2261938781738281	3.080708984375	1.402457641601563	0.08999729156494141	3.339791259765625	1.372263366699219	-0.007693201065063477	3.531921630859375	1.428409637451172	0.1130668792724609	3.618413330078125	1.469176727294922	0.09642587280273437	3.699194091796875	1.541498352050781	0.08616336822509765	3.65158447265625	1.471076599121094	0.1106779098510742	3.025742431640625	1.377303100585938	0.2924889526367188	2.990563232421875	1.338658294677734	0.4143038635253906	2.7584853515625	1.181205368041992	0.4577823181152344	2.568291015625	1.045267807006836	0.4950511169433593	2.46575634765625	1.026468328475952	0.4877186584472656
216	7.166667	3.10887451171875	0.8853688201904297	0.2845572204589844	3.092489501953125	1.061842903137207	0.2541450500488281	3.060096923828125	1.200866058349609	0.23710791015625	3.034696533203125	1.416547546386719	0.2639988708496094	3.042728515625	1.385832489013672	0.2261455688476562	3.084213623046875	1.402116912841797	0.08912271118164063	3.345349365234375	1.363858581542969	8.249282836914062e-05	3.54387060546875	1.422039794921875	0.1089730529785156	3.636214111328125	1.443404937744141	0.08808030700683593	3.69595703125	1.534203247070312	0.09504570770263672	3.64683984375	1.451406829833984	0.1556119689941406	3.032995361328125	1.375800201416016	0.2925211791992188	2.999654052734375	1.334339691162109	0.4139309997558594	2.772663330078125	1.170741958618164	0.4614488830566406	2.577591064453125	1.042156936645508	0.4996332397460937	2.47652978515625	1.015731287956238	0.5027109375
217	7.200000000000001	3.102700927734375	0.8862564010620118	0.28426171875	3.093579833984375	1.064575157165527	0.2548963470458984	3.066245361328125	1.20563932800293	0.2381458587646484	3.0355048828125	1.42190625	0.2659419555664063	3.04585107421875	1.391517517089844	0.2279817657470703	3.09763623046875	1.411766845703125	0.0940758285522461	3.35637841796875	1.392824005126953	-0.01200382423400879	3.587897705078125	1.425504791259766	0.01389793872833252	3.6211943359375	1.517240661621094	0.01771924018859863	3.619905029296875	1.618453125	0.05973806381225586	3.57957177734375	1.500964172363281	0.1134868240356445	3.03326708984375	1.380604888916016	0.2941748352050781	2.994416748046875	1.339804779052734	0.4150794677734375	2.77516796875	1.17062353515625	0.4848471984863281	2.591688232421875	1.030194892883301	0.542856689453125	2.486925537109375	1.02288783454895	0.5483253173828125
218	7.233333	3.096294921875	0.8905967483520508	0.2823617858886719	3.0903310546875	1.070673599243164	0.2537336120605469	3.06449365234375	1.213403396606445	0.2384882354736328	3.044245361328125	1.432658630371094	0.2668676147460938	3.05206396484375	1.401528747558594	0.2283704528808594	3.10241748046875	1.421370697021484	0.09257687377929688	3.364031494140625	1.410504943847656	-0.01369710254669189	3.5937255859375	1.453899291992188	0.02642681503295899	3.6526884765625	1.532665832519531	0.02252887153625488	3.6304287109375	1.616001281738281	0.09158621978759765	3.66094580078125	1.562376586914062	0.07319022369384766	3.04102685546875	1.39120166015625	0.2955067749023437	3.004495361328125	1.353722991943359	0.4193857421875	2.791633056640625	1.183669586181641	0.5125289306640625	2.6127255859375	1.043275581359863	0.5897760620117187	2.5111943359375	1.035126575469971	0.6192003784179687
219	7.266667	3.089970947265625	0.89725732421875	0.281854736328125	3.08602880859375	1.078839118957519	0.2547557678222656	3.064199462890625	1.223293029785156	0.2403012542724609	3.05709716796875	1.44459194946289	0.2705459289550781	3.0624052734375	1.413127105712891	0.2314671325683594	3.120869384765625	1.419048400878906	0.09656771850585938	3.38190234375	1.406162841796875	-0.01569607830047607	3.609242919921875	1.468805023193359	0.02154180717468262	3.682350830078125	1.530184936523437	-0.005134131908416748	3.577692626953125	1.553823547363281	0.0241597728729248	3.688791748046875	1.5571396484375	0.05413063049316406	3.052017578125	1.402918029785156	0.2991878051757813	3.014689697265625	1.355385040283203	0.4203116760253906	2.80904296875	1.19424787902832	0.5457788085937501	2.636446533203125	1.061014442443848	0.6502098388671875	2.5368056640625	1.053298580169678	0.687642822265625
220	7.300000000000001	3.087361572265625	0.9052325668334961	0.2834315490722656	3.082322509765625	1.085808395385742	0.2551851043701172	3.060131591796875	1.22952082824707	0.2403282928466797	3.0505771484375	1.450373596191406	0.2656321716308594	3.05417626953125	1.418198822021485	0.2272233581542969	3.10909423828125	1.417683898925781	0.0914002685546875	3.369902099609375	1.35482763671875	0.0006384551525115967	3.582870849609375	1.432108306884766	0.07257342529296874	3.63347900390625	1.504635467529297	0.02878128433227539	3.531033935546875	1.546022521972656	0.03623907852172852	3.6441142578125	1.541323425292969	0.0621905403137207	3.0480048828125	1.409508392333984	0.2953644409179688	3.022922119140625	1.367988891601563	0.42111279296875	2.842419921875	1.206119201660156	0.5776063232421875	2.691335693359375	1.071591064453125	0.7080591430664063	2.594525146484375	1.06733203125	0.7516525268554688
221	7.333333	3.086416748046875	0.9206097640991211	0.2882716979980469	3.083454833984375	1.099175193786621	0.2572733154296875	3.06631396484375	1.242291305541992	0.2423562774658203	3.044444580078125	1.460538024902344	0.2657057495117188	3.044154052734375	1.428013702392578	0.2279957733154297	3.091058349609375	1.428619232177734	0.09053954315185547	3.332824462890625	1.315789367675781	0.003093406677246094	3.53159375	1.427809692382813	0.06201663208007813	3.588604248046875	1.501949432373047	0.03330165863037109	3.63420458984375	1.601698059082031	0.02848564720153809	3.6112919921875	1.517036376953125	0.09454421234130859	3.049837646484375	1.420722442626953	0.2957413330078125	3.0469091796875	1.375902923583984	0.4215806274414062	2.882017333984375	1.227395568847656	0.6021231689453125	2.743833740234375	1.104139747619629	0.7526484985351563	2.663789306640625	1.074379638671875	0.8143219604492188
222	7.366667	3.086761962890625	0.937917366027832	0.2932771911621094	3.07864599609375	1.115997436523438	0.2605074157714844	3.0592216796875	1.258771331787109	0.2451803283691406	3.0506787109375	1.478465667724609	0.2628441772460938	3.04576904296875	1.444921783447266	0.2263690490722656	3.092421142578125	1.434757995605469	0.08920894622802734	3.333837890625	1.335526580810547	-0.0141937952041626	3.529258056640625	1.455725524902344	0.03954561233520508	3.607175537109375	1.504945861816406	0.006732311248779297	3.669395263671875	1.595268737792969	0.002068363189697265	3.6192998046875	1.522515747070313	0.0836949462890625	3.056288330078125	1.439309173583984	0.293691650390625	3.06694970703125	1.401130035400391	0.421284423828125	2.929199462890625	1.252585052490234	0.623252197265625	2.814345947265625	1.128629028320312	0.7917243041992188	2.738444580078125	1.098053558349609	0.8580531005859375
223	7.4	3.085444580078125	0.9538434638977051	0.2964957275390625	3.07745654296875	1.131714340209961	0.264729248046875	3.058300537109375	1.274371917724609	0.2510110778808594	3.051835205078125	1.493765411376953	0.267323974609375	3.04401123046875	1.460003356933594	0.2317153930664063	3.082643310546875	1.447769470214844	0.09257586669921875	3.3002529296875	1.359616088867188	-0.06025445556640625	3.500177978515625	1.475532379150391	-0.01690397453308105	3.591777587890625	1.502987518310547	-0.03652689743041992	3.693544677734375	1.542881042480469	-0.04369560241699219	3.609603759765625	1.513132690429687	0.03527434158325195	3.059699951171875	1.454936340332031	0.2979163818359375	3.0861474609375	1.424745574951172	0.4250522155761719	2.98224072265625	1.272390563964844	0.642930908203125	2.8965283203125	1.144532196044922	0.824590087890625	2.837840087890625	1.126676246643066	0.9099395751953125
224	7.433333000000001	3.085171142578125	0.9642242431640625	0.2975042724609375	3.076974853515625	1.144092559814453	0.2650348205566406	3.057976318359375	1.288433715820313	0.2509382019042969	3.05093017578125	1.510608856201172	0.2635872802734375	3.041517578125	1.4757412109375	0.2286257171630859	3.069487060546875	1.452687774658203	0.08657608795166015	3.2690244140625	1.372303924560547	-0.09791317749023437	3.463716796875	1.508939514160156	-0.09901243591308594	3.51290283203125	1.584361511230469	-0.1395579223632812	3.57604833984375	1.674892456054688	-0.1297530364990234	3.52374755859375	1.640388122558594	-0.1211293487548828	3.060572265625	1.471961791992187	0.2948495788574219	3.09768505859375	1.446167114257813	0.4219180297851562	3.021165283203125	1.299861663818359	0.6588147583007813	2.956587890625	1.178384979248047	0.8565272216796875	2.913792236328125	1.165996322631836	0.9530697021484374
225	7.466667000000001	3.0831396484375	0.9837729625701904	0.2985922546386719	3.073371337890625	1.163287963867188	0.2658289184570313	3.0538837890625	1.307458770751953	0.2524801177978516	3.0473212890625	1.529288452148438	0.266697265625	3.03639208984375	1.494657562255859	0.2320286712646484	3.05803466796875	1.486007476806641	0.08746889495849609	3.23502001953125	1.379355773925781	-0.1059832000732422	3.471983642578125	1.394168518066406	-0.09762177276611328	3.48063134765625	1.483701538085938	-0.1380885314941406	3.54553076171875	1.573185485839844	-0.1325342254638672	3.517634765625	1.529298522949219	-0.1203681716918945	3.058345458984375	1.490514770507813	0.2972399597167969	3.105128173828125	1.473757049560547	0.4224455261230469	3.06862158203125	1.327860168457031	0.6685426025390625	3.035038330078125	1.208062103271484	0.8744544677734375	3.0216572265625	1.191461883544922	0.978492431640625
226	7.5	3.08694384765625	1.007397540569305	0.3022840576171875	3.068215087890625	1.184839920043945	0.2766107788085937	3.04587744140625	1.3270166015625	0.2691576232910156	3.055572509765625	1.54613671875	0.2730215454101563	3.03564208984375	1.511549652099609	0.2437073211669922	3.024534423828125	1.5111435546875	0.09969292449951171	3.17786181640625	1.404120056152344	-0.1076767883300781	3.34839404296875	1.329397583007812	-0.2500050354003907	3.304211669921875	1.34536669921875	-0.3352080993652344	3.358685546875	1.354594146728516	-0.4293776550292969	3.320728759765625	1.341887359619141	-0.3848825073242187	3.070422119140625	1.508378143310547	0.3020513916015625	3.1256728515625	1.494208587646484	0.4220683898925781	3.1205205078125	1.355954284667969	0.670669921875	3.114343017578125	1.241802536010742	0.878642333984375	3.12960302734375	1.221402679443359	0.9802589111328125
227	7.533333000000001	3.0816220703125	1.014325374603271	0.3018545837402344	3.06178271484375	1.191271636962891	0.2762516784667969	3.03847119140625	1.333034027099609	0.26981591796875	3.036833984375	1.551863037109375	0.2754259338378906	3.01716455078125	1.516563049316406	0.2469738616943359	2.9903603515625	1.516142517089844	0.105349853515625	3.120574462890625	1.417024078369141	-0.1201665115356445	3.272009033203125	1.3493544921875	-0.2850286865234375	3.211549072265625	1.347847747802734	-0.3609837036132812	3.29563818359375	1.353438354492188	-0.4300353698730469	3.19332568359375	1.352127532958984	-0.39702001953125	3.055229736328125	1.514806457519531	0.3031187438964844	3.121212646484375	1.506955871582031	0.4178700561523437	3.177111572265625	1.376731536865234	0.663878662109375	3.222808837890625	1.268509460449219	0.86951025390625	3.253578857421875	1.262820861816406	0.9692581787109374
228	7.566667000000001	3.078757080078125	1.035385978698731	0.3099240417480469	3.060155517578125	1.211857437133789	0.2883316955566406	3.041590576171875	1.353413177490234	0.2819991760253907	3.04386962890625	1.570555908203125	0.2948385925292969	3.0202646484375	1.536666320800781	0.2682632446289063	2.983599853515625	1.5368994140625	0.1298009338378906	3.048392333984375	1.454728790283203	-0.126552116394043	3.152121337890625	1.395766387939453	-0.3259785766601562	3.075170166015625	1.391363677978516	-0.3840142211914063	3.05187548828125	1.376188690185547	-0.488651611328125	3.044124755859375	1.392631103515625	-0.4045098571777344	3.0650771484375	1.532627258300781	0.3184853820800781	3.142503662109375	1.518466003417969	0.4241638793945313	3.232890380859375	1.394706024169922	0.6610374145507812	3.307849853515625	1.291653961181641	0.85888720703125	3.34055810546875	1.275371520996094	0.9561353759765625
229	7.6	3.07894775390625	1.050947410583496	0.3113098449707031	3.05952392578125	1.22792268371582	0.2937991943359375	3.041982177734375	1.36977587890625	0.2888464660644531	3.0490263671875	1.587196899414062	0.2974015502929688	3.022296142578125	1.553267150878906	0.2739494018554687	2.959760009765625	1.555940185546875	0.1449912567138672	2.97983056640625	1.46937841796875	-0.1174788055419922	3.04413330078125	1.409539428710938	-0.3328291015625	2.95608056640625	1.393176025390625	-0.3689183959960938	2.90094921875	1.391409759521484	-0.4621791381835937	2.928801025390625	1.394517822265625	-0.4079048767089844	3.0719228515625	1.549267639160156	0.3195020141601562	3.160822509765625	1.533041687011719	0.4155433959960937	3.285681396484375	1.414549468994141	0.639349365234375	3.38981591796875	1.315716827392578	0.8260512084960937	3.44199462890625	1.311968139648438	0.91589697265625
230	7.633333	3.078854736328125	1.069500839233398	0.315757568359375	3.06083349609375	1.24769970703125	0.2974530334472656	3.045761962890625	1.390812561035156	0.2945364990234375	3.061633544921875	1.609263244628906	0.3000121459960938	3.029855224609375	1.576022583007813	0.2817941284179687	2.94304443359375	1.577113891601563	0.1665797729492187	2.89743798828125	1.479022796630859	-0.0904599609375	2.9327900390625	1.419129058837891	-0.3139505310058594	2.8398681640625	1.408827392578125	-0.3404542846679687	2.772090576171875	1.408113952636719	-0.42587353515625	2.817376220703125	1.399693084716797	-0.3857962036132813	3.08693798828125	1.57035986328125	0.3181494140625	3.1933876953125	1.550986206054688	0.3950035095214844	3.3311513671875	1.431179718017578	0.6127404174804687	3.488794189453125	1.327330352783203	0.7560753784179688	3.532900146484375	1.330991119384766	0.8508848876953125
231	7.666667	3.075244140625	1.080978584289551	0.3222006530761719	3.058195556640625	1.260191528320312	0.3046398620605469	3.0444443359375	1.404105987548828	0.301595947265625	3.063734130859375	1.623359252929688	0.3038824462890625	3.030075927734375	1.590274475097656	0.2883260192871094	2.924127685546875	1.585384521484375	0.1895517120361328	2.8209140625	1.491075347900391	-0.05323983764648438	2.796717529296875	1.435172393798828	-0.2803617248535156	2.699878662109375	1.435940338134766	-0.2927140808105469	2.7521953125	1.430234008789062	-0.38879638671875	2.671015380859375	1.42070654296875	-0.3369129333496094	3.089917236328125	1.584066650390625	0.3205070190429687	3.206748779296875	1.571683959960938	0.3835499877929687	3.382457763671875	1.438855407714844	0.5651430053710937	3.5417734375	1.320695281982422	0.6969021606445313	3.566206787109375	1.297723175048828	0.7965252685546875
232	7.700000000000001	3.075154052734375	1.08325813293457	0.3302997436523438	3.05990869140625	1.262311096191406	0.3134521484375	3.048256103515625	1.406122283935547	0.311791015625	3.06259033203125	1.6252548828125	0.3159511413574219	3.027538330078125	1.59166650390625	0.3058475341796875	2.902796142578125	1.585054992675781	0.2329705352783203	2.754318603515625	1.491842590332031	0.0151982307434082	2.700314208984375	1.44553759765625	-0.2084030303955078	2.603325439453125	1.44159130859375	-0.2001759490966797	2.662295654296875	1.456507019042969	-0.2910057373046875	2.60032666015625	1.394849792480469	-0.2661791076660156	3.092148193359375	1.586439697265625	0.3266673889160156	3.2240751953125	1.577942687988281	0.3416460876464844	3.43712646484375	1.410286895751953	0.4290808410644531	3.61465869140625	1.270795043945312	0.5031432495117187	3.64650830078125	1.228648254394531	0.5937600708007813
233	7.733333	3.07217041015625	1.08938249206543	0.3347647399902344	3.055465576171875	1.269276397705078	0.3181354675292969	3.042832763671875	1.413766906738281	0.3170538940429687	3.05504443359375	1.634210327148438	0.31869091796875	3.0194375	1.599999389648437	0.311880126953125	2.884518310546875	1.597536193847656	0.2577948913574219	2.685765625	1.4976142578125	0.08606703948974609	2.56759765625	1.428127899169922	-0.1058775787353516	2.476323974609375	1.463264038085938	-0.1009653778076172	2.53701171875	1.429233337402344	-0.1860188903808594	2.44762109375	1.409159545898437	-0.1422430419921875	3.0860341796875	1.59558984375	0.3270178833007812	3.219541015625	1.590415649414063	0.3210310668945313	3.473287109375	1.459819305419922	0.2975464477539063	3.681615234375	1.349862426757813	0.2580362548828125	3.72708642578125	1.286560302734375	0.329047607421875
234	7.766667	3.0700966796875	1.092157089233398	0.3367360229492187	3.052123291015625	1.272584930419922	0.3203321228027344	3.03863134765625	1.417507415771484	0.3201453552246094	3.04611767578125	1.638928527832031	0.3218101806640625	3.010818359375	1.603834167480469	0.3168869934082031	2.87065087890625	1.602205627441406	0.2764908752441406	2.6465400390625	1.498018707275391	0.1406741027832031	2.495455322265625	1.417689910888672	-0.02285699462890625	2.40258642578125	1.445773895263672	-0.007272664546966553	2.471440185546875	1.405104858398438	-0.08319592285156251	2.37933837890625	1.37698486328125	-0.02685335731506348	3.078476806640625	1.600851501464844	0.3282771301269531	3.211685791015625	1.6025546875	0.312044189453125	3.472417724609375	1.505269653320312	0.2404985504150391	3.665552978515625	1.427926849365234	0.1214779739379883	3.76858251953125	1.422820007324219	0.1450052337646484
235	7.800000000000001	3.072051513671875	1.110518989562988	0.3521130676269531	3.048264892578125	1.289562774658203	0.3285406188964844	3.036309814453125	1.434666809082031	0.3259359130859375	3.062467041015625	1.6545810546875	0.3352491149902344	3.024790771484375	1.622198669433594	0.3412663269042969	2.88014892578125	1.6359423828125	0.3551128845214844	2.631539794921875	1.541888732910156	0.2605057678222656	2.498974609375	1.452132843017578	0.0860185775756836	2.4052333984375	1.422719055175781	0.0896126708984375	2.48871337890625	1.399362274169922	0.02137492561340332	2.383505859375	1.376216400146484	0.05960483169555664	3.091781005859375	1.614166442871094	0.3282783813476562	3.220856689453125	1.595073120117187	0.2966048278808594	3.483630615234375	1.479226776123047	0.283450927734375	3.627763916015625	1.435618713378906	0.09682816314697265	3.72615576171875	1.471356536865234	0.1125545883178711
236	7.833333	3.06954052734375	1.110453880310059	0.3617155456542969	3.036978515625	1.2877880859375	0.3396790161132813	3.0168310546875	1.431346374511719	0.3312007446289063	3.03658984375	1.651473449707031	0.3348326416015625	3.000178466796875	1.618243774414063	0.3426029663085938	2.856384521484375	1.630100219726562	0.3617306518554688	2.600226806640625	1.52352099609375	0.3149999694824219	2.524228759765625	1.455098480224609	0.1021484298706055	2.4310810546875	1.432260467529297	0.1224846801757812	2.490661865234375	1.389083587646484	0.04069890975952149	2.406868408203125	1.380976257324219	0.05703447341918946	3.066813720703125	1.611893737792969	0.3279739379882812	3.19755517578125	1.601749389648437	0.3009246520996094	3.451955078125	1.474614318847656	0.3369866638183594	3.57624072265625	1.387966369628906	0.1519758148193359	3.67157470703125	1.421937164306641	0.18198388671875
237	7.866667	3.075708984375	1.117471153259277	0.3653765869140625	3.038447998046875	1.294095611572266	0.3438659057617188	3.0182109375	1.437917724609375	0.3386798400878906	3.0293818359375	1.65865087890625	0.3482451477050781	2.99588427734375	1.623508850097656	0.3599676208496094	2.856261474609375	1.615895202636719	0.4007763366699219	2.622435791015625	1.510299194335937	0.51681103515625	2.47427294921875	1.449395843505859	0.3430501708984375	2.500925048828125	1.435650573730469	0.2496260070800781	2.501956787109375	1.405229766845703	0.1438134002685547	2.53774560546875	1.384839691162109	0.2651280822753906	3.05984375	1.620727233886719	0.335397216796875	3.184520751953125	1.623337890625	0.2863458557128906	3.44165380859375	1.514708740234375	0.3526772155761719	3.60985205078125	1.373282531738281	0.2578866271972656	3.674229248046875	1.442488067626953	0.2106910552978516
238	7.9	3.06627001953125	1.130131607055664	0.3691827087402344	3.03082861328125	1.307023773193359	0.3525321960449219	3.00804150390625	1.449830352783203	0.3444273071289062	3.030944580078125	1.66858447265625	0.3596299438476562	2.998881103515625	1.634370300292969	0.3763309631347656	2.86534619140625	1.633956481933594	0.4332769470214844	2.652360107421875	1.549036987304687	0.59507763671875	2.476354248046875	1.476948944091797	0.7340109252929687	2.38565673828125	1.440820465087891	0.73958642578125	2.324135986328125	1.350428344726562	0.7488291015625	2.360508056640625	1.438117523193359	0.768456787109375	3.056468505859375	1.630271667480469	0.3397606201171875	3.168540283203125	1.6309345703125	0.2671281127929688	3.42284375	1.510852111816406	0.215439697265625	3.58178271484375	1.427351104736328	0.0584154281616211	3.65671240234375	1.491965942382812	0.02240995025634766
239	7.933333000000001	3.061140625	1.133492828369141	0.3789237060546875	3.022744873046875	1.309380767822266	0.3634917297363282	2.989330322265625	1.44918310546875	0.3491588134765625	3.021936279296875	1.665916198730469	0.3668554077148438	2.9928232421875	1.63198095703125	0.3884248657226563	2.88085205078125	1.63523876953125	0.4801522216796875	2.652974609375	1.547683288574219	0.6170435791015625	2.46832421875	1.474315887451172	0.74235302734375	2.37190478515625	1.459667724609375	0.7421264038085937	2.324841796875	1.385476654052734	0.8073753051757813	2.342072998046875	1.477761749267578	0.7568457641601563	3.041640380859375	1.627892944335938	0.3410354919433594	3.1436103515625	1.624962341308594	0.2553949584960937	3.3821240234375	1.522070434570312	0.1377101593017578	3.518945556640625	1.472618347167969	-0.05049539947509766	3.618809326171875	1.49033544921875	-0.07769895935058593
240	7.966667000000001	3.058100341796875	1.132077713012695	0.3894727478027344	3.02176220703125	1.307533172607422	0.3721858825683594	2.993397216796875	1.447984100341797	0.3588051147460937	3.028836669921875	1.664063720703125	0.3651568908691406	3.00293603515625	1.631149353027344	0.3914571228027344	2.907015380859375	1.641258117675781	0.4987034606933594	2.724375	1.549343444824219	0.6882811279296875	2.57270947265625	1.472452697753906	0.8490678100585938	2.476521728515625	1.485555023193359	0.8450466918945313	2.40786767578125	1.467445983886719	0.9277841796875	2.435215087890625	1.480967834472656	0.8502802734375	3.044592041015625	1.625273559570312	0.3381565246582031	3.136447021484375	1.625186401367188	0.2423948669433594	3.34080517578125	1.530726013183594	0.06910343170166015	3.4444287109375	1.483917266845703	-0.1388230590820312	3.525304443359375	1.541591674804688	-0.1716361541748047
241	8	3.048085205078125	1.133936447143555	0.3945718383789062	3.01341162109375	1.310079986572266	0.3812190551757813	2.99058544921875	1.451916351318359	0.3726436767578125	3.019067138671875	1.669090698242187	0.3765833740234375	2.9996611328125	1.63488232421875	0.4065722961425781	2.9249599609375	1.642016662597656	0.5297616577148437	2.7807001953125	1.549322814941406	0.7496483154296875	2.661626220703125	1.471954162597656	0.9356800537109375	2.5658623046875	1.480688598632812	0.949603271484375	2.529595458984375	1.460343536376953	1.050393920898437	2.539343017578125	1.504932647705078	0.9470896606445313	3.030869140625	1.631274108886719	0.3463710327148438	3.10092529296875	1.627570068359375	0.2337308654785156	3.299618896484375	1.520470458984375	0.0611812629699707	3.3254013671875	1.492537719726563	-0.1727478485107422	3.4258310546875	1.520034851074219	-0.1828852386474609
242	8.033333000000001	3.037807373046875	1.133700531005859	0.4053586730957031	3.001532958984375	1.310245422363281	0.3940520324707031	2.97959619140625	1.452801300048828	0.3877651672363281	3.009897216796875	1.670462341308594	0.38773583984375	2.99361572265625	1.636376708984375	0.4199020690917969	2.942274658203125	1.645199401855469	0.554900146484375	2.842471435546875	1.549982055664063	0.7982459716796875	2.75630224609375	1.469625183105469	1.001312255859375	2.66900146484375	1.482991516113281	1.042547973632812	2.61608251953125	1.456095642089844	1.134413208007812	2.625236572265625	1.438847900390625	1.056212646484375	3.01808544921875	1.632351745605469	0.3564567565917969	3.067420654296875	1.628573425292969	0.2328754730224609	3.255221923828125	1.520732360839844	0.04758171844482422	3.204005615234375	1.468903350830078	-0.1787216491699219	3.300388427734375	1.472319213867187	-0.2201090240478516
243	8.066667000000001	3.030639892578125	1.128454711914062	0.4181528625488281	2.992511474609375	1.303990203857422	0.4104970397949219	2.9698603515625	1.445864501953125	0.4062195129394531	3.00196826171875	1.662207275390625	0.4003152770996094	2.990584228515625	1.628577453613281	0.434657470703125	2.961117431640625	1.644369812011719	0.5747877197265625	2.913669921875	1.557226745605469	0.8350013427734375	2.874134033203125	1.484116943359375	1.053463256835937	2.7865283203125	1.469407989501953	1.092525390625	2.71455078125	1.438968109130859	1.168357666015625	2.75325927734375	1.453208038330078	1.1106748046875	3.0047626953125	1.624059143066406	0.3684907531738281	3.03423828125	1.634828857421875	0.2397274475097656	3.157055908203125	1.516516662597656	0.01293079566955566	3.096912109375	1.452437408447266	-0.206846923828125	3.151435791015625	1.476776184082031	-0.2925915222167969
244	8.1	3.022300537109375	1.123918739318848	0.4273056640625	2.983399658203125	1.299625793457031	0.4208892822265625	2.9554345703125	1.440766021728516	0.4161472778320313	2.989271484375	1.657073791503906	0.4067928466796875	2.982606201171875	1.623274841308594	0.4423016357421875	2.98479736328125	1.647735107421875	0.5844872436523437	2.989281005859375	1.543153747558594	0.8430302124023438	2.911391357421875	1.469502044677734	1.051153442382813	2.913428466796875	1.46195864868164	1.148033325195313	2.92584326171875	1.448307342529297	1.255527221679688	2.874625	1.467704406738281	1.177840087890625	2.9868369140625	1.619076477050781	0.3746369018554688	3.003441162109375	1.632404113769531	0.2436137237548828	3.051330322265625	1.50829833984375	-0.007539421081542969	2.98061767578125	1.447262969970703	-0.2254325866699219	3.035137451171875	1.457008605957031	-0.3142274169921875
245	8.133333	3.01264501953125	1.114256538391113	0.4300205993652344	2.97276318359375	1.288999786376953	0.4249214172363281	2.945690185546875	1.429712524414062	0.4209361572265625	2.976265380859375	1.645430114746094	0.4089221496582031	2.975204833984375	1.611396606445312	0.4445234375	3.000470947265625	1.638623107910156	0.5833154907226562	3.0633486328125	1.531318054199219	0.8316549682617187	3.020756103515625	1.466119415283203	1.051372436523438	3.05040087890625	1.471729858398438	1.143329833984375	3.106230224609375	1.464993072509766	1.236238525390625	3.033314697265625	1.461150482177734	1.185992919921875	2.969312744140625	1.60787744140625	0.377235107421875	2.96476318359375	1.619960510253906	0.2456907958984375	2.96107421875	1.485998199462891	-0.003562882423400879	2.844413330078125	1.431844390869141	-0.2015094909667969	2.891516357421875	1.425800933837891	-0.2942648315429687
246	8.166667	3.0054482421875	1.105591918945313	0.4354512329101562	2.966989990234375	1.280667907714844	0.4330356140136719	2.934244384765625	1.420180328369141	0.4312588195800781	2.96991064453125	1.634621948242188	0.4130006713867188	2.972421630859375	1.600887512207031	0.4487972106933594	3.0141845703125	1.625224182128906	0.5840623779296875	3.119558349609375	1.524316467285156	0.8203203735351563	3.136017578125	1.452801147460937	1.041520874023437	3.0772294921875	1.485508666992188	1.111063598632813	3.177578857421875	1.445521545410156	1.1220048828125	3.02589892578125	1.466183441162109	1.11276171875	2.9576669921875	1.597121887207031	0.3829126586914062	2.93128515625	1.599469604492187	0.2534491729736328	2.85938720703125	1.479045532226563	0.007730662822723389	2.73117822265625	1.403971740722656	-0.1756410369873047	2.758746337890625	1.415281402587891	-0.2754695129394531
247	8.200000000000001	2.999137939453125	1.096915519714355	0.4436473999023438	2.952312744140625	1.271475891113281	0.4504829711914062	2.92277001953125	1.412966796875	0.4541797790527344	2.9625712890625	1.628613830566406	0.4353885192871094	2.969842529296875	1.593458129882813	0.4697433166503907	3.036777099609375	1.603800537109375	0.5978624267578125	3.1781103515625	1.509175964355469	0.82046630859375	3.246371826171875	1.440346405029297	1.034681640625	3.1638720703125	1.453949920654297	1.085060546875	3.11479736328125	1.459388122558594	1.182843139648438	3.14412060546875	1.384760620117187	1.1275	2.9441240234375	1.592082397460937	0.4065688171386719	2.8942197265625	1.586191711425781	0.2830813903808594	2.780164306640625	1.473947814941406	0.04670944976806641	2.622562744140625	1.399498626708984	-0.1155031356811523	2.68207666015625	1.40536181640625	-0.2019395751953125
248	8.233333	2.993009521484375	1.085880920410156	0.4505284118652344	2.9455986328125	1.261505401611328	0.4609680786132813	2.9164169921875	1.404094085693359	0.4669873352050781	2.95521533203125	1.621335021972656	0.4453597717285157	2.966546630859375	1.58552099609375	0.4784505310058594	3.049368408203125	1.58324951171875	0.5986661376953125	3.234213134765625	1.489587646484375	0.790283447265625	3.356242431640625	1.410024658203125	0.9770782470703125	3.302082763671875	1.363907165527344	1.044989624023438	3.22592578125	1.335262908935547	1.11954638671875	3.277739013671875	1.336138122558594	1.0649111328125	2.932952392578125	1.584929321289062	0.418490966796875	2.863621337890625	1.576185302734375	0.3037854309082031	2.700553466796875	1.465624176025391	0.09429803466796875	2.522458984375	1.385626403808594	-0.04507936477661133	2.569073486328125	1.393364044189453	-0.1398439178466797
249	8.266667	2.9902666015625	1.079705963134766	0.4517580261230469	2.9419111328125	1.253840087890625	0.4633372192382813	2.9102216796875	1.394915832519531	0.4706464538574219	2.941506591796875	1.61201416015625	0.4493070068359375	2.9557138671875	1.57643115234375	0.4810466613769531	3.047242431640625	1.572729858398437	0.5935841674804687	3.263636474609375	1.476700073242188	0.7440352783203125	3.4301767578125	1.391581146240234	0.8870285644531249	3.367870361328125	1.360001739501953	0.95539892578125	3.2849541015625	1.35295068359375	1.026851318359375	3.309788330078125	1.357347595214844	0.9316336669921875	2.918789794921875	1.575488708496094	0.4235829467773438	2.839004638671875	1.5637998046875	0.3171975402832031	2.66090380859375	1.445184234619141	0.1277257080078125	2.478631103515625	1.354744079589844	0.003478787899017334	2.5222158203125	1.356587158203125	-0.09229705047607421
250	8.300000000000001	2.98123779296875	1.071893196105957	0.4567915344238281	2.93138134765625	1.242925521850586	0.47031787109375	2.895964111328125	1.38097119140625	0.4798178100585938	2.921127197265625	1.596337890625	0.4638460693359375	2.938973876953125	1.560382690429687	0.49209716796875	3.0378701171875	1.549588256835937	0.5950414428710937	3.2613056640625	1.394588134765625	0.6463993530273437	3.416264892578125	1.248229827880859	0.738687255859375	3.419703369140625	1.288621765136719	0.8261848754882812	3.425125	1.358696685791016	0.9084627075195313	3.360535888671875	1.323492584228516	0.83149951171875	2.896653564453125	1.560834289550781	0.4396496887207031	2.79982470703125	1.551731506347656	0.3508446044921875	2.619988525390625	1.41779248046875	0.1798749847412109	2.443381103515625	1.303662475585937	0.07447608184814453	2.477991455078125	1.313093292236328	-0.02296075248718262
251	8.333333	2.946714599609375	1.033961902618408	0.4662175903320313	2.906987060546875	1.198243133544922	0.4846236267089844	2.876382080078125	1.329917205810547	0.4987435913085937	2.90342431640625	1.534692687988281	0.4868494873046875	2.9242021484375	1.498960144042969	0.5086044006347656	3.035507080078125	1.513309143066406	0.5858309936523437	3.211658935546875	1.359206451416016	0.7065555419921875	3.32834619140625	1.225971008300781	0.83879150390625	3.397536865234375	1.284070556640625	0.8548488159179688	3.47629345703125	1.331143920898437	0.901591796875	3.36840087890625	1.344821563720703	0.8427131958007813	2.87505126953125	1.502492248535156	0.4675604553222656	2.776951171875	1.524243713378906	0.3926617126464844	2.5113466796875	1.508723724365234	0.3578202819824219	2.287666015625	1.500717651367188	0.3590935974121094	2.2718662109375	1.596323303222656	0.3783887939453125
252	8.366667	2.94068408203125	1.022695241928101	0.4668102416992188	2.902726806640625	1.191033432006836	0.4875790710449219	2.884091064453125	1.328316741943359	0.4982463684082031	2.91593701171875	1.537221496582031	0.4891825256347656	2.934551513671875	1.500331939697266	0.51311865234375	3.038526611328125	1.506241455078125	0.6055867919921875	3.193252685546875	1.350513885498047	0.7614392700195313	3.296476806640625	1.219185989379883	0.9136117553710937	3.38232763671875	1.255697067260742	0.9037457275390625	3.48095703125	1.291636383056641	0.8958385620117187	3.3618154296875	1.324018493652344	0.8793158569335937	2.88829296875	1.504788330078125	0.466871337890625	2.797233154296875	1.528240112304688	0.3798453674316406	2.52884423828125	1.477611328125	0.4054160766601563	2.3049580078125	1.435353912353516	0.4266036376953125	2.26588037109375	1.525268249511719	0.4022872314453125
253	8.4	2.93443310546875	1.013888939857483	0.4647365417480468	2.8932646484375	1.179809860229492	0.48325634765625	2.871022216796875	1.315173858642578	0.4921535949707031	2.902822265625	1.521528869628906	0.4782702026367188	2.92446142578125	1.484794555664062	0.4986205139160156	3.037226318359375	1.478294738769531	0.577522705078125	3.205138427734375	1.352373718261719	0.7415035400390625	3.26274169921875	1.264151214599609	0.938662841796875	3.3546015625	1.268550872802734	0.9261698608398438	3.456872314453125	1.267178955078125	0.9065443725585938	3.360404541015625	1.323541534423828	0.8803726196289062	2.87190966796875	1.489773864746094	0.4609292602539062	2.75800341796875	1.48794970703125	0.4053550415039063	2.5072197265625	1.392268463134766	0.4453878479003906	2.3034892578125	1.318863830566406	0.5113569641113281	2.206219482421875	1.310374542236328	0.5326292114257812
254	8.433333000000001	2.932043212890625	0.9998952527493239	0.4675835571289063	2.8924873046875	1.168319747924805	0.4844642028808594	2.87011279296875	1.305297729492187	0.4914224548339844	2.8977333984375	1.514319396972656	0.474267578125	2.9223984375	1.477430480957031	0.4919203491210937	3.042719970703125	1.4750224609375	0.5620429077148438	3.245306640625	1.381011108398438	0.7124345092773438	3.25818115234375	1.341416900634766	0.9345523681640625	3.3432109375	1.301766021728516	0.935186767578125	3.43223583984375	1.247395904541016	0.920944091796875	3.37445068359375	1.326316345214844	0.8824933471679688	2.86499072265625	1.481853118896484	0.4605477600097656	2.741850341796875	1.476286346435547	0.4255554809570313	2.50091943359375	1.374270690917969	0.5080850219726563	2.357551513671875	1.340753173828125	0.6832796630859375	2.258187255859375	1.325370147705078	0.6735183105468751
255	8.466667000000001	2.9368564453125	0.9758790187835693	0.470752685546875	2.89110791015625	1.145430847167969	0.4812978820800781	2.862079833984375	1.283039978027344	0.4830900573730469	2.881794189453125	1.495624786376953	0.4671034240722656	2.90962548828125	1.458790283203125	0.4814189147949219	3.04204248046875	1.450994781494141	0.5291423950195312	3.259132080078125	1.301098693847656	0.5974439697265626	3.28799951171875	1.23404948425293	0.8142019653320313	3.38105078125	1.21591194152832	0.8087796630859375	3.423156005859375	1.239193954467773	0.9038547973632812	3.373293701171875	1.324619659423828	0.8811328735351562	2.848322265625	1.461986358642578	0.4562041931152344	2.722002685546875	1.468580596923828	0.4275934753417969	2.4742001953125	1.369195526123047	0.5038484191894531	2.387063232421875	1.333824340820313	0.7155127563476562	2.2901650390625	1.317564086914063	0.6872299194335938
256	8.5	2.934637939453125	0.9646807098388672	0.4754159240722656	2.89610400390625	1.137206024169922	0.4848110656738281	2.8727431640625	1.276786193847656	0.4840880432128906	2.8923388671875	1.490883514404297	0.4704246520996094	2.921861328125	1.453216003417969	0.4790859985351563	3.061294921875	1.437782867431641	0.500076416015625	3.27947998046875	1.274520568847656	0.5305565795898437	3.354090087890625	1.193237091064453	0.7325266723632813	3.39093798828125	1.219051254272461	0.8168195190429688	3.43021826171875	1.24189485168457	0.9139332885742187	3.3634365234375	1.289152130126953	0.836743896484375	2.8568974609375	1.457620910644531	0.4642762451171875	2.72828515625	1.439414764404297	0.4767615966796875	2.515844482421875	1.341774688720703	0.6297177734375	2.35907177734375	1.293767486572266	0.7953455200195313	2.261613525390625	1.282927886962891	0.8264646606445313
257	8.533333000000001	2.931365478515625	0.951004451751709	0.4743653869628906	2.8910478515625	1.120936431884766	0.4820174865722656	2.866400390625	1.258458160400391	0.4784872741699219	2.88723193359375	1.470173492431641	0.4781504516601562	2.91647216796875	1.432275726318359	0.4820909118652344	3.055864013671875	1.421059509277344	0.4901912536621094	3.192118896484375	1.332745452880859	0.2734911804199219	3.321424072265625	1.202845596313477	0.1391100769042969	3.3998984375	1.221616424560547	0.09019726562499999	3.483564697265625	1.244011779785156	0.02929425239562988	3.446401611328125	1.265945343017578	0.1363732757568359	2.85151708984375	1.438063568115235	0.4723030700683594	2.726171142578125	1.424793090820313	0.4991071472167969	2.536967041015625	1.338533630371094	0.6804503173828125	2.388068603515625	1.274265625	0.8437505493164063	2.304738037109375	1.274745788574219	0.9018652954101563
258	8.566667000000001	2.931282958984375	0.9384842910766602	0.4762206726074219	2.8885224609375	1.106730255126953	0.4753479919433594	2.8603603515625	1.242247161865234	0.4652182006835938	2.8692802734375	1.453309051513672	0.4663804016113281	2.90058544921875	1.417335083007813	0.4671303100585937	3.0395615234375	1.422132843017578	0.4637806091308594	3.15370263671875	1.31647412109375	0.2444363098144531	3.254412109375	1.193146148681641	0.08449402618408203	3.34553173828125	1.212257110595703	0.07394778442382813	3.394225830078125	1.154664840698242	0.0006890594959259033	3.335944091796875	1.23946467590332	0.01949162483215332	2.835257080078125	1.419536285400391	0.4632137451171875	2.7179912109375	1.409911529541016	0.5135259399414063	2.5684140625	1.326998931884766	0.7275768432617188	2.442793701171875	1.257699432373047	0.90547705078125	2.36533837890625	1.265109283447266	0.969693359375
259	8.6	2.9298291015625	0.9191501922607421	0.480878662109375	2.887197509765625	1.089060707092285	0.4691315002441406	2.85440087890625	1.224972946166992	0.4567536315917969	2.8596640625	1.438493682861328	0.4622062072753906	2.891600341796875	1.402825622558594	0.4563277587890625	3.02875830078125	1.415202972412109	0.4275954895019531	3.12100146484375	1.291354705810547	0.20374267578125	3.204795166015625	1.166083190917969	0.03232485198974609	3.297483642578125	1.166040740966797	0.0126070384979248	3.314876220703125	1.11927857208252	-0.08129930114746094	3.25746728515625	1.175200332641602	-0.07530448150634765	2.8258505859375	1.403657012939453	0.4642192687988281	2.7224873046875	1.4032998046875	0.542101318359375	2.587376953125	1.324386260986328	0.7707930908203126	2.473093505859375	1.258472320556641	0.9605835571289062	2.41358740234375	1.266287170410156	1.043098388671875
260	8.633333	2.92511083984375	0.9062558975219727	0.4785423889160156	2.883448486328125	1.075159637451172	0.4625224609375	2.849931640625	1.210193313598633	0.4503119812011719	2.8547841796875	1.422609558105469	0.4576500854492188	2.88614501953125	1.387327606201172	0.4489642333984375	3.0196396484375	1.404752258300781	0.41060595703125	3.0893125	1.271215148925781	0.1857927093505859	3.150355712890625	1.152683349609375	0.001922592520713806	3.2410283203125	1.14091569519043	-0.02112947463989258	3.202275390625	1.115678771972656	-0.1162994842529297	3.180988525390625	1.155036056518555	-0.1163257904052734	2.821524169921875	1.387772857666016	0.4618752746582031	2.72622705078125	1.392930084228515	0.548340576171875	2.615535400390625	1.316684417724609	0.7890861206054688	2.521453369140625	1.252995040893555	0.9890630493164062	2.467797119140625	1.257320953369141	1.07514599609375
261	8.666667	2.92397998046875	0.8919056625366211	0.4804374694824219	2.8831416015625	1.061078788757324	0.4653076171875	2.849322509765625	1.196324600219727	0.4570333862304687	2.85727978515625	1.408757141113281	0.4564547424316406	2.887762451171875	1.372733825683594	0.4477073059082031	3.019220458984375	1.393987579345703	0.4045807800292969	3.05579931640625	1.257075653076172	0.1740737152099609	3.091189697265625	1.131857681274414	-0.01205649948120117	3.157929931640625	1.117084327697754	-0.07699887084960938	3.163958740234375	1.07066072845459	-0.1718821411132813	3.139353271484375	1.114824394226074	-0.1314989776611328	2.82378369140625	1.374588195800781	0.4633710632324219	2.732451416015625	1.382292510986328	0.5538196411132813	2.64336572265625	1.312601684570313	0.8052551879882812	2.565851806640625	1.254249786376953	1.013767028808594	2.5197763671875	1.251762664794922	1.1041953125
262	8.700000000000001	2.923681884765625	0.8857060470581055	0.4805075988769531	2.883834228515625	1.054704925537109	0.4653977661132813	2.85085595703125	1.189821304321289	0.4570013732910156	2.862636474609375	1.401579345703125	0.4548893737792969	2.892326904296875	1.365031982421875	0.4461916198730469	3.02410009765625	1.382711029052734	0.4034539184570313	3.0303798828125	1.249706970214844	0.1686086730957031	3.0400859375	1.126565887451172	-0.02134618186950684	3.0955966796875	1.108907135009766	-0.09521163177490234	3.1450380859375	1.08595361328125	-0.1856100006103516	3.120889892578125	1.121483535766602	-0.1150369644165039	2.82865576171875	1.368150451660156	0.4622701721191406	2.739593994140625	1.377297882080078	0.5544136962890625	2.6634755859375	1.309917785644531	0.810013916015625	2.59613916015625	1.253423278808594	1.021964416503906	2.56391845703125	1.249590469360351	1.117914794921875
263	8.733333	2.917648193359375	0.8711677703857422	0.4818933410644531	2.878480224609375	1.041229560852051	0.4686240234375	2.846064208984375	1.177169616699219	0.4617984008789062	2.866834228515625	1.389107177734375	0.4582543029785156	2.895101806640625	1.351125854492187	0.4498612365722656	3.027886962890625	1.355365905761719	0.4049527893066406	3.017150634765625	1.233581359863281	0.1629910125732422	3.0126494140625	1.113782081604004	-0.03039634323120117	3.037327392578125	1.084848579406738	-0.1168679733276367	3.06967578125	1.080582160949707	-0.2177237548828125	3.111841552734375	1.09664575958252	-0.1112253799438477	2.8313095703125	1.357055603027344	0.4657941589355469	2.739203857421875	1.361902648925781	0.556001953125	2.689183349609375	1.287021057128906	0.8171340942382812	2.64393798828125	1.224227813720703	1.03415869140625	2.60209375	1.219896072387695	1.126762817382813
264	8.766667	2.9174814453125	0.8738560943603515	0.4783198852539062	2.881943603515625	1.039936290740967	0.4620312194824219	2.85731201171875	1.172549194335937	0.4417207641601563	2.908697021484375	1.373635528564453	0.4475425720214844	2.931518310546875	1.332697326660156	0.4467786865234375	3.05465869140625	1.274439239501953	0.4352471008300781	3.085811279296875	1.119655448913574	0.2233130645751953	3.11233447265625	0.9915249500274658	0.04420325088500977	3.113179443359375	1.043575206756592	-0.03176154899597168	3.074010986328125	1.058637092590332	-0.1261955184936523	3.10046826171875	1.058424522399902	-0.06519600677490234	2.8690830078125	1.348131958007813	0.4443809509277344	2.759416015625	1.372427703857422	0.5009595031738281	2.683333740234375	1.250275726318359	0.7285615234375	2.61115380859375	1.147948608398437	0.9150394287109375	2.5563779296875	1.07561890411377	0.8750421752929688
265	8.800000000000001	2.919424072265625	0.8527590942382812	0.4910467529296875	2.880530517578125	1.0231868019104	0.4692580871582031	2.84738671875	1.159567504882812	0.4576085205078125	2.872646728515625	1.3723876953125	0.4525021362304688	2.900779052734375	1.333513793945313	0.4461919860839844	3.034221923828125	1.3122421875	0.4053856506347656	3.00161279296875	1.166697036743164	0.1768914031982422	2.97694775390625	1.015774234771728	0.006410002708435059	2.996090576171875	1.073736457824707	-0.06649053955078126	3.046168212890625	1.042769439697266	-0.1554691162109375	3.097783203125	1.05743314743042	-0.06381142044067382	2.835888671875	1.340916046142578	0.4584427795410156	2.73739453125	1.343980651855469	0.5430138549804687	2.711708251953125	1.255666610717773	0.8053897705078125	2.688816162109375	1.181685562133789	1.023996704101563	2.65867529296875	1.209530624389648	1.117789794921875
266	8.833333	2.857424560546875	0.8655853271484375	0.43654150390625	2.85182861328125	1.020027191162109	0.4527179565429688	2.844753662109375	1.143627105712891	0.462955078125	2.840692138671875	1.332628082275391	0.4672756652832031	2.82112255859375	1.300737976074219	0.4878321838378906	2.74678662109375	1.274482055664063	0.5842020263671875	2.697677978515625	1.225758972167969	0.8147345581054688	2.65286767578125	1.184048645019531	1.007246948242188	2.6843798828125	1.242997619628906	1.057902954101563	2.657926025390625	1.204546249389648	1.139627807617188	2.665611572265625	1.246846588134766	1.114735229492188	2.8628203125	1.302055145263672	0.446659912109375	2.93786279296875	1.30359130859375	0.3601363220214844	3.0383056640625	1.168757720947266	0.1816016235351562	2.9625185546875	1.074272827148437	0.01674611854553223	2.979666259765625	1.044406330108643	-0.06673246765136719
267	8.866667	2.854192138671875	0.8603178405761719	0.4735623779296875	2.8422607421875	1.019331321716309	0.4634314270019531	2.832652587890625	1.146447769165039	0.4553034057617187	2.848817626953125	1.339398315429688	0.4730889282226562	2.83275	1.306415710449219	0.497193603515625	2.763277099609375	1.282011383056641	0.6019290161132812	2.7118134765625	1.237300109863281	0.839849609375	2.660315673828125	1.199429092407227	1.037494018554687	2.654199462890625	1.207211837768555	1.1231650390625	2.64029443359375	1.195217407226562	1.218181396484375	2.600948974609375	1.228794342041016	1.147022338867187	2.861146728515625	1.308394958496094	0.4440677185058594	2.92725927734375	1.307310729980469	0.3465967712402344	3.018134521484375	1.159715927124023	0.1634279174804688	2.98539306640625	1.043006343841553	-0.008489995956420899	2.9999296875	1.007730751991272	-0.09314698791503906
268	8.9	2.896143798828125	0.8554655303955079	0.4779377746582031	2.86322412109375	1.023047834396362	0.4804233093261719	2.855894287109375	1.159372909545898	0.4777151184082031	2.92498388671875	1.355313903808594	0.4837861938476563	2.91067626953125	1.323264831542969	0.5149345092773437	2.90646337890625	1.324483978271484	0.651724853515625	2.8213125	1.229362930297851	0.8834503173828125	2.628094970703125	1.208234497070312	0.9908192138671875	2.656215576171875	1.224179397583008	1.077155151367188	2.651205322265625	1.19024772644043	1.174753295898437	2.603715087890625	1.228087005615234	1.12756787109375	2.9183271484375	1.321942687988281	0.4509751892089844	2.949439697265625	1.330404296875	0.3292672729492188	3.04380859375	1.15266584777832	0.1499004974365234	3.006629638671875	1.011754051208496	-0.02134577941894531	3.045300537109375	0.9843746576309204	-0.1085693817138672
269	8.933333000000001	2.896455810546875	0.8536203460693359	0.4802581176757812	2.86533935546875	1.023607774734497	0.4818242797851562	2.8596494140625	1.161589920043945	0.4777196350097656	2.932064697265625	1.358943298339844	0.4837688293457031	2.915433349609375	1.327363922119141	0.5150818481445313	2.90474169921875	1.334818542480469	0.6529429931640625	2.81270703125	1.239740005493164	0.8856381225585938	2.60733984375	1.219845901489258	0.9745582275390625	2.6304384765625	1.216041778564453	1.064850463867187	2.6474775390625	1.194300689697266	1.165810546875	2.601747314453125	1.226587677001953	1.112027709960937	2.926622314453125	1.324608947753906	0.4509190673828125	2.965899658203125	1.336490020751953	0.3303166198730469	3.061110107421875	1.153852661132813	0.1515069427490234	3.04316943359375	1.008299573898315	-0.02243766212463379	3.091415283203125	0.9814079608917237	-0.106319580078125
270	8.966667000000001	2.916594482421875	0.8677750244140625	0.4858075866699219	2.89102880859375	1.03452465057373	0.4688591918945312	2.8724697265625	1.167785934448242	0.4524462890625	2.88111181640625	1.373894561767578	0.4562759094238281	2.911705322265625	1.338768310546875	0.4562796630859375	3.043068115234375	1.305937774658203	0.4452192687988281	3.054980224609375	1.166764556884766	0.2228261413574219	3.06526953125	1.05148819732666	0.03523479461669922	3.09553955078125	1.014532417297363	-0.04281890106201172	3.05269384765625	0.9680540370941162	-0.1237451400756836	3.032171630859375	0.9667044258117676	-0.06791653442382813	2.8478701171875	1.340937683105469	0.4530197448730469	2.73485888671875	1.310855529785156	0.4971072082519531	2.7007587890625	1.245496307373047	0.7543414916992187	2.67202734375	1.190796859741211	0.968830078125	2.626851806640625	1.206404281616211	1.054994018554688
271	9	2.92556884765625	0.8565216217041016	0.49579931640625	2.89173876953125	1.027751728057861	0.4739904174804688	2.86350634765625	1.164723663330078	0.4592951354980469	2.869241943359375	1.378699127197266	0.458928466796875	2.901081298828125	1.342749694824219	0.4535172729492187	3.0365947265625	1.325553527832031	0.4188014221191406	3.084297607421875	1.171423065185547	0.1992543182373047	3.124789794921875	1.037528545379639	0.01835359573364258	3.167274169921875	1.005239248275757	-0.0601694221496582	3.141546875	0.9018684997558594	-0.06169107437133789	3.14276318359375	1.009337057113648	-0.09658071136474609	2.835338134765625	1.3439384765625	0.4623950805664063	2.73409521484375	1.318400329589844	0.53927001953125	2.66421044921875	1.262503051757812	0.8020621337890625	2.60247021484375	1.214681396484375	1.020066528320313	2.553255126953125	1.223713592529297	1.10920556640625
272	9.033333000000001	2.928465576171875	0.8599008483886719	0.4963182678222656	2.892017822265625	1.031350479125977	0.47484423828125	2.861234375	1.168483169555664	0.4615119934082031	2.8630830078125	1.383370941162109	0.46238037109375	2.89567919921875	1.347899749755859	0.4566243286132812	3.03258349609375	1.338415740966797	0.4221398010253906	3.11429638671875	1.186602905273437	0.2097823791503906	3.183440673828125	1.055780620574951	0.03425283813476562	3.255406494140625	1.073598190307617	-0.02564849662780762	3.202998779296875	0.9967465772628784	-0.07843831634521484	3.189213134765625	1.056011116027832	-0.08797325134277344	2.82969873046875	1.347839538574219	0.4657762145996094	2.72813232421875	1.324605651855469	0.5438113403320313	2.638540771484375	1.275112884521484	0.803043701171875	2.56013818359375	1.232689147949219	1.017757751464844	2.504951171875	1.235848510742187	1.104224853515625
273	9.066667000000001	2.931940673828125	0.8706118316650391	0.4967836303710937	2.89190966796875	1.040213481903076	0.473806396484375	2.858124755859375	1.175863906860352	0.4595462951660156	2.858353271484375	1.389761932373047	0.4595294799804687	2.891065673828125	1.354677764892578	0.4539608764648437	3.027918212890625	1.358146331787109	0.4208633728027344	3.142937255859375	1.202833282470703	0.2290977783203125	3.2407626953125	1.067942977905273	0.07272731018066406	3.324253173828125	1.092684379577637	0.03507585906982422	3.297750244140625	1.013006299972534	-0.03036373138427734	3.257795654296875	1.061648654937744	-0.04230465316772461	2.825389892578125	1.35416064453125	0.4630399780273438	2.724046875	1.337249877929688	0.5419793701171876	2.60975830078125	1.292894500732422	0.7908318481445312	2.511137451171875	1.25508805847168	0.996724853515625	2.44671630859375	1.261502746582031	1.075738525390625
274	9.1	2.932434326171875	0.8854850082397461	0.4912620849609375	2.893449462890625	1.054508460998535	0.4721845703125	2.86103857421875	1.189589065551758	0.4593091430664062	2.85565576171875	1.401881225585937	0.4588586120605469	2.889362060546875	1.367921356201172	0.4558229675292969	3.026113525390625	1.388447357177734	0.4350928039550781	3.158256103515625	1.234236465454102	0.2567075805664062	3.271078125	1.099324035644531	0.1133935623168945	3.360208740234375	1.107457916259766	0.08404918670654297	3.33412451171875	1.070806823730469	-0.01159248542785645	3.32886669921875	1.11578002166748	0.001955240964889526	2.8237060546875	1.365681396484375	0.4599869995117187	2.717583984375	1.358815246582031	0.5323628540039063	2.583985107421875	1.311636016845703	0.768541015625	2.46932470703125	1.271711608886719	0.9635779418945313	2.40320361328125	1.270419128417969	1.040463134765625
275	9.133333	2.93548095703125	0.8989218139648437	0.4918068237304687	2.896459228515625	1.070819885253906	0.478278564453125	2.864647216796875	1.208173431396484	0.46840283203125	2.85755517578125	1.423194519042969	0.4690158386230469	2.892107421875	1.3890615234375	0.4694752502441406	3.031138671875	1.416010498046875	0.4661626892089843	3.17968505859375	1.266048919677734	0.2917105407714844	3.3042421875	1.140830688476562	0.1446374053955078	3.39689208984375	1.142497177124024	0.1218701171875	3.398106689453125	1.100833213806152	0.02324026870727539	3.39451220703125	1.128524993896484	0.04430654525756836	2.825554931640625	1.386283752441406	0.4662811889648438	2.710685791015625	1.376484008789062	0.52704443359375	2.547168212890625	1.326912109375	0.74762744140625	2.407939208984375	1.284664642333984	0.9292886352539063	2.328620849609375	1.292868927001953	0.994073974609375
276	9.166667	2.933484619140625	0.9263882522583008	0.4890362548828125	2.8932880859375	1.099030197143555	0.48387841796875	2.86575244140625	1.237785400390625	0.474516357421875	2.876902099609375	1.453151885986328	0.466550048828125	2.908035888671875	1.416374053955078	0.473746337890625	3.0439599609375	1.423638366699219	0.5145228271484374	3.205195068359375	1.291495574951172	0.3356587219238281	3.340560302734375	1.181023147583008	0.1852500457763672	3.433503173828125	1.199949829101562	0.1980840911865234	3.431100341796875	1.12837272644043	0.1180407867431641	3.441639892578125	1.159700378417969	0.1058178024291992	2.8426171875	1.418656707763672	0.4599685668945312	2.719119140625	1.403305114746094	0.4999749450683594	2.53043896484375	1.359837554931641	0.7020719604492187	2.3712470703125	1.322878784179688	0.8687955322265625	2.281857421875	1.327101837158203	0.9199097900390625
277	9.200000000000001	2.935925537109375	0.9414909439086914	0.4868050842285156	2.897951416015625	1.116987274169922	0.4831353454589844	2.874783203125	1.25831640625	0.4729432067871094	2.906728515625	1.474483917236328	0.4769996643066406	2.9339013671875	1.434109130859375	0.4851318664550781	3.062180908203125	1.413340393066406	0.5469525146484375	3.24923828125	1.292093078613281	0.3805328369140625	3.40647607421875	1.191246826171875	0.2404591217041016	3.480294921875	1.182579116821289	0.1782334747314453	3.41915673828125	1.130227294921875	0.105066535949707	3.43568359375	1.184525115966797	0.1129860229492188	2.86971435546875	1.443354919433594	0.465536376953125	2.738939208984375	1.431596771240234	0.4824505920410156	2.5155634765625	1.374841400146484	0.6474500122070312	2.328013671875	1.3271982421875	0.7833118896484375	2.241888671875	1.339671752929688	0.8409349365234375
278	9.233333	2.936459228515625	0.9446519927978516	0.484955810546875	2.898651123046875	1.121298164367676	0.4807523498535156	2.876957763671875	1.263632537841797	0.4689918212890625	2.911269287109375	1.480818206787109	0.4713763427734375	2.9377255859375	1.440047576904297	0.481493408203125	3.05676904296875	1.433069213867187	0.563611328125	3.299676025390625	1.296807891845703	0.5359087524414062	3.503708984375	1.182779663085938	0.5124010009765625	3.536953125	1.163633270263672	0.4227341003417969	3.509550048828125	1.121286827087402	0.3256090087890625	3.481509765625	1.163673812866211	0.3816384887695313	2.874289306640625	1.449709686279297	0.4585072631835937	2.741478271484375	1.441362365722656	0.4642896423339844	2.496088134765625	1.392091247558594	0.6009880981445312	2.290331298828125	1.350720153808594	0.712984130859375	2.194901611328125	1.363164916992188	0.7550043334960937
279	9.266667	2.942340576171875	0.9583515434265136	0.4875060119628906	2.90668701171875	1.137917373657227	0.4853813781738281	2.8832509765625	1.282285614013672	0.4797513122558594	2.91873828125	1.502237091064453	0.4788193969726562	2.944667724609375	1.461129028320312	0.4917767333984375	3.068780029296875	1.446637573242187	0.5686353149414063	3.304721923828125	1.297122131347656	0.6176129150390625	3.502890380859375	1.171752243041992	0.6584073486328125	3.567067138671875	1.167450454711914	0.5833887939453125	3.518406005859375	1.140295074462891	0.4875205078125	3.460132080078125	1.147889175415039	0.5311050415039062	2.88203076171875	1.470497863769531	0.4642395324707031	2.7484306640625	1.462524230957031	0.4468815612792969	2.483726318359375	1.412874359130859	0.5515738525390625	2.26527978515625	1.372658111572266	0.6451669921875	2.165808349609375	1.377189361572266	0.6826594238281249
280	9.300000000000001	2.940328369140625	0.9731160049438476	0.4842979125976563	2.9069970703125	1.15431721496582	0.4831675415039062	2.88404052734375	1.29976904296875	0.4796307983398437	2.921386962890625	1.520847106933594	0.4801649780273438	2.946664306640625	1.479284057617188	0.4941602478027344	3.073092041015625	1.455349945068359	0.5665351562499999	3.292452392578125	1.27914892578125	0.6142840576171875	3.450208984375	1.119219467163086	0.6974041137695313	3.53998486328125	1.12097664642334	0.6546678466796875	3.5202373046875	1.120610389709473	0.5448388061523437	3.459015869140625	1.135862365722656	0.563965087890625	2.884794921875	1.489183074951172	0.464087890625	2.752426513671875	1.483622344970703	0.4341986389160156	2.471770263671875	1.430643127441406	0.4888042602539063	2.257283203125	1.398106964111328	0.597302734375	2.165996826171875	1.396903198242188	0.6532508544921874
281	9.333333	2.941872802734375	1.007106373786926	0.4777273864746094	2.917214111328125	1.188971054077149	0.4814979858398438	2.904837646484375	1.335201324462891	0.4812579650878906	2.951880615234375	1.553356323242188	0.4911045532226562	2.970552490234375	1.510949859619141	0.5110180969238282	3.078876708984375	1.487982238769531	0.607834228515625	3.259884033203125	1.274664947509766	0.6586277465820313	3.390494140625	1.085117889404297	0.7215991821289063	3.48514306640625	1.086513175964355	0.692337646484375	3.509496337890625	1.111370376586914	0.5867431640625	3.446862548828125	1.117653327941895	0.5966124267578125	2.919124755859375	1.523426513671875	0.4663614501953125	2.80200048828125	1.5348916015625	0.3995726928710938	2.52183837890625	1.468053344726562	0.4308417358398438	2.292069091796875	1.423180786132813	0.4908087158203125	2.1917978515625	1.390208190917969	0.5062750549316406
282	9.366667	2.941454833984375	1.015425534248352	0.4759533386230469	2.91552685546875	1.197137023925781	0.4790934448242187	2.8990576171875	1.342970977783203	0.4797442932128906	2.934969970703125	1.563340942382812	0.4871727600097656	2.956321044921875	1.52208984375	0.5068265075683593	3.074244140625	1.506060119628906	0.593283935546875	3.311423583984375	1.359713073730469	0.6497322998046875	3.481194091796875	1.213828628540039	0.7325286254882812	3.573431884765625	1.232956253051758	0.763255615234375	3.481682373046875	1.216565444946289	0.7026253662109375	3.53573828125	1.138896774291992	0.6366820068359375	2.903182373046875	1.531588928222656	0.4634523010253906	2.7871865234375	1.542493469238281	0.3946143493652344	2.5042109375	1.480500457763672	0.3999055786132812	2.271376953125	1.441878356933594	0.4519370422363281	2.16511962890625	1.434942932128906	0.4453473205566406
283	9.4	2.945258544921875	1.033632884979248	0.4776420593261719	2.915451416015625	1.212810211181641	0.4793495788574219	2.891710205078125	1.356068664550781	0.4806869506835937	2.920038330078125	1.575264465332031	0.4769362487792969	2.9393046875	1.536677001953125	0.5020439758300781	3.040501708984375	1.523158142089844	0.6057803955078125	3.263771484375	1.392431274414063	0.7163551635742188	3.428752197265625	1.275029388427734	0.8378692626953125	3.50618017578125	1.239594909667969	0.7892725219726563	3.41900048828125	1.299264984130859	0.819982666015625	3.51228759765625	1.348326995849609	0.7917864990234375	2.893041259765625	1.541181579589844	0.4517014770507812	2.79143115234375	1.541750793457031	0.3644986877441406	2.527575927734375	1.480091003417969	0.2708610229492188	2.301634033203125	1.462196960449219	0.3471387939453125	2.1961376953125	1.462060638427734	0.3509336853027344
284	9.433333000000001	2.95130029296875	1.056819343566894	0.4760105590820313	2.92152392578125	1.233247756958008	0.4793617858886719	2.8933369140625	1.373462341308594	0.482990478515625	2.909203125	1.5906435546875	0.4805536804199219	2.9292509765625	1.553683776855469	0.5060356140136719	3.02806005859375	1.530235473632813	0.607269775390625	3.2552451171875	1.38565869140625	0.6729993896484375	3.4217060546875	1.250518203735351	0.7632996826171875	3.49464404296875	1.220350296020508	0.7076273193359375	3.411189208984375	1.275103637695312	0.7498781127929688	3.501504150390625	1.327199829101563	0.7221215209960937	2.885583251953125	1.555696411132812	0.45459814453125	2.785076904296875	1.5549306640625	0.36916064453125	2.52686572265625	1.476434967041016	0.2858767395019531	2.301958740234375	1.433157470703125	0.3410963134765625	2.19906982421875	1.448097259521484	0.3436622924804688
285	9.466667000000001	2.95641796875	1.086923377990723	0.4683944091796875	2.923695068359375	1.265657989501953	0.473892822265625	2.898729248046875	1.408766876220703	0.4780994262695312	2.9252890625	1.628260070800781	0.4705873107910156	2.94271337890625	1.590567199707031	0.498337646484375	3.033040283203125	1.58008837890625	0.6121311645507812	3.2650732421875	1.446627502441406	0.6995238037109375	3.43703564453125	1.323321014404297	0.8047780151367188	3.485401611328125	1.250801803588867	0.7597338256835937	3.42033447265625	1.339476165771484	0.7546484375	3.495037353515625	1.341850433349609	0.7008016357421875	2.900832763671875	1.593165832519531	0.4441023559570312	2.800044677734375	1.588716430664062	0.3559029846191406	2.58009130859375	1.511988708496094	0.1884205780029297	2.37221533203125	1.451388763427734	0.08647802734375	2.290377685546875	1.484061614990234	0.02820061874389648
286	9.5	2.9642587890625	1.097489555358887	0.4684183349609375	2.9322255859375	1.278362487792969	0.4728213500976562	2.908967041015625	1.423366119384766	0.4759951782226562	2.94006005859375	1.644476440429687	0.46420068359375	2.955848876953125	1.606787231445312	0.4938405151367187	3.037122802734375	1.611089721679687	0.6165263671875	3.255555908203125	1.533483642578125	0.7816460571289062	3.372808837890625	1.455038177490234	0.9744097290039062	3.47030615234375	1.473169830322266	0.9752172851562499	3.367111328125	1.438647827148438	0.9519036254882812	3.430141845703125	1.488280090332031	0.8729415893554687	2.915802490234375	1.608781372070312	0.43730712890625	2.820416015625	1.604497253417969	0.3412454833984375	2.61989111328125	1.527195068359375	0.1465448303222656	2.430946533203125	1.462143127441406	0.01022996044158936	2.3565908203125	1.489074005126953	-0.06152011489868164
287	9.533333000000001	2.9617333984375	1.12071883392334	0.4633839721679687	2.934409912109375	1.300787078857422	0.4644450073242187	2.916351318359375	1.445265289306641	0.4654819641113281	2.94586279296875	1.664647338867188	0.4542963256835937	2.95646630859375	1.628191589355469	0.4868912963867187	3.030381591796875	1.628158447265625	0.6127269287109375	3.21668359375	1.575410095214844	0.8179053344726562	3.14435302734375	1.598104125976562	1.042223754882813	3.1964560546875	1.5467822265625	1.107913208007812	3.16436767578125	1.605869018554688	1.020461791992187	3.2536591796875	1.634096862792969	1.0805615234375	2.927477294921875	1.628299743652344	0.4246044006347656	2.85162451171875	1.623476135253906	0.3139327087402344	2.6807509765625	1.535497863769531	0.1001781387329102	2.5095009765625	1.468326507568359	-0.05362492752075195	2.44253759765625	1.501301818847656	-0.1286716003417969
288	9.566667000000001	2.96892626953125	1.149102066040039	0.4582327880859375	2.941293212890625	1.330078887939453	0.4632720031738281	2.92268359375	1.475234161376953	0.4678350524902344	2.96111865234375	1.694607788085937	0.459504150390625	2.9667294921875	1.657809265136719	0.4933590698242187	3.02581591796875	1.65406201171875	0.627634765625	3.177853515625	1.588544494628906	0.8579977416992187	3.2561806640625	1.545163208007812	1.078616577148438	3.173705810546875	1.56097314453125	1.130763305664062	3.2781884765625	1.540440856933594	1.099684204101562	3.270131103515625	1.601181396484375	1.1903271484375	2.944853759765625	1.658531127929687	0.4278341369628906	2.89073095703125	1.654735168457031	0.3042132568359375	2.739403564453125	1.560105346679687	0.07684999847412109	2.580671142578125	1.48993212890625	-0.09052333068847657	2.520922119140625	1.492864990234375	-0.1785556488037109
289	9.6	2.972979736328125	1.158707992553711	0.4529522705078125	2.94564013671875	1.338937591552734	0.4564248046875	2.927121826171875	1.483476531982422	0.459804931640625	2.960811279296875	1.702736328125	0.4555297241210938	2.96434033203125	1.666066772460937	0.4894717102050781	3.005728271484375	1.663291931152344	0.6295514526367187	3.12431005859375	1.606358459472656	0.8794589233398438	3.194416259765625	1.559184814453125	1.100916748046875	3.106461181640625	1.557679260253906	1.145027709960937	3.212623046875	1.5682880859375	1.116542602539063	3.243728759765625	1.499622406005859	1.206224731445313	2.948236572265625	1.666620239257813	0.422611083984375	2.91192529296875	1.665025939941406	0.2932197875976563	2.80486474609375	1.574302124023438	0.04200211334228516	2.676567138671875	1.507888916015625	-0.149685791015625	2.624563232421875	1.519930969238281	-0.2412154388427734
290	9.633333	2.97314892578125	1.170107757568359	0.44119677734375	2.9460830078125	1.348908294677734	0.4433297729492188	2.933451904296875	1.492857330322266	0.4480997619628906	2.967726318359375	1.710146545410156	0.4548677978515625	2.9658154296875	1.672900634765625	0.4876981811523438	2.990632080078125	1.677313415527344	0.6304002685546874	3.05833740234375	1.601972778320313	0.89157421875	3.116006103515625	1.538879699707031	1.110600219726563	3.07812158203125	1.557534973144531	1.19860546875	3.14598095703125	1.550079772949219	1.284264282226562	3.150089599609375	1.568313903808594	1.239761352539062	2.960414794921875	1.675256591796875	0.4197344360351563	2.9389912109375	1.688199096679687	0.2887928466796875	2.883911376953125	1.580098571777344	0.0304330883026123	2.765626953125	1.519843078613281	-0.1672160339355469	2.723498779296875	1.506541320800781	-0.2625812683105469
291	9.666667	2.9768310546875	1.173405868530274	0.4308033447265625	2.94969580078125	1.351123931884766	0.4312635192871094	2.93840283203125	1.494313659667969	0.4363392333984375	2.96845751953125	1.710852600097656	0.4447281494140625	2.963833984375	1.674014099121094	0.4773030395507812	2.97446484375	1.685998046875	0.6204617919921875	2.9899140625	1.609592102050781	0.887797119140625	2.988166748046875	1.543122985839844	1.1118603515625	2.95329931640625	1.601377990722656	1.181186889648437	3.006186767578125	1.601222106933594	1.276365600585937	2.979491943359375	1.611519348144531	1.233256469726562	2.9652412109375	1.675836853027344	0.4095277099609375	2.961663330078125	1.690522583007813	0.2778702392578125	2.94330615234375	1.59394873046875	0.01170662021636963	2.852979736328125	1.531118713378906	-0.1978423309326172	2.8349697265625	1.562170288085937	-0.2959603576660156
292	9.700000000000001	2.978454833984375	1.17367790222168	0.4271564331054687	2.950907958984375	1.351386077880859	0.4271292724609375	2.93868798828125	1.494559112548828	0.4316841125488281	2.97015185546875	1.710853942871094	0.442507080078125	2.96285498046875	1.674028076171875	0.4746256713867187	2.960070556640625	1.685531982421875	0.6182328491210938	2.926016357421875	1.610328369140625	0.8842676391601563	2.865377685546875	1.54728173828125	1.101074829101562	2.840077392578125	1.607577697753906	1.1728056640625	2.880728515625	1.591654846191406	1.272590209960937	2.856012451171875	1.597483581542969	1.234238159179688	2.969125244140625	1.6758857421875	0.4071075744628906	2.982788330078125	1.691832580566406	0.2762206726074219	3.011248291015625	1.600586181640625	0.008980244636535644	2.959427978515625	1.539804504394531	-0.2138875274658203	2.976634033203125	1.572186157226563	-0.3117518615722656
293	9.733333	2.980045166015625	1.172468719482422	0.4159595336914063	2.948883544921875	1.347095306396484	0.4094562377929687	2.935373046875	1.488328826904297	0.4122671508789063	2.96452783203125	1.701508850097656	0.4313418884277344	2.9522216796875	1.664687133789063	0.4608540344238281	2.9311591796875	1.688296264648438	0.5995205688476563	2.873301025390625	1.600527221679688	0.8535765380859375	2.738708984375	1.553732238769531	1.03509130859375	2.7448388671875	1.58656103515625	1.124888671875	2.7620087890625	1.567817626953125	1.229348876953125	2.716860107421875	1.580397277832031	1.171833862304688	2.969172119140625	1.6675576171875	0.3961420288085937	3.00894677734375	1.701774353027344	0.2762760314941407	3.08671435546875	1.605465637207031	0.0249601001739502	3.055516845703125	1.560729736328125	-0.2022722320556641	3.061557861328125	1.580153381347656	-0.303403564453125
294	9.766667	2.982822021484375	1.166796630859375	0.4112289123535156	2.951136962890625	1.340836273193359	0.4039778747558594	2.9307119140625	1.480889434814453	0.4025415649414062	2.963287841796875	1.692544494628906	0.4262362670898437	2.945913818359375	1.656225341796875	0.4535331420898437	2.9072939453125	1.687496887207031	0.586410400390625	2.822974365234375	1.588916320800781	0.828030029296875	2.658023681640625	1.553346069335938	0.9845720825195312	2.617167724609375	1.579189514160156	1.06700244140625	2.584990234375	1.62086767578125	1.160417602539062	2.5953330078125	1.598239318847656	1.093511840820313	2.971748291015625	1.658535827636719	0.3919908142089844	3.0294541015625	1.700661682128906	0.2827734985351563	3.150212158203125	1.600204223632812	0.05167520141601562	3.1375439453125	1.553256408691406	-0.1762823944091797	3.181381103515625	1.571078369140625	-0.2676468505859375
295	9.800000000000001	2.985596435546875	1.165667419433594	0.4091336059570312	2.95795458984375	1.341386383056641	0.4020380554199219	2.936907958984375	1.482065979003906	0.3974450073242187	2.965204833984375	1.695466064453125	0.4217651672363281	2.94405810546875	1.659349731445313	0.4470740051269531	2.883731689453125	1.678635070800781	0.5748871459960937	2.721623779296875	1.599735656738281	0.783531005859375	2.53676513671875	1.559842102050781	0.916943115234375	2.51751806640625	1.599894470214844	1.0021357421875	2.521872314453125	1.632881042480469	1.104695068359375	2.4829716796875	1.591643371582031	1.030873046875	2.978715576171875	1.660702575683594	0.3895730895996094	3.0483779296875	1.699707397460938	0.2854274291992188	3.2001875	1.580538391113281	0.08123813629150391	3.1855927734375	1.531715576171875	-0.1475215301513672	3.252063232421875	1.583452758789063	-0.2075909118652344
296	9.833333	2.985965087890625	1.161878860473633	0.4051110229492187	2.95833935546875	1.336323944091797	0.397634765625	2.935578125	1.475642395019531	0.3909286499023438	2.958022705078125	1.68825341796875	0.4148217468261719	2.935173095703125	1.65236669921875	0.4382492065429687	2.85831201171875	1.675365356445313	0.5549858398437501	2.656785888671875	1.596331237792969	0.7226708984375	2.44649658203125	1.561781127929688	0.8087030639648437	2.41452099609375	1.591856750488281	0.8934193115234375	2.406510009765625	1.621092407226562	0.9961066284179687	2.416465576171875	1.587705627441406	0.9279441528320312	2.97504150390625	1.65356494140625	0.3848113403320312	3.055410400390625	1.69282177734375	0.2900463256835937	3.245032470703125	1.584019958496094	0.1167065658569336	3.268589111328125	1.533740234375	-0.1093014907836914	3.342252685546875	1.579470458984375	-0.1644079437255859
297	9.866667	2.987842041015625	1.158692276000977	0.4018096008300781	2.961563720703125	1.333799713134766	0.3930798034667969	2.938427734375	1.473306549072266	0.38360400390625	2.958337890625	1.686989929199219	0.4056611633300781	2.932844970703125	1.65146044921875	0.427111328125	2.832685546875	1.674772888183594	0.52510986328125	2.598629638671875	1.589101501464844	0.640373291015625	2.380192626953125	1.537254760742187	0.6924977416992187	2.3259619140625	1.573272094726562	0.7626248168945312	2.286861328125	1.603448486328125	0.857965576171875	2.3281552734375	1.587706115722656	0.798547607421875	2.9786806640625	1.651617248535156	0.3784174499511719	3.073487060546875	1.685714660644531	0.2951877746582031	3.27697216796875	1.59174560546875	0.1277028732299805	3.364751220703125	1.54753271484375	-0.08398860931396485	3.442398681640625	1.585120544433594	-0.1403164520263672
298	9.9	2.998794677734375	1.149288818359375	0.4033898315429688	2.973404052734375	1.325454956054688	0.3858101501464844	2.952525146484375	1.466105804443359	0.3707832946777344	2.961414794921875	1.6825263671875	0.3920962524414062	2.932376220703125	1.646274353027344	0.4081298828125	2.811201171875	1.665755859375	0.482122802734375	2.560229248046875	1.580165161132812	0.56234423828125	2.337468505859375	1.529876770019531	0.5186044311523438	2.281509033203125	1.562673156738281	0.5901008911132812	2.18677587890625	1.604763916015625	0.6215386352539063	2.230994140625	1.580476684570312	0.591328369140625	2.9885830078125	1.647037780761719	0.3708231506347656	3.101248291015625	1.664073852539063	0.3045050964355469	3.323536376953125	1.588965942382813	0.1475772247314453	3.46970361328125	1.542115661621094	-0.03097809791564941	3.543747802734375	1.544675354003906	-0.1038785095214844
299	9.933333000000001	3.003741455078125	1.147116546630859	0.4013235168457031	2.979530029296875	1.323331237792969	0.3826484375	2.95863623046875	1.463683685302734	0.3650990600585938	2.966667724609375	1.680741149902344	0.3788909912109375	2.93683544921875	1.64507666015625	0.3947805786132813	2.8087060546875	1.66694189453125	0.4551263122558594	2.546056396484375	1.592349304199219	0.50198046875	2.32884521484375	1.548667907714844	0.4314622192382813	2.263067626953125	1.560248840332031	0.5011582946777344	2.20070751953125	1.565085693359375	0.5895975952148438	2.21806591796875	1.512228088378906	0.4171134643554688	2.994822265625	1.644521728515625	0.360304931640625	3.112564697265625	1.661094665527344	0.3033583679199219	3.358304931640625	1.590713745117188	0.1836345825195312	3.538566650390625	1.538612243652344	0.04140178680419922	3.6385859375	1.510561340332031	0.03789802932739258
300	9.966667000000001	3.002513916015625	1.130663787841797	0.4018994140625	2.979636474609375	1.303697570800781	0.3726507873535156	2.963107421875	1.442967346191406	0.3540025024414062	2.98932958984375	1.655000122070313	0.3811199951171875	2.95331396484375	1.62286376953125	0.3869662475585938	2.812717529296875	1.630843322753906	0.40362451171875	2.55529296875	1.552586669921875	0.4560877075195313	2.345993896484375	1.481673553466797	0.3920603942871094	2.29619482421875	1.516213134765625	0.4658919677734375	2.233746826171875	1.551667724609375	0.5454674072265625	2.21894970703125	1.51168310546875	0.4163442077636719	3.017123291015625	1.616755065917969	0.368325927734375	3.145252685546875	1.614973571777344	0.3438699951171875	3.39339453125	1.535993591308594	0.2428661346435547	3.565440185546875	1.468700866699219	0.1008984298706055	3.6452529296875	1.49265771484375	0.04061777877807617
301	10	3.0048046875	1.131974472045898	0.3995736694335937	2.98249951171875	1.305683319091797	0.3696313781738281	2.96594140625	1.445266357421875	0.3491683044433594	2.99227001953125	1.658484313964844	0.3735586853027344	2.955598876953125	1.6265751953125	0.3780188903808594	2.813783203125	1.639056762695313	0.3769504089355469	2.54768896484375	1.580118225097656	0.33871435546875	2.379315673828125	1.562275512695313	0.1815916290283203	2.301675048828125	1.602237365722656	0.2212355499267578	2.22489208984375	1.628233764648437	0.2920099182128906	2.259307861328125	1.575524353027344	0.1622095794677734	3.02056884765625	1.619657836914063	0.3630877380371094	3.150201904296875	1.615182250976563	0.3449459838867188	3.39882421875	1.514083129882812	0.2637012634277344	3.558517578125	1.432526397705078	0.1134964370727539	3.636427490234375	1.463608520507812	0.05328126907348633
302	10.033333	3.010697509765625	1.124488403320312	0.3862731628417969	2.9827080078125	1.295903472900391	0.3472002258300781	2.96430078125	1.436263336181641	0.3324978637695313	2.975093017578125	1.650476806640625	0.363	2.939797607421875	1.616709594726562	0.360501708984375	2.79913232421875	1.628102844238281	0.3397172546386719	2.589635986328125	1.561445251464844	0.1732587432861328	2.49228369140625	1.534625122070313	-0.0349933967590332	2.39837744140625	1.550650146484375	-0.04755359268188476	2.298255615234375	1.590330383300781	-0.04233761215209961	2.360858154296875	1.536756652832031	-0.04493875122070313	3.00678955078125	1.613160278320313	0.3574952087402344	3.136167236328125	1.620432983398437	0.3367598571777344	3.381968505859375	1.490322601318359	0.2967865905761718	3.532435791015625	1.406509155273437	0.1378355102539063	3.614613037109375	1.433633697509766	0.08113329315185547
303	10.066667	3.020068359375	1.122667114257812	0.380423095703125	2.9963154296875	1.296949096679687	0.3441130065917969	2.979590087890625	1.439074951171875	0.3324266662597656	2.98478759765625	1.653708618164063	0.3733443908691406	2.9500009765625	1.619346130371094	0.3667182922363281	2.81160546875	1.625852783203125	0.327799072265625	2.65655419921875	1.557931274414063	0.1070315093994141	2.610970703125	1.5185146484375	-0.1185495071411133	2.516599853515625	1.533460815429688	-0.1349155578613281	2.415043212890625	1.572418640136719	-0.1337511291503906	2.4774287109375	1.523367065429687	-0.1503432159423828	3.017675048828125	1.616751892089844	0.368520751953125	3.1485322265625	1.613710693359375	0.3486481018066406	3.396961181640625	1.491023010253906	0.2888200988769531	3.550373291015625	1.420312225341797	0.1233752059936523	3.62551220703125	1.452595153808594	0.05851958084106446
304	10.1	3.03003466796875	1.118750328063965	0.3766264038085937	3.008072265625	1.293848999023437	0.342486572265625	2.992447021484375	1.4365341796875	0.3357642517089844	2.9893994140625	1.6544775390625	0.3540719604492187	2.956074462890625	1.618557312011719	0.3479247436523438	2.8206494140625	1.622329284667969	0.29905126953125	2.7186455078125	1.551893615722656	0.04975648117065429	2.66628271484375	1.505117065429687	-0.1731198272705078	2.594976806640625	1.529845153808594	-0.23407763671875	2.527100830078125	1.584792236328125	-0.2990780029296875	2.579326904296875	1.529517883300781	-0.2790027465820312	3.023361572265625	1.618195739746094	0.3562468872070312	3.154480224609375	1.63198583984375	0.3693985290527343	3.395372802734375	1.511495483398438	0.2803623352050781	3.554860595703125	1.427678100585938	0.1269566421508789	3.62831103515625	1.455826934814453	0.05822481918334961
305	10.133333	3.035107666015625	1.106147125244141	0.3684965209960938	3.014532470703125	1.281873901367188	0.3438641662597656	2.9979365234375	1.423527130126953	0.3365620422363281	2.987635498046875	1.640245361328125	0.3500644226074219	2.95697705078125	1.603796813964844	0.3382249145507812	2.83771533203125	1.614373107910156	0.2597873840332031	2.775439697265625	1.555085510253906	-0.003209024667739868	2.720854736328125	1.504753356933594	-0.2232528686523438	2.6770224609375	1.545172546386719	-0.299022705078125	2.6550947265625	1.601037170410156	-0.3890444641113281	2.671119140625	1.550728088378906	-0.3387265319824219	3.02093701171875	1.604918334960937	0.3593980102539063	3.147212158203125	1.623475952148437	0.3917926635742188	3.3891123046875	1.515278564453125	0.2955514526367187	3.548669921875	1.452810913085937	0.1344758758544922	3.627702392578125	1.460480194091797	0.06760150909423829
306	10.166667	3.038697265625	1.09419815826416	0.3574086303710938	3.01567578125	1.268119415283203	0.3323272705078125	2.99630322265625	1.408196105957031	0.3235762939453125	2.98603125	1.623595703125	0.3265477600097656	2.958788330078125	1.587153991699219	0.3092124633789062	2.857821044921875	1.605130798339844	0.2109904937744141	2.834453125	1.538043212890625	-0.05416676330566406	2.812477294921875	1.481457397460938	-0.2764239196777344	2.80328173828125	1.525401550292969	-0.3608872375488281	2.769588623046875	1.574720947265625	-0.45007080078125	2.771569580078125	1.540688415527344	-0.392683837890625	3.0154736328125	1.588775268554687	0.3446116333007813	3.119169921875	1.605265686035156	0.422338134765625	3.316234375	1.487994201660156	0.5824832153320313	3.4821357421875	1.553138122558594	0.4319226684570313	3.509455810546875	1.644611450195312	0.3932738647460938
307	10.2	3.04513623046875	1.085102806091309	0.3532061767578125	3.0228125	1.258701721191406	0.3251351318359375	3.00261865234375	1.398518859863281	0.3138901062011719	2.991893310546875	1.613911254882813	0.3188900756835937	2.96778857421875	1.577823913574219	0.2967875061035156	2.88026708984375	1.590131713867188	0.1855966796875	2.899592041015625	1.534031066894531	-0.08249101257324219	2.9118154296875	1.486458190917969	-0.3076493835449219	2.91043798828125	1.528813110351563	-0.393429931640625	2.8660478515625	1.571603576660156	-0.4813243103027344	2.868140625	1.540993835449219	-0.4271613464355469	3.018088134765625	1.578712097167969	0.3408363037109375	3.107974853515625	1.581321838378906	0.4356421508789062	3.253672119140625	1.470106079101563	0.647006103515625	3.47034423828125	1.421759765625	0.7189627075195313	3.480520751953125	1.500813171386719	0.7842285766601562
308	10.233333	3.045641845703125	1.069722610473633	0.3448628845214844	3.02353662109375	1.241807586669922	0.3136113586425781	3.001651611328125	1.380371276855469	0.3000416259765625	2.981960205078125	1.593875427246094	0.3072644958496094	2.962844970703125	1.557665893554688	0.2813932495117187	2.900009521484375	1.573215698242187	0.1558395690917969	2.96464013671875	1.524314575195313	-0.1049228897094727	3.01492822265625	1.482820007324219	-0.3246412963867187	3.004997802734375	1.529511840820313	-0.4069521484375	2.919755859375	1.550235595703125	-0.4678208618164063	2.99096142578125	1.550486938476562	-0.4356850891113281	3.005942626953125	1.559335754394531	0.3320086975097656	3.080690673828125	1.567940368652344	0.4379621276855469	3.210845458984375	1.466502075195312	0.6619790649414062	3.395336181640625	1.433466003417969	0.7988619995117188	3.402715087890625	1.466039642333984	0.8957167968750001
309	10.266667	3.051333251953125	1.065167182922363	0.3418997192382813	3.02737109375	1.235554336547852	0.3089691467285156	3.00337158203125	1.372744873046875	0.2942147216796875	2.968255615234375	1.582827209472656	0.3032368469238281	2.9531513671875	1.546016723632813	0.2761553955078125	2.910972900390625	1.56408203125	0.1434933319091797	3.02774658203125	1.513007690429688	-0.09606777191162109	3.11734326171875	1.468236846923828	-0.3006133117675781	3.1451533203125	1.514036743164062	-0.3785216064453125	3.122553466796875	1.554243286132813	-0.4740773315429688	3.0862890625	1.547553466796875	-0.394518798828125	2.993294189453125	1.549883850097656	0.3285049133300781	3.061784912109375	1.559139526367187	0.4375914306640625	3.155650634765625	1.457733306884766	0.6770758056640624	3.31530615234375	1.416435668945312	0.8383116455078125	3.319054931640625	1.443769439697266	0.9363119506835937
310	10.3	3.0484921875	1.053950016021729	0.3306655883789062	3.031298828125	1.224815887451172	0.2953227844238281	3.005574462890625	1.362053100585938	0.2830447998046875	2.96871923828125	1.571901489257812	0.294346923828125	2.96063818359375	1.536650390625	0.262529541015625	2.954826416015625	1.558117614746094	0.1238148651123047	3.0844853515625	1.510771575927734	-0.1100650863647461	3.191215087890625	1.470769592285156	-0.3074557800292969	3.21337109375	1.518847839355469	-0.385895263671875	3.137140625	1.5087919921875	-0.4591357727050781	3.202812255859375	1.545223571777344	-0.4128499755859375	2.98707763671875	1.537432861328125	0.3231453552246094	3.02652685546875	1.54578955078125	0.4459351806640625	3.1084140625	1.437539581298828	0.6870709838867187	3.218412353515625	1.356279510498047	0.8730155029296875	3.206973876953125	1.437008514404297	0.9341214599609375
311	10.333333	3.05662109375	1.043391056060791	0.3281047058105468	3.040755126953125	1.213815719604492	0.2929866638183594	3.015685546875	1.350699890136719	0.2808882141113281	2.97898193359375	1.559837890625	0.2920737915039063	2.971628662109375	1.524837707519531	0.2600530700683594	2.968322998046875	1.543755432128906	0.1213715972900391	3.132927734375	1.497378845214844	-0.08839705657958985	3.281572509765625	1.4609638671875	-0.2562590942382812	3.281799072265625	1.4941474609375	-0.3445353088378906	3.208901123046875	1.481896392822266	-0.4202652893066406	3.228204833984375	1.509229766845703	-0.3626063232421875	2.996552490234375	1.525354309082031	0.3210655517578125	3.031980712890625	1.533912048339844	0.4445998840332031	3.0575634765625	1.422950256347656	0.695755615234375	3.1351064453125	1.332641845703125	0.892593505859375	3.12049658203125	1.406764831542969	0.9604407958984374
312	10.366667	3.06519921875	1.024617334365845	0.3247203369140625	3.04969189453125	1.194004776000977	0.2901958312988281	3.0243125	1.329932037353516	0.2786664123535156	2.9808232421875	1.536117370605469	0.2930690002441406	2.975758056640625	1.501888092041016	0.2602583923339844	2.984782470703125	1.518869201660156	0.1225213241577148	3.1679638671875	1.476171600341797	-0.06956710052490235	3.34063037109375	1.445584930419922	-0.2115714569091797	3.319675537109375	1.456977203369141	-0.3021640014648437	3.264934326171875	1.449361877441406	-0.391584716796875	3.2726064453125	1.472397521972656	-0.3125330810546875	2.998351806640625	1.501766448974609	0.3217065734863281	3.02821337890625	1.507249877929687	0.4459935913085937	3.013432861328125	1.400905029296875	0.6980045776367187	3.030018798828125	1.309180755615234	0.9066267700195313	3.0410966796875	1.356851837158203	0.99482470703125
313	10.4	3.069498046875	0.9991453351974487	0.3146587829589844	3.0599404296875	1.16981559753418	0.2857254333496094	3.03821826171875	1.306393493652344	0.2765263061523437	2.98988623046875	1.511353485107422	0.2894236755371093	2.9885947265625	1.477575897216797	0.2558656616210938	3.005596923828125	1.503400207519531	0.120433464050293	3.203372802734375	1.468154876708984	-0.0577703857421875	3.388659912109375	1.441427642822266	-0.1832864837646484	3.37972119140625	1.462899536132813	-0.2739244384765625	3.3129326171875	1.444779663085938	-0.3528977355957031	3.307941650390625	1.455854553222656	-0.2824522705078125	3.00520458984375	1.476915710449219	0.3191144714355469	3.024713134765625	1.483471008300781	0.4452442626953125	2.97643505859375	1.381286865234375	0.6944354858398437	2.934333984375	1.296453369140625	0.9021013793945313	2.9622548828125	1.323643157958984	0.9950121459960938
314	10.433333	3.074987060546875	0.979452199935913	0.3042432556152344	3.067293212890625	1.15197834777832	0.2787843017578125	3.04603076171875	1.289723052978516	0.2717095336914063	3.006953125	1.497554168701172	0.2918544921875	3.0058310546875	1.465193939208984	0.2564755554199219	3.030679931640625	1.484240814208984	0.1201504058837891	3.238906005859375	1.458799682617188	-0.05045578002929688	3.463956298828125	1.472476348876953	-0.07630217742919922	3.494083740234375	1.488356903076172	-0.1641511840820312	3.45675146484375	1.431576904296875	-0.2451492614746094	3.40606494140625	1.454114685058594	-0.1827807769775391	3.018989990234375	1.460831756591797	0.3208471984863281	3.032424072265625	1.456502563476562	0.4487494812011719	2.9404697265625	1.358588195800781	0.6892937622070312	2.876958251953125	1.271385620117187	0.8922149658203125	2.897280517578125	1.287030670166016	0.9903676147460938
315	10.466667	3.083686767578125	0.9672649688720704	0.3050458984375	3.075712158203125	1.13978254699707	0.2800059509277344	3.05397021484375	1.277398468017578	0.2727753295898437	3.017229736328125	1.48591650390625	0.2891409301757812	3.016540283203125	1.453099365234375	0.2541954803466797	3.0464111328125	1.463937561035156	0.1180249481201172	3.26188427734375	1.448193054199219	-0.04441836547851562	3.484531494140625	1.491700531005859	-0.04661396408081055	3.52146728515625	1.507402465820312	-0.1318239898681641	3.516865478515625	1.459215545654297	-0.2257811431884766	3.427588623046875	1.463913543701172	-0.1432101745605469	3.02805078125	1.449454193115234	0.3189049072265625	3.039361328125	1.441283599853516	0.4467830200195312	2.911792236328125	1.338161865234375	0.6680232543945313	2.79390771484375	1.259266754150391	0.8487427368164062	2.846714599609375	1.230414855957031	0.9303763427734375
316	10.5	3.089183349609375	0.9538297348022461	0.2998920593261719	3.080565185546875	1.12598656463623	0.2742711486816406	3.058252197265625	1.263268218994141	0.2661983947753906	3.020074462890625	1.471266937255859	0.2820644836425781	3.02077783203125	1.438639678955078	0.2470325775146484	3.060218505859375	1.455703369140625	0.1141743087768555	3.28474072265625	1.435705047607422	-0.03432585144042969	3.50396826171875	1.475878875732422	0.006323650360107422	3.559391357421875	1.494471771240234	-0.06736236572265625	3.56670556640625	1.448128509521484	-0.1619087524414063	3.4663935546875	1.459167510986328	-0.1010525588989258	3.029975341796875	1.434777252197266	0.3120063781738281	3.034847412109375	1.424374114990234	0.4399507751464844	2.89227734375	1.321245910644531	0.6513359985351562	2.772152587890625	1.235996215820312	0.8272262573242187	2.78548681640625	1.211563003540039	0.9246008911132813
317	10.533333	3.0937041015625	0.9363493537902832	0.2970614013671875	3.08694677734375	1.109106224060059	0.271455810546875	3.063834716796875	1.246589157104492	0.2621248779296875	3.02890478515625	1.455054351806641	0.2857430725097656	3.032087158203125	1.424182769775391	0.2491031036376953	3.084978271484375	1.448761505126953	0.1217828216552734	3.3102236328125	1.419035217285156	-0.02542209625244141	3.5323828125	1.457069305419922	-0.05416017913818359	3.58007177734375	1.483366729736328	0.02286552619934082	3.61625	1.424968200683594	-0.0576707649230957	3.64393994140625	1.485740386962891	-0.06091170883178711	3.035233642578125	1.416701019287109	0.3145285949707031	3.02908544921875	1.396680541992187	0.4416488952636718	2.85704248046875	1.294593994140625	0.631562744140625	2.712094970703125	1.210938888549805	0.7894696044921875	2.716466796875	1.182137435913086	0.8867728881835938
318	10.566667	3.10400439453125	0.9060549163818359	0.2885877990722656	3.09541552734375	1.080994171142578	0.2619970703125	3.07078564453125	1.220045593261719	0.251196060180664	3.04991357421875	1.432745727539062	0.2794834594726562	3.051386474609375	1.402112030029297	0.2416898651123047	3.104928955078125	1.423621032714844	0.1119946060180664	3.3293603515625	1.399082427978516	-0.04398040390014649	3.5305634765625	1.50172085571289	0.00103759765625	3.61201953125	1.48848095703125	0.04933475112915039	3.71114306640625	1.492736541748047	0.09019155883789062	3.608796875	1.548540161132812	0.09468869018554688	3.053261474609375	1.392896484375	0.3078504028320312	3.044506591796875	1.368944702148438	0.4359261779785156	2.85899365234375	1.253505615234375	0.61038134765625	2.7040693359375	1.157420700073242	0.7558522338867187	2.680683349609375	1.160223251342773	0.8560767211914062
319	10.6	3.10988916015625	0.8936385726928711	0.2879828186035156	3.10073583984375	1.06818342590332	0.2596252746582031	3.075526123046875	1.206971252441406	0.2477362670898438	3.049871337890625	1.418868377685547	0.2772840881347656	3.05164111328125	1.388467956542969	0.2393458251953125	3.0980419921875	1.416886413574219	0.1083117141723633	3.327825439453125	1.388020904541016	-0.03863152694702148	3.546959716796875	1.452241149902344	-0.00950861930847168	3.612591552734375	1.476658996582031	0.0555316047668457	3.64651220703125	1.489399597167969	0.1564704895019531	3.632845947265625	1.538291931152344	0.03808953094482422	3.05450830078125	1.379001495361328	0.3054022216796875	3.04779833984375	1.363123718261719	0.4347850036621094	2.852027099609375	1.235801376342773	0.5882841186523438	2.694534912109375	1.122652046203613	0.7176508178710937	2.66312109375	1.145574127197266	0.8129243774414062
320	10.633333	3.113669677734375	0.8785347442626953	0.2862738342285156	3.1018623046875	1.053716770172119	0.2580241394042969	3.074221435546875	1.192659164428711	0.2460240783691406	3.04921337890625	1.404601623535156	0.2819400634765625	3.051184326171875	1.375233703613281	0.2429422912597656	3.089960205078125	1.413101593017578	0.111154914855957	3.315985107421875	1.378514587402344	-0.04245454025268555	3.5363896484375	1.438578491210937	-0.006863251209259034	3.59410693359375	1.478345001220703	-0.07244295501708985	3.568747802734375	1.507318084716797	0.02815019989013672	3.649543701171875	1.482345764160156	-0.029537353515625	3.05342529296875	1.363698577880859	0.3089873657226562	3.044762451171875	1.337046936035156	0.437048583984375	2.842540283203125	1.207021636962891	0.5818843994140624	2.673332763671875	1.099268135070801	0.7026002197265625	2.6270693359375	1.095710914611816	0.7949492797851563
321	10.666667	3.113677734375	0.8784902420043945	0.2862771911621094	3.10185546875	1.053667186737061	0.2580331115722656	3.07417822265625	1.192599975585938	0.2460520629882813	3.049046630859375	1.404509063720703	0.2820427551269531	3.05103564453125	1.375157165527344	0.2430355072021484	3.089787109375	1.413124450683594	0.1112738265991211	3.315963623046875	1.379069641113281	-0.0422180290222168	3.536142822265625	1.439638244628906	-0.006134286403656006	3.593839599609375	1.480597961425781	-0.0709898681640625	3.568010498046875	1.508075958251953	0.02989963531494141	3.64912548828125	1.484809387207031	-0.02737524604797363	3.05328173828125	1.363599853515625	0.3090746765136719	3.04464013671875	1.336873565673828	0.4371180725097656	2.84255810546875	1.206560623168945	0.5818760986328125	2.67350341796875	1.098517219543457	0.7025344848632813	2.627433837890625	1.09465389251709	0.7949650268554688
322	10.7	3.125612548828125	0.8690386962890625	0.28706689453125	3.108217529296875	1.043821960449219	0.256690673828125	3.0748173828125	1.181603118896484	0.2422484283447266	3.04657373046875	1.392884521484375	0.2824606628417969	3.050604248046875	1.364485443115234	0.2427664794921875	3.09483154296875	1.399413116455078	0.1115237045288086	3.29686669921875	1.387793579101563	-0.07631142425537109	3.5207607421875	1.442981231689453	-0.05331508255004883	3.566525634765625	1.527497619628906	-0.04894142532348632	3.519214599609375	1.580025756835937	0.03265739822387696	3.6028251953125	1.520772644042969	-0.01480001544952393	3.04979833984375	1.351220550537109	0.3086795654296875	3.035049072265625	1.314858428955078	0.4340823669433594	2.8336943359375	1.185137542724609	0.581649169921875	2.666175048828125	1.076345016479492	0.7048272705078125	2.5792490234375	1.031061786651611	0.7383634643554687
323	10.733333	3.13032373046875	0.8625427703857422	0.2868814086914063	3.112908203125	1.036490604400635	0.2548899078369141	3.07954150390625	1.173644760131836	0.2387085723876953	3.045307373046875	1.384115753173828	0.2748110656738281	3.050951904296875	1.355312774658203	0.2357908782958984	3.090769775390625	1.398064025878906	0.1059231872558594	3.303494384765625	1.364125427246094	-0.06547132110595703	3.50587353515625	1.381701354980469	0.04460118103027344	3.593585693359375	1.413020111083984	0.02164548683166504	3.505024658203125	1.473534881591797	0.01263726139068604	3.61421533203125	1.439688507080078	0.05368372344970703	3.04891552734375	1.343070190429688	0.3016702575683594	3.03171728515625	1.313548767089844	0.4281421203613281	2.836186279296875	1.181740798950195	0.5800250244140625	2.674571044921875	1.070085327148437	0.7071307373046875	2.6440927734375	0.9722131423950195	0.7197543334960937
324	10.766667	3.13033056640625	0.8625172576904296	0.2868676452636719	3.112880859375	1.036477535247803	0.2548632965087891	3.079448486328125	1.17363215637207	0.2386964569091797	3.045004150390625	1.384085235595703	0.2748328247070312	3.050658935546875	1.355287628173828	0.2358040466308594	3.090114501953125	1.398324249267578	0.1059043884277344	3.302572265625	1.366320709228516	-0.06623625946044921	3.505423828125	1.384527709960937	0.04290900421142578	3.59229638671875	1.419108825683594	0.02145206642150879	3.5028544921875	1.478097412109375	0.0110078296661377	3.60975634765625	1.449089904785156	0.05486898422241211	3.048671142578125	1.343037994384766	0.3016904602050781	3.0316142578125	1.313534942626953	0.4281993713378906	2.83637353515625	1.181700698852539	0.580484619140625	2.674696533203125	1.070373352050781	0.7078422241210938	2.645611328125	0.9723677787780761	0.7226189575195312
325	10.8	3.130365966796875	0.8625097351074219	0.2868678283691406	3.112902099609375	1.036468521118164	0.2548551788330078	3.079458740234375	1.173621231079102	0.2386850433349609	3.04500830078125	1.384078582763672	0.2748014221191406	3.05065283203125	1.355275299072266	0.2357748260498047	3.0900078125	1.398327941894531	0.105848762512207	3.302451904296875	1.366763092041016	-0.06639308929443359	3.505309326171875	1.385251525878906	0.04269721984863281	3.5918759765625	1.421113250732422	0.02212129402160645	3.502194580078125	1.479548431396484	0.01066104888916016	3.607860107421875	1.452404724121094	0.05604131698608399	3.04868798828125	1.343035369873047	0.3016642761230469	3.031703857421875	1.313567474365234	0.4281922607421875	2.836603271484375	1.181770645141602	0.5806929931640625	2.675010986328125	1.070511672973633	0.7082213745117187	2.6464814453125	0.9724704170227051	0.7238273315429687
326	10.833333	3.132855712890625	0.8610687255859375	0.285872802734375	3.11526171875	1.03483423614502	0.2534904479980469	3.08203564453125	1.171911056518555	0.236999755859375	3.04828125	1.382595062255859	0.2716248779296875	3.053249755859375	1.353428863525391	0.2328140411376953	3.0870419921875	1.395261810302734	0.1010328063964844	3.2955	1.38935791015625	-0.07844812011718751	3.507779052734375	1.426289093017578	0.00462860631942749	3.55858837890625	1.504080718994141	-0.0190105037689209	3.453601806640625	1.527503601074219	-0.01707602500915527	3.543715576171875	1.536234497070312	0.03407333755493164	3.052404296875	1.341838714599609	0.2988028564453125	3.039488037109375	1.313638549804688	0.42601513671875	2.854871826171875	1.179994964599609	0.5892655029296875	2.697447509765625	1.072276748657227	0.7245472412109375	2.674265869140625	0.9823534049987793	0.7696343383789063
327	10.866667	3.132648193359375	0.8578110656738281	0.2821107177734375	3.11747216796875	1.034424304962158	0.2496807403564453	3.087750732421875	1.17435823059082	0.2326465911865234	3.063153076171875	1.390097747802734	0.2633430480957031	3.066827880859375	1.359504974365234	0.2245902404785156	3.1054091796875	1.378905364990234	0.08680400085449219	3.337006591796875	1.366235443115234	-0.06849038696289063	3.53640771484375	1.48686557006836	-0.04454592514038086	3.54331884765625	1.5715947265625	-0.09180715942382812	3.4506806640625	1.628549682617187	-0.08248418426513672	3.546366455078125	1.609424865722656	-0.05405213546752929	3.06550244140625	1.349183135986328	0.2917647094726563	3.0500732421875	1.320123504638672	0.4204633178710938	2.87427294921875	1.174311630249024	0.5899432983398437	2.726220947265625	1.054037422180176	0.7310065307617187	2.6456337890625	1.012368741989136	0.7833240966796875
328	10.9	3.13013525390625	0.8623629150390625	0.2803773803710938	3.117463134765625	1.040087490081787	0.2470137939453125	3.0889482421875	1.181158386230469	0.2300640411376953	3.064458251953125	1.398584777832031	0.2581300659179688	3.067447265625	1.367228546142578	0.2195535736083984	3.10764990234375	1.387488525390625	0.08145685577392578	3.346914306640625	1.375491729736328	-0.06499308013916015	3.559443115234375	1.475176086425781	-0.04421234130859375	3.595282958984375	1.566142333984375	-0.04055566787719726	3.48902783203125	1.591246826171875	-0.02899889755249023	3.596816162109375	1.605702270507813	-0.0302574348449707	3.067442626953125	1.357869384765625	0.2872880554199219	3.0544267578125	1.329572479248047	0.4172310791015625	2.89472021484375	1.178328262329102	0.600177734375	2.7594306640625	1.053913352966309	0.7523943481445312	2.677982177734375	1.018982042312622	0.80934912109375
329	10.933333	3.1185126953125	0.8728245620727539	0.2827479858398437	3.11735302734375	1.049444541931152	0.2449919128417969	3.09711474609375	1.191147964477539	0.2260266571044922	3.064022705078125	1.406347991943359	0.2560723571777344	3.066953857421875	1.37541748046875	0.2173809661865234	3.10573193359375	1.393450744628906	0.0791220703125	3.34647021484375	1.377910308837891	-0.06255039596557617	3.552385009765625	1.488585632324219	-0.04053542709350586	3.6199130859375	1.555562133789063	-0.0619231071472168	3.515654052734375	1.586938171386719	-0.05133053207397461	3.621934814453125	1.603531188964844	-0.04385628128051758	3.06992333984375	1.365848297119141	0.2847698974609375	3.064320556640625	1.33214990234375	0.4134512023925781	2.920239501953125	1.187927719116211	0.6126935424804687	2.799091552734375	1.068422554016113	0.77876904296875	2.707466552734375	1.066102729797363	0.8299248046875
330	10.966667	3.118183349609375	0.8828482971191406	0.2863499450683594	3.116349853515625	1.059437995910645	0.2492959747314453	3.096137939453125	1.20116731262207	0.2315677947998047	3.062713134765625	1.416443450927734	0.2590855712890625	3.064651611328125	1.384928649902344	0.2208657836914062	3.094222412109375	1.404741760253906	0.08072943878173829	3.328474853515625	1.3833564453125	-0.07023097229003906	3.542013671875	1.464712463378906	-0.01718830680847168	3.605708740234375	1.535696166992187	-0.03692896270751953	3.502572509765625	1.5465009765625	-0.002427756786346436	3.61080419921875	1.573351684570313	0.003646239757537842	3.069718994140625	1.376490600585937	0.2882161254882812	3.069109619140625	1.349593902587891	0.4184804382324219	2.94674951171875	1.203314590454102	0.6299863891601563	2.85016796875	1.07759489440918	0.806904052734375	2.764241455078125	1.086781761169433	0.8663094482421875
331	11	3.11140869140625	0.895527587890625	0.2862244873046875	3.110716064453125	1.070841941833496	0.2512954711914063	3.09188916015625	1.211643997192383	0.2356783142089844	3.0515224609375	1.424066528320312	0.259553955078125	3.053724365234375	1.392171661376953	0.2222722778320312	3.07222509765625	1.423240020751953	0.08367414855957031	3.303326904296875	1.384771087646484	-0.06391316604614258	3.50190625	1.480480438232422	0.009675174713134766	3.57727783203125	1.530638122558594	-0.02368056869506836	3.473678466796875	1.546338745117187	0.003577025651931763	3.597119140625	1.562201416015625	0.008380932807922363	3.06059326171875	1.385363891601562	0.2890059204101563	3.06735400390625	1.374626983642578	0.4201663818359375	2.979650146484375	1.213668807983398	0.634639892578125	2.90615087890625	1.079612182617188	0.8135588989257813	2.829826416015625	1.101309013366699	0.880614013671875
332	11.033333	3.119730224609375	0.9125529251098633	0.2816229248046875	3.111406005859375	1.088100028991699	0.2502990417480469	3.089265869140625	1.228671539306641	0.2395032653808594	3.043874267578125	1.439490783691406	0.2657102661132812	3.042428955078125	1.407071472167969	0.2289368743896484	3.0548798828125	1.445541625976563	0.09173177337646485	3.2693076171875	1.386040405273437	-0.07239668273925781	3.465505126953125	1.483602111816406	0.004076354026794434	3.558803955078125	1.498265167236328	-0.01499958992004394	3.463273193359375	1.530242065429688	0.02425951194763184	3.585826171875	1.505483673095703	0.03340287780761719	3.058299072265625	1.401764923095703	0.2941620178222656	3.076911376953125	1.394150787353515	0.4242067260742188	3.01555029296875	1.229651641845703	0.6445543823242188	2.970399658203125	1.0900712890625	0.82815966796875	2.902956787109375	1.148489135742188	0.8810894165039063
333	11.066667	3.111210693359375	0.924745979309082	0.2851044921875	3.10543603515625	1.100696311950684	0.2511665191650391	3.085263916015625	1.241966735839844	0.2377694244384766	3.046818115234375	1.455247863769531	0.2629551696777344	3.04473828125	1.422656890869141	0.2260804443359375	3.062622802734375	1.456784057617188	0.08768553924560547	3.26049755859375	1.397931854248047	-0.09806409454345703	3.4909072265625	1.388345001220703	-0.06420321655273438	3.542527587890625	1.457814910888672	-0.02092079734802246	3.46875048828125	1.520010192871094	0.02887870788574219	3.55609912109375	1.482679168701172	0.004593677997589111	3.059553466796875	1.416950927734375	0.2918194885253906	3.076470947265625	1.409116363525391	0.4226576538085938	3.046355224609375	1.255026992797851	0.6580641479492187	3.0596044921875	1.125235778808594	0.8547615966796875	2.968894287109375	1.148133987426758	0.9006244506835938
334	11.1	3.106870849609375	0.9463968391418457	0.28587548828125	3.099696533203125	1.123703048706055	0.2548864440917969	3.07913330078125	1.265901336669922	0.2450951690673828	3.04881884765625	1.481470642089844	0.2708780212402344	3.043300048828125	1.448536987304688	0.2343509063720703	3.051750732421875	1.474182769775391	0.09255957794189452	3.23105078125	1.40395150756836	-0.109364387512207	3.4641162109375	1.409201110839844	-0.1316473846435547	3.518405517578125	1.42747802734375	-0.05308673477172852	3.4783115234375	1.504011505126953	0.01353552150726318	3.53632275390625	1.472659454345703	-0.02508902549743652	3.062309814453125	1.442824829101562	0.2993367614746094	3.08693212890625	1.444496429443359	0.4298097839355469	3.080397705078125	1.276743408203125	0.6592529907226562	3.097702392578125	1.132216384887695	0.8464784545898437	3.03000927734375	1.170918930053711	0.9163284301757812
335	11.133333	3.10344580078125	0.9610929527282714	0.2874880065917969	3.097223388671875	1.140273391723633	0.2570552978515625	3.077791015625	1.284066802978516	0.2480033416748047	3.054346923828125	1.502835632324219	0.2717604064941406	3.04657177734375	1.469248107910156	0.2355993194580078	3.04652392578125	1.49100634765625	0.09151832580566406	3.199474365234375	1.415404449462891	-0.1326139373779297	3.366466796875	1.367871643066406	-0.2930748596191406	3.36377734375	1.416892028808594	-0.3780683288574219	3.348767822265625	1.42619873046875	-0.2693511657714844	3.38596337890625	1.426200439453125	-0.4057807312011719	3.0678125	1.463850036621094	0.3006011962890625	3.100082275390625	1.468143585205078	0.4306398620605469	3.122099609375	1.308219635009766	0.667947509765625	3.156822021484375	1.172026107788086	0.8617600097656249	3.091994384765625	1.207187652587891	0.9374577026367188
336	11.166667	3.097947998046875	0.9773678016662598	0.2886222534179688	3.090447265625	1.154689636230469	0.2585139465332031	3.072668212890625	1.297334716796875	0.251616455078125	3.0530390625	1.5145029296875	0.2726438903808594	3.040357666015625	1.480390441894531	0.2391543579101562	3.02957568359375	1.508526977539062	0.09809381103515626	3.160127685546875	1.43284326171875	-0.1363804016113281	3.3243798828125	1.385534606933594	-0.2962341613769531	3.324771728515625	1.442718872070313	-0.3747853088378906	3.312114013671875	1.420740051269531	-0.26874658203125	3.358519775390625	1.458579315185547	-0.3917918701171875	3.070265380859375	1.476594909667969	0.2999991455078125	3.117599853515625	1.481253387451172	0.4238796691894531	3.1511015625	1.333671356201172	0.6643311157226562	3.176099365234375	1.211501129150391	0.865863037109375	3.165312255859375	1.222921569824219	0.9692932739257812
337	11.2	3.09490234375	1.009380336761475	0.2914423522949219	3.08384130859375	1.186221496582031	0.2641913757324219	3.0657421875	1.328308990478516	0.2593415832519531	3.0567431640625	1.544043090820312	0.2904923706054687	3.039273681640625	1.511932373046875	0.2574844055175781	3.0239453125	1.538194702148437	0.1170949172973633	3.090958740234375	1.453876007080078	-0.1388471527099609	3.141909423828125	1.382733306884766	-0.35485595703125	3.144532958984375	1.418215972900391	-0.44483642578125	3.135177734375	1.406232543945312	-0.337328125	3.130290283203125	1.409638580322266	-0.4836368408203125	3.0753447265625	1.504638793945313	0.3142164001464844	3.1342607421875	1.491542816162109	0.4317767028808594	3.194580322265625	1.351870147705078	0.6703245849609375	3.242309326171875	1.236224594116211	0.870447021484375	3.254947021484375	1.233804321289063	0.973832275390625
338	11.233333	3.08892626953125	1.033772918701172	0.2959277954101562	3.077865478515625	1.212059173583984	0.2710568542480469	3.062283203125	1.355328033447265	0.2665947570800781	3.053677001953125	1.572321166992187	0.2983548583984375	3.03389453125	1.539806884765625	0.266627197265625	3.011814453125	1.55065234375	0.1242243347167969	3.034622314453125	1.465675811767578	-0.1409158172607422	3.046918212890625	1.392465179443359	-0.3633204040527344	3.052265625	1.404242645263672	-0.4598007507324219	3.028506103515625	1.429933349609375	-0.3563243103027344	3.049630615234375	1.407456237792969	-0.4982439575195313	3.07453662109375	1.532887878417969	0.3207432250976562	3.14335498046875	1.513213989257812	0.4327763671875	3.2416025390625	1.375806762695313	0.6618789672851563	3.32519189453125	1.260734497070312	0.8520015258789062	3.344872314453125	1.254682159423828	0.95477099609375
339	11.266667	3.076051513671875	1.047662147521973	0.295852294921875	3.066556396484375	1.224693572998047	0.2746671142578125	3.054541015625	1.366860076904297	0.2703135070800781	3.05031787109375	1.581300903320312	0.3050520324707031	3.028140869140625	1.549691772460938	0.2747978820800781	2.992257080078125	1.56248779296875	0.1368977966308594	2.9771435546875	1.467624114990234	-0.1224450454711914	2.9583251953125	1.385576354980469	-0.3387640991210937	2.9959970703125	1.410654724121094	-0.4238459777832031	2.923609130859375	1.432717956542969	-0.3465968322753906	3.00882373046875	1.411970153808594	-0.4595493774414062	3.072230224609375	1.541806701660156	0.3250964660644531	3.150448974609375	1.522777465820313	0.42922216796875	3.285114990234375	1.388566223144531	0.6372129516601562	3.400655029296875	1.276033996582031	0.8082090454101563	3.42923828125	1.297010772705078	0.9057266845703125
340	11.3	3.06847119140625	1.066568618774414	0.3076144409179687	3.06058984375	1.244546829223633	0.2902337341308594	3.050496337890625	1.38728857421875	0.2894013061523438	3.06347021484375	1.604099243164062	0.3059312744140625	3.036965087890625	1.571803344726562	0.27999072265625	2.97166748046875	1.591521545410156	0.1538209228515625	2.922181396484375	1.477360900878906	-0.09395286560058594	2.875081787109375	1.380546600341797	-0.3002565612792969	2.903245849609375	1.405322784423828	-0.3892900390625	2.84440380859375	1.431629913330078	-0.3021178283691406	2.821965576171875	1.398319030761719	-0.435259521484375	3.084109130859375	1.564735046386719	0.3278077392578125	3.167782958984375	1.549032409667969	0.4286156005859375	3.318909912109375	1.410631500244141	0.62307763671875	3.469068115234375	1.294448059082031	0.762670654296875	3.50222216796875	1.327108978271484	0.855704345703125
341	11.333333	3.059622802734375	1.081942962646484	0.3129028930664062	3.051985595703125	1.260017822265625	0.2963057861328125	3.04356787109375	1.402871612548828	0.2948003845214844	3.060127685546875	1.619844543457031	0.3049421997070312	3.030862060546875	1.587288513183594	0.2825283813476562	2.94512646484375	1.59801171875	0.1680363311767578	2.85735498046875	1.488862274169922	-0.07126581573486328	2.778988037109375	1.398138610839844	-0.2707332458496094	2.828334716796875	1.422737548828125	-0.3500742797851563	2.8877333984375	1.424519470214844	-0.4407581481933594	2.722826171875	1.401422485351562	-0.3886103515625	3.082489990234375	1.580735717773437	0.3255536499023438	3.181101806640625	1.574127014160156	0.4129854736328125	3.348504150390625	1.439032409667969	0.5961396484375	3.51656640625	1.321208892822266	0.711949462890625	3.575379638671875	1.355754089355469	0.790500244140625
342	11.366667	3.0552744140625	1.09522876739502	0.3238471069335938	3.050299560546875	1.273915313720703	0.3045990600585938	3.044162109375	1.417431121826172	0.3095601806640625	3.0608994140625	1.635359252929688	0.3193440856933594	3.027992431640625	1.602656127929687	0.3023878479003906	2.92284814453125	1.603509460449219	0.2039119262695313	2.79733154296875	1.488131072998047	-0.01628656768798828	2.687981201171875	1.391905914306641	-0.1990849304199219	2.708716552734375	1.421689605712891	-0.2890829772949219	2.73562109375	1.444056945800781	-0.3922012023925781	2.617987060546875	1.406597900390625	-0.31171728515625	3.08715966796875	1.596049926757813	0.3348681030273438	3.20587451171875	1.589018310546875	0.3933628234863281	3.394071533203125	1.439611572265625	0.5442791137695312	3.56264404296875	1.307308441162109	0.644793701171875	3.555968994140625	1.337549346923828	0.7445831909179688
343	11.4	3.051388671875	1.099701332092285	0.3269792785644531	3.04541748046875	1.278433837890625	0.3080826110839844	3.038560546875	1.421884582519531	0.3146273498535156	3.05214404296875	1.639823547363281	0.3290232238769532	3.01885400390625	1.606940307617188	0.31316845703125	2.903466796875	1.6089169921875	0.2268875885009766	2.73870751953125	1.490841278076172	0.03583805084228515	2.597686767578125	1.392422424316406	-0.122536506652832	2.606154052734375	1.423318267822266	-0.2141579437255859	2.62069921875	1.463978210449219	-0.3141471252441406	2.514125732421875	1.402722625732422	-0.2284690093994141	3.07993701171875	1.600625732421875	0.3419833374023438	3.209883544921875	1.59922900390625	0.3681323547363281	3.452222900390625	1.455137878417969	0.4006953430175781	3.653740234375	1.335392059326172	0.4338590393066406	3.646988525390625	1.315586059570312	0.536249755859375
344	11.433333	3.048315673828125	1.109172401428223	0.3382402648925781	3.03337109375	1.28753125	0.3204326782226563	3.022218505859375	1.430808166503906	0.3253768310546875	3.0316455078125	1.649076110839844	0.3388122863769531	2.996296875	1.614967834472656	0.3334187622070313	2.857898681640625	1.622798767089844	0.2939686889648437	2.684358154296875	1.488172302246094	0.1225596542358398	2.60550537109375	1.383888519287109	-0.07131360626220704	2.607802001953125	1.421995697021484	-0.1605742492675781	2.629448974609375	1.44249365234375	-0.26535546875	2.530837890625	1.402356018066406	-0.1939890441894531	3.063498779296875	1.610943054199219	0.3418479614257813	3.195184814453125	1.612472290039062	0.3264834289550781	3.428642333984375	1.451000854492188	0.3297990417480469	3.62308544921875	1.315857299804688	0.3307684020996094	3.635480224609375	1.302417510986328	0.4336871948242187
345	11.466667	3.047874755859375	1.109647018432617	0.3391709899902344	3.032553955078125	1.288058654785156	0.3215540771484375	3.021194580078125	1.431333435058594	0.3275057373046875	3.0300419921875	1.649538635253906	0.343419677734375	2.994704833984375	1.61533251953125	0.3384207458496094	2.8546796875	1.624062866210938	0.3052026977539062	2.666337158203125	1.486617614746094	0.1525136871337891	2.5543701171875	1.374170959472656	-0.0193540153503418	2.536010498046875	1.422352325439453	-0.101653564453125	2.532333984375	1.454940093994141	-0.2055814361572266	2.435843994140625	1.398645172119141	-0.09968407440185546	3.0621240234375	1.611496948242187	0.3452491149902344	3.193075439453125	1.614138916015625	0.324343017578125	3.42902978515625	1.458062652587891	0.2996313781738281	3.6220166015625	1.325347473144531	0.2641877136230469	3.650532958984375	1.313593627929687	0.3641033325195313
346	11.5	3.042099609375	1.114486427307129	0.3527433166503906	3.026345458984375	1.292750701904297	0.3366496276855468	3.01534375	1.435729095458984	0.345042724609375	3.03294970703125	1.652547607421875	0.3671982727050781	2.99622314453125	1.619666442871094	0.3645649108886719	2.8530458984375	1.631964660644531	0.3557498779296875	2.63633544921875	1.489156005859375	0.2552350463867187	2.48483203125	1.368791595458984	0.1243697967529297	2.426145751953125	1.407285980224609	0.05744086074829102	2.349638916015625	1.422785614013672	-0.01838648223876953	2.400459228515625	1.407847869873047	0.03267019271850586	3.0637265625	1.613573913574219	0.36461328125	3.194595703125	1.604283752441406	0.3464435119628906	3.43686083984375	1.461905364990234	0.3082895202636719	3.622102783203125	1.341972625732422	0.2230936584472656	3.68398681640625	1.351964691162109	0.3066068725585938
347	11.533333	3.026496826171875	1.128060073852539	0.3878788146972657	3.00749462890625	1.304108428955078	0.3630746765136719	3.000834716796875	1.4468896484375	0.3618426818847656	3.0278359375	1.662428283691406	0.3743797607421875	2.990508056640625	1.630840637207031	0.3790643920898438	2.847390869140625	1.633800354003906	0.3849389953613281	2.59202978515625	1.542108215332031	0.3293862609863281	2.480984619140625	1.465359008789062	0.1401483459472656	2.43493701171875	1.409044677734375	0.07673186492919921	2.36866259765625	1.421449584960937	-0.008010104179382324	2.403204345703125	1.411450714111328	0.03883351516723633	3.056470947265625	1.622638000488281	0.3676409606933594	3.184686279296875	1.602281433105469	0.3448822631835938	3.416402587890625	1.441222747802734	0.344595703125	3.558068115234375	1.305532043457031	0.214488037109375	3.64318408203125	1.314904541015625	0.2733487548828125
348	11.566667	3.023362548828125	1.124351402282715	0.3913661499023438	2.9987236328125	1.298999389648438	0.3689464721679688	2.987522705078125	1.4406796875	0.3667242736816406	2.998854736328125	1.656563171386719	0.37563037109375	2.96547900390625	1.622365417480469	0.3857627563476563	2.829604736328125	1.606648315429688	0.4256034545898438	2.581546875	1.514980163574219	0.5024724731445313	2.399022705078125	1.452770599365234	0.3750250244140625	2.311607421875	1.43749951171875	0.3384947509765625	2.20901611328125	1.418380401611328	0.3119307861328125	2.386843505859375	1.403625854492188	0.2554037322998047	3.029036865234375	1.619307189941406	0.3645729370117187	3.154036865234375	1.610318603515625	0.3262148132324219	3.41070068359375	1.497014892578125	0.3209811706542969	3.55462451171875	1.383313354492187	0.1755611419677734	3.644395263671875	1.420942108154297	0.2102261810302734
349	11.6	3.024237548828125	1.129224166870117	0.3996580810546875	2.996061767578125	1.304005798339844	0.3784405822753906	2.9832685546875	1.445976318359375	0.3781033020019531	2.9928203125	1.662106628417969	0.3947744750976562	2.960485595703125	1.6269921875	0.4057832641601563	2.827572509765625	1.615443725585938	0.4569015197753906	2.600494384765625	1.539288269042969	0.5944326782226562	2.404733154296875	1.474130645751953	0.7001016235351563	2.317662353515625	1.458136871337891	0.7378466796875	2.212015625	1.463266448974609	0.7596425170898438	2.299163330078125	1.481671569824219	0.7648187866210937	3.022687255859375	1.625615112304688	0.3802330322265625	3.14501123046875	1.627220703125	0.3321729125976562	3.406727294921875	1.537846618652344	0.2801210632324219	3.541905029296875	1.473081176757812	0.09946858978271485	3.63029150390625	1.475652557373047	0.0454432144165039
350	11.633333	3.021229736328125	1.135216583251953	0.4072545776367187	2.985074462890625	1.309710571289062	0.3874230346679687	2.967781982421875	1.452004180908203	0.3880605163574219	2.985965576171875	1.668303344726562	0.4102561645507812	2.95445947265625	1.633383056640625	0.4249041442871094	2.8279814453125	1.626288146972656	0.4926820983886719	2.6121875	1.543290954589844	0.646556884765625	2.411820068359375	1.476299926757813	0.745048828125	2.322357421875	1.486374786376953	0.7805519409179688	2.226528564453125	1.526469970703125	0.8122122192382812	2.29744189453125	1.507761657714844	0.7936194458007813	3.0124365234375	1.631472595214844	0.390128173828125	3.123496337890625	1.632051147460937	0.318473876953125	3.355016845703125	1.520662048339844	0.1998578491210938	3.489620361328125	1.458911651611328	0.01604104042053223	3.5748232421875	1.450509857177734	-0.04335321426391602
351	11.666667	3.02356103515625	1.13762629699707	0.4164015502929688	2.980185791015625	1.310681243896484	0.3991080322265625	2.95857470703125	1.452335510253906	0.4001474914550781	2.988195068359375	1.666641662597656	0.427973876953125	2.957655029296875	1.632209838867188	0.4454909362792969	2.84206591796875	1.627347412109375	0.5305994873046875	2.629314208984375	1.537201049804688	0.6845314331054687	2.4275625	1.470518341064453	0.7801931762695312	2.3503759765625	1.479258392333984	0.837860595703125	2.275948974609375	1.458768859863281	0.9141928100585938	2.308483154296875	1.477618774414063	0.8474148559570313	3.0101552734375	1.629866821289062	0.4029498596191406	3.110147705078125	1.635218139648438	0.3167474670410156	3.319397216796875	1.522887817382812	0.1630416107177734	3.414013916015625	1.464331146240234	-0.04505392837524414	3.50054345703125	1.458208190917969	-0.1027262802124023
352	11.7	3.023306396484375	1.137223541259766	0.4238298034667969	2.978039306640625	1.310914093017578	0.4154451293945313	2.948291259765625	1.451437652587891	0.4134273986816406	2.98952099609375	1.664494018554687	0.4402948608398438	2.962101318359375	1.630184204101563	0.4628365173339844	2.867164306640625	1.629617614746094	0.571081298828125	2.6770234375	1.53761572265625	0.7523240966796875	2.48499072265625	1.470512268066406	0.8671776733398437	2.450725341796875	1.517171752929688	0.9449907836914062	2.36098388671875	1.457757843017578	0.961135498046875	2.42739892578125	1.491347564697266	0.9852744140625	3.004834716796875	1.627926208496094	0.4102727355957031	3.0938876953125	1.639967834472656	0.3129635314941406	3.274359619140625	1.515951477050781	0.1327536926269531	3.300903076171875	1.463002258300781	-0.096272216796875	3.399493896484375	1.465431213378906	-0.1306045074462891
353	11.733333	3.01581494140625	1.134713104248047	0.4353182678222656	2.97216015625	1.309305725097656	0.4297633056640625	2.943757568359375	1.450418304443359	0.4291355590820313	2.990227783203125	1.663527770996094	0.4499728698730469	2.966021240234375	1.629322021484375	0.4762609252929688	2.89114208984375	1.636019470214844	0.5993983764648437	2.734020751953125	1.539649475097656	0.8087015380859375	2.564442626953125	1.470154937744141	0.954326171875	2.567485595703125	1.440365814208984	1.046780151367187	2.473200927734375	1.493443817138672	1.060402587890625	2.496260009765625	1.467933746337891	1.078086181640625	3.00078173828125	1.626822937011719	0.4179655456542969	3.07248583984375	1.642912841796875	0.30744140625	3.22259814453125	1.513115051269531	0.1040405044555664	3.213928955078125	1.445773010253906	-0.1230688705444336	3.300697509765625	1.4597255859375	-0.1798638763427734
354	11.766667	3.004552734375	1.13378776550293	0.4485410461425781	2.959315673828125	1.309111145019531	0.4454252014160156	2.9313388671875	1.451152618408203	0.44648974609375	2.9776318359375	1.666050048828125	0.4620127563476563	2.9577119140625	1.631188659667969	0.4913937377929687	2.90669873046875	1.639361999511719	0.626989990234375	2.78426025390625	1.538368774414062	0.8582723999023437	2.63572412109375	1.466192291259766	1.026065307617188	2.603410888671875	1.460076873779297	1.118109619140625	2.577018310546875	1.443971099853516	1.223343017578125	2.55935400390625	1.429826354980469	1.123101318359375	2.984121826171875	1.629426940917969	0.4284201354980469	3.044362548828125	1.653710754394531	0.3117962036132813	3.168303955078125	1.511372375488281	0.09716649627685547	3.1094228515625	1.447714233398437	-0.1249138870239258	3.20573486328125	1.440077178955078	-0.1666450042724609
355	11.8	2.992469482421875	1.133899032592773	0.4650600280761719	2.954572998046875	1.310665496826172	0.46387890625	2.9274091796875	1.452620330810547	0.4638772888183594	2.974443359375	1.667421813964844	0.4709087524414062	2.95878955078125	1.632877563476562	0.5029817199707032	2.927639892578125	1.643421203613281	0.64406005859375	2.846000244140625	1.535609741210938	0.8892720947265625	2.723739501953125	1.464627807617187	1.077032836914062	2.70580517578125	1.461022216796875	1.172880981445312	2.695857421875	1.448571990966797	1.2812119140625	2.654244140625	1.418394500732422	1.16877099609375	2.976527099609375	1.6305283203125	0.4371759338378906	3.019667236328125	1.6497216796875	0.3125551452636719	3.070532470703125	1.504725219726562	0.07213626861572266	3.004233154296875	1.436774139404297	-0.1461173400878906	3.057400634765625	1.432227661132813	-0.236621826171875
356	11.833333	2.9871572265625	1.131198333740234	0.4715124816894531	2.947893798828125	1.305863006591797	0.4707826232910156	2.92045458984375	1.446329650878906	0.4708622741699219	2.965364990234375	1.659504699707031	0.4722276306152344	2.954942626953125	1.625003967285156	0.5056977233886719	2.949502197265625	1.641576904296875	0.648081787109375	2.914762451171875	1.529828857421875	0.8994810791015625	2.821037841796875	1.456061309814453	1.099337524414062	2.817560546875	1.449581115722656	1.195684448242188	2.83804443359375	1.426156188964844	1.299552734375	2.77363427734375	1.412827606201172	1.204538452148437	2.962977783203125	1.62312841796875	0.4386735534667969	2.98773095703125	1.642861633300781	0.3105597839355469	2.98816064453125	1.492009765625	0.07165254974365234	2.88075830078125	1.425951507568359	-0.127469856262207	2.937943115234375	1.44233544921875	-0.212826904296875
357	11.866667	2.983534423828125	1.127989646911621	0.4787088012695312	2.94426220703125	1.300991302490234	0.4786351013183594	2.916913330078125	1.440153900146484	0.4790624389648437	2.9608271484375	1.651485229492188	0.4749297180175781	2.9543525390625	1.617362670898438	0.5091243286132813	2.967453369140625	1.639915771484375	0.6488600463867188	2.97963916015625	1.516854797363281	0.8942509765625	2.877953857421875	1.434294616699219	1.084081298828125	2.890014404296875	1.418326232910156	1.177718627929687	2.923737548828125	1.378421600341797	1.271608276367187	2.873622802734375	1.390378784179688	1.200649536132812	2.95483251953125	1.6153486328125	0.4422379150390625	2.952130859375	1.632398132324219	0.3126108093261719	2.898734619140625	1.473955749511719	0.08802634429931641	2.74593115234375	1.404138916015625	-0.07421898651123048	2.80564794921875	1.407060913085938	-0.1582102966308594
358	11.9	2.974648681640625	1.116926666259766	0.4902476806640625	2.9372998046875	1.290449951171875	0.493270263671875	2.90933984375	1.429568725585938	0.4956722412109375	2.9510576171875	1.641200927734375	0.4838045654296875	2.950693115234375	1.607093688964844	0.5186658325195312	2.986854248046875	1.627242126464844	0.6547542724609375	3.0332451171875	1.513266967773438	0.9006584472656251	3.0169794921875	1.428299255371094	1.114619750976563	3.03868603515625	1.42131689453125	1.20768359375	3.05036572265625	1.415652404785156	1.314416870117187	3.01598046875	1.385046112060547	1.227693603515625	2.9396748046875	1.604957397460937	0.4526494750976562	2.916279052734375	1.619215637207031	0.3246900024414062	2.81266943359375	1.474829254150391	0.1080868835449219	2.66154443359375	1.384348205566406	-0.04551950073242188	2.69380517578125	1.398593444824219	-0.1424723358154297
359	11.933333	2.972252197265625	1.110270080566406	0.4909609375	2.93213330078125	1.283305938720703	0.4972493591308594	2.903106201171875	1.422323577880859	0.5019103393554688	2.939404541015625	1.6350947265625	0.4880185546875	2.944427734375	1.600431945800781	0.5220442504882813	2.99872705078125	1.614783508300781	0.652918701171875	3.085997314453125	1.496165252685547	0.88552880859375	3.112500732421875	1.401557098388672	1.094667602539062	3.149303466796875	1.388498046875	1.182291625976563	3.07388427734375	1.329962615966797	1.232030517578125	3.17485498046875	1.363084655761719	1.195510864257812	2.924384033203125	1.599070678710937	0.4580805358886719	2.877312744140625	1.602658508300781	0.3358634033203125	2.7358916015625	1.457271514892578	0.1420812683105469	2.56082666015625	1.360114807128906	0.0209805736541748	2.52867724609375	1.339748870849609	-0.07504482269287109
360	11.966667	2.9647607421875	1.102599876403809	0.4935714721679688	2.920776611328125	1.275169067382812	0.5027525329589844	2.890114990234375	1.41425341796875	0.5089886779785157	2.9257099609375	1.627343811035156	0.4885833435058594	2.936152099609375	1.592535034179687	0.5214397583007813	3.002958740234375	1.583825317382813	0.6474453735351563	3.149352783203125	1.461826965332031	0.8473938598632812	3.201935302734375	1.374070098876953	1.055428466796875	3.25470263671875	1.357466430664062	1.134191650390625	3.193515380859375	1.302266326904297	1.204005493164062	3.245404296875	1.314782928466797	1.168260864257813	2.905390869140625	1.591338745117187	0.4616321105957031	2.832873046875	1.573309509277344	0.3534883728027344	2.6543720703125	1.440906890869141	0.1808177185058594	2.483081298828125	1.340098266601562	0.05587376022338867	2.409114990234375	1.316590057373047	-0.01279974365234375
361	12	2.96097998046875	1.097952972412109	0.4953697509765625	2.917663818359375	1.271183776855469	0.5109810791015625	2.890060791015625	1.411424072265625	0.52123095703125	2.92501318359375	1.625105346679688	0.4948098754882813	2.9389521484375	1.590286010742187	0.5267230834960938	3.01753173828125	1.580127685546875	0.646515869140625	3.18043994140625	1.454251098632813	0.8327994384765625	3.283563232421875	1.346390319824219	1.011779174804688	3.251966064453125	1.31384228515625	1.097231323242188	3.1889326171875	1.261555603027344	1.168496948242187	3.237743408203125	1.264433441162109	1.100893676757813	2.901306640625	1.588889221191406	0.4705765686035156	2.80783203125	1.567435729980469	0.379689697265625	2.6032529296875	1.421791381835938	0.2494396209716797	2.4175869140625	1.304662658691406	0.162868408203125	2.3418935546875	1.317690734863281	0.09249874877929687
362	12.033333	2.949950439453125	1.091609756469726	0.5015693969726562	2.908754638671875	1.266019104003906	0.5177921142578125	2.88173876953125	1.406930023193359	0.528200439453125	2.91703125	1.621020141601563	0.49871337890625	2.93515185546875	1.585330322265625	0.5277286376953125	3.040771728515625	1.566958923339844	0.6241425170898437	3.223191162109375	1.434361785888672	0.7879308471679688	3.348682861328125	1.323638916015625	0.9513841552734374	3.3053994140625	1.271972869873047	1.021311279296875	3.21509326171875	1.263810028076172	1.081774536132813	3.271688232421875	1.243102615356445	1.00707373046875	2.888836181640625	1.585515686035156	0.4781104431152344	2.781322998046875	1.567064208984375	0.4026485900878906	2.601459716796875	1.397908935546875	0.2623334350585937	2.405665283203125	1.268573608398438	0.2298398895263672	2.338193115234375	1.289661285400391	0.1527793884277344
363	12.066667	2.948560546875	1.089917747497559	0.5014377746582032	2.907272705078125	1.263720672607422	0.5180730590820313	2.87961865234375	1.404033538818359	0.5290350341796874	2.91226025390625	1.61786962890625	0.4994227905273437	2.9315947265625	1.582282043457031	0.5275184936523437	3.0407431640625	1.561453063964844	0.618729736328125	3.247110595703125	1.416132080078125	0.7350215454101563	3.414985107421875	1.292290161132812	0.8393516845703125	3.39230615234375	1.199762710571289	0.8567186889648437	3.297671875	1.216434204101563	0.9074564819335937	3.301248046875	1.236948760986328	0.8909984741210938	2.883677490234375	1.582365478515625	0.4797268371582031	2.770264404296875	1.565451721191406	0.4138315734863282	2.547760498046875	1.414347015380859	0.3252950744628906	2.329699462890625	1.334583862304688	0.3686167907714843	2.245383056640625	1.339658813476563	0.3074913635253906
364	12.1	2.9323740234375	1.07804712677002	0.5038738708496093	2.88841748046875	1.248531707763672	0.5217154541015625	2.868837890625	1.388543304443359	0.526989990234375	2.902281494140625	1.60033642578125	0.5069898376464844	2.924358642578125	1.563054321289063	0.5290435791015625	3.036308349609375	1.549620971679687	0.6150248413085937	3.25414453125	1.403189117431641	0.6940135498046875	3.397795654296875	1.266339721679687	0.8104776611328125	3.395937255859375	1.186043670654297	0.8621683959960937	3.3037080078125	1.21790364074707	0.9065109252929687	3.29601953125	1.234499938964844	0.889929443359375	2.87042822265625	1.567275146484375	0.4899344787597656	2.752857421875	1.547275207519531	0.4370831909179688	2.509625244140625	1.415070739746094	0.4740128784179687	2.324038818359375	1.378376983642578	0.6099798583984375	2.22368603515625	1.375888336181641	0.587630615234375
365	12.133333	2.934523681640625	1.077118476867676	0.5056243591308593	2.891577392578125	1.247612899780273	0.5243934326171875	2.873313720703125	1.387671966552734	0.5300545654296875	2.9070048828125	1.599640747070312	0.5147503051757812	2.92899658203125	1.561887390136719	0.535986328125	3.04016552734375	1.558939270019531	0.6237720947265625	3.25718310546875	1.469698608398438	0.7650250244140625	3.329246826171875	1.39637417602539	0.9706275634765625	3.30822119140625	1.370435791015625	1.060032592773438	3.247960205078125	1.3151630859375	0.9908767700195312	3.310241455078125	1.286701110839844	1.003615356445313	2.875155517578125	1.567026550292969	0.4969560546875	2.757400146484375	1.548363708496094	0.4442857971191406	2.520134765625	1.410701263427734	0.4955918273925781	2.3417783203125	1.372345672607422	0.640181396484375	2.266155029296875	1.305197509765625	0.658390380859375
366	12.166667	2.935826416015625	1.072148872375488	0.5104461975097656	2.894787353515625	1.242750350952148	0.5305062866210938	2.878307373046875	1.382831451416016	0.5368984985351563	2.915241943359375	1.594114990234375	0.52325	2.936877197265625	1.555835632324219	0.5437673950195312	3.0479609375	1.554616455078125	0.631432861328125	3.20867919921875	1.535678894042969	0.8519945678710937	3.12706689453125	1.610186706542969	1.0532548828125	3.204834228515625	1.649032165527344	1.092369873046875	3.099513916015625	1.656350646972656	1.075162231445312	3.18306787109375	1.647079162597656	1.154117553710938	2.882647216796875	1.56224951171875	0.5056080932617187	2.762928955078125	1.544911987304687	0.4574857788085938	2.527959228515625	1.413534454345703	0.529763671875	2.359261474609375	1.386184936523438	0.6874147338867187	2.277484130859375	1.330465911865234	0.7146608276367188
367	12.2	2.930048828125	1.058613025665283	0.5145827026367188	2.88890185546875	1.227828033447266	0.5363900756835938	2.8708876953125	1.366738677978516	0.5445014648437499	2.906291259765625	1.576904724121094	0.530653076171875	2.929170654296875	1.538705871582031	0.5491569824218751	3.049833740234375	1.514081176757812	0.6170576782226562	3.180841552734375	1.478308990478516	0.8525578002929688	3.105981689453125	1.603777893066406	1.027810791015625	3.1616513671875	1.65274462890625	1.086772705078125	3.06593115234375	1.694223754882813	1.107179077148438	3.1697998046875	1.665408386230469	1.122667114257812	2.87283935546875	1.545348999023437	0.5150180053710938	2.74928955078125	1.524858642578125	0.4825691528320312	2.53554248046875	1.403530334472656	0.61030810546875	2.388734619140625	1.382716125488281	0.7875103759765625	2.2967275390625	1.354033630371094	0.8209031372070312
368	12.233333	2.926559814453125	1.04324921798706	0.5132333374023438	2.8847568359375	1.209923492431641	0.5350042724609375	2.865281494140625	1.346781646728516	0.54308984375	2.89947216796875	1.554521423339844	0.5328646240234375	2.9231171875	1.516363037109375	0.5486578369140624	3.050203369140625	1.496344879150391	0.6007239379882813	3.155458740234375	1.466126495361328	0.8456529541015625	3.081033447265625	1.595629821777344	1.014166259765625	3.144762451171875	1.636779846191406	1.06880517578125	3.0524228515625	1.672095947265625	1.1039013671875	3.149788818359375	1.653707580566406	1.10925048828125	2.865532958984375	1.523777526855469	0.5186917114257813	2.739797119140625	1.512493225097656	0.4995725402832031	2.558350830078125	1.387738494873047	0.6615755004882813	2.445477783203125	1.352368591308594	0.8565305786132813	2.34527294921875	1.360908660888672	0.8608623657226563
369	12.266667	2.921054931640625	1.028159816741943	0.50879931640625	2.87906201171875	1.195530883789063	0.5324324951171875	2.85992919921875	1.333313415527344	0.53857275390625	2.89175439453125	1.542071350097656	0.5204031372070312	2.91809716796875	1.503787567138672	0.5318108520507813	3.0453408203125	1.451024597167969	0.5542076416015626	3.1796552734375	1.264408935546875	0.4130844421386718	3.145030029296875	1.155546340942383	0.6085843505859375	3.20358154296875	1.207235382080078	0.6609024658203125	3.286520263671875	1.261437957763672	0.6971117553710937	3.074268798828125	1.188249801635742	0.7111008911132812	2.855552978515625	1.511100219726563	0.5130745849609375	2.729073974609375	1.49516552734375	0.528326171875	2.55877294921875	1.408547058105469	0.7259530029296875	2.441788330078125	1.370675323486328	0.9194905395507813	2.3526669921875	1.347525268554687	0.9615226440429687
370	12.3	2.914119384765625	1.002979844093323	0.50514453125	2.882489013671875	1.1778896484375	0.5193900756835937	2.864458251953125	1.319299926757812	0.519056640625	2.892878173828125	1.534304626464844	0.52633544921875	2.921632080078125	1.494654907226562	0.5252424926757813	3.05772412109375	1.452985778808594	0.5126846313476563	3.24477099609375	1.279863525390625	0.4062369384765625	3.33586474609375	1.070001136779785	0.4436615905761719	3.406087158203125	1.098210800170898	0.5031269226074219	3.46701806640625	1.070732574462891	0.5879589233398438	3.283778564453125	1.103784255981445	0.5658994140625	2.854922607421875	1.502949005126953	0.522930908203125	2.731689208984375	1.486156066894531	0.5654667358398437	2.56820751953125	1.411738922119141	0.7821201171875	2.42347802734375	1.348257751464844	0.955710693359375	2.34598828125	1.349367034912109	1.0245078125
371	12.333333	2.906961669921875	0.9883180055618286	0.5045266723632813	2.87879443359375	1.161681610107422	0.5128551025390625	2.860739990234375	1.301080474853516	0.5113770446777344	2.883193603515625	1.5138046875	0.516853515625	2.912519287109375	1.475511047363281	0.51414892578125	3.049495849609375	1.448660552978516	0.494992919921875	3.218187744140625	1.288212188720703	0.3536459655761719	3.368357421875	1.118635025024414	0.3228611145019532	3.390755126953125	1.10636840057373	0.4142658386230469	3.420290283203125	1.097146133422852	0.5161688842773438	3.34792822265625	1.119166664123535	0.45444921875	2.846513671875	1.481847045898438	0.5156778564453125	2.730734375	1.478906158447266	0.5738715209960937	2.579046875	1.404498413085937	0.7940245361328125	2.449260009765625	1.342285339355469	0.9753286743164062	2.39339599609375	1.351035400390625	1.060444091796875
372	12.366667	2.8990634765625	0.9648403396606445	0.4952937927246094	2.867473388671875	1.134492431640625	0.5001152648925781	2.841064453125	1.269783843994141	0.5069404296875	2.8535556640625	1.479491424560547	0.508262939453125	2.883491455078125	1.443263305664062	0.5018640747070312	3.0173515625	1.436827117919922	0.4675870056152344	3.182740234375	1.282959808349609	0.3244901733398438	3.3212958984375	1.154309234619141	0.2035669708251953	3.412502685546875	1.140669586181641	0.1902438354492187	3.481399658203125	1.111588226318359	0.1171672744750977	3.44783984375	1.131795852661133	0.1837287750244141	2.819276123046875	1.446444519042969	0.5122022094726563	2.721267333984375	1.450648406982422	0.593263427734375	2.5967255859375	1.385818786621094	0.8267648315429688	2.488748779296875	1.331152282714844	1.019136779785156	2.43198583984375	1.341791290283203	1.101175415039062
373	12.4	2.898266845703125	0.9500702629089356	0.4952349853515625	2.864378173828125	1.119136810302734	0.4982619934082032	2.836326904296875	1.2540078125	0.5038415222167969	2.848664794921875	1.463282775878906	0.5135930786132813	2.878082275390625	1.427532958984375	0.5035204772949219	3.0094384765625	1.427227905273438	0.460618408203125	3.159005126953125	1.268223876953125	0.3066566467285156	3.28409326171875	1.135507797241211	0.1762505187988281	3.369900390625	1.137802001953125	0.1402495422363281	3.42717138671875	1.102091690063477	0.0605326156616211	3.395960693359375	1.124726722717285	0.1060388717651367	2.81481298828125	1.429988983154297	0.5184459228515625	2.7243271484375	1.438072845458984	0.60737109375	2.614024658203125	1.377673309326172	0.8487575073242187	2.517889892578125	1.3271552734375	1.048139404296875	2.458217041015625	1.323782379150391	1.1285908203125
374	12.433333	2.895904541015625	0.934629051208496	0.4909952087402344	2.86337646484375	1.104978622436523	0.4922113037109375	2.835594482421875	1.240606369018555	0.499770751953125	2.8544140625	1.450705841064453	0.5066343078613281	2.882546142578125	1.413799835205078	0.4958219604492187	3.01318701171875	1.415844665527344	0.4484872741699219	3.142640869140625	1.245719985961914	0.285804931640625	3.25114794921875	1.103164878845215	0.1489073181152344	3.3416044921875	1.124886444091797	0.1385006866455078	3.32242138671875	1.06683243560791	0.05308692932128906	3.35549609375	1.11201065826416	0.06806700134277344	2.81963134765625	1.418285430908203	0.5131837158203125	2.733265869140625	1.432650177001953	0.6063433227539062	2.636971923828125	1.364519195556641	0.8533419189453125	2.552679443359375	1.307776214599609	1.057809448242188	2.497423095703125	1.319323852539062	1.141307983398437
375	12.466667	2.8947666015625	0.9125490188598633	0.4924316101074219	2.86369775390625	1.083321647644043	0.4880346984863281	2.837244140625	1.21957746887207	0.4896907958984375	2.85945361328125	1.429269561767578	0.5031703186035156	2.8874228515625	1.392099792480469	0.4925992126464844	3.0202861328125	1.402961486816406	0.4527785034179688	3.12392529296875	1.230109405517578	0.2746950988769531	3.211529541015625	1.08379411315918	0.1268058547973633	3.302336669921875	1.103668617248535	0.1148990631103516	3.25689404296875	1.040103076934815	0.04451725769042969	3.324559814453125	1.080576232910156	0.05261100006103515	2.823805419921875	1.397309020996094	0.5072761840820312	2.7406513671875	1.429963073730469	0.598932373046875	2.6551298828125	1.355132934570312	0.8482954711914062	2.579138427734375	1.293264221191406	1.0548134765625	2.5307763671875	1.287661315917969	1.143197265625
376	12.5	2.892595947265625	0.8926870346069335	0.4922959594726563	2.861699462890625	1.064786163330078	0.4864983825683594	2.834613037109375	1.201967163085937	0.4894764709472657	2.865674072265625	1.412313873291016	0.5001575317382813	2.892303955078125	1.373584930419922	0.4901019287109375	3.0261826171875	1.368618774414063	0.4488410949707031	3.1102705078125	1.198840209960937	0.255096435546875	3.18071142578125	1.056663631439209	0.0921467514038086	3.272309326171875	1.077878471374512	0.08342787170410157	3.213773193359375	1.019106592178345	0.01749782943725586	3.2314130859375	1.07036589050293	-0.01407182216644287	2.8284482421875	1.381682891845703	0.5046544799804688	2.746506103515625	1.419836029052734	0.5966362915039063	2.66696435546875	1.341720764160156	0.8492394409179688	2.595772216796875	1.277330322265625	1.058600952148437	2.548308349609375	1.282964721679688	1.14833544921875
377	12.533333	2.89144580078125	0.8812439270019531	0.4935735473632812	2.8621123046875	1.053939060211182	0.4825628356933594	2.835991943359375	1.191801574707031	0.4825403747558594	2.872162841796875	1.401889190673828	0.4957368774414063	2.897899658203125	1.362552398681641	0.4849917297363281	3.028187744140625	1.337777465820313	0.4381986083984375	3.100746826171875	1.173501113891602	0.2340947265625	3.161564697265625	1.035842300415039	0.06258288192749023	3.253018310546875	1.039035118103027	0.03808307647705078	3.16068359375	0.9931081829071045	0.01228780651092529	3.189013671875	1.015719808578491	-0.05158750534057617	2.834132080078125	1.371985992431641	0.5000896606445312	2.750435302734375	1.407032653808594	0.5923151245117187	2.674751953125	1.331002593994141	0.847705810546875	2.607832763671875	1.268124298095703	1.05974267578125	2.562088623046875	1.278841033935547	1.1502783203125
378	12.566667	2.886802490234375	0.8724314880371093	0.4922017211914063	2.858981689453125	1.044627517700195	0.4789960021972656	2.8340380859375	1.182225341796875	0.4776879577636719	2.873208740234375	1.391265045166016	0.4868054504394531	2.89812158203125	1.351534973144531	0.4762888793945312	3.0264609375	1.3237626953125	0.4272559814453125	3.0853427734375	1.152549606323242	0.225672119140625	3.1346337890625	1.009201288223267	0.05614484786987305	3.22156396484375	0.9893852434158326	0.02508341598510742	3.128401611328125	0.9683434696197509	-0.02077511978149414	3.1403984375	0.982798044204712	-0.06325883483886718	2.83497900390625	1.362073120117187	0.4922878723144531	2.7498759765625	1.391651031494141	0.584537353515625	2.68307763671875	1.325720672607422	0.84417626953125	2.623108154296875	1.271136352539062	1.059721435546875	2.5741318359375	1.272945526123047	1.148787231445312
379	12.6	2.88498828125	0.8614326782226562	0.4984954223632813	2.855428466796875	1.033868103027344	0.4830364379882813	2.829025390625	1.171772598266602	0.4827405395507812	2.866336181640625	1.382220092773438	0.4834212341308594	2.89114892578125	1.342288543701172	0.4725523071289062	3.017353271484375	1.313312713623047	0.4174354248046875	3.068093994140625	1.135457382202148	0.2179304351806641	3.110236083984375	0.9872191991806031	0.04945322799682617	3.19651806640625	0.9669724998474121	0.01581030368804932	3.125778076171875	0.925315658569336	-0.05183685684204101	3.1386533203125	0.9461387329101563	-0.06963999938964843	2.828697265625	1.352700897216797	0.4920582275390625	2.74471337890625	1.373962280273437	0.5882670288085937	2.68831494140625	1.315560302734375	0.8533040771484375	2.63765625	1.267065246582031	1.073634155273437	2.56923291015625	1.252357604980469	1.147930908203125
380	12.633333	2.8840078125	0.8583118438720703	0.4982713928222656	2.853562744140625	1.030014484405518	0.4813173522949219	2.826401611328125	1.167419357299805	0.4804408874511719	2.866977783203125	1.376719177246094	0.4826400756835937	2.891032958984375	1.33658642578125	0.4713401489257812	3.01458251953125	1.301739776611328	0.4145116271972656	3.05715283203125	1.124188957214356	0.213734375	3.092542724609375	0.9760779151916504	0.04434955215454101	3.17723974609375	0.9502750549316407	0.01113704586029053	3.119458984375	0.9126755905151367	-0.06953497314453125	3.121848876953125	0.9218500823974609	-0.07386033630371094	2.829010009765625	1.347804595947266	0.4912146606445312	2.742089111328125	1.356892333984375	0.5863031005859375	2.685546142578125	1.299787353515625	0.8508838500976562	2.634408935546875	1.252207015991211	1.070709838867187	2.5667333984375	1.246053329467773	1.1465341796875
381	12.666667	2.882281982421875	0.8568407745361328	0.4987652893066406	2.851960205078125	1.028447330474854	0.4815065002441406	2.824814453125	1.165786651611328	0.4808707275390625	2.865608154296875	1.374946411132812	0.4819728698730469	2.889577392578125	1.334753448486328	0.4708051452636719	3.013880126953125	1.302028839111328	0.4145293884277344	3.052655029296875	1.123466400146484	0.2140601959228516	3.08491943359375	0.9743361625671386	0.04509592056274414	3.16630419921875	0.9416827850341797	0.009826064109802246	3.109768798828125	0.9073867797851562	-0.07310067749023437	3.10220166015625	0.9215043487548829	-0.07472784423828124	2.82764990234375	1.346129425048828	0.4907795104980469	2.74119580078125	1.355355743408203	0.5861937255859375	2.682891357421875	1.298333068847656	0.8502680053710937	2.630478515625	1.250802810668945	1.069685424804687	2.563958984375	1.247357574462891	1.14662890625
382	12.7	2.881081787109375	0.8554083099365235	0.4991056213378906	2.8500126953125	1.027378589630127	0.4813225402832031	2.822305419921875	1.165041809082031	0.4801100769042969	2.861517578125	1.375174530029297	0.4801510620117188	2.885888427734375	1.334998199462891	0.4691537780761719	3.01102294921875	1.303660827636719	0.4128531799316406	3.05298828125	1.122613563537598	0.2141304321289063	3.08807666015625	0.9709912395477295	0.04701058578491211	3.169100341796875	0.9339795074462891	0.01454412937164307	3.122056640625	0.900227294921875	-0.07471058654785157	3.102389404296875	0.9197364273071289	-0.07335025024414063	2.82367822265625	1.34600537109375	0.4891312561035156	2.73655029296875	1.354455139160156	0.58454345703125	2.674947265625	1.297216064453125	0.8487144165039062	2.619002685546875	1.249485275268555	1.067963623046875	2.555501953125	1.244128479003906	1.147712768554688
383	12.733333	2.882814208984375	0.8563946685791015	0.5019294128417969	2.851804443359375	1.027756288528442	0.4805799255371094	2.824018310546875	1.165149993896484	0.4756300659179687	2.859068115234375	1.375745880126953	0.4731863403320313	2.8844267578125	1.335943450927734	0.4633787231445313	3.012401611328125	1.310744598388672	0.4109281005859375	3.057714111328125	1.122186820983887	0.2205409393310547	3.09555908203125	0.964439094543457	0.06019929122924805	3.173974853515625	0.9388359527587891	0.01369179058074951	3.12842236328125	0.9007444381713867	-0.07443256378173828	3.11126806640625	0.9220333938598633	-0.06468859100341796	2.82165966796875	1.346008514404297	0.4817883605957031	2.733356201171875	1.357059783935547	0.5756329345703125	2.66945703125	1.300618041992188	0.8390844116210937	2.6116083984375	1.253472747802734	1.057676147460938	2.546747802734375	1.242324569702149	1.1355546875
384	12.766667	2.884944091796875	0.8612842102050782	0.5022948303222656	2.85412255859375	1.03328691482544	0.4805648498535156	2.826628662109375	1.171193466186523	0.4739922180175781	2.856289794921875	1.383385711669922	0.4704146423339844	2.8829052734375	1.344051452636719	0.4612007141113281	3.011032470703125	1.315066040039063	0.4097108154296875	3.07055615234375	1.125627410888672	0.2227240753173828	3.12026025390625	0.9672892990112305	0.065038818359375	3.19535498046875	0.9370282135009765	0.01525858402252197	3.155637939453125	0.8946715850830078	-0.07420014953613281	3.1384482421875	0.9219794921875	-0.059468017578125	2.819428955078125	1.352626037597656	0.4787841186523438	2.72818115234375	1.355943511962891	0.5710415649414062	2.66193603515625	1.303859924316406	0.8358707275390626	2.602395263671875	1.260098846435547	1.055600463867187	2.538877685546875	1.245301116943359	1.13445947265625
385	12.8	2.883864501953125	0.8720398559570313	0.4981802978515625	2.854537841796875	1.044200450897217	0.4800276489257813	2.828523681640625	1.181977233886719	0.4733774108886719	2.851554443359375	1.394395294189453	0.4718513793945313	2.87976416015625	1.356063079833984	0.4639867553710937	3.0108935546875	1.330909790039063	0.4196488342285156	3.07875634765625	1.137587738037109	0.2407979888916016	3.135389404296875	0.9763447799682617	0.08947637939453125	3.2072529296875	0.9440917015075684	0.03678469467163086	3.206050537109375	0.8935424652099609	-0.05676919937133789	3.170753173828125	0.9387294769287109	-0.03151652145385742	2.8153974609375	1.362552886962891	0.478178955078125	2.719827880859375	1.361556518554687	0.5654556884765625	2.6528505859375	1.309284942626953	0.82922314453125	2.59352392578125	1.265178161621094	1.048237426757813	2.5234794921875	1.254874588012695	1.121719360351562
386	12.833333	2.88597314453125	0.8783770217895508	0.49862548828125	2.855590087890625	1.05126798248291	0.4804362182617187	2.82864794921875	1.189577194213867	0.4733430480957031	2.8503740234375	1.403236053466797	0.4741195983886718	2.879208740234375	1.364958740234375	0.4667521057128906	3.01224267578125	1.340104614257813	0.42575341796875	3.098765869140625	1.15027685546875	0.2491046295166016	3.171362548828125	0.9910291137695313	0.1007486419677734	3.228684326171875	0.9563899688720703	0.03301679992675782	3.294306884765625	0.9241879577636719	-0.04496903610229492	3.199078857421875	0.9705332489013672	-0.01424387836456299	2.81408154296875	1.370942718505859	0.479169921875	2.71532763671875	1.368771423339844	0.5638261718749999	2.63743017578125	1.319283233642578	0.8266239013671876	2.57026806640625	1.277664855957031	1.045114013671875	2.49163330078125	1.272868133544922	1.110783325195313
387	12.866667	2.8915087890625	0.8939733123779297	0.5022313537597656	2.857934814453125	1.066824295043945	0.4901891479492188	2.82780224609375	1.204663909912109	0.4893287048339844	2.848257080078125	1.418102233886719	0.4768788146972656	2.877389892578125	1.379623718261719	0.4721989135742187	3.013965576171875	1.373780975341797	0.4359710693359375	3.11302783203125	1.177956314086914	0.2729508056640625	3.1960703125	1.013892114639282	0.1357136383056641	3.26689990234375	0.9904124813079834	0.07649873352050782	3.277677001953125	0.9671172866821289	-0.02726972198486328	3.270991455078125	0.9653572959899902	0.02836358642578125	2.8121064453125	1.385951690673828	0.483611572265625	2.712765869140625	1.387002838134766	0.5676143798828125	2.60667333984375	1.339510711669922	0.82075390625	2.514230712890625	1.299353637695313	1.030110717773437	2.440957275390625	1.322586395263672	1.098019775390625
388	12.9	2.89289453125	0.9156475982666016	0.5051253967285156	2.857310791015625	1.087999549865723	0.49260107421875	2.828343017578125	1.225755416870117	0.4837154541015625	2.841398193359375	1.439978454589844	0.4777454528808594	2.87227685546875	1.402748657226562	0.4745743103027344	3.01139794921875	1.406793975830078	0.4497801513671875	3.13205322265625	1.215022705078125	0.2969703063964844	3.233310546875	1.054106994628906	0.1686582183837891	3.31877099609375	1.083886726379395	0.1390270233154297	3.290704345703125	0.9921055512428284	0.09204495239257812	3.282583740234375	1.023486145019531	0.05934053039550781	2.80611669921875	1.406362945556641	0.4808130187988282	2.7009052734375	1.408819427490234	0.5572266845703125	2.588078857421875	1.367498962402344	0.8084242553710937	2.492083984375	1.332669830322266	1.017046447753906	2.40320703125	1.332550567626953	1.068173706054687
389	12.933333	2.892750732421875	0.9222923431396485	0.5056464538574219	2.857666748046875	1.095575828552246	0.4930845031738281	2.8293046875	1.234089645385742	0.4836981506347656	2.84167578125	1.449344573974609	0.477718994140625	2.872929931640625	1.412070648193359	0.4754548034667969	3.013453369140625	1.418732971191406	0.4559824523925781	3.151732421875	1.231334259033203	0.3106021423339844	3.267746337890625	1.074263275146484	0.1882647247314453	3.348908935546875	1.12234610748291	0.17236572265625	3.311236572265625	1.033837066650391	0.1247076416015625	3.365123046875	1.085035354614258	0.09547964477539063	2.8063017578125	1.415428405761719	0.4798714904785156	2.69731201171875	1.418175354003906	0.5518743286132812	2.5662568359375	1.382946228027344	0.79649072265625	2.45615185546875	1.353392150878906	1.000091430664062	2.360615234375	1.352194793701172	1.03858203125
390	12.966667	2.89610791015625	0.9450278854370118	0.509096923828125	2.859349609375	1.11935572052002	0.5051171264648437	2.8318369140625	1.259007110595703	0.4990116882324219	2.8438779296875	1.475083343505859	0.4850462036132813	2.87553076171875	1.437841461181641	0.4879159851074219	3.016667724609375	1.459484161376953	0.4867066345214844	3.153792724609375	1.265484039306641	0.3461557922363281	3.2688828125	1.102656929016113	0.2281918487548828	3.35168896484375	1.148396774291992	0.2107980804443359	3.3689248046875	1.068046272277832	0.1408247528076172	3.390855224609375	1.120647682189941	0.1616296234130859	2.8084501953125	1.440773834228516	0.4847066345214844	2.691914306640625	1.441302734375	0.5453311157226562	2.53882568359375	1.417602935791016	0.7800782470703125	2.420371826171875	1.402207855224609	0.9820014648437499	2.31820947265625	1.385750640869141	0.9778108520507812
391	13	2.897372802734375	0.9695168781280518	0.5047981262207031	2.861076904296875	1.144910888671875	0.505561279296875	2.838946044921875	1.286152954101563	0.4975221862792969	2.862404541015625	1.502450653076172	0.4843480529785156	2.89196044921875	1.463652923583984	0.4908830871582031	3.035044189453125	1.462963439941406	0.5020185852050781	3.190620849609375	1.286356567382813	0.3551284790039063	3.317638427734375	1.108822257995606	0.2740769653320312	3.378331298828125	1.161588104248047	0.2204298858642578	3.440495849609375	1.081904052734375	0.2598551635742187	3.411274169921875	1.104042449951172	0.1890559539794922	2.825527587890625	1.469597747802734	0.4801077575683594	2.70191357421875	1.468920196533203	0.52648974609375	2.514102783203125	1.436799926757812	0.7353102416992188	2.356107177734375	1.409705169677734	0.90824365234375	2.25791357421875	1.404089599609375	0.9423231811523437
392	13.033333	2.897681640625	0.984069130897522	0.5067807312011718	2.859811767578125	1.159149673461914	0.507367919921875	2.832565673828125	1.299701934814453	0.5041003112792969	2.8469443359375	1.51696826171875	0.4937576293945313	2.878104248046875	1.479356079101563	0.4997919616699219	3.020578125	1.464756408691406	0.5092667236328124	3.212739013671875	1.314192199707031	0.3773905639648438	3.37204833984375	1.152640472412109	0.3249123840332031	3.431615234375	1.186633041381836	0.2567648315429688	3.426508056640625	1.078509399414062	0.2494180450439453	3.41193505859375	1.109929153442383	0.2084626922607422	2.81147021484375	1.482654754638672	0.4890801696777344	2.6863515625	1.4865712890625	0.5311011352539062	2.476528564453125	1.448951080322266	0.7168059692382812	2.30043408203125	1.417365661621094	0.8704522705078125	2.204244873046875	1.432514190673828	0.9072669067382813
393	13.066667	2.90107666015625	0.9999409789368511	0.5090509643554687	2.86473876953125	1.177808074951172	0.5105709533691406	2.843975341796875	1.321269714355469	0.5033065185546876	2.8658017578125	1.540751647949219	0.4906304321289062	2.89552783203125	1.501923797607422	0.5004581298828125	3.034895263671875	1.466833801269531	0.5229722290039063	3.257455810546875	1.318675170898437	0.4358279724121094	3.44424365234375	1.193931518554687	0.3633353576660156	3.46280078125	1.187184692382812	0.2673568115234375	3.471044921875	1.078090766906738	0.256350830078125	3.412314453125	1.134238037109375	0.2569473266601562	2.82950439453125	1.506867523193359	0.4829590454101563	2.697199462890625	1.493112823486328	0.4976463317871094	2.46648876953125	1.461631011962891	0.6646201782226563	2.273978759765625	1.435356781005859	0.8038130493164063	2.169638916015625	1.450864807128906	0.8017404174804688
394	13.1	2.905474853515625	1.020128684997559	0.5064418334960937	2.872118408203125	1.20039338684082	0.5079105529785156	2.8546005859375	1.345728393554688	0.5007077331542968	2.880890869140625	1.567236877441406	0.496728515625	2.909081787109375	1.527289611816406	0.5088297729492187	3.037345947265625	1.507021179199219	0.57750830078125	3.243908447265625	1.320244079589844	0.6330590209960938	3.416198974609375	1.162927673339844	0.6817742309570313	3.4649111328125	1.165638610839844	0.5956865844726562	3.511494384765625	1.199184280395508	0.5006393127441406	3.432037841796875	1.12902783203125	0.5583782958984375	2.8448837890625	1.533844848632812	0.4839704284667969	2.71037890625	1.522707153320312	0.4770789794921875	2.4562314453125	1.475149200439453	0.60695166015625	2.244834228515625	1.435556884765625	0.7164808349609375	2.14942333984375	1.480137481689453	0.7326263427734375
395	13.133333	2.90802294921875	1.039046634674072	0.5051782836914063	2.87599462890625	1.220728561401367	0.50512646484375	2.860629638671875	1.367167724609375	0.49667236328125	2.890738037109375	1.589621398925781	0.4937267761230469	2.9173134765625	1.549096374511719	0.50857275390625	3.037795166015625	1.516181701660156	0.5876440429687499	3.250739013671875	1.336756805419922	0.6518182373046875	3.372734619140625	1.181166015625	0.7875784301757812	3.466472412109375	1.214010162353516	0.7945991821289062	3.57470068359375	1.188232925415039	0.7842548217773437	3.475229736328125	1.210642440795898	0.7298484497070312	2.8552578125	1.556467163085937	0.477955322265625	2.721855712890625	1.543500610351562	0.4549513854980469	2.453457763671875	1.489052581787109	0.5538136596679688	2.22788427734375	1.443277984619141	0.6313316040039062	2.13248486328125	1.484791534423828	0.65721826171875
396	13.166667	2.9166845703125	1.057575866699219	0.5061084594726563	2.87825537109375	1.23959944152832	0.5075672912597656	2.848945556640625	1.385413513183594	0.5080009155273437	2.890134033203125	1.607989135742188	0.5035835571289062	2.912281005859375	1.566556457519531	0.52371728515625	3.008938720703125	1.519697448730469	0.6270791625976563	3.219119140625	1.330935485839844	0.6839586791992187	3.361398193359375	1.162608123779297	0.7835610961914062	3.436555419921875	1.211233444213867	0.829058349609375	3.53166748046875	1.159534851074219	0.7977921752929688	3.466107421875	1.237021362304688	0.8247130126953125	2.855705810546875	1.575588439941406	0.4831896362304687	2.72566064453125	1.569444519042969	0.4400885314941406	2.443542236328125	1.512403503417969	0.4981351013183594	2.2117880859375	1.466961669921875	0.5630469970703125	2.189778564453125	1.537147644042969	0.6422874755859375
397	13.2	2.91753662109375	1.065850082397461	0.5083376770019531	2.880007568359375	1.247337661743164	0.5089306945800781	2.8505498046875	1.392540466308594	0.5091383972167969	2.886005126953125	1.615265197753906	0.5088005065917969	2.908124267578125	1.574355590820312	0.5295293579101562	3.0156845703125	1.538926574707031	0.6255894775390625	3.218117431640625	1.352335601806641	0.70689794921875	3.338539794921875	1.201801162719726	0.851425048828125	3.430233154296875	1.240374755859375	0.8619249267578125	3.517141357421875	1.17066259765625	0.8482649536132812	3.46708984375	1.250511352539063	0.8543258056640625	2.8535830078125	1.582344909667969	0.4865343627929687	2.72875	1.584243957519531	0.4310699462890625	2.441034912109375	1.534540161132813	0.4484924011230469	2.2057294921875	1.495879150390625	0.5001243286132813	2.185340087890625	1.593348754882812	0.5411610717773437
398	13.233333	2.92535693359375	1.076357261657715	0.5088619079589843	2.8863642578125	1.254065399169922	0.5094658813476562	2.854244140625	1.39592236328125	0.5101683044433594	2.88479150390625	1.615198669433594	0.5082427368164063	2.90421533203125	1.576076171875	0.5325460205078125	3.008677001953125	1.547836608886719	0.6302322387695313	3.2419716796875	1.422799957275391	0.726965576171875	3.413612548828125	1.309937072753906	0.8442108154296875	3.50448095703125	1.275854095458984	0.829234375	3.491879150390625	1.16695068359375	0.8181104125976563	3.495215576171875	1.264440399169922	0.7685978393554688	2.856874755859375	1.581622985839844	0.4831701354980469	2.750585205078125	1.592493713378906	0.4021097717285156	2.46493798828125	1.567151123046875	0.416759521484375	2.226583740234375	1.545964294433594	0.4271924438476563	2.19992041015625	1.646012329101562	0.4486131896972656
399	13.266667	2.928760986328125	1.100979850769043	0.5051107482910157	2.889317626953125	1.27513021850586	0.5034345397949219	2.853922119140625	1.413427337646484	0.502568603515625	2.87410107421875	1.629672790527344	0.4953702392578125	2.89228662109375	1.593099304199219	0.522546142578125	2.98917724609375	1.575702453613281	0.626384521484375	3.216653564453125	1.442221466064453	0.7097056884765625	3.3898515625	1.320038787841797	0.8044002075195312	3.47797998046875	1.283290222167969	0.8175244750976562	3.489267822265625	1.175915084838867	0.8238738403320313	3.491469970703125	1.26626416015625	0.7691320190429688	2.850964111328125	1.5945849609375	0.4693731384277344	2.75939794921875	1.601495361328125	0.3750619201660156	2.503381591796875	1.566752990722656	0.2624749450683594	2.27414013671875	1.529369201660156	0.2987677307128906	2.260254638671875	1.576031982421875	0.39041455078125
400	13.3	2.934911865234375	1.111772842407227	0.5027217407226563	2.895235107421875	1.286712829589844	0.4986480407714844	2.86120166015625	1.426029266357422	0.495629150390625	2.88380126953125	1.642750732421875	0.4815537414550781	2.9002587890625	1.606907958984375	0.5111266479492188	2.985218505859375	1.598240661621094	0.6267867431640625	3.217408203125	1.476009033203125	0.718390380859375	3.4014736328125	1.366751129150391	0.8111063842773437	3.470390625	1.299102783203125	0.8183972778320312	3.485755126953125	1.1915234375	0.8192387084960937	3.4813076171875	1.280173431396484	0.7755264892578125	2.86166064453125	1.606717224121094	0.4555289001464844	2.778648193359375	1.613531677246094	0.3527839660644531	2.537182861328125	1.574264404296875	0.2101416473388672	2.30867431640625	1.534688598632812	0.2550588226318359	2.30976708984375	1.525964172363281	0.3589628295898438
401	13.333333	2.94380419921875	1.13113020324707	0.5042301940917969	2.904458251953125	1.307661712646484	0.5006695251464843	2.87430908203125	1.449072998046875	0.4977344665527344	2.903794921875	1.666955810546875	0.4868457336425781	2.917362060546875	1.630203552246094	0.5174279174804688	2.98933154296875	1.635290771484375	0.6431455078125	3.205502197265625	1.56540380859375	0.8071571044921875	3.360657958984375	1.497440704345703	0.9703011474609375	3.40876708984375	1.576791015625	1.000669860839844	3.38254150390625	1.474967895507812	0.9698712768554687	3.457588623046875	1.574687866210938	0.9474266357421876	2.88234765625	1.631404174804687	0.4588717956542969	2.801621826171875	1.638926879882812	0.3530019836425781	2.572958984375	1.580692504882812	0.1922700805664062	2.369890625	1.530405090332031	0.07846434020996093	2.279162109375	1.525366455078125	0.1313326721191406
402	13.366667	2.95056396484375	1.138977996826172	0.5014815979003906	2.91063525390625	1.316989196777344	0.4965345458984375	2.879964111328125	1.4595732421875	0.4925154418945312	2.9091494140625	1.679399597167969	0.4803401489257813	2.92157421875	1.642750366210938	0.51222265625	2.98264306640625	1.651465454101563	0.6448087158203125	3.168008056640625	1.591516662597656	0.849644287109375	3.294397705078125	1.536403625488281	1.042727416992187	3.26534423828125	1.608038635253906	1.103778686523438	3.315769775390625	1.521064758300781	1.057835205078125	3.369382568359375	1.599107116699219	1.126673583984375	2.88900537109375	1.643098388671875	0.4515735473632813	2.814333984375	1.647953308105469	0.3397755126953125	2.5983935546875	1.582434143066406	0.1607760162353516	2.415283447265625	1.5273662109375	0.01529294204711914	2.31150146484375	1.549001953125	0.01211537837982178
403	13.4	2.9581162109375	1.15257177734375	0.4952213745117188	2.916376708984375	1.332476135253906	0.488246337890625	2.8844443359375	1.476627716064453	0.4826967468261719	2.921498291015625	1.698091674804687	0.4699431762695312	2.928632568359375	1.661455871582031	0.5043683776855469	2.974727783203125	1.664649291992188	0.64506298828125	3.122509521484375	1.605039306640625	0.8828810424804687	3.220360595703125	1.553029846191406	1.096068969726562	3.147907958984375	1.587982177734375	1.155055541992188	3.2439189453125	1.532059631347656	1.141482299804687	3.250561279296875	1.584117248535156	1.21383740234375	2.9041650390625	1.661162475585938	0.4390895690917969	2.846871337890625	1.653959899902344	0.3156980895996094	2.654666259765625	1.595563049316406	0.1042098846435547	2.4959560546875	1.546738159179688	-0.07362973785400391	2.407425048828125	1.560663757324219	-0.1328260345458984
404	13.433333	2.953505615234375	1.160864501953125	0.4830019226074219	2.919412353515625	1.338447540283203	0.4752601623535156	2.8958232421875	1.481123626708984	0.47041552734375	2.92960595703125	1.698763977050781	0.4688415222167969	2.929054443359375	1.662573120117187	0.5029375610351563	2.957686767578125	1.667613342285156	0.6450182495117187	3.06820068359375	1.589002624511719	0.8903792114257812	3.1415166015625	1.517336853027344	1.102167236328125	3.155107421875	1.575677062988281	1.17933447265625	3.222528076171875	1.544316833496094	1.259880737304687	3.22946728515625	1.564339965820313	1.18035791015625	2.9210966796875	1.662705200195313	0.4351308898925781	2.891216064453125	1.66418798828125	0.3051117553710938	2.72294775390625	1.592187561035156	0.08579756164550781	2.566597412109375	1.532966735839844	-0.08397701263427734	2.5462119140625	1.5576982421875	-0.1841585388183594
405	13.466667	2.958078369140625	1.161681777954102	0.4720890808105469	2.923294189453125	1.340271789550781	0.4656288757324219	2.89836376953125	1.483618743896484	0.4618200073242187	2.937002685546875	1.701713928222656	0.46703564453125	2.931635498046875	1.664984497070312	0.5005624389648438	2.94484765625	1.66958935546875	0.6457709350585937	3.009593994140625	1.605201965332031	0.9125821533203125	3.01355029296875	1.551944458007813	1.143166748046875	3.036210693359375	1.597437805175781	1.227267822265625	3.103552490234375	1.609994567871094	1.313676635742187	3.039326904296875	1.607535705566406	1.2674140625	2.931710693359375	1.66599462890625	0.4318946533203125	2.921981201171875	1.672046630859375	0.2981800537109375	2.792139892578125	1.600624267578125	0.0520018196105957	2.651040771484375	1.544176391601563	-0.1333443756103516	2.719235107421875	1.524151489257813	-0.2117226104736328
406	13.5	2.962745849609375	1.16196257019043	0.4714682922363281	2.928532470703125	1.340612579345703	0.4652600402832031	2.90462353515625	1.484099578857422	0.4619817810058593	2.943171142578125	1.701974548339844	0.4719311828613281	2.935281005859375	1.664984558105469	0.5046389770507812	2.93448095703125	1.670199768066406	0.6503779907226562	2.9420712890625	1.610968139648437	0.9258944702148437	2.886179931640625	1.579281005859375	1.153617309570313	2.90429833984375	1.613455444335937	1.243915649414062	2.949440673828125	1.593571044921875	1.342495971679688	2.902652587890625	1.610298889160156	1.290728759765625	2.94041650390625	1.666582458496094	0.4361965637207031	2.950477294921875	1.674253051757812	0.3026325073242188	2.869346435546875	1.603985412597656	0.03619083786010742	2.7453603515625	1.549481384277344	-0.1614672393798828	2.826751708984375	1.539052795410156	-0.2282066955566406
407	13.533333	2.96613037109375	1.161499847412109	0.4649759826660156	2.93184912109375	1.338875	0.4581747741699219	2.907332763671875	1.481254577636719	0.4542153015136719	2.938708740234375	1.6985654296875	0.4680741271972656	2.92854345703125	1.661529418945312	0.4995699462890625	2.90664013671875	1.667253234863281	0.6426492309570313	2.87850830078125	1.611468444824219	0.9156192626953125	2.781009521484375	1.573380004882813	1.126053344726563	2.794224365234375	1.595913635253906	1.220069091796875	2.81574951171875	1.61808544921875	1.32511376953125	2.773255859375	1.606753173828125	1.258312255859375	2.940556884765625	1.663461853027344	0.432469970703125	2.972837890625	1.675082702636719	0.3036973571777344	2.953897705078125	1.606575805664062	0.02736568450927734	2.83664404296875	1.551852294921875	-0.1723930206298828	2.91294970703125	1.563648193359375	-0.2436436004638672
408	13.566667	2.955948486328125	1.153319122314453	0.45039404296875	2.925714599609375	1.328283843994141	0.4431600036621094	2.90266796875	1.468382659912109	0.4382515869140625	2.93462841796875	1.6814716796875	0.4566029052734375	2.9181748046875	1.645513061523437	0.4852363891601563	2.884517333984375	1.658211242675781	0.6230084228515625	2.79997265625	1.6174912109375	0.88177587890625	2.680732666015625	1.592981567382812	1.078127563476563	2.656281005859375	1.6278369140625	1.164074340820312	2.67005859375	1.62234423828125	1.270677490234375	2.63541748046875	1.619234741210938	1.20701953125	2.94240478515625	1.646657104492188	0.4227468872070312	2.994576416015625	1.674790344238281	0.3059305419921875	3.024420654296875	1.603232177734375	0.03639543151855468	2.957521484375	1.557998779296875	-0.1831748657226563	3.0330693359375	1.566401062011719	-0.2530842132568359
409	13.6	2.957760986328125	1.15032063293457	0.44461083984375	2.928416015625	1.324459442138672	0.4377469177246094	2.904394287109375	1.463558959960938	0.431770751953125	2.936258056640625	1.675242858886719	0.4524271545410156	2.916617919921875	1.639788269042969	0.479161376953125	2.865203125	1.657492004394531	0.6099124145507813	2.728830322265625	1.625012390136719	0.8450350341796875	2.576421630859375	1.607582824707031	1.016076110839844	2.546318115234375	1.627873962402344	1.104284545898438	2.52769384765625	1.635658081054687	1.20940185546875	2.5346357421875	1.610881408691406	1.147870849609375	2.947139404296875	1.640376342773437	0.4198983459472656	3.016459716796875	1.670361328125	0.31375341796875	3.082717529296875	1.601990600585937	0.05158439254760742	3.066921142578125	1.559857788085937	-0.1766860198974609	3.163841796875	1.580310791015625	-0.2038235626220703
410	13.633333	2.96034033203125	1.144005798339844	0.4381898193359375	2.932720947265625	1.318675872802734	0.4289480285644531	2.908183349609375	1.457761352539062	0.4192191772460938	2.940154296875	1.669467346191406	0.4436326904296875	2.91691845703125	1.634242309570312	0.4678447570800781	2.846929443359375	1.649214172363281	0.5903623657226562	2.664174560546875	1.617667846679688	0.7924544067382813	2.4833291015625	1.603530151367187	0.9342077026367187	2.460011474609375	1.629486267089844	1.023189575195312	2.4508076171875	1.615516662597656	1.129129150390625	2.519827880859375	1.630760009765625	1.0414296875	2.95445703125	1.634341857910156	0.4125933532714844	3.03663037109375	1.662431396484375	0.315136962890625	3.146591552734375	1.608525512695313	0.06391572952270508	3.1604140625	1.583966918945312	-0.1675040283203125	3.2630849609375	1.583934814453125	-0.1745298156738281
411	13.666667	2.964850341796875	1.141257095336914	0.4364525756835937	2.93761865234375	1.316241027832031	0.4263773498535156	2.912026123046875	1.455212493896484	0.4145325622558594	2.940329833984375	1.667739807128906	0.4395026550292969	2.914937744140625	1.632586730957031	0.461736083984375	2.822085693359375	1.64798779296875	0.5682329711914063	2.596236572265625	1.625072082519531	0.7230028076171875	2.391494384765625	1.61449755859375	0.828570556640625	2.350161376953125	1.651034606933594	0.906815673828125	2.310654541015625	1.686927185058594	1.000048522949219	2.40434619140625	1.641265808105469	0.9483974609375	2.957873291015625	1.632294982910156	0.4104215393066406	3.050012939453125	1.655239501953125	0.3205331726074219	3.2009658203125	1.602616821289062	0.09072026824951172	3.201554931640625	1.585930541992187	-0.1421997680664062	3.2921953125	1.602643981933594	-0.1883622589111328
412	13.7	2.981481201171875	1.135517349243164	0.4386722717285156	2.94788525390625	1.310620971679687	0.4188639221191406	2.91999853515625	1.45018505859375	0.4011818237304687	2.937798583984375	1.664789428710937	0.4370519409179687	2.907994873046875	1.628408447265625	0.4517945556640625	2.794422119140625	1.645580688476562	0.5382169799804688	2.535452880859375	1.632017028808594	0.6380408935546875	2.316724365234375	1.62081884765625	0.7181959228515625	2.254975830078125	1.669259887695313	0.7749053955078125	2.234833251953125	1.703586669921875	0.876006591796875	2.21191357421875	1.671475036621094	0.785421142578125	2.962851318359375	1.629866271972656	0.4121989135742187	3.06739794921875	1.65704541015625	0.335919921875	3.25140087890625	1.594898864746094	0.1299009399414063	3.342784912109375	1.556863647460938	-0.08452971649169921	3.41165087890625	1.583003173828125	-0.1583086395263672
413	13.733333	2.98880322265625	1.131651794433594	0.4301390075683594	2.956758544921875	1.306307495117188	0.4087522277832031	2.928862060546875	1.444866821289063	0.3871210021972656	2.93847802734375	1.661082092285156	0.4101537475585937	2.908273193359375	1.625013549804688	0.4243412170410156	2.784599853515625	1.639482971191406	0.4952905578613281	2.514747314453125	1.617917846679688	0.5541483154296875	2.285339599609375	1.600139465332031	0.5876353759765625	2.213914306640625	1.6586474609375	0.6158181762695313	2.270932373046875	1.618242492675781	0.6985884399414063	2.170390625	1.664285766601562	0.6101806030273438	2.96646875	1.625458618164062	0.3902135009765625	3.083166259765625	1.648380065917969	0.3333065795898438	3.30100390625	1.584236938476562	0.1656354827880859	3.44044091796875	1.540517944335937	-0.01899622344970703	3.49951123046875	1.548885131835938	-0.1041107330322266
414	13.766667	2.9813466796875	1.117429885864258	0.4267421875	2.957015625	1.292536315917969	0.3977615051269531	2.93955859375	1.433765533447266	0.3815856323242188	2.940177734375	1.65084912109375	0.4016426086425781	2.90844482421875	1.614256652832031	0.4103912048339844	2.769251708984375	1.614172912597656	0.4454794006347656	2.50785546875	1.554627563476563	0.5170934448242187	2.282469970703125	1.499029571533203	0.5359003906249999	2.206678955078125	1.544946228027344	0.57459228515625	2.2289697265625	1.54715966796875	0.680759033203125	2.205504638671875	1.586056457519531	0.5831567993164063	2.97229150390625	1.61551513671875	0.3882852783203125	3.09997509765625	1.624911010742188	0.3559137573242188	3.3316611328125	1.581474548339844	0.1997785339355469	3.518104248046875	1.544821044921875	0.06006145477294922	3.598903564453125	1.549481689453125	-0.005429796695709229
415	13.8	2.982537841796875	1.112150459289551	0.42590380859375	2.9591611328125	1.285777313232422	0.3973063659667969	2.942696044921875	1.425952117919922	0.3825061950683594	2.939462158203125	1.639854248046875	0.4124920349121094	2.907021728515625	1.603456970214844	0.4136382751464844	2.765576416015625	1.5896416015625	0.4078482360839844	2.51999169921875	1.503407836914063	0.4964709167480469	2.310153564453125	1.420503326416016	0.4479745788574219	2.24567724609375	1.435913513183594	0.5171483154296875	2.203578125	1.443330718994141	0.6157979125976563	2.2693125	1.481188293457031	0.5423973999023437	2.973183837890625	1.605279052734375	0.4034977111816406	3.103109375	1.620485900878906	0.4067059631347656	3.36683056640625	1.554652160644531	0.3388324890136719	3.492364990234375	1.494193481445313	0.1512164459228516	3.568521484375	1.515941467285156	0.08511459350585937
416	13.833333	2.988886474609375	1.112259948730469	0.4129040832519531	2.966740966796875	1.286221313476563	0.3829215698242188	2.951187744140625	1.426763763427734	0.3675795288085937	2.957788818359375	1.642010559082031	0.3899028930664062	2.92345703125	1.607243774414063	0.3912270812988281	2.7830771484375	1.619780151367187	0.36981884765625	2.526356689453125	1.593943969726562	0.2730284729003906	2.310322265625	1.572352355957031	0.1932854156494141	2.24059375	1.58384521484375	0.258298583984375	2.309544921875	1.512604309082031	0.3005050659179688	2.283104736328125	1.596808288574219	0.3112294311523437	2.990070068359375	1.605426330566406	0.3832823486328125	3.120026123046875	1.621959899902344	0.3771910095214844	3.378858154296875	1.552018493652344	0.2937877807617187	3.55326025390625	1.496163909912109	0.1477634735107422	3.586740966796875	1.534346801757812	0.05770190811157227
417	13.866667	2.989662109375	1.101874626159668	0.4055968017578125	2.96625732421875	1.274186676025391	0.3753238830566406	2.9493203125	1.413455078125	0.3601668701171875	2.944078125	1.625803833007812	0.3920835571289062	2.91159716796875	1.590081237792969	0.38755078125	2.77541650390625	1.595900756835937	0.3498107604980469	2.553013671875	1.573572937011719	0.1923657836914063	2.40199072265625	1.565048461914063	0.0198067569732666	2.3137353515625	1.555888122558594	-0.01488309955596924	2.396115966796875	1.554457336425781	0.05323642349243164	2.294435791015625	1.550430969238281	-0.04784480667114258	2.97816943359375	1.591041442871094	0.388121826171875	3.10674853515625	1.610851318359375	0.3901988525390625	3.37095166015625	1.552742492675781	0.323671875	3.541598388671875	1.51541259765625	0.1704236450195313	3.5749501953125	1.531535888671875	0.07476765441894531
418	13.9	2.992435546875	1.090028007507324	0.39210107421875	2.9711640625	1.262974517822266	0.3600693054199219	2.9543232421875	1.401822326660156	0.3377289733886719	2.9366201171875	1.61359228515625	0.3741132507324219	2.906466552734375	1.576988098144531	0.3631509094238281	2.7753603515625	1.578795043945312	0.3087349243164063	2.5986943359375	1.562647705078125	0.09935765075683593	2.509423095703125	1.57891796875	-0.1123438339233398	2.41771484375	1.570064575195313	-0.137946044921875	2.51733984375	1.553190124511719	-0.1018272399902344	2.386292236328125	1.563058410644531	-0.1641091461181641	2.972166748046875	1.579832153320313	0.375052734375	3.101086181640625	1.594704956054688	0.3897060546875	3.36577392578125	1.527860290527344	0.3292154541015625	3.54033447265625	1.497959442138672	0.1774334411621094	3.57262451171875	1.523138854980469	0.08296363830566406
419	13.933333	3.00123779296875	1.081272514343262	0.3757457885742188	2.988669677734375	1.256536956787109	0.351046630859375	2.97878076171875	1.397892883300781	0.3444222412109375	2.96025341796875	1.610973266601563	0.3740924987792969	2.930654052734375	1.5742666015625	0.3617207641601562	2.805862548828125	1.569433410644531	0.2937578430175781	2.67681103515625	1.533698181152344	0.05373521041870117	2.624226806640625	1.531287475585938	-0.1708620910644531	2.53785302734375	1.539852355957031	-0.2113419342041016	2.623953369140625	1.504811157226563	-0.1574085540771484	2.508409912109375	1.548671508789063	-0.2297980804443359	2.99536083984375	1.576936584472656	0.3786305541992188	3.119779541015625	1.60040283203125	0.4114625244140625	3.3802939453125	1.532060302734375	0.3347214660644531	3.55105078125	1.491192321777344	0.1806350860595703	3.5726298828125	1.522150085449219	0.08466751861572265
420	13.966667	3.0033955078125	1.066168167114258	0.3648891906738281	2.99179736328125	1.238507385253906	0.3358668212890625	2.9821298828125	1.378140319824219	0.3318731689453125	2.97379150390625	1.588680725097656	0.3640208129882813	2.94439794921875	1.554829162597656	0.3465377502441406	2.82720458984375	1.567522583007813	0.2703731689453125	2.744685546875	1.540466064453125	0.01334750652313232	2.674915771484375	1.517618530273438	-0.2021970520019531	2.619522216796875	1.524588195800781	-0.2784862060546875	2.678238525390625	1.488721435546875	-0.1977426147460938	2.6231787109375	1.545073120117187	-0.3179373168945313	3.00502490234375	1.552641845703125	0.3727028503417969	3.121861083984375	1.561726989746094	0.4268912048339844	3.382854248046875	1.490973937988281	0.3695198669433594	3.545943603515625	1.481503387451172	0.20678564453125	3.57478515625	1.526285888671875	0.1200468139648437
421	14	3.014197998046875	1.058758251190186	0.3587462768554687	3.001445556640625	1.230324508666992	0.3284846801757813	2.990614013671875	1.369379516601563	0.3215451354980469	2.975293212890625	1.579530517578125	0.3496308898925781	2.948690185546875	1.545053894042969	0.3294608459472656	2.845100830078125	1.555506774902344	0.2359144439697266	2.80423095703125	1.528484985351563	-0.0301851634979248	2.7609951171875	1.503500518798828	-0.2517209014892578	2.74810791015625	1.516390380859375	-0.3442246398925781	2.748174072265625	1.469021911621094	-0.2496228332519531	2.7088330078125	1.525822814941406	-0.3614565124511719	3.005851806640625	1.544251037597656	0.3622268676757813	3.110562255859375	1.550872497558594	0.4368741149902344	3.29923583984375	1.430058074951172	0.5975353393554688	3.50234912109375	1.363960906982422	0.5123196411132812	3.574626953125	1.4004833984375	0.4511029052734375
422	14.033333	3.027114501953125	1.039847049713135	0.3469439086914062	3.012593505859375	1.21189909362793	0.3161075134277344	2.998216064453125	1.351331573486328	0.3124180908203125	2.98022998046875	1.560156494140625	0.3527449645996094	2.956204345703125	1.527327575683594	0.32691650390625	2.872303955078125	1.543913330078125	0.2153939971923828	2.8747607421875	1.50675732421875	-0.0537219352722168	2.87269140625	1.474783538818359	-0.2794829406738281	2.871630859375	1.493334197998047	-0.372309814453125	2.8131640625	1.458940856933594	-0.2905552978515625	2.806177978515625	1.505051483154297	-0.3909830017089844	3.00887451171875	1.523566345214844	0.3667790222167969	3.103611083984375	1.524860961914063	0.4547541809082031	3.26459130859375	1.420496337890625	0.654310302734375	3.397998291015625	1.333370025634766	0.821435791015625	3.461380859375	1.352822021484375	0.8988582763671875
423	14.066667	3.028051513671875	1.012550555229187	0.3310045471191406	3.011220703125	1.185062561035156	0.3067274475097656	2.991767822265625	1.323625671386719	0.306393310546875	2.977438720703125	1.533986206054688	0.3365153503417969	2.956387451171875	1.501262023925781	0.3082629089355469	2.879822021484375	1.513592529296875	0.1914147644042969	2.93469921875	1.484574310302734	-0.07248501586914062	2.977417236328125	1.459931304931641	-0.2946152038574218	3.03912841796875	1.494915863037109	-0.3569999389648438	2.9429736328125	1.470707489013672	-0.3944886169433593	2.9239140625	1.491098358154297	-0.4019712524414062	3.001656982421875	1.496899963378906	0.3561205749511719	3.08094580078125	1.496813537597656	0.4578980712890625	3.209008544921875	1.395306671142578	0.680609130859375	3.315666748046875	1.310677886962891	0.8664988403320313	3.361990234375	1.305024291992188	0.9568761596679688
424	14.1	3.033440673828125	0.9968103885650634	0.3181893310546875	3.0192109375	1.169960708618164	0.2967969055175781	2.999339111328125	1.308477752685547	0.298056884765625	2.982055908203125	1.518406860351563	0.329794189453125	2.96472607421875	1.486298950195313	0.2984639282226563	2.9048173828125	1.508705688476562	0.1736364440917969	2.995671875	1.474542633056641	-0.07953226470947265	3.0677626953125	1.445595794677734	-0.293430908203125	3.123390625	1.486468994140625	-0.3579389953613281	3.0358427734375	1.472168121337891	-0.4159992370605469	3.02979736328125	1.483400726318359	-0.4137515869140625	3.003371337890625	1.480834503173828	0.3517232666015625	3.06855615234375	1.478224975585938	0.4630511474609375	3.1570078125	1.372711853027344	0.70256591796875	3.230302490234375	1.284686889648438	0.9025323486328125	3.275053955078125	1.269432708740234	0.9926058349609375
425	14.133333	3.03857958984375	0.9810994567871094	0.3101538391113281	3.023916748046875	1.152137939453125	0.289268798828125	3.004586181640625	1.289009490966797	0.2868828430175781	2.990746826171875	1.497528228759766	0.3116817016601562	2.97465966796875	1.465350250244141	0.2806481628417969	2.921372314453125	1.500167236328125	0.1575675964355469	3.04515966796875	1.450275390625	-0.07467859649658203	3.14777099609375	1.408361938476562	-0.2702756652832031	3.164125244140625	1.495876129150391	-0.2983085327148438	3.140408447265625	1.481475372314453	-0.3993054809570312	3.138534912109375	1.476592681884766	-0.3862216796875	3.009636962890625	1.460564208984375	0.3355014038085937	3.067356689453125	1.457912780761719	0.4491295471191406	3.10494970703125	1.342354034423828	0.6935149536132813	3.145827392578125	1.246274887084961	0.8958256225585938	3.175100341796875	1.252960586547851	0.9917344970703125
426	14.166667	3.047724609375	0.9702992057800293	0.3074135131835937	3.031018798828125	1.140834243774414	0.2852084350585937	3.00982177734375	1.277269348144531	0.2811171569824219	2.99271826171875	1.485588287353516	0.303959228515625	2.978365478515625	1.453086730957031	0.2724776306152344	2.943699462890625	1.490407104492188	0.1437403259277344	3.09769921875	1.450729522705078	-0.07152250671386719	3.2256943359375	1.417427886962891	-0.2530879364013672	3.2838056640625	1.490126678466797	-0.2590186157226563	3.24196240234375	1.468740997314453	-0.3525245056152344	3.202598876953125	1.504890319824219	-0.3225958862304688	3.01091552734375	1.449000549316406	0.3287956237792969	3.062974853515625	1.442528167724609	0.444856689453125	3.058008544921875	1.324138641357422	0.6904651489257813	3.0548154296875	1.225296142578125	0.895314697265625	3.072741943359375	1.214897659301758	0.9935664672851563
427	14.2	3.053271728515625	0.9465322151184082	0.3019830017089844	3.037817138671875	1.120174034118652	0.2782321166992188	3.013753173828125	1.258727905273437	0.2755097961425781	2.985198486328125	1.46983349609375	0.296939208984375	2.975151123046875	1.436274993896484	0.2636321105957031	2.955269287109375	1.467450439453125	0.1275918807983399	3.13890673828125	1.438320159912109	-0.07164775085449218	3.33734619140625	1.426583160400391	-0.1847899475097656	3.3059873046875	1.445171478271484	-0.2724755554199219	3.259655517578125	1.473268280029297	-0.364230712890625	3.28270166015625	1.461652526855469	-0.2931365356445312	3.0027734375	1.433296203613281	0.3239029541015625	3.045282958984375	1.428530151367188	0.4463375549316406	3.00858203125	1.303980346679688	0.6917857666015625	2.976686279296875	1.200438522338867	0.8965093383789062	2.989072021484375	1.179084213256836	0.9957313232421875
428	14.233333	3.05674365234375	0.9250758361816407	0.2971762390136719	3.042983642578125	1.10174333190918	0.272753662109375	3.01803955078125	1.242480072021484	0.2681603698730469	2.987259765625	1.456937377929687	0.2892564697265625	2.9812900390625	1.423356903076172	0.2538742065429688	2.984626220703125	1.445235168457031	0.1122625503540039	3.19001416015625	1.408080108642578	-0.06995964050292969	3.393063232421875	1.382520050048828	-0.1804007415771484	3.367076904296875	1.41379443359375	-0.2679682006835937	3.321344970703125	1.467334106445312	-0.3503072204589844	3.34123779296875	1.426905242919922	-0.2879172058105469	3.0013798828125	1.419308959960937	0.3181613464355469	3.028533447265625	1.406332550048828	0.4465393981933594	2.96630029296875	1.272666229248047	0.6872929077148437	2.91193994140625	1.161701263427734	0.88776513671875	2.921545166015625	1.140550659179687	0.9890912475585938
429	14.266667	3.06365625	0.9166997299194336	0.2982892761230469	3.051066650390625	1.09150577545166	0.2714400024414063	3.026845458984375	1.230998641967773	0.2645943908691406	2.99018798828125	1.442014038085937	0.2907248229980469	2.985353271484375	1.409472717285156	0.2548004455566406	2.98785595703125	1.434122161865234	0.1149082794189453	3.206426025390625	1.412243591308594	-0.04993374633789063	3.43241357421875	1.457164581298828	-0.04333536911010742	3.424279296875	1.549539123535156	-0.06697590637207031	3.395371337890625	1.641426208496094	-0.1144421691894531	3.44428759765625	1.564286743164062	-0.1009337692260742	3.00514208984375	1.404417510986328	0.3184864501953125	3.0340146484375	1.390390899658203	0.4451813049316406	2.928728271484375	1.258303100585938	0.66827978515625	2.843826904296875	1.146735153198242	0.8549076538085938	2.8577294921875	1.109441551208496	0.9499505615234375
430	14.3	3.06772119140625	0.8983730392456055	0.292550048828125	3.05494482421875	1.074742691040039	0.2656136779785156	3.028806396484375	1.215067276000977	0.2569791259765625	2.9922919921875	1.427878845214844	0.2845316162109375	2.991503662109375	1.396115600585937	0.2470415954589844	3.013449462890625	1.420849853515625	0.1075823440551758	3.23988720703125	1.394068176269531	-0.04981243515014649	3.465770263671875	1.435401306152344	-0.08647686767578125	3.464533447265625	1.528993469238281	-0.06281708145141601	3.438956787109375	1.63381884765625	-0.05310623550415039	3.41056787109375	1.53884619140625	-0.02588561820983887	3.00308447265625	1.388934906005859	0.3131237182617188	3.013546875	1.360334289550781	0.4414125061035156	2.89704833984375	1.221635070800781	0.6579469604492187	2.798431396484375	1.106527847290039	0.8381654052734375	2.79708740234375	1.070490432739258	0.9356609497070313
431	14.333333	3.0703505859375	0.8881903381347657	0.2895804443359375	3.056504638671875	1.064767845153809	0.2618656005859375	3.028693603515625	1.205001739501953	0.2517644805908203	2.9868037109375	1.416057403564453	0.2877610778808594	2.98843017578125	1.386089874267578	0.2487069549560547	3.010292724609375	1.416385650634766	0.1100016250610352	3.24492236328125	1.392207153320312	-0.03654265594482422	3.47355908203125	1.426934143066406	-0.007573729515075684	3.47185107421875	1.521984924316406	-0.02561006927490234	3.452747802734375	1.619998229980469	-0.06825078582763672	3.409519287109375	1.542347717285156	-0.01621951484680176	2.99695263671875	1.375853607177734	0.3150067138671875	3.0015185546875	1.342622833251953	0.4428299560546875	2.86727099609375	1.199502197265625	0.6466687622070313	2.75422802734375	1.080661209106445	0.8163802490234375	2.729932373046875	1.039721836090088	0.909053466796875
432	14.366667	3.072120361328125	0.875740837097168	0.2880216674804688	3.05936083984375	1.051652931213379	0.2610363159179688	3.0319814453125	1.191291778564453	0.2511100463867187	2.98686962890625	1.400359313964844	0.2885463256835937	2.99006005859375	1.371119201660156	0.2493307037353516	3.017056884765625	1.404215270996094	0.1128901519775391	3.255109375	1.38439404296875	-0.02611090278625488	3.46875	1.441531280517578	0.04389085006713867	3.474506103515625	1.525263793945312	-0.003334611654281616	3.4698583984375	1.603050598144531	-0.07820856475830078	3.378367919921875	1.530405334472656	0.0134582405090332	2.9965322265625	1.360064361572266	0.3154049072265625	2.996732177734375	1.324967529296875	0.4421615600585938	2.84986474609375	1.17870051574707	0.6327828369140625	2.726770751953125	1.057024402618408	0.7915935668945312	2.690650146484375	1.014719061851501	0.8791022338867187
433	14.4	3.075012451171875	0.8633387603759766	0.2851397705078125	3.06191455078125	1.04059188079834	0.2571805725097656	3.0337685546875	1.181190048217774	0.2457957611083984	2.986310302734375	1.391441589355469	0.2842837219238281	2.991046142578125	1.362423736572266	0.2445469818115234	3.033533203125	1.392730590820312	0.1101572799682617	3.271307373046875	1.368954162597656	-0.03325384902954102	3.47382275390625	1.420899383544922	0.07163672637939453	3.48727197265625	1.498715118408203	0.01511735439300537	3.495014404296875	1.567515686035156	-0.06903494262695313	3.375330810546875	1.514237121582031	0.06464181518554687	2.995187744140625	1.350523895263672	0.3112357177734375	2.9913505859375	1.314236358642578	0.4387454833984375	2.834650634765625	1.165771423339844	0.6232408447265625	2.70276171875	1.042656772613525	0.776717041015625	2.643760498046875	0.9951202125549317	0.8487745971679688
434	14.433333	3.075216552734375	0.8825411376953125	0.2706517639160156	3.061046142578125	1.048429443359375	0.2566615295410156	3.031595703125	1.178656723022461	0.2527970733642578	2.9805556640625	1.371994262695313	0.2896114501953125	2.990974365234375	1.346731536865234	0.2527286071777344	3.02880078125	1.367454040527344	0.1259897766113281	3.228105224609375	1.348930816650391	-0.03805624008178711	3.4165751953125	1.44070947265625	0.01883511161804199	3.465459228515625	1.516163879394531	0.0118096227645874	3.50774658203125	1.602188354492188	-0.02062250137329101	3.364093505859375	1.543223388671875	0.04937347030639649	2.985119873046875	1.33294140625	0.3139462890625	2.964521240234375	1.290647003173828	0.4277688293457031	2.83259912109375	1.145482803344727	0.60400341796875	2.719669677734375	1.025819770812988	0.7499849243164063	2.6507724609375	0.9752461471557617	0.7960667114257812
435	14.466667	3.080516357421875	0.8794565887451172	0.2671345825195313	3.05950341796875	1.043380832672119	0.2543255462646484	3.02493505859375	1.171259613037109	0.25070849609375	2.97764501953125	1.363388122558594	0.2899566040039063	2.987754638671875	1.338715789794922	0.2530370635986328	3.019327392578125	1.362476165771484	0.1262303924560547	3.21902978515625	1.349006072998047	-0.03458440399169922	3.4099423828125	1.428198791503906	0.02640999412536621	3.4602392578125	1.498370422363281	0.04987797164916992	3.52739208984375	1.565681884765625	0.08211153411865234	3.376636474609375	1.521607055664063	0.09447431945800781	2.98128857421875	1.324188903808594	0.3135084228515625	2.959352294921875	1.283352355957031	0.4265636901855469	2.83181494140625	1.136335540771484	0.6013843994140625	2.722395263671875	1.015421070098877	0.7464002075195313	2.65889990234375	0.9585272598266602	0.7912477416992187
436	14.5	3.068802978515625	0.866351318359375	0.261876220703125	3.056663330078125	1.034386798858643	0.2542867126464844	3.029010498046875	1.166338821411133	0.2553826904296875	2.9854677734375	1.363814270019531	0.2903878173828125	2.9950654296875	1.337528930664063	0.2534592437744141	3.019815673828125	1.355435699462891	0.1218267822265625	3.2452275390625	1.339157043457031	-0.009175642967224121	3.4314765625	1.414309692382812	0.0787575912475586	3.454493408203125	1.5019248046875	0.08765812683105469	3.50058154296875	1.561276550292969	0.1568411560058594	3.366697021484375	1.507874237060547	0.1508221893310547	2.988343017578125	1.324487731933594	0.3153586730957031	2.966607666015625	1.276248809814453	0.4278521423339844	2.842392578125	1.120655746459961	0.6045013427734375	2.736822021484375	0.9916846160888672	0.7511809692382813	2.67288427734375	0.9429323120117188	0.8072225952148437
437	14.533333	3.0700068359375	0.8380081634521485	0.2604236755371094	3.057087158203125	1.014293849945068	0.2429466094970703	3.0289248046875	1.153427993774414	0.2394462738037109	2.983988525390625	1.360242614746094	0.2833681640625	2.988959228515625	1.3328125	0.243315185546875	3.0260322265625	1.359233764648438	0.1084693374633789	3.2724658203125	1.3410703125	-0.01250511360168457	3.462945556640625	1.401110290527344	0.1034028778076172	3.463306396484375	1.494869232177734	0.08340262603759765	3.521904052734375	1.553722290039063	0.1517826080322266	3.379853271484375	1.501276794433594	0.1532496337890625	2.991820556640625	1.318907135009766	0.3087942504882812	2.98672119140625	1.270892974853516	0.4304976806640625	2.849690185546875	1.111576690673828	0.6160408325195312	2.7333447265625	0.9798408298492431	0.77028076171875	2.6731142578125	0.9282825622558594	0.8363811645507813
438	14.566667	3.06740869140625	0.8346957855224609	0.262881103515625	3.055468505859375	1.012332498550415	0.2436515960693359	3.028225830078125	1.152803268432617	0.2391081237792969	2.981345703125	1.36120068359375	0.282244140625	2.98601318359375	1.333234558105469	0.2420374450683594	3.021164306640625	1.35801416015625	0.1051472854614258	3.263524658203125	1.341567535400391	-0.02874962997436523	3.45872607421875	1.416611755371094	0.07353661346435547	3.464953125	1.511870330810547	0.08866444396972656	3.535932373046875	1.554269714355469	0.158860595703125	3.383232177734375	1.496130798339844	0.1554124298095703	2.99010986328125	1.319851409912109	0.3081198425292969	2.98633251953125	1.272657012939453	0.43133935546875	2.86451416015625	1.105722709655762	0.6241328735351562	2.761125732421875	0.9673311996459961	0.7845610961914062	2.7043837890625	0.91579296875	0.854948486328125
439	14.6	3.06746484375	0.8635821685791015	0.2598578491210938	3.05725830078125	1.032337127685547	0.2497131195068359	3.03107373046875	1.165182174682617	0.249632080078125	2.97775732421875	1.360757080078125	0.2868832397460938	2.987336181640625	1.334919525146484	0.2493883056640625	3.008893798828125	1.361070892333984	0.1179780807495117	3.226115234375	1.359460113525391	-0.02911293411254883	3.441147705078125	1.406495635986328	-0.02357726860046387	3.466634521484375	1.493277282714844	-0.01031082725524902	3.52418505859375	1.521098999023438	0.06991752624511718	3.3659814453125	1.481385650634766	0.04951781463623047	2.983881591796875	1.321501617431641	0.3117550354003906	2.970458740234375	1.271145416259766	0.4252059326171875	2.889748046875	1.111046226501465	0.62346435546875	2.81889013671875	0.9783540077209473	0.7880521850585938	2.7800615234375	0.9228489761352539	0.8594637451171875
440	14.633333	3.066155517578125	0.8563895874023437	0.2549583587646485	3.043962646484375	1.029641494750977	0.2444036865234375	3.01112646484375	1.165589416503906	0.2475601806640625	2.98178173828125	1.373260681152344	0.2843930969238281	2.9804658203125	1.344067016601562	0.24621923828125	2.99205029296875	1.370747314453125	0.1090569915771484	3.21813232421875	1.364935729980469	-0.04033830642700195	3.43233447265625	1.439069763183594	-0.02100674819946289	3.465573974609375	1.523663330078125	0.004670588493347168	3.532263427734375	1.579282043457031	0.06542848205566407	3.35647802734375	1.511067687988281	0.04679583358764648	2.99076416015625	1.333510803222656	0.310557373046875	2.998271240234375	1.289388977050781	0.43153369140625	2.920970703125	1.116112617492676	0.6322117309570312	2.85441064453125	0.9724006652832031	0.7995057373046875	2.8510869140625	0.9200670318603515	0.8866358642578125
441	14.666667	3.057900146484375	0.863978759765625	0.2588367309570312	3.042353271484375	1.039382190704346	0.2423072052001953	3.0124599609375	1.177580627441406	0.2427263641357422	2.982861572265625	1.387661407470703	0.2789783325195312	2.98121630859375	1.357923400878906	0.2405843658447266	2.98475634765625	1.381175964355469	0.1008317184448242	3.221499755859375	1.351509582519531	-0.0337951774597168	3.4438955078125	1.385964080810547	0.01334776020050049	3.4417509765625	1.481152526855469	0.006459364891052246	3.506984619140625	1.543846130371094	0.06380958938598633	3.360292236328125	1.458567138671875	0.08856923675537109	2.992237060546875	1.347654602050781	0.3055771179199219	3.001145751953125	1.296286468505859	0.4250742797851563	2.948270263671875	1.127052116394043	0.6406724243164063	2.900700439453125	0.9873128089904785	0.8207462768554687	2.90309814453125	0.9416285133361817	0.9127898559570312
442	14.7	3.054022216796875	0.8784012451171875	0.2635099182128906	3.036813720703125	1.052115581512451	0.2404411315917969	3.008047119140625	1.189827056884766	0.2355412445068359	2.9815146484375	1.399330444335938	0.271864501953125	2.9768349609375	1.369360504150391	0.2341789093017578	2.9800595703125	1.395619781494141	0.09559084320068359	3.205434814453125	1.379018676757813	-0.05711609268188476	3.416921875	1.434906890869141	0.01035431003570557	3.42506591796875	1.527908386230469	0.02815263366699219	3.5221982421875	1.544146911621094	0.06908258819580078	3.35543017578125	1.480125518798828	0.1100536651611328	2.99294140625	1.359750640869141	0.2978961181640625	3.012314453125	1.316486694335937	0.4187281799316406	2.982050537109375	1.153805221557617	0.6419974975585937	2.952507080078125	1.019183725357056	0.8283892822265625	2.951619873046875	0.9696881504058837	0.9179487915039063
443	14.733333	3.047943603515625	0.8904833068847656	0.2701969604492188	3.031658935546875	1.063772201538086	0.2447756500244141	3.003777587890625	1.20145166015625	0.2383140869140625	2.9827119140625	1.411927276611328	0.2711122436523438	2.9767431640625	1.381425720214844	0.2341060333251953	2.976630859375	1.402736724853516	0.09478263854980469	3.2062890625	1.414314605712891	-0.05135869979858398	3.415746337890625	1.468669097900391	0.02257817268371582	3.427343505859375	1.562892333984375	0.02361818695068359	3.488167724609375	1.523010559082031	0.1014630355834961	3.323473388671875	1.537501770019531	0.07238141632080078	2.9936220703125	1.372612091064453	0.2976661987304687	3.01380078125	1.334334442138672	0.419895751953125	3.02414306640625	1.166589462280273	0.6408580932617187	3.029515625	1.027701601028442	0.8260800170898438	3.005970458984375	1.018161266326904	0.9250968017578125
444	14.766667	3.050013427734375	0.9071834945678711	0.274141357421875	3.02941162109375	1.082194816589356	0.2475293426513672	2.9989033203125	1.221211502075195	0.2409590606689453	2.98377587890625	1.435633911132812	0.2697634887695313	2.97470263671875	1.403909881591797	0.2335879364013672	2.97486865234375	1.424283630371094	0.09224696350097657	3.175769775390625	1.395106262207031	-0.0948140640258789	3.404556396484375	1.408801971435547	-0.06089767074584961	3.409155029296875	1.492674530029297	-0.0140248498916626	3.47825830078125	1.519532653808594	0.06442604827880859	3.3554853515625	1.493876129150391	0.03697870635986328	2.99582763671875	1.396285308837891	0.2969512023925781	3.02797021484375	1.361980987548828	0.4196242065429687	3.063125	1.19331867980957	0.641957763671875	3.08905908203125	1.053334461212158	0.8284540405273437	3.08427783203125	1.03819214630127	0.9308009033203125
445	14.8	3.051754150390625	0.9206588897705078	0.2685045471191406	3.02794384765625	1.096406341552734	0.2450173797607422	2.997465087890625	1.236112686157226	0.2420532073974609	2.9854423828125	1.451147674560547	0.2738726196289062	2.971742431640625	1.419439331054688	0.2389050445556641	2.960044921875	1.4366982421875	0.09707963562011719	3.1495810546875	1.419755126953125	-0.1043629531860352	3.3790419921875	1.450784301757813	-0.126244514465332	3.400802734375	1.490836547851563	-0.04111971664428711	3.46314990234375	1.513640930175781	0.04451617431640625	3.36568701171875	1.479497436523437	0.004725508213043213	3.001175537109375	1.411568817138672	0.2991195678710937	3.04713232421875	1.385311218261719	0.4199078674316406	3.106416015625	1.216916290283203	0.638658447265625	3.153496337890625	1.076913505554199	0.8221111450195312	3.17481396484375	1.065458503723145	0.92322412109375
446	14.833333	3.049238525390625	0.9362567825317383	0.2735131530761719	3.02602685546875	1.114976585388184	0.2500447082519531	2.996070068359375	1.257134246826172	0.2479977569580078	2.9786298828125	1.474680053710937	0.2838301391601563	2.9649287109375	1.442627593994141	0.2480797729492188	2.947300537109375	1.4537578125	0.1039537506103516	3.11185498046875	1.412563354492188	-0.1207083892822266	3.274232421875	1.387699829101563	-0.2905347290039063	3.242551513671875	1.454342956542969	-0.3551678161621094	3.30934228515625	1.39500048828125	-0.4194642333984375	3.204732177734375	1.412444641113281	-0.3847500305175781	2.996145751953125	1.434547302246094	0.3085779113769531	3.049040283203125	1.405967620849609	0.4282998962402344	3.154655517578125	1.240440567016602	0.6373967895507813	3.241335205078125	1.102347671508789	0.8125109252929688	3.272356689453125	1.079642288208008	0.9108859252929687
447	14.866667	3.048080322265625	0.956189193725586	0.2751990966796875	3.024119384765625	1.135226104736328	0.253751220703125	2.99551708984375	1.277806518554688	0.2532710723876953	2.98361865234375	1.496695617675781	0.2840321655273437	2.966580322265625	1.463802886962891	0.2504863739013672	2.936104248046875	1.47121826171875	0.1081472473144531	3.07233984375	1.42690087890625	-0.1344705352783203	3.213707275390625	1.394052337646484	-0.3211785583496094	3.160137939453125	1.433045684814453	-0.3936296081542969	3.133775634765625	1.415699401855469	-0.499185302734375	3.12098193359375	1.423682678222656	-0.4028788452148437	3.002712890625	1.457009887695313	0.308420654296875	3.061328369140625	1.427452178955078	0.4253399047851563	3.199580078125	1.267626251220703	0.6196641845703125	3.32144775390625	1.134354248046875	0.77693896484375	3.3657470703125	1.109845329284668	0.8697399291992187
448	14.9	3.04090380859375	0.9810977802276611	0.2759353637695313	3.017455322265625	1.158556518554688	0.2537466278076172	2.99118994140625	1.300324737548828	0.2515174407958984	2.9733583984375	1.516641357421875	0.28419970703125	2.9557568359375	1.483601043701172	0.2517311248779297	2.924513671875	1.494168701171875	0.1110174789428711	3.035815673828125	1.45115869140625	-0.1416066741943359	3.14411962890625	1.418492645263672	-0.3470076599121094	3.07439892578125	1.439933013916016	-0.4114830322265625	3.104507080078125	1.438547729492188	-0.5164879150390626	3.044432861328125	1.423906799316406	-0.4261795349121094	2.9950634765625	1.477882873535156	0.3069712524414063	3.061662841796875	1.461585327148438	0.4208883972167969	3.233493896484375	1.302814666748047	0.5830748291015625	3.387484130859375	1.172207931518555	0.7080396118164063	3.44287646484375	1.144898635864258	0.7927372436523438
449	14.933333	3.042269775390625	1.000040039446205	0.2787522888183594	3.019224365234375	1.179769454956055	0.257397705078125	2.99279345703125	1.323215118408203	0.25839404296875	2.987505126953125	1.543057189941406	0.2890537719726562	2.964970947265625	1.509980010986328	0.2588733520507813	2.911137939453125	1.51426171875	0.1230159683227539	2.988218017578125	1.460796966552734	-0.1435754547119141	3.076632568359375	1.421580413818359	-0.3601604614257812	2.9929326171875	1.430522552490234	-0.4112716369628907	3.05956494140625	1.459215209960937	-0.4946299743652344	2.959598876953125	1.425133728027344	-0.4231433715820312	3.010092529296875	1.503262054443359	0.3104063720703125	3.097094482421875	1.474769561767578	0.4089345397949219	3.2905634765625	1.325832794189453	0.5616077270507812	3.47326953125	1.205098709106445	0.6602965698242188	3.51281884765625	1.13189518737793	0.7260250244140625
450	14.966667	3.0362236328125	1.031993991851807	0.2842286071777343	3.014587158203125	1.21037223815918	0.2644189453125	2.9920068359375	1.353116088867187	0.2650738830566406	2.987285888671875	1.570931762695313	0.2955472717285156	2.9620576171875	1.53775830078125	0.2685336608886719	2.894310302734375	1.540991577148437	0.1405435791015625	2.942774658203125	1.481444854736328	-0.1287362213134766	3.00782275390625	1.437259124755859	-0.3502059020996094	2.919973876953125	1.437235961914062	-0.39266455078125	2.946342041015625	1.443227630615235	-0.4987619323730469	2.890820068359375	1.426497009277344	-0.4141903686523438	3.012562744140625	1.531885009765625	0.3139720458984375	3.11819873046875	1.511368865966797	0.3925688171386719	3.327324462890625	1.350130493164063	0.5005950317382812	3.541759521484375	1.247637939453125	0.4882446899414062	3.522885498046875	1.16786083984375	0.55394384765625
451	15	3.0349189453125	1.062123401641846	0.2891319885253906	3.0125234375	1.239089920043945	0.2672737426757812	2.990441650390625	1.381041107177734	0.269187744140625	2.9877890625	1.598437927246094	0.2928352661132813	2.9603701171875	1.564581604003906	0.2696033630371094	2.883655029296875	1.565840270996094	0.1477467956542969	2.885481689453125	1.486411102294922	-0.1190403671264648	2.928008056640625	1.438435302734375	-0.3437072143554687	2.836046630859375	1.431242980957031	-0.3737072448730469	2.7882666015625	1.444338073730469	-0.4706246948242188	2.804203857421875	1.443318054199219	-0.4095540161132812	3.014732666015625	1.560259948730469	0.3098705749511719	3.127183349609375	1.556127319335938	0.3797777709960938	3.349543212890625	1.383549499511719	0.4147127685546875	3.544097412109375	1.252352890014648	0.3845119018554687	3.527366943359375	1.185399719238281	0.4629021911621094
[truncated: 6 more rows]
[truncated: 48 more columns]
