# Supplementary material for: Simulation of Human Movement in Zero Gravity
Source: Sensors (Basel). 2024 Mar 9;24(6):1770. doi: 10.3390/s24061770 (PMC10976247; doi:10.3390/s24061770)
Supplement: Supplementary file 1 [file sensors-24-01770-s001.zip › supplementary/motion_data/14 RotatingBody/motion2_raw.trc]

PathFileType	4	(X/Y/Z)	sample.trc
DataRate	CameraRate	NumFrames	NumMarkers	Units	OrigDataRate	OrigDataStartFrame	OrigNumFrames
0.033333333333333333	0.033333333333333333	457	32	m	0.033333333333333333	1	457
Frame#	Time	PELVIS			SPINE_NAVEL			SPINE_CHEST			NECK			CLAVICLE_LEFT			SHOULDER_LEFT			ELBOW_LEFT			WRIST_LEFT			HAND_LEFT			HANDTIP_LEFT			THUMB_LEFT			CLAVICLE_RIGHT			SHOULDER_RIGHT			ELBOW_RIGHT			WRIST_RIGHT			HAND_RIGHT
		X1	Y1	Z1	X2	Y2	Z2	X3	Y3	Z3	X4	Y4	Z4	X5	Y5	Z5	X6	Y6	Z6	X7	Y7	Z7	X8	Y8	Z8	X9	Y9	Z9	X10	Y10	Z10	X11	Y11	Z11	X12	Y12	Z12	X13	Y13	Z13	X14	Y14	Z14	X15	Y15	Z15	X16	Y16	Z16
1	0	2.76235009765625	1.234858749389648	0.2670377197265625	2.748849853515625	1.408375701904297	0.25206689453125	2.746153076171875	1.547959838867187	0.2486748046875	2.7528671875	1.759972045898437	0.26261669921875	2.72499072265625	1.724810546875	0.279641357421875	2.624700927734375	1.676730224609375	0.364623291015625	2.590113037109375	1.410023590087891	0.394345458984375	2.5309599609375	1.206045196533203	0.31392626953125	2.507386962890625	1.114929222106934	0.3082958984375	2.60065380859375	1.065019424438477	0.3103070068359375	2.59586767578125	1.084884300231933	0.308159912109375	2.779583740234375	1.724922119140625	0.2427435302734375	2.885017578125	1.690441528320312	0.1773543701171875	3.0050322265625	1.442973449707031	0.1964478759765625	3.012851318359375	1.227732879638672	0.11583837890625	3.07930712890625	1.160809921264649	0.0782783203125
2	0.03333399999999997	2.76302197265625	1.2335146484375	0.2642535400390625	2.744135009765625	1.409958251953125	0.2490731201171875	2.7371953125	1.552144836425781	0.246342041015625	2.7481474609375	1.767879211425781	0.2640009765625	2.71872021484375	1.732359130859375	0.2803284912109375	2.60942236328125	1.687820617675781	0.36055078125	2.58602783203125	1.414751098632812	0.392000732421875	2.52508154296875	1.207438568115234	0.308831298828125	2.50272802734375	1.113954467773437	0.3075662841796875	2.5834140625	1.044219116210938	0.323766845703125	2.58218994140625	1.079983604431152	0.3218062744140625	2.7750009765625	1.731905944824219	0.243646240234375	2.883124755859375	1.701238708496094	0.1757896728515625	3.0084873046875	1.451669189453125	0.2075615234375	3.01303515625	1.233867401123047	0.1208568115234375	3.086800048828125	1.166871734619141	0.092873046875
3	0.06666699999999981	2.76158056640625	1.231986175537109	0.2660279541015625	2.742280517578125	1.408922515869141	0.2509168701171875	2.73500390625	1.551514526367187	0.24822216796875	2.74380419921875	1.7679765625	0.266053955078125	2.71450439453125	1.732069702148437	0.28219775390625	2.604595703125	1.687680541992187	0.362419677734375	2.58472509765625	1.413839630126953	0.3966285400390625	2.52518212890625	1.205906555175781	0.31209423828125	2.502145751953125	1.112287582397461	0.31181787109375	2.58322802734375	1.042628036499023	0.328485595703125	2.583211669921875	1.077408538818359	0.3226439208984375	2.771232666015625	1.732158325195313	0.24583935546875	2.880426513671875	1.702171630859375	0.178643798828125	3.0067373046875	1.452026641845703	0.209482177734375	3.012860595703125	1.233884033203125	0.12185888671875	3.079856201171875	1.160540618896484	0.091716552734375
4	0.09999999999999964	2.759473876953125	1.231808685302734	0.26662451171875	2.740162841796875	1.408728546142578	0.251327392578125	2.7328095703125	1.551315246582031	0.248538330078125	2.74133935546875	1.767789672851563	0.26636181640625	2.711951904296875	1.731867980957031	0.28231298828125	2.601518310546875	1.687429565429687	0.3617845458984375	2.58159765625	1.41358544921875	0.395947265625	2.522785888671875	1.205581268310547	0.311074462890625	2.4998154296875	1.111946319580078	0.31067138671875	2.58082470703125	1.042344245910644	0.327927490234375	2.580822265625	1.077122306823731	0.322070068359375	2.768931640625	1.731983764648438	0.246349609375	2.878612548828125	1.7020498046875	0.1799268798828125	3.00488134765625	1.452004028320312	0.211736083984375	3.011777099609375	1.233830902099609	0.124244140625	3.07904443359375	1.160530029296875	0.09460595703124999
5	0.1333339999999996	2.7616142578125	1.232347290039062	0.2663424072265625	2.74013134765625	1.410463897705078	0.249742919921875	2.730302490234375	1.554101135253906	0.2453509521484375	2.74097900390625	1.772207824707031	0.2650743408203125	2.71105078125	1.736120239257812	0.2809583740234375	2.598319580078125	1.692609741210938	0.3599580078125	2.576569580078125	1.416239990234375	0.3920963134765625	2.5103056640625	1.206576721191406	0.31137158203125	2.504966796875	1.109476913452148	0.3109998779296875	2.57826123046875	1.031647262573242	0.3328817138671875	2.58224951171875	1.080328186035156	0.3135953369140625	2.768415771484375	1.736002014160156	0.2445125732421875	2.879018310546875	1.705387329101562	0.1776600341796875	3.004325439453125	1.452488189697266	0.212317626953125	3.010923828125	1.232855895996094	0.122975341796875	3.06336181640625	1.14493115234375	0.1009921875
6	0.1666669999999995	2.76151953125	1.232083190917969	0.2665255126953125	2.740208251953125	1.410693725585938	0.2500272216796875	2.730592529296875	1.554718811035156	0.245822021484375	2.741047607421875	1.773448791503906	0.264967041015625	2.7110927734375	1.737279663085938	0.281008056640625	2.598812744140625	1.693886901855469	0.361375732421875	2.578990234375	1.416627258300781	0.3932718505859375	2.512727294921875	1.206889434814453	0.3110220947265625	2.507217529296875	1.109553131103516	0.311738525390625	2.58149462890625	1.032427185058594	0.334178466796875	2.5835263671875	1.079410514831543	0.313023681640625	2.76858740234375	1.737124572753906	0.244444091796875	2.880503173828125	1.706185852050781	0.1792742919921875	3.00660693359375	1.452907135009766	0.2142181396484375	3.014216796875	1.232942993164063	0.1241702880859375	3.062626220703125	1.142320251464844	0.102636474609375
7	0.1999999999999993	2.760540283203125	1.231803070068359	0.268073974609375	2.738811279296875	1.410372100830078	0.2517830810546875	2.72850732421875	1.554337280273438	0.2474337158203125	2.7377763671875	1.773036743164063	0.267381591796875	2.70766455078125	1.736712646484375	0.2827562255859375	2.5932080078125	1.693719848632813	0.3602010498046875	2.577186279296875	1.417006988525391	0.3982515869140625	2.5143779296875	1.206678070068359	0.314845703125	2.5074423828125	1.109447235107422	0.31634423828125	2.5805400390625	1.030305229187012	0.3353441162109375	2.5808876953125	1.076882415771484	0.31335546875	2.7658310546875	1.736876098632812	0.2472779541015625	2.876664794921875	1.703910766601562	0.181273193359375	3.00198583984375	1.450572204589844	0.218401611328125	3.010386474609375	1.231979705810547	0.125174560546875	3.06221484375	1.14279443359375	0.105725830078125
8	0.2333339999999993	2.75722412109375	1.227261932373047	0.271931640625	2.73642578125	1.405865356445313	0.2571649169921875	2.727455078125	1.549796875	0.254603515625	2.733928466796875	1.768614868164063	0.271322265625	2.70445947265625	1.732160217285156	0.2874322509765625	2.591310546875	1.689166625976563	0.366472412109375	2.57407763671875	1.412812805175781	0.4042489013671875	2.50979443359375	1.203896575927734	0.319189208984375	2.50653076171875	1.106645660400391	0.32293505859375	2.5746220703125	1.023451728820801	0.3424984130859375	2.57504296875	1.074179565429688	0.321651611328125	2.7622802734375	1.732586120605469	0.251543212890625	2.87297412109375	1.700724487304687	0.185070556640625	3.00079052734375	1.448687347412109	0.21997900390625	3.007239501953125	1.230450378417969	0.12645849609375	3.05869580078125	1.142006744384766	0.1035843505859375
9	0.266667	2.756562744140625	1.226384521484375	0.2743868408203125	2.73526123046875	1.405205657958984	0.2588831787109375	2.725535888671875	1.549330810546875	0.255116455078125	2.7359541015625	1.768350463867188	0.2725589599609375	2.70643017578125	1.73220654296875	0.289530029296875	2.595814453125	1.686496948242187	0.3710843505859375	2.58135791015625	1.408841247558594	0.404020751953125	2.51470458984375	1.197942962646484	0.32466259765625	2.49824365234375	1.101866958618164	0.3286864013671875	2.5751455078125	1.025908576965332	0.3460430908203125	2.57854638671875	1.067293319702148	0.3265086669921875	2.763117919921875	1.731919677734375	0.2516470947265625	2.872204833984375	1.698344482421875	0.1829041748046875	3.0006318359375	1.445696136474609	0.2153956298828125	3.00400927734375	1.227473083496094	0.1205660400390625	3.05897998046875	1.139849212646484	0.10227734375
10	0.2999999999999998	2.75522900390625	1.223687164306641	0.278245361328125	2.733431640625	1.402475830078125	0.262320068359375	2.7226826171875	1.546543212890625	0.257359130859375	2.731766845703125	1.765621032714844	0.2757674560546875	2.702537353515625	1.729197570800781	0.292701416015625	2.5932451171875	1.684746704101562	0.37678759765625	2.581748046875	1.407211669921875	0.4126185302734375	2.513892333984375	1.1979697265625	0.329727783203125	2.4973193359375	1.101949165344238	0.335192138671875	2.57094580078125	1.021537475585937	0.3455050048828125	2.5764931640625	1.067495071411133	0.3299720458984375	2.75908642578125	1.729449340820313	0.2545684814453125	2.8681103515625	1.697503540039063	0.1848648681640625	2.99809521484375	1.44564111328125	0.2181387939453125	2.9998701171875	1.228880737304687	0.1197667236328125	3.04853759765625	1.136717239379883	0.10637451171875
11	0.3333339999999998	2.755841796875	1.221646575927734	0.277998779296875	2.734194091796875	1.400589111328125	0.261854248046875	2.723694091796875	1.544805053710937	0.2571009521484375	2.730944580078125	1.76431103515625	0.27332470703125	2.70153466796875	1.727848022460937	0.289982666015625	2.5904208984375	1.682726806640625	0.3714969482421875	2.575904296875	1.405322662353516	0.4090615234375	2.514381591796875	1.193420776367188	0.327429443359375	2.4956982421875	1.097558151245117	0.3288223876953125	2.5709736328125	1.01938501739502	0.34419287109375	2.5768720703125	1.061989807128906	0.32603173828125	2.75901025390625	1.728064208984375	0.2531529541015625	2.870040771484375	1.696803833007813	0.1861417236328125	2.997630126953125	1.443782135009766	0.221879150390625	3.004923095703125	1.226627410888672	0.12414404296875	3.048663818359375	1.133381607055664	0.10286669921875
12	0.3666669999999996	2.753453369140625	1.222847229003906	0.280088623046875	2.73100390625	1.401557373046875	0.26399072265625	2.71949072265625	1.545561767578125	0.25853515625	2.729905029296875	1.764698486328125	0.275751708984375	2.700601318359375	1.72851904296875	0.293090087890625	2.58999072265625	1.687279541015625	0.3771124267578125	2.576029541015625	1.409399169921875	0.4094295654296875	2.5079765625	1.197627777099609	0.3333397216796875	2.4989384765625	1.100523315429687	0.337255615234375	2.572923828125	1.020691017150879	0.3494422607421875	2.573493408203125	1.068540771484375	0.3345472412109375	2.756872314453125	1.728266235351563	0.2545361328125	2.864407470703125	1.696980102539063	0.1822442626953125	2.9954462890625	1.445764099121094	0.2164913330078125	2.9972060546875	1.228487731933594	0.1192080078125	3.042305419921875	1.134925796508789	0.1031983642578125
13	0.3999999999999995	2.75468359375	1.221493865966797	0.283707763671875	2.731922119140625	1.400301086425781	0.2680718994140625	2.7205419921875	1.544417602539062	0.26334423828125	2.728350341796875	1.76390478515625	0.278861083984375	2.699575439453125	1.727481628417969	0.2966431884765625	2.59059423828125	1.685312927246094	0.3824454345703125	2.5781162109375	1.407188720703125	0.41453955078125	2.50872216796875	1.195472259521484	0.3391314697265625	2.502826416015625	1.098048614501953	0.3423145751953125	2.57281298828125	1.014279830932617	0.351947509765625	2.57558642578125	1.066597465515137	0.3348076171875	2.755662841796875	1.727627990722656	0.25775927734375	2.86426025390625	1.695436279296875	0.1873492431640625	2.995097900390625	1.443471252441406	0.2179061279296875	2.9959697265625	1.226837036132812	0.118889892578125	3.042328125	1.133542007446289	0.104657470703125
14	0.4333339999999994	2.75592333984375	1.221567443847656	0.2829462890625	2.7336259765625	1.400509429931641	0.265048583984375	2.72388232421875	1.544969848632813	0.2601922607421875	2.729922119140625	1.764727661132813	0.277488525390625	2.70048388671875	1.728000793457031	0.293711181640625	2.5899658203125	1.683775512695312	0.3768565673828125	2.57585888671875	1.406026611328125	0.41484130859375	2.507085693359375	1.195405181884766	0.3347852783203125	2.50404052734375	1.097840911865234	0.3409696044921875	2.573103759765625	1.012843746185303	0.348159912109375	2.57627294921875	1.068402198791504	0.3338636474609375	2.758399169921875	1.728657836914063	0.2574095458984375	2.8759248046875	1.701282348632812	0.2001231689453125	2.996414794921875	1.442747497558594	0.22103662109375	3.000446044921875	1.228591400146484	0.11598876953125	3.0425830078125	1.133758285522461	0.098054931640625
15	0.4666669999999993	2.75660107421875	1.220426086425781	0.2881910400390625	2.73834375	1.400050994873047	0.2753126220703125	2.7240849609375	1.543712646484375	0.2653919677734375	2.729195068359375	1.763514892578125	0.278852783203125	2.700634033203125	1.726916259765625	0.2966827392578125	2.5914677734375	1.683600463867188	0.3817861328125	2.574392333984375	1.405975189208984	0.4170372314453125	2.50992626953125	1.195148300170898	0.3347445068359375	2.508080078125	1.097714492797851	0.341683349609375	2.576010498046875	1.011863693237305	0.347524658203125	2.5789853515625	1.06833341217041	0.332789306640625	2.757166748046875	1.727339721679688	0.258396484375	2.865378173828125	1.695977783203125	0.1869111328125	2.992000244140625	1.442318023681641	0.2220701904296875	2.995599609375	1.224295257568359	0.125945556640625	3.03740185546875	1.132765060424805	0.09527880859375
16	0.5	2.75815087890625	1.219849609375	0.2865452880859375	2.734385986328125	1.398964263916016	0.26965869140625	2.721722412109375	1.543356872558594	0.263495361328125	2.729009033203125	1.76358837890625	0.27811328125	2.699582275390625	1.727143615722656	0.295189208984375	2.586610595703125	1.684531494140625	0.376216796875	2.5779453125	1.407077789306641	0.4204520263671875	2.495019775390625	1.215011627197266	0.3113955078125	2.496185791015625	1.119663269042969	0.333780517578125	2.5662919921875	1.036266822814941	0.34829248046875	2.575487548828125	1.096311492919922	0.3255748291015625	2.757088623046875	1.727096801757813	0.2580562744140625	2.86694580078125	1.69356298828125	0.189489013671875	2.9936923828125	1.439476470947266	0.2269801025390625	3.003530517578125	1.220550231933594	0.1318380126953125	3.05283154296875	1.132265075683594	0.101880615234375
17	0.533334	2.756493896484375	1.223823272705078	0.29116552734375	2.733796630859375	1.403235565185547	0.2735289306640625	2.720783203125	1.547685302734375	0.26543359375	2.729858642578125	1.768146545410156	0.279786865234375	2.7002314453125	1.7318994140625	0.2971180419921875	2.588564208984375	1.686010070800781	0.3784918212890625	2.57465087890625	1.406502410888672	0.4083818359375	2.514409912109375	1.191708282470703	0.3307021484375	2.5022724609375	1.094488830566406	0.335061767578125	2.5742236328125	1.011594509124756	0.3429705810546875	2.58202099609375	1.062035194396973	0.3206790771484375	2.757560302734375	1.731374938964844	0.25955810546875	2.86723681640625	1.69656982421875	0.191006103515625	2.996589599609375	1.443001892089844	0.2257646484375	3.006782958984375	1.22273291015625	0.133033935546875	3.054974609375	1.133975662231445	0.1022109375
18	0.5666669999999998	2.759505859375	1.223107177734375	0.2926165771484375	2.735646484375	1.40256494140625	0.2742755126953125	2.720573974609375	1.546909057617188	0.264302978515625	2.728415771484375	1.767673950195312	0.27962451171875	2.6987373046875	1.731162109375	0.2965159912109375	2.58628369140625	1.685272827148438	0.3771815185546875	2.569285888671875	1.405924957275391	0.4106053466796875	2.50932421875	1.1933310546875	0.3259295654296875	2.500687255859375	1.095653900146484	0.3314462890625	2.5714990234375	1.012413925170898	0.345689697265625	2.5809921875	1.06545059967041	0.3241588134765625	2.7565576171875	1.731064636230469	0.2595284423828125	2.866664306640625	1.696431884765625	0.1911998291015625	2.9949580078125	1.441955383300781	0.2266688232421875	3.001151611328125	1.222963012695312	0.129760009765625	3.0579091796875	1.137181213378906	0.1052086181640625
19	0.5999999999999996	2.760806640625	1.222421478271484	0.297646240234375	2.7370478515625	1.401842254638672	0.2782611083984375	2.721252197265625	1.546018127441406	0.2664595947265625	2.72820458984375	1.767021484375	0.27965966796875	2.698575439453125	1.73055322265625	0.2967777099609375	2.58487744140625	1.685193115234375	0.376071533203125	2.569741943359375	1.406381744384765	0.4151563720703125	2.5138818359375	1.193196563720703	0.3289622802734375	2.4990693359375	1.096078094482422	0.3281546630859375	2.572837646484375	1.016323120117187	0.3468978271484375	2.58502294921875	1.064544776916504	0.3256480712890625	2.75658447265625	1.730311950683594	0.2600462646484375	2.86579248046875	1.694450866699219	0.190829833984375	2.996294921875	1.440688415527344	0.224034912109375	3.00500244140625	1.220286499023437	0.1303785400390625	3.062558349609375	1.135774032592773	0.10327001953125
20	0.6333339999999996	2.76060693359375	1.224418182373047	0.300481689453125	2.736076416015625	1.403307769775391	0.2803670654296875	2.71956591796875	1.5470771484375	0.267964599609375	2.72382763671875	1.767681884765625	0.2819775390625	2.69424755859375	1.730913208007812	0.298242431640625	2.58051953125	1.686373291015625	0.37745458984375	2.566818359375	1.407776489257813	0.414742919921875	2.5169287109375	1.193625732421875	0.328498779296875	2.50130908203125	1.096858993530273	0.3256561279296875	2.56935498046875	1.012742370605469	0.3457178955078125	2.57721533203125	1.060616828918457	0.330408935546875	2.753002197265625	1.73140966796875	0.2629681396484375	2.864911865234375	1.697103271484375	0.197890625	2.994544189453125	1.443319305419922	0.2296435546875	3.0083798828125	1.223246520996094	0.13698583984375	3.0687099609375	1.139276947021484	0.1156014404296875
21	0.6666669999999995	2.76193017578125	1.223399139404297	0.30690576171875	2.73677783203125	1.402242584228516	0.28536669921875	2.7197998046875	1.546024841308594	0.271890869140625	2.720045654296875	1.7670888671875	0.2828837890625	2.69129296875	1.729959045410156	0.299962646484375	2.5786064453125	1.685385192871094	0.38092431640625	2.566193359375	1.406461700439453	0.418591552734375	2.5055634765625	1.194042907714844	0.334244140625	2.50439990234375	1.09612858581543	0.327260009765625	2.573541748046875	1.012976272583008	0.34824853515625	2.5769560546875	1.066450798034668	0.3352857666015625	2.749741943359375	1.731070495605469	0.2640518798828125	2.862884765625	1.699825805664062	0.1992576904296875	2.99336865234375	1.446298400878906	0.2324332275390625	3.0083125	1.228336822509766	0.13442236328125	3.0692783203125	1.144780517578125	0.1126431884765625
22	0.6999999999999993	2.7625390625	1.223800598144531	0.3093697509765625	2.736142822265625	1.402871856689453	0.2889776611328125	2.7183076171875	1.546862060546875	0.276558837890625	2.71621435546875	1.768336059570312	0.2854796142578125	2.68775732421875	1.731015258789062	0.3028504638671875	2.575455078125	1.684024658203125	0.3833648681640625	2.5588681640625	1.405223297119141	0.4233638916015625	2.50331787109375	1.193226333618164	0.333650390625	2.509054931640625	1.095079299926758	0.333718505859375	2.570294921875	1.005368583679199	0.3530264892578125	2.571822021484375	1.064794052124023	0.3386971435546875	2.746385009765625	1.732401489257812	0.26704736328125	2.85893798828125	1.6996533203125	0.2015626220703125	2.991884033203125	1.446532135009766	0.231576171875	3.01020947265625	1.226877014160156	0.1371219482421875	3.071102783203125	1.143166976928711	0.1149761962890625
23	0.7333339999999993	2.7665361328125	1.217228118896484	0.3128892822265625	2.73593359375	1.3953037109375	0.29226171875	2.71533056640625	1.538739501953125	0.2804593505859375	2.711052734375	1.759916625976563	0.2867650146484375	2.68309814453125	1.722580810546875	0.3046805419921875	2.5708916015625	1.679614013671875	0.38712939453125	2.5627783203125	1.400797607421875	0.42644873046875	2.50809912109375	1.187796569824219	0.339625	2.494189453125	1.090857269287109	0.3462666015625	2.5702529296875	1.012491577148438	0.360596923828125	2.572865234375	1.05844189453125	0.3480704345703125	2.74144970703125	1.7241279296875	0.2686446533203125	2.85491455078125	1.696240234375	0.202924072265625	2.98984375	1.444804077148437	0.23383203125	3.0083427734375	1.225858367919922	0.1387410888671875	3.08696630859375	1.157954788208008	0.1193165283203125
24	0.766667	2.765128662109375	1.213926177978516	0.3126534423828125	2.7340625	1.391896911621094	0.2918099365234375	2.71308154296875	1.53526416015625	0.2798336181640625	2.70819970703125	1.756436645507812	0.285883056640625	2.6803369140625	1.71904541015625	0.303826171875	2.56820263671875	1.675872924804688	0.38626708984375	2.560816162109375	1.397082916259766	0.425923828125	2.50675927734375	1.183824676513672	0.339339599609375	2.49307861328125	1.086860702514648	0.3461007080078125	2.56930029296875	1.008678283691406	0.3605947265625	2.5718037109375	1.054627243041992	0.348021728515625	2.7387041015625	1.720709716796875	0.267820556640625	2.85228662109375	1.693057861328125	0.202202880859375	2.987910400390625	1.442044036865234	0.233510009765625	3.007121337890625	1.223021423339844	0.13873583984375	3.086011474609375	1.155371643066406	0.1195037841796875
25	0.7999999999999998	2.768653564453125	1.211654754638672	0.31382568359375	2.7368017578125	1.389557037353516	0.2935928955078125	2.71523193359375	1.532874084472656	0.28207080078125	2.70966357421875	1.754017639160156	0.2885679931640625	2.682091796875	1.716500549316406	0.3066973876953125	2.570863525390625	1.672802673339844	0.3900830078125	2.5647763671875	1.393919097900391	0.429299560546875	2.510644775390625	1.180634155273438	0.3428282470703125	2.497351318359375	1.083612854003906	0.3495394287109375	2.57396240234375	1.005660713195801	0.363194580078125	2.5761962890625	1.051640594482422	0.3506834716796875	2.74012109375	1.718426208496094	0.270161865234375	2.853190185546875	1.691275451660156	0.20345751953125	2.989938720703125	1.440666137695312	0.23306591796875	3.00901953125	1.221878814697266	0.137723388671875	3.0879609375	1.154534912109375	0.1176474609375
26	0.8333339999999998	2.77469873046875	1.2153662109375	0.3253505859375	2.74105224609375	1.393267913818359	0.302043212890625	2.71275341796875	1.534969116210938	0.2815909423828125	2.70674365234375	1.756982971191406	0.2864359130859375	2.679342529296875	1.719408813476563	0.305216796875	2.57124560546875	1.671034057617188	0.391069091796875	2.55481396484375	1.391254089355469	0.42857861328125	2.492501953125	1.176910034179687	0.347978515625	2.49149853515625	1.07869108581543	0.3557310791015625	2.572861083984375	1.008945686340332	0.3829366455078125	2.57181494140625	1.05519140625	0.3650205078125	2.7372001953125	1.721177795410156	0.267920166015625	2.850414306640625	1.690341552734375	0.2020458984375	2.9911728515625	1.440382934570313	0.2287886962890625	3.02293603515625	1.220372985839844	0.1374422607421875	3.087616943359375	1.149444458007812	0.092272216796875
27	0.8666669999999996	2.778007568359375	1.215240051269531	0.3301064453125	2.745716064453125	1.393246734619141	0.3064456787109375	2.7182861328125	1.534946594238281	0.28536328125	2.709926513671875	1.756818725585938	0.284918701171875	2.6827900390625	1.719428161621094	0.3043671875	2.57154052734375	1.672396789550781	0.3867362060546875	2.5539013671875	1.393592041015625	0.4294642333984375	2.494395751953125	1.178233047485352	0.349825439453125	2.492060791015625	1.079922424316406	0.355052490234375	2.573378662109375	1.010360511779785	0.3826214599609375	2.57149169921875	1.057791381835937	0.3728953857421875	2.740880126953125	1.720932067871094	0.2674903564453125	2.853870361328125	1.68780029296875	0.2024976806640625	2.99518505859375	1.437830718994141	0.2240577392578125	3.026150634765625	1.217430053710937	0.1337203369140625	3.098166015625	1.151084213256836	0.0930399169921875
28	0.8999999999999995	2.784346923828125	1.208614379882813	0.329914794921875	2.751255859375	1.386792114257813	0.30374658203125	2.7219951171875	1.528105224609375	0.279203857421875	2.712648681640625	1.7507294921875	0.2781495361328125	2.68563525390625	1.713145080566406	0.2978563232421875	2.57630029296875	1.667588623046875	0.384437744140625	2.5570703125	1.387822875976563	0.4268828125	2.49495703125	1.17289811706543	0.345552490234375	2.49202978515625	1.074630493164062	0.35565380859375	2.57727880859375	1.011868240356445	0.38870458984375	2.566029296875	1.048513931274414	0.37297900390625	2.74381396484375	1.714798400878906	0.2606676025390625	2.858903076171875	1.684709045410156	0.1968934326171875	3.00128759765625	1.43510986328125	0.2275455322265625	3.03618994140625	1.213977661132813	0.138151123046875	3.10865576171875	1.152230987548828	0.090618408203125
29	0.9333339999999994	2.791927978515625	1.205813201904297	0.3285679931640625	2.760489501953125	1.383690124511719	0.30103955078125	2.7344345703125	1.525542602539062	0.27786572265625	2.722008056640625	1.747433288574219	0.270674560546875	2.69596044921875	1.710152709960937	0.2919283447265625	2.5877001953125	1.666833801269531	0.380465087890625	2.5601923828125	1.389707214355469	0.43093115234375	2.50022705078125	1.174561447143555	0.350037109375	2.48444091796875	1.077227569580078	0.3482880859375	2.56261181640625	1.010082443237305	0.38863671875	2.571134765625	1.050927368164063	0.3787041015625	2.7532587890625	1.711508483886719	0.25364599609375	2.866960205078125	1.683200317382813	0.1872222900390625	3.011156005859375	1.434813415527344	0.213177734375	3.044310302734375	1.210380126953125	0.13320556640625	3.11416796875	1.146212844848633	0.0854742431640625
30	0.9666669999999993	2.79411669921875	1.203991882324219	0.3241380615234375	2.76184326171875	1.381026550292969	0.294957763671875	2.73331591796875	1.521434936523438	0.2682657470703125	2.72697900390625	1.743096801757813	0.261759521484375	2.70034814453125	1.706587524414062	0.28335693359375	2.59399755859375	1.666002563476563	0.374901123046875	2.559881103515625	1.391311828613281	0.430747802734375	2.489648193359375	1.180582214355469	0.3480994873046875	2.47674462890625	1.083080795288086	0.3510679931640625	2.552363037109375	1.010201049804687	0.3851533203125	2.56823681640625	1.061396408081055	0.374013916015625	2.756833984375	1.706440673828125	0.2441370849609375	2.870547119140625	1.676007690429687	0.179314208984375	3.02047021484375	1.431296081542969	0.19987451171875	3.05943994140625	1.210010620117187	0.1155205078125	3.123879638671875	1.131806838989258	0.0845989990234375
31	1	2.79952001953125	1.204406494140625	0.3177216796875	2.7675517578125	1.381065277099609	0.2865357666015625	2.73785009765625	1.520515014648438	0.2566651611328125	2.73587451171875	1.742221313476563	0.2531715087890625	2.7090771484375	1.705985961914062	0.274968017578125	2.6041611328125	1.66697998046875	0.3687169189453125	2.564705322265625	1.394734680175781	0.4318675537109375	2.4908916015625	1.185672302246094	0.3484315185546875	2.47699072265625	1.088383880615234	0.352226806640625	2.543044677734375	1.007987678527832	0.3890125732421875	2.575434326171875	1.06963752746582	0.3739781494140625	2.764501953125	1.705229736328125	0.2343245849609375	2.8759619140625	1.67332861328125	0.1664959716796875	3.02417138671875	1.427526885986328	0.1843984375	3.07019580078125	1.202948760986328	0.1137344970703125	3.12034814453125	1.116844360351563	0.0778931884765625
32	1.033334	2.8084990234375	1.203473602294922	0.3135162353515625	2.77631494140625	1.37980551147461	0.283428466796875	2.74861962890625	1.519983764648438	0.2570509033203125	2.7443837890625	1.740928100585938	0.24780810546875	2.718274169921875	1.705109619140625	0.2708031005859375	2.612617919921875	1.668997741699219	0.3643017578125	2.582805908203125	1.397617218017578	0.433011962890625	2.50732177734375	1.190115386962891	0.348886962890625	2.482221435546875	1.095781127929687	0.358609375	2.51779248046875	0.9916626968383789	0.35514501953125	2.5695078125	1.071946685791016	0.3672275390625	2.773087646484375	1.703829833984375	0.229642333984375	2.882858642578125	1.671480712890625	0.15997265625	3.03421923828125	1.428824096679687	0.1821591796875	3.0761416015625	1.204788940429687	0.1093232421875	3.141452392578125	1.126342926025391	0.08216589355468749
33	1.066667	2.82634619140625	1.199878051757812	0.3037467041015625	2.792016845703125	1.375464874267578	0.2740386962890625	2.765156494140625	1.516052856445313	0.2508990478515625	2.761206298828125	1.736296630859375	0.23724951171875	2.73693603515625	1.701218627929687	0.263002197265625	2.637777099609375	1.670203247070313	0.364607177734375	2.60870068359375	1.402031127929688	0.443056884765625	2.528060791015625	1.198435302734375	0.3556641845703125	2.496945556640625	1.105863067626953	0.3623193359375	2.514017578125	1.000772430419922	0.3352955322265625	2.558053466796875	1.06483869934082	0.3343702392578125	2.78811376953125	1.69871923828125	0.21767333984375	2.891970458984375	1.668837280273437	0.138973876953125	3.04789453125	1.430090667724609	0.1638333740234375	3.077889892578125	1.204076416015625	0.0929412841796875	3.1358583984375	1.12888427734375	0.047175048828125
34	1.1	2.84890771484375	1.194697204589844	0.2875443115234375	2.8146884765625	1.371973419189453	0.2609921875	2.790014892578125	1.514563171386719	0.2424462890625	2.778842529296875	1.735965942382812	0.2292584228515625	2.755241943359375	1.6997919921875	0.2547181396484375	2.65420703125	1.665066101074219	0.354557861328125	2.630247802734375	1.395325622558594	0.4356025390625	2.55592724609375	1.184772003173828	0.355416015625	2.50045361328125	1.107262924194336	0.380251220703125	2.534091796875	1.00777294921875	0.3458017578125	2.55774755859375	1.043405212402344	0.3311533203125	2.8074462890625	1.699141418457031	0.209852783203125	2.912124755859375	1.664969787597656	0.13258203125	3.06495703125	1.421308715820313	0.14760400390625	3.0865947265625	1.195841125488281	0.0675009765625	3.15402587890625	1.120716201782227	0.0349915771484375
35	1.133334	2.873418212890625	1.188869750976562	0.2647481689453125	2.838757080078125	1.365449920654297	0.239249267578125	2.81116796875	1.506657531738281	0.2189814453125	2.803500244140625	1.727626770019531	0.2134339599609375	2.780680419921875	1.691198974609375	0.23884228515625	2.6875673828125	1.651449768066406	0.343523193359375	2.66757666015625	1.381099426269531	0.4194417724609375	2.577508544921875	1.174375274658203	0.3488621826171875	2.52306201171875	1.098637145996094	0.3792308349609375	2.55148974609375	1.004452545166016	0.32985107421875	2.60685986328125	1.048896095275879	0.3493719482421875	2.830248779296875	1.691121398925781	0.1914814453125	2.93006591796875	1.66440673828125	0.106206298828125	3.087440185546875	1.424968566894531	0.1197125244140625	3.098621337890625	1.203514465332031	0.02980126953125	3.18745703125	1.146519897460937	0.033807373046875
36	1.166666999999999	2.89736669921875	1.188054168701172	0.2521624755859375	2.86081787109375	1.364510345458984	0.2261444091796875	2.8302685546875	1.505104644775391	0.2040853271484375	2.823365478515625	1.72652197265625	0.1998892822265625	2.801103759765625	1.689989990234375	0.2258125	2.7115126953125	1.650985961914063	0.334143798828125	2.684529052734375	1.385072265625	0.424122802734375	2.5888212890625	1.181267303466797	0.351111083984375	2.550826171875	1.097740280151367	0.3862783203125	2.5731474609375	1.003757377624512	0.333087158203125	2.597289794921875	1.044889678955078	0.315931884765625	2.84935302734375	1.689958618164062	0.17693701171875	2.946167724609375	1.661511108398438	0.08844726562499999	3.100858642578125	1.419815887451172	0.103491455078125	3.12154931640625	1.191278350830078	0.034230224609375	3.21030517578125	1.138019424438476	0.012283447265625
37	1.199999999999999	2.91867431640625	1.191733337402344	0.2470504150390625	2.883875	1.368015472412109	0.2174715576171875	2.8547509765625	1.508456420898437	0.192526611328125	2.84755078125	1.729894836425781	0.1878980712890625	2.824980224609375	1.69335888671875	0.213564208984375	2.732744873046875	1.651660278320312	0.3186590576171875	2.705294921875	1.391831115722656	0.4249500732421875	2.611076171875	1.190658142089844	0.3431016845703125	2.5698740234375	1.104671020507813	0.3669586181640625	2.582197509765625	1.000631568908691	0.3324835205078125	2.615111328125	1.051180786132812	0.318043701171875	2.873923095703125	1.693333190917969	0.1653663330078125	2.969499755859375	1.6658427734375	0.07520751953125	3.12780859375	1.427466369628906	0.101973388671875	3.135115478515625	1.204518798828125	0.0141334228515625	3.222476318359375	1.145727066040039	0.0035804443359375
38	1.233333999999999	2.943209716796875	1.192979339599609	0.236009033203125	2.90738427734375	1.369140991210938	0.2065997314453125	2.879759765625	1.510345794677734	0.1841265869140625	2.87175341796875	1.731665283203125	0.1745618896484375	2.8492177734375	1.69561083984375	0.200958740234375	2.75479296875	1.661152954101563	0.3067911376953125	2.73125927734375	1.396165100097656	0.400802734375	2.636687255859375	1.191426544189453	0.32856005859375	2.59929443359375	1.102237915039062	0.3462677001953125	2.61738427734375	0.9945319671630859	0.33064208984375	2.63805078125	1.047626220703125	0.31078955078125	2.8983515625	1.694702514648438	0.15293408203125	2.995298583984375	1.668078735351562	0.0639256591796875	3.149841796875	1.426471710205078	0.083771728515625	3.151129150390625	1.206047729492187	-0.0106806640625	3.2456220703125	1.159506011962891	-0.0212371826171875
39	1.266667	2.96630126953125	1.196201721191406	0.2250721435546875	2.928050537109375	1.371753814697266	0.1957786865234375	2.899047119140625	1.512696044921875	0.1739964599609375	2.887134765625	1.73386669921875	0.169755126953125	2.8646171875	1.69677197265625	0.1946220703125	2.768758056640625	1.661043212890625	0.2986015625	2.74839501953125	1.393144683837891	0.384197021484375	2.66446337890625	1.182294311523437	0.317053955078125	2.62182275390625	1.105092864990234	0.3603671875	2.633643798828125	1.003587478637695	0.318970947265625	2.64440185546875	1.04115364074707	0.290963623046875	2.9149599609375	1.69797802734375	0.1479364013671875	3.01570556640625	1.675942016601562	0.0620751953125	3.166960693359375	1.432680999755859	0.08429736328125	3.16319140625	1.206886566162109	0.00404638671875	3.2491416015625	1.165871124267578	-0.042027587890625
40	1.3	2.98322216796875	1.203839752197266	0.2112354736328125	2.946999267578125	1.379992492675781	0.181562255859375	2.91676171875	1.520316711425781	0.1565028076171875	2.905828369140625	1.741843933105469	0.1542900390625	2.882196533203125	1.704522399902344	0.1778760986328125	2.783751953125	1.662797668457031	0.277364501953125	2.76420654296875	1.394826354980469	0.3640738525390625	2.6856923828125	1.181632415771484	0.2967376708984375	2.635369140625	1.105665054321289	0.3338172607421875	2.65664599609375	1.002699096679688	0.3001668701171875	2.67328125	1.03968090057373	0.2678948974609375	2.934381103515625	1.706040466308594	0.13313671875	3.03959765625	1.68306005859375	0.0528013916015625	3.188115966796875	1.437353271484375	0.070806640625	3.184231689453125	1.217558135986328	-0.025400634765625	3.274954345703125	1.16297021484375	-0.0285484619140625
41	1.333334	2.99549365234375	1.215579711914063	0.2108619384765625	2.96339501953125	1.392319274902344	0.1779742431640625	2.93545849609375	1.532687622070313	0.1491602783203125	2.92070263671875	1.754417602539063	0.1511751708984375	2.89609033203125	1.716092529296875	0.1722138671875	2.7941025390625	1.665751953125	0.2642779541015625	2.76175927734375	1.394100311279297	0.3361925048828125	2.69488916015625	1.175858734130859	0.2709019775390625	2.66512255859375	1.082205474853516	0.2785318603515625	2.64623583984375	0.973540470123291	0.2702491455078125	2.72777685546875	1.053863922119141	0.2689605712890625	2.951376708984375	1.719531616210938	0.1312659912109375	3.06137939453125	1.69844140625	0.0565955810546875	3.2086708984375	1.452776824951172	0.0885733642578125	3.21285498046875	1.231023406982422	-0.0042047119140625	3.30037841796875	1.175207946777344	-0.0262811279296875
42	1.366667	3.00047802734375	1.219103546142578	0.2060997314453125	2.96617138671875	1.395848236083984	0.174852294921875	2.936774658203125	1.536373413085937	0.147830810546875	2.921574951171875	1.758212646484375	0.1503421630859375	2.89777880859375	1.719809204101562	0.1722369384765625	2.79945556640625	1.66833056640625	0.2677445068359375	2.7713603515625	1.394689971923828	0.33443603515625	2.700935302734375	1.180244354248047	0.2603388671875	2.6915341796875	1.082086822509766	0.2624632568359375	2.6935380859375	0.9794940338134766	0.2209906005859375	2.72379150390625	1.051228897094727	0.251835693359375	2.95164111328125	1.7233720703125	0.1293714599609375	3.059343017578125	1.703464111328125	0.050958740234375	3.213310302734375	1.461666046142578	0.082645263671875	3.219207763671875	1.238448822021484	-0.006876708984375	3.303970703125	1.189369537353516	-0.0479150390625
43	1.399999999999999	2.98341162109375	1.245151062011719	0.177404052734375	2.946619873046875	1.424107727050781	0.1572579345703125	2.914139892578125	1.566220581054687	0.1387711181640625	2.904578857421875	1.789308349609375	0.1519013671875	2.883050537109375	1.750243774414062	0.1755791015625	2.799572509765625	1.696154968261719	0.2841944580078125	2.779381591796875	1.414747497558594	0.3224205322265625	2.698233642578125	1.203268814086914	0.2463089599609375	2.733357666015625	1.112667602539062	0.2663092041015625	2.773550048828125	1.017537490844727	0.3078817138671875	2.77159765625	1.088428253173828	0.2482928466796875	2.930755615234375	1.754621765136719	0.1254566650390625	3.02484521484375	1.738769775390625	0.0292589111328125	3.1768447265625	1.491716949462891	0.03327880859375	3.165787353515625	1.268277923583984	-0.0589638671875	3.24616259765625	1.223987640380859	-0.1136317138671875
44	1.433333999999999	2.981611572265625	1.243634979248047	0.1684681396484375	2.94611572265625	1.4228955078125	0.1522606201171875	2.9174482421875	1.566131103515625	0.13911962890625	2.910413818359375	1.788983276367187	0.1505113525390625	2.891102783203125	1.750394409179687	0.176558837890625	2.818399169921875	1.69775634765625	0.2929747314453125	2.799357666015625	1.416807037353516	0.3311414794921875	2.703416259765625	1.211786804199219	0.2559970703125	2.740400146484375	1.120127250671387	0.2500233154296875	2.793459228515625	1.024775772094727	0.2709820556640625	2.7797685546875	1.110584548950195	0.235797607421875	2.933680419921875	1.753906372070313	0.1221180419921875	3.0171005859375	1.735224731445312	0.01732958984375	3.165248779296875	1.486585815429688	0.0091468505859375	3.13746337890625	1.264502899169922	-0.0816343994140625	3.197421142578125	1.224030120849609	-0.159955322265625
45	1.466666999999999	2.973034423828125	1.242390563964844	0.1670347900390625	2.93898193359375	1.421253326416016	0.1509405517578125	2.915015380859375	1.564994262695313	0.1400989990234375	2.91113525390625	1.78703955078125	0.152672607421875	2.891216552734375	1.748728149414063	0.1783114013671875	2.815892578125	1.701426513671875	0.29467236328125	2.80010986328125	1.420915802001953	0.3296732177734375	2.704828369140625	1.220613983154297	0.244416259765625	2.745697998046875	1.131758850097656	0.231470947265625	2.802283935546875	1.037521018981933	0.2446353759765625	2.7810556640625	1.118203643798828	0.22079345703125	2.93395361328125	1.7519208984375	0.1242998046875	3.0152138671875	1.73430224609375	0.0182764892578125	3.15986474609375	1.484768951416016	0.0126715087890625	3.13889892578125	1.25878564453125	-0.06732073974609375	3.18150048828125	1.224181869506836	-0.1582691650390625
46	1.5	2.964896240234375	1.249366577148437	0.161330810546875	2.933727294921875	1.428232788085938	0.148472412109375	2.912903564453125	1.572025756835937	0.1404697265625	2.91315185546875	1.792952331542969	0.1563839111328125	2.8934228515625	1.754747253417969	0.18191455078125	2.822081787109375	1.706358154296875	0.2995576171875	2.807095947265625	1.425678771972656	0.321509033203125	2.709254638671875	1.232141052246094	0.226829833984375	2.761983154296875	1.152072372436523	0.205379150390625	2.83293115234375	1.067749603271484	0.2084140625	2.79608935546875	1.142923080444336	0.187062255859375	2.93444921875	1.758049194335938	0.126960693359375	3.0129599609375	1.743932495117188	0.0190767822265625	3.147892578125	1.490729705810547	0.0047598876953125	3.144646728515625	1.262255462646484	-0.06741754150390625	3.160984375	1.228451751708984	-0.1663091430664063
47	1.533334	2.956283935546875	1.248986145019531	0.157948974609375	2.92934423828125	1.428070709228516	0.1479725341796875	2.91374951171875	1.57217626953125	0.1440552368164063	2.914955078125	1.792374755859375	0.159135986328125	2.89465234375	1.754506103515625	0.1843720703125	2.81885595703125	1.708802917480469	0.2996422119140625	2.812766845703125	1.428295715332031	0.313996826171875	2.703400146484375	1.248430801391601	0.2077564697265625	2.7643701171875	1.173628173828125	0.191305419921875	2.84325732421875	1.097640357971191	0.1996824951171875	2.79547509765625	1.162123443603516	0.16550830078125	2.936479248046875	1.757371765136719	0.13030615234375	3.012739990234375	1.740758361816406	0.0217537841796875	3.147348388671875	1.488750244140625	0.00401708984375	3.1442763671875	1.259871948242187	-0.06396398925781251	3.172952392578125	1.226214447021484	-0.1596468505859375
48	1.566667	2.95596337890625	1.245819122314453	0.1584235229492187	2.93118603515625	1.425148590087891	0.1463466186523437	2.917497314453125	1.569452331542969	0.1410357055664062	2.922416748046875	1.789664428710938	0.1562538452148438	2.900322265625	1.752201354980469	0.1806077270507813	2.817327880859375	1.709437683105469	0.2920465698242187	2.808455078125	1.4294267578125	0.3143167114257813	2.697696533203125	1.267932403564453	0.1828278198242188	2.7648251953125	1.19742333984375	0.1722377319335938	2.8466865234375	1.124810394287109	0.1823244018554687	2.793007080078125	1.178590026855469	0.1408047485351563	2.94444384765625	1.754220031738281	0.1283280639648438	3.024599365234375	1.734442504882812	0.023107421875	3.159051025390625	1.481766418457031	0.01444415283203125	3.135271240234375	1.253563507080078	-0.0519832763671875	3.15735595703125	1.228454284667969	-0.1519815063476563
49	1.6	2.957543701171875	1.241411773681641	0.1628801879882812	2.93015087890625	1.420481262207031	0.1519824829101563	2.914200439453125	1.564594848632813	0.1468495483398438	2.9200087890625	1.785024169921875	0.1591115112304687	2.8982783203125	1.747935668945312	0.1843744506835938	2.8136494140625	1.70760302734375	0.2955361938476562	2.79804443359375	1.428229370117188	0.3224882202148437	2.690630615234375	1.272902526855469	0.1810654907226563	2.75848095703125	1.204089691162109	0.1650722045898438	2.8424970703125	1.136791412353516	0.1428504028320312	2.756987060546875	1.199087509155274	0.1113432006835938	2.941405517578125	1.749147583007812	0.1312252807617187	3.0189814453125	1.730165588378906	0.0239039306640625	3.158170166015625	1.479845947265625	0.02599627685546875	3.127991455078125	1.252007553100586	-0.03928436279296875	3.16770751953125	1.206031112670898	-0.1254942016601563
50	1.633334	2.94472021484375	1.240557113647461	0.1777365112304687	2.917636474609375	1.419409637451172	0.1650333862304688	2.90142724609375	1.563321228027344	0.1584716186523437	2.910130126953125	1.783581665039062	0.1687650756835938	2.886524169921875	1.747145751953125	0.1932037963867188	2.797419677734375	1.7076513671875	0.3009675903320312	2.77623779296875	1.428271911621094	0.3208068237304688	2.67809521484375	1.272700256347656	0.1733539428710938	2.7534541015625	1.211279602050781	0.1620368041992188	2.836318603515625	1.141430480957031	0.1442277221679688	2.74884033203125	1.200970626831055	0.1059520874023438	2.932365966796875	1.747099365234375	0.1424354858398438	3.0143408203125	1.725255310058594	0.03913507080078125	3.155787841796875	1.476600158691406	0.0476197509765625	3.13118408203125	1.248694671630859	-0.01906256103515625	3.1824599609375	1.200509490966797	-0.0975150146484375
51	1.666666999999999	2.94489697265625	1.240080047607422	0.1808243408203125	2.91782421875	1.418506958007812	0.170130615234375	2.9016357421875	1.562037353515625	0.1650635986328125	2.910295166015625	1.7816083984375	0.1757550048828125	2.886559326171875	1.745250610351563	0.199873779296875	2.79996044921875	1.70830224609375	0.3099632568359375	2.7690546875	1.430056182861328	0.3162938232421875	2.678579345703125	1.284287353515625	0.155654541015625	2.7559169921875	1.22551416015625	0.146383544921875	2.844628662109375	1.163105651855469	0.131388671875	2.756140869140625	1.210549209594727	0.0933431396484375	2.932658447265625	1.7452734375	0.149620849609375	3.01611279296875	1.723500366210938	0.048029541015625	3.148298828125	1.470641510009766	0.048778076171875	3.13369775390625	1.243760437011719	-0.021638916015625	3.18263720703125	1.182287551879883	-0.09138409423828125
52	1.699999999999999	2.930389892578125	1.236358520507812	0.1923758544921875	2.9042578125	1.414911163330078	0.1814024658203125	2.88963916015625	1.558617309570312	0.176491455078125	2.901305419921875	1.778011474609375	0.187983154296875	2.87733984375	1.741867919921875	0.2121981201171875	2.790736572265625	1.705220336914063	0.3223870849609375	2.7573076171875	1.427261627197266	0.328685546875	2.665854736328125	1.281335021972656	0.16873974609375	2.744740966796875	1.224600677490234	0.159807373046875	2.83777587890625	1.168579223632813	0.1458155517578125	2.762235595703125	1.218495086669922	0.12060791015625	2.92291796875	1.741494750976563	0.16147216796875	3.00516748046875	1.718503662109375	0.05916680908203125	3.1319072265625	1.462867309570313	0.05833367919921875	3.112419921875	1.236398773193359	-0.01223919677734375	3.16115478515625	1.174053283691406	-0.08135235595703125
53	1.733333999999999	2.919359619140625	1.22989875793457	0.2181690063476563	2.893683349609375	1.409302429199219	0.2053885498046875	2.876347412109375	1.553258972167969	0.1968839111328125	2.890665283203125	1.773852478027344	0.2007849731445313	2.867742431640625	1.738556274414063	0.2276220703125	2.791552734375	1.701858215332031	0.3461176147460938	2.7365712890625	1.426004974365234	0.3549208374023438	2.656758544921875	1.274129241943359	0.1925877075195312	2.739037109375	1.222251922607422	0.1801393432617187	2.832589111328125	1.1672353515625	0.1619816284179688	2.761364501953125	1.223846221923828	0.1440509643554687	2.91045166015625	1.736121948242187	0.1740807495117188	2.988377197265625	1.703148376464844	0.070271240234375	3.1134794921875	1.445139862060547	0.069060546875	3.096093017578125	1.216731979370117	0.00023260498046875	3.12234716796875	1.16406510925293	-0.087431640625
54	1.766667	2.916572021484375	1.223330688476562	0.2311160278320313	2.89398486328125	1.403364807128906	0.219646240234375	2.8763251953125	1.547355712890625	0.2106849365234375	2.892154296875	1.767980590820312	0.215537353515625	2.869213623046875	1.7326806640625	0.242418701171875	2.79070556640625	1.695108581542969	0.359239013671875	2.731932373046875	1.419802795410156	0.3668297119140625	2.645472900390625	1.268727966308594	0.2069335327148437	2.72785498046875	1.217059051513672	0.193785888671875	2.82452978515625	1.167765487670898	0.175094482421875	2.746913818359375	1.20934912109375	0.158023681640625	2.9114716796875	1.7302255859375	0.1884612426757812	2.987676513671875	1.696849487304688	0.0833912353515625	3.108494384765625	1.43658837890625	0.08218060302734374	3.081867919921875	1.208914642333984	0.01329888916015625	3.110058349609375	1.17571614074707	-0.08296466064453124
55	1.8	2.89854150390625	1.225033386230469	0.231568115234375	2.873162841796875	1.404921295166015	0.2241325073242187	2.85646826171875	1.549235534667969	0.2192913208007813	2.86851611328125	1.770127563476563	0.2235742797851563	2.851231201171875	1.734171447753906	0.2536361694335937	2.79477783203125	1.697877502441406	0.382946533203125	2.7400078125	1.422280181884766	0.4020127563476563	2.624139404296875	1.261417114257813	0.2732815551757812	2.7049306640625	1.213540252685547	0.2447965087890625	2.7993173828125	1.170619537353516	0.2077012329101562	2.68077392578125	1.203537399291992	0.1857751770019531	2.88364794921875	1.732965698242187	0.193207763671875	2.9406298828125	1.701125183105469	0.07614874267578126	3.05454736328125	1.439195922851563	0.0485338134765625	3.021249267578125	1.208751419067383	-0.00700152587890625	3.033585205078125	1.168060089111328	-0.1037345581054687
56	1.833334	2.90036083984375	1.224707489013672	0.2352657470703125	2.872731689453125	1.402480621337891	0.2293143310546875	2.856550048828125	1.54544677734375	0.2265325317382813	2.865246337890625	1.7643134765625	0.2241461181640625	2.848708251953125	1.72938330078125	0.2550026245117187	2.79062744140625	1.70122021484375	0.3839874267578125	2.73993310546875	1.429039489746094	0.4169825439453125	2.621290283203125	1.270916473388672	0.2917435302734375	2.694863037109375	1.211488891601562	0.2694993896484375	2.79001171875	1.168281097412109	0.2384200439453125	2.670899658203125	1.200025527954101	0.211146484375	2.8807236328125	1.726856201171875	0.1951773681640625	2.939081298828125	1.696776977539062	0.07986788940429687	3.0578681640625	1.440844451904297	0.04672357177734375	3.0033701171875	1.220458648681641	-0.02124017333984375	3.04311474609375	1.170773330688477	-0.1042766723632813
57	1.866667	2.888994384765625	1.225048950195313	0.2570191040039063	2.860167236328125	1.403750579833984	0.2526415405273438	2.84112939453125	1.547234741210938	0.2508726196289062	2.849456298828125	1.767406616210938	0.2531605224609375	2.830916259765625	1.731671997070312	0.2823823852539062	2.76238818359375	1.697348754882813	0.40556884765625	2.716956298828125	1.421983703613281	0.433290771484375	2.6012578125	1.260575653076172	0.3069122924804688	2.6745830078125	1.196186096191406	0.3015997314453125	2.764720458984375	1.134837387084961	0.2898535766601563	2.65913916015625	1.179803558349609	0.2414137573242187	2.866992431640625	1.730303833007813	0.224404052734375	2.932212158203125	1.699214477539063	0.112179931640625	3.0543994140625	1.444326568603516	0.07016497802734376	3.000546875	1.227588165283203	-0.013178955078125	3.03776171875	1.148408386230469	-0.0716435546875
58	1.899999999999999	2.87507177734375	1.210751770019531	0.2867415771484375	2.847728759765625	1.391343139648437	0.2782442626953125	2.827068115234375	1.535922485351563	0.272099609375	2.844418212890625	1.757739624023438	0.269463134765625	2.823124267578125	1.723183166503906	0.2990604248046875	2.749004150390625	1.69048486328125	0.421136474609375	2.710404541015625	1.413217163085938	0.4641173095703125	2.590322509765625	1.2388564453125	0.3560205078125	2.664616943359375	1.174293243408203	0.348832275390625	2.752360107421875	1.108100784301758	0.335267822265625	2.652522216796875	1.158680511474609	0.2901259765625	2.861689697265625	1.718875244140625	0.2420404052734375	2.933046875	1.677070922851562	0.135610107421875	3.046535400390625	1.413702453613281	0.1034249877929688	2.9945712890625	1.201962554931641	0.00138623046875	3.030744140625	1.11134693145752	-0.040707763671875
59	1.933333999999999	2.872148193359375	1.198263488769531	0.308887451171875	2.84384619140625	1.377875518798828	0.295586669921875	2.8224990234375	1.521717651367188	0.2857298583984375	2.835897216796875	1.743154296875	0.2827708740234375	2.812850830078125	1.708497802734375	0.3106397705078125	2.7288330078125	1.678130859375	0.42622265625	2.68328369140625	1.404007232666016	0.4765125732421875	2.57660546875	1.225758743286133	0.3623876953125	2.64560888671875	1.155638031005859	0.3645418701171875	2.72195703125	1.075905387878418	0.361979736328125	2.6670810546875	1.139150421142578	0.337097412109375	2.8561064453125	1.70455712890625	0.2573212890625	2.938381591796875	1.664267456054688	0.1589923095703125	3.055451416015625	1.402185791015625	0.13895556640625	3.0100419921875	1.193892883300781	0.02868048095703125	3.051234619140625	1.103309936523438	-0.0077017822265625
60	1.966666999999999	2.876660400390625	1.200937591552734	0.322258056640625	2.845124755859375	1.380732849121094	0.30788525390625	2.8207001953125	1.524644348144531	0.2968829345703125	2.831382568359375	1.747207763671875	0.29551171875	2.80840625	1.711926147460938	0.32304345703125	2.725202392578125	1.677252075195312	0.4388057861328125	2.6760009765625	1.401901580810547	0.4857342529296875	2.575305908203125	1.211198348999023	0.3849449462890625	2.624317138671875	1.125610244750977	0.3912528076171875	2.696383544921875	1.04153971862793	0.3973763427734375	2.64363037109375	1.108761566162109	0.3559326171875	2.8524130859375	1.708873229980469	0.26989599609375	2.937390625	1.670067993164063	0.17247412109375	3.058287841796875	1.408014770507813	0.15745849609375	3.016361328125	1.196876251220703	0.0489588623046875	3.065971923828125	1.112032775878906	0.00816961669921875
61	2	2.8710947265625	1.200840637207031	0.3294757080078125	2.8378173828125	1.380562347412109	0.316507568359375	2.811705078125	1.524352600097656	0.306439453125	2.82139892578125	1.74712451171875	0.305875732421875	2.799001708984375	1.711597229003906	0.3336336669921875	2.711619384765625	1.6770830078125	0.4464610595703125	2.6754423828125	1.402679809570313	0.509313720703125	2.56547998046875	1.212180694580078	0.4178516845703125	2.61703515625	1.128827423095703	0.431100341796875	2.6872548828125	1.043413391113281	0.4405970458984375	2.62402490234375	1.106245864868164	0.3874886474609375	2.842201904296875	1.708967468261719	0.27974267578125	2.924755126953125	1.668745239257813	0.1806904296875	3.0476337890625	1.408260864257812	0.154577880859375	3.01018896484375	1.193989410400391	0.0502783203125	3.0563544921875	1.111150024414062	0.00184246826171875
62	2.033334	2.866292236328125	1.205301544189453	0.33192138671875	2.83133544921875	1.38506298828125	0.3220745849609375	2.803087158203125	1.52870556640625	0.31404345703125	2.8138046875	1.751620300292969	0.3129686279296875	2.79407568359375	1.716101013183594	0.3427650146484375	2.72320556640625	1.679739685058594	0.4662530517578125	2.68872998046875	1.404839996337891	0.5289920654296875	2.57870703125	1.203015808105469	0.4656959228515625	2.6363740234375	1.122938980102539	0.47346044921875	2.704996337890625	1.035605476379394	0.4746912841796875	2.66070703125	1.102356964111328	0.4562916259765625	2.831736328125	1.713396606445313	0.284800048828125	2.9085458984375	1.674536743164063	0.18056103515625	3.020346923828125	1.410679504394531	0.1398607177734375	2.97547265625	1.197023590087891	0.03675848388671875	3.022708740234375	1.114298355102539	-0.01103668212890625
63	2.066667	2.869239501953125	1.208913818359375	0.3396793823242187	2.833851806640625	1.388997406005859	0.3299701538085937	2.803971923828125	1.532600463867188	0.3214395141601563	2.816452392578125	1.755900268554687	0.3204573364257812	2.797204833984375	1.720405151367188	0.3507744750976562	2.72845849609375	1.684654541015625	0.4760021362304688	2.698948486328125	1.410358245849609	0.5462138061523437	2.594297607421875	1.203198333740234	0.4894689331054687	2.635673828125	1.113132629394531	0.4934700317382812	2.703771728515625	1.025866134643555	0.4817400512695312	2.664978515625	1.090788940429688	0.4869309692382813	2.833357421875	1.7175087890625	0.2916929931640625	2.906909423828125	1.678486694335938	0.1848242797851563	3.01659619140625	1.413659637451172	0.1404426879882812	2.969251953125	1.199549682617187	0.038183837890625	3.005949462890625	1.109535339355469	-0.00606884765625
64	2.1	2.86021875	1.204794097900391	0.3387785034179687	2.828780517578125	1.385476928710938	0.3307457275390625	2.79908544921875	1.528945678710937	0.3222103271484375	2.81576416015625	1.751715209960937	0.322872802734375	2.7971826171875	1.7163076171875	0.3536087646484375	2.729234375	1.674447021484375	0.4771689453125	2.702813720703125	1.401446868896485	0.55217529296875	2.592123291015625	1.19377392578125	0.512480712890625	2.631289306640625	1.103220275878906	0.50335205078125	2.70021435546875	1.017568908691406	0.4867657470703125	2.65953955078125	1.077737594604492	0.5033917236328125	2.83066162109375	1.713365234375	0.2930654907226563	2.89841259765625	1.67289501953125	0.1831409912109375	3.011118408203125	1.41007861328125	0.136597412109375	2.95270849609375	1.199956481933594	0.0324622802734375	2.9911005859375	1.109982696533203	-0.01010736083984375
65	2.133334	2.86692236328125	1.205968658447266	0.3385238647460938	2.83470556640625	1.386087249755859	0.3313737182617187	2.80434326171875	1.52909033203125	0.3236808471679687	2.81947216796875	1.75140966796875	0.322203125	2.80261572265625	1.716168701171875	0.3539039916992188	2.74158251953125	1.67746240234375	0.4815978393554687	2.717456298828125	1.408111358642578	0.5671514282226563	2.602740966796875	1.201314300537109	0.5397908325195313	2.64646142578125	1.112710723876953	0.5372494506835938	2.719772216796875	1.03014143371582	0.5268403930664063	2.621100341796875	1.074874786376953	0.5029330444335938	2.833204345703125	1.713061767578125	0.2920504150390625	2.8993935546875	1.673844116210938	0.1811384887695313	3.0098828125	1.411665557861328	0.1303562622070313	2.946976806640625	1.202952423095703	0.0274061279296875	2.980373779296875	1.112364028930664	-0.0173516845703125
66	2.166666999999999	2.871711669921875	1.208194671630859	0.341801025390625	2.839653076171875	1.388113128662109	0.3353140869140625	2.81097509765625	1.531322143554688	0.3288866577148438	2.82688818359375	1.753280883789063	0.327210205078125	2.81037890625	1.718146850585938	0.359103271484375	2.750614013671875	1.67756787109375	0.4865858154296875	2.7347421875	1.410092437744141	0.57844140625	2.61331201171875	1.207723175048828	0.54980078125	2.604231689453125	1.109454376220703	0.5481610107421875	2.603675048828125	1.00074934387207	0.569372802734375	2.62615478515625	1.079049591064453	0.5153359375	2.8400263671875	1.714938110351563	0.2969027099609375	2.9050576171875	1.672435180664062	0.186742431640625	3.014527587890625	1.410173736572266	0.13642138671875	2.95308837890625	1.201947174072266	0.032375	2.98462255859375	1.109821044921875	-0.01019732666015625
67	2.199999999999999	2.876387939453125	1.207903350830078	0.3421708984375	2.844954833984375	1.387519317626953	0.33384375	2.817315185546875	1.530602416992187	0.3262042236328125	2.836750732421875	1.751872802734375	0.3242227783203125	2.82020263671875	1.717074340820313	0.35631982421875	2.757662841796875	1.680376831054688	0.483341552734375	2.74755908203125	1.415042785644531	0.580487548828125	2.630444091796875	1.209512237548828	0.561638916015625	2.61468798828125	1.112311676025391	0.558417236328125	2.597225341796875	1.003811828613281	0.570476318359375	2.6327548828125	1.075487808227539	0.5192305908203125	2.848773681640625	1.713391723632812	0.2937811279296875	2.909884765625	1.66988916015625	0.182076171875	3.018396240234375	1.407323913574219	0.1343295288085938	2.95202294921875	1.199645446777344	0.03327001953125	2.979763916015625	1.109230484008789	-0.01477880859375
68	2.233333999999999	2.876925048828125	1.207619171142578	0.3422860717773438	2.844959228515625	1.386231384277344	0.3347662963867187	2.81937353515625	1.529017211914062	0.328743896484375	2.838675048828125	1.749158203125	0.3262557983398438	2.823512939453125	1.714501831054688	0.3587898559570312	2.769350830078125	1.683189086914063	0.4901712646484375	2.766408203125	1.418601043701172	0.5856366577148437	2.64501025390625	1.216572631835938	0.5718965454101562	2.64019091796875	1.118692993164063	0.5739695434570312	2.611248046875	1.014564750671387	0.5944141235351562	2.635044189453125	1.077424865722656	0.5356690063476562	2.84938525390625	1.71090771484375	0.2954616088867187	2.907039794921875	1.670614379882812	0.1815607299804687	3.008213134765625	1.408428192138672	0.1252232055664063	2.936400146484375	1.202480010986328	0.027294189453125	2.96752685546875	1.113758331298828	-0.02064678955078125
69	2.266667	2.885875732421875	1.206426422119141	0.3436735229492188	2.853496337890625	1.38507275390625	0.3349866943359375	2.82855224609375	1.528076293945313	0.3283988037109375	2.8497373046875	1.748242065429688	0.3262813720703125	2.833788330078125	1.713674560546875	0.3585999755859375	2.77637841796875	1.683594360351563	0.48902783203125	2.7716044921875	1.419826934814453	0.587372314453125	2.651411865234375	1.217050872802734	0.570794677734375	2.64931494140625	1.119441925048828	0.5804312744140625	2.617162841796875	1.014788177490234	0.5919803466796875	2.647743896484375	1.078385116577149	0.5498443603515625	2.8605986328125	1.7098779296875	0.2956097412109375	2.91863916015625	1.669026123046875	0.1819663696289062	3.02002587890625	1.406018157958984	0.128647216796875	2.94748193359375	1.200550231933594	0.02974188232421875	2.986920166015625	1.113584426879883	-0.01542236328125
70	2.3	2.900691162109375	1.205035125732422	0.3416700439453125	2.868084228515625	1.383602020263672	0.3323387451171875	2.84364794921875	1.526682800292969	0.3256236572265625	2.860762939453125	1.747201293945313	0.3270447998046875	2.844380859375	1.711918273925781	0.3583555908203125	2.784199951171875	1.681531555175781	0.48745166015625	2.77523583984375	1.416743621826172	0.5826876220703125	2.652998046875	1.214952117919922	0.5694932861328125	2.656252685546875	1.116915115356445	0.5710220947265625	2.6298154296875	1.010086982727051	0.5737852783203125	2.64340576171875	1.082582046508789	0.5342546386718749	2.87337158203125	1.709458374023437	0.296273681640625	2.935056884765625	1.674118713378906	0.1827070922851562	3.040119873046875	1.411867401123047	0.1329429931640625	2.96953076171875	1.203270690917969	0.039331787109375	2.985020751953125	1.110624359130859	-0.0089827880859375
71	2.333334	2.90871826171875	1.207130126953125	0.330759033203125	2.875774658203125	1.385950744628906	0.3243450927734375	2.849431640625	1.528907836914063	0.31921484375	2.8670654296875	1.74955126953125	0.32448095703125	2.85212890625	1.713591430664062	0.3558250732421875	2.800146484375	1.680064697265625	0.487838623046875	2.788862548828125	1.413316284179688	0.5780672607421875	2.66139990234375	1.214066375732422	0.5793021240234375	2.667190185546875	1.116035751342773	0.5796298828125001	2.642045654296875	1.008811988830566	0.575870361328125	2.65881982421875	1.082920013427734	0.5404139404296875	2.87810546875	1.712420532226563	0.29231103515625	2.93598828125	1.67804150390625	0.1763140869140625	3.03768896484375	1.415230895996094	0.1211383056640625	2.956635498046875	1.205507568359375	0.03855035400390625	2.963760986328125	1.112755416870117	-0.01171295166015625
72	2.366667	2.918607421875	1.205164154052734	0.32654248046875	2.88724658203125	1.384133544921875	0.319096435546875	2.862651123046875	1.527302551269531	0.3133660888671875	2.880543701171875	1.747805725097656	0.318820556640625	2.865248779296875	1.711884643554688	0.349994873046875	2.81050830078125	1.677299926757812	0.48052880859375	2.800620849609375	1.411709228515625	0.5738289794921875	2.67485986328125	1.211566925048828	0.569567138671875	2.673414794921875	1.113526519775391	0.565132568359375	2.641878173828125	1.00812629699707	0.559936767578125	2.662140869140625	1.081162506103516	0.5276136474609375	2.891845947265625	1.710679748535156	0.286777099609375	2.946482666015625	1.677831359863281	0.1688585205078125	3.0519306640625	1.416024810791016	0.116805419921875	2.97310693359375	1.204178405761719	0.037920654296875	2.97059375	1.112805084228516	-0.01511865234375
73	2.399999999999999	2.91858984375	1.205192840576172	0.3267728271484375	2.88725439453125	1.384153503417969	0.31926806640625	2.862688232421875	1.527317260742187	0.313495849609375	2.8805810546875	1.747806457519531	0.3189932861328125	2.865240966796875	1.711885681152344	0.350140869140625	2.8103701171875	1.677249450683594	0.48059716796875	2.80063916015625	1.411624847412109	0.573767578125	2.67514111328125	1.2113369140625	0.5693570556640625	2.67402734375	1.113302459716797	0.564823486328125	2.64288671875	1.007797744750976	0.559496337890625	2.663079833984375	1.080872467041016	0.5272716064453125	2.891927490234375	1.710684692382813	0.286965087890625	2.94665625	1.677853088378906	0.1690934448242188	3.05184228515625	1.415978973388672	0.1169411010742187	2.972630859375	1.204379211425781	0.037824951171875	2.969589111328125	1.113127838134766	-0.01538427734375
74	2.433333999999999	2.92922021484375	1.204863494873047	0.3178970947265625	2.90043212890625	1.383766754150391	0.309139892578125	2.87799169921875	1.526895263671875	0.3024072265625	2.896876220703125	1.746829162597656	0.3057730712890625	2.8822138671875	1.711290710449219	0.337494873046875	2.834086669921875	1.672204223632813	0.468974365234375	2.82782421875	1.407008178710937	0.5616881103515625	2.703540771484375	1.207008361816406	0.548305908203125	2.7019482421875	1.109147216796875	0.55122705078125	2.670723876953125	1.004236351013184	0.541643310546875	2.693827392578125	1.080278717041016	0.5067596435546875	2.907234375	1.709507568359375	0.2738255615234375	2.95711181640625	1.6765859375	0.1541928100585938	3.055732421875	1.411888366699219	0.1074035034179688	2.97363427734375	1.200712249755859	0.03185858154296875	2.956251953125	1.112800811767578	-0.02368341064453125
75	2.466666999999999	2.94433251953125	1.205002593994141	0.3109493408203125	2.915357666015625	1.383879760742188	0.302320068359375	2.892789794921875	1.526991516113281	0.29569580078125	2.91155712890625	1.746934692382812	0.29892724609375	2.8971123046875	1.711390319824219	0.3307410888671875	2.849849609375	1.672271484375	0.4625224609375	2.8444482421875	1.407068054199219	0.5552586669921875	2.7202900390625	1.206942352294922	0.54266943359375	2.718845458984375	1.109077667236328	0.5455106201171875	2.687733154296875	1.00412149810791	0.536074951171875	2.710499755859375	1.080218673706055	0.50107861328125	2.9217421875	1.709617248535156	0.2669205322265625	2.970908447265625	1.676737670898437	0.1469837646484375	3.0694501953125	1.412132934570312	0.09952899169921875	2.98706640625	1.200905853271484	0.02444769287109375	2.969392578125	1.11304557800293	-0.03108087158203125
76	2.5	2.961945556640625	1.205285247802734	0.3095382690429688	2.93188134765625	1.384507141113281	0.2981873168945313	2.905396728515625	1.527263488769531	0.2877882690429687	2.920207763671875	1.748221984863281	0.2951528930664062	2.904607421875	1.711839782714844	0.3257373657226563	2.852165283203125	1.669952697753906	0.4552793579101562	2.84598095703125	1.403665954589844	0.5479951782226562	2.72418994140625	1.201130187988281	0.5345952758789062	2.727185791015625	1.104150756835937	0.5189679565429688	2.714586181640625	0.9949486961364746	0.5101471557617188	2.707846435546875	1.073610794067383	0.4821331176757813	2.93281494140625	1.711425354003906	0.2631155395507813	2.989535888671875	1.676032287597656	0.1467334594726563	3.07846728515625	1.4093740234375	0.08701831054687501	2.97633154296875	1.209865295410156	0.00201531982421875	2.97880126953125	1.108806121826172	-0.0292568359375
77	2.533334	2.96760302734375	1.208800964355469	0.3003623657226562	2.93497265625	1.388276245117188	0.2927836303710937	2.906729736328125	1.531298828125	0.2856351928710937	2.9218359375	1.752745544433594	0.2954600219726563	2.90672802734375	1.715897338867188	0.3259562377929687	2.86111279296875	1.677447143554688	0.4595319213867187	2.857340087890625	1.406143371582031	0.5392557983398437	2.73330712890625	1.203988372802734	0.5299146118164062	2.7315888671875	1.105674606323242	0.5234180297851563	2.700584228515625	0.9995307197570801	0.5233584594726562	2.719555908203125	1.073596542358398	0.4772286987304687	2.93387548828125	1.716240600585937	0.2626641235351562	2.99068896484375	1.682110107421875	0.1455313720703125	3.0653916015625	1.411954681396484	0.07870227050781251	2.97933935546875	1.204301879882812	-0.00643792724609375	2.973715576171875	1.103034133911133	-0.03760107421875
78	2.566667	2.972384765625	1.208734252929688	0.296261474609375	2.940340576171875	1.388184204101563	0.287311279296875	2.913166015625	1.531321899414062	0.2794476318359375	2.928106689453125	1.752730346679688	0.28852587890625	2.91356005859375	1.715943115234375	0.319336669921875	2.86865478515625	1.67684130859375	0.452905517578125	2.864853271484375	1.406982055664062	0.5370426025390626	2.7396025390625	1.205595642089844	0.5297806396484375	2.739669677734375	1.107502899169922	0.5207542724609375	2.71487646484375	1.000003364562988	0.5276862792968749	2.722400390625	1.073886032104492	0.4760860595703125	2.939654541015625	1.716181884765625	0.25563037109375	2.99315283203125	1.682526123046875	0.13686669921875	3.069341064453125	1.411665313720703	0.075223876953125	2.9797958984375	1.205886810302734	-0.0106141357421875	2.977192138671875	1.10395654296875	-0.03982293701171875
79	2.6	2.983444091796875	1.209848281860352	0.2949310302734375	2.95251025390625	1.39003271484375	0.285582275390625	2.926816162109375	1.533892028808594	0.2777224731445312	2.94466748046875	1.755907531738281	0.2817431030273437	2.9312294921875	1.719777038574219	0.3140455322265625	2.8889482421875	1.681949523925781	0.44931103515625	2.8787216796875	1.410333221435547	0.530063720703125	2.7530029296875	1.208266052246094	0.52893798828125	2.754520263671875	1.1097255859375	0.5218785400390625	2.726444580078125	1.002531013488769	0.5181512451171875	2.738765625	1.079006568908691	0.47987353515625	2.9541923828125	1.718495422363281	0.2489359741210938	2.998723388671875	1.683684509277344	0.1264033203125	3.078248291015625	1.412943420410156	0.06437933349609375	2.984842529296875	1.206129241943359	-0.01676177978515625	2.970589111328125	1.112162857055664	-0.06456249999999999
80	2.633334	2.98544580078125	1.212821960449219	0.2891552124023438	2.953197021484375	1.392917572021484	0.281882080078125	2.92617822265625	1.53665087890625	0.275653564453125	2.945375244140625	1.758607238769531	0.2798028564453125	2.9332255859375	1.722392211914062	0.312537353515625	2.89595263671875	1.684891784667969	0.449396728515625	2.894567138671875	1.412784545898437	0.529375	2.767297607421875	1.211734893798828	0.5362459716796875	2.758713623046875	1.115195892333984	0.5169139404296875	2.7242470703125	1.009874687194824	0.5126241455078125	2.744360595703125	1.081345245361328	0.4891141357421875	2.953201904296875	1.721285400390625	0.2464293212890625	2.993631591796875	1.68724560546875	0.122232666015625	3.07300732421875	1.416922607421875	0.0579029541015625	2.97936767578125	1.20799072265625	-0.01751904296875	2.97105810546875	1.113989242553711	-0.06669256591796875
81	2.666666999999999	2.98899755859375	1.214762634277344	0.2838009643554688	2.9567587890625	1.394513397216797	0.2780969848632813	2.9295888671875	1.537943969726562	0.27311767578125	2.950113525390625	1.759290954589844	0.2775548706054687	2.93827685546875	1.723136291503906	0.3103034057617188	2.902463623046875	1.686539611816406	0.4474566040039062	2.897979736328125	1.414043640136719	0.5237355346679687	2.76508837890625	1.2173173828125	0.5314199829101562	2.758021484375	1.120294616699219	0.5152468872070313	2.724153564453125	1.014988594055176	0.5122047729492187	2.743165771484375	1.086521614074707	0.4858724975585937	2.957193359375	1.722096618652344	0.2440390014648438	2.994103271484375	1.686683532714844	0.1194484252929687	3.08120654296875	1.420245086669922	0.0518072509765625	2.987362548828125	1.209818450927734	-0.017270263671875	2.983955078125	1.117521759033203	-0.0696541748046875
82	2.699999999999999	2.99386279296875	1.209192672729492	0.2831929321289062	2.961811279296875	1.388235656738281	0.2774894409179687	2.938825927734375	1.531845275878906	0.2738436889648437	2.952631591796875	1.75281298828125	0.2787621459960937	2.9403564453125	1.716499084472656	0.3108600463867188	2.899450439453125	1.681126281738281	0.4462764282226562	2.90047021484375	1.40950112915039	0.5215967407226563	2.762358154296875	1.217419708251953	0.5207970581054687	2.753306884765625	1.121748352050781	0.5004867553710938	2.722278564453125	1.015993095397949	0.4994059448242187	2.735695068359375	1.089267280578613	0.4669893188476563	2.962332275390625	1.715963317871094	0.2458306274414062	3.005361328125	1.681750122070313	0.1234678955078125	3.1053212890625	1.420588012695313	0.05795782470703125	3.013632568359375	1.213277740478516	-0.01958197021484375	3.015409912109375	1.119232192993164	-0.06792248535156251
83	2.733333999999999	2.995569580078125	1.210986450195312	0.2847262573242187	2.9637587890625	1.390109008789063	0.2769600219726562	2.941524169921875	1.533889953613281	0.2720411987304687	2.958570556640625	1.75468896484375	0.2797456665039063	2.9442548828125	1.718267578125	0.3109110717773437	2.89551318359375	1.680982177734375	0.4432835083007812	2.883544189453125	1.407759338378906	0.5122667846679687	2.750021728515625	1.212516967773438	0.5026618041992188	2.7483369140625	1.115339241027832	0.4880671997070313	2.718006591796875	1.009529762268066	0.4811729125976563	2.731842529296875	1.083069923400879	0.4588479614257813	2.96920068359375	1.717963439941406	0.2469152221679687	3.0164560546875	1.684593994140625	0.1257940063476563	3.116946533203125	1.422485626220703	0.06421392822265624	3.02662890625	1.219781860351562	-0.0264595947265625	3.044404296875	1.123780395507813	-0.06727764892578125
84	2.766667	2.986708251953125	1.208558944702149	0.2817344360351562	2.956690673828125	1.38791259765625	0.2762440185546875	2.935063232421875	1.531694885253906	0.2726232299804687	2.95422216796875	1.75213623046875	0.2800057373046875	2.941250244140625	1.715766540527344	0.3117440795898437	2.89858056640625	1.677358947753906	0.445740966796875	2.88741845703125	1.404370971679687	0.51477587890625	2.759016845703125	1.205752471923828	0.5124676513671875	2.752708251953125	1.108992630004883	0.496971923828125	2.717767333984375	1.004777145385742	0.4892255859375	2.7362626953125	1.076620513916016	0.471331787109375	2.962850341796875	1.715459289550781	0.2466063232421875	3.0050068359375	1.685212585449219	0.1229403076171875	3.10053857421875	1.42265966796875	0.05671539306640625	3.00756494140625	1.22090771484375	-0.03283258056640625	3.029921630859375	1.125339408874512	-0.07214605712890625
85	2.8	2.98488720703125	1.208723937988281	0.2866323852539063	2.95495556640625	1.388332214355469	0.2807461547851562	2.93347705078125	1.532331420898438	0.2768508911132813	2.950847900390625	1.753170104980469	0.2857301025390625	2.937716796875	1.716472106933594	0.31713134765625	2.891366455078125	1.675597229003906	0.4493815307617188	2.8731123046875	1.401223846435547	0.5127589721679687	2.75427685546875	1.196368682861328	0.5100441284179688	2.743367919921875	1.101040878295898	0.4885397338867187	2.72452392578125	0.9942666015625	0.4680657348632812	2.73513232421875	1.068545806884766	0.4639638061523437	2.96022021484375	1.716700744628906	0.2522002563476562	3.003961181640625	1.687613403320313	0.1286070556640625	3.102896240234375	1.426273498535156	0.06089093017578125	3.0160341796875	1.222691070556641	-0.0314847412109375	3.036621337890625	1.126515075683594	-0.07067248535156249
86	2.833334	2.9719833984375	1.209520858764648	0.29231103515625	2.9446884765625	1.390070678710937	0.28392626953125	2.9221259765625	1.534286376953125	0.2769873046875	2.9462626953125	1.755082275390625	0.2891698608398438	2.931103759765625	1.7183251953125	0.3198492431640625	2.88511376953125	1.671350708007812	0.4507359619140625	2.85974072265625	1.3947548828125	0.5056795654296875	2.743716064453125	1.187981185913086	0.4896708984375	2.721456298828125	1.091898452758789	0.49225341796875	2.815838134765625	1.034524757385254	0.484669189453125	2.716554931640625	1.050219902038574	0.4722279052734375	2.95540380859375	1.718613037109375	0.2553217163085937	3.002557861328125	1.690691345214844	0.1322238159179688	3.10053857421875	1.427007446289063	0.06818878173828125	3.013695556640625	1.224636596679687	-0.02885009765625	3.033088623046875	1.126720848083496	-0.0652008056640625
87	2.866667	2.97076953125	1.209002655029297	0.2920838623046875	2.94365625	1.389130859375	0.2842196044921875	2.921599853515625	1.533071411132813	0.2778116455078125	2.944590087890625	1.753390014648438	0.2904893188476563	2.9291103515625	1.716646850585938	0.3208135986328125	2.879461669921875	1.667879150390625	0.4492672119140625	2.8499794921875	1.392336761474609	0.5037294921875	2.7347998046875	1.18622119140625	0.482865234375	2.714474365234375	1.089943588256836	0.481482177734375	2.804171875	1.025650497436523	0.485405029296875	2.7309638671875	1.043929267883301	0.4642559814453125	2.954412841796875	1.717072265625	0.25686279296875	3.002857666015625	1.69034765625	0.1343777465820312	3.110034912109375	1.430685211181641	0.07197760009765625	3.031854736328125	1.225842498779297	-0.025716064453125	3.043813720703125	1.126032447814941	-0.0592174072265625
88	2.899999999999999	2.9686455078125	1.210527679443359	0.2888220825195312	2.942950927734375	1.390830078125	0.282955078125	2.923095703125	1.535076538085937	0.2784971313476562	2.945563232421875	1.755123291015625	0.2941659545898437	2.92921630859375	1.7180810546875	0.3236088256835937	2.87628369140625	1.668864868164063	0.4504714965820312	2.842320556640625	1.39282666015625	0.4985704956054687	2.72750439453125	1.187362274169922	0.4717357788085937	2.716041259765625	1.089904907226563	0.4783347778320313	2.803607177734375	1.022781509399414	0.4809411010742187	2.744198486328125	1.043814842224121	0.4596880493164063	2.9563974609375	1.719186157226563	0.2604863891601563	3.00757470703125	1.694042358398438	0.1388688354492187	3.11478955078125	1.434767242431641	0.07571649169921875	3.041654541015625	1.230004333496094	-0.02563250732421875	3.053484619140625	1.128132095336914	-0.05201678466796875
89	2.933333999999999	2.9656455078125	1.20838117980957	0.292651123046875	2.941781494140625	1.388454620361328	0.2851859130859375	2.922278564453125	1.532350708007812	0.2790552978515625	2.945070068359375	1.751900756835937	0.294031494140625	2.92784716796875	1.715171142578125	0.323170654296875	2.87141064453125	1.666468383789062	0.448324951171875	2.835553466796875	1.391109893798828	0.495138671875	2.7214541015625	1.186822204589844	0.461829833984375	2.7169931640625	1.088975761413574	0.4677286376953125	2.8025703125	1.020821723937988	0.480218505859375	2.7588515625	1.046129669189453	0.4473743896484375	2.9566416015625	1.715814331054688	0.2609345703125	3.008817626953125	1.690709106445313	0.1400751953125	3.125246826171875	1.435367034912109	0.08029907226562499	3.052617919921875	1.230295333862305	-0.0194786376953125	3.068507568359375	1.128730712890625	-0.04386871337890625
90	2.966666999999999	2.9615283203125	1.207898864746094	0.2955654907226563	2.938761962890625	1.388326080322266	0.2884797973632813	2.921649658203125	1.532718383789063	0.28325048828125	2.945035888671875	1.752621704101562	0.2953508911132813	2.927261474609375	1.716341491699219	0.3248118286132812	2.8667646484375	1.665132019042969	0.4472203369140625	2.826197509765625	1.390436096191406	0.495860595703125	2.717554443359375	1.184172912597656	0.4554434814453125	2.71701025390625	1.085944778442383	0.4550008544921875	2.80062353515625	1.018975440979004	0.4809691162109375	2.76448095703125	1.046131034851074	0.440093505859375	2.95694970703125	1.71597705078125	0.26291357421875	3.007064697265625	1.688988342285156	0.1414302978515625	3.13637548828125	1.438390686035156	0.08679992675781251	3.065264892578125	1.235014022827148	-0.0180279541015625	3.0727744140625	1.130587280273438	-0.0330382080078125
91	3	2.96142919921875	1.207503952026367	0.2976649169921875	2.937836669921875	1.387361358642578	0.2877612915039062	2.919489501953125	1.53122802734375	0.2800819091796875	2.943973876953125	1.750368591308594	0.2959678955078125	2.924238525390625	1.714005187988281	0.3238846435546875	2.860360107421875	1.665654113769531	0.44542236328125	2.81319580078125	1.391699035644531	0.4891011962890625	2.70196875	1.189426818847656	0.4391546630859375	2.713535400390625	1.092374534606934	0.4470057373046875	2.792456298828125	1.019110008239746	0.4696014404296875	2.760372314453125	1.056506759643555	0.4126439208984375	2.95741796875	1.714031433105469	0.263925537109375	3.018041015625	1.690636047363281	0.1468320922851563	3.13593701171875	1.434519317626953	0.094745849609375	3.087150390625	1.225270904541016	-0.01030743408203125	3.090765380859375	1.120365844726563	-0.02163336181640625
92	3.033334	2.957693603515625	1.212390930175781	0.3020935668945313	2.936125732421875	1.392703033447266	0.2894524536132813	2.91756298828125	1.5366435546875	0.2787075805664063	2.94513134765625	1.75600439453125	0.2926277465820312	2.923953369140625	1.720244262695312	0.3204479370117188	2.857367431640625	1.672867553710938	0.4412678833007813	2.81322607421875	1.396764190673828	0.4776517944335937	2.69988623046875	1.196734954833984	0.4215350952148437	2.709878173828125	1.099155792236328	0.4271991577148437	2.787092041015625	1.024932014465332	0.4533657836914062	2.7630732421875	1.065021858215332	0.3954588012695313	2.95896337890625	1.718976806640625	0.2613908081054688	3.024576904296875	1.686344970703125	0.148979736328125	3.137064697265625	1.4275205078125	0.0951424560546875	3.0997998046875	1.214284057617188	-0.0076927490234375	3.11470849609375	1.10981714630127	-0.01518206787109375
93	3.066667	2.957333740234375	1.209195602416992	0.3138829345703125	2.93576025390625	1.389279663085937	0.2992955322265625	2.919653076171875	1.533439086914063	0.288384765625	2.943151611328125	1.753409790039063	0.2979093017578125	2.918863525390625	1.7183525390625	0.32398876953125	2.83465673828125	1.68027001953125	0.4367545166015625	2.801110107421875	1.403302764892578	0.476749755859375	2.69468603515625	1.209968719482422	0.39158203125	2.689007080078125	1.114369186401367	0.3698182373046875	2.77163720703125	1.049689949035645	0.4034952392578125	2.779674072265625	1.089680114746094	0.3633310546875	2.961270751953125	1.715543334960937	0.27009375	3.03946337890625	1.680638916015625	0.1668558349609375	3.157260986328125	1.422027954101563	0.125455322265625	3.133319580078125	1.207566268920898	0.02145343017578125	3.157352294921875	1.104601425170898	0.01984381103515625
94	3.1	2.9556328125	1.213279693603516	0.3211876220703125	2.93426416015625	1.393493530273437	0.30600048828125	2.917980224609375	1.537709716796875	0.294484375	2.93860546875	1.758229858398437	0.3021123046875	2.9127666015625	1.72329541015625	0.326916015625	2.82102734375	1.682454833984375	0.4327884521484375	2.78104052734375	1.404058441162109	0.454382080078125	2.678703125	1.216234115600586	0.352887451171875	2.70839306640625	1.125669830322266	0.32884423828125	2.78723486328125	1.061255043029785	0.3712757568359375	2.715405517578125	1.091550193786621	0.3168577880859375	2.95911962890625	1.720097900390625	0.27631884765625	3.045953369140625	1.684661499023437	0.1802723388671875	3.166874267578125	1.426115661621094	0.146491455078125	3.15519970703125	1.21058984375	0.042124267578125	3.187621337890625	1.109877021789551	0.03957080078125
95	3.133334	2.964171630859375	1.213783981323242	0.3249215087890625	2.946129150390625	1.3938564453125	0.307099609375	2.931689453125	1.537812377929688	0.2928348388671875	2.948062255859375	1.758247802734375	0.303423583984375	2.91858056640625	1.723085693359375	0.323186279296875	2.8062333984375	1.680705322265625	0.4057332763671875	2.762706787109375	1.403014465332031	0.4240341796875	2.69301513671875	1.214070739746094	0.30020068359375	2.72303076171875	1.122048164367676	0.2839322509765625	2.7968388671875	1.066536170959473	0.343946044921875	2.72571240234375	1.089761512756348	0.265903076171875	2.9733212890625	1.720390502929688	0.2819365234375	3.0737177734375	1.68640185546875	0.1998726806640625	3.203467529296875	1.430725280761719	0.186958251953125	3.21217138671875	1.215286361694336	0.08291162109375	3.24886572265625	1.116529281616211	0.09123144531250001
96	3.166666999999999	2.949534912109375	1.215992370605469	0.3196468505859375	2.93480859375	1.396449890136719	0.30448974609375	2.923851318359375	1.54085400390625	0.293273681640625	2.939996337890625	1.761272705078125	0.299713623046875	2.91154541015625	1.726384765625	0.32128076171875	2.806830322265625	1.6864970703125	0.4142249755859375	2.77247509765625	1.408323333740234	0.4395693359375	2.693742431640625	1.227835784912109	0.3091114501953125	2.72026708984375	1.136405639648437	0.285576416015625	2.805263671875	1.081644760131836	0.3290103759765625	2.719396728515625	1.105414772033691	0.2639365234375	2.964376220703125	1.723177490234375	0.277740234375	3.0602958984375	1.688048095703125	0.19111962890625	3.192510986328125	1.433683410644531	0.184321044921875	3.190218017578125	1.2181884765625	0.0805323486328125	3.231601318359375	1.122316032409668	0.064876708984375
97	3.199999999999999	2.95092822265625	1.225826477050781	0.3137431640625	2.934473876953125	1.406697937011719	0.3006234130859375	2.918981689453125	1.550886413574219	0.287922607421875	2.94016748046875	1.771272399902344	0.297068603515625	2.912617919921875	1.736456176757812	0.3201253662109375	2.816515625	1.68897314453125	0.419111328125	2.77096142578125	1.411075012207031	0.4349410400390625	2.69833984375	1.225961517333984	0.30649072265625	2.7374365234375	1.138656005859375	0.28393798828125	2.827763671875	1.087388481140137	0.321030517578125	2.733999267578125	1.107604202270508	0.26243017578125	2.962104248046875	1.733058288574219	0.27261279296875	3.05151220703125	1.696121154785156	0.1795594482421875	3.182464599609375	1.440855529785156	0.162746337890625	3.1829755859375	1.223965972900391	0.0606343994140625	3.227229736328125	1.128122604370117	0.0532822265625
98	3.233333999999999	2.9598701171875	1.227811340332031	0.3112176513671875	2.939291748046875	1.407668975830078	0.296642822265625	2.920801513671875	1.551053649902344	0.2832208251953125	2.94204736328125	1.770785400390625	0.2938634033203125	2.914594482421875	1.735909912109375	0.31666162109375	2.82097119140625	1.690527954101563	0.4184102783203125	2.768876220703125	1.414294799804688	0.429370361328125	2.703900390625	1.236799072265625	0.2878720703125	2.74722314453125	1.148912155151367	0.2850181884765625	2.845798583984375	1.103093017578125	0.30184912109375	2.73282275390625	1.125507392883301	0.219338623046875	2.9638671875	1.732835205078125	0.2691634521484375	3.0548017578125	1.696304809570313	0.1779512939453125	3.189314697265625	1.443549774169922	0.1644365234375	3.188429443359375	1.228196670532226	0.06055670166015625	3.238979248046875	1.135901351928711	0.0524090576171875
99	3.266667	2.961508056640625	1.226559127807617	0.31195947265625	2.9416806640625	1.406361999511719	0.297072265625	2.922813232421875	1.549497009277344	0.282527099609375	2.942531494140625	1.769258911132813	0.29263623046875	2.9146767578125	1.734361267089844	0.3148377685546875	2.8138759765625	1.687853149414063	0.4087935791015625	2.764856201171875	1.411426574707031	0.4238363037109375	2.715587158203125	1.246302520751953	0.2626341552734375	2.764717041015625	1.162369522094727	0.2744111328125	2.861687744140625	1.113759002685547	0.292260498046875	2.7447314453125	1.127634010314941	0.2082784423828125	2.96521337890625	1.731336730957031	0.26874658203125	3.054563720703125	1.694518005371094	0.1762158203125	3.193811767578125	1.444454528808594	0.164463134765625	3.202058349609375	1.225962753295899	0.06807086181640624	3.251947509765625	1.133887908935547	0.05543695068359375
100	3.3	2.972314697265625	1.23533821105957	0.3072890014648437	2.949464599609375	1.415509429931641	0.2948372802734375	2.924965087890625	1.55827197265625	0.2807518310546875	2.94434228515625	1.778873901367187	0.2866171875	2.919346923828125	1.743936767578125	0.3122296142578125	2.83256201171875	1.6934208984375	0.4180274658203125	2.779616455078125	1.416524627685547	0.4122039184570312	2.744897705078125	1.249726089477539	0.2479423217773437	2.811046142578125	1.180489471435547	0.2259261474609375	2.912656494140625	1.137712493896484	0.2245634155273437	2.8744306640625	1.188846328735352	0.2229806518554688	2.964462646484375	1.740736083984375	0.2605614013671875	3.0463916015625	1.703252807617187	0.161114990234375	3.18762158203125	1.454287048339844	0.136299072265625	3.188353759765625	1.237533935546875	0.03405621337890625	3.244547119140625	1.149951095581055	0.01498516845703125
101	3.333334	2.9710927734375	1.23360530090332	0.3082412109375	2.9462109375	1.412134674072266	0.293677001953125	2.9237431640625	1.554350524902344	0.2805728149414062	2.943094482421875	1.77355419921875	0.2830942993164062	2.918626953125	1.739209228515625	0.3093678588867187	2.83618896484375	1.695685791015625	0.420305419921875	2.7795791015625	1.421481994628906	0.4117588500976562	2.76325390625	1.263498504638672	0.2384130859375	2.839138427734375	1.21112467956543	0.2063839111328125	2.9279697265625	1.15168424987793	0.1824512329101562	2.8988798828125	1.224302154541016	0.2034398193359375	2.962706298828125	1.7353076171875	0.257452880859375	3.044389404296875	1.697888549804687	0.1589725952148437	3.192909912109375	1.455307006835938	0.1353438110351562	3.201873779296875	1.24106755065918	0.03188653564453125	3.24836962890625	1.150352264404297	0.00630999755859375
102	3.366666999999999	2.97897265625	1.229772399902344	0.3005079345703125	2.95524609375	1.408683929443359	0.287377197265625	2.93162158203125	1.550832458496094	0.2745883178710937	2.947909912109375	1.770435668945312	0.2752734985351563	2.924875	1.735877075195313	0.302599609375	2.844995849609375	1.694798950195312	0.416421630859375	2.787830810546875	1.420512329101562	0.4085429077148438	2.765568115234375	1.271722473144531	0.2276869201660156	2.838665283203125	1.218388305664063	0.1909241027832031	2.92806396484375	1.160662994384766	0.1647040405273437	2.907879638671875	1.2586064453125	0.1851400146484375	2.96715576171875	1.732300903320313	0.2491322021484375	3.04221728515625	1.69635009765625	0.1448916015625	3.19276513671875	1.455311706542969	0.1166133422851563	3.199727783203125	1.240271148681641	0.0143292236328125	3.2432431640625	1.156157699584961	-0.03139154052734375
103	3.399999999999999	2.99154833984375	1.227712692260742	0.2952597045898437	2.964381591796875	1.405749664306641	0.2788527221679687	2.936323974609375	1.546605346679688	0.2622822265625	2.95099853515625	1.766153564453125	0.2661428833007812	2.92654931640625	1.731193481445312	0.2916105346679688	2.8446259765625	1.689113037109375	0.4034832153320312	2.793791259765625	1.414034881591797	0.3888475341796875	2.7544599609375	1.284716705322266	0.1964817504882813	2.8283818359375	1.234184341430664	0.1576294555664063	2.91679443359375	1.16971403503418	0.1527559814453125	2.8691015625	1.280301147460937	0.1225274963378906	2.97210009765625	1.728433959960938	0.2409059448242188	3.055354248046875	1.694364379882813	0.1425244750976563	3.213591796875	1.457757598876953	0.1215117797851562	3.2358818359375	1.242958206176758	0.021275146484375	3.2920595703125	1.166801773071289	-0.0244381103515625
104	3.433333999999999	2.998410888671875	1.228168273925781	0.2803290405273438	2.972811767578125	1.408639068603516	0.2686687622070312	2.939734375	1.549967163085938	0.2527324829101563	2.954446533203125	1.771447631835938	0.2643012084960937	2.929850341796875	1.735248779296875	0.2888529663085938	2.843686767578125	1.687304809570312	0.3970032348632813	2.79038720703125	1.411597076416016	0.3625656127929687	2.79353271484375	1.279527526855469	0.1652532043457031	2.876651611328125	1.23919873046875	0.1308501586914063	2.97380615234375	1.188831100463867	0.1146661376953125	2.93927197265625	1.265374084472656	0.1423207397460937	2.975702392578125	1.734275390625	0.2374379272460937	3.05596630859375	1.701554931640625	0.1344100341796875	3.219385498046875	1.4659208984375	0.1049212036132812	3.258227294921875	1.245426956176758	0.01720184326171875	3.31138330078125	1.179353775024414	-0.0466412353515625
105	3.466667	3.021395751953125	1.232608917236328	0.2804398803710937	2.99322802734375	1.411416778564453	0.2612811889648438	2.961131103515625	1.551612915039063	0.2391290893554688	2.9694375	1.772495361328125	0.2535502319335938	2.942753173828125	1.735734619140625	0.2744669189453125	2.8484580078125	1.686791137695312	0.3743952026367188	2.79494482421875	1.413472686767578	0.3304938354492187	2.772274169921875	1.293010375976563	0.1280743408203125	2.832446533203125	1.224863342285156	0.09082452392578125	2.933199462890625	1.194670196533203	0.0577894287109375	2.7910234375	1.212822631835937	0.02216693115234375	2.994689208984375	1.736102905273437	0.229556640625	3.089910400390625	1.710017700195313	0.138693115234375	3.257486083984375	1.476799255371094	0.1310831909179687	3.32138232421875	1.258512817382813	0.0556260986328125	3.38321337890625	1.198877487182617	-0.006104248046875
106	3.499999999999999	3.03614990234375	1.232945602416992	0.27682568359375	3.00666357421875	1.411456726074219	0.2586632080078125	2.966124267578125	1.548361267089844	0.2313382568359375	2.970464111328125	1.769254821777344	0.2437350463867188	2.94475732421875	1.732228088378906	0.265275634765625	2.85222509765625	1.686332214355469	0.3680421142578125	2.796081298828125	1.415129821777344	0.316759033203125	2.779185546875	1.297800384521484	0.1122266845703125	2.80262255859375	1.245649871826172	0.03245379638671875	2.907434814453125	1.211927612304688	0.0350447998046875	2.79159326171875	1.22610009765625	0.00402752685546875	2.99607177734375	1.733164306640625	0.2197698974609375	3.093309326171875	1.711712646484375	0.1300377197265625	3.267543701171875	1.483779602050781	0.1228358154296875	3.346220458984375	1.265852905273438	0.0626116943359375	3.39625390625	1.208511077880859	-0.0107093505859375
107	3.533333999999999	-2.81967431640625	1.065634506225586	-1.206796875	-2.787671142578125	1.244395645141602	-1.205237670898438	-2.74529736328125	1.383243530273437	-1.202913208007812	-2.759502685546875	1.603787902832031	-1.201692260742188	-2.7528544921875	1.567739807128906	-1.16784130859375	-2.745434814453125	1.52696484375	-1.028347900390625	-2.668880126953125	1.256321014404297	-1.0234326171875	-2.532406005859375	1.141640106201172	-1.17824658203125	-2.475741943359375	1.096017791748047	-1.2439443359375	-2.532330810546875	1.050685424804688	-1.326658203125	-2.444447265625	1.080147750854492	-1.25217236328125	-2.763544921875	1.566817016601562	-1.235501220703125	-2.779083984375	1.545701049804687	-1.366781494140625	-2.91119873046875	1.316794982910156	-1.477700927734375	-2.93961767578125	1.096778167724609	-1.56686083984375	-2.910859619140625	1.077625579833984	-1.666587646484375
108	3.566667	-2.810656494140625	1.049990142822266	-1.249556274414062	-2.78258447265625	1.2299833984375	-1.249561401367187	-2.74063623046875	1.36943212890625	-1.24753759765625	-2.750324951171875	1.590692199707031	-1.237822631835938	-2.744473388671875	1.553125	-1.205275024414062	-2.7297548828125	1.505995758056641	-1.067911010742187	-2.63012255859375	1.243323822021484	-1.094327392578125	-2.4862724609375	1.125594100952148	-1.241075439453125	-2.452862060546875	1.077705017089844	-1.320183349609375	-2.49637646484375	1.019679641723633	-1.403328369140625	-2.4314453125	1.051847473144531	-1.33280126953125	-2.7550732421875	1.555030090332031	-1.273142211914063	-2.7561748046875	1.53710693359375	-1.406220947265625	-2.89362646484375	1.310489685058594	-1.517637939453125	-2.93470068359375	1.087368133544922	-1.59539892578125	-2.9192119140625	1.071654479980469	-1.69894189453125
109	3.599999999999999	-2.84103662109375	1.066592483520508	-1.1960078125	-2.8108115234375	1.247974624633789	-1.196295532226562	-2.766857421875	1.388242797851563	-1.194394897460938	-2.77526904296875	1.611257690429687	-1.1780498046875	-2.7686435546875	1.572400695800781	-1.14645068359375	-2.74875	1.517086608886719	-1.0113427734375	-2.64168115234375	1.255670013427734	-1.04773046875	-2.505318603515625	1.137807403564453	-1.20477294921875	-2.470419677734375	1.091299606323242	-1.28520654296875	-2.51221484375	1.038843444824219	-1.374117919921875	-2.451923828125	1.060051071166992	-1.293781494140625	-2.78122021484375	1.576300537109375	-1.21455224609375	-2.7895087890625	1.562364929199219	-1.34912744140625	-2.927573486328125	1.328777465820312	-1.45208447265625	-2.9802705078125	1.105409088134766	-1.52911865234375	-2.9677177734375	1.092681823730469	-1.634476806640625
110	3.633333999999999	-2.852263671875	1.078931381225586	-1.170994995117187	-2.8193134765625	1.259292816162109	-1.173265380859375	-2.77317529296875	1.398429504394531	-1.172717529296875	-2.7775673828125	1.620949523925781	-1.15675537109375	-2.77085107421875	1.582163635253906	-1.12531787109375	-2.750599609375	1.529054443359375	-0.9898352050781249	-2.650451171875	1.265757446289062	-1.026041015625	-2.51565380859375	1.153659683227539	-1.187558837890625	-2.486359619140625	1.101637680053711	-1.26648974609375	-2.5178818359375	1.04690217590332	-1.35783349609375	-2.4659609375	1.074228317260742	-1.27819384765625	-2.784921142578125	1.586120300292969	-1.192921630859375	-2.799287353515625	1.572347900390625	-1.326611572265625	-2.93576611328125	1.338019927978516	-1.427660400390625	-3.024677734375	1.129153366088867	-1.509766235351562	-3.01013427734375	1.110878646850586	-1.6137353515625
111	3.666666999999999	-2.809488037109375	1.088648040771484	-1.283138671875	-2.776072509765625	1.270857116699219	-1.28348974609375	-2.723073974609375	1.409072296142578	-1.278975341796875	-2.7296318359375	1.633519958496094	-1.258980834960937	-2.723359375	1.593821044921875	-1.2277568359375	-2.706621826171875	1.539556396484375	-1.090613891601562	-2.607310302734375	1.273426635742188	-1.131199340820312	-2.470813232421875	1.159956192016601	-1.29396630859375	-2.439081298828125	1.111138320922852	-1.37525048828125	-2.483001953125	1.064698699951172	-1.46746142578125	-2.407488037109375	1.099192474365234	-1.3950263671875	-2.735860595703125	1.598940795898438	-1.296316162109375	-2.75127197265625	1.582916748046875	-1.431048583984375	-2.886600341796875	1.343366516113281	-1.529951782226562	-2.966592529296875	1.126818161010742	-1.608601684570313	-3.028468994140625	1.151066619873047	-1.693297485351563
112	3.7	-2.86092822265625	1.062842010498047	-1.175305419921875	-2.8315390625	1.245751678466797	-1.17817431640625	-2.777625	1.383692016601562	-1.17583740234375	-2.78122314453125	1.607966552734375	-1.152949462890625	-2.773837890625	1.567837890625	-1.122514892578125	-2.74743310546875	1.51170654296875	-0.9876365966796875	-2.6445126953125	1.24840803527832	-1.03706103515625	-2.516325927734375	1.140408294677734	-1.210043212890625	-2.493097412109375	1.0897646484375	-1.2930859375	-2.545695556640625	1.044477783203125	-1.3812626953125	-2.45935546875	1.083858474731445	-1.318131469726562	-2.789517578125	1.57388623046875	-1.190353149414062	-2.808361083984375	1.56291162109375	-1.325177368164062	-2.94767138671875	1.321376098632812	-1.413271728515625	-3.00540869140625	1.095003265380859	-1.483404907226562	-3.079148681640625	1.118658386230469	-1.558215087890625
113	3.733334	-2.86748046875	1.046064666748047	-1.168390502929687	-2.83873876953125	1.228970153808594	-1.172166259765625	-2.784330322265625	1.366648986816406	-1.170477905273438	-2.78670849609375	1.590697326660156	-1.146321899414062	-2.778075439453125	1.550425659179687	-1.116451171875	-2.751116943359375	1.493366973876953	-0.9821517333984375	-2.645277587890625	1.230946853637695	-1.02922314453125	-2.5177998046875	1.131803634643555	-1.20778076171875	-2.5038447265625	1.081683609008789	-1.293127075195313	-2.55355859375	1.038649383544922	-1.3839951171875	-2.46985986328125	1.077220245361328	-1.32150830078125	-2.796626708984375	1.556833801269531	-1.183492431640625	-2.8348935546875	1.547720947265625	-1.314212158203125	-3.004534912109375	1.328473358154297	-1.406824829101563	-3.00350390625	1.096978363037109	-1.4832998046875	-3.086994384765625	1.102251770019531	-1.551005615234375
114	3.766666999999999	-2.954896484375	1.069428375244141	-0.9271572265625	-2.922848876953125	1.251141052246094	-0.9345842285156249	-2.867098388671875	1.387809326171875	-0.9375579833984375	-2.866689697265625	1.611694152832031	-0.9181585693359375	-2.85751513671875	1.5720869140625	-0.8878084716796875	-2.820820068359375	1.5191611328125	-0.7545899047851562	-2.718492431640625	1.256747741699219	-0.804461181640625	-2.60969921875	1.155117080688477	-0.9928004150390625	-2.6018037109375	1.110509201049805	-1.081582885742187	-2.6454814453125	1.058309173583984	-1.17033544921875	-2.57606689453125	1.104086929321289	-1.11178173828125	-2.878042724609375	1.577254638671875	-0.954172607421875	-2.930470703125	1.563274108886719	-1.079016479492187	-3.10505322265625	1.343048461914063	-1.156254150390625	-3.105365478515625	1.111690124511719	-1.230940795898438	-3.186885009765625	1.117836120605469	-1.30046923828125
115	3.8	-3.025643798828125	1.039532485961914	-0.65954150390625	-2.99409521484375	1.220486267089844	-0.6716290283203125	-2.938618408203125	1.356512390136719	-0.6803648681640625	-2.936114501953125	1.579961853027344	-0.664708984375	-2.924817626953125	1.540927673339844	-0.6346017456054688	-2.8799208984375	1.49323291015625	-0.5024441223144531	-2.781679443359375	1.231229797363281	-0.5572483520507813	-2.68942529296875	1.129963165283203	-0.7534766235351562	-2.687250244140625	1.081396453857422	-0.840126220703125	-2.72695947265625	1.02230973815918	-0.9259301147460938	-2.6640888671875	1.078352737426758	-0.8746702880859375	-2.950213623046875	1.54511328125	-0.699092529296875	-3.010638427734375	1.532095886230469	-0.8198905029296875	-3.18643408203125	1.307224853515625	-0.8740646362304687	-3.1987041015625	1.074137298583984	-0.9392573852539062	-3.283369140625	1.081919860839844	-1.004185119628906
116	3.833334	-2.986814208984375	0.9837756652832031	-0.8109187622070313	-2.956754638671875	1.164538909912109	-0.82152099609375	-2.903898681640625	1.301308868408203	-0.82727880859375	-2.9071630859375	1.5240400390625	-0.8107439575195312	-2.89651123046875	1.485234710693359	-0.7803505859375	-2.85978857421875	1.438282165527344	-0.6458951416015625	-2.751784912109375	1.179085876464844	-0.690467529296875	-2.64862255859375	1.079516937255859	-0.8812197265625	-2.6367265625	1.030782653808594	-0.966650634765625	-2.6841142578125	0.9759283905029297	-1.050938598632813	-2.60851806640625	1.026525451660156	-0.9967598876953125	-2.9187451171875	1.489152160644531	-0.845804443359375	-2.9704541015625	1.472788635253906	-0.969762451171875	-3.135888916015625	1.246377593994141	-1.042502685546875	-3.127246337890625	1.015317138671875	-1.11271630859375	-3.218378173828125	1.012399597167969	-1.168081176757813
117	3.866666999999999	-2.949544921875	0.9410706176757813	-0.929869384765625	-2.919919189453125	1.121094299316406	-0.9407938232421875	-2.870052490234375	1.258375396728516	-0.944975341796875	-2.878424072265625	1.479855499267578	-0.9263603515625	-2.868156982421875	1.441102813720703	-0.89612255859375	-2.84299365234375	1.396059936523438	-0.7590612792968749	-2.728830322265625	1.139715484619141	-0.7965179443359375	-2.60406103515625	1.036539337158203	-0.9704349365234375	-2.59374853515625	0.9856053161621093	-1.05428662109375	-2.661703125	0.9557772827148437	-1.136424926757813	-2.563158203125	0.9757737731933593	-1.08154638671875	-2.8879501953125	1.445280212402344	-0.9620316162109375	-2.936079345703125	1.427539154052734	-1.086614013671875	-3.06323193359375	1.185486999511719	-1.1785537109375	-3.171912841796875	0.984857666015625	-1.2549384765625	-3.2317109375	0.960875	-1.339385375976563
118	3.899999999999999	-3.007546630859375	0.9387755432128906	-0.7166885986328125	-2.98109130859375	1.118753509521484	-0.7280249023437499	-2.929702392578125	1.255027648925781	-0.7325499877929688	-2.934789306640625	1.476099060058594	-0.7153046875	-2.924067138671875	1.437534759521484	-0.68521533203125	-2.887096923828125	1.385030578613281	-0.5540454711914062	-2.772777099609375	1.129654541015625	-0.59170849609375	-2.65755615234375	1.015393585205078	-0.76438037109375	-2.648540771484375	0.974937255859375	-0.8535980834960938	-2.7147841796875	0.944623291015625	-0.936538818359375	-2.61612939453125	0.9766545715332031	-0.8846599731445313	-2.945828125	1.441500396728516	-0.7503124389648438	-2.990717529296875	1.423186431884766	-0.875615478515625	-3.13664892578125	1.189190216064453	-0.9574600830078125	-3.230841796875	0.9799340209960937	-1.027581665039063	-3.3091591796875	0.9689446411132813	-1.098046752929688
119	3.933333999999999	-3.021535888671875	0.9701411437988281	-0.6551931762695312	-2.995922607421875	1.149738647460937	-0.6656532592773438	-2.944301025390625	1.285497833251953	-0.6686446533203125	-2.947340087890625	1.50555078125	-0.6470223999023438	-2.936287109375	1.466442016601563	-0.618026123046875	-2.898875	1.408417053222656	-0.489830078125	-2.78530712890625	1.154192108154297	-0.5310272827148438	-2.662645263671875	1.015084320068359	-0.6773574829101563	-2.660193115234375	0.9939988861083985	-0.7731124877929687	-2.72637841796875	0.9594672393798828	-0.8539833984375	-2.63370556640625	1.019834716796875	-0.8069384765625	-2.959364013671875	1.471832336425781	-0.6823446655273437	-3.00413525390625	1.450239715576172	-0.8067312622070313	-3.151086669921875	1.226815093994141	-0.9103560791015625	-3.239407470703125	1.023218444824219	-0.9996818237304688	-3.280905029296875	1.028708740234375	-1.096635986328125
120	3.966667	3.074797607421875	1.153005828857422	0.2515794677734375	3.0523095703125	1.330800170898438	0.2283089599609375	3.00352490234375	1.463048400878906	0.19664013671875	2.973047607421875	1.680312377929687	0.2118238525390625	2.952216796875	1.639569274902344	0.2310888671875	2.85068505859375	1.575916015625	0.312375244140625	2.794486328125	1.314886474609375	0.228348876953125	2.777787109375	1.188643035888672	0.0309149169921875	2.8114990234375	1.14011701965332	-0.046691162109375	2.91645703125	1.111095367431641	-0.03566552734375	2.86184814453125	1.138246917724609	-0.07498583984375	3.005173095703125	1.649307434082031	0.18928369140625	3.10698486328125	1.644519958496094	0.103509521484375	3.31709765625	1.451822143554688	0.111753662109375	3.45693798828125	1.260449890136719	0.091161865234375	3.5517021484375	1.239266418457031	0.05115234375
121	3.999999999999999	3.063979736328125	1.139661193847656	0.2527777709960938	3.04542724609375	1.318317138671875	0.2320452270507813	3.0066376953125	1.455685852050781	0.2092556762695313	2.978679931640625	1.673579223632812	0.2216714477539062	2.960690185546875	1.633538818359375	0.2449260864257813	2.86611083984375	1.575542785644531	0.3380977172851563	2.786634521484375	1.316001953125	0.2691145629882812	2.736629638671875	1.182026260375977	0.08255694580078125	2.74952490234375	1.112926795959473	0.0148604736328125	2.8501318359375	1.070155860900879	0.02129168701171875	2.853548095703125	1.126792274475098	0.009466369628906251	3.00736181640625	1.641711791992188	0.1958684692382812	3.09470458984375	1.642824096679687	0.09520001220703125	3.29591455078125	1.440799987792969	0.08365277099609375	3.419009765625	1.240609771728516	0.04579827880859375	3.496583740234375	1.219666137695313	-0.0219136962890625
122	4.033333999999999	3.052451171875	1.14243864440918	0.2363667602539062	3.023397216796875	1.320455993652344	0.2246309204101563	2.97890283203125	1.45753564453125	0.2140999145507813	2.957930908203125	1.674489624023437	0.2436792602539062	2.945361083984375	1.633349365234375	0.26849072265625	2.87794970703125	1.574559814453125	0.3824048461914062	2.775587646484375	1.317287841796875	0.3409091186523437	2.66533984375	1.173386810302734	0.1913831176757813	2.64517041015625	1.102438301086426	0.1275275268554688	2.748455810546875	1.066261039733887	0.1246062622070312	2.7790263671875	1.122554870605469	0.1278720092773437	2.97921142578125	1.643947448730469	0.2102611694335937	3.04045751953125	1.652979248046875	0.09227520751953125	3.234232421875	1.453123168945313	0.02989129638671875	3.33483056640625	1.250102127075195	-0.04283709716796875	3.412887451171875	1.230914810180664	-0.1104647216796875
123	4.066667	3.040957763671875	1.137191268920899	0.2550647583007812	3.018035400390625	1.317296020507813	0.2410386352539063	2.977743408203125	1.456801208496094	0.2306423950195312	2.964778564453125	1.67673681640625	0.2544424438476562	2.954748779296875	1.636527282714844	0.28247021484375	2.89928857421875	1.571307678222656	0.4006256103515625	2.781919677734375	1.314860076904297	0.3963285522460938	2.634121826171875	1.150624282836914	0.3113170166015625	2.59143017578125	1.082492340087891	0.2547869262695313	2.692723388671875	1.042656158447266	0.2725873413085937	2.7376298828125	1.08099430847168	0.251359619140625	2.981026123046875	1.644278747558594	0.2194807739257812	3.026850830078125	1.644346740722656	0.09331219482421875	3.210421142578125	1.446548950195313	-0.00556146240234375	3.29975927734375	1.244905868530273	-0.09953668212890625	3.356107666015625	1.210599868774414	-0.1822847900390625
124	4.099999999999999	3.030540771484375	1.137138916015625	0.2738040161132813	3.003864990234375	1.31994921875	0.2637257690429687	2.960673583984375	1.461334228515625	0.258857421875	2.955939697265625	1.684248107910156	0.2901948852539062	2.9471826171875	1.642839965820313	0.318348388671875	2.899949462890625	1.578418029785156	0.4432396240234375	2.7774248046875	1.319604614257813	0.4549302368164063	2.613625	1.151370651245117	0.4027289428710937	2.570936279296875	1.067326705932617	0.3697590942382812	2.66638623046875	1.011111701965332	0.38669580078125	2.71559033203125	1.06157063293457	0.3624310302734375	2.968300537109375	1.651927124023437	0.2524515991210938	3.00719580078125	1.648667785644531	0.12176904296875	3.17826025390625	1.443400085449219	0.00398675537109375	3.267627685546875	1.242496673583984	-0.1008148193359375	3.31939453125	1.208553634643555	-0.1887335205078125
125	4.133333999999999	3.023817626953125	1.106929702758789	0.3226866455078125	3.007890380859375	1.290689208984375	0.2997696533203125	2.970470703125	1.433140106201172	0.2801004638671875	2.968169921875	1.657588684082031	0.30797509765625	2.953754150390625	1.616735107421875	0.3350079345703125	2.889139404296875	1.552987182617187	0.45308203125	2.760084716796875	1.297945068359375	0.487493896484375	2.5898837890625	1.130205444335938	0.45167333984375	2.526416259765625	1.052516983032227	0.4510416259765625	2.62593701171875	1.000437088012695	0.4585255126953125	2.643466796875	1.01799617767334	0.4901678466796875	2.9852490234375	1.624155700683594	0.2728101806640625	3.046880126953125	1.610442321777344	0.1512152099609375	3.214139404296875	1.387425384521484	0.0598946533203125	3.29901318359375	1.176919052124023	-0.03153350830078125	3.373149658203125	1.140558227539062	-0.1011700439453125
126	4.166666999999999	2.9898984375	1.096105407714844	0.3179019775390625	2.9660966796875	1.27692529296875	0.309044921875	2.932562255859375	1.418957824707031	0.3057075805664062	2.94496435546875	1.639830505371094	0.3265775756835937	2.939400634765625	1.600606201171875	0.3573526611328125	2.916635009765625	1.553668395996094	0.4940453491210938	2.8170771484375	1.307781433105469	0.5921329956054687	2.630149169921875	1.163213226318359	0.6146804199218751	2.561411376953125	1.096631149291992	0.6382348022460937	2.629489013671875	1.027403060913086	0.691181884765625	2.698379638671875	1.056934051513672	0.6606699829101562	2.94854052734375	1.605909484863281	0.2892913818359375	2.96637939453125	1.590984924316406	0.1567177124023438	3.096796875	1.380955383300781	0.008638488769531249	3.14891064453125	1.181198608398438	-0.1145179443359375	3.191802001953125	1.129985336303711	-0.196967529296875
127	4.2	3.048926025390625	1.089927703857422	0.3458119506835938	3.01798681640625	1.269315002441406	0.3333112182617187	2.981174560546875	1.410150329589844	0.3238871459960938	2.9794677734375	1.631328369140625	0.3434102172851562	2.9715302734375	1.592078979492187	0.3735682983398437	2.937494384765625	1.550542541503906	0.5095538940429688	2.84874072265625	1.306659545898438	0.6214611206054688	2.677068115234375	1.145282241821289	0.6489567260742187	2.596200927734375	1.102429016113281	0.6853312377929688	2.55510205078125	1.007290184020996	0.7237051391601562	2.6856826171875	1.056075355529785	0.7294378051757813	2.9900068359375	1.59744189453125	0.3074840698242188	3.034264404296875	1.58350341796875	0.1812387084960937	3.18950439453125	1.380086486816406	0.04913079833984375	3.248492431640625	1.180479263305664	-0.07079052734375001	3.306981201171875	1.132572463989258	-0.1451432495117188
128	4.233334	3.049292236328125	1.088439323425293	0.3748592529296875	3.017114013671875	1.264083404541016	0.3576485595703125	2.99153857421875	1.404531158447266	0.3439053955078125	2.9843349609375	1.622564086914063	0.3521827392578125	2.974074951171875	1.585249633789062	0.382703857421875	2.930899169921875	1.5486875	0.514846435546875	2.83605615234375	1.326634307861328	0.652365234375	2.691318359375	1.16178190612793	0.73153173828125	2.60117431640625	1.141173583984375	0.702813232421875	2.55527880859375	1.044857666015625	0.72336572265625	2.57243798828125	1.096660095214844	0.6882705078125	2.998898193359375	1.587856811523437	0.3198055419921875	3.060431640625	1.574881591796875	0.203475830078125	3.224766845703125	1.376416320800781	0.08613525390625	3.292909423828125	1.181700103759766	-0.02884619140625	3.354516357421875	1.14328076171875	-0.1036640625
129	4.266666999999999	3.053340576171875	1.082416770935059	0.3852919921875	3.017062255859375	1.256557434082031	0.3687103271484375	2.987827880859375	1.395722839355469	0.3554219970703125	2.985705322265625	1.612837951660156	0.36641064453125	2.975475341796875	1.575537963867188	0.39662890625	2.94034228515625	1.5445107421875	0.5318862304687501	2.871885986328125	1.342877502441406	0.70861376953125	2.709673828125	1.199456008911133	0.792636962890625	2.638265380859375	1.134694580078125	0.79477099609375	2.54637548828125	1.078104278564453	0.786918701171875	2.61078173828125	1.110485626220703	0.7817080078125	2.998573974609375	1.578366333007812	0.3333853759765625	3.05575830078125	1.566997192382813	0.215303955078125	3.204968505859375	1.370139404296875	0.0793516845703125	3.2569599609375	1.18526628112793	-0.0564256591796875	3.337292724609375	1.119652633666992	-0.0518773193359375
130	4.3	3.035458251953125	1.082671905517578	0.396976806640625	3.00069482421875	1.256048034667969	0.380740234375	2.971623291015625	1.394368896484375	0.36752490234375	2.9680419921875	1.610185424804687	0.377773681640625	2.958434326171875	1.573136779785156	0.40802490234375	2.929344482421875	1.546771484375	0.544784423828125	2.8818076171875	1.357831787109375	0.738934326171875	2.73466455078125	1.215040756225586	0.84500927734375	2.67101318359375	1.158333450317383	0.88881005859375	2.5816845703125	1.117083465576172	0.93223291015625	2.62810791015625	1.146760696411133	0.87408349609375	2.980766357421875	1.575908569335938	0.344936279296875	3.035177734375	1.562879333496094	0.2266011962890625	3.165919189453125	1.36071484375	0.083151611328125	3.198427734375	1.176130752563477	-0.0565694580078125	3.2638896484375	1.125177536010742	-0.1179515380859375
131	4.333334	3.0230078125	1.071003440856934	0.40648486328125	2.98405419921875	1.243517227172852	0.400312744140625	2.950578125	1.380887237548828	0.39542041015625	2.95878662109375	1.59606103515625	0.398460693359375	2.95228173828125	1.560533325195312	0.431007080078125	2.9385478515625	1.558191528320312	0.572119140625	2.91943408203125	1.368438415527344	0.769007080078125	2.785455078125	1.228782333374023	0.8934052734375	2.737546875	1.179125732421875	0.9594521484375	2.661006591796875	1.137419815063477	1.021822998046875	2.708759765625	1.162845840454102	0.974797607421875	2.9646044921875	1.560397583007813	0.3654013671875	2.99918212890625	1.553124877929688	0.239829833984375	3.11767236328125	1.355079132080078	0.0825263671875	3.13368896484375	1.1836455078125	-0.074418212890625	3.17661328125	1.125552520751953	-0.1476259765625
132	4.366666999999999	3.0205693359375	1.062803131103516	0.4139490966796875	2.9789833984375	1.236703338623047	0.4102342529296875	2.942246337890625	1.374855316162109	0.4077032470703125	2.947396240234375	1.592419250488281	0.4099300537109375	2.945686767578125	1.556444519042969	0.4433536376953125	2.950560546875	1.551445190429688	0.5864854736328124	2.97025634765625	1.37901123046875	0.8023968505859375	2.876615234375	1.237528366088867	0.9613685302734375	2.841806884765625	1.197854476928711	1.042189819335938	2.7956513671875	1.159233032226562	1.132250854492187	2.81085107421875	1.186313827514649	1.060009887695313	2.949498291015625	1.556445190429688	0.3760003662109375	2.965490478515625	1.544374450683594	0.2456993408203125	3.06288330078125	1.344054504394531	0.0723306884765625	3.036197509765625	1.17208544921875	-0.086256103515625	3.072336669921875	1.122577972412109	-0.1701922607421875
133	4.399999999999999	3.022587890625	1.064210189819336	0.422209716796875	2.979917724609375	1.238535140991211	0.419982421875	2.940874755859375	1.37660498046875	0.41870361328125	2.945074462890625	1.594881103515625	0.42538623046875	2.944314697265625	1.558078430175781	0.458197509765625	2.9552041015625	1.551178405761719	0.60143603515625	2.992890869140625	1.391261169433594	0.82570849609375	2.94482080078125	1.25309635925293	1.00749755859375	2.927592529296875	1.227117904663086	1.099220458984375	2.880337158203125	1.204935348510742	1.194574462890625	2.92707470703125	1.197141174316406	1.13334228515625	2.94655322265625	1.559505554199219	0.390546142578125	2.952275390625	1.548423278808594	0.258829345703125	3.0091357421875	1.343882629394531	0.071281494140625	2.94834619140625	1.180206207275391	-0.0879329833984375	2.96536279296875	1.116062454223633	-0.168407470703125
134	4.433333999999999	2.9893779296875	1.063272155761719	0.419015625	2.947902587890625	1.236281478881836	0.427328125	2.9203828125	1.375899719238281	0.432163330078125	2.916525634765625	1.592605285644531	0.43215673828125	2.929094482421875	1.557309875488281	0.46363134765625	2.990539794921875	1.532584594726563	0.59004296875	3.087048095703125	1.389438659667969	0.805225830078125	3.066011962890625	1.272196716308594	1.0037841796875	3.07197412109375	1.238507583618164	1.093620849609375	3.061087890625	1.207824310302734	1.196463134765625	3.068628173828125	1.224020645141602	1.12716455078125	2.9072490234375	1.556323181152344	0.400106689453125	2.874904296875	1.531147583007813	0.275379638671875	2.9187880859375	1.332353576660156	0.081548828125	2.8398095703125	1.140881484985351	-0.0283619384765625	2.90881640625	1.123020446777344	-0.1034122314453125
135	4.466667	3.008845947265625	1.058773361206055	0.4241546630859375	2.969925048828125	1.231507537841797	0.4331400146484375	2.9465341796875	1.371247009277344	0.4370208740234375	2.92380126953125	1.585671691894531	0.4443394775390625	2.94514697265625	1.551432495117187	0.4716273193359375	3.03050830078125	1.5353701171875	0.5840401611328125	3.17442626953125	1.389540283203125	0.7668961181640624	3.1073203125	1.260494873046875	0.9456961669921875	3.100811279296875	1.247044692993164	1.040214721679688	3.105105712890625	1.234669326782227	1.146792602539062	3.115095703125	1.22995149230957	1.079341674804688	2.911817138671875	1.549279663085938	0.4136878662109375	2.84740380859375	1.504999755859375	0.3089498291015625	2.84476953125	1.337075317382812	0.0851416015625	2.71127685546875	1.156720794677734	0.0208704833984375	2.77655224609375	1.115730285644531	-0.047502197265625
136	4.499999999999999	3.019326171875	1.067054290771484	0.4064248046875	2.98363134765625	1.239991806030273	0.42098876953125	2.961173828125	1.37958251953125	0.4296181640625	2.937158447265625	1.593442138671875	0.442953369140625	2.961982666015625	1.559114074707031	0.466931640625	3.0601943359375	1.539637878417969	0.5675859375	3.2135546875	1.375541076660156	0.72530224609375	3.16434228515625	1.240943954467773	0.90563818359375	3.162298095703125	1.233198806762695	1.000934814453125	3.162494140625	1.22896858215332	1.108164794921875	3.1698720703125	1.223262832641602	1.03946142578125	2.921988525390625	1.557362365722656	0.41341259765625	2.835822998046875	1.508628784179687	0.328211669921875	2.75093603515625	1.291571380615234	0.1736845703125	2.6049052734375	1.112141891479492	0.143830078125	2.649544189453125	1.072709091186523	0.0598349609375
137	4.533333999999999	2.989549072265625	1.075190277099609	0.413362060546875	2.953245849609375	1.248938125610352	0.4215205078125	2.934700439453125	1.389772216796875	0.4206689453125	2.92316455078125	1.604958312988281	0.4384954833984375	2.950617919921875	1.569265075683594	0.457348876953125	3.063045166015625	1.543353942871094	0.540775390625	3.209396240234375	1.351755981445312	0.673526611328125	3.18585888671875	1.208905685424805	0.8535322265625001	3.177919921875	1.219290451049805	0.948542236328125	3.18789697265625	1.229614669799805	1.055199462890625	3.191880859375	1.215247543334961	0.989860595703125	2.9010048828125	1.569741271972656	0.412285400390625	2.796561279296875	1.531496459960938	0.3431126708984375	2.68252392578125	1.29972607421875	0.23392138671875	2.56647119140625	1.096915237426758	0.244933349609375	2.59664794921875	1.059457511901855	0.153557373046875
138	4.566667	3.011976318359375	1.063495330810547	0.4166927490234375	2.973955322265625	1.236078552246094	0.4228404541015625	2.954029541015625	1.376006500244141	0.42011328125	2.9377978515625	1.590259582519531	0.4318262939453125	2.966052490234375	1.555917724609375	0.4513837890625	3.079846923828125	1.534255737304687	0.5329754638671875	3.264143798828125	1.362114990234375	0.6398553466796875	3.2817578125	1.225173263549805	0.8236605224609375	3.30551806640625	1.237278289794922	0.9153013916015625	3.307797607421875	1.267329772949219	1.018072875976562	3.29696142578125	1.251315292358398	0.9472520751953125	2.91636669921875	1.553989929199219	0.406923095703125	2.811082275390625	1.521441650390625	0.3373070068359375	2.651623779296875	1.314798095703125	0.238525146484375	2.487300537109375	1.151814102172852	0.263589599609375	2.41869775390625	1.163025955200195	0.187903564453125
139	4.599999999999999	2.991502685546875	1.038099998474121	0.4375606689453125	2.96106103515625	1.211434997558594	0.4531580810546875	2.947607177734375	1.352030090332031	0.4546494140625	2.939953369140625	1.566655029296875	0.464826904296875	2.971421875	1.531890869140625	0.47736962890625	3.1032021484375	1.523804260253906	0.528457763671875	3.3312958984375	1.372603149414062	0.530569580078125	3.38160888671875	1.241403045654297	0.7122633056640625	3.3756484375	1.248469268798828	0.807174072265625	3.39020703125	1.255066741943359	0.912981689453125	3.36499755859375	1.267971801757813	0.833939208984375	2.912051513671875	1.530616027832031	0.4471199951171875	2.78965087890625	1.51299169921875	0.40626611328125	2.5799375	1.32984326171875	0.3910843505859375	2.411427001953125	1.177463623046875	0.4409468994140625	2.3306787109375	1.162443328857422	0.3793309326171875
140	4.633333999999999	2.96013427734375	1.022280624389649	0.47748095703125	2.92936572265625	1.196996566772461	0.4878330078125	2.9211484375	1.338785888671875	0.484444580078125	2.91049560546875	1.554320434570313	0.49848876953125	2.94188623046875	1.519440673828125	0.5119677734375	3.0719296875	1.504800262451172	0.568091796875	3.31106298828125	1.368580780029297	0.573289794921875	3.4931376953125	1.23896061706543	0.63178125	3.57452197265625	1.249279037475586	0.681478271484375	3.67317431640625	1.208008758544922	0.6692741699218751	3.60262451171875	1.282507965087891	0.6452050781250001	2.88375537109375	1.518144226074219	0.47861376953125	2.762306640625	1.501103912353515	0.432575927734375	2.5404697265625	1.336031372070313	0.385660888671875	2.3450009765625	1.211196090698242	0.41634765625	2.27538623046875	1.206989593505859	0.340179443359375
141	4.666666999999999	2.9479892578125	1.027498382568359	0.4767696533203125	2.93252978515625	1.207782333374023	0.4844378662109375	2.93712890625	1.35238623046875	0.4787947998046875	2.942224609375	1.571474731445313	0.5021968994140625	2.9727236328125	1.533393615722656	0.5119659423828125	3.10669287109375	1.496641418457031	0.5539256591796875	3.3423720703125	1.344541137695312	0.5580389404296875	3.52327587890625	1.210202713012695	0.6263297119140625	3.546033203125	1.218218673706055	0.7210567626953125	3.62525341796875	1.152407669067383	0.7588084716796875	3.586716796875	1.239427047729492	0.7317889404296875	2.9110595703125	1.537330932617187	0.4828267822265625	2.785732421875	1.513955444335938	0.4432081298828125	2.5328203125	1.390238037109375	0.3938992919921875	2.313638427734375	1.2982744140625	0.4126324462890625	2.212638671875	1.296366577148437	0.3830828857421875
142	4.7	2.9551416015625	1.026692749023437	0.513429931640625	2.932400390625	1.206167129516602	0.515434326171875	2.92798779296875	1.350600524902344	0.509154541015625	2.9104150390625	1.569318420410156	0.52722607421875	2.943463134765625	1.534576904296875	0.5403232421875001	3.0768876953125	1.521631774902344	0.5955126953125	3.31950927734375	1.383169982910156	0.573235107421875	3.510834228515625	1.254423736572266	0.61950634765625	3.6064609375	1.262693145751953	0.63747119140625	3.6878447265625	1.189404281616211	0.6410244140625	3.64559326171875	1.2128720703125	0.64171630859375	2.88431689453125	1.532020812988281	0.506373291015625	2.76241259765625	1.509316101074219	0.457282958984375	2.5225556640625	1.356091064453125	0.434404541015625	2.312976806640625	1.264106079101563	0.50033544921875	2.219291748046875	1.25310188293457	0.453893798828125
143	4.733334	2.95322314453125	1.026016571044922	0.5164228515625	2.930938232421875	1.205518341064453	0.51485986328125	2.92647802734375	1.349607360839844	0.503436279296875	2.91535888671875	1.569356689453125	0.509857666015625	2.9492109375	1.534622680664063	0.520688720703125	3.0882880859375	1.5185732421875	0.55820751953125	3.322712646484375	1.376148284912109	0.50107666015625	3.5211416015625	1.250445938110352	0.48985595703125	3.61561181640625	1.234836532592773	0.508926513671875	3.713276611328125	1.191930160522461	0.5338935546875	3.648509765625	1.206475219726562	0.517471923828125	2.88608251953125	1.531573608398437	0.4949755859375	2.75591650390625	1.509873992919922	0.475862548828125	2.514880859375	1.361510040283203	0.513173828125	2.30685400390625	1.295837829589844	0.608682861328125	2.20265966796875	1.282752990722656	0.60388330078125
144	4.766666999999999	2.9521376953125	1.015812545776367	0.5231953125	2.931616943359375	1.195197631835937	0.516599609375	2.9243359375	1.338802307128906	0.50288916015625	2.91816943359375	1.558488403320312	0.5093466796875	2.9521806640625	1.523160278320312	0.517037353515625	3.093939453125	1.506345672607422	0.5411281738281249	3.32139013671875	1.373053833007813	0.447212890625	3.518877685546875	1.248564910888672	0.421265625	3.6138134765625	1.232576324462891	0.40573046875	3.71481640625	1.192272964477539	0.417927978515625	3.642739990234375	1.206754241943359	0.3991279296875	2.88690966796875	1.521297058105469	0.497517822265625	2.75533154296875	1.500707000732422	0.4985869140625	2.511055419921875	1.376134826660156	0.57683740234375	2.308779296875	1.283899230957031	0.661422607421875	2.209957763671875	1.289037078857422	0.6965341796875
145	4.8	2.969853515625	1.025437797546387	0.4792916259765625	2.942533203125	1.204121704101563	0.4724715576171875	2.9263447265625	1.347130676269531	0.4583658447265625	2.91036572265625	1.566649291992187	0.4618621826171875	2.947081298828125	1.533158813476562	0.4614703369140625	3.09111181640625	1.522773132324219	0.4489979248046875	3.285600341796875	1.394061767578125	0.2937127685546875	3.467479248046875	1.276354736328125	0.2022376708984375	3.56246875	1.258862426757813	0.1879796142578125	3.664394775390625	1.24831819152832	0.1492122802734375	3.586400146484375	1.23417610168457	0.1723153076171875	2.87911669921875	1.527644470214844	0.4589754638671875	2.75373828125	1.509376098632813	0.5005247802734375	2.55040380859375	1.393000610351562	0.6636693115234376	2.380248046875	1.295689636230469	0.7989066162109375	2.30143017578125	1.292474548339844	0.8683934326171875
146	4.833334	2.97681396484375	1.022517822265625	0.46813037109375	2.94722265625	1.202341888427734	0.460296142578125	2.92687646484375	1.346162139892578	0.447344482421875	2.912504638671875	1.567610961914062	0.45269091796875	2.94904052734375	1.533636474609375	0.44795849609375	3.09217919921875	1.526615112304687	0.41923095703125	3.2611630859375	1.394190582275391	0.235544921875	3.423734375	1.270307586669922	0.1152928466796875	3.52046142578125	1.259851928710938	0.1001951904296875	3.624888671875	1.266312957763672	0.06471215820312499	3.539019287109375	1.24319140625	0.06883837890625	2.880653564453125	1.528452514648437	0.45350830078125	2.758474853515625	1.510358001708984	0.506660888671875	2.5820859375	1.4003271484375	0.7058134765625	2.433118896484375	1.308481689453125	0.87026123046875	2.372923095703125	1.3080888671875	0.95751953125
147	4.866666999999999	2.9894072265625	1.017982444763184	0.4604044189453125	2.960316650390625	1.197053253173828	0.4570076904296875	2.940339599609375	1.340302215576172	0.4459066162109375	2.928950439453125	1.560817199707031	0.4466641845703125	2.96439990234375	1.526441772460938	0.4398211669921875	3.10449951171875	1.527833801269531	0.4009754638671875	3.23845263671875	1.390557861328125	0.1955357666015625	3.3779912109375	1.256184143066406	0.0609290771484375	3.453873046875	1.275815093994141	0.0022088623046875	3.5563603515625	1.239135528564453	-0.0129110107421875	3.472113525390625	1.249906127929687	-0.0283477783203125	2.8970224609375	1.522315246582031	0.4511326904296875	2.7810341796875	1.510795043945313	0.5167398681640625	2.635932373046875	1.406763580322266	0.7406458740234375	2.514049072265625	1.319946441650391	0.9268477783203125	2.467765380859375	1.317773162841797	1.021572387695312
148	4.899999999999999	2.9835859375	1.003191162109375	0.4587708740234375	2.95495947265625	1.181683639526367	0.4566385498046875	2.934393310546875	1.324426696777344	0.4471375732421875	2.92256298828125	1.544079833984375	0.4434825439453125	2.9572802734375	1.509695251464844	0.4345714111328125	3.09328271484375	1.51296044921875	0.3848018798828125	3.2060068359375	1.371836364746094	0.170807373046875	3.311568359375	1.241824569702148	0.0059031982421875	3.387263916015625	1.274540161132812	-0.0462623291015625	3.478322021484375	1.219267166137695	-0.0716143798828125	3.394569580078125	1.249276962280274	-0.089951904296875	2.891337890625	1.505819763183594	0.4515133056640625	2.783674072265625	1.498435302734375	0.5297027587890625	2.67251318359375	1.3996962890625	0.7732301025390625	2.584087890625	1.317870544433594	0.9784923095703125	2.54315478515625	1.320584411621094	1.075215942382812
149	4.933333999999999	2.981173095703125	1.000303031921387	0.4576611328125	2.9524267578125	1.178520034790039	0.455651123046875	2.93140625	1.3209951171875	0.4462138671875	2.92062646484375	1.540381774902344	0.441962646484375	2.954437255859375	1.505782653808594	0.43101806640625	3.08600048828125	1.506427734375	0.37088427734375	3.17091943359375	1.369448974609375	0.14236376953125	3.25502587890625	1.240961776733398	-0.03512255859375	3.3374150390625	1.265719482421875	-0.0808798828125	3.426814697265625	1.217097885131836	-0.12087109375	3.32512646484375	1.239303115844727	-0.133943359375	2.88982421875	1.502414611816406	0.452259521484375	2.790959228515625	1.494191955566406	0.5409599609375	2.7150458984375	1.400969055175781	0.799280029296875	2.65804443359375	1.324197082519531	1.0168681640625	2.6266630859375	1.322759887695312	1.116970703125
150	4.966667	2.96900927734375	0.978658447265625	0.4535390625	2.944611572265625	1.15808381652832	0.4443359375	2.92680615234375	1.30130517578125	0.43089208984375	2.92069091796875	1.521498779296875	0.418270263671875	2.95439501953125	1.485739990234375	0.410104248046875	3.08961279296875	1.4829267578125	0.35705322265625	3.1779267578125	1.333262084960938	0.13643359375	3.25798876953125	1.199203475952148	-0.040141357421875	3.3441650390625	1.226446548461914	-0.07766687011718749	3.43876220703125	1.188994613647461	-0.1189920654296875	3.3323271484375	1.200920059204102	-0.1356728515625	2.888544921875	1.484359375	0.428526123046875	2.78332470703125	1.47443994140625	0.51033740234375	2.704291015625	1.38755029296875	0.771274658203125	2.65816064453125	1.320115112304687	0.99555224609375	2.6225556640625	1.304466735839844	1.09348046875
151	4.999999999999999	2.9680498046875	0.9793331985473632	0.45211767578125	2.94445751953125	1.15818620300293	0.447659423828125	2.92588623046875	1.301139465332031	0.44196435546875	2.91887451171875	1.52056689453125	0.436718994140625	2.950772216796875	1.4852421875	0.422835693359375	3.07513623046875	1.474613830566406	0.34983740234375	3.11212744140625	1.347409027099609	0.1037030029296875	3.143099609375	1.240779144287109	-0.1029603271484375	3.2266240234375	1.211513519287109	-0.143629638671875	3.326857177734375	1.207779632568359	-0.187049072265625	3.200968994140625	1.212616851806641	-0.202526611328125	2.888539794921875	1.483307098388672	0.450348876953125	2.7945078125	1.475880004882812	0.544145751953125	2.77733349609375	1.360095428466797	0.80378955078125	2.794708984375	1.275847015380859	1.025242919921875	2.808033935546875	1.314823608398437	1.1216875
152	5.033333999999999	2.964433349609375	0.9786067123413086	0.462968017578125	2.93979345703125	1.156971450805664	0.454853271484375	2.920263427734375	1.299512268066406	0.446863037109375	2.918228759765625	1.518841613769531	0.446419677734375	2.94891748046875	1.483153259277344	0.431034423828125	3.068884033203125	1.460436218261719	0.35389794921875	3.0859755859375	1.337759826660156	0.10369189453125	3.10001904296875	1.235444915771484	-0.1066451416015625	3.18153955078125	1.20972346496582	-0.1530877685546875	3.28238232421875	1.207144256591797	-0.1948172607421875	3.153466796875	1.19601416015625	-0.21616796875	2.88741015625	1.482038177490234	0.459984619140625	2.789725341796875	1.479178558349609	0.5499973144531251	2.79579541015625	1.352323852539063	0.804541259765625	2.832372314453125	1.257793395996094	1.0190927734375	2.856817626953125	1.290537292480469	1.115540771484375
153	5.066667	2.964794921875	0.9703654861450195	0.459936767578125	2.937778076171875	1.147493209838867	0.453718505859375	2.916210205078125	1.289083190917969	0.448213623046875	2.9114833984375	1.507181640625	0.451497802734375	2.941560791015625	1.472335510253906	0.433968017578125	3.057558837890625	1.456071594238281	0.350799072265625	3.055678466796875	1.335567260742188	0.1006109619140625	3.053790771484375	1.23503434753418	-0.109662841796875	3.1296552734375	1.198963851928711	-0.157697998046875	3.22610302734375	1.185213775634766	-0.2056539306640625	3.091984375	1.171041030883789	-0.21495556640625	2.882064697265625	1.46996337890625	0.466032470703125	2.789133544921875	1.456583374023438	0.559040771484375	2.83151953125	1.337483215332031	0.8121875	2.897742919921875	1.253606674194336	1.02263671875	2.92155224609375	1.272757995605469	1.12224658203125
154	5.099999999999999	2.967378173828125	0.9613175888061524	0.4576234130859375	2.940898681640625	1.139452117919922	0.4516385498046875	2.919718994140625	1.281872833251953	0.4472386474609375	2.9198583984375	1.501132293701172	0.4500887451171875	2.948612548828125	1.465423370361328	0.4314105224609375	3.06024755859375	1.440734252929687	0.3432369384765625	3.038672607421875	1.322624938964844	0.0912728271484375	3.020289794921875	1.224117904663086	-0.120470458984375	3.102416748046875	1.187841094970703	-0.1578604736328125	3.20693994140625	1.163675888061523	-0.177900390625	3.025787109375	1.182751495361328	-0.24368505859375	2.89007666015625	1.464409027099609	0.4659427490234375	2.80328271484375	1.450789855957031	0.5655633544921875	2.84102197265625	1.327976379394531	0.8192747802734375	2.92558251953125	1.248145751953125	1.026038696289062	2.961197021484375	1.248413238525391	1.124514526367187
155	5.133333999999999	2.964601806640625	0.9637454605102539	0.4614385986328125	2.9370849609375	1.140137176513672	0.4544537353515625	2.91512158203125	1.281129821777344	0.4481715087890625	2.91904931640625	1.498502349853516	0.4501258544921875	2.9474111328125	1.462515594482422	0.4325213623046875	3.059018798828125	1.432327423095703	0.3481029052734375	3.037794189453125	1.317150573730469	0.0973675537109375	3.020090576171875	1.220187423706055	-0.1129505615234375	3.103779052734375	1.183606109619141	-0.1438857421875	3.208557373046875	1.166525482177734	-0.16484033203125	3.031091064453125	1.180073486328125	-0.2233272705078125	2.88846728515625	1.462688995361328	0.4651927490234375	2.80864013671875	1.453770935058594	0.5695611572265625	2.8334794921875	1.311594879150391	0.8117977294921875	2.9329248046875	1.235760513305664	1.011004272460938	2.973257080078125	1.254295257568359	1.104867553710938
156	5.166666999999999	2.9660791015625	0.9563522338867188	0.461783935546875	2.937944580078125	1.132006393432617	0.455084228515625	2.915480224609375	1.272363128662109	0.448037109375	2.9198203125	1.48895361328125	0.44866748046875	2.947489990234375	1.452947601318359	0.4305009765625	3.056364501953125	1.423160003662109	0.34328857421875	3.02278271484375	1.307376586914063	0.095294677734375	2.99455078125	1.210319702148438	-0.11289892578125	3.082562744140625	1.181039916992187	-0.1379742431640625	3.181501220703125	1.152148193359375	-0.169623046875	3.012438720703125	1.154788803100586	-0.214905029296875	2.8897421875	1.453409271240234	0.464767822265625	2.81201611328125	1.439759429931641	0.56961279296875	2.868034423828125	1.30570361328125	0.810090576171875	2.970880615234375	1.217840896606445	1.001478271484375	3.005088134765625	1.231156768798828	1.09820263671875
157	5.2	2.9687802734375	0.9521728515625	0.4616248779296875	2.9416455078125	1.128244064331055	0.4553123779296875	2.91996240234375	1.2689384765625	0.4486448974609375	2.923717041015625	1.4858359375	0.4486429443359375	2.951298828125	1.449807434082031	0.4302098388671875	3.06010302734375	1.422585144042969	0.3417623291015625	3.023842041015625	1.306702209472656	0.0937745361328125	2.993626708984375	1.208882339477539	-0.1141341552734375	3.082712646484375	1.184009216308594	-0.1406358642578125	3.1797275390625	1.153732299804688	-0.17708251953125	3.011039306640625	1.150308380126953	-0.215336669921875	2.89389599609375	1.450204986572265	0.4652279052734375	2.8188974609375	1.4288310546875	0.5709896240234374	2.881779541015625	1.302484924316406	0.8143746337890625	2.9828623046875	1.223081253051758	1.010724487304687	3.005530517578125	1.226289566040039	1.111759887695313
158	5.233334	2.968196044921875	0.9470329360961914	0.454087646484375	2.940458984375	1.124046691894531	0.450117431640625	2.918290283203125	1.265369476318359	0.442093017578125	2.9239306640625	1.483326141357422	0.4473671875	2.95134716796875	1.447327758789063	0.427954833984375	3.059533447265625	1.416924041748047	0.33855029296875	3.028606689453125	1.300731536865234	0.0883408203125	3.002487060546875	1.203658264160156	-0.1218489990234375	3.094934814453125	1.180184417724609	-0.1379517822265625	3.194375732421875	1.148115356445313	-0.167368408203125	3.021443603515625	1.132111755371094	-0.222444091796875	2.893646728515625	1.447368621826172	0.4631796875	2.820787109375	1.422208648681641	0.57047021484375	2.874015869140625	1.294004119873047	0.816916015625	2.969313232421875	1.215766632080078	1.01807666015625	2.9911142578125	1.22801741027832	1.119182373046875
159	5.266666999999999	2.968853759765625	0.946217529296875	0.4563135986328125	2.94316015625	1.123410369873047	0.4518746337890625	2.92261669921875	1.265044677734375	0.4475235595703125	2.93110400390625	1.482805725097656	0.4508299560546875	2.95791162109375	1.446308959960938	0.4315794677734375	3.06530859375	1.415540283203125	0.3415010986328125	3.044385498046875	1.299865112304687	0.0902186279296875	3.0264443359375	1.203686660766601	-0.1210692138671875	3.11851025390625	1.178178939819336	-0.1358333740234375	3.221996337890625	1.152895462036133	-0.1562867431640625	3.04876025390625	1.127760612487793	-0.2146087646484375	2.90047802734375	1.447407897949219	0.4671375732421875	2.8233017578125	1.42077001953125	0.5708887939453124	2.86573681640625	1.300126953125	0.8229713134765625	2.9432890625	1.217168930053711	1.029609741210938	2.95487939453125	1.221994903564453	1.132934448242187
160	5.3	2.966694091796875	0.9421587677001954	0.45948388671875	2.943059814453125	1.118721145629883	0.457302734375	2.924176025390625	1.259867065429688	0.4549677734375	2.933580322265625	1.476361999511719	0.4614052734375	2.960484619140625	1.440187438964844	0.4423486328125	3.068567138671875	1.408375366210938	0.354695068359375	3.065440185546875	1.295992919921875	0.10268896484375	3.062252685546875	1.203018051147461	-0.109410888671875	3.155078369140625	1.18308479309082	-0.1246383056640625	3.25307666015625	1.14953288269043	-0.15485400390625	3.0884892578125	1.133763305664063	-0.206421875	2.902600830078125	1.44109033203125	0.47647412109375	2.820965087890625	1.417761901855469	0.576658935546875	2.8464814453125	1.30098486328125	0.8311533203125	2.89729638671875	1.215424942016602	1.043531982421875	2.91808349609375	1.225976852416992	1.144405517578125
161	5.333334	2.96327734375	0.9414026565551757	0.4629317626953125	2.94024658203125	1.118088104248047	0.4583194580078125	2.92185205078125	1.259334716796875	0.4543702392578125	2.93273095703125	1.475640808105469	0.4662200927734375	2.960247314453125	1.439634155273438	0.4476627197265625	3.07176416015625	1.407593872070313	0.3643870849609375	3.0838623046875	1.302172729492187	0.1095084228515625	3.0935751953125	1.214607070922852	-0.1048101806640625	3.1855869140625	1.193113327026367	-0.1228929443359375	3.28422265625	1.16153254699707	-0.153351318359375	3.118154296875	1.135340576171875	-0.1977344970703125	2.90074462890625	1.440314453125	0.4789578857421875	2.81372998046875	1.420797058105469	0.5754483642578125	2.8289951171875	1.303186157226563	0.8305347900390625	2.86540380859375	1.210423614501953	1.042978149414062	2.883379150390625	1.233518630981445	1.142341918945313
162	5.366666999999999	2.9701630859375	0.9426524581909179	0.457466552734375	2.94816552734375	1.120504241943359	0.4536630859375	2.930970458984375	1.262651885986328	0.44790625	2.940593994140625	1.480107757568359	0.462075439453125	2.9697060546875	1.444052520751953	0.445411865234375	3.0872666015625	1.409271392822266	0.3705888671875	3.116099609375	1.300893585205078	0.11660009765625	3.1396572265625	1.211321868896484	-0.0972344970703125	3.234495849609375	1.19309440612793	-0.103014892578125	3.34020556640625	1.171961151123047	-0.1158585205078125	3.186281494140625	1.160482696533203	-0.193924560546875	2.90757470703125	1.444462799072266	0.472080078125	2.8141201171875	1.420670043945313	0.56240576171875	2.806607666015625	1.312130218505859	0.823546142578125	2.8066826171875	1.222615570068359	1.04189013671875	2.8090458984375	1.228199615478516	1.14588330078125
163	5.399999999999999	2.969213134765625	0.9397657165527343	0.458166748046875	2.948986572265625	1.119089614868164	0.447256103515625	2.93245556640625	1.262539733886719	0.441041259765625	2.94648779296875	1.481190734863281	0.460992431640625	2.975225341796875	1.444673950195313	0.4434482421875	3.0978662109375	1.419990234375	0.3704052734375	3.145212890625	1.301941955566406	0.1209193115234375	3.184043701171875	1.204679275512695	-0.089495849609375	3.274517333984375	1.192757583618164	-0.124053466796875	3.383253173828125	1.192460464477539	-0.1369560546875	3.185736328125	1.18655632019043	-0.216373779296875	2.912397216796875	1.44567919921875	0.469950439453125	2.8212607421875	1.425275024414062	0.565020263671875	2.7838076171875	1.319130920410156	0.82721533203125	2.763073974609375	1.231917129516602	1.047700439453125	2.74869140625	1.233944229125977	1.151758056640625
164	5.433333999999999	2.96367724609375	0.9459492454528808	0.457552001953125	2.946145751953125	1.12624592590332	0.445002197265625	2.93160400390625	1.270498382568359	0.437739013671875	2.945188232421875	1.489981842041016	0.45942041015625	2.974880126953125	1.453286102294922	0.443278564453125	3.10304541015625	1.435026824951172	0.37687353515625	3.181657470703125	1.312117065429687	0.136413330078125	3.247046875	1.210016632080078	-0.06613671875	3.336590087890625	1.203812713623047	-0.105492431640625	3.445170166015625	1.207137939453125	-0.1226514892578125	3.255420166015625	1.201933349609375	-0.1979219970703125	2.910401123046875	1.454385223388672	0.466359375	2.81190283203125	1.433153045654297	0.55447021484375	2.7424560546875	1.337581237792969	0.81556884765625	2.68361279296875	1.257781372070312	1.033091064453125	2.65548291015625	1.256446594238281	1.134789794921875
165	5.466667	2.95693701171875	0.9397349853515625	0.464392822265625	2.94371728515625	1.119551284790039	0.45250830078125	2.933320556640625	1.263269714355469	0.442300537109375	2.948638916015625	1.481644165039063	0.463009765625	2.978410888671875	1.444647888183594	0.448540283203125	3.11177734375	1.438582153320312	0.3925107421875	3.216445556640625	1.307817199707031	0.1682774658203125	3.30370068359375	1.199174545288086	-0.020841552734375	3.394439208984375	1.196840621948242	-0.0565157470703125	3.502267333984375	1.208602890014648	-0.07106750488281249	3.329820068359375	1.19635774230957	-0.14732763671875	2.913296630859375	1.446706176757812	0.468580810546875	2.8115537109375	1.428041748046875	0.5524931640625	2.70727099609375	1.342125122070313	0.8036328125	2.61950634765625	1.270457214355469	1.01279736328125	2.57611962890625	1.272654357910156	1.108399658203125
166	5.499999999999999	2.14867236328125	1.154420288085938	2.21054443359375	2.1172900390625	1.332322601318359	2.21001611328125	2.0907109375	1.474276428222656	2.210079345703125	2.09365771484375	1.692941101074219	2.232552001953125	2.08485205078125	1.653837097167969	2.261820068359375	2.040552978515625	1.640212036132813	2.398950439453125	1.841338500976563	1.484363983154297	2.51863037109375	1.673628295898437	1.354046875	2.61886572265625	1.64104443359375	1.341429962158203	2.70989404296875	1.627377197265625	1.345220947265625	2.818384521484375	1.56173583984375	1.357221099853516	2.6779150390625	2.09938916015625	1.65984765625	2.195517578125	2.17760009765625	1.659460815429687	2.0877412109375	2.4181279296875	1.601502319335937	1.946050659179688	2.61751220703125	1.553248596191406	1.825722045898438	2.707737060546875	1.5680341796875	1.774120727539062
167	5.533333999999999	2.94599169921875	1.011212112426758	0.57306982421875	2.93611767578125	1.191081909179688	0.576742431640625	2.929242919921875	1.334942413330078	0.5790734863281251	2.906171142578125	1.548361572265625	0.623748046875	2.9404375	1.5135107421875	0.63160107421875	3.07255224609375	1.520927368164062	0.68934375	3.3271953125	1.421193969726563	0.633666015625	3.541009033203125	1.337967498779297	0.58648876953125	3.630093505859375	1.335262817382812	0.625400634765625	3.737261962890625	1.331774749755859	0.645690185546875	3.65727978515625	1.370707336425781	0.55014892578125	2.88060400390625	1.513170776367188	0.599366455078125	2.75031884765625	1.49460205078125	0.581441650390625	2.4905888671875	1.391671417236328	0.634456787109375	2.2729169921875	1.306427642822266	0.674694091796875	2.1712529296875	1.299672760009766	0.698841552734375
168	5.566667	2.945126953125	1.015116851806641	0.57592431640625	2.930921142578125	1.196045074462891	0.581572998046875	2.9201103515625	1.340739562988281	0.585781005859375	2.887685791015625	1.554329650878906	0.632160400390625	2.9228193359375	1.52017529296875	0.6415224609375	3.05039208984375	1.531210083007812	0.71059375	3.314832275390625	1.437495758056641	0.690856201171875	3.537046875	1.359802124023437	0.673366943359375	3.6222060546875	1.36832177734375	0.7211142578125	3.6870107421875	1.327716094970703	0.642085693359375	3.6569619140625	1.393436614990234	0.650184814453125	2.864430419921875	1.518448181152344	0.60576171875	2.735596435546875	1.498196166992187	0.575658447265625	2.4707744140625	1.389502838134766	0.58895849609375	2.2493330078125	1.299737976074219	0.59582568359375	2.150251953125	1.296478302001953	0.631979248046875
169	5.599999999999999	2.95676318359375	1.044913589477539	0.57656787109375	2.93191357421875	1.225966079711914	0.582191650390625	2.91301953125	1.370856201171875	0.586087890625	2.871758544921875	1.584676086425781	0.631733154296875	2.909107421875	1.552152648925781	0.6401342773437499	3.040044921875	1.571267028808594	0.703007080078125	3.314734375	1.502941040039063	0.71208740234375	3.545472412109375	1.446260375976562	0.7189443359375	3.636236328125	1.448182220458984	0.75763330078125	3.69455810546875	1.398602294921875	0.67761279296875	3.669365966796875	1.470739349365234	0.696163818359375	2.84912060546875	1.547125732421875	0.606475830078125	2.719489013671875	1.522459594726562	0.579053955078125	2.461130859375	1.394367370605469	0.568459716796875	2.24525830078125	1.288589904785156	0.556242919921875	2.146544189453125	1.325212188720703	0.5419406738281251
170	5.633333999999999	2.928939208984375	1.011169052124024	0.545586669921875	2.931977783203125	1.192643051147461	0.550566162109375	2.931952392578125	1.337699279785156	0.555909423828125	2.9190390625	1.553758056640625	0.6003181152343749	2.95134912109375	1.516823181152344	0.60927587890625	3.083339599609375	1.516431884765625	0.6704687499999999	3.3443134765625	1.413638305664062	0.691013916015625	3.562134765625	1.325067932128906	0.71168896484375	3.64656005859375	1.342593383789062	0.7582634277343751	3.74086669921875	1.316890197753906	0.7078762207031249	3.704046875	1.325332458496094	0.7091708984375	2.892158935546875	1.519721496582031	0.57494091796875	2.7603271484375	1.525706787109375	0.552624755859375	2.4942666015625	1.420983459472656	0.533599853515625	2.272191650390625	1.334431396484375	0.515449951171875	2.187743408203125	1.397133056640625	0.50702001953125
171	5.666666999999999	2.92400341796875	1.012868377685547	0.539139404296875	2.92932373046875	1.195962463378906	0.54427001953125	2.931232421875	1.342344696044922	0.5496650390625	2.925027587890625	1.559562194824219	0.599700439453125	2.956468994140625	1.521085632324219	0.607794677734375	3.08887939453125	1.517542236328125	0.67114697265625	3.35466064453125	1.423330291748047	0.703505859375	3.5755546875	1.340918121337891	0.73764453125	3.6466044921875	1.330459686279297	0.8056484375	3.662853515625	1.349696197509766	0.697558349609375	3.66384619140625	1.275827209472656	0.6575080566406249	2.8968212890625	1.526693603515625	0.5733198242187501	2.76588037109375	1.531666198730469	0.54052783203125	2.491970458984375	1.444475250244141	0.508733642578125	2.263507080078125	1.372369323730469	0.480404052734375	2.180569580078125	1.393516662597656	0.41704248046875
172	5.7	2.9111845703125	1.010974655151367	0.496043212890625	2.91911376953125	1.192826141357422	0.499376708984375	2.92322412109375	1.338256072998047	0.50341259765625	2.92288427734375	1.553313171386719	0.556637939453125	2.953768310546875	1.514448913574219	0.56276220703125	3.08827880859375	1.5052421875	0.61845849609375	3.3540390625	1.418464965820313	0.655365234375	3.565998291015625	1.329733276367187	0.7120903320312501	3.636397216796875	1.334614776611328	0.78046923828125	3.717590576171875	1.316036834716797	0.70821435546875	3.69343798828125	1.344186981201172	0.682749755859375	2.89322265625	1.521551452636719	0.531142822265625	2.762968505859375	1.528704711914063	0.49963916015625	2.48795849609375	1.455641967773438	0.4597705078125	2.25864453125	1.395300506591797	0.42485595703125	2.16000830078125	1.433571350097656	0.42516552734375
173	5.733334	2.9121904296875	1.01317106628418	0.495593017578125	2.91762548828125	1.195434295654297	0.503468017578125	2.919882080078125	1.341124176025391	0.5111787109375	2.916059326171875	1.554806701660156	0.571641845703125	2.94745263671875	1.516058410644531	0.576879150390625	3.078190185546875	1.506825317382813	0.6417626953125	3.33893115234375	1.416169250488281	0.702740966796875	3.535978515625	1.317136688232422	0.790295166015625	3.624407958984375	1.334181304931641	0.7503701171875	3.6987587890625	1.344184234619141	0.669181640625	3.634981689453125	1.323023498535156	0.685785400390625	2.88705810546875	1.523457885742188	0.544667724609375	2.7590380859375	1.531177856445312	0.504022216796875	2.49083740234375	1.459124572753906	0.427522216796875	2.26585546875	1.394527770996094	0.3732490234375	2.16930517578125	1.436905029296875	0.36172900390625
174	5.766666999999999	2.90761962890625	1.03173649597168	0.471763671875	2.910021484375	1.213621887207031	0.48272119140625	2.91269140625	1.359040466308594	0.491109375	2.9124365234375	1.572130615234375	0.552510986328125	2.93876513671875	1.531081665039062	0.563841796875	3.04161083984375	1.517209716796875	0.66656201171875	3.2697119140625	1.372878082275391	0.749105224609375	3.46349365234375	1.253925720214844	0.8156267089843749	3.55262744140625	1.283158050537109	0.78604833984375	3.623611328125	1.330316009521484	0.7159111328125	3.56474462890625	1.290150695800781	0.714748291015625	2.88771142578125	1.543182861328125	0.519431640625	2.77776953125	1.558578735351563	0.443799072265625	2.5242900390625	1.48691650390625	0.32833935546875	2.31330078125	1.427716613769531	0.23069189453125	2.221261474609375	1.470870697021484	0.200991943359375
175	5.8	2.92868212890625	1.063452041625977	0.44184521484375	2.92039013671875	1.247615524291992	0.44865673828125	2.9155263671875	1.394940368652344	0.45333642578125	2.9292333984375	1.611158630371094	0.512145263671875	2.95045361328125	1.567587280273437	0.526976318359375	3.03706005859375	1.54031201171875	0.6436171875	3.2182177734375	1.359483642578125	0.7706328125	3.37043603515625	1.207799133300781	0.8771171875	3.467048583984375	1.224048233032227	0.8593408203125	3.5425087890625	1.245851928710938	0.77987890625	3.468558837890625	1.25537385559082	0.789870849609375	2.9052021484375	1.583524536132813	0.476572509765625	2.803829833984375	1.617202026367187	0.39242138671875	2.54717724609375	1.515785461425781	0.299616455078125	2.32671826171875	1.415127624511719	0.283849365234375	2.24384375	1.413534759521484	0.215857666015625
176	5.833334	2.95116015625	1.094080993652344	0.4415537109375	2.926552490234375	1.276262939453125	0.452684814453125	2.916901611328125	1.422989685058594	0.460233154296875	2.923674560546875	1.640232360839844	0.5149248046875	2.93590966796875	1.596396362304688	0.537037841796875	2.9787900390625	1.552921508789062	0.67138525390625	3.12514306640625	1.368643707275391	0.83264501953125	3.24828125	1.214115905761719	0.967874267578125	3.3424365234375	1.195011077880859	0.9423525390625	3.42911083984375	1.253659515380859	0.90374267578125	3.35025634765625	1.259880340576172	0.86420751953125	2.91126708984375	1.612378784179687	0.474080810546875	2.8428388671875	1.6246298828125	0.357466796875	2.615732666015625	1.532295837402344	0.201301025390625	2.426529541015625	1.455353332519531	0.070643310546875	2.35982763671875	1.470186279296875	-0.011738525390625
177	5.866666999999999	2.99718701171875	1.155320739746094	0.470641845703125	2.95339794921875	1.330906311035156	0.4605810546875	2.93728759765625	1.474729064941406	0.45350830078125	2.934747314453125	1.693213989257813	0.483570556640625	2.94722412109375	1.653181091308594	0.510425537109375	2.99770654296875	1.648450927734375	0.64651220703125	3.12269384765625	1.494284729003906	0.845068359375	3.1481875	1.344958862304688	1.025542724609375	3.230853759765625	1.353042602539062	1.0772197265625	3.32461572265625	1.360348449707031	1.020603515625	3.274196044921875	1.348105529785156	0.9669165039062499	2.92516455078125	1.661148498535156	0.44620751953125	2.85967724609375	1.6675703125	0.32993359375	2.6771142578125	1.57170361328125	0.13168115234375	2.46054150390625	1.486902282714844	0.07840283203124999	2.45914453125	1.4731796875	-0.02601953125
178	5.899999999999999	2.99470654296875	1.158836639404297	0.487436767578125	2.947120849609375	1.333455963134766	0.477362060546875	2.926777099609375	1.476679229736328	0.468793701171875	2.911822265625	1.6958623046875	0.48864453125	2.925201904296875	1.65775927734375	0.5177871093750001	2.963798828125	1.639996459960937	0.656678955078125	3.08979931640625	1.490251129150391	0.8580112304687501	3.13969970703125	1.346846466064453	1.03823095703125	3.2225751953125	1.366412261962891	1.086408203125	3.31545849609375	1.383215606689453	1.03033984375	3.27129443359375	1.347852569580078	0.982195068359375	2.905453857421875	1.661719360351563	0.45244482421875	2.8561484375	1.669268432617188	0.328484130859375	2.72346826171875	1.601296142578125	0.084309326171875	2.54498828125	1.5273427734375	-0.055779296875	2.59591162109375	1.532079345703125	-0.147875
179	5.933333999999999	3.036611328125	1.171635375976563	0.488822509765625	2.994603515625	1.346703155517578	0.47928466796875	2.977987060546875	1.489635162353516	0.471002685546875	2.965140869140625	1.708573120117188	0.47705126953125	2.97771240234375	1.6724169921875	0.5084863281250001	3.0218408203125	1.660032958984375	0.64548486328125	3.156527099609375	1.5223251953125	0.847679443359375	3.163224609375	1.384372711181641	1.037049560546875	3.23063525390625	1.391719940185547	1.106842041015625	3.1848896484375	1.375693878173828	1.008994384765625	3.2846640625	1.412357391357422	1.09151806640625	2.9588798828125	1.672512817382813	0.443138427734375	2.9134072265625	1.668914428710937	0.3183125	2.799645751953125	1.566802978515625	0.07831958007812501	2.59607275390625	1.475499481201172	-0.0026622314453125	2.601300048828125	1.51495703125	-0.0995831298828125
180	5.966667	3.038548828125	1.162777709960938	0.4857281494140625	3.00086865234375	1.339124176025391	0.4837396240234375	2.988076416015625	1.482703277587891	0.4811297607421875	2.981251220703125	1.701807739257812	0.4915211181640625	2.992177734375	1.664664428710938	0.5224368896484375	3.0279326171875	1.653284790039062	0.6619810791015625	3.145131591796875	1.523797973632813	0.8799852294921875	3.114044921875	1.395875854492187	1.073984741210938	3.146530517578125	1.413767120361328	1.163978637695313	3.178343505859375	1.392276489257813	1.061723754882812	3.18522900390625	1.466769744873047	1.148716674804688	2.974658447265625	1.66663037109375	0.4567357177734375	2.93899072265625	1.666734619140625	0.3286749267578125	2.86856494140625	1.576460205078125	0.068099365234375	2.70903662109375	1.482226287841797	-0.080349853515625	2.6621669921875	1.566035034179687	-0.1223397216796875
181	5.999999999999999	3.028109130859375	1.152082321166992	0.49380224609375	2.988313720703125	1.327280853271484	0.490507568359375	2.96200146484375	1.468485778808594	0.48814990234375	2.96035693359375	1.686959899902344	0.49725927734375	2.965987548828125	1.649804626464844	0.5292744140625	2.9883232421875	1.65385400390625	0.671456787109375	3.081208740234375	1.579137145996094	0.922971435546875	3.046983154296875	1.490236083984375	1.1362744140625	3.111783935546875	1.505462707519531	1.206811279296875	3.0631728515625	1.482750183105469	1.11212353515625	3.167690185546875	1.415669982910156	1.1190244140625	2.957380615234375	1.65193994140625	0.46207568359375	2.927084228515625	1.659473266601562	0.3333485107421875	2.862941162109375	1.579034423828125	0.06906787109375	2.7649072265625	1.499853759765625	-0.131139404296875	2.815858154296875	1.562896301269531	-0.196978759765625
182	6.033333999999999	3.021071044921875	1.149080261230469	0.484743896484375	2.97968896484375	1.327895141601563	0.486658203125	2.95124755859375	1.471835662841797	0.488853271484375	2.9621435546875	1.693677429199219	0.51251806640625	2.9621630859375	1.653564636230469	0.543079345703125	2.975313232421875	1.64531298828125	0.689332763671875	3.03159326171875	1.575862365722656	0.959226318359375	3.02690234375	1.525599731445312	1.192451171875	3.05276123046875	1.579105651855469	1.27171826171875	3.04034912109375	1.498340209960938	1.196340576171875	2.94375390625	1.527399475097656	1.293522705078125	2.960682373046875	1.660367614746094	0.474193115234375	2.949222412109375	1.66747119140625	0.339563232421875	2.9217548828125	1.594153686523438	0.060653564453125	2.8598994140625	1.531953186035156	-0.1645084228515625	2.92474853515625	1.576471984863281	-0.236558837890625
183	6.066667	3.029549560546875	1.157014770507812	0.4792203369140625	2.9854541015625	1.337078918457031	0.4778914794921875	2.94500927734375	1.479637847900391	0.4751834716796875	2.963250244140625	1.702485595703125	0.5052396240234375	2.957754638671875	1.661500732421875	0.5349764404296875	2.95623193359375	1.646573852539063	0.6827650146484375	2.970417236328125	1.58615234375	0.9631378173828125	2.905318115234375	1.536634887695313	1.189850708007812	2.8857861328125	1.532122192382813	1.287884643554688	2.852221923828125	1.536621337890625	1.394940551757812	2.8892529296875	1.53842431640625	1.326504028320312	2.964869140625	1.669609252929688	0.4658824462890625	2.970254150390625	1.674710693359375	0.3294254150390625	3.01180859375	1.58063037109375	0.05550439453125	2.96501123046875	1.511889495849609	-0.1739586181640625	2.9991240234375	1.551861328125	-0.2680135498046875
184	6.099999999999999	3.03867236328125	1.1605009765625	0.47122802734375	2.994010986328125	1.341036315917969	0.46935546875	2.9509521484375	1.483277526855469	0.46473388671875	2.970281005859375	1.70601513671875	0.4999482421875	2.96001953125	1.664743286132813	0.5282734375	2.938481689453125	1.648567199707031	0.674845703125	2.90504931640625	1.569894836425781	0.94995703125	2.8047255859375	1.529079711914062	1.166134765625	2.74997705078125	1.514119934082031	1.248935302734375	2.68569580078125	1.504121704101562	1.34089794921875	2.785658203125	1.566629089355469	1.279545166015625	2.9762490234375	1.673406066894531	0.460572021484375	3.000439208984375	1.681755920410156	0.325882568359375	3.09199169921875	1.575830200195313	0.0678883056640625	3.07025732421875	1.5332314453125	-0.172249267578125	3.11388232421875	1.567922180175781	-0.2648565673828125
185	6.133333999999999	3.039965087890625	1.162108596801758	0.467537353515625	2.99683984375	1.340861999511719	0.462629150390625	2.95414453125	1.481363189697266	0.454735595703125	2.965499755859375	1.702395141601563	0.48826708984375	2.953486572265625	1.661700805664063	0.515720458984375	2.919397705078125	1.65251708984375	0.65882275390625	2.860255615234375	1.573164916992188	0.9260087890624999	2.706240478515625	1.525722412109375	1.1026923828125	2.6546171875	1.498464691162109	1.183	2.583307861328125	1.477780242919922	1.2660634765625	2.63833203125	1.519341552734375	1.211930908203125	2.9757705078125	1.669824951171875	0.45051318359375	3.0115908203125	1.685555786132813	0.32068408203125	3.15210107421875	1.582821533203125	0.0883343505859375	3.1690869140625	1.536599731445313	-0.1487742919921875	3.2015859375	1.570462524414062	-0.2448212890625
186	6.166666999999999	3.04184423828125	1.157500610351562	0.464439208984375	2.99892919921875	1.334141784667969	0.453237548828125	2.96058154296875	1.474107604980469	0.441479248046875	2.96518115234375	1.692846984863281	0.47686328125	2.95036767578125	1.652276123046875	0.50212646484375	2.898281982421875	1.643437377929688	0.63816015625	2.7960498046875	1.552013061523438	0.8846796875	2.62607861328125	1.494276733398437	1.039071533203125	2.566322998046875	1.470150634765625	1.113301513671875	2.47888232421875	1.454955444335937	1.178805908203125	2.54672802734375	1.487760498046875	1.1406728515625	2.980352783203125	1.660928405761719	0.440925048828125	3.03017041015625	1.685706848144531	0.318745849609375	3.208656494140625	1.592660339355469	0.113547119140625	3.26028662109375	1.538733825683594	-0.1143017578125	3.29966650390625	1.569976440429687	-0.207444580078125
187	6.2	3.04470947265625	1.159548645019531	0.4503951416015625	3.00259619140625	1.335664154052734	0.4375472412109375	2.964589111328125	1.475078826904297	0.4240760498046875	2.962468994140625	1.693458251953125	0.4573797607421875	2.9461201171875	1.652998046875	0.4815289306640625	2.88066748046875	1.644267211914062	0.6111380615234375	2.75039599609375	1.542197998046875	0.8384691162109374	2.550089111328125	1.480136627197266	0.9467476806640625	2.48823876953125	1.465617584228516	1.021342163085937	2.43482666015625	1.449758941650391	1.116129516601563	2.460917236328125	1.43747900390625	1.045502319335937	2.981293701171875	1.6615888671875	0.4234071044921875	3.04498828125	1.689120361328125	0.3089857177734375	3.25032666015625	1.5934541015625	0.1335648193359375	3.34397265625	1.533057861328125	-0.0778603515625	3.399833740234375	1.560435302734375	-0.1630672607421875
188	6.233334	3.050515625	1.154401962280273	0.4284058837890625	3.00797900390625	1.328939514160156	0.4093450927734375	2.9718642578125	1.467686706542969	0.3919273681640625	2.96962548828125	1.684502380371094	0.4282091064453125	2.950213134765625	1.644183715820313	0.4496793212890625	2.872724609375	1.636288330078125	0.5716917724609375	2.6994150390625	1.531939880371094	0.7650245361328125	2.495306396484375	1.461227478027344	0.8572130126953125	2.422073486328125	1.449135986328125	0.9204447021484375	2.37082568359375	1.432024230957031	1.015590942382812	2.39275439453125	1.418322662353516	0.9425198974609375	2.991403564453125	1.652960998535156	0.3961065673828125	3.06525244140625	1.684464294433594	0.2898634033203125	3.293310546875	1.582980590820313	0.152081787109375	3.407561279296875	1.535872497558594	-0.051122802734375	3.483874267578125	1.554641418457031	-0.1207391357421875
189	6.266666999999999	3.04566259765625	1.146530456542969	0.4245701904296875	3.004697998046875	1.319948120117187	0.4005531005859375	2.97315966796875	1.459076293945313	0.3829288330078125	2.96250537109375	1.67484521484375	0.4176483154296875	2.94052392578125	1.634487548828125	0.4357667236328125	2.84490185546875	1.62833642578125	0.5433536376953125	2.645752197265625	1.51898095703125	0.7044302978515625	2.4336376953125	1.441233581542969	0.7644512939453125	2.350271484375	1.427094421386719	0.8120762939453126	2.367021240234375	1.403587615966797	0.9170811767578125	2.31519970703125	1.384113922119141	0.7834586181640625	2.9893916015625	1.643711364746094	0.3896490478515625	3.080218994140625	1.678495544433594	0.2996092529296875	3.325103515625	1.580774353027344	0.1946827392578125	3.47359130859375	1.530480224609375	0.0173311767578125	3.564314697265625	1.548417541503906	-0.0313111572265625
190	6.3	3.03455517578125	1.134956558227539	0.4285621337890625	3.000337646484375	1.309046722412109	0.4050677490234375	2.97265771484375	1.448090118408203	0.3857803955078125	2.962435302734375	1.662403686523438	0.4231766357421875	2.937678955078125	1.62244140625	0.4375928955078125	2.83196533203125	1.61987841796875	0.5344578857421876	2.61341943359375	1.505032379150391	0.6605413818359375	2.39565478515625	1.426504302978516	0.6839342041015625	2.310886474609375	1.407906951904297	0.7263553466796875	2.292822265625	1.378093109130859	0.8289932861328125	2.28113916015625	1.360330108642578	0.6891451416015625	2.99173974609375	1.6312958984375	0.3981395263671875	3.09055078125	1.667244140625	0.3184608154296875	3.343022216796875	1.572381225585938	0.2345362548828125	3.5153720703125	1.509025848388672	0.0869007568359375	3.60581005859375	1.556537109375	0.0673721923828125
191	6.333334	3.039913818359375	1.113200988769531	0.4331767578125	3.0050068359375	1.286658447265625	0.405138671875	2.978100830078125	1.425801544189453	0.384497802734375	2.97227197265625	1.640662353515625	0.42090966796875	2.945558837890625	1.601468078613281	0.4340458984375	2.83273046875	1.604572204589844	0.522729248046875	2.607140625	1.47396435546875	0.617851318359375	2.38806884765625	1.395145568847656	0.611921630859375	2.30077783203125	1.369072387695312	0.644318359375	2.20102099609375	1.345546020507812	0.67992041015625	2.271279541015625	1.322845855712891	0.637130126953125	3.001978515625	1.608576904296875	0.397541015625	3.109703369140625	1.643562255859375	0.3296473388671875	3.3637744140625	1.552897094726562	0.244994873046875	3.5686015625	1.474900634765625	0.15790673828125	3.650380126953125	1.506583374023438	0.1018076171875
192	6.366666999999999	3.04448681640625	1.096152648925781	0.4335885009765625	3.01519677734375	1.272225463867187	0.401393310546875	2.99178857421875	1.412991302490234	0.3756710205078125	2.99131396484375	1.629859008789063	0.4167039794921875	2.9607841796875	1.591389526367188	0.4251341552734375	2.834767578125	1.585173828125	0.4972584228515625	2.587985595703125	1.460397796630859	0.5468155517578125	2.374170166015625	1.365184509277344	0.5182471923828125	2.28101513671875	1.351113555908203	0.5448450927734375	2.195912841796875	1.333983367919922	0.6121617431640625	2.25540087890625	1.297813293457031	0.5142950439453124	3.02280029296875	1.596294921875	0.3966617431640625	3.144615966796875	1.611634155273437	0.3437406005859375	3.4162626953125	1.535778564453125	0.2948021240234375	3.63285302734375	1.471779876708984	0.2172904052734375	3.7310625	1.495522857666016	0.1872672119140625
193	6.399999999999999	3.04854296875	1.081104782104492	0.417833740234375	3.012611572265625	1.255673522949219	0.3750775146484375	2.987209716796875	1.397724517822266	0.3496505126953125	2.98106298828125	1.615981384277344	0.3951949462890625	2.95005322265625	1.576658996582031	0.4004683837890625	2.818174560546875	1.556175903320312	0.4617625732421875	2.566476806640625	1.427336975097656	0.4872200927734375	2.35501513671875	1.31753369140625	0.4893428955078125	2.26684033203125	1.292912872314453	0.4518536376953125	2.2932646484375	1.306070709228516	0.5588665771484375	2.27758984375	1.232250122070313	0.4176024169921875	3.014757080078125	1.582774780273438	0.3768900146484375	3.143527099609375	1.58575439453125	0.3361058349609375	3.42499072265625	1.523705261230469	0.3114888916015625	3.652434326171875	1.478180541992188	0.2449998779296875	3.755101806640625	1.464894653320312	0.2199290771484375
194	6.433333999999999	3.034864990234375	1.077187744140625	0.3464498291015625	3.003928955078125	1.246653656005859	0.2940355224609375	2.983326171875	1.386851684570312	0.2686907958984375	2.97103369140625	1.601867797851563	0.3090877685546875	2.9395498046875	1.563733520507812	0.3077235107421875	2.799477783203125	1.542771606445313	0.3352457275390625	2.558760498046875	1.402869018554687	0.3187010498046875	2.3648486328125	1.299500579833984	0.238001953125	2.28680810546875	1.28133187866211	0.18300146484375	2.31288427734375	1.267898254394531	0.288041015625	2.2759033203125	1.262795623779297	0.145072509765625	3.0067587890625	1.568566528320313	0.2991820068359375	3.139118408203125	1.575791259765625	0.2923468017578125	3.41061669921875	1.498725250244141	0.3256959228515625	3.637377685546875	1.434146820068359	0.3502813720703125	3.741829833984375	1.440293670654297	0.3518131103515625
195	6.466667	3.068748046875	1.117487396240234	0.2792762451171875	3.01933251953125	1.280521026611328	0.23354833984375	2.9872431640625	1.415927459716797	0.21073876953125	2.9799384765625	1.628308471679687	0.240999755859375	2.94993017578125	1.590808471679688	0.24745751953125	2.8178486328125	1.572216918945312	0.2941978759765625	2.60328125	1.408125946044922	0.3352200927734375	2.42278759765625	1.275715179443359	0.2854779052734375	2.3281328125	1.284925628662109	0.2810687255859375	2.3449716796875	1.262392211914062	0.3841312255859375	2.2864150390625	1.276854949951172	0.302615478515625	3.01292333984375	1.595361206054688	0.2265252685546875	3.139489990234375	1.59807470703125	0.1968675537109375	3.372342041015625	1.471012542724609	0.2813309326171875	3.567284423828125	1.351533233642578	0.3219124755859375	3.661484375	1.338752716064453	0.3602647705078125
196	6.499999999999999	3.065407470703125	1.106845779418945	0.2526231689453125	3.02637353515625	1.268831817626953	0.208021728515625	3.00208642578125	1.403397705078125	0.1901995849609375	2.98893310546875	1.612804748535156	0.1961859130859375	2.958911865234375	1.576334350585938	0.1999779052734375	2.8226435546875	1.570324157714844	0.22227734375	2.62822021484375	1.389745788574219	0.19105224609375	2.472159423828125	1.2364892578125	0.1416253662109375	2.3967255859375	1.236411712646484	0.1961893310546875	2.3651064453125	1.239735931396484	0.2957047119140625	2.37667333984375	1.245467803955078	0.228733154296875	3.023433349609375	1.580024169921875	0.192443359375	3.150013671875	1.58295947265625	0.180796142578125	3.358533203125	1.4520712890625	0.2969791259765625	3.536032958984375	1.321765533447266	0.352485595703125	3.603427734375	1.343460571289063	0.423448486328125
197	6.533333999999999	3.073563232421875	1.086853179931641	0.243221435546875	3.04267431640625	1.252967681884766	0.206251220703125	3.02000341796875	1.388997161865234	0.196183837890625	2.993638916015625	1.597811645507813	0.194696044921875	2.9655556640625	1.559495239257813	0.193597412109375	2.827351318359375	1.568621826171875	0.188806640625	2.645652099609375	1.386826751708985	0.1132440185546875	2.508325439453125	1.232419311523437	0.024587158203125	2.42370458984375	1.226356292724609	0.0635404052734375	2.40513720703125	1.221251922607422	0.166510986328125	2.42792431640625	1.216084869384766	0.1353065185546875	3.030181640625	1.56710498046875	0.1983087158203125	3.156081787109375	1.586995971679688	0.201238525390625	3.374186279296875	1.451351959228516	0.2936854248046875	3.560733642578125	1.321405059814453	0.306424560546875	3.57776513671875	1.332954315185547	0.4048109130859375
198	6.566667	3.065527587890625	1.072301315307617	0.32175341796875	3.03845263671875	1.237403564453125	0.281048828125	3.016055908203125	1.372548126220703	0.2675035400390625	2.989196044921875	1.580245483398437	0.27434423828125	2.962107666015625	1.5423798828125	0.265958251953125	2.830194091796875	1.536527465820313	0.225954345703125	2.72031494140625	1.383316375732422	0.037306884765625	2.67305126953125	1.273625274658203	-0.152018798828125	2.6233310546875	1.241622711181641	-0.223719482421875	2.53556591796875	1.196152374267578	-0.1904656982421875	2.59626708984375	1.247038299560547	-0.2465078125	3.02455712890625	1.549333129882812	0.282401611328125	3.150217529296875	1.564828002929687	0.29133642578125	3.36365966796875	1.420396392822266	0.3775576171875	3.547583251953125	1.288485290527344	0.390145751953125	3.562189697265625	1.296270294189453	0.48883447265625
199	6.599999999999999	3.02093701171875	1.05767350769043	0.382271484375	3.00635986328125	1.225016494750977	0.337619384765625	2.98692529296875	1.361654235839844	0.32148583984375	2.94750048828125	1.569018798828125	0.335022216796875	2.92723291015625	1.531180236816406	0.31409912109375	2.82109130859375	1.517062194824219	0.22504443359375	2.806832763671875	1.373705505371094	-0.0023916015625	2.85474169921875	1.280983459472656	-0.2028067626953125	2.86902783203125	1.251755294799805	-0.2907977294921875	2.86905908203125	1.215940963745117	-0.389789306640625	2.83852099609375	1.231937973022461	-0.3257567138671875	2.979532958984375	1.537988159179688	0.353046875	3.0846259765625	1.555488464355469	0.424213134765625	3.263184814453125	1.4365341796875	0.595142333984375	3.460744873046875	1.331481750488281	0.64303466796875	3.494637451171875	1.349645324707031	0.736439208984375
200	6.633333999999999	3.023093505859375	1.037351791381836	0.3925751953125	3.00403662109375	1.206315704345703	0.348817626953125	2.98082373046875	1.342982818603516	0.32678857421875	2.92650537109375	1.5494990234375	0.33397119140625	2.913740234375	1.510819152832031	0.308130126953125	2.853350341796875	1.482269104003906	0.1843154296875	2.92912841796875	1.372146697998047	-0.05252197265625	3.00397021484375	1.282583679199219	-0.2486810302734375	3.098031982421875	1.286075500488281	-0.259666259765625	3.046514404296875	1.240635040283203	-0.3408408203125	3.0379677734375	1.248067138671875	-0.3640792236328125	2.95563671875	1.519472839355469	0.3586875	3.04754052734375	1.531658081054688	0.4489970703125	3.2587666015625	1.418833923339844	0.58842626953125	3.464267333984375	1.331396911621094	0.648031982421875	3.465746337890625	1.327324920654297	0.749975830078125
201	6.666666999999999	2.99618896484375	1.016719223022461	0.37944921875	2.98235986328125	1.184702178955078	0.338126220703125	2.96004345703125	1.320439422607422	0.32007421875	2.919724853515625	1.527704345703125	0.3160927734375	2.908336181640625	1.489720855712891	0.289619384765625	2.8678759765625	1.465062164306641	0.15888525390625	2.9958603515625	1.355367431640625	-0.050508544921875	3.10726171875	1.264992095947266	-0.22464599609375	3.176107177734375	1.262669799804688	-0.288117919921875	3.243443359375	1.248021697998047	-0.367485107421875	3.138441650390625	1.272750183105469	-0.335611083984375	2.94268505859375	1.496872589111328	0.344885498046875	3.0162109375	1.507998626708984	0.4489775390625	3.2392041015625	1.40955776977539	0.573886474609375	3.44447705078125	1.333655670166016	0.63946630859375	3.42525	1.312304718017578	0.7361416015625
202	6.7	3.069408447265625	1.007932418823242	0.332539794921875	3.04658154296875	1.17507112121582	0.2984951171875	3.023672607421875	1.309636535644531	0.281313232421875	3.005534423828125	1.518259460449219	0.2835048828125	2.988564208984375	1.482610778808594	0.25749365234375	2.91910400390625	1.47185107421875	0.1388597412109375	3.018506103515625	1.346558959960938	-0.0743919677734375	3.1318212890625	1.254661422729492	-0.2440047607421875	3.149972412109375	1.271613220214844	-0.333507568359375	3.163626220703125	1.267078735351562	-0.436739990234375	3.134385498046875	1.283436706542969	-0.362827392578125	3.026808349609375	1.484807312011719	0.309900390625	3.091971435546875	1.487787536621094	0.41869970703125	3.1209599609375	1.388501708984375	0.669839599609375	3.145000244140625	1.305765991210937	0.879377685546875	3.192215576171875	1.319886657714844	0.966404052734375
203	6.733334	3.07701025390625	1.004747192382812	0.32378955078125	3.048509765625	1.172399383544922	0.297998046875	3.020245361328125	1.3064814453125	0.286533935546875	3.010332763671875	1.51523828125	0.298116943359375	2.994706787109375	1.481741088867187	0.2686748046875	2.94021337890625	1.481417907714844	0.142083984375	3.08584228515625	1.376310180664063	-0.0547054443359375	3.20720263671875	1.287967163085938	-0.2204443359375	3.258646240234375	1.325998565673828	-0.2877186279296875	3.30352587890625	1.299980743408203	-0.378059814453125	3.27077099609375	1.296845031738281	-0.3372470703125	3.02743603515625	1.479612243652344	0.324655029296875	3.08128369140625	1.47867041015625	0.439438720703125	3.070280029296875	1.380407745361328	0.692255126953125	3.078686767578125	1.291984283447266	0.9005500488281249	3.0901943359375	1.302464477539063	0.999289794921875
204	6.766666999999999	3.075125244140625	1.016363815307617	0.311935546875	3.036398681640625	1.182597259521484	0.29907373046875	3.001219482421875	1.314755615234375	0.294371826171875	2.994060302734375	1.521674011230469	0.317214599609375	2.981181640625	1.490485534667969	0.2844586181640625	2.94168310546875	1.502431640625	0.1536600341796875	3.119861572265625	1.427392028808594	-0.02776953125	3.267606201171875	1.364244445800781	-0.1817261962890625	3.354860595703125	1.391840026855469	-0.194395263671875	3.391509765625	1.378658081054688	-0.29047216796875	3.352102294921875	1.38161962890625	-0.280738037109375	3.00742236328125	1.484340026855469	0.3431318359375	3.0472451171875	1.47248681640625	0.4622705078125	3.005382080078125	1.352330810546875	0.700577392578125	2.993364990234375	1.247139419555664	0.89950146484375	3.001302734375	1.244829406738281	0.99863232421875
205	6.8	3.06988232421875	1.008748115539551	0.3041458740234375	3.029024169921875	1.174180801391602	0.281918701171875	2.9907900390625	1.305601196289063	0.27004345703125	2.985342529296875	1.514005615234375	0.2864984130859375	2.975328369140625	1.481981719970703	0.253283203125	2.953128662109375	1.501321746826172	0.1187705078125	3.157435302734375	1.420607696533203	-0.031554443359375	3.328366943359375	1.352786895751953	-0.158419189453125	3.417036376953125	1.379677185058594	-0.1542080078125	3.4657314453125	1.376377075195312	-0.24613720703125	3.435157470703125	1.380956726074219	-0.232707275390625	2.995200439453125	1.477067779541016	0.3147890625	3.022017578125	1.466161224365234	0.438112548828125	2.94980859375	1.351294067382812	0.67295556640625	2.90919287109375	1.249916046142578	0.871087890625	2.918064453125	1.234437377929688	0.9693505859375
206	6.833334	3.07380517578125	0.997754409790039	0.3015927734375	3.024008056640625	1.163854690551758	0.280264892578125	2.980664794921875	1.295920166015625	0.266531494140625	2.9643984375	1.507653015136719	0.276885009765625	2.95845947265625	1.473856384277344	0.243321533203125	2.96205810546875	1.484823364257812	0.10380615234375	3.193872802734375	1.413215881347656	-0.01606494140625	3.397068603515625	1.35766259765625	-0.101005859375	3.481334228515625	1.398834533691406	-0.110824462890625	3.566734619140625	1.394662780761719	-0.17316650390625	3.52915087890625	1.373853515625	-0.1440400390625	2.973693359375	1.471306945800781	0.30738916015625	2.9907841796875	1.460068481445312	0.43454150390625	2.89770361328125	1.330236755371094	0.6592900390625001	2.833800048828125	1.216512069702148	0.848728515625	2.833438232421875	1.201196517944336	0.949099365234375
207	6.866666999999999	3.06536328125	0.9854050903320313	0.3081661376953125	3.017653564453125	1.150876098632813	0.2818900146484375	2.975645751953125	1.282470520019531	0.2641729736328125	2.9588134765625	1.493665435791016	0.2715555419921875	2.95500146484375	1.459663604736328	0.2380894775390625	2.97893359375	1.468122894287109	0.1008304443359375	3.226858154296875	1.402948822021484	0.0165872802734375	3.44146044921875	1.353530426025391	-0.0362769775390625	3.518737060546875	1.402396392822266	-0.0582144775390625	3.604678955078125	1.372678802490234	-0.1117236328125	3.567560791015625	1.380944793701172	-0.0837060546875	2.966156005859375	1.457704864501953	0.302818115234375	2.97483642578125	1.446310516357422	0.4304305419921875	2.852473876953125	1.312037292480469	0.6368043212890625	2.76225390625	1.194405609130859	0.8117930908203125	2.747423583984375	1.175594818115234	0.9101575927734376
208	6.899999999999999	3.068735595703125	0.9798072052001953	0.2902984619140625	3.01972021484375	1.144845413208008	0.2639080810546875	2.977326904296875	1.276189575195313	0.2454613037109375	2.959519775390625	1.487190246582031	0.2547747802734375	2.957153076171875	1.453603881835937	0.220772216796875	2.993311767578125	1.461125671386719	0.0861861572265625	3.251081298828125	1.407095397949219	0.0276978759765625	3.4722001953125	1.367393859863281	-0.0006395263671875	3.562265380859375	1.388729919433594	-0.0170908203125	3.66380126953125	1.394266906738281	-0.04516650390625	3.6020478515625	1.384169250488281	-0.02482373046875	2.965732666015625	1.450869934082031	0.2858524169921875	2.967842041015625	1.434830749511719	0.41322021484375	2.825213623046875	1.291772338867188	0.5996517333984375	2.70756103515625	1.171684280395508	0.7555872802734375	2.68909326171875	1.138612319946289	0.8494539794921875
209	6.933333999999999	3.085911865234375	0.9732563323974609	0.2921826171875	3.0326494140625	1.137828353881836	0.26258349609375	2.9859189453125	1.268423217773437	0.24150634765625	2.969196044921875	1.481108093261719	0.25111767578125	2.9699423828125	1.447596313476562	0.21646240234375	3.036422119140625	1.443795532226563	0.092611572265625	3.301283935546875	1.39390869140625	0.05726806640625	3.527695068359375	1.366169311523437	0.061669921875	3.62148193359375	1.369843994140625	0.07441210937499999	3.67861279296875	1.310307800292969	0.0074136962890625	3.628080078125	1.364206481933594	-0.009373291015625	2.971915283203125	1.444175720214844	0.282541259765625	2.9632021484375	1.429780212402344	0.410803955078125	2.81094921875	1.272812133789063	0.580781005859375	2.682953857421875	1.142649642944336	0.7223857421875	2.630390869140625	1.11915348815918	0.80656591796875
210	6.966667	3.08166552734375	0.9594084930419922	0.28149072265625	3.027875	1.126681381225586	0.2460203857421875	2.982726806640625	1.259942077636719	0.2188292236328125	2.969593017578125	1.477502258300781	0.2277000732421875	2.971582275390625	1.443223937988281	0.1923961181640625	3.04664111328125	1.437564086914062	0.0700677490234375	3.3194853515625	1.387932373046875	0.0564617919921875	3.550255615234375	1.363182983398437	0.07742822265625	3.64510498046875	1.369999450683594	0.0952542724609375	3.63859716796875	1.318662231445312	-0.000187255859375	3.68835302734375	1.355739501953125	0.09161633300781249	2.969841796875	1.439765075683594	0.2599012451171875	2.9533916015625	1.429911987304687	0.390637939453125	2.783041748046875	1.26518994140625	0.5451842041015625	2.63905078125	1.129378555297851	0.6736849365234375	2.582306396484375	1.099717391967773	0.7558575439453125
211	6.999999999999999	3.0948408203125	0.9555670318603515	0.2803421630859375	3.044849609375	1.117631942749024	0.2445322265625	3.003010009765625	1.246843307495117	0.217013916015625	2.984155029296875	1.456936340332031	0.218029296875	2.986177490234375	1.422573547363281	0.185119384765625	3.0503876953125	1.428887878417969	0.0621217041015625	3.31047216796875	1.362273742675781	0.0649453125	3.528236083984375	1.327348815917969	0.111222900390625	3.60581787109375	1.359558715820313	0.152415283203125	3.707482177734375	1.345517578125	0.130297607421875	3.661707275390625	1.328901306152344	0.096437255859375	2.986331787109375	1.421689147949219	0.250498779296875	2.97402001953125	1.413983215332031	0.3774461669921875	2.790561767578125	1.261539184570313	0.5114117431640625	2.63615234375	1.135770950317383	0.6228408203125	2.563437744140625	1.094363510131836	0.67892822265625
212	7.033333999999999	3.08959375	0.9410322875976562	0.2803603515625	3.0434287109375	1.103925354003906	0.2442122802734375	3.00542431640625	1.233978729248047	0.2159708251953125	2.992531494140625	1.444236511230469	0.2126932373046875	2.99368701171875	1.409215881347656	0.1805289306640625	3.06425146484375	1.408831420898438	0.0610972900390625	3.320876220703125	1.335603271484375	0.087403564453125	3.522645263671875	1.32223193359375	0.186233154296875	3.611573486328125	1.326500427246094	0.157860595703125	3.709598388671875	1.333097961425781	0.1212230224609375	3.634933349609375	1.304967651367188	0.1153167724609375	2.993603271484375	1.4096484375	0.2458316650390625	2.98170263671875	1.409512390136719	0.3728929443359375	2.78582763671875	1.252216674804687	0.4803560791015625	2.621615966796875	1.121900726318359	0.5697967529296875	2.531533203125	1.100942596435547	0.6094014892578125
213	7.066667	3.097560302734375	0.9425449829101562	0.27675634765625	3.05064111328125	1.105894958496094	0.2437821044921875	3.012435791015625	1.23635888671875	0.217797119140625	2.996478515625	1.446428161621094	0.218993896484375	2.9995087890625	1.412224670410156	0.18608056640625	3.07487353515625	1.415789672851562	0.06967309570312499	3.3265419921875	1.330209228515625	0.10502099609375	3.52117822265625	1.306326049804687	0.2154873046875	3.609244873046875	1.32245556640625	0.188738525390625	3.70451025390625	1.333974548339844	0.14647119140625	3.62346142578125	1.313433898925781	0.13591455078125	2.99669677734375	1.41105859375	0.25131396484375	2.979362060546875	1.402397521972656	0.377451416015625	2.784286865234375	1.2376181640625	0.474664794921875	2.62095556640625	1.100816711425781	0.5556298828125	2.530109619140625	1.063194976806641	0.5769423828125
214	7.099999999999999	3.10169677734375	0.9353483123779297	0.2622420654296875	3.05378759765625	1.098095336914062	0.2283323974609375	3.01493359375	1.228108306884766	0.201554931640625	2.99981103515625	1.438090301513672	0.1994244384765625	3.001515380859375	1.403295928955078	0.167086669921875	3.073072998046875	1.402059234619141	0.0483623046875	3.323788330078125	1.313648101806641	0.0821170654296875	3.514438720703125	1.302293487548828	0.200911865234375	3.595651611328125	1.335125762939453	0.2332568359375	3.692713623046875	1.315121734619141	0.199216064453125	3.60181005859375	1.334233489990234	0.2871728515625	3.001073974609375	1.403345916748047	0.232345458984375	2.98764306640625	1.396523223876953	0.358984130859375	2.794904052734375	1.233634918212891	0.4632725830078125	2.63343994140625	1.098498107910156	0.5501343994140625	2.543165771484375	1.060179656982422	0.5722977294921875
215	7.133333999999999	3.101708984375	0.9354369201660157	0.2620347900390625	3.05378076171875	1.098169555664062	0.2281243896484375	3.014913330078125	1.228171356201172	0.2013460693359375	2.999795166015625	1.438143402099609	0.1991881103515625	3.001478515625	1.403344940185547	0.1668568115234375	3.072970458984375	1.402010040283203	0.0481016845703125	3.323631103515625	1.313491363525391	0.0818800048828125	3.514188720703125	1.302395416259766	0.2008275146484375	3.595113037109375	1.335187469482422	0.233915283203125	3.692457763671875	1.315186126708984	0.2007056884765625	3.60048583984375	1.333554962158203	0.2884974365234375	3.001078125	1.403406402587891	0.232113037109375	2.987745361328125	1.396607696533203	0.35875732421875	2.7951513671875	1.233699127197266	0.4632484130859375	2.63383935546875	1.098512054443359	0.55028564453125	2.5436357421875	1.060112396240234	0.57257470703125
216	7.166666999999999	3.098808837890625	0.9324900512695312	0.2625777587890625	3.054896240234375	1.095543731689453	0.22726953125	3.0166083984375	1.225385162353516	0.200878662109375	3.0088193359375	1.435075225830078	0.194322265625	3.00973974609375	1.399683929443359	0.162809814453125	3.08185400390625	1.393728179931641	0.0450289306640625	3.32816552734375	1.296794219970703	0.08163244628906249	3.516091552734375	1.298821685791016	0.20402783203125	3.59497509765625	1.330925445556641	0.241669189453125	3.692064208984375	1.302809356689453	0.2151983642578125	3.59945849609375	1.335652618408203	0.2920694580078125	3.00844677734375	1.401091766357422	0.2278563232421875	2.9942802734375	1.402186309814453	0.354228271484375	2.805728759765625	1.239907135009766	0.4648931884765625	2.6471904296875	1.10583837890625	0.5569456787109375	2.562248046875	1.064704254150391	0.5907730712890625
217	7.2	3.096373779296875	0.9387728271484375	0.2575570068359375	3.044968994140625	1.100705871582031	0.2269522705078125	3.004093505859375	1.230207397460938	0.202348876953125	2.99523388671875	1.440067077636719	0.1987342529296875	2.995377197265625	1.405063537597656	0.1667318115234375	3.063671875	1.404601257324219	0.046442626953125	3.317246337890625	1.322965759277344	0.0696142578125	3.520345458984375	1.305985900878906	0.163586669921875	3.601904541015625	1.331875183105469	0.200459716796875	3.704539306640625	1.318018493652344	0.214820556640625	3.58912255859375	1.336669311523437	0.26677392578125	2.995988037109375	1.405632629394531	0.231844482421875	2.985057373046875	1.404664611816406	0.3586241455078125	2.81064111328125	1.235365539550781	0.4817060546875	2.663313232421875	1.095684661865234	0.583859619140625	2.600046875	1.045493438720703	0.643384521484375
218	7.233334	3.103543701171875	0.9569808807373047	0.2746151123046875	3.0524609375	1.119185028076172	0.2441207275390625	3.01207470703125	1.248951171875	0.2194791259765625	2.99973046875	1.458830993652344	0.218058349609375	3.001310302734375	1.424193542480469	0.185641845703125	3.072154052734375	1.426309631347656	0.06672399902343749	3.329347900390625	1.352819641113281	0.0749359130859375	3.54707470703125	1.314516662597656	0.1146534423828125	3.637700439453125	1.315598449707031	0.13659814453125	3.7409697265625	1.310276306152344	0.1526263427734375	3.631763916015625	1.318613647460938	0.2098216552734375	3.00020263671875	1.423990539550781	0.2508026123046875	2.985310791015625	1.418942993164062	0.3771844482421875	2.825500732421875	1.250725036621094	0.5204176025390626	2.690177734375	1.111916076660156	0.6393912353515625	2.607546875	1.072642272949219	0.6807552490234375
219	7.266666999999999	3.10451025390625	0.9619894409179688	0.279502685546875	3.057015625	1.126503173828125	0.2534100341796875	3.0193076171875	1.258074768066406	0.23239697265625	3.012189208984375	1.468701263427734	0.23620751953125	3.012103271484375	1.434738067626953	0.202875244140625	3.078534912109375	1.440461456298828	0.0811531982421875	3.333733154296875	1.358417633056641	0.070029052734375	3.55211328125	1.306817138671875	0.0888343505859375	3.644956787109375	1.301713592529297	0.09853271484374999	3.749383056640625	1.292177886962891	0.1016419677734375	3.65060302734375	1.301068695068359	0.170266357421875	3.01258984375	1.432993072509765	0.268186767578125	3.002731689453125	1.426357330322266	0.395312255859375	2.84776318359375	1.260661163330078	0.5478243408203125	2.71696435546875	1.123613861083984	0.6747406005859375	2.641599609375	1.091919769287109	0.7334620361328125
220	7.3	3.094058837890625	0.9621171264648437	0.3021119384765625	3.04493994140625	1.129531631469727	0.2719862060546875	3.00766650390625	1.263734558105469	0.24677978515625	3.001841064453125	1.479000671386719	0.2538016357421875	3.00230615234375	1.444805419921875	0.2192091064453125	3.07532080078125	1.437427795410156	0.0977958984375	3.336870849609375	1.362638427734375	0.0630166015625	3.56031103515625	1.30864453125	0.0511375732421875	3.655153564453125	1.317903015136719	0.0583118896484375	3.761962890625	1.308427368164063	0.0571690673828125	3.68336376953125	1.299921508789063	0.07112097167968751	3.001220458984375	1.442006774902344	0.2859281005859375	2.99011474609375	1.431001770019531	0.4155015869140625	2.850445556640625	1.265451171875	0.592051513671875	2.730836181640625	1.12943229675293	0.73876318359375	2.64602001953125	1.103150405883789	0.790751220703125
221	7.333334	3.08746240234375	0.9663115692138672	0.29880322265625	3.038435302734375	1.135330703735351	0.27061328125	3.0019609375	1.270939758300781	0.2464871826171875	3.002590576171875	1.487769653320313	0.2515955810546875	3.0015751953125	1.453036254882813	0.2170950927734375	3.073666748046875	1.445671997070312	0.094035400390625	3.336609619140625	1.37441162109375	0.049343017578125	3.558741455078125	1.3167431640625	0.017401611328125	3.64298779296875	1.343089294433594	0.05564306640625	3.74759912109375	1.351410034179688	0.08094177246093751	3.673611083984375	1.374239990234375	-0.007029296875	3.00130078125	1.450857543945312	0.284289306640625	2.98702392578125	1.436727294921875	0.414125244140625	2.8589560546875	1.273934387207031	0.6044477539062501	2.74991748046875	1.139487319946289	0.762848876953125	2.663390869140625	1.115184799194336	0.814336181640625
222	7.366666999999999	3.099294677734375	0.9752212257385254	0.299244384765625	3.055938720703125	1.144678939819336	0.274774658203125	3.019593994140625	1.279878601074219	0.256413330078125	3.02400439453125	1.494085571289062	0.273485107421875	3.018548583984375	1.461708251953125	0.23775634765625	3.076578857421875	1.467287231445312	0.10880078125	3.32895654296875	1.388880554199219	0.03808056640625	3.543033203125	1.324699859619141	-0.014595703125	3.629877685546875	1.363564331054687	-0.0086724853515625	3.735600830078125	1.379230377197266	-0.004161865234375	3.665406005859375	1.360848022460937	-0.009176513671875001	3.025925537109375	1.455708129882813	0.303697021484375	3.02850537109375	1.44475439453125	0.433403564453125	2.9066533203125	1.283671173095703	0.625513916015625	2.80330224609375	1.150397277832031	0.785584716796875	2.7344365234375	1.128353179931641	0.85843408203125
223	7.399999999999999	3.114016845703125	0.9901137390136718	0.3050919189453125	3.0705390625	1.161064758300781	0.2822139892578125	3.032080078125	1.297108673095703	0.2669329833984375	3.039182861328125	1.511707824707031	0.2943040771484375	3.03071435546875	1.480933715820313	0.2572996826171875	3.073501220703125	1.495816101074219	0.1221671142578125	3.311725341796875	1.405380432128906	0.01738916015625	3.510583984375	1.329341064453125	-0.0728636474609375	3.5984580078125	1.359517395019531	-0.09703674316406249	3.701541015625	1.364507659912109	-0.1279366455078125	3.62742822265625	1.351460327148438	-0.1259794921875	3.043228271484375	1.471596618652344	0.3225526123046875	3.055113525390625	1.451990051269531	0.4516485595703125	2.94534814453125	1.293572357177734	0.6557625732421875	2.852761474609375	1.162140869140625	0.8260216064453125	2.805216064453125	1.13228955078125	0.9128182373046875
224	7.433333999999999	3.106939453125	1.014676528930664	0.29470556640625	3.067797607421875	1.187155914306641	0.2803388671875	3.032681640625	1.324398406982422	0.2728681640625	3.045043212890625	1.538125732421875	0.301110107421875	3.031793212890625	1.507882171630859	0.265242431640625	3.0317548828125	1.52662744140625	0.124298828125	3.2485595703125	1.440176239013672	-0.020852294921875	3.42881396484375	1.367474670410156	-0.1451143798828125	3.50901806640625	1.389689178466797	-0.192514892578125	3.595916748046875	1.387016265869141	-0.2556982421875	3.532260009765625	1.380095703125	-0.219509033203125	3.05218994140625	1.497784881591797	0.328189453125	3.078769287109375	1.474801177978516	0.454185791015625	2.9912587890625	1.314813140869141	0.666737548828125	2.9182412109375	1.18137353515625	0.844040771484375	2.88805078125	1.157409301757812	0.93968994140625
225	7.466667	3.10779248046875	1.018596672058105	0.308427734375	3.07940087890625	1.189376220703125	0.28903369140625	3.0507705078125	1.325398162841797	0.2804111328125	3.0601728515625	1.535820007324219	0.3044140625	3.04627978515625	1.505344177246094	0.270224853515625	3.0440400390625	1.521884582519531	0.131638671875	3.238572998046875	1.429906127929688	-0.0311778564453125	3.40184130859375	1.352707550048828	-0.1678372802734375	3.466888671875	1.368176666259766	-0.23394677734375	3.5307509765625	1.369939880371094	-0.31791748046875	3.494202392578125	1.347296844482422	-0.247429931640625	3.069000244140625	1.496776428222656	0.33128662109375	3.10170556640625	1.482543853759766	0.45464892578125	3.029849853515625	1.340454559326172	0.6787939453125	2.9949951171875	1.212009658813477	0.8655712890625	2.96921630859375	1.188841781616211	0.96069384765625
226	7.499999999999999	3.090184326171875	1.015309906005859	0.303896484375	3.07427197265625	1.188562530517578	0.279011474609375	3.055301025390625	1.327412414550781	0.268880615234375	3.072130615234375	1.540317016601563	0.280349365234375	3.0528154296875	1.508283477783203	0.2498154296875	3.021066162109375	1.510548919677734	0.11263330078125	3.156702880859375	1.403737884521485	-0.09785375976562501	3.269016845703125	1.314074340820313	-0.2754833984375	3.32174755859375	1.321387298583984	-0.353998291015625	3.355390625	1.323111724853516	-0.4549747314453125	3.332940673828125	1.295338775634766	-0.378826904296875	3.084016357421875	1.502093231201172	0.30798193359375	3.133921875	1.490665374755859	0.426991455078125	3.098484375	1.355284790039063	0.66648583984375	3.10959130859375	1.233630615234375	0.86298876953125	3.110834228515625	1.219430877685547	0.964127685546875
227	7.533333999999999	3.09686572265625	1.026614776611328	0.3086356201171875	3.08031787109375	1.200249053955078	0.2870184326171875	3.061755126953125	1.339470947265625	0.2831239013671875	3.0718291015625	1.553084655761719	0.2866475830078125	3.048462890625	1.519520629882813	0.2609747314453125	2.993561279296875	1.514167724609375	0.1313988037109375	3.091583251953125	1.417206359863281	-0.1033421630859375	3.17115380859375	1.335492034912109	-0.301330810546875	3.182427978515625	1.346809539794922	-0.3948387451171875	3.21207666015625	1.344239379882813	-0.4970433349609375	3.218107421875	1.291309997558594	-0.41389697265625	3.0901943359375	1.516115844726563	0.3123770751953125	3.1636962890625	1.520803588867187	0.4189625244140625	3.17107080078125	1.385663818359375	0.6610921630859375	3.189626953125	1.264403411865234	0.8572806396484375	3.211008056640625	1.249204742431641	0.9559949951171876
228	7.566667	3.08045166015625	1.040938720703125	0.3164375	3.0656943359375	1.213612503051758	0.2873349609375	3.050398193359375	1.3530615234375	0.2798040771484375	3.061453125	1.565680969238281	0.2998568115234375	3.0341787109375	1.534152404785156	0.2755054931640625	2.956031982421875	1.5366455078125	0.158399169921875	2.99619775390625	1.441903442382813	-0.093596923828125	3.035154296875	1.363266723632812	-0.30452734375	3.058529541015625	1.379051940917969	-0.3950849609375	3.129508544921875	1.36897412109375	-0.4737523193359375	3.139533935546875	1.352311218261719	-0.396274658203125	3.083621337890625	1.526883056640625	0.319055419921875	3.1803251953125	1.516074951171875	0.404563720703125	3.221739501953125	1.395293395996094	0.65077099609375	3.26665673828125	1.285782043457031	0.84954833984375	3.323802978515625	1.279732116699219	0.933971923828125
229	7.599999999999999	3.05971875	1.052437522888184	0.3351669921875	3.042588134765625	1.22586767578125	0.305494140625	3.02576025390625	1.365927581787109	0.296900390625	3.033743896484375	1.580270141601563	0.313462158203125	3.005162353515625	1.547643188476562	0.2916099853515625	2.90885888671875	1.556641906738281	0.18812158203125	2.905022216796875	1.458305023193359	-0.0674105224609375	3.01037060546875	1.390143676757813	-0.2599609375	3.038715576171875	1.388607757568359	-0.3510570068359375	3.09685888671875	1.370292114257813	-0.4390804443359375	3.103785888671875	1.361364410400391	-0.358947998046875	3.05834814453125	1.541991333007813	0.331435546875	3.173239990234375	1.541950317382812	0.392929931640625	3.352185791015625	1.422474609375	0.5705517578125	3.50112451171875	1.323013977050781	0.719180908203125	3.456467529296875	1.309733154296875	0.810746826171875
230	7.633333999999999	3.089720703125	1.068324157714844	0.348744140625	3.075313720703125	1.242259796142578	0.3122197265625	3.059658447265625	1.383336273193359	0.29905322265625	3.066366943359375	1.599849548339844	0.311788330078125	3.03767041015625	1.566359069824219	0.290461181640625	2.9355859375	1.577334655761719	0.1911024169921875	2.880888916015625	1.490718017578125	-0.0653944091796875	2.903805419921875	1.418133209228515	-0.2843565673828125	2.84417822265625	1.419925079345703	-0.35988134765625	2.821647705078125	1.442049926757813	-0.463159423828125	2.870142822265625	1.415279663085937	-0.4122933349609375	3.091502685546875	1.561736999511719	0.330521484375	3.208798828125	1.554047790527344	0.38933837890625	3.38605908203125	1.409662902832031	0.5534431152343749	3.539525390625	1.285714691162109	0.6806921386718749	3.486896240234375	1.290819732666016	0.76981298828125
231	7.666666999999999	3.09875634765625	1.093030075073242	0.360987548828125	3.0762822265625	1.266001861572266	0.32468359375	3.0583466796875	1.404379821777344	0.29609912109375	3.06100634765625	1.620060607910156	0.31804638671875	3.029775634765625	1.586473937988281	0.3009423828125	2.919452880859375	1.591223022460937	0.210464111328125	2.816943115234375	1.494707275390625	-0.026885009765625	2.82643505859375	1.426820037841797	-0.2481312255859375	2.770478759765625	1.454520721435547	-0.3212666015625	2.74528515625	1.407135498046875	-0.4148829345703125	2.75807666015625	1.4144482421875	-0.3676368408203125	3.0903515625	1.582198303222656	0.3297314453125	3.214891357421875	1.576296813964844	0.37100048828125	3.3836162109375	1.417235229492187	0.530054931640625	3.54506298828125	1.264726623535156	0.605497802734375	3.517862548828125	1.264973815917969	0.705400634765625
232	7.7	3.08217333984375	1.097914283752441	0.35756591796875	3.0638642578125	1.276685943603516	0.310281982421875	3.05312939453125	1.422600189208984	0.2845355224609375	3.080662841796875	1.64515771484375	0.313614990234375	3.041697998046875	1.613572998046875	0.30410107421875	2.90626318359375	1.6079052734375	0.242495361328125	2.7338427734375	1.489383148193359	0.04483154296875	2.745589599609375	1.428765106201172	-0.188723876953125	2.6785302734375	1.439967376708984	-0.262459716796875	2.62303955078125	1.396064392089844	-0.3499818115234375	2.66368505859375	1.404719360351562	-0.306892333984375	3.1100205078125	1.602981323242187	0.315638427734375	3.242721435546875	1.573597045898437	0.332671142578125	3.426856689453125	1.407314422607422	0.4890543212890625	3.5825029296875	1.218741729736328	0.48116455078125	3.59075634765625	1.203203643798828	0.587713134765625
233	7.733334	3.069966796875	1.081863517761231	0.32999853515625	3.05563916015625	1.258398468017578	0.2815665283203125	3.048057373046875	1.402292633056641	0.25354248046875	3.0689775390625	1.6242314453125	0.2688553466796875	3.031044677734375	1.591225952148438	0.2647764892578125	2.88614306640625	1.600372924804688	0.240971435546875	2.61736181640625	1.528774169921875	0.1816195068359375	2.5273994140625	1.470195343017578	-0.0315914306640625	2.46037744140625	1.441170440673828	-0.0985816650390625	2.416244140625	1.394459716796875	-0.1893463134765625	2.4610390625	1.410105865478516	-0.139964599609375	3.099705810546875	1.583774169921875	0.270013916015625	3.23428857421875	1.5843525390625	0.2844185791015625	3.461814208984375	1.494840179443359	0.439987060546875	3.6757802734375	1.385760498046875	0.4124957275390625	3.777047607421875	1.357592620849609	0.43089013671875
234	7.766666999999999	3.093549072265625	1.094848999023438	0.32418017578125	3.069131591796875	1.269270965576172	0.2773206787109375	3.05104150390625	1.409633605957031	0.242685546875	3.057661865234375	1.631126159667969	0.2519119873046875	3.022243896484375	1.595750183105469	0.25301708984375	2.8774248046875	1.595616333007813	0.234229248046875	2.61157666015625	1.518177734375	0.1792769775390625	2.39875830078125	1.452218383789063	0.098681396484375	2.318781982421875	1.443957641601562	0.0420091552734375	2.22328369140625	1.462336608886719	-0.0102086181640625	2.3147978515625	1.428846923828125	-0.01910400390625	3.090873291015625	1.593218139648438	0.24990380859375	3.22470654296875	1.6046826171875	0.2522783203125	3.488827392578125	1.515463928222656	0.323099609375	3.716945556640625	1.444302490234375	0.30150341796875	3.822358642578125	1.438090637207031	0.3097158203125
235	7.8	3.093143310546875	1.118243072509766	0.34449072265625	3.070078369140625	1.296722320556641	0.2994892578125	3.050287841796875	1.438652374267578	0.261309814453125	3.060524169921875	1.6626689453125	0.2872359619140625	3.024228271484375	1.626911499023437	0.288453369140625	2.87603369140625	1.616359252929688	0.28386376953125	2.607003662109375	1.524403564453125	0.24226708984375	2.3891953125	1.447642059326172	0.1727835693359375	2.29191650390625	1.432242767333984	0.154765380859375	2.191037109375	1.421198699951172	0.1065491943359375	2.26481640625	1.426993377685547	0.1280599365234375	3.093587158203125	1.624139526367188	0.2796163330078125	3.23018115234375	1.620353881835938	0.274470703125	3.509507080078125	1.534731689453125	0.2935146484375	3.73847705078125	1.460724578857422	0.2518211669921875	3.840261474609375	1.449709625244141	0.218045654296875
236	7.833334	3.06333203125	1.114390533447266	0.35685888671875	3.047689453125	1.290445617675781	0.31046240234375	3.03557421875	1.431416748046875	0.274097412109375	3.0493037109375	1.652504760742187	0.293656494140625	3.01300927734375	1.617898193359375	0.296032958984375	2.866900390625	1.622799560546875	0.30426025390625	2.60409619140625	1.5253896484375	0.2647216796875	2.39094287109375	1.442365661621094	0.200606689453125	2.29269775390625	1.434031127929688	0.19807373046875	2.1844287109375	1.431677612304687	0.17523095703125	2.296658203125	1.358818359375	0.153626953125	3.08121923828125	1.613850708007813	0.28695458984375	3.2157421875	1.609703430175781	0.28135888671875	3.49213330078125	1.528585998535156	0.29570947265625	3.7176591796875	1.463630065917969	0.242842529296875	3.82216162109375	1.45124658203125	0.2285673828125
237	7.866666999999999	3.06792236328125	1.117086471557617	0.38771728515625	3.05100439453125	1.293022308349609	0.346616455078125	3.037029296875	1.43345654296875	0.3130234375	3.051060791015625	1.652503051757813	0.33722802734375	3.015843017578125	1.617662414550781	0.342827392578125	2.87252294921875	1.624279907226562	0.366437255859375	2.607948486328125	1.529428344726563	0.36937939453125	2.387197021484375	1.448687805175781	0.349279296875	2.290447265625	1.435658081054688	0.34137255859375	2.184720703125	1.426951354980469	0.312641357421875	2.267015869140625	1.409099365234375	0.3092744140625	3.082052490234375	1.614700378417969	0.325712646484375	3.214518310546875	1.61219482421875	0.307288818359375	3.4880048828125	1.528748718261719	0.291022705078125	3.70178076171875	1.471959899902344	0.20076123046875	3.805862060546875	1.458199768066406	0.190809814453125
238	7.899999999999999	3.063794189453125	1.122906127929687	0.4084024658203125	3.03963330078125	1.2998330078125	0.385604248046875	3.02360498046875	1.441986907958984	0.36988232421875	3.037281005859375	1.660385131835938	0.3801707763671875	3.008377685546875	1.625273559570312	0.3996092529296875	2.880357177734375	1.63831396484375	0.4647799072265625	2.68141064453125	1.531185913085938	0.6281685791015625	2.464499755859375	1.447781341552734	0.6558238525390625	2.36993408203125	1.448591583251953	0.6781273193359375	2.261990234375	1.458451995849609	0.6899034423828125	2.33434423828125	1.427701782226563	0.6470262451171875	3.062832763671875	1.62316796875	0.3590963134765625	3.175796630859375	1.6251337890625	0.2894945068359375	3.426685546875	1.536874633789063	0.189560791015625	3.546776123046875	1.475608367919922	-0.005353759765625	3.645195556640625	1.486357818603516	-0.03916162109375
239	7.933333999999999	3.048612060546875	1.122811401367187	0.410479736328125	3.023656005859375	1.299318420410156	0.383091064453125	3.006705078125	1.441164459228516	0.3635576171875	3.027726318359375	1.659378051757812	0.37408837890625	2.99870361328125	1.6250009765625	0.394851806640625	2.88409423828125	1.652119384765625	0.4785986328125	2.6687001953125	1.54266650390625	0.618841064453125	2.454183837890625	1.463809234619141	0.67118994140625	2.376480712890625	1.458267547607422	0.72956396484375	2.29091796875	1.456524139404297	0.797447265625	2.342372802734375	1.464821624755859	0.7380146484375	3.051054443359375	1.621440551757813	0.351550537109375	3.160343505859375	1.630499267578125	0.276392578125	3.398476318359375	1.530484497070312	0.1567550048828125	3.520499267578125	1.494656646728516	-0.043753173828125	3.6131650390625	1.507076629638672	-0.091130126953125
240	7.966667	3.051775390625	1.131589996337891	0.40874072265625	3.0257421875	1.308175506591797	0.3810849609375	3.00711279296875	1.449881927490234	0.36050390625	3.03606640625	1.667337524414062	0.37424365234375	3.0091669921875	1.633016723632812	0.39793115234375	2.9098681640625	1.655464111328125	0.500802734375	2.73174853515625	1.552369140625	0.690330322265625	2.518718017578125	1.497397796630859	0.772407470703125	2.465041015625	1.462890167236328	0.84611181640625	2.39629443359375	1.452712219238281	0.930599609375	2.42354296875	1.471003753662109	0.85906591796875	3.05487109375	1.629505615234375	0.3475234375	3.15315185546875	1.635840698242188	0.25792138671875	3.364015625	1.528480590820313	0.098937255859375	3.43740771484375	1.494368743896484	-0.124659423828125	3.5245029296875	1.508994537353516	-0.181396484375
241	7.999999999999999	3.04713134765625	1.132994323730469	0.422925537109375	3.020399169921875	1.311278045654297	0.39751708984375	2.9983134765625	1.453630676269531	0.376736572265625	3.03242626953125	1.671900939941406	0.393438720703125	3.007252685546875	1.63703271484375	0.418979736328125	2.926705078125	1.659230590820313	0.538562744140625	2.77684716796875	1.554114929199219	0.7530798339843749	2.589766357421875	1.492106628417969	0.8841357421875	2.532677734375	1.477655151367188	0.96279931640625	2.467521484375	1.467338043212891	1.051156494140625	2.498484619140625	1.477	0.978995361328125	3.047951416015625	1.63428125	0.36373291015625	3.133295654296875	1.640153503417969	0.2603291015625	3.3073857421875	1.521380432128906	0.06501562499999999	3.36017578125	1.483087524414062	-0.165622802734375	3.4252724609375	1.500955383300781	-0.24709375
242	8.033334	3.0436044921875	1.130556533813477	0.434464111328125	3.015902099609375	1.309212371826172	0.410660400390625	2.99159130859375	1.451501556396484	0.390292724609375	3.02647900390625	1.669832641601563	0.4091845703125	3.003670166015625	1.63419921875	0.436015869140625	2.939724609375	1.649603332519531	0.566488037109375	2.83838916015625	1.548906677246094	0.810150390625	2.68080810546875	1.484512145996094	0.975140625	2.62893310546875	1.462185607910156	1.05574755859375	2.56224267578125	1.466000030517578	1.1437001953125	2.5764990234375	1.448077575683594	1.06075390625	3.039498291015625	1.632933715820313	0.3773125	3.10248779296875	1.641509887695312	0.2588759765625	3.245027587890625	1.517516418457031	0.041769287109375	3.2521240234375	1.461858978271484	-0.19164892578125	3.290040283203125	1.478913024902344	-0.289126708984375
243	8.066666999999999	3.02666796875	1.127655670166016	0.4327474365234375	2.996118408203125	1.304862945556641	0.4125709228515625	2.967359130859375	1.4454833984375	0.3945308837890625	3.004052978515625	1.662435546875	0.4031258544921875	2.98827880859375	1.627238891601563	0.4344923095703125	2.95311328125	1.632735107421875	0.5750467529296875	2.9183515625	1.536995727539062	0.8361676025390625	2.80746337890625	1.485351135253906	1.037106079101562	2.7802802734375	1.482816986083984	1.130879028320313	2.736681640625	1.491336059570312	1.231067016601562	2.71872802734375	1.431671264648438	1.121004516601563	3.00965576171875	1.625576171875	0.3696910400390625	3.0493466796875	1.629601928710938	0.2424112548828125	3.12525341796875	1.512131591796875	-0.0065828857421875	3.0942109375	1.461487762451172	-0.2372802734375	3.129750732421875	1.466507537841797	-0.3361241455078125
244	8.099999999999998	3.019099365234375	1.124778854370117	0.4342298583984375	2.987439453125	1.301342071533203	0.4217391357421875	2.9550283203125	1.440929138183594	0.4103497314453125	2.990378173828125	1.656873413085937	0.4103507080078125	2.981472412109375	1.621998901367188	0.4441885986328125	2.979990234375	1.627234375	0.5881661376953125	3.000747314453125	1.534909423828125	0.8501212158203125	2.94257080078125	1.479797760009766	1.069723754882812	2.912233154296875	1.471536926269531	1.161542358398437	2.8694892578125	1.4800009765625	1.261352661132813	2.83058740234375	1.420484161376953	1.086067749023437	2.989660400390625	1.620049194335937	0.3768848876953125	3.009287109375	1.623423828125	0.2458411865234375	3.024372802734375	1.501735015869141	-0.0100931396484375	2.963803955078125	1.415918365478516	-0.2222398681640625	2.9757646484375	1.438609954833984	-0.3235413818359375
245	8.133333999999998	3.017851318359375	1.113186569213867	0.4432523193359375	2.9766875	1.288070526123047	0.4298721923828125	2.93839794921875	1.426484008789062	0.4189095458984375	2.96912060546875	1.643229309082031	0.4069010009765625	2.9676005859375	1.609090881347656	0.4427091064453125	2.99108251953125	1.620982727050781	0.5846480712890625	3.071349609375	1.533038024902344	0.8370321044921875	3.06699072265625	1.464530334472656	1.060964965820312	3.073985107421875	1.447827392578125	1.156504028320313	3.0757177734375	1.458217102050781	1.265111694335938	2.958110595703125	1.440373779296875	1.124715942382813	2.962589599609375	1.605442016601562	0.3750335693359375	2.9542763671875	1.592101867675781	0.2431630859375	2.922574951171875	1.480164367675781	-0.016287109375	2.82701611328125	1.393242004394531	-0.215206298828125	2.843493896484375	1.433397003173828	-0.310486083984375
246	8.166667	3.0091943359375	1.122232543945312	0.428034423828125	2.9689716796875	1.296610656738281	0.414797607421875	2.92995703125	1.434207000732422	0.40360009765625	2.9576650390625	1.6506279296875	0.3946474609375	2.9571474609375	1.61604345703125	0.429778564453125	2.984707275390625	1.623810302734375	0.5706845703125	3.09292822265625	1.530137756347656	0.808952880859375	3.123059326171875	1.4475302734375	1.025035888671875	3.138630615234375	1.415853851318359	1.1152294921875	3.139439453125	1.403779113769531	1.22323828125	3.033880615234375	1.371962615966797	1.076692138671875	2.9511220703125	1.613422241210937	0.362408935546875	2.92178759765625	1.5892255859375	0.235715576171875	2.83867333984375	1.442634643554688	0.008092529296875	2.678081298828125	1.340946655273437	-0.13219287109375	2.72872021484375	1.355632141113281	-0.2221673583984375
247	8.199999999999999	3.013514404296875	1.132677673339844	0.4170869140625	2.972918212890625	1.301430480957031	0.42095263671875	2.935602294921875	1.435068359375	0.424407470703125	2.9539833984375	1.645470886230469	0.419139404296875	2.962173828125	1.610788452148437	0.450842529296875	3.003625732421875	1.588322387695313	0.58171875	3.092084716796875	1.466917724609375	0.804767822265625	3.1061259765625	1.356718780517578	1.001238037109375	3.136576904296875	1.399109649658203	1.079060302734375	3.19395849609375	1.423322265625	1.16378125	3.06306201171875	1.386791809082031	1.117640380859375	2.94168505859375	1.610437866210938	0.388643798828125	2.866590087890625	1.559793518066406	0.298235595703125	2.755388916015625	1.384939758300781	0.1189661865234375	2.643948486328125	1.240600357055664	-0.01882568359375	2.67990185546875	1.275891357421875	-0.10624072265625
248	8.233333999999999	3.026396484375	1.087240104675293	0.4366929931640625	2.980294921875	1.255067642211914	0.438349365234375	2.94575244140625	1.389855224609375	0.4392626953125	2.9569912109375	1.601082641601562	0.4283509521484375	2.97079931640625	1.567133178710937	0.45906591796875	3.0442294921875	1.56174462890625	0.577510986328125	3.196932373046875	1.426468872070312	0.7537666015625	3.186436279296875	1.328747985839844	0.957584228515625	3.2056962890625	1.379011199951172	1.034577880859375	3.230605712890625	1.407913055419922	1.13284814453125	3.103859375	1.345775421142578	1.071561279296875	2.941344970703125	1.565087280273437	0.4004249267578125	2.866682861328125	1.556077392578125	0.2964749755859375	2.680711669921875	1.500521087646484	0.1020831298828125	2.48275439453125	1.461172637939453	-0.0064083251953125	2.51900146484375	1.398521667480469	-0.07706542968750001
249	8.266666999999998	3.041971435546875	1.081335456848145	0.407338623046875	2.997231201171875	1.249331161499023	0.40707421875	2.962953369140625	1.384023071289062	0.406658935546875	2.972773681640625	1.595111389160156	0.3964521484375	2.987214111328125	1.561162475585937	0.426788818359375	3.06147265625	1.559620422363281	0.544638916015625	3.2060625	1.432547576904297	0.732953369140625	3.182559326171875	1.342998779296875	0.939137451171875	3.197997802734375	1.390287902832031	1.018700927734375	3.21744921875	1.409012664794922	1.120476318359375	3.091633544921875	1.347149108886719	1.04701220703125	2.9569501953125	1.559176025390625	0.36864453125	2.87552880859375	1.547299987792969	0.2703963623046875	2.658411865234375	1.464219573974609	0.1246439208984375	2.431767822265625	1.4325244140625	0.1211046142578125	2.422709716796875	1.335660339355469	0.09384423828125001
250	8.300000000000001	3.0369873046875	1.068913223266602	0.4249454345703125	2.98829833984375	1.236805603027344	0.4175718994140625	2.951725830078125	1.371664184570312	0.4111729736328125	2.9660908203125	1.583707336425781	0.3983031005859375	2.98694189453125	1.5488203125	0.4239705810546875	3.08959716796875	1.513823852539062	0.5128074951171875	3.24952099609375	1.352267028808594	0.6603602294921875	3.24246826171875	1.264413452148438	0.8700545654296875	3.26500390625	1.342959716796875	0.9173914794921875	3.20542041015625	1.329879638671875	1.004043090820312	3.1662373046875	1.3108330078125	0.9759481201171875	2.942070556640625	1.548335083007812	0.3755745849609375	2.84462451171875	1.533370300292969	0.2924197998046875	2.617126953125	1.429595703125	0.1752474365234375	2.40280810546875	1.354979583740234	0.1357791748046875	2.31407763671875	1.346738708496094	0.0868092041015625
251	8.333334000000001	2.95488134765625	1.069231811523438	0.5042496337890625	2.91988671875	1.2402021484375	0.5076866455078125	2.890719970703125	1.376631866455078	0.5106156005859375	2.91535009765625	1.587578369140625	0.5143128662109375	2.93446630859375	1.549901794433594	0.5370010986328125	3.03697607421875	1.508166778564453	0.6225069580078125	3.2645146484375	1.371337493896484	0.6735257568359375	3.4209521484375	1.230244262695313	0.7578702392578125	3.4922978515625	1.291754455566406	0.7592833251953125	3.52571923828125	1.247160705566406	0.8491212158203125	3.3792392578125	1.277532440185547	0.8645228271484375	2.88965625	1.555385864257812	0.4890728759765625	2.787100830078125	1.551137817382813	0.4114862060546875	2.53599462890625	1.48174609375	0.3219239501953125	2.3099423828125	1.441233520507812	0.3138646240234375	2.2159677734375	1.440994995117187	0.2756734619140625
252	8.366667	2.933595703125	1.037720397949219	0.524076904296875	2.92176806640625	1.212484649658203	0.51915869140625	2.91324169921875	1.352248626708984	0.514838623046875	2.9199404296875	1.565194152832031	0.523924072265625	2.9458505859375	1.52863720703125	0.54153173828125	3.06491259765625	1.504343414306641	0.6118818359375	3.293863525390625	1.367096435546875	0.66105419921875	3.446214111328125	1.227096038818359	0.7563828124999999	3.517984619140625	1.288596221923828	0.7598779296875	3.52248779296875	1.228481475830078	0.847228759765625	3.404053955078125	1.276547760009766	0.864030029296875	2.893146728515625	1.531406005859375	0.501734619140625	2.77893896484375	1.530473876953125	0.44139306640625	2.518563720703125	1.472137390136719	0.3686689453125	2.30126123046875	1.423441436767578	0.308428466796875	2.19996923828125	1.425334167480469	0.31877685546875
253	8.399999999999999	2.91036767578125	1.000653076171875	0.54616064453125	2.88973095703125	1.174166244506836	0.539903564453125	2.87888623046875	1.313317321777344	0.532252685546875	2.87766455078125	1.525892517089844	0.541411865234375	2.9055810546875	1.490444885253906	0.557896728515625	3.028171875	1.474397644042969	0.6237939453125	3.2746015625	1.367234252929687	0.657532958984375	3.46283740234375	1.265227844238281	0.73390283203125	3.554663330078125	1.286096008300781	0.740124755859375	3.654969970703125	1.257705383300781	0.7587607421875	3.58135595703125	1.304261840820312	0.728093994140625	2.85141455078125	1.491169067382812	0.52027392578125	2.735373046875	1.492337951660156	0.4641923828125	2.47561572265625	1.406898986816406	0.427075439453125	2.25921533203125	1.335963684082031	0.393519287109375	2.159495849609375	1.347274780273438	0.3776025390625
254	8.433333999999999	2.91433740234375	0.9952773590087891	0.5632412109375	2.896541015625	1.168976119995117	0.559200439453125	2.883817626953125	1.30796435546875	0.5551552734375	2.8718818359375	1.519735107421875	0.568728515625	2.90262890625	1.48562353515625	0.5826396484375	3.02984814453125	1.466079284667969	0.637578857421875	3.2800166015625	1.363147094726562	0.634662841796875	3.48547705078125	1.268109252929688	0.652275634765625	3.57755078125	1.274252136230469	0.671542724609375	3.681267578125	1.271594543457031	0.692174560546875	3.6093662109375	1.27709619140625	0.6580654296875	2.8462255859375	1.484037780761719	0.548631591796875	2.72672412109375	1.4874150390625	0.500845703125	2.46862890625	1.391047424316406	0.50997509765625	2.253888671875	1.310121276855469	0.52437353515625	2.1618828125	1.350064270019531	0.50882177734375
255	8.466667000000001	2.9119013671875	0.973154296875	0.548009033203125	2.895955322265625	1.146183288574219	0.54000244140625	2.8832724609375	1.284515747070313	0.533563232421875	2.8781865234375	1.494667877197266	0.55842529296875	2.90825439453125	1.459165832519531	0.569352294921875	3.03666259765625	1.445438171386719	0.621787841796875	3.27794189453125	1.331886657714844	0.58324267578125	3.477876220703125	1.227621185302734	0.566098388671875	3.57079248046875	1.239008819580078	0.57327685546875	3.675421142578125	1.235014221191406	0.56160595703125	3.6141123046875	1.197469543457031	0.580557373046875	2.850884765625	1.460952514648437	0.537559326171875	2.730829345703125	1.477180938720703	0.495552001953125	2.47414111328125	1.383858825683594	0.52330712890625	2.259598876953125	1.306481384277344	0.54395361328125	2.163130615234375	1.335013000488281	0.553893798828125
256	8.5	2.92661181640625	0.9580795288085937	0.56526904296875	2.90116162109375	1.131646667480469	0.560453125	2.884581787109375	1.270797149658203	0.553747802734375	2.8793154296875	1.483089111328125	0.57634423828125	2.91122509765625	1.447832580566406	0.584302490234375	3.046178955078125	1.435222076416016	0.62173388671875	3.2780400390625	1.320571166992188	0.53816162109375	3.47202880859375	1.214578491210937	0.481734619140625	3.566172119140625	1.208361968994141	0.490105224609375	3.666259765625	1.197946624755859	0.455883544921875	3.60471240234375	1.172258483886719	0.481472900390625	2.85003173828125	1.448410430908203	0.5590632324218749	2.72214501953125	1.461580535888672	0.544718017578125	2.471863037109375	1.365200469970703	0.613860107421875	2.26211669921875	1.285335845947266	0.66867236328125	2.163984375	1.303533447265625	0.689648193359375
257	8.533334	2.94164892578125	0.9407912597656249	0.476468505859375	2.908740234375	1.112103378295898	0.472638427734375	2.88376611328125	1.249243835449219	0.46742333984375	2.873193359375	1.461207672119141	0.474207763671875	2.907859619140625	1.428130767822266	0.472716796875	3.04680126953125	1.439992340087891	0.462621826171875	3.208938232421875	1.310073333740234	0.289765380859375	3.344978271484375	1.201158798217773	0.1445494384765625	3.43774267578125	1.211208541870117	0.1573236083984375	3.453335693359375	1.216272827148438	0.052922607421875	3.461115478515625	1.205944442749023	0.0678653564453125	2.84216552734375	1.424311065673828	0.47140625	2.725423828125	1.433815704345703	0.524552001953125	2.53584814453125	1.344202606201172	0.7030664062500001	2.374971923828125	1.269250793457031	0.848905517578125	2.303786376953125	1.271345458984375	0.9210910644531251
258	8.566666999999999	2.931832275390625	0.9215135803222656	0.47868603515625	2.89657666015625	1.092669036865234	0.473484375	2.868800048828125	1.229556732177734	0.468535400390625	2.8571162109375	1.441954711914063	0.46494677734375	2.8918828125	1.408907104492187	0.46246484375	3.0294541015625	1.424254821777344	0.440966796875	3.16920068359375	1.295504455566406	0.24802685546875	3.29172265625	1.176005111694336	0.09847460937499999	3.3804755859375	1.199006408691406	0.07616223144531251	3.4001513671875	1.184365371704102	-0.0268447265625	3.391873046875	1.172414428710937	-2.7099609375e-05	2.826193359375	1.40477685546875	0.46655517578125	2.718240478515625	1.412985900878906	0.536460693359375	2.5520068359375	1.338403991699219	0.743671875	2.40952197265625	1.276120239257812	0.91335546875	2.3453828125	1.275760620117187	0.992150390625
259	8.599999999999998	2.9290908203125	0.905836410522461	0.4798792724609375	2.89274560546875	1.076235969543457	0.4743065185546875	2.86357861328125	1.212446853637695	0.4701158447265625	2.856091552734375	1.424361755371094	0.4639996337890625	2.88974951171875	1.390618774414063	0.4592818603515625	3.024943359375	1.403062927246094	0.4264447021484375	3.12448974609375	1.269424011230469	0.2139832763671875	3.21025439453125	1.152760986328125	0.039644287109375	3.26219580078125	1.178681304931641	-0.0344022216796875	3.330814453125	1.142492980957031	-0.106020751953125	3.34635107421875	1.154024612426758	-0.0092991943359375	2.82472314453125	1.388009155273437	0.4686937255859375	2.7253232421875	1.398156066894531	0.5494954833984375	2.59283935546875	1.333071899414062	0.7816715087890626	2.48055126953125	1.278677612304687	0.9742874755859375	2.428658447265625	1.281392883300781	1.061252319335938
260	8.633333999999998	2.92579150390625	0.8934400939941406	0.480508544921875	2.888968505859375	1.064974433898926	0.474905029296875	2.85949609375	1.202103393554687	0.470519287109375	2.858253173828125	1.415648895263672	0.465518310546875	2.890869384765625	1.380680999755859	0.45926513671875	3.025965087890625	1.384272399902344	0.42029638671875	3.0940263671875	1.251711791992188	0.192876708984375	3.154694091796875	1.131884124755859	0.008387939453125	3.198900146484375	1.162430267333984	-0.0696424560546875	3.23886572265625	1.109116241455078	-0.1524854736328125	3.1952060546875	1.136958221435547	-0.11612548828125	2.82577734375	1.379998260498047	0.471373779296875	2.72792041015625	1.383428985595703	0.5559580078125	2.6128759765625	1.316730041503906	0.7989892578125	2.514748046875	1.260920288085937	1.000628173828125	2.47731494140625	1.258804504394531	1.095498779296875
261	8.666667	2.92747021484375	0.88176416015625	0.4760509033203125	2.88876953125	1.054941925048828	0.4682083740234375	2.856980224609375	1.193309616088867	0.4653753662109375	2.858822509765625	1.40943701171875	0.4626602783203125	2.890323486328125	1.373617004394531	0.4523629150390625	3.02168896484375	1.372067443847656	0.3976173095703125	3.071023193359375	1.230669540405273	0.1668165283203125	3.11214306640625	1.112601058959961	-0.0273284912109375	3.154252197265625	1.103437362670898	-0.112967041015625	3.175951171875	1.074983459472656	-0.21442138671875	3.120268310546875	1.133880935668945	-0.1581591796875	2.8262109375	1.373813659667969	0.4718228759765625	2.736787109375	1.371289245605469	0.5674293212890625	2.63691650390625	1.309081298828125	0.8218765869140625	2.550833740234375	1.256896667480469	1.032941528320312	2.51497607421875	1.250562271118164	1.129531127929688
262	8.699999999999999	2.9260185546875	0.8763153228759766	0.4805006103515625	2.884185546875	1.049869667053223	0.4671920166015625	2.849842041015625	1.188660430908203	0.4608358154296875	2.854291015625	1.406351379394531	0.4679630126953125	2.885177734375	1.370429534912109	0.4547464599609375	3.0146455078125	1.365096160888672	0.3932154541015625	3.0454521484375	1.215405548095703	0.16183740234375	3.071	1.090441703796387	-0.032834228515625	3.09603857421875	1.088006172180176	-0.12612646484375	3.123951171875	1.079998786926269	-0.2305921630859375	3.07104638671875	1.097895149230957	-0.162833740234375	2.8213515625	1.370412628173828	0.4767984619140625	2.7333896484375	1.358747741699219	0.5744766845703125	2.6498896484375	1.296154846191406	0.8370389404296875	2.5777607421875	1.243550720214844	1.055158325195312	2.543642578125	1.241766082763672	1.153425903320312
263	8.733333999999999	2.9249384765625	0.8654607238769532	0.48018359375	2.883900390625	1.038447257995605	0.467807373046875	2.85007421875	1.176772155761719	0.4631630859375	2.85604296875	1.393361633300781	0.4725908203125	2.886267578125	1.357564056396484	0.458362548828125	3.01280419921875	1.346614532470703	0.3930869140625	3.02649365234375	1.202540191650391	0.158013427734375	3.0399560546875	1.076849594116211	-0.036156494140625	3.058876953125	1.06318106842041	-0.12947314453125	3.05149658203125	1.038233367919922	-0.2342314453125	3.03766259765625	1.082942512512207	-0.168654296875	2.82322265625	1.357688659667969	0.481700927734375	2.737900390625	1.342724212646484	0.58046728515625	2.6705615234375	1.28156103515625	0.846624267578125	2.60759130859375	1.229248504638672	1.06650439453125	2.58127978515625	1.225854644775391	1.1666201171875
264	8.766666999999998	2.93312548828125	0.8347845764160156	0.464610107421875	2.89822900390625	1.009056854248047	0.44373486328125	2.867665283203125	1.148593673706055	0.435807861328125	2.8839853515625	1.364910736083984	0.45491796875	2.9138115234375	1.327828033447266	0.442568115234375	3.047780517578125	1.316458923339844	0.392727294921875	3.074380859375	1.165130676269531	0.162017578125	3.0974951171875	1.035387641906738	-0.029705810546875	3.1229345703125	1.015911811828613	-0.120826171875	3.12478466796875	0.9813227081298828	-0.223528076171875	3.111395751953125	1.025595481872559	-0.16293798828125	2.84837548828125	1.330720031738281	0.4588916015625	2.74996435546875	1.315598541259765	0.5454248046875	2.650052490234375	1.252285446166992	0.801898193359375	2.56510791015625	1.199287490844727	1.01515869140625	2.4811015625	1.171160064697266	1.069634033203125
265	8.800000000000001	2.931666015625	0.8441753845214843	0.4902484130859375	2.891293701171875	1.018538330078125	0.4714273681640625	2.8578447265625	1.158338684082031	0.4654237060546875	2.87733837890625	1.376062438964844	0.4787449951171875	2.904859375	1.338523376464844	0.4620711669921875	3.02819775390625	1.320231262207031	0.3896373291015625	3.015951904296875	1.164304214477539	0.158897705078125	3.007219970703125	1.029323051452637	-0.0319989013671875	3.010312255859375	0.9996455078124999	-0.1244356689453125	2.984291015625	0.9647734756469727	-0.2243721923828125	2.985638427734375	1.010537368774414	-0.160310791015625	2.842647705078125	1.341838134765625	0.4890340576171875	2.76004150390625	1.325599731445313	0.5915560302734375	2.71234326171875	1.268471557617187	0.8656602783203124	2.669741943359375	1.220404861450195	1.093710571289062	2.59554052734375	1.189755447387695	1.160739868164063
266	8.833334000000001	2.830319091796875	0.8305517272949219	0.483064697265625	2.849205322265625	1.009303192138672	0.497044921875	2.8650087890625	1.152549789428711	0.49925048828125	2.81597265625	1.365815551757813	0.48348974609375	2.79441748046875	1.325244384765625	0.50200537109375	2.67815576171875	1.290453643798828	0.580376220703125	2.720005615234375	1.138276397705078	0.8107603759765625	2.75472998046875	1.008966796875	1.003139282226563	2.7668935546875	0.9855526428222656	1.096803466796875	2.80940380859375	0.9618591613769532	1.194553466796875	2.78903662109375	0.9981152191162109	1.1309345703125	2.854514892578125	1.336234191894531	0.47213037109375	2.9339921875	1.328112823486328	0.36592529296875	2.97446923828125	1.269832885742187	0.090371337890625	3.010267333984375	1.221188812255859	-0.139168212890625	3.028072509765625	1.20486181640625	-0.241120361328125
267	8.866667	2.83295556640625	1.014142265319824	-1.173846923828125	2.777868408203125	1.183856689453125	-1.179453247070313	2.73459716796875	1.319679046630859	-1.186386352539063	2.74403955078125	1.536646179199219	-1.19191943359375	2.764277587890625	1.500803436279297	-1.165250732421875	2.84628662109375	1.487079284667969	-1.048856689453125	2.75368701171875	1.323672576904297	-0.8459143066406249	2.676287841796875	1.186077697753906	-0.6757973022460938	2.62530908203125	1.158903930664062	-0.598681396484375	2.564388916015625	1.121868118286133	-0.517393798828125	2.58543359375	1.166615264892578	-0.5795211791992188	2.719196044921875	1.500891754150391	-1.21527294921875	2.68668701171875	1.482255187988281	-1.3414189453125	2.78146826171875	1.4229990234375	-1.600045532226563	2.8587080078125	1.373190673828125	-1.8163515625	2.880003662109375	1.366767211914063	-1.917685302734375
268	8.899999999999999	2.892253662109375	0.7855164031982422	-1.001114501953125	2.853699462890625	0.9615261001586914	-1.015625427246094	2.82339697265625	1.102249038696289	-1.028394653320313	2.847131591796875	1.32087841796875	-1.03369384765625	2.862330810546875	1.283668151855469	-1.004524841308594	2.9347861328125	1.276302185058594	-0.879322265625	2.829873046875	1.106384429931641	-0.6830561523437499	2.74172802734375	0.9638839340209961	-0.518279052734375	2.6980517578125	0.9477846374511719	-0.4325324096679687	2.62523583984375	0.9254896011352539	-0.3538718872070313	2.678592529296875	0.9290462799072265	-0.4095667724609375	2.82244287109375	1.286050750732422	-1.0597763671875	2.80320263671875	1.265787109375	-1.190064086914062	2.896052490234375	1.193317825317383	-1.44991162109375	2.971684326171875	1.132655227661133	-1.66724658203125	3.0058798828125	1.131404861450195	-1.76656982421875
269	8.933333999999999	2.97935888671875	0.7305349426269532	-0.6797553710937499	2.9457333984375	0.9053875961303711	-0.6972935791015625	2.917894775390625	1.045170669555664	-0.7093395385742187	2.9376767578125	1.261998718261719	-0.709723388671875	2.952303955078125	1.224890396118164	-0.6809952392578125	3.0199130859375	1.221524215698242	-0.5546201171875	2.906427734375	1.055588302612305	-0.3638563842773437	2.813849853515625	0.9130306167602539	-0.2050776977539062	2.76224072265625	0.9022078704833985	-0.1241762084960937	2.69132861328125	0.8802147598266602	-0.04524176025390625	2.765322265625	0.8699912109375	-0.09607904052734376	2.91483203125	1.227608795166016	-0.7370609130859375	2.902290771484375	1.211347625732422	-0.8673406372070313	3.018545654296875	1.133318725585938	-1.1125634765625	3.114717529296875	1.068146392822266	-1.317468505859375	3.142162841796875	1.062058486938477	-1.417574462890625
270	8.966667000000001	2.91856396484375	0.8405630798339844	0.4800010986328125	2.87850439453125	1.013361175537109	0.4668023681640625	2.846315673828125	1.151523086547852	0.4570142822265625	2.862392822265625	1.36737451171875	0.4554932861328125	2.89129443359375	1.329576538085937	0.4443533935546875	3.0206953125	1.315573425292969	0.3862806396484375	3.0625400390625	1.148330123901367	0.171369384765625	3.09747705078125	1.008439605712891	-0.009414062500000001	3.11042529296875	0.9982083740234375	-0.103989501953125	3.124705078125	0.9816269760131836	-0.20947412109375	3.13664892578125	0.9480996055603027	-0.1047952880859375	2.82763623046875	1.333867553710937	0.4651119384765625	2.7353564453125	1.327355407714844	0.5580286865234375	2.67163134765625	1.260204284667969	0.8230518798828125	2.615775146484375	1.203951614379883	1.043394165039063	2.57789013671875	1.204434188842773	1.139570434570313
271	9	2.9209482421875	0.8417400817871094	0.4960860595703125	2.88079638671875	1.013942504882813	0.4816824951171875	2.84921142578125	1.151555084228516	0.4682471923828125	2.86230322265625	1.367008026123047	0.4640958251953125	2.89224267578125	1.329571838378906	0.4552750244140625	3.024905029296875	1.318111389160156	0.4055089111328125	3.090215087890625	1.154356140136719	0.194720703125	3.144825439453125	1.017476142883301	0.017306640625	3.17293115234375	0.9984323043823242	-0.072226806640625	3.1838779296875	0.9713092842102051	-0.175618896484375	3.186166259765625	0.9471438217163086	-0.0698624267578125	2.82761279296875	1.333231231689453	0.4722418212890625	2.72945361328125	1.326472290039062	0.5583870849609375	2.65304638671875	1.256301635742187	0.8184544677734376	2.58626171875	1.197454498291016	1.034385620117187	2.54059521484375	1.215049713134766	1.125130981445313
272	9.033334	2.837324462890625	0.8980171585083008	0.478772216796875	2.84326171875	1.051529388427734	0.470994140625	2.863072021484375	1.172075073242187	0.48510205078125	2.86019384765625	1.359102447509766	0.477824462890625	2.883125732421875	1.328084136962891	0.460561279296875	2.9788076171875	1.307434967041016	0.385657958984375	3.080875732421875	1.262960632324219	0.17500439453125	3.16694873046875	1.22564990234375	-0.00160498046875	3.228548095703125	1.277519317626953	0.018599609375	3.303261962890625	1.238679992675781	-0.021265380859375	3.24345166015625	1.242887573242188	-0.066150390625	2.837183837890625	1.328241180419922	0.4960029296875	2.74611376953125	1.302327453613281	0.558389404296875	2.64278564453125	1.1565419921875	0.7227333984375	2.633072021484375	1.069443458557129	0.90529833984375	2.61087158203125	1.0287021484375	0.981709716796875
273	9.066666999999999	-2.886669921875	0.7575486907958984	-0.8900845336914063	-2.898444091796875	0.909800765991211	-0.8832415161132813	-2.88679638671875	1.031299865722656	-0.8772314453125	-2.915298583984375	1.215120971679688	-0.8768385620117187	-2.911197021484375	1.184850677490234	-0.8480185546875	-2.856097412109375	1.134316131591797	-0.7510009155273437	-2.695117431640625	1.013740051269531	-0.8759342651367188	-2.5024521484375	1.057452301025391	-0.8974090576171875	-2.5072900390625	1.130319381713867	-0.85901611328125	-2.448572021484375	1.187556716918945	-0.90199951171875	-2.58326025390625	1.133961471557617	-0.88765380859375	-2.9117578125	1.184369415283203	-0.9056742553710937	-2.89019580078125	1.143395080566406	-1.008401489257813	-2.723114990234375	0.9695786743164062	-1.017035278320312	-2.542255615234375	1.044139556884766	-0.969826171875	-2.484374755859375	1.06506282043457	-0.9057666625976563
274	9.099999999999998	2.93795458984375	0.9096217193603515	0.521269287109375	2.928841796875	1.070445213317871	0.526035400390625	2.912047119140625	1.197974395751953	0.51880908203125	2.930013671875	1.393242462158203	0.521317138671875	2.907050537109375	1.362794189453125	0.54380810546875	2.790900634765625	1.309821990966797	0.56322412109375	2.921322509765625	1.188657867431641	0.388243896484375	3.03593896484375	1.135936279296875	0.220983154296875	3.111306640625	1.149011688232422	0.17957861328125	3.184485595703125	1.188213806152344	0.1282496337890625	3.130549072265625	1.189362457275391	0.2669014892578125	2.948350830078125	1.359023590087891	0.4993636474609375	2.953027099609375	1.298471710205078	0.39727001953125	2.781368896484375	1.263104675292969	0.5815826416015625	2.6180322265625	1.238939910888672	0.71480517578125	2.56643701171875	1.229818939208984	0.7924307861328125
275	9.133333999999998	2.900956298828125	0.9123944854736328	0.50739501953125	2.897212646484375	1.080668090820313	0.49428759765625	2.887736083984375	1.214462020874024	0.47926953125	2.90687890625	1.416129760742187	0.5135009765625	2.886023681640625	1.380287780761719	0.534280029296875	2.76710302734375	1.320262817382813	0.5578232421875	2.960521240234375	1.256846252441406	0.3936552734375	3.1231923828125	1.202220962524414	0.256812255859375	3.199887451171875	1.169866897583008	0.219740966796875	3.273752197265625	1.169692642211914	0.1490350341796875	3.223645751953125	1.172212295532227	0.19503857421875	2.922954345703125	1.384977172851563	0.482611572265625	2.915482177734375	1.347402893066406	0.3642071533203125	2.7470283203125	1.308958251953125	0.56703857421875	2.6005341796875	1.282938171386719	0.7321494140625	2.55071630859375	1.270399719238281	0.81573828125
276	9.166667	2.890697021484375	0.9306458587646484	0.5157410888671875	2.899916015625	1.104465866088867	0.4791544189453125	2.916312744140625	1.243121658325195	0.4522176513671875	2.91695166015625	1.456548522949219	0.4882659912109375	2.929931884765625	1.416381774902344	0.5128863525390625	2.914277099609375	1.331456176757813	0.6262655029296875	3.063380615234375	1.272341125488281	0.4022591552734375	3.189137451171875	1.222894271850586	0.2146136474609375	3.2663818359375	1.200653762817383	0.1621240234375	3.36865869140625	1.182133941650391	0.1338067626953125	3.330356689453125	1.222693161010742	0.1958758544921875	2.9057529296875	1.426288269042969	0.4510894775390625	2.812274169921875	1.385472351074219	0.3687086181640625	2.66633447265625	1.314353088378906	0.5977239990234375	2.50696044921875	1.346322631835938	0.7662791748046875	2.42303955078125	1.32787255859375	0.8237408447265625
277	9.199999999999999	2.899984375	0.9317629318237305	0.512306884765625	2.90690966796875	1.111564834594727	0.4829765625	2.92074267578125	1.254894485473633	0.460443359375	2.904046142578125	1.475709411621094	0.47394580078125	2.925281494140625	1.439148742675781	0.5007998046875	2.981395751953125	1.3759638671875	0.61995703125	3.15873486328125	1.303	0.412662109375	3.308980712890625	1.243452865600586	0.2392978515625	3.39115576171875	1.223397689819336	0.189021484375	3.464716796875	1.172033737182617	0.1246566162109375	3.427556640625	1.215356216430664	0.1804039306640625	2.890223388671875	1.439502685546875	0.441638427734375	2.7850126953125	1.378121887207031	0.38486376953125	2.59551318359375	1.348003845214844	0.599276611328125	2.438879150390625	1.358427185058594	0.780834228515625	2.34159716796875	1.37544970703125	0.81919775390625
278	9.233333999999999	2.910062255859375	0.9426147079467774	0.5128375244140625	2.90324365234375	1.115484817504883	0.4938135986328125	2.89883056640625	1.253654190063477	0.4779913330078125	2.901338134765625	1.463609985351563	0.5057786865234375	2.93016845703125	1.426887634277344	0.5161129150390625	3.058592529296875	1.414786682128906	0.5691217041015625	3.270393310546875	1.305055908203125	0.4435069580078125	3.44566015625	1.199440475463867	0.3469398193359375	3.53108544921875	1.18213542175293	0.3118988037109375	3.62870751953125	1.156468399047851	0.2815113525390625	3.560448974609375	1.165337692260742	0.2968712158203125	2.87276708984375	1.431164855957031	0.4845367431640625	2.7456328125	1.430266906738281	0.4673233642578125	2.5047900390625	1.382591369628906	0.5905198974609375	2.30214697265625	1.342669677734375	0.6897406005859374	2.211852294921875	1.374295471191406	0.7225665283203125
279	9.266666999999998	2.914713623046875	0.9583623046875001	0.517611328125	2.909599609375	1.133881256103516	0.504083740234375	2.90731298828125	1.274140563964844	0.492036376953125	2.90948291015625	1.48758544921875	0.511220703125	2.93965478515625	1.45111572265625	0.5212587890625	3.07234228515625	1.447142761230469	0.569133056640625	3.3053056640625	1.312836181640625	0.5232490234375	3.500989501953125	1.200611907958984	0.484072021484375	3.59331005859375	1.193588439941406	0.4625498046875	3.698574951171875	1.18384391784668	0.448336669921875	3.628811767578125	1.191817123413086	0.44345849609375	2.879576904296875	1.453672973632812	0.493022216796875	2.74992919921875	1.450179138183594	0.487298828125	2.4836201171875	1.411789306640625	0.557037841796875	2.26064794921875	1.379729675292969	0.61192333984375	2.160511474609375	1.394669555664062	0.62691357421875
280	9.300000000000001	2.905833251953125	0.9595040588378906	0.5137001953125	2.9060712890625	1.137628356933594	0.502268798828125	2.9043486328125	1.280093292236328	0.494359375	2.91153466796875	1.496206909179687	0.514926025390625	2.94087060546875	1.458430145263672	0.52574658203125	3.07388720703125	1.445446960449219	0.5766669921874999	3.31823974609375	1.317533782958984	0.557480224609375	3.52341015625	1.210381317138672	0.541064208984375	3.6167548828125	1.205952423095703	0.51764697265625	3.72433349609375	1.207104064941406	0.507048095703125	3.6491123046875	1.21155126953125	0.493877197265625	2.8808740234375	1.462704132080078	0.4954921875	2.75034765625	1.462622711181641	0.47892529296875	2.474380615234375	1.42504296875	0.521204345703125	2.2436162109375	1.393816528320313	0.55267724609375	2.14532421875	1.412143737792969	0.580295166015625
281	9.333334000000001	2.90325634765625	0.9781120605468751	0.4952677001953125	2.90952587890625	1.158921615600586	0.4874544677734375	2.9159501953125	1.30337890625	0.4804398193359375	2.933437255859375	1.519733520507812	0.5184786376953125	2.959802001953125	1.47893408203125	0.5292269287109375	3.08597998046875	1.435834777832031	0.5864610595703125	3.341461181640625	1.320154968261719	0.5914835205078125	3.5489970703125	1.212058029174805	0.6173199462890625	3.6457822265625	1.201969436645508	0.6081544189453125	3.754377197265625	1.207464462280273	0.6225172119140625	3.649129150390625	1.24959880065918	0.5650806884765625	2.9025390625	1.489237548828125	0.4934388427734375	2.7769453125	1.486181091308594	0.4483204345703125	2.494371337890625	1.443968872070313	0.4410552978515625	2.25882373046875	1.408688598632812	0.4306505126953125	2.16191845703125	1.445207946777344	0.4493822021484375
282	9.366667	2.9129453125	1.009062316894531	0.48760595703125	2.910880126953125	1.191610458374023	0.482770263671875	2.91447216796875	1.337429870605469	0.47648876953125	2.924078125	1.555595825195312	0.517735107421875	2.9502490234375	1.514860717773437	0.5308933105468751	3.070310302734375	1.476030029296875	0.604992431640625	3.32690576171875	1.361183715820312	0.63642431640625	3.54429443359375	1.268145660400391	0.65774462890625	3.640356689453125	1.249276000976562	0.669229736328125	3.7443056640625	1.237082305908203	0.70501123046875	3.657129638671875	1.306134063720703	0.64273828125	2.8961494140625	1.524475646972656	0.4893447265625	2.77871728515625	1.509354797363281	0.425285400390625	2.498955078125	1.453083374023437	0.384767333984375	2.26638818359375	1.406366271972656	0.34558935546875	2.178862060546875	1.452577880859375	0.383899169921875
283	9.399999999999999	2.92966455078125	1.028328620910645	0.477302490234375	2.920540771484375	1.212214141845703	0.47138818359375	2.91835302734375	1.359277130126953	0.46400927734375	2.919063232421875	1.5804873046875	0.50027685546875	2.94702099609375	1.540821411132812	0.514637451171875	3.05694384765625	1.524882202148437	0.6118427734375	3.279121337890625	1.404520050048828	0.744364501953125	3.46616015625	1.303760040283203	0.8548798828125	3.551227294921875	1.293402496337891	0.804467529296875	3.64016064453125	1.281751892089844	0.7381162109375	3.541948486328125	1.317485748291016	0.74963720703125	2.892296142578125	1.5473115234375	0.472315185546875	2.77718359375	1.528840942382812	0.4027021484375	2.5013828125	1.467334136962891	0.33434814453125	2.2722724609375	1.416254516601563	0.273435791015625	2.17577587890625	1.453637664794922	0.300840087890625
284	9.433333999999999	2.929761962890625	1.061011627197266	0.461166259765625	2.90131689453125	1.243252410888672	0.461017822265625	2.89462646484375	1.390459594726563	0.45565380859375	2.91964208984375	1.610761169433594	0.490618896484375	2.939759521484375	1.568073303222656	0.5090847167968749	3.039416259765625	1.548495178222656	0.61645361328125	3.268748779296875	1.398746765136719	0.697736083984375	3.416472412109375	1.246200836181641	0.80912353515625	3.51368359375	1.261395080566406	0.79395458984375	3.59576025390625	1.282512359619141	0.721171630859375	3.51165869140625	1.296772338867187	0.722795166015625	2.89292333984375	1.580679992675781	0.459202392578125	2.7885849609375	1.610215270996094	0.377181884765625	2.526259765625	1.507118408203125	0.3043873291015625	2.30645458984375	1.410528076171875	0.340726318359375	2.20090185546875	1.425553802490234	0.351809814453125
285	9.466667000000001	2.962818359375	1.10259440612793	0.4438636474609375	2.9319228515625	1.284731597900391	0.4440328369140625	2.9278896484375	1.43226708984375	0.4386192626953125	2.948167236328125	1.654624816894531	0.4648209228515625	2.9655966796875	1.613044738769531	0.4881312255859375	3.038870361328125	1.578643676757812	0.6120653076171875	3.214489990234375	1.396137451171875	0.7452291259765625	3.362164306640625	1.243079681396484	0.8567969970703125	3.460499267578125	1.256268005371094	0.8468638916015625	3.540449462890625	1.284873016357422	0.7740003662109375	3.4632470703125	1.286263275146484	0.7649739990234375	2.92587841796875	1.622692565917969	0.4316915283203125	2.83217529296875	1.629962585449219	0.3331439208984375	2.580576904296875	1.532660522460938	0.222503173828125	2.37097412109375	1.451531616210938	0.1295728759765625	2.27133544921875	1.460139709472656	0.0905279541015625
286	9.5	2.98016943359375	1.132960968017578	0.4580025634765625	2.94554638671875	1.314422943115234	0.4449937744140625	2.939089111328125	1.461869171142578	0.4332662353515625	2.955330078125	1.685749755859375	0.4533402099609375	2.968717529296875	1.645134521484375	0.4809068603515625	3.03287841796875	1.625786499023437	0.6133035888671875	3.186779296875	1.471038421630859	0.7994581298828125	3.27137109375	1.328213653564453	0.9738455810546875	3.36854833984375	1.308855529785156	0.9870025634765625	3.44254052734375	1.325743499755859	0.9044132080078126	3.383654296875	1.327195892333984	0.8799801025390624	2.9385849609375	1.652310913085937	0.4182928466796875	2.865213134765625	1.656156494140625	0.3032374267578125	2.63419775390625	1.544966796875	0.1628887939453125	2.409517333984375	1.456717926025391	0.1286370849609375	2.33362255859375	1.460817413330078	0.0524384765625
287	9.533334	2.97751904296875	1.138769622802734	0.481236083984375	2.93715478515625	1.313685791015625	0.458318359375	2.922605712890625	1.456439025878906	0.439846923828125	2.92681103515625	1.676618347167969	0.441537109375	2.938361328125	1.6400615234375	0.47319482421875	2.98752587890625	1.624556823730469	0.60872900390625	3.1545185546875	1.5018583984375	0.797500732421875	3.1571455078125	1.399643920898437	1.009391357421875	3.218908203125	1.414244934082031	1.083640869140625	3.173637939453125	1.385270263671875	0.9881162109375	3.24918505859375	1.463450988769531	1.055405517578125	2.915918701171875	1.640379455566406	0.4087265625	2.8663525390625	1.630750183105469	0.285250732421875	2.700873291015625	1.571921569824219	0.0600101318359375	2.470648193359375	1.559883361816406	-0.0001051025390625	2.44885302734375	1.560385925292969	-0.10299169921875
288	9.566666999999999	2.98846630859375	1.152054931640625	0.485158203125	2.95279541015625	1.327321319580078	0.463054443359375	2.947228515625	1.470479583740234	0.447792236328125	2.95675439453125	1.6895849609375	0.448403564453125	2.96365673828125	1.653222900390625	0.48129345703125	2.9993564453125	1.637005493164063	0.6202744140624999	3.13645654296875	1.520691650390625	0.833818115234375	3.1508056640625	1.416297698974609	1.043079345703125	3.22851171875	1.430124969482422	1.099934326171875	3.1617265625	1.402985015869141	1.017973388671875	3.25854052734375	1.474022796630859	1.065158447265625	2.948796142578125	1.653450561523437	0.414956787109375	2.906188720703125	1.653069213867187	0.28912744140625	2.75980908203125	1.59063037109375	0.0533792724609375	2.56241162109375	1.541660888671875	-0.0688048095703125	2.507951416015625	1.570990844726563	-0.1533228759765625
289	9.599999999999998	3.0045947265625	1.154050231933594	0.4736043701171875	2.97503271484375	1.330644744873047	0.4495233154296875	2.97175146484375	1.474252716064453	0.4344703369140625	2.984630126953125	1.693550903320312	0.4256431884765625	2.98802783203125	1.658649658203125	0.4607720947265625	3.02069091796875	1.647400390625	0.6013516845703125	3.125255859375	1.502377166748047	0.8166300048828125	3.050702392578125	1.461931060791016	1.035652709960937	3.087143310546875	1.482306182861328	1.123775024414063	3.06576806640625	1.437236785888672	1.026383422851562	3.110986328125	1.5124130859375	1.134084106445312	2.97909521484375	1.65585107421875	0.3932696533203125	2.95625244140625	1.655701416015625	0.2620684814453125	2.80115087890625	1.594022705078125	0.0308956298828125	2.5816376953125	1.563207397460938	-0.0553294677734375	2.53087353515625	1.57085205078125	-0.146915771484375
290	9.633333999999998	2.981882080078125	1.173526016235352	0.472642578125	2.954250244140625	1.350499755859375	0.453126708984375	2.952298828125	1.494159698486328	0.442803466796875	2.972985107421875	1.712339721679688	0.44954052734375	2.972986328125	1.675222534179687	0.482293212890625	2.996470947265625	1.674277587890625	0.62473974609375	3.09711328125	1.597087524414063	0.87334130859375	3.022142822265625	1.516576538085938	1.08014111328125	3.080221923828125	1.513226196289063	1.15807080078125	3.03444775390625	1.497757110595703	1.06022216796875	3.113915771484375	1.519621948242188	1.17654150390625	2.968261474609375	1.677157348632813	0.41452001953125	2.935046142578125	1.686329467773438	0.2862510986328125	2.90525341796875	1.5831298828125	0.0229505615234375	2.77100146484375	1.487696502685547	-0.1477403564453125	2.72869873046875	1.538920288085937	-0.2286781005859375
291	9.666667	2.982082275390625	1.186534301757812	0.459616943359375	2.95560986328125	1.364788543701172	0.440750244140625	2.944829833984375	1.508821014404297	0.429720703125	2.98242626953125	1.72580517578125	0.440854736328125	2.97672705078125	1.688416259765625	0.473223876953125	2.987780517578125	1.67523681640625	0.6173876953125	3.03215283203125	1.623722900390625	0.88968994140625	3.02009375	1.578082763671875	1.120472900390625	2.9492431640625	1.516489135742187	1.1478740234375	2.842072998046875	1.501728973388672	1.129427978515625	2.9652109375	1.5599111328125	1.23918310546875	2.97780029296875	1.691118408203125	0.404937255859375	2.968131591796875	1.68618212890625	0.271813232421875	2.923314208984375	1.59942529296875	0.0030301513671875	2.83324365234375	1.52722216796875	-0.205720947265625	2.81745751953125	1.557989990234375	-0.305181640625
292	9.699999999999999	2.9862978515625	1.187006042480469	0.4521107177734375	2.960093505859375	1.366528198242188	0.4350916748046875	2.941677490234375	1.510515197753906	0.4228297119140625	2.987179931640625	1.726858642578125	0.4400733642578125	2.974721923828125	1.689748718261719	0.4712818603515625	2.962748046875	1.684168762207031	0.6166925048828125	2.951018310546875	1.622195434570312	0.8918072509765625	2.8897646484375	1.5746708984375	1.115658813476563	2.80999169921875	1.569929382324219	1.172990600585937	2.71893603515625	1.536896179199219	1.225888549804687	2.895307373046875	1.527970703125	1.240470581054687	2.986646240234375	1.692008239746094	0.4036258544921875	3.00111279296875	1.684125427246094	0.2703170166015625	2.998029052734375	1.605995056152344	-0.0064417724609375	2.9751142578125	1.544619934082031	-0.2372186279296875	2.944641845703125	1.570861206054687	-0.3351839599609375
293	9.733333999999999	2.98637646484375	1.183924591064453	0.4443330078125	2.959159423828125	1.363293426513672	0.427305419921875	2.940369384765625	1.507255187988281	0.415334716796875	2.98514990234375	1.723446166992187	0.43601171875	2.97006689453125	1.686420104980469	0.466142578125	2.943762451171875	1.684390625	0.60974755859375	2.887344482421875	1.61903515625	0.878467529296875	2.75959765625	1.575569274902344	1.073173583984375	2.68858056640625	1.550276428222656	1.1363388671875	2.60888427734375	1.50303369140625	1.19631298828125	2.7554228515625	1.5791884765625	1.22194140625	2.98743359375	1.688555114746094	0.399671630859375	3.015901611328125	1.681573425292969	0.26858740234375	3.05310205078125	1.605189270019531	-0.006166015625	3.05184814453125	1.546454833984375	-0.238754638671875	3.046119140625	1.577916564941406	-0.33970751953125
294	9.766666999999998	2.98451611328125	1.176489822387695	0.442603515625	2.95922705078125	1.355922912597656	0.42234423828125	2.941297607421875	1.499833587646484	0.407624755859375	2.982235107421875	1.716651489257813	0.431038330078125	2.96290087890625	1.680047607421875	0.459248779296875	2.907965087890625	1.681418701171875	0.594621337890625	2.797494384765625	1.61520556640625	0.845974609375	2.6319560546875	1.569397338867188	1.0093427734375	2.5770888671875	1.559128051757813	1.09039501953125	2.5125361328125	1.519354125976562	1.170686767578125	2.610263671875	1.606685913085937	1.1538623046875	2.989927978515625	1.681149047851562	0.396011962890625	3.04280810546875	1.674594482421875	0.272618408203125	3.1396005859375	1.59611376953125	0.0132244873046875	3.16247607421875	1.545352294921875	-0.220275146484375	3.178446044921875	1.582475219726562	-0.318230712890625
295	9.800000000000001	2.984868408203125	1.173179779052734	0.44118798828125	2.96475048828125	1.352750518798828	0.419628173828125	2.94743798828125	1.495969512939453	0.400832275390625	2.98114306640625	1.711511474609375	0.438854736328125	2.956297607421875	1.6742080078125	0.46100732421875	2.883498291015625	1.684458740234375	0.586930419921875	2.71652978515625	1.6047041015625	0.7995634765625	2.53163525390625	1.546461669921875	0.9351767578125	2.484708984375	1.576097778320313	1.01621240234375	2.4251201171875	1.580182739257812	1.108841796875	2.44976708984375	1.575740478515625	1.0292607421875	2.9964873046875	1.677101196289063	0.4054345703125	3.065738525390625	1.682885864257813	0.29069580078125	3.19479931640625	1.591048461914062	0.0511214599609375	3.23996484375	1.557666870117187	-0.181775146484375	3.280810791015625	1.582192993164063	-0.276190673828125
296	9.833334000000001	2.986815185546875	1.166922637939453	0.426457763671875	2.96563720703125	1.344241638183594	0.40469873046875	2.9487568359375	1.486014068603516	0.387373046875	2.97009912109375	1.700365356445313	0.426431884765625	2.94429931640625	1.662807495117188	0.445580322265625	2.858779296875	1.673454223632812	0.5611313476562499	2.6547060546875	1.596861328125	0.734732666015625	2.4503779296875	1.54092138671875	0.8338293457031249	2.398053955078125	1.576854248046875	0.907309326171875	2.33572607421875	1.607863525390625	0.991129638671875	2.356118408203125	1.573585083007813	0.908399658203125	2.99031103515625	1.66667333984375	0.395850830078125	3.072446044921875	1.679146362304687	0.292486572265625	3.249192138671875	1.58128369140625	0.0929892578125	3.285611328125	1.54487158203125	-0.13818359375	3.348460205078125	1.57980224609375	-0.214080322265625
297	9.866667	2.988482666015625	1.165471237182617	0.413179443359375	2.966971435546875	1.341698822021484	0.39034130859375	2.9486337890625	1.482219207763672	0.370452392578125	2.966809814453125	1.696141235351563	0.40726904296875	2.93953076171875	1.659116821289063	0.4246904296875	2.8426328125	1.671466674804687	0.529712890625	2.6126826171875	1.592132690429688	0.662763427734375	2.391895263671875	1.535220458984375	0.709311767578125	2.325756103515625	1.569242797851563	0.770973388671875	2.24757861328125	1.601480102539063	0.838815185546875	2.2865498046875	1.56678173828125	0.768237548828125	2.98940771484375	1.662085205078125	0.37927587890625	3.08369482421875	1.67676220703125	0.288146240234375	3.282080322265625	1.58279833984375	0.110315673828125	3.348791748046875	1.550853515625	-0.1134285888671875	3.439016845703125	1.589509521484375	-0.14787255859375
298	9.899999999999999	2.991259765625	1.152340301513672	0.4028291015625	2.9726005859375	1.328057067871094	0.372756103515625	2.957419921875	1.468399475097656	0.3481005859375	2.97403564453125	1.682258972167969	0.387692626953125	2.942802734375	1.646050903320313	0.399466552734375	2.82898095703125	1.666405334472656	0.48466357421875	2.567888671875	1.592910461425781	0.5439499511718749	2.339769775390625	1.545619323730469	0.5386953125	2.259771240234375	1.575248107910156	0.584326416015625	2.166879638671875	1.606646484375	0.6309228515625001	2.22540283203125	1.570053588867188	0.5916171875	3.000754638671875	1.647380249023437	0.36466162109375	3.1115830078125	1.66699169921875	0.295447021484375	3.337535400390625	1.561563232421875	0.1618043212890625	3.45718408203125	1.552406860351562	-0.04138525390625	3.54065234375	1.5604482421875	-0.10318701171875
299	9.933333999999999	3.000208984375	1.142061325073242	0.4028173828125	2.985279541015625	1.318025329589844	0.375799560546875	2.974447021484375	1.459205230712891	0.357111083984375	2.988504638671875	1.67317041015625	0.39296826171875	2.955744384765625	1.637670288085938	0.401661376953125	2.829748046875	1.657664306640625	0.466598388671875	2.5630703125	1.583798095703125	0.468068359375	2.3405927734375	1.528843872070313	0.43030078125	2.256153076171875	1.572307861328125	0.44699365234375	2.1508125	1.5945751953125	0.45773486328125	2.221349609375	1.573009643554688	0.441589111328125	3.017356201171875	1.637589965820312	0.37436181640625	3.13599462890625	1.658809814453125	0.3212841796875	3.376712646484375	1.554133422851562	0.2183388671875	3.515475830078125	1.542527954101562	0.0287945556640625	3.611965576171875	1.548532348632813	-0.009059570312499999
300	9.966667000000001	3.01838525390625	1.114187530517578	0.406004150390625	3.00178662109375	1.292072174072266	0.3833594970703125	2.988155029296875	1.434138732910156	0.3644163818359375	2.99951708984375	1.649210205078125	0.4049417724609375	2.96624755859375	1.613161743164063	0.411392578125	2.82956103515625	1.618246398925781	0.4573623046875	2.55831396484375	1.556433227539062	0.43698828125	2.33474609375	1.511496643066406	0.3839686279296875	2.25207177734375	1.56141357421875	0.3949757080078125	2.1473896484375	1.591868408203125	0.398300048828125	2.21929248046875	1.572257080078125	0.3883502197265625	3.02967578125	1.613778198242187	0.38707958984375	3.151149169921875	1.633153503417969	0.337167236328125	3.3950419921875	1.522843688964844	0.2416099853515625	3.539259765625	1.506400207519531	0.054152099609375	3.64254541015625	1.508423156738281	0.0373837890625
301	10	3.010403564453125	1.11986701965332	0.392177734375	2.99555712890625	1.298705871582031	0.3599361572265625	2.982880126953125	1.441061920166016	0.3312911376953125	2.987040283203125	1.658991577148437	0.372751953125	2.952561279296875	1.622653442382813	0.3726541748046875	2.807215576171875	1.628084838867188	0.38639501953125	2.54297900390625	1.56928515625	0.305891845703125	2.33835009765625	1.532707641601562	0.191985107421875	2.2631826171875	1.59520751953125	0.203301513671875	2.16315576171875	1.641963500976563	0.205090576171875	2.25563037109375	1.633925659179687	0.2624898681640625	3.0203837890625	1.622908325195312	0.361244873046875	3.152665771484375	1.635901489257813	0.3413363037109375	3.415157958984375	1.542462158203125	0.269415283203125	3.608891357421875	1.495407562255859	0.1357357177734375	3.690242431640625	1.467576263427735	0.07380908203125
302	10.033334	3.003440673828125	1.105586532592773	0.352955810546875	2.9888544921875	1.279512725830078	0.30816943359375	2.977481689453125	1.419062591552734	0.274285888671875	2.97442041015625	1.637044067382813	0.2978994140625	2.940873291015625	1.600796875	0.2945032958984375	2.798128662109375	1.618985229492187	0.2826866455078125	2.548926513671875	1.562999877929688	0.1701461181640625	2.357754150390625	1.5167919921875	0.042887939453125	2.268064208984375	1.554265747070313	0.0460946044921875	2.1714287109375	1.604931762695312	0.0438154296875	2.27459814453125	1.592796997070312	0.13706494140625	3.00883447265625	1.601026245117187	0.2955980224609375	3.140238037109375	1.614739135742187	0.309309326171875	3.412717529296875	1.5340478515625	0.29831787109375	3.63257080078125	1.480672149658203	0.226970703125	3.732157470703125	1.494827178955078	0.1978497314453125
303	10.066667	3.02188623046875	1.117615524291992	0.329755859375	3.007517578125	1.289710815429687	0.2774468994140625	2.996779296875	1.429447998046875	0.2432750244140625	2.99415283203125	1.645931274414063	0.2799503173828125	2.960502197265625	1.610251220703125	0.2727265625	2.820821044921875	1.619141540527344	0.2364666748046875	2.58397705078125	1.545152893066406	0.1078223876953125	2.395599609375	1.483636169433594	-0.0177144775390625	2.3168017578125	1.540863647460938	-0.0187823486328125	2.22121044921875	1.593614990234375	-0.023624267578125	2.332841064453125	1.571823547363281	0.07953552246093749	3.028421875	1.609715942382812	0.277135986328125	3.1604375	1.617491394042969	0.291404541015625	3.43176416015625	1.53333837890625	0.3114686279296875	3.659434326171875	1.46556640625	0.3092325439453125	3.7526650390625	1.470283935546875	0.2614591064453125
304	10.1	3.034493896484375	1.128624786376953	0.3311197509765625	3.0135712890625	1.29973876953125	0.276070068359375	2.997529296875	1.438897766113281	0.2399100341796875	3.01889111328125	1.65668115234375	0.2646204833984375	2.98167822265625	1.624794799804687	0.2562335205078125	2.843177490234375	1.631464233398437	0.2138211669921875	2.6345859375	1.5698447265625	0.0370045166015625	2.49560498046875	1.517276000976562	-0.1453953857421875	2.406696533203125	1.546215698242188	-0.1736439208984375	2.302805419921875	1.549989868164062	-0.20836376953125	2.421153564453125	1.57742626953125	-0.043864501953125	3.048575927734375	1.616408935546875	0.2669134521484375	3.17815234375	1.598190185546875	0.29285107421875	3.43147509765625	1.499035980224609	0.3798489990234375	3.654128173828125	1.415083312988281	0.3681636962890625	3.714891845703125	1.448834259033203	0.2892403564453125
305	10.133334	3.044156982421875	1.121969635009766	0.3399879150390625	3.02266650390625	1.292949157714844	0.28312353515625	3.00635009765625	1.432713439941406	0.24782958984375	3.00623046875	1.649376159667969	0.29051513671875	2.97366552734375	1.615925720214844	0.2730177001953125	2.85801220703125	1.611083068847656	0.1850235595703125	2.73000341796875	1.572433227539062	-0.062213623046875	2.61892041015625	1.539669494628906	-0.2677425537109375	2.5330712890625	1.567771179199219	-0.305599853515625	2.43455859375	1.569676147460938	-0.354294677734375	2.536706787109375	1.593800354003906	-0.16872802734375	3.038	1.6108466796875	0.295837890625	3.1679306640625	1.603510986328125	0.326779541015625	3.415669677734375	1.461780181884766	0.3504769287109375	3.62227978515625	1.362522613525391	0.2831474609375	3.70834619140625	1.418853179931641	0.25989111328125
306	10.166667	3.02115625	1.135107696533203	0.3655712890625	2.999919921875	1.301447448730469	0.30280859375	2.9785703125	1.439253143310547	0.270505859375	2.9393349609375	1.6491015625	0.31409716796875	2.917240966796875	1.613152221679687	0.288811767578125	2.81518505859375	1.60542578125	0.188271484375	2.80316796875	1.528873291015625	-0.0780240478515625	2.8484052734375	1.481718231201172	-0.3014385986328125	2.808887939453125	1.541347412109375	-0.3664169921875	2.763931396484375	1.583111083984375	-0.455831787109375	2.765966064453125	1.549441162109375	-0.2197154541015625	2.973180419921875	1.615138061523437	0.326607177734375	3.0846591796875	1.621079345703125	0.397016357421875	3.331413330078125	1.507649444580078	0.47513232421875	3.553644775390625	1.453373260498047	0.418282958984375	3.644917724609375	1.503038543701172	0.42377197265625
307	10.2	2.99843115234375	1.094997100830078	0.38537060546875	2.9966923828125	1.2662392578125	0.33389404296875	2.98879296875	1.405518859863281	0.302656005859375	2.953544921875	1.618161682128906	0.33256640625	2.93722705078125	1.583253845214844	0.30208984375	2.86021875	1.593678649902344	0.18170849609375	2.87115966796875	1.502552062988281	-0.0796279296875	3.016478271484375	1.479596435546875	-0.2596292724609375	2.996662841796875	1.531858520507813	-0.3383150634765625	2.98304296875	1.57875390625	-0.43498681640625	2.89412353515625	1.539283203125	-0.234199951171875	2.97984375	1.5823525390625	0.3543671875	3.06213720703125	1.595701965332031	0.456469970703125	3.28914599609375	1.480896301269531	0.578689208984375	3.51625390625	1.448920837402344	0.525572265625	3.6083076171875	1.453366394042969	0.57359326171875
308	10.233334	2.97319775390625	1.069347686767578	0.394755859375	2.9658818359375	1.240718292236328	0.351415283203125	2.95170361328125	1.379356109619141	0.327271484375	2.908626953125	1.588478759765625	0.3549072265625	2.89803564453125	1.554329956054687	0.321979248046875	2.86098388671875	1.552048706054687	0.185166015625	2.998200927734375	1.51584814453125	-0.049263916015625	3.153440185546875	1.52117431640625	-0.218890625	3.146212646484375	1.526582275390625	-0.3139527587890625	3.185525390625	1.588957641601562	-0.3917061767578125	3.173569580078125	1.516607421875	-0.34305029296875	2.931646484375	1.553027221679688	0.3796181640625	3.00426708984375	1.5609658203125	0.487649658203125	3.245049072265625	1.457771087646484	0.584292236328125	3.47481982421875	1.440389251708984	0.550352783203125	3.559649169921875	1.451260955810547	0.607421630859375
309	10.266667	2.95979638671875	1.048986068725586	0.380560791015625	2.953162109375	1.221257751464844	0.34266162109375	2.9379560546875	1.360069305419922	0.322319091796875	2.8993759765625	1.570392944335937	0.342740966796875	2.89285009765625	1.53656201171875	0.308613037109375	2.877822265625	1.5321328125	0.168045166015625	3.0571015625	1.510035614013672	-0.037202392578125	3.206578369140625	1.490964202880859	-0.210274169921875	3.258807861328125	1.528939697265625	-0.280323486328125	3.31777392578125	1.57754541015625	-0.3550911865234375	3.279312744140625	1.533784790039062	-0.31061376953125	2.91670849609375	1.534303344726562	0.370734619140625	2.96694921875	1.544872436523438	0.490294921875	3.19525732421875	1.444499969482422	0.61443994140625	3.425810791015625	1.415465240478516	0.61661181640625	3.507567138671875	1.463748565673828	0.655440673828125
310	10.3	3.044195556640625	1.055569869995117	0.3467305908203125	3.034442138671875	1.227130523681641	0.3070723876953125	3.021582763671875	1.366097869873047	0.2870709228515625	3.00504052734375	1.579026000976563	0.3081697998046875	2.986875	1.54508740234375	0.278746337890625	2.93473876953125	1.540649658203125	0.1474815673828125	3.051572021484375	1.501645660400391	-0.09633789062500001	3.14813916015625	1.468361785888672	-0.3015982666015625	3.170042724609375	1.495795013427734	-0.39007421875	3.190896728515625	1.544552978515625	-0.4827921142578125	3.17473583984375	1.510292449951172	-0.42518505859375	3.026957275390625	1.542352905273437	0.3317677001953125	3.092375732421875	1.550013916015625	0.4438453369140625	3.138664794921875	1.431110198974609	0.6912091064453125	3.177497314453125	1.331730987548828	0.8974124755859375	3.185071044921875	1.367613037109375	0.9931153564453125
311	10.333334	3.0407001953125	1.041379302978516	0.3517117919921875	3.032927734375	1.212849060058594	0.3118646240234375	3.02090576171875	1.351690093994141	0.2912877197265625	3.002234375	1.564328002929688	0.3117386474609375	2.986482177734375	1.530475341796875	0.2809239501953125	2.946482421875	1.525940307617188	0.1455909423828125	3.088250244140625	1.487636047363281	-0.0844781494140625	3.20811474609375	1.455837219238281	-0.2770916748046875	3.2446220703125	1.483580261230469	-0.3604168701171875	3.282176025390625	1.53006005859375	-0.4488448486328125	3.25867529296875	1.497427429199219	-0.3916370849609375	3.02236083984375	1.527656860351562	0.3368055419921875	3.078147216796875	1.534725463867187	0.4538948974609375	3.098682861328125	1.415751220703125	0.7044263916015625	3.114166748046875	1.31794857788086	0.9142135009765625	3.110760498046875	1.353106414794922	1.010333374023437
312	10.366667	3.04048681640625	0.9990306396484375	0.3344517822265625	3.033957275390625	1.173279968261719	0.305072265625	3.01861328125	1.313383331298828	0.2941138916015625	3.01193359375	1.527307983398438	0.316408935546875	2.99979833984375	1.495027313232422	0.282190673828125	2.97142626953125	1.512663818359375	0.1444957275390625	3.1251650390625	1.475759613037109	-0.07916467285156251	3.250766845703125	1.444808746337891	-0.2692027587890625	3.299806640625	1.476283599853516	-0.3447911376953125	3.361439453125	1.493660980224609	-0.4306385498046875	3.300717529296875	1.488393157958984	-0.3879266357421875	3.024301513671875	1.488764739990234	0.3439122314453125	3.060866455078125	1.484597686767578	0.4689576416015625	3.041084716796875	1.396145599365234	0.7329119873046875	3.025935791015625	1.321924743652344	0.9530404052734375	3.04722998046875	1.330418731689453	1.053214721679687
313	10.4	3.040724609375	0.9781182556152344	0.322533203125	3.029410888671875	1.153611602783203	0.295551513671875	3.00996435546875	1.294028594970703	0.2839056396484375	3.019572998046875	1.508161804199219	0.3144124755859375	3.00844921875	1.478041564941406	0.2775574951171875	2.99382421875	1.50278173828125	0.1379248046875	3.1628291015625	1.461322509765625	-0.07576782226562501	3.30266259765625	1.426740783691406	-0.2567374267578125	3.3583896484375	1.454178405761719	-0.329970703125	3.418711181640625	1.512481018066406	-0.397600830078125	3.3694912109375	1.480320434570312	-0.364934326171875	3.025470947265625	1.467549072265625	0.3416209716796875	3.04656005859375	1.4517607421875	0.4700970458984375	2.977418701171875	1.366698120117187	0.7286129150390624	2.95388916015625	1.299943572998047	0.9518900146484375	2.964375244140625	1.300643676757812	1.054750122070313
314	10.433334	3.0515712890625	0.9739046821594238	0.324112548828125	3.034822509765625	1.145079132080078	0.29412548828125	3.012927734375	1.281714691162109	0.27590234375	3.020079833984375	1.491246795654297	0.31030322265625	3.014530029296875	1.462357452392578	0.27241796875	3.04015771484375	1.492614532470703	0.138262939453125	3.2403701171875	1.463840789794922	-0.0412298583984375	3.405197265625	1.440673126220703	-0.195538818359375	3.469957275390625	1.469022918701172	-0.2578448486328125	3.54190380859375	1.522974609375	-0.313469482421875	3.4764833984375	1.499824493408203	-0.2972947998046875	3.02121240234375	1.450945159912109	0.33693212890625	3.0230126953125	1.437972076416016	0.464958984375	2.92108837890625	1.34473974609375	0.703376708984375	2.87007568359375	1.269566192626953	0.914505126953125	2.871212890625	1.273862365722656	1.015868896484375
315	10.466667	3.0619912109375	0.962215690612793	0.3115693359375	3.042313720703125	1.13438720703125	0.28348388671875	3.018401611328125	1.271612060546875	0.2663175048828125	3.01742724609375	1.482120178222656	0.302718505859375	3.0141494140625	1.453234497070313	0.2642327880859375	3.0540478515625	1.490364868164062	0.1345535888671875	3.26762109375	1.462117126464844	-0.0313720703125	3.44371435546875	1.439427001953125	-0.1747760009765625	3.5209453125	1.452265502929687	-0.228149658203125	3.600896240234375	1.50994189453125	-0.26798291015625	3.5572353515625	1.484178161621094	-0.226223876953125	3.01895849609375	1.441424194335938	0.32921435546875	3.015619140625	1.421386962890625	0.45701806640625	2.899504150390625	1.32313818359375	0.6886032714843749	2.8181044921875	1.241778076171875	0.88902783203125	2.823077392578125	1.228742004394531	0.99009228515625
316	10.5	3.067131103515625	0.9486859016418457	0.3119285888671875	3.043218017578125	1.119558807373047	0.2871729736328125	3.01923828125	1.255771087646484	0.2701700439453125	3.0233583984375	1.464506744384766	0.3076558837890625	3.021028076171875	1.436151275634766	0.2691356201171875	3.06391162109375	1.480323455810547	0.14377001953125	3.294764404296875	1.450788726806641	0.0069144287109375	3.487271240234375	1.426486541748047	-0.1101346435546875	3.557559326171875	1.445746673583984	-0.1696290283203125	3.633438720703125	1.500678009033203	-0.2183123779296875	3.563899658203125	1.481036834716797	-0.2127568359375	3.022275146484375	1.423934051513672	0.3337283935546875	3.012040283203125	1.404348510742187	0.4603013916015625	2.869455322265625	1.307410980224609	0.6746646728515625	2.750200439453125	1.226612976074219	0.8532933349609375	2.747129638671875	1.206920593261719	0.9526107177734375
317	10.533334	3.065070556640625	0.9381272392272949	0.31660009765625	3.0508486328125	1.106264205932617	0.286717041015625	3.035924072265625	1.240590286254883	0.264316650390625	3.038196044921875	1.44629443359375	0.298484375	3.040065673828125	1.4178583984375	0.261008544921875	3.0977734375	1.47156640625	0.1485849609375	3.33388232421875	1.446494750976562	0.029929931640625	3.53051318359375	1.426261840820312	-0.07282287597656251	3.60313134765625	1.44215771484375	-0.127856201171875	3.686802978515625	1.482069091796875	-0.17452783203125	3.623546875	1.455980041503906	-0.160607177734375	3.033579833984375	1.406824645996094	0.324369140625	3.01072998046875	1.399833740234375	0.4484072265625	2.85062060546875	1.307725280761719	0.645960205078125	2.71535302734375	1.231056015014648	0.80942333984375	2.68731103515625	1.212734970092773	0.903208740234375
318	10.566667	3.071254150390625	0.919905158996582	0.3282044677734375	3.0617822265625	1.090080093383789	0.2974830322265625	3.04980078125	1.226076019287109	0.2744447021484375	3.047831298828125	1.434552673339844	0.3052677001953125	3.05240673828125	1.405178283691406	0.2681177978515625	3.1193203125	1.464705078125	0.1621175537109375	3.36503662109375	1.421220611572266	0.0636614990234375	3.57016552734375	1.38541015625	-0.0219659423828125	3.64577978515625	1.423095062255859	-0.0619642333984375	3.73656689453125	1.437932556152344	-0.1123624267578125	3.661216064453125	1.44834033203125	-0.098880615234375	3.04191259765625	1.395078002929687	0.3318006591796875	3.01135498046875	1.387304290771484	0.4555076904296875	2.831176513671875	1.286368133544922	0.6345531005859375	2.67728955078125	1.20290690612793	0.7806246337890625	2.626841796875	1.182580902099609	0.8653099365234375
319	10.6	3.071802734375	0.9145449676513672	0.3198138427734375	3.060260986328125	1.08306494140625	0.2882166748046875	3.04718408203125	1.21770524597168	0.2642457275390625	3.043497802734375	1.424536041259766	0.2948885498046875	3.04872705078125	1.395437347412109	0.2580792236328125	3.116654296875	1.455223937988281	0.1542938232421875	3.36264306640625	1.415451232910156	0.0607032470703125	3.56830712890625	1.382601196289063	-0.0201280517578125	3.6463486328125	1.418844848632812	-0.054752197265625	3.73953662109375	1.433612365722656	-0.09869128417968751	3.66821923828125	1.425573120117188	-0.0899161376953125	3.037513916015625	1.385316925048828	0.3211165771484375	3.00474169921875	1.376639984130859	0.4431695556640625	2.81890087890625	1.271326538085938	0.6102928466796875	2.659953857421875	1.184400588989258	0.7457987060546875	2.601310791015625	1.148559280395508	0.8182552490234375
320	10.633334	3.0663427734375	0.9061836700439453	0.31150439453125	3.051347412109375	1.07343229675293	0.28127392578125	3.03568603515625	1.207012573242187	0.258548828125	3.0322861328125	1.412279296875	0.28959765625	3.035813232421875	1.383495300292969	0.252768798828125	3.097387939453125	1.440878356933594	0.14503662109375	3.33806396484375	1.399387786865234	0.044050537109375	3.539571533203125	1.364822631835938	-0.041978759765625	3.617218017578125	1.400669036865234	-0.076134765625	3.70817138671875	1.413209747314453	-0.1235584716796875	3.6397216796875	1.3953525390625	-0.1082730712890625	3.0279033203125	1.373250701904297	0.315813232421875	3.000607421875	1.36211083984375	0.438079833984375	2.82055126953125	1.249140747070312	0.60339697265625	2.66780810546875	1.155575958251953	0.7389326171875	2.60294384765625	1.11052229309082	0.79888720703125
321	10.666667	3.070902099609375	0.9110297241210937	0.3060906982421875	3.052738037109375	1.077467315673828	0.2789705810546875	3.033569091796875	1.210238739013672	0.2592252197265625	3.0422998046875	1.413930450439453	0.2913829345703125	3.043096435546875	1.385447723388672	0.254511962890625	3.097562744140625	1.424303009033203	0.1362186279296875	3.339867919921875	1.383540924072266	0.0432353515625	3.542153076171875	1.349474273681641	-0.037635986328125	3.616564453125	1.378391510009766	-0.08243713378906251	3.701425048828125	1.403227813720703	-0.1347291259765625	3.629048095703125	1.395826385498047	-0.1194957275390625	3.036644287109375	1.375230560302734	0.3173387451171875	3.01421630859375	1.366806396484375	0.4400469970703125	2.8323046875	1.24444970703125	0.5936458740234375	2.67883740234375	1.143701629638672	0.7207532958984375	2.60815234375	1.113002136230469	0.7822083740234375
322	10.7	3.082916259765625	0.9061372299194336	0.29673291015625	3.05510009765625	1.069793395996094	0.2700458984375	3.025940673828125	1.199779205322266	0.252131591796875	3.018170166015625	1.402094360351563	0.281659912109375	3.019622314453125	1.373539581298828	0.24537890625	3.08444140625	1.413222686767578	0.13414111328125	3.328756103515625	1.384224304199219	0.048731689453125	3.53272802734375	1.35980224609375	-0.0259534912109375	3.608162353515625	1.388583312988281	-0.06738659667968749	3.695280029296875	1.409802764892578	-0.11566015625	3.625260009765625	1.389121826171875	-0.103657958984375	3.017314208984375	1.363742706298828	0.307997314453125	3.0021318359375	1.358568359375	0.430894287109375	2.827756103515625	1.218207855224609	0.573400634765625	2.681335693359375	1.102057052612305	0.692001708984375	2.61002783203125	1.078608871459961	0.754554931640625
323	10.733334	3.09547509765625	0.8869518356323243	0.301916748046875	3.06709912109375	1.051067451477051	0.27628076171875	3.03778173828125	1.181432525634766	0.259128662109375	3.0332041015625	1.38374169921875	0.29232470703125	3.033795654296875	1.355745239257812	0.2554566650390625	3.09176220703125	1.391688385009766	0.138924560546875	3.334610107421875	1.354601440429688	0.050721923828125	3.537704345703125	1.323431518554687	-0.0252701416015625	3.6142890625	1.357030883789063	-0.0610234375	3.701404052734375	1.369515533447266	-0.112712646484375	3.63081494140625	1.355145874023437	-0.098948974609375	3.03214599609375	1.344864013671875	0.3180615234375	3.017443603515625	1.329925445556641	0.44049755859375	2.836572509765625	1.195536468505859	0.581769775390625	2.68457275390625	1.084595359802246	0.69926220703125	2.615317138671875	1.044098915100098	0.75542431640625
324	10.766667	3.1030234375	0.8873695144653321	0.3017823486328125	3.075753173828125	1.051800064086914	0.2758819580078125	3.04571044921875	1.182256958007812	0.2596739501953125	3.02940234375	1.384387847900391	0.2914754638671875	3.0309775390625	1.356132720947266	0.2547772216796875	3.094822265625	1.388474304199219	0.14012451171875	3.338132568359375	1.355806457519531	0.050701904296875	3.541610107421875	1.328301574707031	-0.0262911376953125	3.618974365234375	1.356256561279297	-0.0653028564453125	3.70557080078125	1.367473876953125	-0.118333740234375	3.63494482421875	1.353407806396485	-0.1021055908203125	3.031237548828125	1.345705474853516	0.3175435791015625	3.019740966796875	1.326355804443359	0.4398284912109375	2.84189794921875	1.193263153076172	0.5865567626953125	2.69177294921875	1.083991401672363	0.7083548583984375	2.6192568359375	1.042235054016113	0.7594144287109375
325	10.8	3.09916796875	0.8882697296142579	0.3001722412109375	3.0697744140625	1.052840995788574	0.2747752685546875	3.038848388671875	1.183382369995117	0.2581387939453125	3.0325029296875	1.386422546386719	0.2909583740234375	3.0336884765625	1.358256958007813	0.2540325927734375	3.088988037109375	1.38968798828125	0.134400146484375	3.33354443359375	1.355728759765625	0.0469910888671875	3.538466796875	1.327182739257812	-0.027287841796875	3.61575048828125	1.359238037109375	-0.0637471923828125	3.70378271484375	1.369391723632813	-0.1150889892578125	3.631932861328125	1.355789123535156	-0.1026448974609375	3.031430419921875	1.347458312988281	0.3168553466796875	3.014758544921875	1.328369995117187	0.4388975830078125	2.83717626953125	1.19384700012207	0.5858321533203125	2.687747802734375	1.082882904052734	0.7079583740234375	2.62388330078125	1.037899696350098	0.7675789794921875
326	10.833334	3.10053076171875	0.8994271469116211	0.2986318359375	3.0699521484375	1.064274688720703	0.275824951171875	3.03762548828125	1.194911224365234	0.262145263671875	3.029109130859375	1.397798095703125	0.296236328125	3.028416259765625	1.369756225585937	0.2591658935546875	3.07758642578125	1.400665191650391	0.136656494140625	3.314832763671875	1.369678955078125	0.02967626953125	3.51313134765625	1.343597747802734	-0.061897705078125	3.58578662109375	1.377146911621094	-0.1058995361328125	3.668541259765625	1.389524017333984	-0.1650673828125	3.600009765625	1.373190185546875	-0.144267822265625	3.030624267578125	1.358717956542969	0.321990966796875	3.02311767578125	1.338713409423828	0.444874755859375	2.862716064453125	1.201587585449219	0.608527587890625	2.7272197265625	1.088647926330566	0.74456640625	2.66546240234375	1.044178901672363	0.8068388671875
327	10.866667	3.10679931640625	0.9134124374389648	0.2882705078125	3.0706240234375	1.078623611450195	0.2682586669921875	3.035301025390625	1.209575210571289	0.2563853759765625	3.0320048828125	1.414189453125	0.2891529541015625	3.028995849609375	1.385664978027344	0.25218603515625	3.072144287109375	1.413427368164063	0.125737548828125	3.310170166015625	1.382876831054688	0.016201171875	3.508765869140625	1.357030578613281	-0.078202392578125	3.57775830078125	1.394037109375	-0.12636865234375	3.66399658203125	1.4089970703125	-0.1809464111328125	3.595812255859375	1.388029235839844	-0.1643192138671875	3.034096923828125	1.375056457519531	0.315339599609375	3.03154296875	1.351116973876953	0.438548828125	2.876379638671875	1.210866592407227	0.607367919921875	2.74520263671875	1.095391952514648	0.74782275390625	2.68156640625	1.059926689147949	0.814817138671875
328	10.9	3.113099609375	0.9139726333618164	0.2938189697265625	3.078346435546875	1.081628524780273	0.2742994384765625	3.0443486328125	1.214589904785156	0.2622310791015625	3.04844482421875	1.421759033203125	0.2945208740234375	3.045970947265625	1.392855834960937	0.2571031494140625	3.08036572265625	1.416911102294922	0.1255535888671875	3.3222646484375	1.379798248291016	0.0189742431640625	3.524153076171875	1.348412841796875	-0.07294091796875	3.59240478515625	1.387281707763672	-0.1227640380859375	3.678858154296875	1.408738800048828	-0.1771641845703125	3.61795703125	1.382990325927734	-0.1500433349609375	3.04753564453125	1.382248413085938	0.3212171630859375	3.03717529296875	1.355499938964844	0.4449671630859375	2.8807138671875	1.214157928466797	0.6167672119140625	2.7488076171875	1.097378143310547	0.7597159423828125	2.683115234375	1.071209342956543	0.8306353759765625
329	10.933334	3.118311767578125	0.9005007019042969	0.3163729248046875	3.085055419921875	1.068173645019531	0.2854324951171875	3.051633544921875	1.201329025268555	0.2644620361328125	3.0517294921875	1.411132934570313	0.2903848876953125	3.050330078125	1.380778137207031	0.2535819091796875	3.0930009765625	1.399239318847656	0.1223807373046875	3.33704296875	1.36110693359375	0.0156424560546875	3.540851318359375	1.328856323242187	-0.0761517333984375	3.6154814453125	1.34948291015625	-0.1290313720703125	3.69643505859375	1.390043090820313	-0.1826173095703125	3.6496875	1.345774475097656	-0.1312144775390625	3.0510517578125	1.372166564941406	0.3185372314453125	3.039919921875	1.353859741210937	0.4447862548828125	2.8833515625	1.223711410522461	0.6284083251953125	2.7506875	1.116919723510742	0.7810494384765625	2.6845302734375	1.100726425170898	0.8555679931640625
330	10.966667	3.11326220703125	0.8955518264770508	0.3383729248046875	3.0829853515625	1.063990921020508	0.3021683349609375	3.0518544921875	1.197945602416992	0.2767984619140625	3.054644287109375	1.409868286132812	0.2966744384765625	3.05341748046875	1.378239624023438	0.2605111083984375	3.09802490234375	1.392172973632813	0.1283668212890625	3.3426328125	1.349429321289062	0.0199449462890625	3.54644287109375	1.31315771484375	-0.07419580078125	3.62350390625	1.328586608886719	-0.1265186767578125	3.68374462890625	1.403581726074219	-0.17092041015625	3.65860107421875	1.325511779785156	-0.1244954833984375	3.05289208984375	1.371502685546875	0.3261483154296875	3.04140234375	1.358353393554687	0.4539058837890625	2.8896748046875	1.236237319946289	0.6495738525390625	2.76171240234375	1.135505661010742	0.8124024658203125	2.6951552734375	1.126438613891602	0.8887066650390625
331	11	3.1065380859375	0.895736572265625	0.3480543212890625	3.080999267578125	1.06569987487793	0.3091102294921875	3.05143798828125	1.200955764770508	0.2830177001953125	3.0495322265625	1.41424169921875	0.3053026123046875	3.04839208984375	1.382738220214844	0.2685545654296875	3.099873046875	1.395853149414062	0.1377213134765625	3.34007666015625	1.352692260742188	0.0154444580078125	3.53986474609375	1.316451354980469	-0.0906717529296875	3.59502001953125	1.348437072753906	-0.1612564697265625	3.6646552734375	1.391616027832031	-0.229659423828125	3.647274169921875	1.335944274902344	-0.1391004638671875	3.04922705078125	1.375252136230469	0.3346014404296875	3.03991455078125	1.375048095703125	0.4641724853515625	2.900498291015625	1.245083938598633	0.6667332763671875	2.782353515625	1.137839126586914	0.8351583251953125	2.72318603515625	1.131112350463867	0.9184818115234376
332	11.033334	3.1073994140625	0.9328247680664062	0.31306396484375	3.082587890625	1.105532241821289	0.2886435546875	3.05273046875	1.24252766418457	0.275262451171875	3.0541787109375	1.453748413085937	0.312009033203125	3.0508076171875	1.424841125488281	0.273331787109375	3.10202734375	1.445656494140625	0.14343896484375	3.318569091796875	1.407571166992188	-0.0182142333984375	3.497703125	1.37573193359375	-0.157349609375	3.5627138671875	1.418066162109375	-0.212340087890625	3.63997314453125	1.468730102539062	-0.265730712890625	3.580041259765625	1.437806518554688	-0.2411806640625	3.054995361328125	1.412865051269531	0.33856689453125	3.052887451171875	1.404360961914062	0.46814208984375	2.947657958984375	1.258445983886719	0.680162841796875	2.85783251953125	1.137824600219727	0.8567409667968749	2.80275244140625	1.117461273193359	0.9406142578125
333	11.066667	3.12105322265625	0.9443315048217773	0.311726318359375	3.0963544921875	1.116943328857422	0.285751708984375	3.06487109375	1.253766403198242	0.273427734375	3.06653125	1.465029907226562	0.3107158203125	3.060646728515625	1.436164306640625	0.27227001953125	3.09746826171875	1.459712341308594	0.13794189453125	3.3055859375	1.402488342285156	-0.0293319091796875	3.47936865234375	1.354548461914062	-0.170858642578125	3.52259130859375	1.408411437988281	-0.2363162841796875	3.57135205078125	1.450707580566406	-0.321371337890625	3.51943505859375	1.415025268554688	-0.27749658203125	3.06979736328125	1.424065612792969	0.33701708984375	3.07624853515625	1.4085078125	0.46587451171875	2.991298828125	1.266434387207031	0.6895146484375	2.91950341796875	1.148516174316406	0.876082275390625	2.87290185546875	1.119938095092774	0.962732666015625
334	11.1	3.116349853515625	0.9625814666748047	0.3161322021484375	3.09900146484375	1.134190582275391	0.2898023681640625	3.075287109375	1.270999206542969	0.2764459228515625	3.080257568359375	1.479837707519531	0.3144705810546875	3.07266796875	1.451555297851562	0.2765174560546875	3.09761181640625	1.482741638183594	0.1425340576171875	3.28045263671875	1.425394714355469	-0.0480531005859375	3.431118896484375	1.377456298828125	-0.2107052001953125	3.476987060546875	1.421541625976563	-0.2801427001953125	3.535990234375	1.445847778320313	-0.364378173828125	3.4679482421875	1.410431396484375	-0.3294349365234375	3.08416455078125	1.4391083984375	0.3401151123046875	3.09615478515625	1.426056274414063	0.4675062255859375	3.02423876953125	1.284782043457031	0.6926781005859375	2.963853271484375	1.167157791137695	0.8805167236328125	2.937660400390625	1.144049209594727	0.9757108154296875
335	11.133334	3.10483984375	0.9763722076416016	0.2927100830078125	3.0878466796875	1.147749694824219	0.2640885009765625	3.065973876953125	1.28494091796875	0.2506937255859375	3.07558740234375	1.495172058105469	0.2797686767578125	3.06162158203125	1.465468902587891	0.2447940673828125	3.067719970703125	1.492407379150391	0.1076611328125	3.202634765625	1.419689117431641	-0.1151285400390625	3.31400634765625	1.358915283203125	-0.303317626953125	3.34022802734375	1.394222930908203	-0.38665283203125	3.3725615234375	1.405919403076172	-0.4866431884765625	3.3424609375	1.389197723388672	-0.4236295166015625	3.0844140625	1.455405792236328	0.3057528076171875	3.119658203125	1.451837188720703	0.4294713134765625	3.096454345703125	1.314317535400391	0.6671016845703125	3.074748291015625	1.200959579467773	0.8658563232421875	3.070336181640625	1.182674102783203	0.9655545654296875
336	11.166667	3.11290478515625	0.9933425445556641	0.297781982421875	3.095927001953125	1.166274871826172	0.268199462890625	3.07161962890625	1.304558776855469	0.25621630859375	3.0771396484375	1.516711853027344	0.28736767578125	3.064171142578125	1.486767333984375	0.251586669921875	3.0632099609375	1.507193237304687	0.11183837890625	3.179476806640625	1.421362548828125	-0.119802978515625	3.27054248046875	1.349862915039063	-0.317554443359375	3.2772841796875	1.397228515625	-0.39978662109375	3.279560302734375	1.428069763183594	-0.501966552734375	3.277415283203125	1.396481262207031	-0.4349351806640625	3.08629248046875	1.476512878417969	0.313443359375	3.119259765625	1.472388000488281	0.439055419921875	3.1178017578125	1.336169189453125	0.681608642578125	3.11593408203125	1.222838516235352	0.88409619140625	3.130988037109375	1.191416915893555	0.980424560546875
337	11.2	3.103014404296875	1.015669494628906	0.29179931640625	3.08404443359375	1.19247444152832	0.265478271484375	3.05706494140625	1.33357177734375	0.26155712890625	3.07278125	1.548787658691406	0.2974267578125	3.053247314453125	1.519563537597656	0.2627373046875	3.006761962890625	1.526422546386719	0.1265819091796875	3.0687421875	1.430717895507812	-0.12743701171875	3.118145751953125	1.350637634277344	-0.341350830078125	3.133874267578125	1.389976867675781	-0.428634033203125	3.13805126953125	1.409583435058594	-0.5356455078125	3.13049267578125	1.387151428222656	-0.46461328125	3.08521044921875	1.506878173828125	0.321176513671875	3.141046875	1.484247802734375	0.439194580078125	3.18097119140625	1.346960388183594	0.68423681640625	3.214057373046875	1.23256233215332	0.8887421875	3.244738525390625	1.202900894165039	0.98409375
338	11.233334	3.09644921875	1.037436538696289	0.294714111328125	3.080595458984375	1.213302459716797	0.2670126953125	3.058566162109375	1.354425231933594	0.26283154296875	3.069026611328125	1.568878173828125	0.29763671875	3.0487734375	1.539141418457031	0.26421533203125	2.993423828125	1.540964477539063	0.13213623046875	3.01935498046875	1.439624938964844	-0.1242000732421875	3.034451416015625	1.354743408203125	-0.3399842529296875	3.02925	1.397547546386719	-0.4262845458984375	3.020840576171875	1.41724072265625	-0.53240185546875	3.036846435546875	1.395384460449219	-0.460539794921875	3.083974609375	1.527672790527344	0.3205634765625	3.1403876953125	1.496846984863281	0.435572265625	3.235311767578125	1.361576904296875	0.66419775390625	3.313797607421875	1.249133773803711	0.855425048828125	3.338158935546875	1.244672805786133	0.9563037109375
339	11.266667	3.06853515625	1.040075637817383	0.3175653076171875	3.051025390625	1.216420257568359	0.2905955810546875	3.027573974609375	1.357724456787109	0.2862332763671875	3.034247802734375	1.573363708496094	0.3184554443359375	3.010519775390625	1.542438720703125	0.2883560791015625	2.930691650390625	1.562133117675781	0.1705875244140625	2.949769775390625	1.463459930419922	-0.08823876953125	3.04688720703125	1.38434326171875	-0.284745849609375	3.0360966796875	1.406553558349609	-0.37829150390625	3.02718798828125	1.412226928710937	-0.4863436279296875	3.0321015625	1.398522277832031	-0.413202392578125	3.054087646484375	1.53289013671875	0.3391754150390625	3.15277880859375	1.533604797363281	0.4270338134765625	3.350382080078125	1.417867462158203	0.5931480712890626	3.514572509765625	1.321403259277344	0.7325260009765625	3.458482666015625	1.266442321777344	0.8009742431640625
340	11.3	3.07644873046875	1.065791564941406	0.335138427734375	3.06879248046875	1.240626220703125	0.303526611328125	3.05720068359375	1.381856597900391	0.292041015625	3.064994384765625	1.59499951171875	0.32868359375	3.038046630859375	1.56465869140625	0.301474365234375	2.9508251953125	1.578687866210938	0.189669189453125	2.93296337890625	1.4823642578125	-0.06777880859375	2.92269287109375	1.401474731445312	-0.28411669921875	2.88147314453125	1.412714752197266	-0.3700677490234375	2.846554931640625	1.424801666259766	-0.471239501953125	2.876053466796875	1.410087677001953	-0.407410888671875	3.087887451171875	1.554705749511719	0.345254638671875	3.19393310546875	1.546823913574219	0.421913818359375	3.388005126953125	1.411880035400391	0.5732451171875	3.55763037109375	1.298046325683594	0.687620361328125	3.501415283203125	1.269272857666015	0.769430419921875
341	11.333334	3.078886474609375	1.091253112792969	0.339368408203125	3.069802734375	1.266298522949219	0.3042578125	3.058044677734375	1.408166412353516	0.2916416015625	3.067381591796875	1.622708801269531	0.32639794921875	3.03799609375	1.591787292480469	0.302057861328125	2.93736083984375	1.598961181640625	0.200380126953125	2.87160400390625	1.494227722167969	-0.047365966796875	2.84470849609375	1.408757751464844	-0.26179931640625	2.79975830078125	1.414778289794922	-0.346962158203125	2.826193603515625	1.380994140625	-0.4463720703125	2.818042236328125	1.417675811767578	-0.4015335693359375	3.09235205078125	1.582527099609375	0.34087353515625	3.210029296875	1.576778625488281	0.3998935546875	3.41048876953125	1.422610107421875	0.5249843749999999	3.582327392578125	1.292242889404297	0.619123291015625	3.535718017578125	1.272283050537109	0.70979833984375
342	11.366667	3.048325439453125	1.108361022949219	0.3616959228515625	3.04389013671875	1.286195678710937	0.3210548095703125	3.039095947265625	1.430193542480469	0.2982037353515625	3.048615478515625	1.646146606445313	0.3490189208984375	3.016264404296875	1.61559228515625	0.3259298095703125	2.898666015625	1.602033203125	0.2401126708984375	2.78993115234375	1.499977874755859	1.171875e-05	2.740259521484375	1.42177978515625	-0.2183760986328125	2.762791015625	1.395173065185547	-0.3104869384765625	2.828111572265625	1.39235400390625	-0.3995908203125	2.736528564453125	1.386627166748047	-0.346814208984375	3.07669970703125	1.604963134765625	0.3571121826171875	3.201092529296875	1.587126342773437	0.4050799560546875	3.43750341796875	1.443151275634766	0.4845748291015625	3.63470068359375	1.323054107666016	0.5509019775390624	3.59541259765625	1.280466552734375	0.6397176513671875
343	11.4	3.062409912109375	1.111480484008789	0.3517890625	3.051040283203125	1.290117004394531	0.3158516845703125	3.043076171875	1.434598815917969	0.296755859375	3.051665283203125	1.652731201171875	0.338050048828125	3.017154052734375	1.6200419921875	0.322040283203125	2.88194482421875	1.624710815429688	0.2663880615234375	2.742099853515625	1.514597290039063	0.046638427734375	2.6756611328125	1.435897369384766	-0.167201171875	2.645700927734375	1.399302093505859	-0.25364990234375	2.682256591796875	1.410219146728516	-0.3574365234375	2.603359375	1.390671783447265	-0.270459228515625	3.08256640625	1.612991455078125	0.342391845703125	3.209283935546875	1.608862548828125	0.387530517578125	3.435746826171875	1.432267517089844	0.41108544921875	3.625905517578125	1.285413299560547	0.4177080078125	3.623720703125	1.261003051757813	0.5209390869140625
344	11.433334	3.036697998046875	1.096291511535644	0.3390093994140625	3.030800048828125	1.268944122314453	0.2950052490234375	3.027037841796875	1.409778594970703	0.2734908447265625	3.03738623046875	1.625548706054687	0.2934669189453125	3.00333642578125	1.592586669921875	0.2811019287109375	2.872896240234375	1.591488647460938	0.2228914794921875	2.623783203125	1.485415832519531	0.168670654296875	2.57624560546875	1.442509124755859	-0.054066162109375	2.53848486328125	1.44230859375	-0.1425665283203125	2.630579345703125	1.385963775634766	-0.1439244384765625	2.554307861328125	1.389801361083984	-0.1747230224609375	3.067272705078125	1.587060913085938	0.3011900634765625	3.188783203125	1.591202880859375	0.3510565185546875	3.39053125	1.492615936279297	0.5205841064453125	3.596771728515625	1.393703735351562	0.4680267333984375	3.70022119140625	1.390040374755859	0.4722789306640625
345	11.466667	3.04039501953125	1.097587799072266	0.33737841796875	3.035305908203125	1.2693515625	0.28731298828125	3.032261474609375	1.410202209472656	0.26228759765625	3.03638134765625	1.626054443359375	0.291124755859375	3.00238720703125	1.59207958984375	0.2807255859375	2.868515625	1.599576904296875	0.229830810546875	2.61791455078125	1.509380706787109	0.152859130859375	2.4363955078125	1.432317352294922	0.029344482421875	2.4132890625	1.450597198486328	-0.0626578369140625	2.46588720703125	1.428290069580078	0.029468994140625	2.432337158203125	1.389250396728516	-0.08589904785156249	3.06847998046875	1.588437866210938	0.2940185546875	3.19495947265625	1.60091015625	0.329439697265625	3.438240234375	1.493289154052734	0.424459228515625	3.658461181640625	1.410327178955078	0.43643310546875	3.758523193359375	1.412362945556641	0.464768798828125
346	11.5	3.02770068359375	1.106410186767578	0.3659560546875	3.02373779296875	1.283207458496094	0.318224853515625	3.0223466796875	1.426819427490234	0.289641357421875	3.03138232421875	1.644664428710938	0.335984130859375	2.995404296875	1.610865234375	0.32620263671875	2.85375732421875	1.606615112304687	0.28799951171875	2.5958388671875	1.507435211181641	0.223659423828125	2.37928857421875	1.424210418701172	0.169940185546875	2.3221845703125	1.414550262451172	0.089815673828125	2.39332861328125	1.451286712646484	0.166605224609375	2.35273828125	1.390088806152344	0.054041259765625	3.06403759765625	1.606043579101562	0.332539306640625	3.19670849609375	1.603790405273438	0.3575283203125	3.46238720703125	1.496571990966797	0.396152099609375	3.68507373046875	1.413441192626953	0.355521728515625	3.790890625	1.408336761474609	0.345120849609375
347	11.533334	3.0092509765625	1.112913055419922	0.382190673828125	3.00803955078125	1.289823883056641	0.33677783203125	3.008718994140625	1.432926605224609	0.307741943359375	3.028251953125	1.650673095703125	0.34785888671875	2.99066748046875	1.618065063476563	0.34135693359375	2.8463798828125	1.622401000976562	0.317237548828125	2.59060205078125	1.517380249023438	0.257316162109375	2.3758291015625	1.429212432861328	0.20747705078125	2.31706884765625	1.425774993896484	0.128393798828125	2.354531494140625	1.483578216552734	0.21495751953125	2.3277216796875	1.429703216552734	0.08969433593749999	3.05917236328125	1.610953979492188	0.343213623046875	3.192698974609375	1.604673950195312	0.359306640625	3.45484716796875	1.489461578369141	0.39253466796875	3.6734921875	1.408847229003906	0.333229248046875	3.776103515625	1.406155639648437	0.3061923828125
348	11.566667	3.016080078125	1.130433609008789	0.410319091796875	3.00101953125	1.307603302001953	0.369184326171875	2.99215576171875	1.451209045410156	0.344962890625	3.0091435546875	1.66877685546875	0.38620751953125	2.97250244140625	1.634550537109375	0.38588427734375	2.826601806640625	1.633434936523438	0.395730224609375	2.5681162109375	1.519348327636719	0.404896484375	2.35123193359375	1.423559448242187	0.4138701171875	2.26512841796875	1.427274108886719	0.366165771484375	2.177052734375	1.405230621337891	0.3031171875	2.253332763671875	1.425757141113281	0.3307060546875	3.0403701171875	1.630691040039062	0.375001953125	3.174236328125	1.629394470214844	0.36169775390625	3.437463623046875	1.519331359863281	0.322144287109375	3.632730224609375	1.451555114746094	0.1996435546875	3.7303955078125	1.452063659667969	0.15828515625
349	11.6	3.018478271484375	1.144733428955078	0.4386368408203125	2.997109375	1.323699432373047	0.41359375	2.985061279296875	1.467967834472656	0.3992939453125	3.01639111328125	1.684763366699219	0.4317640380859375	2.9825	1.650577819824219	0.4452589111328125	2.8468037109375	1.654815307617187	0.49844140625	2.607388916015625	1.536234191894531	0.58824609375	2.4070751953125	1.436771697998047	0.665359130859375	2.3113837890625	1.456255432128906	0.654875732421875	2.201669189453125	1.448450347900391	0.647909423828125	2.311126708984375	1.453190612792969	0.5941259765625	3.040911376953125	1.646885681152344	0.40939794921875	3.1596787109375	1.647481018066406	0.34705419921875	3.3909736328125	1.528666809082031	0.2251275634765625	3.53279638671875	1.463701354980469	0.0433135986328125	3.62065185546875	1.458493621826172	-0.015317138671875
350	11.633334	3.011395263671875	1.144699829101562	0.43078515625	2.989086669921875	1.322942108154297	0.4051689453125	2.979515625	1.467209106445313	0.393421142578125	3.01191015625	1.68366943359375	0.42262158203125	2.979483642578125	1.649432312011719	0.438792724609375	2.855693603515625	1.665453674316406	0.5133457031250001	2.619765380859375	1.552036071777344	0.615658935546875	2.43096533203125	1.458322875976563	0.721576904296875	2.33584033203125	1.480677734375	0.72813818359375	2.228361328125	1.479654113769531	0.751046875	2.316451171875	1.457854553222656	0.68075048828125	3.03475634765625	1.645966918945313	0.39857275390625	3.149203857421875	1.649624816894531	0.32944482421875	3.357772705078125	1.510511474609375	0.1910340576171875	3.43869384765625	1.444913696289063	-0.0239373779296875	3.534929443359375	1.453357666015625	-0.06621118164062501
351	11.666667	3.004104248046875	1.136777236938477	0.441873046875	2.982718505859375	1.314909332275391	0.41875927734375	2.96840966796875	1.457924957275391	0.402772216796875	2.999634521484375	1.673585693359375	0.433982666015625	2.969375	1.638536010742187	0.45203369140625	2.856053466796875	1.6585888671875	0.540156005859375	2.639031982421875	1.54586181640625	0.6769199218750001	2.43380859375	1.458943267822266	0.7519814453125	2.366064453125	1.456995574951172	0.82226416015625	2.26960009765625	1.482728424072266	0.867388427734375	2.31805712890625	1.436588714599609	0.793282958984375	3.02085205078125	1.636943115234375	0.40727197265625	3.128837158203125	1.651820678710938	0.33046923828125	3.321146240234375	1.517610107421875	0.167638916015625	3.392901611328125	1.462381011962891	-0.05262353515625	3.473803955078125	1.466399017333984	-0.1196328125
352	11.7	3.003922607421875	1.140040679931641	0.4563387451171875	2.981546630859375	1.319149688720703	0.4350230712890625	2.965037109375	1.46263427734375	0.4191143798828125	3.0037900390625	1.678109985351563	0.4505765380859375	2.97468603515625	1.6431376953125	0.4711536865234375	2.873776123046875	1.65975048828125	0.5748419189453124	2.6794677734375	1.549736755371094	0.7463094482421875	2.48528369140625	1.470174682617188	0.8549193115234375	2.41356982421875	1.471137634277344	0.9218521728515625	2.349053466796875	1.449635467529297	1.008417846679688	2.37637109375	1.440285461425781	0.9056229248046875	3.021523681640625	1.641395874023437	0.4211168212890625	3.115846435546875	1.657049072265625	0.3272618408203125	3.290490234375	1.520009643554687	0.1455838623046875	3.338306396484375	1.448801818847656	-0.0777977294921875	3.37405078125	1.458208251953125	-0.1767469482421875
353	11.733334	3.000908203125	1.1314755859375	0.46347021484375	2.97519775390625	1.309762268066406	0.44586376953125	2.95698193359375	1.452762054443359	0.433410400390625	2.997884521484375	1.667319274902344	0.461728759765625	2.97173681640625	1.632155212402344	0.485230712890625	2.891698486328125	1.652849975585938	0.604383056640625	2.736913330078125	1.536453308105469	0.807080322265625	2.56894775390625	1.44694091796875	0.945424072265625	2.5093212890625	1.480939392089844	1.014934326171875	2.45434375	1.4951630859375	1.108697509765625	2.4759521484375	1.473779968261719	1.03099365234375	3.01211767578125	1.631099853515625	0.4301923828125	3.093400390625	1.64660400390625	0.3255390625	3.220921875	1.509986938476563	0.10950927734375	3.242268310546875	1.431404541015625	-0.1144185791015625	3.25307275390625	1.468972106933594	-0.212066650390625
354	11.766667	2.99272900390625	1.132432037353516	0.4785118408203125	2.96515087890625	1.31315951538086	0.4648511962890625	2.9429521484375	1.457613494873047	0.4538538818359375	2.990046630859375	1.674609375	0.4754664306640625	2.9672451171875	1.639219970703125	0.5031177978515625	2.90245751953125	1.636855346679687	0.6349354248046875	2.77166845703125	1.531508178710937	0.8639210205078125	2.618236328125	1.458101348876953	1.030878051757812	2.57264404296875	1.461635406494141	1.118627807617188	2.531700927734375	1.447019775390625	1.220800170898438	2.54558203125	1.450273010253906	1.141712280273437	2.99909033203125	1.637790405273438	0.4417493896484375	3.06709228515625	1.641468383789062	0.3250228271484375	3.14330908203125	1.506388946533203	0.080763427734375	3.14794921875	1.418786956787109	-0.144084228515625	3.13500048828125	1.450962005615234	-0.2448226318359375
355	11.8	2.98641650390625	1.130610443115234	0.4804697265625	2.956993408203125	1.311741516113281	0.46958740234375	2.9334111328125	1.456535827636719	0.460864990234375	2.98349560546875	1.673870483398437	0.4781953125	2.965331787109375	1.637899169921875	0.5086396484375	2.924061279296875	1.62909228515625	0.64976220703125	2.8457294921875	1.535275024414062	0.9069384765625	2.73555322265625	1.467222808837891	1.107797119140625	2.711607421875	1.461636993408203	1.20392138671875	2.62020654296875	1.479681060791016	1.264885009765625	2.630143310546875	1.436082397460938	1.174374267578125	2.9870673828125	1.637507934570313	0.44279345703125	3.022150634765625	1.632473266601562	0.31200341796875	3.04154638671875	1.508332061767578	0.0504949951171875	3.011843505859375	1.42192578125	-0.1736051025390625	2.988868408203125	1.430004364013672	-0.27762353515625
356	11.833334	2.98753173828125	1.130823760986328	0.487828857421875	2.956236083984375	1.309507354736328	0.478615478515625	2.92998046875	1.452115051269531	0.4708896484375	2.977072509765625	1.667911254882813	0.47937939453125	2.96479931640625	1.632207397460937	0.512011962890625	2.95300830078125	1.627972778320312	0.657013671875	2.935300537109375	1.537103393554688	0.922693603515625	2.865818603515625	1.463847259521484	1.136157470703125	2.80077392578125	1.447691864013672	1.207708251953125	2.701744140625	1.421732696533203	1.2479794921875	2.74901318359375	1.411453308105469	1.18419140625	2.975824462890625	1.631839294433594	0.44439013671875	2.98269580078125	1.6224208984375	0.311005859375	2.974520751953125	1.502625152587891	0.050694091796875	2.910014404296875	1.417618011474609	-0.16330224609375	2.858952392578125	1.403874938964844	-0.254660888671875
357	11.866667	2.965306640625	1.122000442504883	0.49309521484375	2.9283994140625	1.295955841064453	0.48930859375	2.8985810546875	1.434957153320312	0.48624169921875	2.93740771484375	1.647795043945313	0.479652587890625	2.93261376953125	1.613673278808594	0.514304443359375	2.935381103515625	1.613178527832031	0.656798095703125	2.96830615234375	1.511457092285156	0.910715576171875	2.95582421875	1.423809753417969	1.124333984375	2.9424228515625	1.435470031738281	1.218678955078125	2.936556884765625	1.44246044921875	1.11133740234375	2.91175	1.403759826660156	1.235642822265625	2.931431396484375	1.611208374023438	0.44726611328125	2.92154345703125	1.597864807128906	0.317208251953125	2.84261279296875	1.474537780761719	0.0776982421875	2.765934814453125	1.371765167236328	-0.11823876953125	2.80552880859375	1.385258514404297	-0.2127647705078125
358	11.9	2.962982421875	1.120460083007812	0.4977156982421875	2.925137451171875	1.295851257324219	0.4966085205078125	2.8925869140625	1.435552612304688	0.4956524658203125	2.9193466796875	1.6521943359375	0.4903211669921875	2.92155908203125	1.61669970703125	0.5244591064453125	2.951860595703125	1.610600952148437	0.6648717041015625	3.041449951171875	1.507869110107422	0.9070811767578125	3.073897216796875	1.41638720703125	1.119196655273438	3.090668212890625	1.400157409667969	1.213189086914062	3.04093359375	1.430559051513672	1.121469116210938	3.067767578125	1.379248870849609	1.246685668945313	2.9103759765625	1.61583349609375	0.4577117919921875	2.85626513671875	1.595931030273438	0.338672607421875	2.77462841796875	1.458554962158203	0.1048795166015625	2.66268115234375	1.342625946044922	-0.067832763671875	2.70188916015625	1.351956451416016	-0.1640057373046875
359	11.933334	2.948458251953125	1.111068328857422	0.5055089111328125	2.908641845703125	1.283169036865234	0.505242431640625	2.870755126953125	1.419212493896484	0.5053343505859375	2.882374267578125	1.63371826171875	0.497452392578125	2.892409912109375	1.599068603515625	0.5299180908203125	2.95225634765625	1.59067236328125	0.6579114990234375	3.1045830078125	1.477506072998047	0.8550325927734375	3.16328759765625	1.368760894775391	1.048597534179688	3.21635498046875	1.368627197265625	1.127807495117187	3.15088330078125	1.395843444824219	1.047686645507812	3.192400146484375	1.369479705810547	1.171132202148438	2.870494873046875	1.597352172851563	0.4670155029296875	2.806206787109375	1.58875732421875	0.3541048583984375	2.739973388671875	1.447348754882813	0.1231435546875	2.601867919921875	1.314199615478516	-0.008313354492187499	2.617748046875	1.320565704345703	-0.1095362548828125
360	11.966667	2.98453125	1.085373519897461	0.4937899169921875	2.94767626953125	1.257659027099609	0.4933424072265625	2.91637841796875	1.394987487792969	0.4929139404296875	2.9357861328125	1.608440063476563	0.4874957275390625	2.94516259765625	1.573105407714844	0.5192213134765625	3.00570556640625	1.567420104980469	0.6466253662109375	3.15638720703125	1.4401396484375	0.8352252197265625	3.14611474609375	1.351921325683594	1.046353149414063	3.17054541015625	1.410490417480469	1.117174194335937	3.114001953125	1.436226470947266	1.030414672851562	3.1506533203125	1.473858184814453	1.113555541992187	2.9219677734375	1.573041442871094	0.4569417724609375	2.846239013671875	1.566140930175781	0.3516593017578125	2.688286865234375	1.422503051757813	0.1735052490234375	2.47909814453125	1.332637573242188	0.129186767578125	2.404335693359375	1.328842468261719	0.0593316650390625
361	12	2.971982177734375	1.086540313720703	0.4998126220703125	2.934350341796875	1.258940734863281	0.5026947021484375	2.903530517578125	1.396601135253906	0.5051571044921875	2.914847412109375	1.61104931640625	0.5022777099609375	2.9293828125	1.575435485839844	0.5317965087890625	2.99964599609375	1.561973937988281	0.6537769775390625	3.147916748046875	1.412199279785156	0.8278790283203125	3.20121435546875	1.281818450927734	1.008991821289063	3.23389013671875	1.328137481689453	1.085545043945312	3.153344482421875	1.381208251953125	1.039485961914062	3.202291748046875	1.418758056640625	1.056408813476563	2.898459228515625	1.5756845703125	0.4728433837890625	2.826575439453125	1.573223205566406	0.3644417724609375	2.671739990234375	1.418487884521484	0.192205078125	2.47016943359375	1.304016418457031	0.1764522705078125	2.37745556640625	1.319309997558594	0.1353485107421875
362	12.033334	2.97303857421875	1.078131797790527	0.4852540283203125	2.938670166015625	1.251365264892578	0.4913743896484375	2.9090869140625	1.389383636474609	0.4972569580078125	2.92120751953125	1.604087158203125	0.4984774169921875	2.9388759765625	1.567643676757812	0.525251708984375	3.0213740234375	1.55401171875	0.6395247802734375	3.16420947265625	1.398051361083984	0.8133055419921875	3.17474853515625	1.266823760986328	1.001583129882812	3.22709228515625	1.301152557373047	1.073549438476562	3.169890869140625	1.378293975830078	1.026296997070312	3.25280224609375	1.389891937255859	1.004512084960937	2.9013095703125	1.569485107421875	0.4702169189453125	2.81745166015625	1.570417236328125	0.37053759765625	2.6598203125	1.410213043212891	0.2053892822265625	2.46358056640625	1.286302703857422	0.221554931640625	2.36452978515625	1.297700866699219	0.1969376220703125
363	12.066667	2.991579345703125	1.07477766418457	0.4481641845703125	2.951762451171875	1.248275390625	0.4568585205078125	2.9303193359375	1.389110290527344	0.4592711181640625	2.9495927734375	1.605120666503906	0.4614559326171875	2.970818115234375	1.56731640625	0.4842110595703125	3.068278564453125	1.531611083984375	0.5822901611328125	3.204577392578125	1.357424652099609	0.7474813232421875	3.2311474609375	1.235060028076172	0.9424266357421875	3.22056884765625	1.28393017578125	1.024602172851562	3.13538525390625	1.348806427001953	1.010952758789063	3.223454833984375	1.378343658447266	0.9772095947265625	2.92355712890625	1.571416564941406	0.4365772705078125	2.80945703125	1.554882080078125	0.3735941162109375	2.557470703125	1.429977966308594	0.3779527587890625	2.342556396484375	1.342352844238281	0.4123638916015625	2.23972314453125	1.330065612792969	0.4136456298828125
364	12.1	2.969989013671875	1.074755439758301	0.4805667724609375	2.931311279296875	1.24752375793457	0.4936160888671875	2.909709228515625	1.387689575195312	0.4989959716796875	2.92440625	1.60322119140625	0.4981988525390625	2.949777099609375	1.566079711914063	0.51705712890625	3.069734619140625	1.528547729492188	0.5836580810546875	3.2616943359375	1.337388671875	0.6308048095703125	3.2777451171875	1.245986175537109	0.8421168212890625	3.2427138671875	1.255110565185547	0.9308331298828125	3.18397412109375	1.319881286621094	0.9934046630859374	3.248888671875	1.343452178955078	0.9480931396484376	2.895483642578125	1.569042236328125	0.4779718017578125	2.772009765625	1.54975634765625	0.4391534423828125	2.5287666015625	1.426801025390625	0.504083740234375	2.32695166015625	1.337644775390625	0.5811795654296875	2.225761474609375	1.350435394287109	0.5966951904296875
365	12.133334	2.9468359375	1.090505172729492	0.576323486328125	2.899839599609375	1.261628082275391	0.57615283203125	2.873274658203125	1.400967498779297	0.57372412109375	2.879191650390625	1.616836791992188	0.57483251953125	2.9008310546875	1.580718139648438	0.599413818359375	3.00340771484375	1.543842834472656	0.690722900390625	3.2365849609375	1.407785369873047	0.7424296875	3.399841064453125	1.271374114990234	0.83167431640625	3.461989990234375	1.220037109375	0.7799423828124999	3.416656494140625	1.288404479980469	0.8493896484375	3.540381591796875	1.253559387207031	0.810172119140625	2.8572529296875	1.581579833984375	0.548608642578125	2.74537890625	1.557899780273437	0.48508349609375	2.4940986328125	1.436317779541016	0.507860595703125	2.281867919921875	1.344905303955078	0.54225634765625	2.179039794921875	1.352792236328125	0.542539306640625
366	12.166667	2.925107421875	1.112982025146484	0.613484619140625	2.88400244140625	1.285156158447266	0.600194580078125	2.86309716796875	1.424783813476562	0.58584326171875	2.8374453125	1.639236206054687	0.581927734375	2.8665869140625	1.607484680175781	0.60475439453125	2.980263916015625	1.606753601074219	0.690241455078125	3.206380615234375	1.470317810058594	0.766776611328125	3.389190185546875	1.352961669921875	0.84465234375	3.47311181640625	1.367056335449219	0.88867578125	3.378770263671875	1.379901062011719	0.83873974609375	3.51639404296875	1.374174438476563	0.887751220703125	2.818283203125	1.600272338867188	0.55894775390625	2.70828271484375	1.582126525878906	0.49044482421875	2.46467578125	1.449158752441406	0.528706298828125	2.26135498046875	1.337501770019531	0.55710888671875	2.159377685546875	1.350533874511719	0.565644775390625
367	12.2	2.912149658203125	1.101240585327149	0.6220400390625	2.87548681640625	1.272352905273437	0.6132626953125	2.854069580078125	1.410373321533203	0.602626220703125	2.82883544921875	1.622085327148437	0.604976318359375	2.860271728515625	1.590443603515625	0.6230842285156249	2.98181689453125	1.597087036132812	0.6930400390625	3.21416064453125	1.464546905517578	0.73895458984375	3.4046494140625	1.350543579101563	0.789998779296875	3.47380126953125	1.376568664550781	0.84902783203125	3.3976806640625	1.374686187744141	0.775108154296875	3.52306689453125	1.358113830566406	0.845306640625	2.80701904296875	1.5839345703125	0.58448193359375	2.68973681640625	1.586428955078125	0.5304377441406249	2.454025390625	1.455040802001953	0.590848876953125	2.256358642578125	1.345114440917969	0.6361718750000001	2.1574140625	1.355360443115234	0.657936767578125
368	12.233334	2.90771240234375	1.086593612670898	0.6308203125	2.87178857421875	1.258315643310547	0.622864501953125	2.85064794921875	1.396746734619141	0.612770263671875	2.82841015625	1.609109252929688	0.62180859375	2.86019970703125	1.576516540527344	0.6377822265625001	2.985923828125	1.573888671875	0.700937744140625	3.223505615234375	1.443486358642578	0.72436376953125	3.422523193359375	1.333628295898438	0.745595703125	3.5109013671875	1.3232041015625	0.778239501953125	3.418322265625	1.362296112060547	0.74338427734375	3.5540859375	1.320120513916016	0.770765380859375	2.8051875	1.571722106933594	0.601187255859375	2.682494140625	1.582364440917969	0.5612861328124999	2.446825439453125	1.454575317382812	0.631679443359375	2.249009765625	1.348061859130859	0.686263671875	2.150973876953125	1.349690460205078	0.7145986328125
369	12.266667	2.88119775390625	1.004242691040039	0.566493896484375	2.86383544921875	1.179948760986328	0.563098876953125	2.8547509765625	1.320634735107422	0.555591552734375	2.85772265625	1.535352416992187	0.56395751953125	2.88984375	1.499442108154297	0.5696689453125	3.028546875	1.476876525878906	0.586244873046875	3.24521826171875	1.326815826416016	0.513048583984375	3.42719580078125	1.200543060302734	0.45265576171875	3.51665185546875	1.167902709960938	0.456809326171875	3.42954443359375	1.229763107299805	0.45176220703125	3.55292041015625	1.154185028076172	0.43957177734375	2.82523046875	1.500375366210938	0.553493408203125	2.697369140625	1.523436767578125	0.5615712890625	2.4972783203125	1.425493560791016	0.7290556640625	2.3290732421875	1.343804473876953	0.867202880859375	2.24708447265625	1.365689453125	0.9249208984375
370	12.3	2.899180908203125	0.979467788696289	0.5540634765625	2.884310546875	1.157456466674805	0.5516496582031249	2.875158203125	1.299844116210938	0.545782470703125	2.88302001953125	1.516831176757813	0.55605322265625	2.91543017578125	1.479980712890625	0.555946533203125	3.055798095703125	1.452812377929688	0.5492783203125	3.25928662109375	1.291841613769531	0.453185302734375	3.42984814453125	1.156716812133789	0.372086669921875	3.5191572265625	1.126532730102539	0.39228369140625	3.4385859375	1.187956619262695	0.354339599609375	3.56550244140625	1.115060050964356	0.346496826171875	2.8482890625	1.482064025878906	0.55068115234375	2.720782470703125	1.505430236816406	0.573782470703125	2.534859619140625	1.408836975097656	0.7624072265625	2.37628271484375	1.32863818359375	0.916427978515625	2.29930859375	1.36608984375	0.9751518554687501
371	12.333334	2.90543505859375	0.9778716392517089	0.5481220703125	2.88817236328125	1.155787399291992	0.543641845703125	2.876882568359375	1.298091949462891	0.53615625	2.88359130859375	1.515440063476563	0.544029052734375	2.91627001953125	1.478791137695312	0.54252685546875	3.055566162109375	1.449575775146484	0.526079345703125	3.237455322265625	1.286591674804688	0.395458251953125	3.39029638671875	1.149787078857422	0.286091064453125	3.479740234375	1.114700347900391	0.2951953125	3.408069580078125	1.190272323608399	0.265520263671875	3.52039404296875	1.101498291015625	0.2496611328125	2.84886083984375	1.480334350585937	0.54083056640625	2.7229169921875	1.501901184082031	0.57317236328125	2.5562275390625	1.405703582763672	0.779570068359375	2.412892333984375	1.325740661621094	0.948314697265625	2.338804443359375	1.341642120361328	1.019421875
372	12.366667	2.89803173828125	0.952696304321289	0.515689697265625	2.87583984375	1.131744430541992	0.512855224609375	2.858647705078125	1.274913391113281	0.508842041015625	2.85921923828125	1.494350158691406	0.51678662109375	2.892082763671875	1.458625305175781	0.506722412109375	3.02813818359375	1.448021118164063	0.45896630859375	3.19691015625	1.280388549804687	0.3122275390625	3.33865576171875	1.139706253051758	0.1891614990234375	3.41640380859375	1.11318049621582	0.136848388671875	3.505441162109375	1.116703201293945	0.0735748291015625	3.451184326171875	1.104629791259766	0.1338857421875	2.825793701171875	1.457635864257812	0.522133544921875	2.70967626953125	1.468246887207031	0.586132568359375	2.575948974609375	1.383442077636719	0.822830322265625	2.46110302734375	1.3127001953125	1.018372314453125	2.4037607421875	1.306260681152344	1.105931640625
373	12.4	2.8958828125	0.9402098999023437	0.5150927734375	2.87053466796875	1.119486175537109	0.514771240234375	2.851095458984375	1.262881683349609	0.5113173828125001	2.85163330078125	1.483151977539062	0.5166259765625	2.88409521484375	1.447234252929688	0.505198486328125	3.01700634765625	1.431780029296875	0.4491298828125	3.16335888671875	1.258233673095703	0.284458740234375	3.28989599609375	1.110993621826172	0.1513582763671875	3.373631591796875	1.1000703125	0.102171875	3.469708984375	1.085502075195313	0.0513521728515625	3.395390625	1.075267059326172	0.08293896484375	2.8185068359375	1.446329833984375	0.52422265625	2.709552734375	1.436665649414063	0.600701416015625	2.593954833984375	1.368951782226562	0.8531103515625	2.49348095703125	1.311969299316406	1.061620849609375	2.43293017578125	1.302131408691406	1.147111572265625
374	12.433334	2.89331298828125	0.9215132446289063	0.51686865234375	2.86708203125	1.098234741210937	0.519201416015625	2.84704736328125	1.239650833129883	0.5173486328125	2.85767333984375	1.456700805664062	0.510112548828125	2.88794677734375	1.4192158203125	0.500728271484375	3.0207314453125	1.417877075195312	0.447220947265625	3.149438720703125	1.245847457885742	0.2727666015625	3.25848388671875	1.100233322143555	0.1283316650390625	3.330447265625	1.092294998168945	0.0646263427734375	3.388905029296875	1.075221313476562	-0.024826904296875	3.35608544921875	1.060888000488281	0.056826171875	2.8233955078125	1.422414489746094	0.519841552734375	2.7247587890625	1.426375	0.607030517578125	2.616532958984375	1.367079833984375	0.860586669921875	2.522211181640625	1.317468933105469	1.070283203125	2.473854248046875	1.307328735351563	1.1616103515625
375	12.466667	2.8951787109375	0.9046981201171875	0.5112548828125	2.8650224609375	1.08091845703125	0.513423583984375	2.84172314453125	1.221934509277344	0.51172314453125	2.85849951171875	1.438840118408203	0.5083784179687501	2.88766455078125	1.400663909912109	0.498135009765625	3.020139892578125	1.394832000732422	0.443904296875	3.129393798828125	1.217578399658203	0.261302001953125	3.22095849609375	1.06901188659668	0.107764892578125	3.290704833984375	1.05652490234375	0.04224853515625	3.345748779296875	1.039890502929687	-0.04951318359375	3.303566162109375	1.010202735900879	0.0382823486328125	2.823285400390625	1.405344635009766	0.51768115234375	2.726031005859375	1.413022766113281	0.6062995605468749	2.62999267578125	1.350403350830078	0.864144287109375	2.54629931640625	1.298194610595703	1.077863525390625	2.50469921875	1.295885314941406	1.17305126953125
376	12.5	2.89378759765625	0.88509521484375	0.5128670654296875	2.86610986328125	1.061286331176758	0.5108094482421875	2.8440185546875	1.202146133422852	0.5089940185546875	2.867547607421875	1.417875427246094	0.5045482177734375	2.89515771484375	1.378857177734375	0.4937503662109375	3.025548828125	1.366794250488281	0.4364932861328125	3.110098876953125	1.187032424926758	0.2444874267578125	3.180453857421875	1.037177825927734	0.08212072753906249	3.238845703125	1.029846214294434	0.0059327392578125	3.29363818359375	1.016273391723633	-0.086175048828125	3.247407958984375	1.012946510314941	-0.0234849853515625	2.831609375	1.385621459960938	0.5147877197265625	2.7400546875	1.392350830078125	0.6089114990234376	2.64754931640625	1.337058166503906	0.8689693603515625	2.566017578125	1.290971740722656	1.084300903320313	2.52326220703125	1.284876647949219	1.178531860351562
377	12.533334	2.894607666015625	0.8736984252929687	0.5137958984375	2.866345703125	1.04915478515625	0.504343994140625	2.843498779296875	1.189428085327148	0.49768408203125	2.871493408203125	1.404182495117188	0.496614501953125	2.8989638671875	1.364768310546875	0.48752490234375	3.0316591796875	1.346166259765625	0.438725341796875	3.09912841796875	1.168004699707031	0.239481689453125	3.155669921875	1.018694976806641	0.072026123046875	3.20392578125	0.9997657089233398	-0.00884423828125	3.24874658203125	0.965752197265625	-0.1007835693359375	3.18601806640625	1.003327301025391	-0.046860595703125	2.83436669921875	1.372670715332031	0.5040009765625	2.73735205078125	1.381445434570312	0.59187353515625	2.65834033203125	1.320504516601563	0.85443310546875	2.5879296875	1.269717407226562	1.07205322265625	2.5466298828125	1.272398620605469	1.16683837890625
378	12.566667	2.889962158203125	0.8608452453613281	0.5096105957031249	2.8629736328125	1.036889709472656	0.495027099609375	2.8401572265625	1.177796813964844	0.48923876953125	2.872045654296875	1.392904113769531	0.4883037109375	2.898249755859375	1.352948303222656	0.477025146484375	3.029297119140625	1.34068212890625	0.420648193359375	3.081689208984375	1.151835083007813	0.2251826171875	3.125583251953125	0.9935171890258789	0.0609287109375	3.15805126953125	0.9709514770507812	-0.027044189453125	3.186751220703125	0.9171069946289062	-0.1164368896484375	3.1490166015625	0.9645513534545899	-0.06191845703125	2.834763671875	1.361845947265625	0.497857177734375	2.74564501953125	1.363155334472656	0.5948505859375	2.66127880859375	1.312221527099609	0.85910302734375	2.5873671875	1.269685791015625	1.078359375	2.5469697265625	1.268547424316406	1.1740234375
379	12.6	2.892146728515625	0.8510830688476563	0.5085501708984375	2.86330810546875	1.029032119750977	0.4916776123046875	2.83917431640625	1.171536682128906	0.4838106689453125	2.87140869140625	1.389499298095703	0.4834061279296875	2.8977900390625	1.349079376220703	0.4713770751953125	3.027790283203125	1.326799163818359	0.4109522705078125	3.073031005859375	1.128600799560547	0.2177581787109375	3.111003662109375	0.9622470626831054	0.0556141357421875	3.13206884765625	0.9415175323486328	-0.0375345458984375	3.150446533203125	0.9059610595703125	-0.1396304931640625	3.13041943359375	0.9334591903686523	-0.0730467529296875	2.8337958984375	1.357972259521484	0.4935169677734375	2.74324609375	1.356481719970703	0.5915562744140626	2.660832275390625	1.300937805175781	0.8594744873046875	2.58914794921875	1.254486236572266	1.082008422851563	2.54730419921875	1.263588989257812	1.178122924804688
380	12.633334	2.89556787109375	0.8378815460205078	0.5085380859375001	2.869562255859375	1.018079879760742	0.497096923828125	2.84810546875	1.162257553100586	0.492460693359375	2.87123046875	1.3826201171875	0.478765869140625	2.898751953125	1.342367126464844	0.4671826171875	3.02664794921875	1.320079406738281	0.400009521484375	3.0707099609375	1.111756713867188	0.214256591796875	3.10736376953125	0.9374683570861817	0.057650634765625	3.1237265625	0.9278350830078125	-0.038962646484375	3.13813330078125	0.9136354751586914	-0.147583740234375	3.11094287109375	0.9228287048339844	-0.0719305419921875	2.835361572265625	1.349999328613281	0.492844970703125	2.75186181640625	1.34658642578125	0.59819677734375	2.67107177734375	1.292341064453125	0.869165771484375	2.59906396484375	1.246748992919922	1.093697509765625	2.5530166015625	1.250227905273438	1.189127685546875
381	12.666667	2.89469970703125	0.8370050659179687	0.507820068359375	2.867767578125	1.016707275390625	0.497595703125	2.845779541015625	1.160461181640625	0.493029052734375	2.8650732421875	1.380587860107422	0.478087890625	2.89288427734375	1.340819793701172	0.46603857421875	3.01937939453125	1.322002593994141	0.39595849609375	3.06601220703125	1.110655921936035	0.215325927734375	3.10514990234375	0.9332730026245117	0.063716552734375	3.11272509765625	0.9191219558715821	-0.0331943359375	3.1366181640625	0.8830424728393554	-0.13457421875	3.0978115234375	0.9194170150756836	-0.065831787109375	2.83013671875	1.347541412353516	0.49306640625	2.7493212890625	1.345436706542969	0.600130126953125	2.66964697265625	1.291656372070312	0.870805908203125	2.597923828125	1.246120147705078	1.094838134765625	2.55736962890625	1.250444946289063	1.19242626953125
382	12.7	2.89350390625	0.8364216156005859	0.5087335205078125	2.866960205078125	1.015874465942383	0.4991907958984375	2.84549072265625	1.159387649536133	0.4934105224609375	2.86412744140625	1.378968048095703	0.4759464111328125	2.89212255859375	1.339226623535156	0.4646461181640625	3.0189892578125	1.320353424072266	0.3958309326171875	3.06737646484375	1.108134796142578	0.2175194091796875	3.107858642578125	0.9302098083496093	0.06759765625	3.11415869140625	0.9190663375854492	-0.0296104736328125	3.143093994140625	0.8836558685302734	-0.12968017578125	3.100501708984375	0.914019287109375	-0.0619261474609375	2.82924267578125	1.346048431396484	0.4910081787109375	2.747306884765625	1.342278961181641	0.5968538818359375	2.6631748046875	1.290967529296875	0.8660863037109375	2.58843798828125	1.247743194580078	1.089110229492187	2.549278564453125	1.243437347412109	1.187053833007812
383	12.733334	2.893423583984375	0.8394753112792969	0.50714111328125	2.865702880859375	1.019241050720215	0.49735400390625	2.84338427734375	1.162988067626953	0.490666015625	2.856052001953125	1.383117919921875	0.467900390625	2.885234130859375	1.343795623779297	0.457574462890625	3.012796875	1.323464965820313	0.389622802734375	3.07053564453125	1.107747383117676	0.217171142578125	3.11857177734375	0.927293441772461	0.071543701171875	3.1248759765625	0.9177524108886719	-0.026104736328125	3.160263671875	0.8815675506591797	-0.124134765625	3.110626953125	0.9122675094604492	-0.05822021484375	2.82195849609375	1.349528869628906	0.48373583984375	2.73970947265625	1.34195068359375	0.58959912109375	2.65187744140625	1.291478759765625	0.8586455078125	2.57458349609375	1.248852447509766	1.0816162109375	2.5305419921875	1.247384887695312	1.177866943359375
384	12.766667	2.88894970703125	0.8431249237060547	0.5064678955078125	2.85697314453125	1.022261985778809	0.4945145263671875	2.831877685546875	1.165307723999023	0.4817701416015625	2.8518427734375	1.385976135253906	0.4693370361328125	2.880039306640625	1.346205383300781	0.4577864990234375	3.008593505859375	1.326854614257813	0.3910718994140625	3.069877685546875	1.11569465637207	0.213746826171875	3.121182861328125	0.9386714248657226	0.06462707519531249	3.164919189453125	0.9072034225463868	-0.017743408203125	3.188656494140625	0.8848170166015625	-0.123263916015625	3.15872021484375	0.8891336059570313	-0.0486014404296875	2.8163603515625	1.352771606445313	0.4829610595703125	2.730666015625	1.345648742675781	0.5862860107421874	2.639849609375	1.294651245117187	0.8545914306640625	2.55995263671875	1.251792037963867	1.076892211914062	2.521865234375	1.249997695922852	1.175774291992187
385	12.8	2.88376513671875	0.8558270874023437	0.507560546875	2.854582275390625	1.034138290405273	0.497219482421875	2.83156494140625	1.176620956420898	0.4871015625	2.84950146484375	1.395434448242187	0.469685302734375	2.8780634765625	1.355976623535156	0.459706298828125	3.006248046875	1.33249951171875	0.39609228515625	3.086375	1.124547225952149	0.226034423828125	3.15361669921875	0.9500248947143555	0.083281982421875	3.1941494140625	0.9283910751342773	-0.002919921875	3.2308076171875	0.9012406921386719	-0.10258984375	3.19437939453125	0.9092859039306641	-0.032873291015625	2.814366455078125	1.362473693847656	0.48339013671875	2.72190380859375	1.358593811035156	0.5794794921874999	2.62958642578125	1.303281311035156	0.8440615234375	2.5478271484375	1.256801574707031	1.06297509765625	2.49437890625	1.267176391601562	1.15296240234375
386	12.833334	2.889609375	0.8666359710693359	0.5082351074218751	2.85751123046875	1.044300964355469	0.496739013671875	2.832732421875	1.186176696777344	0.483546142578125	2.84742529296875	1.405512298583984	0.471646240234375	2.87726611328125	1.366814331054687	0.462573974609375	3.009322265625	1.345303039550781	0.406798828125	3.10259765625	1.139850234985352	0.2406356201171875	3.1806142578125	0.9678625869750976	0.10046728515625	3.225841796875	0.9526084098815918	0.0152857666015625	3.27152880859375	0.929698127746582	-0.0816329345703125	3.2333828125	0.9141999435424805	0.0010970458984375	2.81220556640625	1.371650970458984	0.48258642578125	2.713350830078125	1.364848937988281	0.571831787109375	2.61536181640625	1.315854156494141	0.835494873046875	2.528931640625	1.274461517333984	1.05352978515625	2.471604736328125	1.282759948730469	1.141267822265625
387	12.866667	2.8862177734375	0.8867789001464844	0.5169525146484375	2.856872802734375	1.062741714477539	0.5048607177734376	2.8354580078125	1.203197952270508	0.4891644287109375	2.849425537109375	1.41993896484375	0.4760225830078125	2.8799619140625	1.381847839355469	0.4705687255859375	3.01634521484375	1.368787353515625	0.4286717529296875	3.11434912109375	1.172460342407227	0.2596864013671875	3.19625927734375	1.008379699707031	0.1168499755859375	3.251224609375	0.9863298034667969	0.0406514892578125	3.296046875	0.95862939453125	-0.0539603271484375	3.2775419921875	0.9444285926818847	0.0403145751953125	2.8139638671875	1.386298950195312	0.4837381591796875	2.70855029296875	1.398231018066406	0.5619532470703125	2.59888720703125	1.345552490234375	0.8165780029296875	2.50405712890625	1.301436706542969	1.027461059570312	2.43004150390625	1.295516845703125	1.100153198242187
388	12.9	2.88420068359375	0.9111814575195313	0.5168355712890625	2.853234375	1.088511734008789	0.5047423095703125	2.8302685546875	1.230166305541992	0.4902247314453125	2.83915234375	1.449300659179688	0.4799298095703125	2.871042236328125	1.411716613769531	0.4746876220703125	3.00911279296875	1.395484558105469	0.4350350341796875	3.13600146484375	1.204833206176758	0.2748785400390625	3.2423779296875	1.045066986083984	0.140065185546875	3.30523046875	1.025622146606445	0.06827160644531249	3.3776953125	0.9996233673095704	-0.009276733398437501	3.32562060546875	0.9753562812805175	0.08784692382812501	2.804066162109375	1.414380493164062	0.4864664306640625	2.69466015625	1.417291076660156	0.5620279541015625	2.5647734375	1.368165832519531	0.8106197509765625	2.4517939453125	1.326714904785156	1.015400268554687	2.37483642578125	1.323695007324219	1.086548706054687
389	12.933334	2.8858056640625	0.9198502197265626	0.508804443359375	2.854080078125	1.097778182983398	0.49931689453125	2.83114892578125	1.240055267333984	0.48644091796875	2.83100341796875	1.460295562744141	0.485622802734375	2.86494384765625	1.424213470458984	0.48131884765625	3.005357421875	1.405314544677734	0.450384765625	3.154916748046875	1.221384460449219	0.300754150390625	3.280505126953125	1.0668369140625	0.1754434814453125	3.355207275390625	1.052548095703125	0.114144287109375	3.416584228515625	1.031970489501953	0.0256854248046875	3.382363525390625	1.016864990234375	0.1121123046875	2.79701220703125	1.423588226318359	0.488066650390625	2.67786865234375	1.410555084228516	0.546661376953125	2.53149560546875	1.368260101318359	0.78827099609375	2.4066162109375	1.332268188476562	0.9879714355468751	2.3718857421875	1.358129669189453	1.08382275390625
390	12.966667	2.879398193359375	0.9422799835205078	0.5072762451171875	2.847475830078125	1.121715591430664	0.4964461669921875	2.82488671875	1.265199096679688	0.4820802001953125	2.8234951171875	1.487373168945312	0.4822066650390625	2.85814306640625	1.451185302734375	0.4797520751953125	3.0015390625	1.433692565917969	0.4566624755859375	3.17034912109375	1.251359848022461	0.3216304931640625	3.311589111328125	1.099839996337891	0.2057384033203125	3.404991943359375	1.086005859375	0.1775379638671875	3.497327392578125	1.071722854614258	0.1183944091796875	3.41990234375	1.049481506347656	0.1635435791015625	2.78933544921875	1.450141967773438	0.4824686279296875	2.66486962890625	1.433047302246094	0.5307266845703125	2.50407568359375	1.390661315917969	0.7660540771484375	2.3688896484375	1.355011901855469	0.9615718994140625	2.328279296875	1.399945617675781	1.048690795898438
391	13	2.888064453125	0.9562092056274414	0.50802099609375	2.860283203125	1.135167083740234	0.495774658203125	2.84198681640625	1.278320373535156	0.48060986328125	2.83715283203125	1.499128356933594	0.484136474609375	2.872240234375	1.463691345214844	0.483983154296875	3.01684326171875	1.449702331542969	0.477045166015625	3.2022373046875	1.270294372558594	0.36527783203125	3.35772607421875	1.120665451049805	0.269777587890625	3.44164404296875	1.124388916015625	0.219356689453125	3.523884765625	1.104322509765625	0.14921337890625	3.43997216796875	1.142638046264648	0.162423583984375	2.803866943359375	1.461634765625	0.48099609375	2.67822216796875	1.43998095703125	0.52158642578125	2.4878603515625	1.416899841308594	0.734421875	2.327636474609375	1.397085510253906	0.910604736328125	2.25510400390625	1.428722290039063	0.98035986328125
392	13.033334	2.8794375	0.9698218307495117	0.5052578125	2.8553974609375	1.149408142089844	0.495624267578125	2.84016162109375	1.293093200683594	0.48283251953125	2.8335517578125	1.5137939453125	0.483960693359375	2.8687177734375	1.478632720947266	0.487426025390625	3.013845703125	1.474002471923828	0.494765625	3.216177734375	1.302768890380859	0.401335693359375	3.385974609375	1.160534042358399	0.3202138671875	3.467611328125	1.16345556640625	0.26619775390625	3.54662451171875	1.142605773925781	0.192719970703125	3.4872197265625	1.152491622924805	0.236537841796875	2.8009736328125	1.476044555664062	0.47802294921875	2.673312255859375	1.459182830810547	0.51418017578125	2.4530107421875	1.4309970703125	0.694950439453125	2.26776318359375	1.406959686279297	0.843831787109375	2.25941015625	1.439278106689453	0.94385498046875
393	13.066667	2.87250048828125	0.9920766677856445	0.4987421875	2.858090576171875	1.169188125610352	0.485120849609375	2.848384765625	1.310781921386719	0.4726083984375	2.8477255859375	1.527641357421875	0.47527490234375	2.88018896484375	1.492090576171875	0.48420263671875	3.01940234375	1.494709289550781	0.5159064941406249	3.2303115234375	1.33529833984375	0.436471435546875	3.4075107421875	1.202336334228516	0.368626953125	3.49378662109375	1.18859309387207	0.3283720703125	3.5762939453125	1.151469039916992	0.269503173828125	3.514287109375	1.169138290405273	0.306414306640625	2.816230712890625	1.491554443359375	0.463504638671875	2.687818359375	1.490465393066406	0.491212890625	2.449807373046875	1.45416259765625	0.6366367187500001	2.24885498046875	1.423134338378906	0.753703369140625	2.26460791015625	1.446628051757813	0.85333740234375
394	13.1	2.87474560546875	1.0101240234375	0.533979248046875	2.867388671875	1.188618515014648	0.5236513671875	2.86406298828125	1.331308471679687	0.513960693359375	2.8657451171875	1.54906005859375	0.5150427246093749	2.8951689453125	1.513070129394531	0.5310410156249999	3.02506396484375	1.508398681640625	0.59157568359375	3.24892919921875	1.346663452148438	0.56805810546875	3.437076171875	1.211362823486328	0.54770263671875	3.5294931640625	1.212849334716797	0.519679443359375	3.621150390625	1.224115020751953	0.46294921875	3.5478125	1.189235107421875	0.49441748046875	2.836925048828125	1.513090881347656	0.49692578125	2.705153076171875	1.511749450683594	0.491099609375	2.437718505859375	1.482290161132813	0.576961181640625	2.213560791015625	1.45706005859375	0.644898193359375	2.209568603515625	1.492387756347656	0.7426259765625
395	13.133334	2.882613037109375	1.025770431518555	0.5459599609375	2.87426611328125	1.204934127807617	0.537028076171875	2.87444970703125	1.348169677734375	0.527300048828125	2.87061376953125	1.566473022460937	0.536592529296875	2.8983125	1.530306701660156	0.5555400390625	3.018883056640625	1.519061340332031	0.633267578125	3.2541064453125	1.370752624511719	0.640224609375	3.44528173828125	1.237761871337891	0.65668115234375	3.541090576171875	1.236657165527344	0.642045166015625	3.641453857421875	1.213200927734375	0.607302490234375	3.569293212890625	1.223132904052734	0.62272216796875	2.845595703125	1.530589660644531	0.513001708984375	2.7165419921875	1.526622741699219	0.48379638671875	2.43650048828125	1.495282165527344	0.514190673828125	2.202558349609375	1.468474243164062	0.53531591796875	2.194967529296875	1.496263549804687	0.63562451171875
396	13.166667	2.881792236328125	1.03864436340332	0.542821533203125	2.8758896484375	1.219664169311523	0.538729736328125	2.8762646484375	1.364389038085938	0.53321240234375	2.87997119140625	1.583463439941406	0.557609619140625	2.9075166015625	1.544939697265625	0.572922119140625	3.0317607421875	1.532070495605469	0.6468786621093749	3.27039111328125	1.385033752441406	0.660251220703125	3.469756103515625	1.260315673828125	0.673243896484375	3.566562744140625	1.248709213256836	0.6806494140625	3.670826416015625	1.235106674194336	0.7120080566406251	3.60023486328125	1.263897583007813	0.65009326171875	2.852557861328125	1.549750793457031	0.5325947265625	2.7265966796875	1.549575500488281	0.488240966796875	2.44207373046875	1.521568969726562	0.491892822265625	2.20477099609375	1.498053527832031	0.487707763671875	2.15048681640625	1.534740600585938	0.57011962890625
397	13.2	2.877876953125	1.056318481445313	0.5398271484375	2.86570703125	1.237774688720703	0.5332851562499999	2.863720947265625	1.383016967773437	0.525117431640625	2.8728798828125	1.603174865722656	0.5472458496093749	2.8984443359375	1.5638662109375	0.56459521484375	3.0182900390625	1.5458779296875	0.645689697265625	3.261537353515625	1.413176696777344	0.697440673828125	3.46643310546875	1.302707824707031	0.73971435546875	3.554377197265625	1.276118225097656	0.7744501953125	3.6471552734375	1.221342147827148	0.797694580078125	3.590179931640625	1.256505004882813	0.75407177734375	2.845744873046875	1.569826721191406	0.521012939453125	2.7262587890625	1.5649638671875	0.460229736328125	2.44296337890625	1.5281396484375	0.4305703125	2.2073515625	1.497672973632812	0.39962646484375	2.175703369140625	1.552811645507812	0.484142333984375
398	13.233334	2.88363720703125	1.083183685302734	0.527153076171875	2.86896728515625	1.264631072998047	0.52449755859375	2.87046826171875	1.410053833007813	0.51867041015625	2.890322265625	1.629470275878906	0.5420576171875	2.910779296875	1.5887626953125	0.5627041015624999	3.01175	1.546126159667969	0.6589736328125	3.25911328125	1.423521667480469	0.71645556640625	3.46708984375	1.320981414794922	0.76390283203125	3.5611455078125	1.293459899902344	0.771124755859375	3.6554150390625	1.236310211181641	0.768678955078125	3.5858076171875	1.266750305175781	0.76866455078125	2.864965087890625	1.597663146972656	0.512324951171875	2.753693359375	1.586854675292969	0.438080078125	2.474486328125	1.549316223144531	0.381545654296875	2.24212060546875	1.518082885742188	0.331763427734375	2.1953994140625	1.566755432128906	0.413264892578125
399	13.266667	2.91619580078125	1.100614227294922	0.480713623046875	2.888695556640625	1.279289398193359	0.474036376953125	2.8853798828125	1.423330718994141	0.461513916015625	2.902802001953125	1.642777954101562	0.463091796875	2.92464013671875	1.604690307617187	0.486385498046875	3.0134140625	1.58088720703125	0.598474365234375	3.212939208984375	1.435080108642578	0.730563232421875	3.354671630859375	1.307935729980469	0.868610595703125	3.448625	1.283864227294922	0.879878662109375	3.544013671875	1.230116607666016	0.883999755859375	3.417508544921875	1.343628784179687	0.9644453125	2.876794921875	1.608230590820312	0.437860107421875	2.763021484375	1.600588989257812	0.368724609375	2.48503515625	1.538708984375	0.3484542236328125	2.25354833984375	1.487098663330078	0.3267730712890625	2.22035302734375	1.542789184570313	0.409533203125
400	13.3	2.941519775390625	1.108071640014648	0.455310791015625	2.908116455078125	1.285897338867187	0.4505269775390625	2.898072998046875	1.429877014160156	0.4401795654296875	2.9156865234375	1.6493818359375	0.44490673828125	2.936781982421875	1.610967346191406	0.468404541015625	3.019475341796875	1.590452392578125	0.5857703857421875	3.201074951171875	1.434001037597656	0.731186279296875	3.30029150390625	1.301017700195312	0.898043701171875	3.38768603515625	1.309647430419922	0.9408403320312499	3.4858681640625	1.289698059082031	0.985337158203125	3.4079150390625	1.360371917724609	0.968584228515625	2.890402099609375	1.615156616210938	0.418476318359375	2.7812880859375	1.620786010742187	0.3419007568359375	2.50557763671875	1.551257690429688	0.3144573974609375	2.275942138671875	1.4933974609375	0.2879920654296875	2.243987548828125	1.522898986816406	0.383767822265625
401	13.333334	2.96209912109375	1.157940643310547	0.479345703125	2.918996337890625	1.330987030029297	0.45606591796875	2.904193359375	1.472441864013672	0.435000244140625	2.921072265625	1.690647583007812	0.435768798828125	2.9343349609375	1.653547729492188	0.4655869140625	2.979908447265625	1.633208129882812	0.6007763671875	3.1406220703125	1.492861114501953	0.779878662109375	3.229710693359375	1.363914703369141	0.95338134765625	3.28213427734375	1.409477386474609	1.02119384765625	3.3285244140625	1.469232818603516	1.099567138671875	3.271189208984375	1.457626007080078	1.048214111328125	2.90417041015625	1.655491455078125	0.4048531494140625	2.82707763671875	1.651133666992187	0.297088134765625	2.57307763671875	1.572020629882813	0.198129150390625	2.355472412109375	1.506301788330078	0.1318798828125	2.30472021484375	1.54078271484375	0.2164923095703125
402	13.366667	2.968538818359375	1.175276062011719	0.5060302734375	2.923243896484375	1.345975341796875	0.4744755859375	2.903849609375	1.485869689941406	0.44949609375	2.91382763671875	1.703688781738281	0.43860693359375	2.924607421875	1.669005432128906	0.47192724609375	2.9596435546875	1.654674926757812	0.61060595703125	3.109194091796875	1.505960754394531	0.7915483398437499	3.157510498046875	1.370219360351562	0.974954345703125	3.202099365234375	1.408569519042969	1.051879150390625	3.247546875	1.451584106445313	1.140710205078125	3.18206005859375	1.422651245117188	1.089045166015625	2.901773193359375	1.66626806640625	0.4082822265625	2.84354541015625	1.657261657714844	0.2898873291015625	2.61816015625	1.580673950195313	0.1365673828125	2.415197265625	1.519575317382813	0.03237109375	2.3465146484375	1.541673706054687	0.1076343994140625
403	13.4	2.96574365234375	1.172132568359375	0.5168743896484375	2.919061767578125	1.339716796875	0.4779989013671875	2.89641064453125	1.477363525390625	0.4488714599609375	2.902876953125	1.693968322753906	0.4390784912109375	2.91022509765625	1.659699035644531	0.4732840576171875	2.9286611328125	1.643830627441406	0.6140294189453125	3.074831787109375	1.516558471679688	0.8106827392578125	3.126507568359375	1.392749450683594	0.9996400146484375	3.1680703125	1.441213195800781	1.071615600585937	3.22781982421875	1.469612426757813	1.156936401367187	3.130609130859375	1.433885986328125	1.111612426757812	2.8954609375	1.656580017089844	0.4077591552734375	2.85698583984375	1.648665710449219	0.2823682861328125	2.660136474609375	1.588808654785156	0.090493896484375	2.47087158203125	1.540230773925781	-0.0394722900390625	2.435695556640625	1.635947204589844	-0.057708984375
404	13.433334	2.9602919921875	1.184643951416016	0.51105517578125	2.921185791015625	1.353514495849609	0.469888916015625	2.898478759765625	1.490830047607422	0.439634033203125	2.911771484375	1.706767944335938	0.42551318359375	2.911365234375	1.673470581054687	0.4613876953125	2.89989404296875	1.658559814453125	0.602898681640625	3.02672265625	1.526985961914062	0.80967919921875	3.10125439453125	1.408731964111328	0.994362548828125	3.14962939453125	1.417577911376953	1.0769970703125	3.19299365234375	1.443938201904297	1.172224853515625	3.10336767578125	1.414443328857422	1.112634765625	2.909879638671875	1.66858154296875	0.3943779296875	2.9010595703125	1.670353393554687	0.263356689453125	2.825092529296875	1.625349731445312	-0.003603759765625	2.61989111328125	1.580366943359375	-0.107923095703125	2.5552822265625	1.5975	-0.0288514404296875
405	13.466667	2.96786572265625	1.159376602172852	0.4895203857421875	2.938587646484375	1.333064331054687	0.4541234130859375	2.9252119140625	1.474095825195312	0.4304476318359375	2.949458984375	1.691271850585938	0.4372513427734375	2.94226513671875	1.654986877441406	0.4699317626953125	2.912235107421875	1.641033142089844	0.6100286865234374	2.977656982421875	1.582403625488281	0.8740836181640625	2.9679765625	1.52050390625	1.099090698242188	2.998328857421875	1.575324035644531	1.173095092773438	3.04027587890625	1.610423583984375	1.267163940429687	2.9781162109375	1.578609985351562	1.208887573242188	2.9507099609375	1.655545532226562	0.4026927490234375	2.956931640625	1.6627548828125	0.2706004638671875	2.88396484375	1.617890869140625	0.00029833984375	2.6878125	1.576421691894531	-0.1251922607421875	2.615491943359375	1.604193054199219	-0.05519384765625
406	13.5	2.972759033203125	1.15880224609375	0.485814697265625	2.948469970703125	1.334493896484375	0.449426513671875	2.93576416015625	1.476675537109375	0.42545947265625	2.97833935546875	1.691852478027344	0.446250244140625	2.96351904296875	1.654931945800781	0.47611083984375	2.9360615234375	1.645131286621094	0.618227783203125	2.91972412109375	1.606106079101562	0.89546728515625	2.86428271484375	1.570532409667969	1.121445556640625	2.85182421875	1.616099853515625	1.206992919921875	2.83296923828125	1.639300598144531	1.31249951171875	2.84881884765625	1.61202001953125	1.244313232421875	2.981077392578125	1.6572109375	0.410148681640625	3.0001435546875	1.665906799316406	0.27833935546875	2.939913330078125	1.609578247070313	0.004742431640625	2.752818115234375	1.565993896484375	-0.136369384765625	2.674414794921875	1.598135009765625	-0.073988525390625
407	13.533334	2.96727490234375	1.166502380371094	0.49279248046875	2.9349521484375	1.344778930664063	0.463987060546875	2.910839599609375	1.487822814941406	0.442354248046875	2.94794677734375	1.706220275878906	0.4700673828125	2.93355859375	1.667589416503906	0.4990693359375	2.906960205078125	1.659938659667969	0.643441650390625	2.86776171875	1.615919555664063	0.9214306640625	2.805890380859375	1.576898132324219	1.148441650390625	2.79296044921875	1.593630615234375	1.245177734375	2.77547314453125	1.582335693359375	1.354324951171875	2.78387255859375	1.617439086914062	1.2802060546875	2.95208935546875	1.672253479003906	0.43255712890625	2.965349609375	1.668404541015625	0.29802880859375	2.9320732421875	1.5961982421875	0.019613037109375	2.84193896484375	1.543675048828125	-0.19822021484375	2.857248046875	1.556739929199219	-0.30292041015625
408	13.566667	2.96196923828125	1.16708122253418	0.48126171875	2.92850830078125	1.345888366699219	0.450780029296875	2.90732275390625	1.490583251953125	0.431859130859375	2.9447744140625	1.709376708984375	0.465142578125	2.925384765625	1.670905700683594	0.4918251953125	2.87776806640625	1.6659052734375	0.6316481933593751	2.77722607421875	1.622158081054688	0.8954704589843751	2.674466064453125	1.582589477539063	1.10848291015625	2.668905029296875	1.59675439453125	1.206866943359375	2.66315185546875	1.582169860839844	1.31747509765625	2.62530078125	1.593808410644531	1.224285400390625	2.95368896484375	1.675075622558594	0.428404052734375	2.986927734375	1.667799743652344	0.296766357421875	3.0128388671875	1.589322082519531	0.0176390380859375	2.93779541015625	1.545158020019531	-0.2090379638671875	2.98240185546875	1.551683288574219	-0.306288818359375
409	13.6	2.961611083984375	1.158255874633789	0.472221923828125	2.93245654296875	1.337077941894531	0.4457666015625	2.91158642578125	1.480833801269531	0.427692626953125	2.944632568359375	1.698307189941406	0.46323681640625	2.921558349609375	1.660504821777344	0.487094970703125	2.85589453125	1.666955200195313	0.618139404296875	2.71457861328125	1.620405456542969	0.8596005859375	2.5702431640625	1.581849426269531	1.044927734375	2.5446884765625	1.61462939453125	1.134591552734375	2.52478955078125	1.623642944335937	1.24331884765625	2.51127490234375	1.603869567871094	1.1557177734375	2.958515625	1.663782836914062	0.42883740234375	3.011186279296875	1.666635803222656	0.304597412109375	3.059970458984375	1.59503271484375	0.0289052734375	3.044991943359375	1.553210021972656	-0.2080244140625	3.123381591796875	1.570240478515625	-0.277941162109375
410	13.633334	2.972396484375	1.151498962402344	0.4605926513671875	2.9449423828125	1.328001953125	0.4383499755859375	2.9254736328125	1.469894622802734	0.4243450927734375	2.9541396484375	1.683053344726563	0.4658795166015625	2.928591796875	1.645713012695313	0.4858475341796875	2.850118896484375	1.664188842773437	0.6054468994140625	2.67156103515625	1.622087158203125	0.8154107666015625	2.48536767578125	1.598247680664063	0.9551500244140625	2.442646484375	1.624401611328125	1.038397827148438	2.38508203125	1.6254912109375	1.130978393554688	2.414693359375	1.620443481445312	1.059748168945313	2.9717529296875	1.649476806640625	0.4335662841796875	3.04315673828125	1.671418701171875	0.3239010009765625	3.14088427734375	1.595311889648438	0.0682315673828125	3.157173828125	1.5686767578125	-0.1666805419921875	3.18263427734375	1.575265747070313	-0.2679306640625
411	13.666667	2.965297119140625	1.150326232910156	0.4420977783203125	2.937375244140625	1.324831848144531	0.4194481201171875	2.918917236328125	1.465561004638672	0.4074720458984375	2.939688232421875	1.677762573242187	0.4468382568359375	2.913089111328125	1.640752807617187	0.4646964111328125	2.823801025390625	1.660550659179687	0.5743194580078125	2.613854248046875	1.627234497070313	0.7503214111328125	2.411350830078125	1.6100205078125	0.8614473876953125	2.350605712890625	1.640988037109375	0.9292633056640625	2.282681884765625	1.647284545898438	1.012880004882813	2.32291357421875	1.633509887695312	0.9493714599609375	2.9608056640625	1.644229614257813	0.4174947509765625	3.04727294921875	1.675153930664063	0.32359814453125	3.18323291015625	1.593661865234375	0.09133239746093751	3.20875048828125	1.5655068359375	-0.1401326904296875	3.258652587890625	1.5710439453125	-0.2306895751953125
412	13.7	2.962475341796875	1.142329132080078	0.439676513671875	2.93547998046875	1.316372955322266	0.41260791015625	2.91595654296875	1.456423950195312	0.395333251953125	2.935485595703125	1.667778747558594	0.439718505859375	2.905724365234375	1.631270629882812	0.453066162109375	2.8020712890625	1.654077270507813	0.548578369140625	2.5554150390625	1.6260654296875	0.669239501953125	2.33285498046875	1.613934509277344	0.732375	2.259234619140625	1.647965759277344	0.784068115234375	2.174080078125	1.687900207519531	0.83700048828125	2.22924658203125	1.641391784667969	0.80157666015625	2.959927001953125	1.63397900390625	0.413408203125	3.066093505859375	1.668775024414062	0.34433056640625	3.236207275390625	1.590923889160156	0.13434619140625	3.322561767578125	1.561307189941406	-0.081754150390625	3.379416259765625	1.564145935058594	-0.168261474609375
413	13.733334	2.96557958984375	1.132096328735352	0.4203974609375	2.94414404296875	1.305726898193359	0.390655029296875	2.929446044921875	1.445755340576172	0.373246826171875	2.94054638671875	1.657753173828125	0.412863525390625	2.909687744140625	1.621414916992188	0.423076171875	2.7930927734375	1.641934204101563	0.50183935546875	2.52892578125	1.615302490234375	0.5729970703125	2.29837109375	1.609651123046875	0.579137939453125	2.2228212890625	1.64610546875	0.625370361328125	2.12987890625	1.658963134765625	0.677796875	2.19974658203125	1.633804931640625	0.659168701171875	2.96862255859375	1.623641357421875	0.391412109375	3.082309814453125	1.647958984375	0.33144677734375	3.29488427734375	1.564456665039063	0.169329345703125	3.402921875	1.556807983398437	-0.0376746826171875	3.469958251953125	1.552157470703125	-0.1159072265625
414	13.766667	2.9830830078125	1.110410949707031	0.423927490234375	2.95844580078125	1.283215789794922	0.3987735595703125	2.938953857421875	1.421473663330078	0.3792210693359375	2.944480224609375	1.631930541992187	0.4208739013671875	2.913599853515625	1.595377197265625	0.4284769287109375	2.79233837890625	1.61584375	0.4980841064453125	2.52342822265625	1.589341552734375	0.5381461181640625	2.29730322265625	1.584034912109375	0.5006700439453124	2.2142119140625	1.609882568359375	0.5392471923828125	2.115978759765625	1.610081787109375	0.5811893310546875	2.18061279296875	1.60259521484375	0.5439625244140625	2.974282470703125	1.598540161132812	0.4014039306640625	3.09174072265625	1.629223999023437	0.3549085693359375	3.31968359375	1.564110717773437	0.2090577392578125	3.439793212890625	1.56562255859375	0.0103724365234375	3.52848388671875	1.547745483398438	-0.0377769775390625
415	13.8	2.99103369140625	1.082355117797852	0.428517333984375	2.962173583984375	1.254869873046875	0.4063890380859375	2.93894384765625	1.392707427978516	0.3882879638671875	2.940585693359375	1.602067749023437	0.4351650390625	2.90952490234375	1.565210327148438	0.4399610595703125	2.781216552734375	1.581168334960938	0.49687890625	2.509968017578125	1.549510131835937	0.4976429443359375	2.2896875	1.5373212890625	0.435482421875	2.2058173828125	1.566416259765625	0.4697564697265625	2.10368505859375	1.572096069335938	0.5004046630859375	2.1713798828125	1.5660185546875	0.4647008056640625	2.971734619140625	1.569302124023437	0.41680810546875	3.092052978515625	1.599301635742187	0.377898681640625	3.335295166015625	1.540502197265625	0.2562313232421875	3.4791220703125	1.537693359375	0.07407641601562499	3.57272119140625	1.5743876953125	0.0543045654296875
416	13.833334	2.98571728515625	1.105004577636719	0.40445556640625	2.96594287109375	1.280657318115234	0.3659627685546875	2.951294189453125	1.4222958984375	0.3406595458984375	2.953884033203125	1.637568054199219	0.3866561279296875	2.919911865234375	1.601303649902344	0.385644287109375	2.775772705078125	1.609866394042969	0.3983961181640625	2.49986083984375	1.581632629394531	0.3584560546875	2.29098388671875	1.568552978515625	0.251164306640625	2.2003125	1.603841247558594	0.2593734130859375	2.0913720703125	1.615503601074219	0.2604521484375	2.17182275390625	1.609345458984375	0.2351412353515625	2.987234619140625	1.602247680664063	0.3745390625	3.11849169921875	1.61595068359375	0.355386962890625	3.382594970703125	1.556546142578125	0.2646165771484375	3.579871826171875	1.52715380859375	0.1344649658203125	3.674783935546875	1.5422685546875	0.0918485107421875
417	13.866667	2.961796142578125	1.099827606201172	0.36069921875	2.937186767578125	1.270010345458984	0.31788330078125	2.918609619140625	1.407914459228516	0.2913045654296875	2.910733642578125	1.620991455078125	0.3235167236328125	2.878735595703125	1.584354858398437	0.321492431640625	2.7391796875	1.610373046875	0.3243104248046875	2.468657470703125	1.651412963867188	0.346052734375	2.426991455078125	1.590236206054688	0.127894287109375	2.354703125	1.527620483398437	0.12669921875	2.304498046875	1.479724395751953	0.0448194580078125	2.391630859375	1.480763336181641	0.10873486328125	2.945376220703125	1.5869033203125	0.31696044921875	3.074702880859375	1.6052509765625	0.3161162109375	3.34971044921875	1.556049072265625	0.303202392578125	3.563989501953125	1.518233642578125	0.21906884765625	3.660892822265625	1.528020385742187	0.185614501953125
418	13.9	2.975826171875	1.11429345703125	0.3322919921875	2.95880517578125	1.284622222900391	0.2885186767578125	2.9459599609375	1.422254425048828	0.25946142578125	2.942232177734375	1.635366088867187	0.287738037109375	2.909468505859375	1.5997451171875	0.28398876953125	2.772012451171875	1.600874145507813	0.2501109619140625	2.51314501953125	1.517191772460937	0.2203726806640625	2.41136181640625	1.472221405029297	0.0194251708984375	2.32177685546875	1.469899932861328	0.052037109375	2.31963037109375	1.513674438476563	-0.0455889892578125	2.30727197265625	1.422198364257812	0.0117445068359375	2.97611376953125	1.6002861328125	0.2842030029296875	3.10500732421875	1.613929931640625	0.296984619140625	3.37400927734375	1.552565551757813	0.3373887939453125	3.597001220703125	1.495960968017578	0.303083740234375	3.6991005859375	1.494048797607422	0.29234130859375
419	13.933334	2.997458984375	1.108877166748047	0.324197998046875	2.984769287109375	1.27900796508789	0.2782647705078125	2.97495458984375	1.416487396240234	0.24738525390625	2.970666748046875	1.629849487304687	0.273554443359375	2.93801708984375	1.59440966796875	0.2677066650390625	2.803460693359375	1.59606201171875	0.223734375	2.5470771484375	1.513509521484375	0.1752928466796875	2.460151123046875	1.467476226806641	-0.032271240234375	2.36839404296875	1.465894378662109	-0.0063514404296875	2.373714599609375	1.508906097412109	-0.1041904296875	2.35661083984375	1.4179619140625	-0.0472266845703125	3.004466796875	1.5945244140625	0.27280322265625	3.13217333984375	1.607387939453125	0.294879638671875	3.397029052734375	1.544389770507812	0.35518994140625	3.62142236328125	1.485873016357422	0.337140625	3.72400390625	1.483126434326172	0.33367578125
420	13.966667	3.014561279296875	1.087765716552734	0.342234375	2.99846435546875	1.254951416015625	0.2931109619140625	2.9855859375	1.388519226074219	0.2535406494140625	2.970984375	1.5976201171875	0.29113525390625	2.941958740234375	1.563020385742187	0.2746468505859375	2.8269638671875	1.563059204101563	0.1944117431640625	2.69548583984375	1.537586059570312	-0.041253173828125	2.582853515625	1.514781982421875	-0.2375982666015625	2.496214599609375	1.509183380126953	-0.200402099609375	2.41223486328125	1.484841949462891	-0.1404981689453125	2.511260009765625	1.548856689453125	-0.1357960205078125	3.004045166015625	1.562729248046875	0.2970640869140625	3.12512744140625	1.5664453125	0.3413953857421875	3.37792041015625	1.460401519775391	0.3750152587890625	3.59042236328125	1.401472381591797	0.3083353271484375	3.6612900390625	1.473564605712891	0.2972410888671875
421	14	2.985419189453125	1.059248168945313	0.371095703125	2.9785888671875	1.226978851318359	0.3245166015625	2.969935302734375	1.363592010498047	0.29884130859375	2.952365234375	1.567422607421875	0.354421875	2.926865234375	1.536094848632813	0.32874755859375	2.81992431640625	1.541163452148437	0.239171875	2.77642138671875	1.502505279541016	-0.02432470703125	2.8488486328125	1.519606811523437	-0.2382337646484375	2.76691748046875	1.526552368164062	-0.283847412109375	2.73229443359375	1.52395263671875	-0.383485595703125	2.75490380859375	1.51950048828125	-0.3346063232421875	2.982500244140625	1.530855224609375	0.363326904296875	3.095420166015625	1.51549755859375	0.42252734375	3.332376220703125	1.388440612792969	0.4800341796875	3.541111572265625	1.363355682373047	0.388369384765625	3.592546630859375	1.441209930419922	0.427655517578125
422	14.033334	2.972273681640625	1.031313652038574	0.39422265625	2.97221435546875	1.201733459472656	0.353516845703125	2.964705078125	1.339804870605469	0.331136474609375	2.920847900390625	1.54272021484375	0.379768310546875	2.9067119140625	1.510925079345703	0.34650390625	2.838007568359375	1.51615771484375	0.224180419921875	2.8478466796875	1.462885406494141	-0.041755859375	3.022638671875	1.496888946533203	-0.18380615234375	2.97189892578125	1.501697418212891	-0.263466796875	2.9322421875	1.5183203125	-0.360486083984375	2.952152587890625	1.519909790039062	-0.296846923828125	2.947849853515625	1.506841522216797	0.39807177734375	3.037740478515625	1.498174285888672	0.4904091796875	3.2491103515625	1.376738433837891	0.620971435546875	3.4695283203125	1.373276214599609	0.5530537109375	3.51155029296875	1.429258026123047	0.62700390625
423	14.066667	2.970048828125	1.007451805114746	0.383272705078125	2.9628076171875	1.180918975830078	0.352768798828125	2.9465888671875	1.320407775878906	0.340947021484375	2.90220849609375	1.525156494140625	0.387046875	2.8921337890625	1.49422412109375	0.351169677734375	2.8534833984375	1.4940791015625	0.215313720703125	2.97935546875	1.457574035644531	-0.024222900390625	3.1279951171875	1.461151672363281	-0.198614013671875	3.1048759765625	1.485171325683594	-0.287725830078125	3.106126953125	1.508697082519531	-0.391860107421875	3.1486279296875	1.484986511230469	-0.330995849609375	2.92514404296875	1.487844787597656	0.408537353515625	2.99653466796875	1.483136657714844	0.517009521484375	3.223347412109375	1.35512744140625	0.614841796875	3.45050537109375	1.335060638427734	0.5717912597656249	3.48971484375	1.403768859863281	0.636879638671875
424	14.1	2.98828759765625	0.9996762313842773	0.364171630859375	2.9823515625	1.170839111328125	0.33593994140625	2.9673759765625	1.308563781738281	0.327954833984375	2.936243896484375	1.512557250976562	0.37306787109375	2.92538623046875	1.482977386474609	0.337272216796875	2.8895927734375	1.490028778076172	0.20305859375	3.0188701171875	1.449010833740234	-0.029088623046875	3.14802734375	1.429292236328125	-0.213076416015625	3.16965966796875	1.468921539306641	-0.29516650390625	3.17753759765625	1.494383880615234	-0.396861572265625	3.189417236328125	1.455992462158203	-0.3240322265625	2.95555126953125	1.474273101806641	0.394729736328125	3.00629541015625	1.473061920166016	0.512181884765625	3.071855712890625	1.319350158691406	0.7292597656249999	3.29808642578125	1.290794281005859	0.714305419921875	3.36240234375	1.359486877441406	0.677968017578125
425	14.133334	3.0204208984375	0.9982274627685547	0.339566162109375	3.01469482421875	1.168608627319336	0.308685302734375	3.0016142578125	1.306168731689453	0.299191162109375	2.97853466796875	1.511258453369141	0.342275146484375	2.964441162109375	1.481352203369141	0.30803125	2.9206064453125	1.486456268310547	0.17640966796875	3.0364970703125	1.437657501220703	-0.06066552734375	3.15729443359375	1.412788238525391	-0.24913525390625	3.181157470703125	1.448829315185547	-0.332056396484375	3.191663330078125	1.471780487060547	-0.433908203125	3.202155029296875	1.433801666259766	-0.3596954345703125	2.99847216796875	1.472997344970703	0.363195068359375	3.04669580078125	1.466844573974609	0.481291748046875	3.024584716796875	1.314967956542969	0.7075922851562499	3.167898193359375	1.171009521484375	0.81132763671875	3.217948486328125	1.23891064453125	0.8662998046875
426	14.166667	3.03824853515625	0.9723066101074219	0.3070220947265625	3.021919921875	1.141592102050781	0.2792484130859375	3.001169921875	1.277327239990234	0.2680906982421875	2.99638671875	1.483171325683594	0.3078553466796875	2.98175927734375	1.454538696289063	0.2731038818359375	2.960947265625	1.482445190429687	0.1394849853515625	3.10134716796875	1.446561676025391	-0.08467480468749999	3.216688720703125	1.416612274169922	-0.2743817138671875	3.2525771484375	1.451867431640625	-0.3526121826171875	3.268901123046875	1.480847106933594	-0.4515411376953125	3.27179736328125	1.447558349609375	-0.3821646728515625	3.010732666015625	1.443584869384765	0.3302515869140625	3.057675048828125	1.441896636962891	0.4482747802734375	3.04892529296875	1.321310729980469	0.6918958740234376	3.0668603515625	1.215860107421875	0.8919622802734375	3.0682216796875	1.213429412841797	0.9920697021484375
427	14.2	3.04180810546875	0.9642947235107422	0.298232666015625	3.021818603515625	1.133124237060547	0.274798583984375	2.996726806640625	1.267807434082031	0.26742431640625	2.991206787109375	1.471933685302734	0.31121240234375	2.97850390625	1.444309356689453	0.27517626953125	2.962059814453125	1.467435028076172	0.1406236572265625	3.1256650390625	1.425329315185547	-0.06461718750000001	3.261347900390625	1.390135894775391	-0.2381961669921875	3.302031005859375	1.430333404541016	-0.3110592041015625	3.326784423828125	1.462345428466797	-0.406801025390625	3.33278759765625	1.418270446777344	-0.333360595703125	3.003834716796875	1.431907440185547	0.33344482421875	3.042451416015625	1.412504730224609	0.45233984375	2.993711669921875	1.292759887695313	0.69034814453125	2.973155029296875	1.186967742919922	0.888922607421875	2.973632080078125	1.182140747070312	0.9885390625
428	14.233334	3.052711669921875	0.9397370986938477	0.28881591796875	3.028661376953125	1.111129440307617	0.26565478515625	2.997601806640625	1.246976776123047	0.2574228515625	2.99579833984375	1.4562353515625	0.2943046875	2.987693359375	1.427416259765625	0.256818603515625	2.976509033203125	1.446537780761719	0.11866845703125	3.17063720703125	1.402316467285156	-0.0643961181640625	3.331510986328125	1.365360992431641	-0.22023681640625	3.36274462890625	1.408370971679688	-0.298063720703125	3.3988193359375	1.429541320800781	-0.39519873046875	3.36856689453125	1.406761291503906	-0.334075927734375	3.00247265625	1.415823486328125	0.3199501953125	3.0173447265625	1.383764770507812	0.443718994140625	2.9548818359375	1.256929473876953	0.680276123046875	2.902314453125	1.151335296630859	0.877587890625	2.905955078125	1.127268127441406	0.976102783203125
429	14.266667	3.06169189453125	0.9480266952514649	0.295386474609375	3.035855224609375	1.118796279907227	0.28107373046875	3.006612548828125	1.254142364501953	0.276369384765625	3.001185546875	1.459313751220703	0.3248798828125	2.99530615234375	1.432899353027344	0.2857041015625	3.00580517578125	1.481298980712891	0.1559700927734375	3.21079443359375	1.427158966064453	-0.0086787109375	3.381869140625	1.381997192382812	-0.148164794921875	3.43654833984375	1.438190826416016	-0.1991761474609375	3.507261474609375	1.476196319580078	-0.26679931640625	3.43466552734375	1.440911376953125	-0.2500010986328125	3.00683251953125	1.417817474365234	0.348259765625	3.01669970703125	1.390434295654297	0.472650390625	2.905800048828125	1.262291442871094	0.687345458984375	2.8226162109375	1.151025909423828	0.86833251953125	2.807029296875	1.123964019775391	0.964084716796875
430	14.3	3.0640830078125	0.9328679733276367	0.295495361328125	3.034210205078125	1.102595306396484	0.28156494140625	3.0037607421875	1.237273941040039	0.275216796875	2.997784423828125	1.442668090820312	0.320460693359375	2.993298583984375	1.415791687011719	0.28155126953125	3.00876416015625	1.47017333984375	0.155073486328125	3.22508447265625	1.412533508300781	0.0080831298828125	3.404993896484375	1.364557983398437	-0.1178349609375	3.469222900390625	1.410289184570312	-0.1677548828125	3.549828125	1.434870666503906	-0.2299202880859375	3.47972021484375	1.406996765136719	-0.2124241943359375	3.00221630859375	1.401575866699219	0.34457470703125	3.006543701171875	1.374634338378906	0.469070068359375	2.8854580078125	1.240983383178711	0.673858154296875	2.7763740234375	1.134050064086914	0.84261181640625	2.756024169921875	1.097565979003906	0.933995849609375
431	14.333334	3.06135595703125	0.9259197616577148	0.302806396484375	3.0264189453125	1.094932952880859	0.28376513671875	2.990632568359375	1.228672760009766	0.2736826171875	2.982412353515625	1.434669036865234	0.31999462890625	2.979411865234375	1.407884460449219	0.280634033203125	3.0038525390625	1.446410827636719	0.149198974609375	3.2347060546875	1.403004272460938	0.0182144775390625	3.42698876953125	1.366741851806641	-0.094335693359375	3.495812255859375	1.407120666503906	-0.143486328125	3.5818876953125	1.425284423828125	-0.2011103515625	3.519755126953125	1.399598815917969	-0.172993408203125	2.9860869140625	1.393279571533203	0.34413134765625	2.986240966796875	1.364815521240234	0.46891845703125	2.853356689453125	1.227201843261719	0.66513671875	2.741514892578125	1.113101455688477	0.8286171875	2.698815185546875	1.083321243286133	0.915058837890625
432	14.366667	3.05631591796875	0.9217115783691406	0.30362255859375	3.017275634765625	1.089984436035156	0.28371142578125	2.97868798828125	1.2230556640625	0.27240673828125	2.97443701171875	1.429271301269531	0.319669677734375	2.97133349609375	1.402699584960938	0.28008935546875	2.99667822265625	1.442590515136719	0.1490189208984375	3.23079150390625	1.395597534179688	0.0244091796875	3.4256728515625	1.356369781494141	-0.083228515625	3.501824951171875	1.395953063964844	-0.1212088623046875	3.594993408203125	1.421081970214844	-0.163397705078125	3.5263779296875	1.396310546875	-0.154392333984375	2.976897705078125	1.387641418457031	0.343686279296875	2.97383984375	1.355677947998047	0.4677783203125	2.82441845703125	1.216179504394531	0.6508884277343751	2.69927490234375	1.100218170166016	0.8035234375	2.654122314453125	1.060048324584961	0.8845146484375001
433	14.4	3.057650634765625	0.9123228607177735	0.3056778564453125	3.014265380859375	1.0796630859375	0.2848099365234375	2.9737802734375	1.21217822265625	0.2714224853515625	2.98019873046875	1.418779449462891	0.3180714111328125	2.97662451171875	1.392227935791016	0.2784376220703125	2.99709814453125	1.430279815673828	0.1457723388671875	3.23888330078125	1.379584747314453	0.0375281982421875	3.440900390625	1.337108489990234	-0.0553726806640625	3.509319091796875	1.382638580322266	-0.1009674072265625	3.590331298828125	1.410073577880859	-0.1626671142578125	3.525235107421875	1.382018218994141	-0.1385377197265625	2.97960107421875	1.377120513916016	0.3422896728515625	2.97116259765625	1.343186065673828	0.4657918701171875	2.80500634765625	1.203745971679687	0.6345340576171875	2.66614306640625	1.087671142578125	0.7752283935546875	2.61199462890625	1.047535339355469	0.8507095947265625
434	14.433334	2.9777958984375	0.9216310577392578	0.3040673828125	2.94052734375	1.085884704589844	0.3068482666015625	2.92020654296875	1.218985641479492	0.30421923828125	2.96283544921875	1.416073486328125	0.3411090087890625	2.955916015625	1.389622863769531	0.30376806640625	2.976947265625	1.402690673828125	0.1710821533203125	3.199530517578125	1.340581909179688	0.049919189453125	3.385138916015625	1.288715576171875	-0.054093017578125	3.459177978515625	1.310309875488281	-0.1022425537109375	3.53522265625	1.311470153808594	-0.170250244140625	3.463255859375	1.312676879882813	-0.1463232421875	2.95373291015625	1.377829345703125	0.366167724609375	2.929704833984375	1.33430419921875	0.479953125	2.77500390625	1.203532089233398	0.652138916015625	2.6441025390625	1.096196075439453	0.795404052734375	2.58194091796875	1.058064743041992	0.86071484375
435	14.466667	2.968531005859375	0.9026945190429687	0.285271240234375	2.9338671875	1.069572143554687	0.2953665771484375	2.91452783203125	1.204616729736328	0.29988623046875	2.96374267578125	1.397706787109375	0.3587469482421875	2.957440185546875	1.375051300048828	0.3181585693359375	2.9782939453125	1.415191528320312	0.189044189453125	3.2017705078125	1.352263671875	0.0623917236328125	3.388287109375	1.300036437988281	-0.046024169921875	3.465390380859375	1.327234252929687	-0.08854296875000001	3.545526123046875	1.336280639648437	-0.1532745361328125	3.4780283203125	1.334442840576172	-0.1266341552734375	2.951845703125	1.357086334228516	0.3797535400390625	2.9227802734375	1.308287536621094	0.4920667724609375	2.75798486328125	1.166452178955078	0.6512491455078125	2.618737060546875	1.049904937744141	0.7837342529296875	2.55914208984375	1.012461730957031	0.8536771240234375
436	14.5	2.977364990234375	0.8963016967773437	0.2856005859375	2.942863525390625	1.062401489257812	0.29628515625	2.92287548828125	1.196703430175781	0.301767578125	2.963837158203125	1.389758331298828	0.363737548828125	2.959308837890625	1.367500244140625	0.3229332275390625	2.993690185546875	1.414019927978516	0.199625244140625	3.21660693359375	1.349590881347656	0.075204833984375	3.40248681640625	1.296322052001953	-0.031777099609375	3.476794189453125	1.32797119140625	-0.0752978515625	3.5560283203125	1.340569854736328	-0.139814208984375	3.487295654296875	1.337908752441406	-0.115048095703125	2.952888671875	1.348685485839844	0.383892333984375	2.925180908203125	1.303206604003906	0.497312744140625	2.769499267578125	1.152574768066406	0.6555673828125	2.637836181640625	1.028503479003906	0.787284423828125	2.579065673828125	0.9859891967773438	0.85434375
437	14.533334	2.988737548828125	0.8757414932250976	0.3661365966796875	2.94857958984375	1.040057857513428	0.3413817138671875	2.92421923828125	1.172700836181641	0.3192239990234375	2.956298828125	1.375395477294922	0.3533602294921875	2.956426025390625	1.346642974853516	0.3162222900390625	2.997439697265625	1.370053771972656	0.1876383056640625	3.23192724609375	1.2916083984375	0.09286962890625	3.427857421875	1.226063995361328	0.0109554443359375	3.504583984375	1.253891357421875	-0.0320863037109375	3.592380859375	1.257683227539062	-0.086841796875	3.52273779296875	1.250999328613281	-0.0686893310546875	2.9436435546875	1.337545135498047	0.3787701416015625	2.90356787109375	1.307033386230469	0.4942838134765625	2.7447236328125	1.176070190429688	0.6686812744140626	2.61061083984375	1.068003135681152	0.8135552978515626	2.561115234375	1.028009246826172	0.8898514404296874
438	14.566667	2.9893935546875	0.876282096862793	0.366506103515625	2.948454833984375	1.04092894744873	0.343157470703125	2.923968505859375	1.173909210205078	0.32166455078125	2.958330078125	1.376823608398438	0.35451513671875	2.957014404296875	1.347987976074219	0.3173583984375	2.986895263671875	1.372348510742188	0.1856591796875	3.22236328125	1.29130029296875	0.09424975585937501	3.41909765625	1.22354167175293	0.015031982421875	3.490887451171875	1.253840835571289	-0.03469287109375	3.57196240234375	1.260864990234375	-0.0990091552734375	3.500475830078125	1.247435775756836	-0.0769964599609375	2.94634765625	1.338994201660156	0.3804345703125	2.90875048828125	1.30424462890625	0.495829833984375	2.75865234375	1.174413024902344	0.679328857421875	2.6316240234375	1.067376029968262	0.83177880859375	2.59361865234375	1.02438508605957	0.913099609375
439	14.6	2.99210107421875	0.873659294128418	0.3411624755859375	2.95348291015625	1.040869834899902	0.3262452392578125	2.9305224609375	1.175780578613281	0.3108585205078125	2.9661083984375	1.379594116210938	0.3445709228515625	2.962001708984375	1.351210113525391	0.3069244384765625	2.97783984375	1.373536254882813	0.171638671875	3.2045927734375	1.293187286376953	0.0562222900390625	3.393701171875	1.226083282470703	-0.0432100830078125	3.4553154296875	1.256747619628906	-0.1057227783203125	3.52759228515625	1.265924407958984	-0.1804013671875	3.462205078125	1.245641876220703	-0.1468040771484375	2.9564736328125	1.341007385253906	0.3708582763671875	2.9281005859375	1.303220001220703	0.4887178955078125	2.8062509765625	1.160349029541016	0.6853233642578125	2.703233642578125	1.041994514465332	0.8490582275390625	2.673716552734375	1.001625770568848	0.9357808837890625
440	14.633334	2.998794921875	0.8916222610473633	0.3503681640625	2.957479736328125	1.060029281616211	0.33625048828125	2.932340576171875	1.195941909790039	0.32075146484375	2.973632080078125	1.401078826904297	0.35294189453125	2.9659609375	1.372738952636719	0.315224609375	2.973267822265625	1.386098480224609	0.17665673828125	3.194551513671875	1.303582214355469	0.04687451171875	3.37922900390625	1.234506591796875	-0.06393286132812501	3.44245751953125	1.263179595947266	-0.127158203125	3.516978759765625	1.266964569091797	-0.201557373046875	3.44997802734375	1.250440887451172	-0.16854931640625	2.965650390625	1.36204052734375	0.379970947265625	2.94468359375	1.317408416748047	0.498355712890625	2.84284814453125	1.175807678222656	0.710420166015625	2.7562294921875	1.058675300598145	0.8871577148437499	2.74016357421875	1.012332111358643	0.975568359375
441	14.666667	3.05376953125	0.9028027191162109	0.3060889892578125	3.019255859375	1.072094802856445	0.2932401123046875	2.9811943359375	1.205224945068359	0.2898262939453125	2.990248779296875	1.409273529052734	0.3421021728515625	2.983856689453125	1.384077514648437	0.3022281494140625	2.99454541015625	1.394776031494141	0.1642318115234375	3.22145556640625	1.354284210205078	0.0267960205078125	3.410213623046875	1.320185943603516	-0.0912667236328125	3.46848291015625	1.353171356201172	-0.1565426025390625	3.54176806640625	1.363599670410156	-0.2309158935546875	3.489154541015625	1.343553466796875	-0.1856785888671875	2.991614013671875	1.367089721679688	0.3648553466796875	2.99078173828125	1.315034301757813	0.4814730224609375	2.9131640625	1.152176422119141	0.6869478759765625	2.84755859375	1.016682266235352	0.8582982177734375	2.78899755859375	0.9505530548095703	0.9066204833984375
442	14.7	3.06007470703125	0.9129437789916992	0.300862060546875	3.024152587890625	1.084472846984863	0.287671630859375	2.9854853515625	1.219490600585937	0.283756591796875	2.99312890625	1.425978607177735	0.3389287109375	2.986510986328125	1.400790893554688	0.298269775390625	2.993600341796875	1.409884918212891	0.157921630859375	3.222529296875	1.369957092285156	0.016139404296875	3.413429443359375	1.336466796875	-0.1048482666015625	3.459881103515625	1.373274841308594	-0.1789111328125	3.517296630859375	1.398159912109375	-0.2650179443359375	3.486578125	1.370130859375	-0.2006356201171875	2.995157958984375	1.382958770751953	0.361531494140625	2.99597802734375	1.328429656982422	0.47904345703125	2.93670654296875	1.166259063720703	0.696121826171875	2.886329833984375	1.031331275939941	0.877199462890625	2.8721591796875	0.9798502807617188	0.96426513671875
443	14.733334	3.060646484375	0.9296873779296875	0.3035286865234375	3.02695703125	1.100144279479981	0.2873494873046875	2.9926650390625	1.235150146484375	0.2795906982421875	2.99345947265625	1.441624328613281	0.3292322998046875	2.987487548828125	1.415401275634766	0.2895430908203125	3.000158935546875	1.441616943359375	0.1527806396484375	3.218961181640625	1.384165802001953	0.0048355712890625	3.40148876953125	1.3360146484375	-0.120995849609375	3.436817626953125	1.381539764404297	-0.1954990234375	3.481697021484375	1.418673706054687	-0.2836907958984375	3.458612548828125	1.381223571777344	-0.2220184326171875	2.99712158203125	1.399577270507812	0.3527076416015625	3.002468994140625	1.358166625976563	0.4743782958984375	2.96930712890625	1.194934051513672	0.6937159423828125	2.947298095703125	1.0576591796875	0.8766119384765625	2.9356611328125	1.008494140625	0.9645447998046875
444	14.766667	2.977953125	0.9562217407226562	0.35932275390625	2.980416748046875	1.124026268005371	0.348166259765625	2.9862890625	1.257821228027344	0.336145751953125	3.0175458984375	1.460050567626953	0.340513671875	3.00668310546875	1.428475708007813	0.308571044921875	2.99767626953125	1.421587341308594	0.17427978515625	3.173958984375	1.337602783203125	0.00181689453125	3.319421875	1.266866180419922	-0.145318359375	3.367703125	1.275785675048828	-0.2216759033203125	3.4227060546875	1.271043151855469	-0.307288330078125	3.3541484375	1.269078155517578	-0.2568310546875	3.01613037109375	1.425092895507813	0.371216796875	3.01530078125	1.392978515625	0.49096484375	2.97502734375	1.248387817382812	0.709908935546875	2.9629248046875	1.121426422119141	0.8909184570312501	2.95720458984375	1.095490455627441	0.984986572265625
445	14.8	3.01791357421875	0.9889071655273437	0.32698681640625	3.03094140625	1.153691314697266	0.339109375	3.060652099609375	1.282254150390625	0.32703125	3.03566796875	1.482063201904297	0.33856298828125	3.02955615234375	1.449756103515625	0.307060546875	3.010345703125	1.421173034667969	0.1787978515625	3.153778076171875	1.365606658935547	-0.026746337890625	3.275623046875	1.319037017822266	-0.1982510986328125	3.332766357421875	1.318288208007812	-0.267075439453125	3.37355615234375	1.31999755859375	-0.358783447265625	3.3480810546875	1.318400238037109	-0.296491943359375	3.048158935546875	1.448078948974609	0.36672509765625	3.0703671875	1.401557434082031	0.47749267578125	3.057923828125	1.252674560546875	0.69221435546875	3.06917626953125	1.123473297119141	0.86769140625	3.08644189453125	1.085692024230957	0.95459521484375
446	14.833334	3.028990234375	0.9749562225341797	0.283069580078125	3.02354736328125	1.144140197753906	0.27085888671875	3.0203994140625	1.279283630371094	0.25926953125	3.010244384765625	1.481955230712891	0.297657958984375	2.996857421875	1.453287445068359	0.2634091796875	2.969604736328125	1.433685485839844	0.131632080078125	3.091788330078125	1.383976715087891	-0.0957523193359375	3.193431396484375	1.342282562255859	-0.2870882568359375	3.222832275390625	1.358768829345703	-0.372260986328125	3.246674072265625	1.374591583251953	-0.470986328125	3.231850341796875	1.360442993164062	-0.4052060546875	3.025151611328125	1.443411834716797	0.319978515625	3.06606396484375	1.394032531738281	0.427394775390625	3.139955078125	1.241673217773438	0.6349267578125	3.206898681640625	1.114652648925781	0.8061101074218751	3.241433837890625	1.081411407470703	0.89230615234375
447	14.866667	3.044795166015625	0.9909860076904297	0.2901109619140625	3.0283740234375	1.161350936889648	0.27060888671875	3.0151484375	1.297560729980469	0.2552001953125	3.010927001953125	1.504163940429688	0.29043603515625	2.992614013671875	1.474377014160156	0.2585423583984375	2.9441845703125	1.451637390136719	0.131303466796875	3.0403232421875	1.40052197265625	-0.1122958984375	3.1176103515625	1.357564025878906	-0.3180498046875	3.1439609375	1.372489196777344	-0.4059566650390625	3.145143798828125	1.387251586914062	-0.509233642578125	3.16441650390625	1.366072265625	-0.437489501953125	3.028894287109375	1.465466064453125	0.311708251953125	3.08986083984375	1.416069580078125	0.41154541015625	3.183632080078125	1.240908340454101	0.597128173828125	3.3007529296875	1.093910629272461	0.72403564453125	3.314760498046875	1.068393737792969	0.819820556640625
448	14.9	3.063650634765625	1.015304962158203	0.2825828857421875	3.036053955078125	1.186976318359375	0.247057373046875	3.00555615234375	1.325189666748047	0.2372645263671875	3.0101943359375	1.534868469238281	0.2887763671875	2.986606689453125	1.506849060058594	0.2565928955078125	2.914683349609375	1.495896911621094	0.1344119873046875	2.992913818359375	1.4339677734375	-0.12172998046875	3.055599853515625	1.381588195800781	-0.337500732421875	3.060094970703125	1.405422607421875	-0.43016552734375	3.070863037109375	1.423020141601562	-0.535653076171875	3.03992822265625	1.408470825195312	-0.46940185546875	3.030604248046875	1.493323120117187	0.305198974609375	3.107974365234375	1.43689453125	0.394323974609375	3.210172607421875	1.231387512207031	0.5548623046875	3.315664794921875	1.057437683105469	0.66975	3.342947021484375	1.053230987548828	0.769122314453125
449	14.933334	3.030945556640625	0.9988172378540039	0.2937044677734375	3.01100830078125	1.174511138916016	0.2630701904296875	2.98587841796875	1.315601379394531	0.2563985595703125	2.988040771484375	1.528797119140625	0.3036636962890625	2.96297509765625	1.499130401611328	0.2732921142578125	2.877568603515625	1.528492553710938	0.1613990478515625	2.93745263671875	1.452665832519531	-0.0992359619140625	3.072892578125	1.396513397216797	-0.2807091064453125	3.090681396484375	1.413747222900391	-0.3743485107421875	3.1159990234375	1.427980163574219	-0.4790863037109375	3.070042724609375	1.415138092041016	-0.41750244140625	3.01081982421875	1.487719512939453	0.3197999267578125	3.12181591796875	1.492213775634766	0.3916251220703125	3.34799951171875	1.349502166748047	0.4848565673828125	3.536133056640625	1.2303125	0.5636968994140625	3.487694091796875	1.163516983032227	0.6274822998046875
450	14.966667	3.027036865234375	1.023440628051758	0.2910706787109375	3.00451611328125	1.197254577636719	0.2595418701171875	2.981364501953125	1.337606201171875	0.253741943359375	2.981931884765625	1.550238586425781	0.2955750732421875	2.953248779296875	1.518898803710937	0.27131005859375	2.8484384765625	1.547490295410156	0.1787994384765625	2.8542353515625	1.475490966796875	-0.0874134521484375	3.00428564453125	1.441526611328125	-0.26041552734375	3.036382080078125	1.427204528808594	-0.349876220703125	3.072648193359375	1.439164733886719	-0.4507469482421875	3.0229921875	1.432958251953125	-0.399423828125	3.009175537109375	1.510989196777344	0.3076685791015625	3.12600927734375	1.524656616210938	0.3659351806640625	3.36908837890625	1.399727416992187	0.4314945068359375	3.581101318359375	1.300063842773437	0.4405394287109375	3.5570078125	1.223625762939453	0.5060162353515625
451	15	3.03321142578125	1.051416320800781	0.2871591796875	3.017282958984375	1.226169067382813	0.25693017578125	3.000209228515625	1.367379425048828	0.2512578125	3.003349365234375	1.580233764648437	0.29170947265625	2.973945556640625	1.548989318847656	0.268205810546875	2.8690966796875	1.57331884765625	0.1745494384765625	2.8609482421875	1.483917266845703	-0.08624169921875	2.90268896484375	1.416860076904297	-0.303838623046875	2.858404296875	1.441717254638672	-0.38543310546875	2.811399658203125	1.440301391601563	-0.482486572265625	2.848611083984375	1.431891754150391	-0.418090087890625	3.030492919921875	1.540836669921875	0.303523681640625	3.148052978515625	1.549208679199219	0.36129931640625	3.379228515625	1.409300323486328	0.438501220703125	3.586897705078125	1.306293670654297	0.40363232421875	3.576562744140625	1.231402374267578	0.47429150390625
452	15.033334	3.0180439453125	1.085266250610352	0.2822557373046875	3.0043720703125	1.262503784179688	0.2472008056640625	2.99148681640625	1.406544097900391	0.238951416015625	2.9986220703125	1.620530395507813	0.2916300048828125	2.965760986328125	1.589554931640625	0.2706859130859375	2.849856689453125	1.591962036132812	0.18329052734375	2.78658837890625	1.501578277587891	-0.0747657470703125	2.770511962890625	1.432089569091797	-0.2992608642578125	2.734972412109375	1.44609423828125	-0.3892862548828125	2.703163330078125	1.432440643310547	-0.4934232177734375	2.727993896484375	1.443030822753906	-0.4241192626953125	3.028156982421875	1.580366943359375	0.2970206298828125	3.15709765625	1.551840087890625	0.3169964599609375	3.391530029296875	1.417820068359375	0.4110909423828125	3.614392578125	1.332980682373047	0.4168658447265625	3.714867919921875	1.301524719238281	0.4185103759765625
453	15.066667	3.012144287109375	1.10174730682373	0.2919918212890625	2.99921630859375	1.281018585205078	0.256165771484375	2.987938720703125	1.426669097900391	0.2449376220703125	2.99404638671875	1.643537963867188	0.2966287841796875	2.96049462890625	1.61160791015625	0.27687841796875	2.83618505859375	1.617186767578125	0.1988941650390625	2.74279931640625	1.523805969238281	-0.0523973388671875	2.72062158203125	1.457957763671875	-0.2803045654296875	2.670943603515625	1.444522583007813	-0.3647835693359375	2.6269091796875	1.401714630126953	-0.4572491455078125	2.64293017578125	1.424757385253906	-0.38785888671875	3.024677001953125	1.603369995117188	0.3012110595703125	3.156634765625	1.579518798828125	0.3176339111328125	3.40304931640625	1.436225921630859	0.3667591552734375	3.6286669921875	1.365554473876953	0.3186114501953125	3.731771728515625	1.339431915283203	0.3130352783203125
454	15.1	3.010252685546875	1.116614517211914	0.30575048828125	2.99409130859375	1.29706997680664	0.269226806640625	2.982112548828125	1.443805023193359	0.2566851806640625	2.9923701171875	1.66240966796875	0.30857958984375	2.95712939453125	1.630290649414063	0.2911199951171875	2.82528857421875	1.641375122070313	0.2245845947265625	2.74805322265625	1.514025512695313	-0.019902099609375	2.720904052734375	1.417841430664063	-0.2384090576171875	2.68044921875	1.425277648925781	-0.32929052734375	2.62177490234375	1.405959503173828	-0.4226441650390625	2.64642431640625	1.427416229248047	-0.3542978515625	3.02345263671875	1.621851440429688	0.3108807373046875	3.1546103515625	1.600115112304688	0.3406572265625	3.40806201171875	1.457029663085938	0.321258056640625	3.617622802734375	1.376997253417969	0.227004150390625	3.721879150390625	1.370253112792969	0.20206494140625
455	15.133334	3.006201171875	1.123017036437988	0.333474609375	2.99234912109375	1.305127471923828	0.2948782958984375	2.98345654296875	1.453327453613281	0.2797659912109375	2.9916982421875	1.676584655761719	0.320889404296875	2.955540283203125	1.642262756347656	0.3088551025390625	2.813705322265625	1.656049438476562	0.2634097900390625	2.678421875	1.506305297851563	0.056336669921875	2.685389404296875	1.428988891601563	-0.1735928955078125	2.640736328125	1.422055633544922	-0.26364453125	2.61274560546875	1.398339721679688	-0.370586669921875	2.63984765625	1.421306640625	-0.3105596923828125	3.02460205078125	1.636760375976563	0.3214366455078125	3.158920654296875	1.660085693359375	0.3401158447265625	3.403340087890625	1.506056396484375	0.2823956298828125	3.590836181640625	1.409752777099609	0.1560416259765625	3.689946533203125	1.400122833251953	0.1129945068359375
456	15.166667	3.014072265625	1.133062591552734	0.3443565673828125	3.0071640625	1.315023864746094	0.3022640380859375	3.00242626953125	1.463111114501953	0.2829803466796875	3.00973681640625	1.687788146972656	0.3175264892578125	2.97400927734375	1.653189208984375	0.3047606201171875	2.830133544921875	1.665798217773438	0.2651741943359375	2.640218017578125	1.51703515625	0.1051544189453125	2.556622314453125	1.401524597167969	-0.091579833984375	2.469249267578125	1.448971862792969	-0.1086199951171875	2.48552294921875	1.416154449462891	-0.2157247314453125	2.48712451171875	1.446505554199219	-0.217335205078125	3.042411865234375	1.64783935546875	0.3209627685546875	3.176817138671875	1.670749938964844	0.3407176513671875	3.41996923828125	1.51603076171875	0.2779117431640625	3.601857421875	1.424655303955078	0.1396849365234375	3.706355224609375	1.406242950439453	0.1164874267578125
457	15.2	3.0389580078125	1.172469436645508	0.322426513671875	3.0217333984375	1.351697937011719	0.282235595703125	3.009587158203125	1.496883636474609	0.259300537109375	3.004540283203125	1.71869140625	0.29361962890625	2.970510009765625	1.681626342773437	0.287524169921875	2.8269453125	1.674982055664063	0.25292822265625	2.615597412109375	1.525291381835937	0.132166748046875	2.454052734375	1.406633636474609	0.0004586181640625	2.3668271484375	1.424000732421875	-0.044320068359375	2.302788818359375	1.402948699951172	-0.1334322509765625	2.391805908203125	1.329176330566406	-0.078212646484375	3.0400341796875	1.682121459960938	0.29051171875	3.174256591796875	1.703985961914062	0.290908935546875	3.426547119140625	1.566142578125	0.244799072265625	3.572385986328125	1.507348175048828	0.05969580078125	3.67532275390625	1.504937225341797	0.0298125
[truncated: 48 more columns]
