# Supplementary material for: Simulation of Human Movement in Zero Gravity
Source: Sensors (Basel). 2024 Mar 9;24(6):1770. doi: 10.3390/s24061770 (PMC10976247; doi:10.3390/s24061770)
Supplement: Supplementary file 1 [file sensors-24-01770-s001.zip › supplementary/motion_data/14 RotatingBody/motion_raw.sto]

UNKNOWN
version=1
nRows=457
nColumns=30
inDegrees=no
endheader
time	/jointset/global/yaw/value	/jointset/global/roll/value	/jointset/global/pitch/value	/jointset/global/longitudinal/value	/jointset/global/vertical/value	/jointset/global/lateral/value	/jointset/SpineL/SpineL_LL/value	/jointset/SpineL/SpineL_RR/value	/jointset/SpineL/SpineL_FE/value	/jointset/SpineU/SpineU_FE/value	/jointset/Hip_r/Hip_EF_r/value	/jointset/Hip_r/Hip_RR_r/value	/jointset/Hip_r/Hip_DB_r/value	/jointset/Knee_r/Knee_FE_r/value	/jointset/Hip_l/Hip_EF_l/value	/jointset/Hip_l/Hip_RR_l/value	/jointset/Hip_l/Hip_BD_l/value	/jointset/Knee_l/Knee_FE_l/value	/jointset/Shoulder_r/Shoulder_BD_r/value	/jointset/Shoulder_r/Shoulder_EF_r/value	/jointset/Shoulder_r/Shoulder_RR_r/value	/jointset/Elbow_r/Elbow_EF_r/value	/jointset/Shoulder_l/Shoulder_DB_l/value	/jointset/Shoulder_l/Shoulder_EF_l/value	/jointset/Shoulder_l/Shoulder_RR_l/value	/jointset/Elbow_l/Elbow_EF_l/value	/jointset/Neck/Neck_LL/value	/jointset/Neck/Neck_RR/value	/jointset/Neck/Neck_FE/value
      0.00000000	      3.09295952	      0.02909788	     -0.45612337	      2.82354029	      1.33895534	     -0.27274303	     -0.00567613	     -0.09236077	      0.87555072	     -0.55063520	      0.45764298	     -0.19201026	      0.11857097	     -0.22788538	      0.50194991	      0.10668470	     -0.07839216	     -0.38798229	      0.13839209	     -0.27733881	      0.16020345	      0.68225019	     -0.05100086	      0.03808201	      0.07042340	      0.56414302	      0.00000000	      0.00000000	      0.01745329
      0.03333400	      3.10630053	      0.00276482	     -0.40412911	      2.82030994	      1.32809600	     -0.27733358	      0.03033383	     -0.09863958	      0.76165748	     -0.44434425	      0.37989750	     -0.15215576	      0.10197988	     -0.16885933	      0.39698620	      0.04694397	     -0.13645567	     -0.28896548	      0.14917036	     -0.35160167	      0.14227058	      0.76894340	     -0.04125465	     -0.01557071	      0.05769470	      0.57855665	      0.00000000	      0.00000000	      0.01745329
      0.06666700	      3.10404699	      0.00126959	     -0.40392957	      2.82150667	      1.32710834	     -0.27712685	      0.02819914	     -0.10212303	      0.75724738	     -0.44535652	      0.38307802	     -0.15192665	      0.10159064	     -0.16584092	      0.39622039	      0.04543967	     -0.13620263	     -0.28996245	      0.15145143	     -0.35391863	      0.14249742	      0.76806823	     -0.04154665	     -0.01613675	      0.05747971	      0.57823425	      0.00000000	      0.00000000	      0.01745329
      0.10000000	      3.10404699	      0.00126959	     -0.40392957	      2.82150667	      1.32710834	     -0.27712685	      0.02819914	     -0.10212303	      0.75724738	     -0.44535652	      0.38307802	     -0.15192665	      0.10159064	     -0.16584092	      0.39622039	      0.04543967	     -0.13620263	     -0.28996245	      0.15145143	     -0.35391863	      0.14249742	      0.76806823	     -0.04154665	     -0.01613675	      0.05747971	      0.57823425	      0.00000000	      0.00000000	      0.01745329
      0.13333400	      3.09168312	     -0.01371790	     -0.34449364	      2.82230909	      1.31705733	     -0.27708267	      0.02924705	     -0.09660122	      0.56795689	     -0.23853899	      0.31116108	     -0.10522446	      0.09311065	     -0.11516556	      0.34433652	     -0.08749654	     -0.16470265	     -0.27941051	      0.15945505	     -0.40367650	      0.10133500	      0.71991894	     -0.05005788	     -0.08079005	     -0.01335000	      0.55555313	      0.00000000	      0.00000000	      0.01745329
      0.16666700	      3.09278683	     -0.01367612	     -0.34433823	      2.82282159	      1.31659750	     -0.27654948	      0.02872075	     -0.09676158	      0.56721588	     -0.24021402	      0.31299157	     -0.10508461	      0.09316365	     -0.11515554	      0.34224342	     -0.08880221	     -0.16385174	     -0.28071283	      0.16204235	     -0.40389993	      0.10188170	      0.72014207	     -0.04841234	     -0.08309129	     -0.01327163	      0.55533164	      0.00000000	      0.00000000	      0.01745329
      0.20000000	      3.08165208	     -0.01872745	     -0.34519573	      2.82413491	      1.31668788	     -0.27476560	      0.03792779	     -0.10945678	      0.56310002	     -0.24083242	      0.31973593	     -0.10230144	      0.09248691	     -0.11808044	      0.34571052	     -0.09573179	     -0.16470484	     -0.28089545	      0.16550527	     -0.38696321	      0.10509302	      0.72916456	     -0.04366441	     -0.10239866	     -0.01194499	      0.55950855	      0.00000000	      0.00000000	      0.01745329
      0.23333400	      3.08164507	     -0.01905646	     -0.34535354	      2.82454813	      1.31613732	     -0.27371044	      0.03776186	     -0.10962880	      0.56302429	     -0.24093674	      0.31974541	     -0.10228331	      0.09246835	     -0.11813132	      0.34560193	     -0.09578567	     -0.16474872	     -0.28100446	      0.16562958	     -0.38712779	      0.10511497	      0.72913898	     -0.04384199	     -0.10228367	     -0.01197837	      0.55963349	      0.00000000	      0.00000000	      0.01745329
      0.26666700	      3.08497605	     -0.02199705	     -0.34493710	      2.82505596	      1.31492246	     -0.27198303	      0.03157445	     -0.10824111	      0.56388416	     -0.23984458	      0.32066097	     -0.10202006	      0.09231768	     -0.11905947	      0.34532386	     -0.09632227	     -0.16583915	     -0.28025326	      0.16816531	     -0.38578234	      0.10540732	      0.73014060	     -0.04009158	     -0.10193775	     -0.01180377	      0.56002138	      0.00000000	      0.00000000	      0.01745329
      0.30000000	      3.08779368	     -0.02352364	     -0.34527059	      2.82548445	      1.31520391	     -0.27106199	      0.02848449	     -0.10636314	      0.55985990	     -0.24212358	      0.32344107	     -0.10194120	      0.09213235	     -0.11821238	      0.34703900	     -0.09681911	     -0.16524200	     -0.27901791	      0.16928121	     -0.38592358	      0.10544071	      0.73162216	     -0.03869798	     -0.10281434	     -0.01194975	      0.56127780	      0.00000000	      0.00000000	      0.01745329
      0.33333400	      3.08482403	     -0.02369126	     -0.34381125	      2.82615806	      1.31585127	     -0.27038816	      0.03002538	     -0.10834577	      0.55924732	     -0.24207044	      0.32316831	     -0.10174504	      0.09234369	     -0.11873490	      0.34894820	     -0.09702548	     -0.16443282	     -0.27805966	      0.16923857	     -0.38710901	      0.10554857	      0.73187847	     -0.03966298	     -0.10101142	     -0.01214886	      0.56223266	      0.00000000	      0.00000000	      0.01745329
      0.36666700	      3.08699261	     -0.02592592	     -0.34475807	      2.82534657	      1.31602440	     -0.26774106	      0.03230429	     -0.10545111	      0.56001768	     -0.23816597	      0.32239565	     -0.10141481	      0.09420687	     -0.12022741	      0.34893250	     -0.09789472	     -0.16226494	     -0.27883863	      0.17027365	     -0.38527905	      0.10546762	      0.73385562	     -0.04268103	     -0.09752336	     -0.01335318	      0.56391541	      0.00000000	      0.00000000	      0.01745329
      0.40000000	      3.08955985	     -0.02693865	     -0.34468601	      2.82820431	      1.31628639	     -0.26633178	      0.03304733	     -0.10159601	      0.54743319	     -0.23615623	      0.33096743	     -0.09943629	      0.09503824	     -0.12468223	      0.35527601	     -0.10033093	     -0.16222937	     -0.27668814	      0.17385495	     -0.38030744	      0.10486973	      0.74419020	     -0.04175859	     -0.08802489	     -0.01797832	      0.56910908	      0.00000000	      0.00000000	      0.01745329
      0.43333400	      3.06093390	     -0.02688214	     -0.33506661	      2.82841040	      1.31627584	     -0.26663771	      0.03326717	     -0.12827635	      0.55130568	     -0.23626605	      0.33172697	     -0.09634376	      0.09531055	     -0.13560250	      0.34578890	     -0.10659644	     -0.16088483	     -0.29022577	      0.17659019	     -0.35852847	      0.10687499	      0.75995506	     -0.05445774	     -0.11184025	     -0.02402692	      0.56632234	      0.00000000	      0.00000000	      0.01745329
      0.46666700	      3.08790344	     -0.02528805	     -0.33204698	      2.83236907	      1.31537170	     -0.26035026	      0.02404777	     -0.10367777	      0.51537253	     -0.23562764	      0.33614128	     -0.08860857	      0.10558257	     -0.15630141	      0.36761442	     -0.11428610	     -0.16116434	     -0.31113060	      0.15748741	     -0.37029717	      0.10320995	      0.74802163	     -0.04393087	     -0.06992319	     -0.02087840	      0.58624582	      0.00000000	      0.00000000	      0.01745329
      0.50000000	      3.09984669	     -0.04768723	     -0.32877796	      2.83059218	      1.31800430	     -0.26217351	      0.05573653	     -0.09990691	      0.51234997	     -0.23005344	      0.32117736	     -0.06837060	      0.07815995	     -0.13838049	      0.36985171	     -0.12458845	     -0.18984621	     -0.31262083	      0.16388745	     -0.37112970	      0.12782319	      0.73313585	     -0.03918789	     -0.10833952	     -0.01557351	      0.77168874	      0.00000000	      0.00000000	      0.01745329
      0.53333400	      3.09792985	     -0.01993964	     -0.34899461	      2.83436358	      1.31820866	     -0.25422641	      0.02317870	     -0.10594066	      0.52210996	     -0.20074510	      0.34673874	     -0.06236297	      0.12092746	     -0.13723342	      0.40094888	     -0.14889482	     -0.15698821	     -0.32756094	      0.17107703	     -0.37640804	      0.11257761	      0.69947503	     -0.02776276	     -0.08716571	     -0.03355286	      0.54220572	      0.00000000	      0.00000000	      0.01745329
      0.56666700	      3.10104278	     -0.02098758	     -0.34850145	      2.83514886	      1.31889104	     -0.25335072	      0.02463286	     -0.10253566	      0.52477240	     -0.19514197	      0.34558612	     -0.06199270	      0.12149222	     -0.13773665	      0.40132303	     -0.14898460	     -0.15697220	     -0.32808180	      0.16977218	     -0.37102467	      0.11195731	      0.70213328	     -0.03148171	     -0.08508914	     -0.03399962	      0.54361354	      0.00000000	      0.00000000	      0.01745329
      0.60000000	      3.10340888	     -0.02503920	     -0.35122495	      2.83980885	      1.31850391	     -0.24937664	      0.02863751	     -0.10049438	      0.50440590	     -0.19192744	      0.35700315	     -0.06054983	      0.12273070	     -0.13949225	      0.41848400	     -0.14894854	     -0.15268846	     -0.33271836	      0.17967270	     -0.35721306	      0.11253761	      0.70666950	     -0.03080381	     -0.07742021	     -0.02939257	      0.55144367	      0.00000000	      0.00000000	      0.01745329
      0.63333400	      3.10843647	     -0.02645847	     -0.35078807	      2.83972025	      1.31816901	     -0.24835514	      0.02552889	     -0.09738936	      0.50209084	     -0.19414244	      0.35804506	     -0.06007137	      0.12186788	     -0.14079800	      0.42032168	     -0.14849884	     -0.15408307	     -0.33451907	      0.17868741	     -0.35389615	      0.11205394	      0.70680711	     -0.02815330	     -0.08312258	     -0.02800102	      0.55013047	      0.00000000	      0.00000000	      0.01745329
      0.66666700	      3.11205768	     -0.02863774	     -0.35382634	      2.84565759	      1.31824910	     -0.24460790	      0.02395848	     -0.10100344	      0.47446611	     -0.18652658	      0.37679845	     -0.05585928	      0.12191553	     -0.15535061	      0.43994300	     -0.14610224	     -0.15716025	     -0.34898186	      0.17704414	     -0.33784030	      0.11287736	      0.71788437	     -0.04439559	     -0.06430216	     -0.02960892	      0.56997533	      0.00000000	      0.00000000	      0.01745329
      0.70000000	      3.12718916	     -0.03991742	     -0.34854532	      2.84923651	      1.31824160	     -0.24441794	      0.03179950	     -0.10435847	      0.45336075	     -0.18527354	      0.39109824	     -0.04307999	      0.11134756	     -0.19221104	      0.45432756	     -0.14171779	     -0.16999475	     -0.37158590	      0.18075895	     -0.32486016	      0.11427451	      0.69415583	     -0.05081006	     -0.05372035	     -0.01181183	      0.59260749	      0.00000000	      0.00000000	      0.01745329
      0.73333400	      3.12911402	     -0.04153863	     -0.34906717	      2.84987396	      1.31598934	     -0.24321446	      0.02764020	     -0.10379251	      0.44843113	     -0.18867295	      0.39438217	     -0.04260742	      0.11033242	     -0.19149237	      0.45645319	     -0.14046428	     -0.17357735	     -0.37004175	      0.18119879	     -0.32288185	      0.11442297	      0.69535575	     -0.04852400	     -0.05809395	     -0.01093955	      0.59153213	      0.00000000	      0.00000000	      0.01745329
      0.76666700	      3.12211696	     -0.05922371	     -0.34672803	      2.85196654	      1.31574352	     -0.24493326	      0.04883389	     -0.10490984	      0.43224827	     -0.17994493	      0.40824059	     -0.02169454	      0.09083878	     -0.21089774	      0.45917556	     -0.13053383	     -0.19376556	     -0.37255585	      0.18719354	     -0.30941003	      0.11650258	      0.70580135	     -0.04941290	     -0.06655576	     -0.00098205	      0.60876095	      0.00000000	      0.00000000	      0.01745329
      0.80000000	      3.12211696	     -0.05922371	     -0.34672803	      2.85196654	      1.31574352	     -0.24493326	      0.04883389	     -0.10490984	      0.43224827	     -0.17994493	      0.40824059	     -0.02169454	      0.09083878	     -0.21089774	      0.45917556	     -0.13053383	     -0.19376556	     -0.37255585	      0.18719354	     -0.30941003	      0.11650258	      0.70580135	     -0.04941290	     -0.06655576	     -0.00098205	      0.60876095	      0.00000000	      0.00000000	      0.01745329
      0.83333400	      3.09361029	     -0.06882034	     -0.35632282	      2.86900871	      1.31031923	     -0.23814160	      0.04219106	     -0.07294910	      0.38046249	     -0.13733225	      0.52417680	      0.00953874	      0.11200648	     -0.35112822	      0.52339133	     -0.10963744	     -0.19554951	     -0.46331172	      0.20069665	     -0.28945272	      0.13153944	      0.64419522	     -0.07695123	     -0.02017519	     -0.01219000	      0.57547515	      0.00000000	      0.00000000	      0.01745329
      0.86666700	      3.07490579	     -0.07119586	     -0.35573735	      2.87366041	      1.30921048	     -0.23729430	      0.05185032	     -0.06591591	      0.35563409	     -0.12298219	      0.57314009	      0.03807303	      0.12889858	     -0.43039757	      0.53321048	     -0.10521015	     -0.19656564	     -0.47387698	      0.21557690	     -0.26040901	      0.13391432	      0.63434455	     -0.07923463	     -0.02358297	     -0.00676493	      0.56884692	      0.00000000	      0.00000000	      0.01745329
      0.90000000	      3.08071691	     -0.07115971	     -0.35565164	      2.87500339	      1.30709122	     -0.24017132	      0.05255506	     -0.06015535	      0.34556581	     -0.12271300	      0.58161797	      0.03926130	      0.15249078	     -0.43212099	      0.53815316	     -0.10259715	     -0.20626290	     -0.47056305	      0.21675807	     -0.27087552	      0.13484886	      0.63211863	     -0.08728818	     -0.01300696	     -0.00839198	      0.57674687	      0.00000000	      0.00000000	      0.01745329
      0.93333400	      3.09042547	     -0.03854196	     -0.34461160	      2.87855750	      1.30571785	     -0.24189359	      0.01368371	     -0.06206539	      0.29735086	     -0.10979668	      0.61214201	      0.07770500	      0.23370343	     -0.48033107	      0.55216005	     -0.14003452	     -0.18469408	     -0.48826481	      0.21537416	     -0.27005204	      0.11974148	      0.62744140	     -0.11658134	      0.00034146	      0.04067043	      0.59431868	      0.00000000	      0.00000000	      0.01745329
      0.96666700	      3.09736536	     -0.03424486	     -0.34710701	      2.87761150	      1.30416226	     -0.25091359	      0.01885109	     -0.04943797	      0.30005127	     -0.10440970	      0.60492479	      0.07613004	      0.25462256	     -0.47762823	      0.55746413	     -0.13884145	     -0.19547093	     -0.48691373	      0.25215336	     -0.27482619	      0.12811408	      0.62485059	     -0.13670322	      0.00352260	      0.03829679	      0.60295213	      0.00000000	      0.00000000	      0.01745329
      1.00000000	      3.12926206	     -0.03589953	     -0.37717151	      2.87864486	      1.30538059	     -0.26042484	      0.03622511	     -0.05257744	      0.32370508	     -0.04234407	      0.61150476	      0.11756681	      0.26283646	     -0.45247040	      0.60308369	     -0.16724776	     -0.21808763	     -0.45499877	      0.26111332	     -0.31655124	      0.14349023	      0.52901439	     -0.14982642	     -0.06358073	      0.09775088	      0.65732151	      0.00000000	      0.00000000	      0.01745329
      1.03333400	      3.15996723	     -0.03658337	     -0.36621890	      2.87723251	      1.30297631	     -0.27739476	      0.04598180	     -0.04994158	      0.30974652	     -0.05801836	      0.61617221	      0.12914229	      0.29401711	     -0.49523865	      0.59504953	     -0.18389322	     -0.25257897	     -0.41912434	      0.26203266	     -0.32536464	      0.14115540	      0.57481179	     -0.14030479	     -0.06599732	      0.10571850	      0.69974594	      0.00000000	      0.00000000	      0.01745329
      1.06666700	      3.18477920	     -0.02328092	     -0.35842756	      2.87682575	      1.29953523	     -0.28564002	      0.04317644	     -0.03579963	      0.30456039	     -0.07957635	      0.58932329	      0.13286636	      0.32271553	     -0.46277402	      0.59840272	     -0.21263605	     -0.25777580	     -0.41782345	      0.25059159	     -0.36449621	      0.12621837	      0.64288866	     -0.15235313	     -0.06623087	      0.13827673	      0.77343356	      0.00000000	      0.00000000	      0.01745329
      1.10000000	      3.18961296	     -0.02017417	     -0.35020222	      2.87612598	      1.28992114	     -0.31601248	      0.02972073	     -0.04952834	      0.30739367	     -0.08151187	      0.58100841	      0.13684704	      0.32317151	     -0.45758672	      0.60109590	     -0.20873628	     -0.29739149	     -0.42303403	      0.23248766	     -0.32871576	      0.11915788	      0.65989488	     -0.16845671	     -0.09522803	      0.14475023	      0.74979505	      0.00000000	      0.00000000	      0.01745329
      1.13333400	      3.20682180	     -0.00736831	     -0.35032153	      2.87599036	      1.28940147	     -0.34132762	     -0.01049701	     -0.02690388	      0.29969104	     -0.07911676	      0.57283870	      0.13800133	      0.30516144	     -0.47481800	      0.63791577	     -0.21020389	     -0.30417451	     -0.49297472	      0.22742384	     -0.35851630	      0.10475394	      0.71609165	     -0.17851714	     -0.07554020	      0.11405937	      0.73372952	      0.00000000	      0.00000000	      0.01745329
      1.16666700	      3.22885813	     -0.01626521	     -0.36007798	      2.87665815	      1.28756556	     -0.36443912	      0.01377353	     -0.00782738	      0.30493571	     -0.06486123	      0.57534376	      0.15215172	      0.27036292	     -0.48837165	      0.64308464	     -0.20239844	     -0.32892025	     -0.45022112	      0.21274555	     -0.38349112	      0.09834959	      0.64988691	     -0.20855275	     -0.08415107	      0.12814511	      0.76495659	      0.00000000	      0.00000000	      0.01745329
      1.20000000	      3.22198668	      0.00574036	     -0.36058285	      2.87815676	      1.28748107	     -0.38044396	     -0.00165562	     -0.01844125	      0.30637266	     -0.06362133	      0.57108852	      0.15189652	      0.26685126	     -0.44914726	      0.60586152	     -0.23635101	     -0.32063732	     -0.36646463	      0.21161600	     -0.38827310	      0.10296528	      0.76942369	     -0.24055677	     -0.13421107	      0.16490930	      0.83066909	      0.00000000	      0.00000000	      0.01745329
      1.23333400	      3.23772923	      0.00786840	     -0.36764755	      2.88354612	      1.28969219	     -0.39754269	      0.00431116	     -0.01817198	      0.29202767	     -0.04953251	      0.58239865	      0.14448463	      0.24588243	     -0.47665135	      0.60615844	     -0.24752959	     -0.33006865	     -0.32479369	      0.22611309	     -0.37449543	      0.10602956	      0.78920710	     -0.22348943	     -0.11818260	      0.16282791	      0.81411366	      0.00000000	      0.00000000	      0.01745329
      1.26666700	      3.24448652	      0.00826606	     -0.36772522	      2.88274505	      1.29393757	     -0.42863253	     -0.01689090	     -0.02989607	      0.28970726	     -0.04717513	      0.58904747	      0.15030670	      0.21917524	     -0.46638103	      0.60907130	     -0.24570132	     -0.35706773	     -0.31068804	      0.17140741	     -0.37590313	      0.08123556	      0.78323011	     -0.22606375	     -0.12205466	      0.15893312	      0.78497774	      0.00000000	      0.00000000	      0.01745329
      1.30000000	      3.22110471	      0.01138026	     -0.37296481	      2.88383975	      1.30088541	     -0.44448715	     -0.01795860	     -0.05461819	      0.29282116	     -0.03580693	      0.59889917	      0.14929546	      0.20654663	     -0.45373640	      0.59660427	     -0.25810011	     -0.34819616	     -0.32078116	      0.19619883	     -0.34829656	      0.08476996	      0.79656211	     -0.21547171	     -0.14137454	      0.16110959	      0.75204363	      0.00000000	      0.00000000	      0.01745329
      1.33333400	      3.23314271	      0.05030554	     -0.37027433	      2.88321184	      1.30225773	     -0.45729509	     -0.06614522	     -0.08460752	      0.28729629	     -0.00927505	      0.57129621	      0.12425082	      0.21961278	     -0.42836316	      0.60886980	     -0.29807282	     -0.32010548	     -0.38449247	      0.17518418	     -0.37513699	      0.04642830	      0.77235259	     -0.21167731	     -0.09154005	      0.13853865	      0.60036969	      0.00000000	      0.00000000	      0.01745329
      1.36666700	      3.22650227	      0.05294457	     -0.36934705	      2.88464956	      1.30290581	     -0.45981004	     -0.06345335	     -0.08560967	      0.29098361	     -0.01380828	      0.56192250	      0.12423494	      0.21972064	     -0.42923678	      0.59230300	     -0.30625664	     -0.31491818	     -0.41434538	      0.18150801	     -0.39948841	      0.04506469	      0.76601530	     -0.19311520	     -0.07678177	      0.14036206	      0.61618018	      0.00000000	      0.00000000	      0.01745329
      1.40000000	      3.18512518	      0.05470962	     -0.35651269	      2.88546378	      1.30466318	     -0.46582755	     -0.08757135	     -0.06056044	      0.28283215	     -0.00193516	      0.52868417	      0.12992564	      0.21101345	     -0.36688011	      0.58452114	     -0.29990901	     -0.28931287	     -0.53772234	      0.16106513	     -0.41240481	      0.02802678	      0.76620755	     -0.15415774	     -0.04001289	      0.13497365	      0.60429357	      0.00000000	      0.00000000	      0.01745329
      1.43333400	      3.16491110	      0.03748269	     -0.33819979	      2.88197690	      1.30399310	     -0.47013853	     -0.06306031	     -0.05122434	      0.27970227	     -0.01673518	      0.49334074	      0.13642330	      0.18681257	     -0.34634454	      0.52445222	     -0.29696365	     -0.28430953	     -0.52687549	      0.16466117	     -0.41629166	      0.02463317	      0.79867361	     -0.12940352	     -0.02437434	      0.13046389	      0.62449764	      0.00000000	      0.00000000	      0.01745329
      1.46666700	      3.15679086	      0.03479883	     -0.33190581	      2.87775944	      1.30690384	     -0.47065231	     -0.04643357	     -0.05609074	      0.30004960	     -0.02501961	      0.47006740	      0.13944402	      0.18409564	     -0.32770655	      0.48957938	     -0.30577844	     -0.27513300	     -0.51313187	      0.16195703	     -0.44348772	      0.02284221	      0.76970012	     -0.09626593	     -0.02897889	      0.14079977	      0.64105233	      0.00000000	      0.00000000	      0.01745329
      1.50000000	      3.15130779	      0.02980463	     -0.33557089	      2.87688601	      1.31034163	     -0.47314522	     -0.04562734	     -0.07657908	      0.31871006	     -0.02558795	      0.47633531	      0.13706390	      0.17269118	     -0.33892867	      0.44487658	     -0.30289097	     -0.26661756	     -0.42113158	      0.15071850	     -0.43949753	      0.03254013	      0.66106180	     -0.06376725	     -0.03786141	      0.15888859	      0.65322482	      0.00000000	      0.00000000	      0.01745329
      1.53333400	      3.07232377	      0.01228551	     -0.31546737	      2.86773784	      1.30664028	     -0.47076576	     -0.04339230	     -0.01728596	      0.34445116	     -0.06976991	      0.45814034	      0.15431793	      0.16126018	     -0.32574555	      0.34846895	     -0.32579483	     -0.26003560	     -0.36402869	      0.15650445	     -0.41534319	      0.02851451	      0.62123535	     -0.03151336	     -0.04705497	      0.14943696	      0.76717683	      0.00000000	      0.00000000	      0.01745329
      1.56666700	      3.07022778	      0.01341454	     -0.29915884	      2.86927675	      1.30597932	     -0.46960418	     -0.03662620	     -0.04417693	      0.34125231	     -0.08928896	      0.46472566	      0.14600505	      0.16667808	     -0.37031886	      0.31864228	     -0.34901118	     -0.25836967	     -0.33864227	      0.14817936	     -0.40572130	      0.00073250	      0.68470547	     -0.03226085	     -0.04375421	      0.18600294	      0.87731772	      0.00000000	      0.00000000	      0.01745329
      1.60000000	      3.10383952	      0.01631832	     -0.29475426	      2.87716454	      1.30515003	     -0.46852338	     -0.03897126	     -0.07830052	      0.31527605	     -0.08859595	      0.47251549	      0.13347827	      0.16949510	     -0.38593264	      0.36092149	     -0.35669581	     -0.27836327	     -0.39228791	      0.13505200	     -0.41753449	     -0.02647292	      0.73253311	     -0.06527656	     -0.01975684	      0.24696530	      0.93490157	      0.00000000	      0.00000000	      0.01745329
      1.63333400	      3.09437795	      0.01134984	     -0.29577556	      2.87873922	      1.30405194	     -0.46157458	     -0.02667832	     -0.08815524	      0.32202625	     -0.07999354	      0.48118610	      0.13187745	      0.17255506	     -0.37790672	      0.36170146	     -0.35362351	     -0.28255089	     -0.38210742	      0.15297923	     -0.42035878	     -0.02657342	      0.72763341	     -0.04407741	     -0.01949090	      0.26552761	      0.92347796	      0.00000000	      0.00000000	      0.01745329
      1.66666700	      3.09482137	      0.00621907	     -0.29560783	      2.88278560	      1.30045028	     -0.44880858	     -0.01167455	     -0.08899358	      0.32737994	     -0.06751653	      0.48909162	      0.12766447	      0.18481763	     -0.37984920	      0.36644723	     -0.35219426	     -0.28247881	     -0.39679342	      0.16535594	     -0.41551128	     -0.02204903	      0.70843434	     -0.01153477	     -0.00230802	      0.28852199	      0.93164875	      0.00000000	      0.00000000	      0.01745329
      1.70000000	      3.09320558	     -0.00292647	     -0.29462484	      2.88499941	      1.29951127	     -0.44905937	     -0.00885516	     -0.09905015	      0.33975002	     -0.06097707	      0.49392041	      0.13059073	      0.17285970	     -0.39092456	      0.38038872	     -0.34046627	     -0.29879427	     -0.41430194	      0.15194202	     -0.40516231	     -0.02158549	      0.68559297	     -0.02887677	     -0.00837320	      0.31393717	      0.91162871	      0.00000000	      0.00000000	      0.01745329
      1.73333400	      3.10750547	     -0.00981755	     -0.31640934	      2.89970124	      1.28953184	     -0.41955276	      0.03512025	     -0.08020159	      0.35029472	     -0.05138507	      0.55743034	      0.17529015	      0.21998349	     -0.41054474	      0.41123229	     -0.17319929	     -0.24718459	     -0.49637551	      0.16501206	     -0.40623949	      0.04206535	      0.62246189	     -0.05647118	      0.07667883	      0.60663568	      0.84106714	      0.00000000	      0.00000000	      0.01745329
      1.76666700	      3.11656396	     -0.00790390	     -0.30997263	      2.90778914	      1.28741270	     -0.40551480	      0.02274041	     -0.08693757	      0.33472067	     -0.04972724	      0.56618633	      0.17062194	      0.23709261	     -0.43305305	      0.43603873	     -0.17171535	     -0.23635505	     -0.54166677	      0.14380860	     -0.39360593	      0.04066383	      0.64497327	     -0.06506921	      0.09998227	      0.58471786	      0.82725198	      0.00000000	      0.00000000	      0.01745329
      1.80000000	      3.12859893	     -0.01338096	     -0.30535348	      2.90937613	      1.28961568	     -0.39766232	      0.02157071	     -0.08129583	      0.35368550	     -0.05825403	      0.53682490	      0.19634064	      0.23859456	     -0.37875244	      0.41121604	     -0.14097184	     -0.22500319	     -0.47085597	      0.14076948	     -0.38397851	      0.03605233	      0.60827722	     -0.07345405	      0.09320290	      0.54831551	      0.78151722	      0.00000000	      0.00000000	      0.01745329
      1.83333400	      3.13397870	     -0.03250592	     -0.29915179	      2.91647205	      1.28445144	     -0.37830508	      0.05528202	     -0.07800042	      0.34009914	     -0.09525064	      0.54758053	      0.21377436	      0.25256113	     -0.39809449	      0.42988579	     -0.13725040	     -0.23102660	     -0.50611511	      0.17474356	     -0.35004826	      0.03198308	      0.73908413	     -0.10246303	      0.09998397	      0.51632544	      0.85282789	      0.00000000	      0.00000000	      0.01745329
      1.86666700	      3.12587502	     -0.03729268	     -0.30326774	      2.92483875	      1.28309310	     -0.35888777	      0.06060584	     -0.07504089	      0.33936108	     -0.08793493	      0.55072482	      0.21304986	      0.26972464	     -0.36109584	      0.44314074	     -0.15135611	     -0.21115384	     -0.52020322	      0.20952414	     -0.32318087	      0.03552946	      0.75093840	     -0.10835205	      0.08935531	      0.50101757	      0.83319745	      0.00000000	      0.00000000	      0.01745329
      1.90000000	      3.08141949	     -0.07225777	     -0.29275585	      2.92492752	      1.28424540	     -0.34246938	      0.10439045	     -0.06055480	      0.33684409	     -0.06984215	      0.51829708	      0.26359114	      0.25269259	     -0.28081715	      0.42601045	     -0.20995692	     -0.24590433	     -0.49022405	      0.22423803	     -0.30203106	      0.11804268	      0.74785537	     -0.08111877	     -0.00001787	      0.28368789	      0.79875214	      0.00000000	      0.00000000	      0.01745329
      1.93333400	      3.08668997	     -0.07121990	     -0.29916141	      2.93882297	      1.28462980	     -0.33148627	      0.09409400	     -0.06472566	      0.31534886	     -0.06502112	      0.52417897	      0.26266564	      0.25486741	     -0.25412597	      0.46450217	     -0.20757134	     -0.23579348	     -0.51125321	      0.21996605	     -0.27900333	      0.11679800	      0.76817319	     -0.11476814	      0.00147679	      0.28372966	      0.79899592	      0.00000000	      0.00000000	      0.01745329
      1.96666700	      3.11430014	     -0.05670497	     -0.30676664	      2.94758873	      1.29364423	     -0.31962983	      0.07457239	     -0.06631856	      0.30844064	     -0.05355495	      0.50665087	      0.26594647	      0.27270694	     -0.20488374	      0.51187907	     -0.20186470	     -0.21258451	     -0.56686551	      0.20675449	     -0.29386271	      0.11014805	      0.76518892	     -0.13693863	      0.00626301	      0.28103821	      0.73603896	      0.00000000	      0.00000000	      0.01745329
      2.00000000	      3.12305501	     -0.06311877	     -0.30530285	      2.95247604	      1.29737286	     -0.30998780	      0.08690295	     -0.05707076	      0.30577749	     -0.05529051	      0.50492004	      0.26751797	      0.27165506	     -0.20162988	      0.51539779	     -0.19923474	     -0.20298725	     -0.55777108	      0.22389802	     -0.29274138	      0.11365291	      0.75986066	     -0.16572689	     -0.00335387	      0.27317601	      0.73486958	      0.00000000	      0.00000000	      0.01745329
      2.03333400	      3.12369816	     -0.08025592	     -0.31408342	      2.95565349	      1.30238236	     -0.30863673	      0.09645079	     -0.06246774	      0.31480932	     -0.03426593	      0.51026145	      0.27594793	      0.25007767	     -0.22471324	      0.50703585	     -0.16995644	     -0.21510248	     -0.51834193	      0.22767089	     -0.27147189	      0.11682446	      0.70977714	     -0.16739936	     -0.04368634	      0.25132145	      0.66547607	      0.00000000	      0.00000000	      0.01745329
      2.06666700	      3.12704111	     -0.08057139	     -0.30958782	      2.95810810	      1.30190284	     -0.30723461	      0.09561409	     -0.05921163	      0.31930529	     -0.03669045	      0.49933670	      0.27952789	      0.25320196	     -0.23669581	      0.50189442	     -0.16788030	     -0.21301805	     -0.52541585	      0.23007450	     -0.27001176	      0.11698655	      0.70761945	     -0.17234508	     -0.06216100	      0.25038633	      0.65532400	      0.00000000	      0.00000000	      0.01745329
      2.10000000	      3.15199114	     -0.07431967	     -0.30296442	      2.96014775	      1.30200654	     -0.30560073	      0.08568678	     -0.07088202	      0.31122217	     -0.02253807	      0.51452853	      0.27953073	      0.27893825	     -0.33386185	      0.48943132	     -0.17152630	     -0.20599939	     -0.50252133	      0.23338895	     -0.28429738	      0.10590302	      0.73520169	     -0.18273737	     -0.07458731	      0.21232940	      0.60586858	      0.00000000	      0.00000000	      0.01745329
      2.13333400	      3.15907302	     -0.07601697	     -0.30226753	      2.96223914	      1.30242365	     -0.30468433	      0.08882619	     -0.06059725	      0.31199853	     -0.02382804	      0.50647695	      0.28099878	      0.28392390	     -0.33951780	      0.49106937	     -0.17115978	     -0.20460298	     -0.50073978	      0.24113094	     -0.28512824	      0.10728153	      0.73786654	     -0.20983105	     -0.08115031	      0.20430887	      0.60394050	      0.00000000	      0.00000000	      0.01745329
      2.16666700	      3.19327194	     -0.06829619	     -0.30441385	      2.96274503	      1.30547055	     -0.30598607	      0.09154882	     -0.07783184	      0.32003484	     -0.02396927	      0.49596853	      0.28140826	      0.29730779	     -0.37517051	      0.50944698	     -0.18728817	     -0.20930775	     -0.51858082	      0.22904518	     -0.29594318	      0.12545374	      0.75482164	     -0.20806355	     -0.13712518	      0.15404101	      0.69345988	      0.00000000	      0.00000000	      0.01745329
      2.20000000	      3.20291683	     -0.06098555	     -0.30662901	      2.96279725	      1.30921813	     -0.30711453	      0.09694957	     -0.07431551	      0.33685268	     -0.01793717	      0.48525863	      0.28008424	      0.30469153	     -0.36717790	      0.50393276	     -0.18943103	     -0.19993766	     -0.48693904	      0.22969403	     -0.30498262	      0.12376890	      0.75540573	     -0.20833601	     -0.17080090	      0.14011305	      0.67184497	      0.00000000	      0.00000000	      0.01745329
      2.23333400	      3.21739601	     -0.05651548	     -0.30903337	      2.96436074	      1.30811661	     -0.30856970	      0.09625520	     -0.05548131	      0.33834416	     -0.01637893	      0.48330918	      0.28088098	      0.30829069	     -0.36915444	      0.50971975	     -0.18673769	     -0.19539268	     -0.47829173	      0.23781070	     -0.30661294	      0.12348399	      0.75592072	     -0.19917843	     -0.17305068	      0.13215094	      0.69088685	      0.00000000	      0.00000000	      0.01745329
      2.26666700	      3.22593288	     -0.05314319	     -0.30792919	      2.96591414	      1.30790745	     -0.31217802	      0.09588551	     -0.04427438	      0.33954207	     -0.01644961	      0.47885565	      0.28167364	      0.30866973	     -0.37168534	      0.51277768	     -0.18506910	     -0.19453128	     -0.47694355	      0.23608754	     -0.30087502	      0.12251760	      0.75836121	     -0.20210901	     -0.18103901	      0.13094501	      0.69005110	      0.00000000	      0.00000000	      0.01745329
      2.30000000	      3.23649623	     -0.04675159	     -0.30779950	      2.96725712	      1.30424952	     -0.32581280	      0.07429475	     -0.03362153	      0.33670094	     -0.01860992	      0.47321232	      0.28351657	      0.29288423	     -0.37686690	      0.51950409	     -0.17399625	     -0.20683594	     -0.47946274	      0.21116918	     -0.30775706	      0.11012362	      0.76063956	     -0.22917248	     -0.17754754	      0.11734673	      0.69367713	      0.00000000	      0.00000000	      0.01745329
      2.33333400	      3.25124293	     -0.03833259	     -0.30800136	      2.96909598	      1.30389192	     -0.34086523	      0.04952086	     -0.02087137	      0.33830866	     -0.01326897	      0.46284429	      0.28406827	      0.27342299	     -0.37397209	      0.53009289	     -0.16735122	     -0.22086848	     -0.48180298	      0.17978108	     -0.31466613	      0.09171923	      0.76249511	     -0.25129599	     -0.16676850	      0.09945812	      0.69289240	      0.00000000	      0.00000000	      0.01745329
      2.36666700	      3.24868465	     -0.03168304	     -0.30907670	      2.96942112	      1.30528191	     -0.34339134	      0.03091800	      0.01358588	      0.33926672	     -0.01103762	      0.42988376	      0.23749396	      0.26186907	     -0.32835558	      0.52319971	     -0.17356751	     -0.21711374	     -0.46995490	      0.19255447	     -0.34430385	      0.02504885	      0.78377550	     -0.23599188	     -0.16827996	      0.05151255	      0.68785717	      0.00000000	      0.00000000	      0.01745329
      2.40000000	      3.24921695	     -0.03174878	     -0.30908761	      2.96944737	      1.30526131	     -0.34359808	      0.03094165	      0.01402494	      0.33932840	     -0.01087462	      0.42984859	      0.23735093	      0.26182090	     -0.32874821	      0.52312332	     -0.17364045	     -0.21711725	     -0.46998167	      0.19272807	     -0.34389966	      0.02495249	      0.78379719	     -0.23575383	     -0.16849438	      0.05146237	      0.68786152	      0.00000000	      0.00000000	      0.01745329
      2.43333400	      3.25697659	     -0.02133986	     -0.30883622	      2.97254843	      1.30485392	     -0.35943340	      0.02106320	      0.02638947	      0.33796651	     -0.01252711	      0.43027458	      0.23771457	      0.25445353	     -0.33453915	      0.52686533	     -0.16973834	     -0.22101008	     -0.46155219	      0.17432941	     -0.33710018	      0.01966250	      0.78314275	     -0.20312222	     -0.17614495	      0.05955068	      0.68874465	      0.00000000	      0.00000000	      0.01745329
      2.46666700	      3.25762377	     -0.02209337	     -0.30908854	      2.97269524	      1.30487771	     -0.35959496	      0.02045309	      0.02748438	      0.33781364	     -0.01283853	      0.43094937	      0.23733743	      0.25426999	     -0.33526210	      0.52654516	     -0.16930551	     -0.22107995	     -0.46048926	      0.17524995	     -0.33721322	      0.01990234	      0.78251491	     -0.20334819	     -0.17631316	      0.05962281	      0.68915637	      0.00000000	      0.00000000	      0.01745329
      2.50000000	      3.25615805	     -0.01811838	     -0.31591917	      2.98100727	      1.30725486	     -0.38250169	      0.01501665	      0.02561714	      0.32284848	      0.00775727	      0.48251591	      0.22203583	      0.23464295	     -0.41272439	      0.51901225	     -0.17447553	     -0.23877965	     -0.40572476	      0.19205999	     -0.26544811	      0.00844103	      0.81835442	     -0.21317872	     -0.18419842	      0.05767935	      0.67938563	      0.00000000	      0.00000000	      0.01745329
      2.53333400	      3.24323442	     -0.03738839	     -0.31791457	      2.98113355	      1.30873207	     -0.39877225	      0.02250077	      0.05133467	      0.32175438	      0.02301860	      0.49090167	      0.20903758	      0.19902567	     -0.42236988	      0.51516549	     -0.15812999	     -0.26941548	     -0.40183488	      0.18922286	     -0.24181308	      0.02116181	      0.69314270	     -0.19555352	     -0.18624605	      0.03796544	      0.68645249	      0.00000000	      0.00000000	      0.01745329
      2.56666700	      3.24932582	     -0.02938652	     -0.32000476	      2.98483940	      1.30899596	     -0.40833998	      0.01462702	      0.04408436	      0.31667109	      0.02325449	      0.49261247	      0.20655828	      0.19440608	     -0.41472559	      0.51301395	     -0.16292527	     -0.26930344	     -0.39030881	      0.18025838	     -0.24046320	      0.02158875	      0.70287523	     -0.20824006	     -0.18003070	      0.03150437	      0.69001786	      0.00000000	      0.00000000	      0.01745329
      2.60000000	      3.26330744	     -0.02073453	     -0.32281299	      2.98838874	      1.31001839	     -0.40937857	      0.01162399	      0.03955959	      0.30967850	      0.02531033	      0.49328571	      0.20008916	      0.20001448	     -0.41514720	      0.50562852	     -0.17454290	     -0.25877548	     -0.36544643	      0.19804196	     -0.25359640	      0.02586605	      0.70898077	     -0.18940285	     -0.15559375	      0.02991347	      0.68869850	      0.00000000	      0.00000000	      0.01745329
      2.63333400	      3.26862553	     -0.01593934	     -0.32298720	      2.99067773	      1.31085955	     -0.41602524	      0.00956341	      0.03999444	      0.30651981	      0.02029641	      0.49686046	      0.19978672	      0.19674991	     -0.41280511	      0.50152943	     -0.17532251	     -0.26237165	     -0.36381264	      0.19583386	     -0.25714357	      0.02536120	      0.70888590	     -0.19008038	     -0.15923007	      0.02893844	      0.68681823	      0.00000000	      0.00000000	      0.01745329
      2.66666700	      3.30301140	     -0.01289039	     -0.32366904	      2.99045201	      1.31281371	     -0.42267275	      0.00415037	      0.02410841	      0.30916177	      0.02350458	      0.47404724	      0.19501587	      0.18912004	     -0.38911832	      0.50309506	     -0.19360173	     -0.26626312	     -0.34702536	      0.19190678	     -0.30515867	      0.01372417	      0.72528008	     -0.18433498	     -0.13462152	      0.00613333	      0.69254919	      0.00000000	      0.00000000	      0.01745329
      2.70000000	      3.31125838	     -0.01986463	     -0.31430193	      2.98878335	      1.31117833	     -0.42868551	      0.01383768	      0.00915388	      0.30375271	     -0.00807991	      0.45186618	      0.19852054	      0.17200880	     -0.36497441	      0.50483328	     -0.21763783	     -0.28392694	     -0.37084454	      0.20343657	     -0.31641223	      0.01249522	      0.80013760	     -0.17786985	     -0.14534817	     -0.02040902	      0.75513609	      0.00000000	      0.00000000	      0.01745329
      2.73333400	      3.30474966	     -0.01973635	     -0.31481733	      2.98888889	      1.31150388	     -0.43084121	      0.00716233	     -0.00381075	      0.31021090	     -0.00026651	      0.45538249	      0.19818009	      0.16893369	     -0.36702952	      0.49744687	     -0.21912224	     -0.29064809	     -0.37112122	      0.20944295	     -0.31678149	      0.01485039	      0.80091560	     -0.17060193	     -0.13726336	     -0.01888649	      0.75463703	      0.00000000	      0.00000000	      0.01745329
      2.76666700	      3.30709265	     -0.01500294	     -0.31922724	      2.98905906	      1.31185607	     -0.43021231	      0.01671034	     -0.04587949	      0.31370851	      0.00826331	      0.48497476	      0.18140771	      0.17630710	     -0.41868500	      0.49210044	     -0.24728212	     -0.28545094	     -0.33272203	      0.21181364	     -0.31508519	      0.02833323	      0.80884501	     -0.16189570	     -0.14523267	     -0.02782527	      0.67836518	      0.00000000	      0.00000000	      0.01745329
      2.80000000	      3.29541671	     -0.00153806	     -0.31546023	      2.98959230	      1.31092045	     -0.42730747	     -0.00757237	     -0.05481733	      0.31010239	      0.01759835	      0.49614830	      0.16249746	      0.19510747	     -0.43182511	      0.50387207	     -0.27238917	     -0.27666049	     -0.36673864	      0.21975839	     -0.32715546	      0.03200088	      0.79226360	     -0.15730890	     -0.11532702	     -0.04172215	      0.59646748	      0.00000000	      0.00000000	      0.01745329
      2.83333400	      3.27980876	     -0.00162628	     -0.31199607	      2.99115056	      1.30750057	     -0.42525525	     -0.02000117	     -0.07215456	      0.31350074	      0.01925575	      0.49863642	      0.15923140	      0.19635132	     -0.42882893	      0.49916714	     -0.27648260	     -0.27513842	     -0.37024050	      0.21402303	     -0.33571807	      0.03214766	      0.79174552	     -0.12788660	     -0.11145951	     -0.03529890	      0.58802049	      0.00000000	      0.00000000	      0.01745329
      2.86666700	      3.27174315	      0.00558561	     -0.31051127	      2.99072492	      1.30760958	     -0.42362944	     -0.02952090	     -0.08276122	      0.31593225	      0.01857403	      0.49728123	      0.15182392	      0.20519256	     -0.43133591	      0.49941075	     -0.28451970	     -0.26710408	     -0.37452836	      0.22438905	     -0.36302595	      0.03522711	      0.78627119	     -0.13646609	     -0.09726493	     -0.03524427	      0.57173967	      0.00000000	      0.00000000	      0.01745329
      2.90000000	      3.26163469	      0.00378988	     -0.30783158	      2.99060883	      1.30824273	     -0.42254109	     -0.02992926	     -0.09376020	      0.31888402	      0.02065850	      0.49838572	      0.15105891	      0.20508958	     -0.42885460	      0.49655827	     -0.28546340	     -0.26784086	     -0.37623636	      0.22195415	     -0.36910174	      0.03496839	      0.78454954	     -0.13169665	     -0.09024833	     -0.03391202	      0.57195977	      0.00000000	      0.00000000	      0.01745329
      2.93333400	      3.23929200	      0.00884783	     -0.30490194	      2.98934892	      1.31010423	     -0.41737765	     -0.03391556	     -0.09438380	      0.32565773	      0.01669092	      0.49047779	      0.14760847	      0.21328412	     -0.41957178	      0.48398235	     -0.29458749	     -0.25610870	     -0.37943472	      0.22927765	     -0.38624267	      0.03253574	      0.79182491	     -0.11601821	     -0.08646486	     -0.02660269	      0.55728879	      0.00000000	      0.00000000	      0.01745329
      2.96666700	      3.19659148	      0.01673279	     -0.29443441	      2.98908489	      1.31159467	     -0.41263102	     -0.05411358	     -0.06355385	      0.32112161	      0.00288438	      0.48916439	      0.13719166	      0.22641895	     -0.41387187	      0.45915147	     -0.31299742	     -0.24937234	     -0.37746017	      0.24324086	     -0.43437919	      0.01844980	      0.87173653	     -0.12185819	     -0.04300695	      0.01207322	      0.49657410	      0.00000000	      0.00000000	      0.01745329
      3.00000000	      3.17480956	      0.00892902	     -0.30651952	      2.99007366	      1.31069488	     -0.41254023	     -0.04715799	     -0.05786201	      0.33720343	      0.02666233	      0.50944298	      0.13023935	      0.21716628	     -0.41490613	      0.46072403	     -0.31792372	     -0.25639881	     -0.36189972	      0.23692547	     -0.42494447	      0.04255318	      0.75206781	     -0.12085931	     -0.04700367	      0.04013838	      0.50212511	      0.00000000	      0.00000000	      0.01745329
      3.03333400	      3.14838634	      0.01740481	     -0.30916945	      2.99058242	      1.30748907	     -0.40495312	     -0.02866443	     -0.05857149	      0.34142068	      0.02955952	      0.51178468	      0.12409306	      0.23924414	     -0.40171095	      0.46129447	     -0.32558794	     -0.23840683	     -0.38634811	      0.26221455	     -0.41455251	      0.05554264	      0.72032990	     -0.08128642	     -0.05419189	      0.05172046	      0.50825444	      0.00000000	      0.00000000	      0.01745329
      3.06666700	      3.10430178	     -0.01639235	     -0.29811764	      2.99308003	      1.30301130	     -0.40626959	      0.01779217	     -0.04968224	      0.32297809	      0.00502104	      0.51916826	      0.14022585	      0.19962920	     -0.41687685	      0.45667383	     -0.31449078	     -0.27598121	     -0.41342735	      0.27181447	     -0.34855145	      0.07187763	      0.66342450	     -0.06414863	     -0.08909671	      0.10243441	      0.64966541	      0.00000000	      0.00000000	      0.01745329
      3.10000000	      3.09704969	     -0.01150977	     -0.30262741	      2.99662040	      1.29995573	     -0.40623652	      0.01998489	     -0.05893590	      0.31744640	      0.01578582	      0.52621970	      0.13384176	      0.20706778	     -0.42617712	      0.46502313	     -0.31839225	     -0.27137223	     -0.41454048	      0.27690945	     -0.34847047	      0.07255484	      0.65304044	     -0.03611514	     -0.05248433	      0.10969951	      0.66132458	      0.00000000	      0.00000000	      0.01745329
      3.13333400	      3.06988425	     -0.00930119	     -0.30451941	      2.99709079	      1.30000208	     -0.40611709	      0.01938785	     -0.08749908	      0.30986884	      0.01770042	      0.53964135	      0.12678829	      0.20631747	     -0.42458734	      0.46200339	     -0.32657310	     -0.26818156	     -0.42034801	      0.28469014	     -0.33351074	      0.07224424	      0.65355121	     -0.03073973	     -0.04636963	      0.12514471	      0.65317249	      0.00000000	      0.00000000	      0.01745329
      3.16666700	      3.00208382	     -0.01089252	     -0.27917513	      2.98726796	      1.29941794	     -0.40322715	      0.01464498	     -0.05032564	      0.32133220	     -0.04782221	      0.50781329	      0.11863711	      0.20448309	     -0.39845387	      0.37478301	     -0.35633224	     -0.25650971	     -0.35711329	      0.27303389	     -0.35639115	      0.05884007	      0.69831193	     -0.02393401	     -0.05438092	      0.17816016	      0.75037863	      0.00000000	      0.00000000	      0.01745329
      3.20000000	      2.93960350	      0.00533198	     -0.29585074	      2.99011537	      1.30244505	     -0.40307683	     -0.02969390	     -0.00972157	      0.34111442	     -0.03513698	      0.54470849	      0.04976456	      0.20703127	     -0.41769883	      0.37685570	     -0.41798994	     -0.24607734	     -0.33564649	      0.25611104	     -0.35939770	      0.08269032	      0.62839370	     -0.05215905	      0.00066341	      0.35269040	      0.63530624	      0.00000000	      0.00000000	      0.01745329
      3.23333400	      2.97058873	     -0.01094131	     -0.30984521	      2.99793213	      1.30305828	     -0.40948920	     -0.00141696	     -0.05579956	      0.34127303	     -0.02916375	      0.56696432	      0.03136476	      0.17497175	     -0.44930112	      0.44760099	     -0.41544918	     -0.29276265	     -0.37272436	      0.25617405	     -0.37497313	      0.09810481	      0.66198838	     -0.05543257	      0.01047986	      0.41806569	      0.70281538	      0.00000000	      0.00000000	      0.01745329
      3.26666700	      2.95489301	     -0.00868225	     -0.31822806	      2.99998996	      1.30237943	     -0.40814422	      0.00396880	     -0.07031714	      0.33344452	     -0.02493959	      0.57894299	      0.02862021	      0.17773621	     -0.44300692	      0.45410915	     -0.41847651	     -0.28802662	     -0.37137977	      0.26591104	     -0.37570228	      0.09935892	      0.65071635	     -0.02353499	      0.02240328	      0.43956428	      0.72840740	      0.00000000	      0.00000000	      0.01745329
      3.30000000	      2.95776138	      0.00521493	     -0.33306021	      3.01092906	      1.30250405	     -0.41023311	     -0.00163937	     -0.12338378	      0.31052403	      0.01018508	      0.63126204	      0.01175234	      0.18493913	     -0.50219801	      0.50772043	     -0.42457604	     -0.29207436	     -0.42007703	      0.27259795	     -0.35910061	      0.09418064	      0.62349897	      0.00708643	      0.05492482	      0.60154531	      0.67934794	      0.00000000	      0.00000000	      0.01745329
      3.33333400	      2.97512263	      0.00115246	     -0.36273029	      3.00833469	      1.30271952	     -0.41158466	      0.03705896	     -0.13078307	      0.36233157	     -0.00286539	      0.61743026	      0.04916118	      0.18907164	     -0.39282970	      0.53259328	     -0.36427797	     -0.28558867	     -0.42117255	      0.30719922	     -0.42193462	      0.12295770	      0.67126503	     -0.00613947	      0.06838177	      0.86431388	      0.78126863	      0.00000000	      0.00000000	      0.01745329
      3.36666700	      2.96462874	      0.00574202	     -0.36523940	      3.00815822	      1.30263647	     -0.41799998	      0.03047447	     -0.14496827	      0.36166619	     -0.00114588	      0.62044595	      0.05072226	      0.18431178	     -0.39533839	      0.52909588	     -0.36301271	     -0.29241447	     -0.42242830	      0.30886656	     -0.43247749	      0.12378813	      0.66797316	      0.00778040	      0.08482551	      0.86480920	      0.79015531	      0.00000000	      0.00000000	      0.01745329
      3.40000000	      2.97841424	      0.01071715	     -0.37122975	      3.01180276	      1.30054626	     -0.42169168	      0.01887444	     -0.13351620	      0.34608067	      0.00057353	      0.63548039	      0.05341678	      0.18566185	     -0.40807717	      0.54666701	     -0.35715153	     -0.29519120	     -0.41781774	      0.30937435	     -0.46878314	      0.12703004	      0.65274365	      0.01831581	      0.14266137	      0.83446557	      0.83542847	      0.00000000	      0.00000000	      0.01745329
      3.43333400	      2.99191724	      0.00464426	     -0.31631018	      3.01092761	      1.29712349	     -0.44581908	     -0.00268451	     -0.17994213	      0.22765839	      0.08305997	      0.61638302	      0.13469186	      0.17911544	     -0.46547091	      0.51864205	     -0.35961970	     -0.33702207	     -0.44347827	      0.31999210	     -0.45244899	      0.08812499	      0.52776577	      0.02210486	      0.15362629	      1.04643140	      0.82028489	      0.00000000	      0.00000000	      0.01745329
      3.46666700	      2.98915718	      0.01833376	     -0.33008517	      3.01782928	      1.29790344	     -0.45520804	     -0.02546124	     -0.16126406	      0.20446568	      0.10436267	      0.64360541	      0.12778989	      0.17903107	     -0.45962638	      0.54908737	     -0.34662433	     -0.33731156	     -0.44434109	      0.30641453	     -0.49633720	      0.08924873	      0.50867978	     -0.00689987	      0.23366974	      0.96487587	      0.81527749	      0.00000000	      0.00000000	      0.01745329
      3.50000000	      2.96202792	      0.02417283	     -0.33551718	      3.02398832	      1.29488783	     -0.46906600	     -0.03586818	     -0.14830192	      0.15105790	      0.13997102	      0.71028506	      0.08900755	      0.15513923	     -0.57569499	      0.57908987	     -0.33366973	     -0.35737924	     -0.49899066	      0.31800207	     -0.49974822	      0.09827647	      0.45212028	      0.01095162	      0.23583648	      0.87785623	      0.82522144	      0.00000000	      0.00000000	      0.01745329
      3.53333400	      2.96546057	      0.02917655	     -0.33867130	      3.02428154	      1.29490009	     -0.47394879	     -0.03210116	     -0.14979115	      0.13823010	      0.12929937	      0.70623901	      0.07365788	      0.15099723	     -0.56337506	      0.58132127	     -0.33324541	     -0.35666488	     -0.48962520	      0.31871137	     -0.52345688	      0.09788243	      0.43716214	      0.02429198	      0.22144953	      0.88287794	      0.85965243	      0.00000000	      0.00000000	      0.01745329
      3.56666700	      2.96949511	      0.05943196	     -0.32721915	      3.03179297	      1.29144671	     -0.49097599	     -0.10398518	     -0.17404874	      0.06882750	      0.17470350	      0.73216779	      0.04050214	      0.15415303	     -0.63113981	      0.59687131	     -0.34009253	     -0.36197118	     -0.53470650	      0.27143934	     -0.52788568	      0.07120588	      0.39318363	      0.08536246	      0.30737847	      0.85170183	      0.73220297	      0.00000000	      0.00000000	      0.01745329
      3.60000000	      3.00082582	      0.07104044	     -0.30058373	      3.03357800	      1.29243843	     -0.50352055	     -0.12647527	     -0.23942858	      0.01004032	      0.20452981	      0.71853506	      0.00511638	      0.14368764	     -0.67897989	      0.58004107	     -0.37391882	     -0.37854784	     -0.51016556	      0.25282862	     -0.50388304	      0.05791046	      0.34245258	      0.08820396	      0.33281115	      0.87435180	      0.67784233	      0.00000000	      0.00000000	      0.01745329
      3.63333400	      3.00092074	      0.06758403	     -0.29220680	      3.03325917	      1.29268456	     -0.50940783	     -0.12971811	     -0.24227708	     -0.02802237	      0.24145623	      0.70416415	      0.00423271	      0.12531127	     -0.66205036	      0.54537418	     -0.36298121	     -0.38498997	     -0.45887505	      0.27308364	     -0.49284081	      0.07955328	      0.16681419	      0.07273844	      0.31457389	      0.89417495	      0.73250731	      0.00000000	      0.00000000	      0.01745329
      3.66666700	      3.05774618	      0.07064706	     -0.23739901	      3.03334076	      1.28759409	     -0.52439589	     -0.13214809	     -0.31990508	     -0.14586055	      0.28536219	      0.63427510	     -0.01849966	      0.11046457	     -0.63757547	      0.52214748	     -0.36841405	     -0.42848026	     -0.46649056	      0.23718535	     -0.47032105	      0.09246403	      0.18099683	      0.06940070	      0.31900687	      0.87480466	      0.73760058	      0.00000000	      0.00000000	      0.01745329
      3.70000000	      3.05987653	      0.07314204	     -0.23603825	      3.03747573	      1.28504007	     -0.53184169	     -0.15328442	     -0.34209352	     -0.17426853	      0.30571495	      0.66986608	     -0.02414684	      0.09872111	     -0.68271737	      0.51313410	     -0.35912163	     -0.45509774	     -0.44599665	      0.19966609	     -0.44376436	      0.08809328	      0.22295412	      0.06557000	      0.33846511	      0.87458333	      0.73161485	      0.00000000	      0.00000000	      0.01745329
      3.73333400	      3.06571963	      0.09405811	     -0.18991799	      3.03633440	      1.27838235	     -0.53605297	     -0.19124219	     -0.39068928	     -0.21872999	      0.25430773	      0.66143162	     -0.05020446	      0.10553573	     -0.76471225	      0.46764533	     -0.37970349	     -0.45993916	     -0.46676296	      0.24208643	     -0.54780871	     -0.01427939	      0.66193943	      0.01748623	      0.37149844	      0.84845413	      0.80978186	      0.00000000	      0.00000000	      0.01745329
      3.76666700	      3.09005852	      0.09001335	     -0.18847454	      3.03792570	      1.27287202	     -0.53801088	     -0.17168096	     -0.40547317	     -0.23010039	      0.28900410	      0.69156746	     -0.06193582	      0.09663952	     -0.81700160	      0.48328302	     -0.36930637	     -0.48643037	     -0.49504231	      0.24989981	     -0.55063112	     -0.04331360	      0.65865489	      0.01375861	      0.36232310	      0.86765816	      0.81766649	      0.00000000	      0.00000000	      0.01745329
      3.80000000	      3.10879694	      0.09050638	     -0.19333389	      3.03708507	      1.26664207	     -0.54123222	     -0.16649013	     -0.39198839	     -0.23690852	      0.30245799	      0.70959559	     -0.05919563	      0.09683706	     -0.83721513	      0.49726908	     -0.35235812	     -0.51351925	     -0.52977551	      0.22525022	     -0.56843064	     -0.06197145	      0.63724718	      0.02628901	      0.35922116	      0.88081985	      0.83995247	      0.00000000	      0.00000000	      0.01745329
      3.83333400	      3.11904435	      0.09174700	     -0.19742752	      3.03617575	      1.26336523	     -0.54139356	     -0.17380453	     -0.38456911	     -0.23327544	      0.31142313	      0.71538032	     -0.05972879	      0.10158081	     -0.83651273	      0.49277729	     -0.34923935	     -0.52649068	     -0.53135722	      0.23489527	     -0.55039081	     -0.06077513	      0.64648320	      0.02378771	      0.34888280	      0.88615853	      0.83863687	      0.00000000	      0.00000000	      0.01745329
      3.86666700	      3.15458771	      0.08905746	     -0.21726262	      3.03753182	      1.25741087	     -0.54027950	     -0.14913897	     -0.40303259	     -0.24153091	      0.41708995	      0.77272372	     -0.04548124	      0.10758848	     -0.89358531	      0.53829825	     -0.32976907	     -0.55274424	     -0.56517553	      0.30366301	     -0.52438593	      0.03095959	      0.06971135	      0.01673447	      0.28487500	      0.89838895	      0.81073971	      0.00000000	      0.00000000	      0.01745329
      3.90000000	      3.17129506	      0.08834817	     -0.22028086	      3.04009234	      1.24630065	     -0.54157968	     -0.16965339	     -0.40676038	     -0.25941876	      0.42132713	      0.79423153	     -0.04098564	      0.10539134	     -0.91414768	      0.54345427	     -0.31056166	     -0.58181216	     -0.54576585	      0.27417669	     -0.51329907	      0.03131464	      0.09716853	     -0.02236742	      0.29102045	      0.88645086	      0.78217739	      0.00000000	      0.00000000	      0.01745329
      3.93333400	      3.23346404	      0.10502506	     -0.17523988	      3.04055907	      1.23606559	     -0.53433108	     -0.20174797	     -0.44017390	     -0.33144807	      0.43168409	      0.78464175	     -0.01439567	      0.16104683	     -0.97739195	      0.52503768	     -0.30038751	     -0.58077336	     -0.53684968	      0.32825245	     -0.51244409	      0.05140422	      0.20338810	     -0.00651067	      0.31946766	      0.79498305	      0.58206324	      0.00000000	      0.00000000	      0.01745329
      3.96666700	      3.31158240	      0.12324313	     -0.13259546	      3.03899270	      1.22348633	     -0.52310720	     -0.25495754	     -0.41002841	     -0.39355666	      0.40024793	      0.77289940	      0.04125224	      0.23842357	     -1.05465220	      0.51825156	     -0.31012651	     -0.56559996	     -0.53647891	      0.33305609	     -0.55945670	      0.05498327	      0.27554955	     -0.04868493	      0.35984605	      0.76567443	      0.69474160	      0.00000000	      0.00000000	      0.01745329
      4.00000000	      3.40829837	      0.14646465	     -0.09312597	      3.03682197	      1.21273740	     -0.50840146	     -0.28292726	     -0.42747498	     -0.40807260	      0.33907900	      0.73055396	      0.04195424	      0.31018480	     -1.08425733	      0.50690546	     -0.35083440	     -0.52768348	     -0.50649075	      0.30725185	     -0.55147189	      0.04883502	      0.34978291	     -0.06923271	      0.40170329	      0.74777174	      0.66421693	      0.00000000	      0.00000000	      0.01745329
      4.03333400	      3.46442755	      0.15357668	     -0.09938050	      3.04327504	      1.20025543	     -0.50695822	     -0.29443639	     -0.39035741	     -0.38658952	      0.34293699	      0.75859209	      0.04713736	      0.33268796	     -1.12651743	      0.56551998	     -0.34662580	     -0.52363463	     -0.56441445	      0.28343737	     -0.59190981	      0.03747183	      0.40417838	     -0.13536799	      0.41177945	      0.68729136	      0.60530580	      0.00000000	      0.00000000	      0.01745329
      4.06666700	      3.49107583	      0.18270848	     -0.08342788	      3.04621510	      1.19163790	     -0.47205384	     -0.29467613	     -0.36635291	     -0.38152573	      0.35390605	      0.75092664	      0.03323342	      0.42102335	     -1.15809067	      0.51123431	     -0.42094045	     -0.46486243	     -0.54793602	      0.37797766	     -0.57378719	      0.03245294	      0.41771712	     -0.21821435	      0.41093932	      0.57346329	      0.43571374	      0.00000000	      0.00000000	      0.01745329
      4.10000000	      3.60118511	      0.18508968	     -0.07687778	      3.05041570	      1.18324075	     -0.45689562	     -0.27571695	     -0.38163548	     -0.33928618	      0.33426259	      0.72166454	      0.07747207	      0.50314605	     -1.15729991	      0.56846487	     -0.37412077	     -0.44517235	     -0.62912211	      0.39532567	     -0.54189710	      0.02000939	      0.30388758	     -0.25370031	      0.41353146	      0.41006123	      0.37379553	      0.00000000	      0.00000000	      0.01745329
      4.13333400	      3.62156517	      0.17679227	     -0.06633626	      3.04921457	      1.18398644	     -0.45019644	     -0.30907292	     -0.36913578	     -0.33650131	      0.30911376	      0.69965041	      0.08458758	      0.48987320	     -1.15213643	      0.55807251	     -0.44544220	     -0.47140794	     -0.58078748	      0.39156805	     -0.44862267	      0.01259245	      0.30813417	     -0.36285808	      0.29128876	      0.06900292	      0.50330468	      0.00000000	      0.00000000	      0.01745329
      4.16666700	      3.70687031	      0.16989351	     -0.06165269	      3.04547924	      1.17777064	     -0.43134149	     -0.24549407	     -0.29133779	     -0.28265580	      0.29793380	      0.65406643	      0.09957780	      0.50976940	     -1.14195871	      0.58063680	     -0.43816682	     -0.46928824	     -0.58710993	      0.43212322	     -0.51406302	      0.02172033	      0.29238708	     -0.39338483	      0.29317037	      0.06200350	      0.57770397	      0.00000000	      0.00000000	      0.01745329
      4.20000000	      3.76869577	      0.11950145	     -0.11788635	      3.04901296	      1.17608124	     -0.42287385	     -0.15196941	     -0.29076385	     -0.19081422	      0.27148765	      0.68416820	      0.15246242	      0.50194793	     -1.10857282	      0.69748904	     -0.41602054	     -0.51828814	     -0.61466068	      0.47794439	     -0.52441011	      0.04617180	      0.44995428	     -0.47254952	      0.15458768	      0.01653320	      0.66757556	      0.00000000	      0.00000000	      0.01745329
      4.23333400	      3.82456510	      0.13482542	     -0.12534418	      3.05013787	      1.17227925	     -0.40318903	     -0.13049402	     -0.25609337	     -0.15885685	      0.26226173	      0.66157652	      0.12963217	      0.54238711	     -1.12420911	      0.73647309	     -0.43273495	     -0.50567726	     -0.62819095	      0.51245776	     -0.51713160	      0.05937446	      0.48183881	     -0.59052010	      0.05077566	     -0.06711796	      0.53165146	      0.00000000	      0.00000000	      0.01745329
      4.26666700	      3.86189826	      0.11839847	     -0.18983293	      3.05251388	      1.17244349	     -0.39593038	     -0.11008279	     -0.19315093	     -0.05913902	      0.24134459	      0.68121832	      0.13710421	      0.52896896	     -1.09103095	      0.80737752	     -0.44707316	     -0.51850125	     -0.59676220	      0.54392259	     -0.51900216	      0.13049740	      0.57032370	     -0.67456118	     -0.07182801	     -0.11816592	      0.78867542	      0.00000000	      0.00000000	      0.01745329
      4.30000000	      3.89375022	      0.11959024	     -0.20555958	      3.06049655	      1.17243098	     -0.38689277	     -0.10793633	     -0.14078149	     -0.04726371	      0.23865884	      0.66869385	      0.11517913	      0.52394744	     -1.06467718	      0.84474766	     -0.43737950	     -0.49997594	     -0.61923658	      0.52736066	     -0.46594329	      0.14157661	      0.58733641	     -0.71890385	     -0.14703350	     -0.13405133	      0.76500112	      0.00000000	      0.00000000	      0.01745329
      4.33333400	      4.08649930	      0.06157073	     -0.24474798	      3.06127872	      1.16340624	     -0.37001465	      0.01785766	     -0.15300487	      0.04889264	      0.21775468	      0.54613029	      0.09018259	      0.44244830	     -1.05747523	      0.97655049	     -0.27171884	     -0.45793878	     -0.76591997	      0.58993834	     -0.52462865	      0.27371185	      0.68030921	     -0.70504219	     -0.20178596	     -0.08546465	      0.88471300	      0.00000000	      0.00000000	      0.01745329
      4.36666700	      4.16456457	      0.08447221	     -0.25967459	      3.06430836	      1.15901362	     -0.36015649	      0.00235984	     -0.13640258	      0.06589448	      0.20194605	      0.45739783	      0.01542702	      0.42101071	     -1.02564343	      1.02117904	     -0.24870146	     -0.39863847	     -0.81883191	      0.59326991	     -0.47723015	      0.27401916	      0.73038055	     -0.79257319	     -0.24901481	     -0.09319502	      0.79044651	      0.00000000	      0.00000000	      0.01745329
      4.40000000	      4.18781219	      0.08172635	     -0.26315742	      3.06947404	      1.15909905	     -0.35588203	     -0.01920696	     -0.09513105	      0.05645201	      0.19577417	      0.42935492	     -0.00572786	      0.40743713	     -1.00897344	      1.01688895	     -0.23000432	     -0.37617159	     -0.81217941	      0.59678496	     -0.32461187	      0.27674861	      0.73317887	     -0.88133458	     -0.27552573	     -0.10220281	      0.62652128	      0.00000000	      0.00000000	      0.01745329
      4.43333400	      4.36988880	      0.08278526	     -0.27166693	      3.05847428	      1.13836645	     -0.34430681	     -0.01886850	      0.07325691	      0.15391952	      0.07680648	      0.28180442	     -0.07915205	      0.32897885	     -1.01868916	      1.11315372	     -0.10265425	     -0.28866460	     -0.94333134	      0.53226055	     -0.51611261	      0.16000980	      0.80147492	     -0.86021671	     -0.13133691	     -0.16471213	      0.70739382	      0.00000000	      0.00000000	      0.01745329
      4.46666700	      4.44345238	      0.07728984	     -0.23904985	      3.06137823	      1.12699179	     -0.34623974	     -0.00157619	      0.22637909	      0.13376449	     -0.06582299	      0.21629466	     -0.09604076	      0.30067444	     -1.04414762	      1.14420750	     -0.06044022	     -0.24935377	     -1.00147317	      0.63886215	     -0.47157871	      0.12907114	      1.01184302	     -0.80176493	     -0.00937825	      0.02128754	      1.05955774	      0.00000000	      0.00000000	      0.01745329
      4.50000000	      4.46798463	      0.05312409	     -0.27147442	      3.06294568	      1.12686410	     -0.34662023	      0.02865510	      0.31327444	      0.12269246	      0.02382988	      0.26414178	     -0.07228378	      0.28161693	     -1.06292524	      1.18862919	     -0.01338017	     -0.24559791	     -1.01869730	      0.55919742	     -0.18400237	      0.18329973	      0.76793885	     -0.71003738	      0.02725560	      0.10347832	      0.96554574	      0.00000000	      0.00000000	      0.01745329
      4.53333400	      4.52774099	      0.16666308	     -0.25535156	      3.05645012	      1.13721511	     -0.31621249	     -0.15471629	      0.34327895	      0.26307529	     -0.15860790	      0.08856883	     -0.08653903	      0.36609607	     -0.93341617	      1.09814704	     -0.13823107	     -0.15513364	     -0.93693927	      0.44442140	     -0.00196121	      0.03737760	      0.52984264	     -0.65839890	      0.16970081	      0.07000023	      0.85509363	      0.00000000	      0.00000000	      0.01745329
      4.56666700	      4.54880040	      0.13780208	     -0.27177367	      3.06548995	      1.14088718	     -0.31213593	     -0.14780006	      0.28680999	      0.30782056	     -0.18397242	      0.10946970	     -0.06367123	      0.35825764	     -0.93982706	      1.12987002	     -0.14333547	     -0.16166402	     -0.95181984	      0.62550988	      0.09855663	      0.14293178	      0.69738545	     -0.70720800	     -0.05043942	     -0.03882755	      0.95496293	      0.00000000	      0.00000000	      0.01745329
      4.60000000	      4.59850320	      0.07982015	     -0.25365666	      3.06283355	      1.13860319	     -0.30861745	     -0.13886698	      0.29272199	      0.34341950	     -0.15555031	      0.06282204	     -0.05045374	      0.27938845	     -0.89555583	      1.14502004	     -0.04373696	     -0.16181860	     -0.98773216	      0.68107141	      0.37604411	      0.19686666	      0.34469129	     -0.79478200	     -0.46564248	     -0.01247022	      1.33725362	      0.00000000	      0.00000000	      0.01745329
      4.63333400	      4.66625357	      0.10284747	     -0.26819900	      3.06567135	      1.13324506	     -0.30509405	     -0.18042250	      0.36696261	      0.36761123	     -0.17337916	      0.05207740	     -0.01942621	      0.28493634	     -0.90052414	      1.19013511	     -0.05747454	     -0.10946654	     -1.01017913	      0.79328582	      0.40064307	      0.24233002	      0.36301866	     -0.85113993	     -0.59798238	     -0.14219783	      0.58010215	      0.00000000	      0.00000000	      0.01745329
      4.66666700	      4.75698822	      0.11030890	     -0.18309407	      3.07261303	      1.12653864	     -0.29873017	     -0.16771198	      0.55845075	      0.31413723	     -0.28526898	     -0.08308329	      0.02607966	      0.27108059	     -0.87255047	      1.13659369	      0.00371334	     -0.01573594	     -1.04824908	      0.96854600	      0.32173607	      0.38174646	      0.35045863	     -0.87069691	     -0.37719261	     -0.28890229	      0.53919205	      0.00000000	      0.00000000	      0.01745329
      4.70000000	      4.79663564	      0.09201782	     -0.15840979	      3.07470494	      1.12501532	     -0.30135229	     -0.11612369	      0.54278918	      0.24579723	     -0.23763430	     -0.12948513	     -0.03365612	      0.21626907	     -0.86134630	      1.13728323	      0.01748462	     -0.00095603	     -1.05048540	      0.92413183	      0.50916900	      0.43321837	      0.47215478	     -0.76588176	     -0.57740462	     -0.32252104	      0.54385941	      0.00000000	      0.00000000	      0.01745329
      4.73333400	      4.88920561	      0.11762325	     -0.11160319	      3.07791029	      1.11907058	     -0.29580087	     -0.10671510	      0.55910675	      0.18863702	     -0.16450804	     -0.21768863	      0.01985995	      0.20532742	     -0.83400605	      1.12370646	      0.05422711	      0.09192871	     -1.07801535	      0.89758286	      0.57554564	      0.74545520	      0.45514506	     -0.76577183	     -0.57480324	     -0.41717465	      0.33254547	      0.00000000	      0.00000000	      0.01745329
      4.76666700	      4.97079227	      0.14183215	     -0.07957951	      3.07929305	      1.11199345	     -0.29485629	     -0.14465120	      0.58522760	      0.16122392	     -0.15245006	     -0.26920178	      0.04904163	      0.18179696	     -0.83151795	      1.11684071	      0.05926967	      0.16454469	     -1.07412775	      1.01426132	      0.65092673	      0.86210241	      0.09995306	     -0.77248873	     -0.66210298	     -0.41659898	      0.48538088	      0.00000000	      0.00000000	      0.01745329
      4.80000000	      5.05928144	      0.15532362	     -0.04635707	      3.08047447	      1.10437488	     -0.29288670	     -0.11567612	      0.60731323	      0.11490134	     -0.15303703	     -0.32170137	      0.10596568	      0.15085763	     -0.81193425	      1.11153905	      0.05734070	      0.22080389	     -1.08616967	      1.15237746	      0.75725620	      0.88679905	     -0.08829634	     -0.75223127	     -0.66391110	     -0.43136502	      0.39793059	      0.00000000	      0.00000000	      0.01745329
      4.83333400	      5.10918311	      0.16719823	     -0.03868516	      3.08195264	      1.09775710	     -0.29282333	     -0.12962976	      0.67120085	      0.10365231	     -0.14862051	     -0.33541889	      0.12298350	      0.13168909	     -0.82024214	      1.14171900	      0.05582161	      0.26017282	     -1.11831531	      1.18019433	      0.79189741	      0.88114535	     -0.07287385	     -0.73386092	     -0.68398631	     -0.42750198	      0.37979531	      0.00000000	      0.00000000	      0.01745329
      4.86666700	      5.23243907	      0.15030723	     -0.02380138	      3.07719918	      1.09392737	     -0.29630336	     -0.09663341	      0.61832362	      0.08421315	     -0.12569243	     -0.35840293	      0.20369125	      0.05603576	     -0.80179465	      1.17460871	      0.08520532	      0.32671425	     -1.11969304	      1.18980512	      0.88380622	      0.85091901	     -0.11489097	     -0.67030472	     -0.77797785	     -0.38122678	      0.44098226	      0.00000000	      0.00000000	      0.01745329
      4.90000000	      5.29303152	      0.14867892	     -0.01915226	      3.07555748	      1.08423442	     -0.29652968	     -0.09245051	      0.63431246	      0.08062335	     -0.11084414	     -0.36167997	      0.24410265	      0.02663054	     -0.82473875	      1.19364596	      0.05633179	      0.34434125	     -1.14917348	      1.16689124	      0.95953790	      0.84254716	     -0.10084751	     -0.65011908	     -0.80438082	     -0.37774660	      0.32719800	      0.00000000	      0.00000000	      0.01745329
      4.93333400	      5.32179174	      0.14898671	     -0.00979512	      3.07520169	      1.07896730	     -0.29516717	     -0.09800044	      0.68245481	      0.07909507	     -0.11682691	     -0.37350052	      0.25562658	      0.00832662	     -0.83452962	      1.19650656	      0.05970266	      0.35131134	     -1.14911217	      1.15420657	      1.00273199	      0.84213689	     -0.09533254	     -0.66114860	     -0.81606758	     -0.37949422	      0.31749983	      0.00000000	      0.00000000	      0.01745329
      4.96666700	      5.39513418	      0.13987095	      0.00386022	      3.07118969	      1.07209986	     -0.29721263	     -0.07730873	      0.66934268	      0.05862717	     -0.11291428	     -0.37757244	      0.28560996	     -0.03476336	     -0.86331249	      1.22387280	      0.05666410	      0.38340194	     -1.17874013	      1.08103993	      1.05712202	      0.83913778	     -0.04691447	     -0.63351216	     -0.81377777	     -0.37661855	      0.22285814	      0.00000000	      0.00000000	      0.01745329
      5.00000000	      5.47781572	      0.14180608	      0.02386078	      3.07097621	      1.07069869	     -0.29376483	     -0.10891792	      0.62712805	      0.08167313	     -0.12653965	     -0.40682605	      0.35900248	     -0.06969193	     -0.85010699	      1.21330711	      0.07593830	      0.44131934	     -1.16342374	      0.79686737	      1.06493726	      0.84483968	      0.02664496	     -0.68374143	     -0.87205611	     -0.41767754	      0.09890401	      0.00000000	      0.00000000	      0.01745329
      5.03333400	      5.49951394	      0.15432145	      0.05274285	      3.07098860	      1.06849253	     -0.28796428	     -0.13788291	      0.64015894	      0.08969415	     -0.17562973	     -0.43185995	      0.36151600	     -0.07701638	     -0.85848001	      1.18524042	      0.05367084	      0.44403484	     -1.17411289	      0.68227882	      1.11270328	      0.84417586	     -0.01101529	     -0.63343909	     -0.89187554	     -0.42061239	      0.08793485	      0.00000000	      0.00000000	      0.01745329
      5.06666700	      5.53301956	      0.15702036	      0.05408913	      3.06847935	      1.05799491	     -0.29291513	     -0.11180948	      0.62436403	      0.07222532	     -0.18895264	     -0.41178563	      0.37242046	     -0.09017805	     -0.91508857	      1.20031415	      0.02871880	      0.45730748	     -1.19362028	      0.60665885	      1.18972391	      0.84476090	      0.01364060	     -0.57419558	     -0.89733860	     -0.42343782	      0.08286359	      0.00000000	      0.00000000	      0.01745329
      5.10000000	      5.56055986	      0.16176670	      0.05411496	      3.07018896	      1.05557371	     -0.29214388	     -0.14299248	      0.65067682	      0.07966077	     -0.18529809	     -0.42290376	      0.37791360	     -0.10472025	     -0.90539829	      1.20171079	      0.01159116	      0.46948934	     -1.19769561	      0.62392461	      1.16757744	      0.84396204	      0.04527211	     -0.56792588	     -0.91277969	     -0.42675069	      0.08136823	      0.00000000	      0.00000000	      0.01745329
      5.13333400	      5.57288116	      0.17602270	      0.07059859	      3.07368397	      1.05131426	     -0.28848595	     -0.16667825	      0.65572777	      0.08793070	     -0.23735892	     -0.44658349	      0.40265322	     -0.09825641	     -0.90870078	      1.19866453	      0.01619948	      0.49622393	     -1.21232199	      0.50642808	      1.17273112	      0.83401824	      0.07822609	     -0.54237019	     -0.88379523	     -0.43537049	      0.08338848	      0.00000000	      0.00000000	      0.01745329
      5.16666700	      5.59234548	      0.16802809	      0.07228794	      3.07130714	      1.04386661	     -0.29064699	     -0.14635366	      0.64286384	      0.08399579	     -0.24750477	     -0.41973578	      0.43397219	     -0.09846486	     -0.97287352	      1.21665386	      0.01086521	      0.50598699	     -1.22786657	      0.43026922	      1.19234896	      0.82470619	      0.05544889	     -0.51847811	     -0.87618484	     -0.44224615	      0.07769790	      0.00000000	      0.00000000	      0.01745329
      5.20000000	      5.59982075	      0.16126654	      0.06832611	      3.07361466	      1.03393248	     -0.29242081	     -0.13344840	      0.64566701	      0.08008662	     -0.23904014	     -0.41331007	      0.45212101	     -0.09648934	     -0.99730575	      1.23790907	      0.00759624	      0.51194467	     -1.25270502	      0.43471576	      1.20353790	      0.82255482	      0.08293196	     -0.53299664	     -0.88257131	     -0.44586777	      0.08196870	      0.00000000	      0.00000000	      0.01745329
      5.23333400	      5.60940399	      0.15968833	      0.05767091	      3.07396667	      1.02949077	     -0.29532767	     -0.13545660	      0.65172727	      0.07262158	     -0.22361492	     -0.38571531	      0.48983697	     -0.08230956	     -1.04235605	      1.26933481	      0.00740262	      0.52663508	     -1.26705580	      0.50152742	      1.15792987	      0.82021958	      0.14398214	     -0.56373012	     -0.86602136	     -0.45401533	      0.09412075	      0.00000000	      0.00000000	      0.01745329
      5.26666700	      5.60390487	      0.16175318	      0.05395092	      3.07210131	      1.02932931	     -0.29382579	     -0.16239900	      0.64481531	      0.07778088	     -0.20212961	     -0.38883447	      0.49928726	     -0.08470751	     -1.02201244	      1.27877203	      0.01257817	      0.52853688	     -1.27185593	      0.56416310	      1.12255640	      0.82334879	      0.15443014	     -0.60535756	     -0.86210702	     -0.46303929	      0.10433490	      0.00000000	      0.00000000	      0.01745329
      5.30000000	      5.60103379	      0.15877986	      0.04241250	      3.07066607	      1.02655213	     -0.29437812	     -0.18056930	      0.61013986	      0.07615592	     -0.17557381	     -0.37699221	      0.50140892	     -0.08850584	     -1.02886376	      1.29311854	      0.01370711	      0.52473742	     -1.26991180	      0.62923546	      1.09632602	      0.83373586	      0.16379331	     -0.63123996	     -0.85943895	     -0.47097579	      0.11390971	      0.00000000	      0.00000000	      0.01745329
      5.33333400	      5.56692628	      0.15328145	      0.05168398	      3.07114913	      1.02716001	     -0.29196897	     -0.18489826	      0.58358472	      0.07320830	     -0.18721168	     -0.38536177	      0.49875475	     -0.08026016	     -1.03271567	      1.28448098	      0.02825889	      0.51918358	     -1.27431588	      0.63629380	      1.10445425	      0.83564807	      0.15733585	     -0.66729226	     -0.86695687	     -0.47537233	      0.12018405	      0.00000000	      0.00000000	      0.01745329
      5.36666700	      5.52401088	      0.15008734	      0.04006349	      3.07442366	      1.03387621	     -0.29355358	     -0.19641857	      0.53910796	      0.06889728	     -0.16573956	     -0.37080940	      0.48304229	     -0.05285100	     -1.01374081	      1.28297395	      0.05888495	      0.50915800	     -1.25417764	      0.69238263	      1.08243967	      0.84665196	      0.16829852	     -0.66485086	     -0.88783735	     -0.47815287	      0.11280816	      0.00000000	      0.00000000	      0.01745329
      5.40000000	      5.38887760	      0.14445468	      0.07009474	      3.07410185	      1.03874386	     -0.29611873	     -0.11221715	      0.68355400	     -0.08623470	     -0.12906186	     -0.35085616	      0.36988247	      0.00244035	     -1.06972898	      1.22958360	      0.06480713	      0.42082404	     -1.26457488	      1.04332171	      1.04487338	      0.94892025	     -0.00155567	     -0.69584899	     -0.77035242	     -0.51223204	      0.11888204	      0.00000000	      0.00000000	      0.01745329
      5.43333400	      5.36107648	      0.13287830	      0.05600394	      3.07220657	      1.04579086	     -0.29857208	     -0.10308484	      0.64484481	     -0.10143832	     -0.10710343	     -0.33150599	      0.37359608	      0.01723467	     -1.06142159	      1.23235739	      0.09273126	      0.40739021	     -1.24457029	      1.11948569	      0.98952582	      0.95019347	      0.01400761	     -0.73953881	     -0.74883170	     -0.51632690	      0.14046629	      0.00000000	      0.00000000	      0.01745329
      5.46666700	      5.32918555	      0.12246432	      0.04709069	      3.07239216	      1.05159234	     -0.30138643	     -0.07357291	      0.58832074	     -0.10746009	     -0.09402359	     -0.31765375	      0.36173490	      0.03649515	     -1.05609886	      1.22904422	      0.10162359	      0.38827282	     -1.23167355	      1.16350624	      0.96024322	      0.95145894	      0.01975892	     -0.76670213	     -0.73196404	     -0.51767552	      0.15553816	      0.00000000	      0.00000000	      0.01745329
      5.50000000	      5.21201882	      0.07600105	      0.09031552	      3.07304433	      1.06555603	     -0.30362753	      0.04153024	      0.61541288	     -0.18302653	     -0.14843994	     -0.34016797	      0.27736852	      0.04824353	     -1.05022024	      1.14359481	      0.15190121	      0.30190071	     -1.21672493	      1.35060399	      0.93861681	      0.94279878	     -0.10129701	     -0.72279349	     -0.68352592	     -0.51398339	      0.17941200	      0.00000000	      0.00000000	      0.01745329
      5.53333400	      5.17979701	      0.06314823	      0.07965492	      3.07201291	      1.06924224	     -0.30347140	      0.05605630	      0.57574948	     -0.17945330	     -0.12849277	     -0.32961803	      0.30199467	      0.07320179	     -1.02441559	      1.14906475	      0.16480388	      0.27981160	     -1.21853479	      1.40568128	      0.88107913	      0.92757178	     -0.12295521	     -0.81900553	     -0.64401104	     -0.51855840	      0.21384418	      0.00000000	      0.00000000	      0.01745329
      5.56666700	      5.15170823	      0.05721671	      0.06914952	      3.07112830	      1.08008993	     -0.30605366	      0.05533400	      0.53356897	     -0.17439453	     -0.12726276	     -0.32334518	      0.30015081	      0.08831338	     -0.99225781	      1.13295648	      0.17250321	      0.26143680	     -1.18864046	      1.42726438	      0.81538960	      0.91002374	     -0.15595688	     -0.87269273	     -0.59416678	     -0.51726368	      0.22457525	      0.00000000	      0.00000000	      0.01745329
      5.60000000	      5.10299904	      0.04180646	      0.06821316	      3.06939985	      1.09232456	     -0.30760708	      0.04841669	      0.53751588	     -0.15180378	     -0.14221183	     -0.33460311	      0.31971037	      0.10677282	     -0.93585682	      1.10354534	      0.20400823	      0.23041663	     -1.15945636	      1.40546965	      0.71243421	      0.88731724	     -0.21055422	     -1.00191488	     -0.50987074	     -0.51600009	      0.25032182	      0.00000000	      0.00000000	      0.01745329
      5.63333400	      5.01424279	      0.03641575	      0.06399507	      3.06823082	      1.11091770	     -0.30216295	      0.03708997	      0.50381954	     -0.12566129	     -0.14904982	     -0.34262710	      0.32244377	      0.14800869	     -0.85056263	      1.04496573	      0.23107537	      0.17634681	     -1.12047317	      1.35725626	      0.71529593	      0.87852666	     -0.23981718	     -1.01754608	     -0.48625143	     -0.51137086	      0.25533360	      0.00000000	      0.00000000	      0.01745329
      5.66666700	      4.87315629	      0.06241440	      0.05970914	      3.07122917	      1.12182459	     -0.30181400	     -0.00231976	      0.56094884	     -0.12046583	     -0.18115837	     -0.30386739	      0.29788970	      0.24942085	     -0.82608781	      0.97720576	      0.13889243	      0.07596246	     -1.09490034	      1.40086018	      0.65321404	      0.81475649	     -0.22158066	     -1.12137448	     -0.43178985	     -0.47568445	      0.24023806	      0.00000000	      0.00000000	      0.01745329
      5.70000000	      4.80832591	      0.05109876	      0.04779311	      3.06675419	      1.13168757	     -0.30199503	     -0.00545438	      0.51301186	     -0.10948800	     -0.18775886	     -0.27722083	      0.31901896	      0.26951159	     -0.80089418	      0.93618237	      0.14695477	      0.02332981	     -1.04546483	      1.41063912	      0.60565810	      0.79744786	     -0.23574434	     -1.15045026	     -0.40626590	     -0.45949725	      0.30223669	      0.00000000	      0.00000000	      0.01745329
      5.73333400	      4.75778472	      0.03842895	      0.03804467	      3.06627225	      1.14389427	     -0.30392930	     -0.02103537	      0.45108641	     -0.09882173	     -0.19856630	     -0.25992677	      0.34485070	      0.27711197	     -0.76206006	      0.91623012	      0.11653055	     -0.02565188	     -1.02229260	      1.39281457	      0.53263415	      0.78265264	     -0.23255775	     -1.14993362	     -0.34749178	     -0.41705533	      0.40216612	      0.00000000	      0.00000000	      0.01745329
      5.76666700	      4.63438231	      0.01328536	      0.00106381	      3.07082189	      1.15831041	     -0.30499139	     -0.06480366	      0.27903900	     -0.08127803	     -0.14328194	     -0.15494484	      0.40006709	      0.34214265	     -0.73353806	      0.90132454	      0.11003578	     -0.10374264	     -1.00779435	      1.33489487	      0.67174462	      0.76976211	     -0.18194528	     -0.96905229	     -0.48813870	     -0.39703762	      0.20324981	      0.00000000	      0.00000000	      0.01745329
      5.80000000	      4.51078174	      0.06926288	     -0.06153908	      3.07075353	      1.18176544	     -0.30274249	     -0.21977582	      0.23746441	      0.01488862	     -0.04738629	     -0.02779816	      0.41964569	      0.45326466	     -0.66849131	      0.84452105	      0.04501418	     -0.12884166	     -0.88347678	      1.01377424	      0.87720257	      0.86098118	     -0.07826680	     -0.97285285	     -0.31363083	     -0.39625503	      0.13022140	      0.00000000	      0.00000000	      0.01745329
      5.83333400	      4.37471582	     -0.00985834	     -0.08543251	      3.07329605	      1.19502105	     -0.31014295	     -0.17547641	      0.12637740	      0.02056212	      0.00138522	      0.09915549	      0.43445236	      0.44737523	     -0.70302538	      0.82280224	      0.01400837	     -0.26416969	     -0.84086910	      1.04932093	      0.79737202	      0.84639782	     -0.08179449	     -0.90965120	     -0.36057419	     -0.39871182	      0.10086803	      0.00000000	      0.00000000	      0.01745329
      5.86666700	      4.23514270	     -0.01606946	     -0.22218794	      3.07640053	      1.19170298	     -0.32022004	     -0.20698257	      0.34063395	      0.25617616	     -0.07566720	      0.30874696	      0.30614676	      0.45149454	     -0.78955635	      0.94924035	     -0.06768904	     -0.35385134	     -0.83061278	      1.15928269	      0.54345939	     -0.16440245	      0.61101003	     -0.99155037	     -0.31531963	      0.11432710	      0.63879752	      0.00000000	      0.00000000	      0.01745329
      5.90000000	      4.20460056	      0.00193376	     -0.24630613	      3.07679170	      1.19499523	     -0.32246130	     -0.19024203	      0.16967201	      0.22874675	     -0.03273178	      0.35543053	      0.30565329	      0.46592429	     -0.78825510	      0.97007168	     -0.10950419	     -0.35722003	     -0.82265916	      1.30516174	      0.37794515	     -0.17031657	      0.48058599	     -0.93793764	     -0.40232911	      0.02774651	      0.50968294	      0.00000000	      0.00000000	      0.01745329
      5.93333400	      4.20313272	      0.00777548	     -0.25008895	      3.08129152	      1.20146471	     -0.32532000	     -0.13491506	      0.16310609	      0.23996329	     -0.08247788	      0.35297044	      0.31728126	      0.44183712	     -0.74466232	      0.95356418	     -0.07538586	     -0.31904376	     -0.79997595	      1.19090343	      0.28622003	     -0.17054739	      0.81900941	     -0.91982234	     -0.45157219	     -0.04384766	      0.81909932	      0.00000000	      0.00000000	      0.01745329
      5.96666700	      4.19548956	      0.00333950	     -0.25113528	      3.08320991	      1.20508379	     -0.32680521	     -0.09600100	      0.11275719	      0.23625743	     -0.09090549	      0.35368248	      0.32028741	      0.42995994	     -0.73862516	      0.95493395	     -0.07926883	     -0.32053842	     -0.79421076	      1.19735173	      0.10656320	     -0.17731998	      0.69461261	     -0.99643139	     -0.40958231	     -0.06920931	      0.90024426	      0.00000000	      0.00000000	      0.01745329
      6.00000000	      3.92580877	      0.02643239	     -0.25457593	      3.09783765	      1.22908888	     -0.32164992	     -0.10207314	      0.09785781	      0.15414326	      0.04171033	      0.38178551	      0.15529914	      0.44224267	     -0.57866914	      0.80565886	     -0.14712101	     -0.34200209	     -0.67141146	      1.21159864	      0.24445268	     -0.19505331	      0.25813813	     -1.33969427	     -0.49757785	      0.16236517	      0.90090699	      0.00000000	      0.00000000	      0.01745329
      6.03333400	      3.88215525	      0.00702818	     -0.24387651	      3.10527131	      1.23967081	     -0.32336686	     -0.09834373	      0.09384160	      0.15622888	      0.10982220	      0.35890199	      0.18252415	      0.43021114	     -0.51033621	      0.77609093	     -0.15038118	     -0.35431826	     -0.65258639	      1.20039591	      0.16534229	     -0.18636263	      0.16928392	     -1.48111837	     -0.43144836	      0.07669564	      0.53975955	      0.00000000	      0.00000000	      0.01745329
      6.06666700	      3.72716659	     -0.02887979	     -0.22502025	      3.10723838	      1.24713737	     -0.32957538	     -0.11213491	      0.21134272	      0.08612100	      0.20105660	      0.49805261	      0.32445888	      0.48177982	     -0.51921830	      0.72665572	     -0.22486042	     -0.44908476	     -0.62860311	      1.15556445	     -0.11690061	     -0.11885559	      0.45655102	     -1.51409119	     -0.30684166	      0.08811024	      0.66509450	      0.00000000	      0.00000000	      0.01745329
      6.10000000	      3.65585782	     -0.04078098	     -0.20998544	      3.10567486	      1.24863230	     -0.33579329	     -0.09671626	      0.21583789	      0.02158117	      0.29075750	      0.47352567	      0.34278466	      0.45680490	     -0.45170329	      0.70428912	     -0.23600526	     -0.48040954	     -0.63941858	      1.08766138	     -0.32572340	      0.27017367	      0.71404471	     -1.46019471	     -0.15206679	     -0.02313952	      0.52559148	      0.00000000	      0.00000000	      0.01745329
      6.13333400	      3.60932274	     -0.03628689	     -0.21627707	      3.10497782	      1.25131459	     -0.33886086	     -0.10281212	      0.20014592	      0.02865585	      0.24517053	      0.47258400	      0.33019250	      0.45576656	     -0.41312869	      0.67508755	     -0.23104112	     -0.46601093	     -0.59592563	      1.08004530	     -0.46237900	      0.29348842	      0.74146679	     -1.42952566	     -0.10045559	     -0.01201503	      0.72644794	      0.00000000	      0.00000000	      0.01745329
      6.16666700	      3.48471630	     -0.03468317	     -0.22657908	      3.10279868	      1.25580615	     -0.34522482	     -0.09224301	      0.19224255	      0.04013729	      0.23906061	      0.55335367	      0.30784791	      0.45873825	     -0.41731264	      0.60848665	     -0.20131062	     -0.45428524	     -0.57001260	      1.09531295	     -0.49180711	      0.28418042	      0.78337590	     -1.35927628	     -0.10506222	     -0.00243734	      0.72339120	      0.00000000	      0.00000000	      0.01745329
      6.20000000	      3.43498505	     -0.02883655	     -0.23368955	      3.10090589	      1.25669326	     -0.35272568	     -0.10414244	      0.17372781	      0.03498656	      0.22091955	      0.58921374	      0.28726714	      0.46007293	     -0.44540417	      0.60066704	     -0.18196674	     -0.43930897	     -0.58318089	      1.05832980	     -0.60095279	      0.26640087	      0.76473896	     -1.32458996	     -0.02065726	     -0.01262073	      0.83284156	      0.00000000	      0.00000000	      0.01745329
      6.23333400	      3.24861961	     -0.03839755	     -0.26348813	      3.09523905	      1.25490918	     -0.36380983	     -0.14943810	      0.29394826	      0.11073170	      0.24355286	      0.75361627	      0.30239673	      0.44651015	     -0.51386904	      0.54031710	     -0.14860537	     -0.44079433	     -0.60711679	      1.02758512	     -0.77259053	      0.34128570	      0.91148659	     -1.27699189	      0.18669332	      0.00814375	      0.58528019	      0.00000000	      0.00000000	      0.01745329
      6.26666700	      3.16258410	     -0.04644886	     -0.25722944	      3.08879127	      1.24831124	     -0.36918079	     -0.12975591	      0.24526582	      0.10930645	      0.21774024	      0.78935805	      0.29736167	      0.42882053	     -0.55614439	      0.51884015	     -0.13464315	     -0.45662144	     -0.65218780	      1.02109343	     -0.76673424	      0.33773097	      0.89065121	     -1.25995508	      0.19255680	      0.01785454	      0.57247172	      0.00000000	      0.00000000	      0.01745329
      6.30000000	      3.07857393	     -0.05011007	     -0.24732586	      3.07960356	      1.23963144	     -0.37304848	     -0.12226506	      0.22363987	      0.12257381	      0.18743882	      0.81478243	      0.29476997	      0.42277197	     -0.57697815	      0.48135051	     -0.14296388	     -0.46568333	     -0.67685634	      1.02315014	     -0.78432487	      0.31769267	      0.82225498	     -1.21340653	      0.25056304	      0.03270693	      0.60172486	      0.00000000	      0.00000000	      0.01745329
      6.33333400	      2.95136929	     -0.07164611	     -0.26404922	      3.07545440	      1.23114249	     -0.37835542	     -0.11203918	      0.26091931	      0.15105299	      0.19891155	      0.91196234	      0.30473598	      0.38852751	     -0.65684912	      0.42058660	     -0.09123834	     -0.47509462	     -0.69045835	      1.05747467	     -0.76971331	      0.28097793	      0.51155123	     -1.13786353	      0.32610587	      0.02350157	      0.60098119	      0.00000000	      0.00000000	      0.01745329
      6.36666700	      2.89008423	     -0.06764586	     -0.26328921	      3.06925626	      1.21406483	     -0.38141979	     -0.05882068	      0.12987061	      0.15801302	      0.18971484	      0.94161511	      0.26818289	      0.38535293	     -0.71029002	      0.42657822	     -0.13701722	     -0.48978860	     -0.76145819	      1.18361460	     -0.66381425	      0.24567851	      0.48700409	     -1.09086176	      0.32338519	      0.07255032	      0.40859318	      0.00000000	      0.00000000	      0.01745329
      6.40000000	      2.79390546	     -0.09246896	     -0.30523531	      3.06424429	      1.20498772	     -0.38704646	     -0.01974863	      0.08345574	      0.21916611	      0.21081699	      1.02830393	      0.29472210	      0.34090772	     -0.73854950	      0.40886128	     -0.13201061	     -0.51361081	     -0.75346414	      1.26290246	     -0.64134497	      0.19421435	      0.47140354	     -1.07301018	      0.34959431	      0.07149074	      0.02968971	      0.00000000	      0.00000000	      0.01745329
      6.43333400	      2.70457174	     -0.11338054	     -0.37390559	      3.04957059	      1.19958629	     -0.39327319	     -0.01864066	      0.03528394	      0.33762139	      0.18754728	      1.11347469	      0.32661931	      0.29978019	     -0.74509759	      0.42797734	     -0.12700730	     -0.51854998	     -0.77599412	      1.18957155	     -0.68041383	      0.19072572	      0.32368969	     -1.01886202	      0.24687696	      0.05805697	      0.37417629	      0.00000000	      0.00000000	      0.01745329
      6.46666700	      2.70175475	     -0.12584654	     -0.44735163	      3.04621070	      1.19082707	     -0.39607886	      0.12059738	     -0.07884503	      0.42420166	      0.15699978	      1.19109755	      0.33397495	      0.29141773	     -0.75024175	      0.49447877	     -0.09224632	     -0.55608049	     -0.79999959	      0.80475803	     -0.94103532	      0.22047781	      0.45883860	     -0.88729545	      0.04149717	      0.08293897	      0.57606666	      0.00000000	      0.00000000	      0.01745329
      6.50000000	      2.60583249	     -0.13682530	     -0.49170634	      3.04021535	      1.17505768	     -0.38413109	      0.13196663	     -0.00551986	      0.56212519	     -0.07529214	      1.31139185	      0.38085567	      0.30597305	     -0.79116776	      0.42687440	      0.05017617	     -0.49635446	     -0.86063283	      0.60073786	     -0.92853907	      0.40066192	      0.53909997	     -0.70291712	      0.48469918	     -0.01332867	     -0.04305296	      0.00000000	      0.00000000	      0.01745329
      6.53333400	      2.37765252	     -0.11940858	     -0.30608193	      3.03100290	      1.14975776	     -0.39650618	      0.03184130	      0.11996278	      0.40537054	     -0.17329239	      1.18943797	      0.20703682	      0.16267320	     -0.90992385	      0.09982225	     -0.00287349	     -0.40729066	     -0.84120322	      0.60289403	     -0.69893680	      0.40421832	      0.71349776	     -0.79007089	      0.69970482	     -0.01448804	     -0.13015374	      0.00000000	      0.00000000	      0.01745329
      6.56666700	      2.33125379	     -0.12118385	     -0.34060636	      3.02974851	      1.13391498	     -0.40574227	     -0.01135943	      0.08257648	      0.41501586	     -0.09357075	      1.26559739	      0.17813166	      0.13157468	     -0.98224714	      0.11421165	     -0.00598854	     -0.41166740	     -0.87549515	      0.61148348	     -0.53480674	      0.39609758	      0.69283843	     -0.57295762	      0.99524845	     -0.02278167	      0.02953051	      0.00000000	      0.00000000	      0.01745329
      6.60000000	      2.26132026	     -0.09904455	     -0.33901975	      3.03146650	      1.13485869	     -0.41432970	     -0.00072233	     -0.03255911	      0.48463763	     -0.11029768	      1.27803103	      0.14185596	      0.08766310	     -0.99061894	      0.04021425	      0.04287502	     -0.34909287	     -0.83049726	      0.74785691	     -0.52687506	      0.33692523	      0.84431887	     -0.59914510	      0.93836561	     -0.02066914	      0.08256458	      0.00000000	      0.00000000	      0.01745329
      6.63333400	      2.18402506	     -0.14956129	     -0.29951385	      3.02913939	      1.10732859	     -0.43011869	      0.02811309	     -0.28233123	      0.39653279	     -0.02713973	      1.30660355	      0.16916583	      0.02106145	     -1.12818659	     -0.00718416	     -0.01825919	     -0.39110039	     -0.93777956	      0.75251223	      0.04954122	      0.23687737	      0.47207783	     -0.75307181	      0.97594071	     -0.01730425	     -0.15432381	      0.00000000	      0.00000000	      0.01745329
      6.66666700	      2.12406637	     -0.12302010	     -0.28591378	      3.02288408	      1.10239344	     -0.42988592	      0.03682534	     -0.31927464	      0.38286469	     -0.04419896	      1.30872377	      0.14946723	      0.02484523	     -1.13666208	     -0.00088464	     -0.02739956	     -0.33067209	     -0.97773988	      0.75497957	      0.23913076	      0.23674823	      0.51794732	     -0.62324275	      1.01358037	     -0.02340432	     -0.15237899	      0.00000000	      0.00000000	      0.01745329
      6.70000000	      2.00291942	     -0.18542943	     -0.30199927	      3.01622686	      1.09342907	     -0.44121324	      0.16221055	     -0.25452957	      0.54874581	     -0.32785072	      1.31528894	      0.20279768	     -0.07886681	     -1.13845750	     -0.02692766	     -0.05678174	     -0.29991076	     -0.95675561	      0.82677423	     -0.77947981	      0.37080451	      0.24717025	     -0.49090184	      1.13922435	     -0.01365325	     -0.00802964	      0.00000000	      0.00000000	      0.01745329
      6.73333400	      1.95006118	     -0.21224184	     -0.28789381	      3.01393806	      1.08193509	     -0.45384119	      0.24397054	     -0.29715757	      0.57523435	     -0.38824374	      1.32748288	      0.14766592	     -0.15517153	     -1.17809339	     -0.03249309	     -0.15729372	     -0.33935327	     -0.96690848	      0.85993525	     -0.85266310	      0.40766942	      0.42036114	     -0.44766190	      1.25128350	     -0.00213687	     -0.16096369	      0.00000000	      0.00000000	      0.01745329
      6.76666700	      1.81192274	     -0.23725179	     -0.25909287	      3.00245612	      1.06814456	     -0.45630728	      0.29243159	     -0.27859639	      0.60249305	     -0.49684805	      1.33556524	      0.16544675	     -0.22503662	     -1.21920040	     -0.11251455	     -0.20043767	     -0.24261069	     -0.95108072	      0.79374677	     -0.84046806	      0.43914645	      0.45677094	     -0.44160419	      1.36787599	      0.03078406	     -0.13733315	      0.00000000	      0.00000000	      0.01745329
      6.80000000	      1.77054225	     -0.24184768	     -0.24579217	      3.00232903	      1.05826995	     -0.46952164	      0.34266101	     -0.39207460	      0.62650086	     -0.51177878	      1.35711492	      0.12437651	     -0.28000588	     -1.28294470	     -0.11814105	     -0.26493799	     -0.24488437	     -0.73892194	      0.80159204	     -0.81991848	      0.45662722	      0.45034022	     -0.42106118	      1.39487480	      0.03323011	     -0.14990369	      0.00000000	      0.00000000	      0.01745329
      6.83333400	      1.59733480	     -0.22672105	     -0.13387466	      3.00066053	      1.04132927	     -0.48532480	      0.24140522	     -0.43485532	      0.48505789	     -0.49943651	      1.29183958	      0.09487422	     -0.39553589	     -1.33640795	     -0.30844736	     -0.30184383	     -0.12895398	     -0.71895841	      0.78054676	     -0.68110218	      0.48680306	      0.28074489	     -0.38836422	      1.40699319	      0.03682751	     -0.06868634	      0.00000000	      0.00000000	      0.01745329
      6.86666700	      1.55594682	     -0.21205157	     -0.11400602	      3.00063447	      1.03048701	     -0.49047006	      0.23332828	     -0.52613224	      0.47522021	     -0.50678441	      1.29962761	      0.08664748	     -0.41526587	     -1.37895648	     -0.32232680	     -0.37368488	     -0.11269394	     -0.55414668	      0.72727337	     -0.66070918	      0.50273982	      0.28498802	     -0.34610511	      1.44333840	      0.03460902	     -0.06150231	      0.00000000	      0.00000000	      0.01745329
      6.90000000	      1.51383220	     -0.20850357	     -0.10104940	      3.00058459	      1.02068631	     -0.49318375	      0.24205563	     -0.57942389	      0.46278062	     -0.51908068	      1.31694552	      0.08951377	     -0.44302451	     -1.42038253	     -0.33801687	     -0.40650033	     -0.07459922	     -0.60200892	      0.68832464	     -0.66594435	      0.51402314	      0.24912336	     -0.32060793	      1.49213449	      0.03208777	     -0.03562085	      0.00000000	      0.00000000	      0.01745329
      6.93333400	      1.31084403	     -0.20637377	     -0.00875497	      3.00424268	      1.00147603	     -0.50186620	      0.14951135	     -0.54710389	      0.31211505	     -0.48028299	      1.30774773	      0.04946150	     -0.62108180	     -1.46941572	     -0.48541151	     -0.58048439	      0.00373371	     -0.46238791	      0.67304206	     -0.55345664	      0.61274449	      0.12288967	     -0.35908363	      1.46626465	      0.01376562	      0.04376650	      0.00000000	      0.00000000	      0.01745329
      6.96666700	      1.29761528	     -0.22508992	     -0.00333008	      3.00538204	      0.98646376	     -0.50211578	      0.20493364	     -0.62934140	      0.26831100	     -0.42251612	      1.31864916	      0.10015940	     -0.62145839	     -1.51612101	     -0.50670476	     -0.57909238	      0.00646287	     -0.36369969	      0.68402245	     -0.58403040	      0.61974263	      0.12176100	     -0.37639044	      1.47765337	      0.00814061	      0.03613818	      0.00000000	      0.00000000	      0.01745329
      7.00000000	      1.27905516	     -0.19798761	      0.06447306	      3.00568302	      0.99001035	     -0.50695827	      0.10366414	     -0.63161188	      0.25975317	     -0.56932500	      1.24405099	      0.05568608	     -0.63257833	     -1.49251497	     -0.53803874	     -0.57957049	      0.00137544	     -0.39827067	      0.54526081	     -0.56094654	      0.62656753	      0.11302712	     -0.25322494	      1.49681559	      0.02466595	      0.09333396	      0.00000000	      0.00000000	      0.01745329
      7.03333400	      1.26660677	     -0.17482570	      0.10219846	      3.00547287	      0.98462329	     -0.51129568	      0.03558402	     -0.60747528	      0.15073840	     -0.57296729	      1.22696339	      0.06054258	     -0.62243902	     -1.55036636	     -0.63068174	     -0.56088588	      0.05745027	     -0.31865352	      0.40418619	     -0.56839441	      0.68630960	      0.08095246	     -0.64510702	      1.55243051	      0.63916692	      0.46592156	      0.00000000	      0.00000000	      0.01745329
      7.06666700	      1.27360927	     -0.12091633	      0.09994246	      2.99933451	      0.97916508	     -0.50975021	     -0.03691357	     -0.63983359	      0.15964528	     -0.61474371	      1.24088208	      0.02760368	     -0.57453520	     -1.57309936	     -0.64599814	     -0.76780854	      0.11679065	     -0.53388533	      0.35917020	     -0.53673144	      0.70469570	      0.11647322	     -0.68626233	      1.55074090	      0.71043537	      0.46361278	      0.00000000	      0.00000000	      0.01745329
      7.10000000	      1.25996621	     -0.12594431	      0.10368545	      3.00015665	      0.97897162	     -0.51015142	     -0.04114852	     -0.65622891	      0.16157144	     -0.64036877	      1.23509685	      0.03852285	     -0.58162232	     -1.57706119	     -0.65731325	     -0.78332395	      0.11636266	     -0.54308192	      0.36440102	     -0.51294916	      0.70859887	      0.12739521	     -0.69715794	      1.56888407	      0.72376530	      0.50615607	      0.00000000	      0.00000000	      0.01745329
      7.13333400	      1.26155255	     -0.12833337	      0.10384482	      3.00227007	      0.97915568	     -0.51054957	     -0.03535251	     -0.64332738	      0.17183174	     -0.64941802	      1.22800048	      0.04180564	     -0.58449977	     -1.57044604	     -0.66234146	     -0.81475471	      0.10653649	     -0.53680523	      0.34829300	     -0.52702746	      0.71738226	      0.12199895	     -0.70251979	      1.57344941	      0.72960056	      0.52152332	      0.00000000	      0.00000000	      0.01745329
      7.16666700	      1.21077097	     -0.12891321	      0.11572862	      3.00283906	      0.97867159	     -0.51256165	     -0.03168464	     -0.57969362	      0.15619067	     -0.67432882	      1.22728161	      0.02638243	     -0.63592046	     -1.56705292	     -0.70512310	     -0.71712606	      0.13546954	     -0.40007542	      0.35173633	     -0.47646043	      0.74774131	      0.14505729	     -0.66585821	      1.58699007	      0.67930433	      0.55738542	      0.00000000	      0.00000000	      0.01745329
      7.20000000	      1.23463736	     -0.11168417	      0.10636743	      2.99972766	      0.97935206	     -0.51010718	     -0.05981930	     -0.58586079	      0.12769490	     -0.62525962	      1.25568040	     -0.00895947	     -0.62955016	     -1.57266083	     -0.69111901	     -0.81628066	      0.14533241	     -0.55979033	      0.37136991	     -0.46794122	      0.77444928	      0.15877452	     -0.67039840	      1.57470373	      0.68688392	      0.41568457	      0.00000000	      0.00000000	      0.01745329
      7.23333400	      1.20087163	     -0.15423265	      0.11973532	      3.00433450	      0.98548970	     -0.51191081	      0.00274002	     -0.53908853	      0.11104338	     -0.56598989	      1.22890371	      0.01187922	     -0.68893363	     -1.53706885	     -0.66857981	     -0.74391364	      0.09433439	     -0.41610561	      0.47148265	     -0.44436644	      0.82541642	      0.19212821	     -0.62471856	      1.55000931	      0.68423979	      0.11671858	      0.00000000	      0.00000000	      0.01745329
      7.26666700	      1.22818334	     -0.15585193	      0.11254515	      3.00427120	      0.98679973	     -0.51163131	      0.01650295	     -0.51544868	      0.11039102	     -0.53810529	      1.22678524	      0.01131631	     -0.67610908	     -1.52647026	     -0.66527687	     -0.74573901	      0.11060977	     -0.42538629	      0.49529853	     -0.45201061	      0.83401504	      0.19631381	     -0.62416504	      1.52751433	      0.68493840	      0.07610839	      0.00000000	      0.00000000	      0.01745329
      7.30000000	      1.24764865	     -0.17671372	      0.07437832	      3.00956942	      0.99679137	     -0.50809114	      0.06428140	     -0.54404593	      0.08310989	     -0.38331448	      1.29446646	     -0.03037211	     -0.73135910	     -1.49782987	     -0.60965913	     -0.74027946	      0.05932675	     -0.33333861	      0.62773266	     -0.42479672	      0.85065772	      0.22115800	     -0.64109723	      1.42555651	      0.68012680	     -0.10420949	      0.00000000	      0.00000000	      0.01745329
      7.33333400	      1.42926303	     -0.20854216	      0.07956593	      3.00715856	      1.01031490	     -0.50810061	      0.04948149	     -0.65715631	     -0.04235096	     -0.28640867	      1.23664531	      0.00135935	     -0.60734469	     -1.47705696	     -0.55655007	     -0.97983072	     -0.07033516	     -0.46294321	      0.68717161	     -0.36066582	      0.90285015	      0.14228751	     -0.74917097	      1.39787473	      0.70366613	     -0.18552415	      0.00000000	      0.00000000	      0.01745329
      7.36666700	      1.42786349	     -0.23117014	      0.09359928	      3.00768979	      1.02520943	     -0.50483820	      0.09306994	     -0.50282625	     -0.05011150	     -0.30592678	      1.17862725	      0.00716456	     -0.62091592	     -1.40756102	     -0.56089289	     -0.85994376	     -0.12017022	     -0.62296009	      0.67336584	     -0.40244147	      0.91355517	      0.13923845	     -0.73048354	      1.43640549	      0.69813089	     -0.16058104	      0.00000000	      0.00000000	      0.01745329
      7.40000000	      1.48965521	     -0.28009657	      0.09358327	      3.01093544	      1.04379864	     -0.50632417	      0.22553912	     -0.46541823	     -0.03596298	     -0.28770670	      1.15410807	     -0.01779703	     -0.64590879	     -1.33469066	     -0.57195586	     -0.67807126	     -0.17300526	     -0.64456144	      0.73961014	     -0.44238794	      0.92507291	      0.17248611	     -0.71241050	      1.37112312	      0.68307289	     -0.20242656	      0.00000000	      0.00000000	      0.01745329
      7.43333400	      1.74738301	     -0.24136906	     -0.00236818	      3.00859503	      1.06676304	     -0.49754070	      0.26634629	     -0.48962232	      0.04088807	     -0.22894664	      1.14584809	      0.01299602	     -0.42406722	     -1.31018506	     -0.43908815	     -0.37559524	     -0.25227165	     -0.75934774	      0.68272611	     -0.59166665	      0.94990979	      0.24187807	     -0.55931946	      1.35519171	      0.62347365	     -0.17242048	      0.00000000	      0.00000000	      0.01745329
      7.46666700	      1.79302893	     -0.22696771	     -0.02564556	      3.00716528	      1.08603149	     -0.49415216	      0.22355656	     -0.42156589	      0.06317715	     -0.21487862	      1.11386089	     -0.00515605	     -0.38874975	     -1.20791738	     -0.42328701	     -0.39215779	     -0.26971874	     -0.73404040	      0.70027786	     -0.57613439	      0.94389101	      0.28078249	     -0.56110194	      1.32821353	      0.62329861	     -0.19595532	      0.00000000	      0.00000000	      0.01745329
      7.50000000	      1.85610872	     -0.18313754	     -0.07094239	      3.01081994	      1.10582815	     -0.48746514	      0.20595259	     -0.38290590	      0.09049427	     -0.14498307	      1.12257418	     -0.06924548	     -0.35161185	     -1.14446341	     -0.35417060	     -0.41396562	     -0.29376975	     -0.70209864	      0.70460857	     -0.58588908	      0.91733969	      0.37347503	     -0.67885482	      1.19932568	      0.64248804	     -0.28624679	      0.00000000	      0.00000000	      0.01745329
      7.53333400	      1.99854943	     -0.11826337	     -0.07717297	      3.01494869	      1.12269254	     -0.48623992	      0.09387576	     -0.31506771	      0.09243554	     -0.14680710	      1.08538600	     -0.10202996	     -0.24124977	     -1.13337539	     -0.29766805	     -0.38702600	     -0.35192004	     -0.70241462	      0.66417749	     -0.66936786	      0.89704898	      0.30146507	     -0.72352109	      1.23677536	      0.65705269	     -0.25599808	      0.00000000	      0.00000000	      0.01745329
      7.56666700	      2.17282057	     -0.14717407	     -0.20471968	      3.01846533	      1.13375719	     -0.47619268	      0.22926553	     -0.30234659	      0.21592075	     -0.04656017	      1.14301008	     -0.03748601	     -0.14576786	     -1.07283514	     -0.13460372	     -0.23760122	     -0.45370655	     -0.71589046	      0.79547802	     -0.79920556	      0.89598738	      0.28926144	     -0.66910244	      1.11207673	      0.63190037	     -0.11026855	      0.00000000	      0.00000000	      0.01745329
      7.60000000	      2.23924596	     -0.14315909	     -0.24019979	      3.01716026	      1.13932398	     -0.46787367	      0.18266058	     -0.22055539	      0.21495256	      0.00730797	      1.16342319	     -0.00939212	     -0.08903517	     -1.06908575	     -0.09570651	     -0.15927267	     -0.45450365	     -0.72513897	      0.99247354	     -0.40334971	      0.86253422	      0.23021891	     -0.69271735	      1.07921910	      0.66012847	      0.37851316	      0.00000000	      0.00000000	      0.01745329
      7.63333400	      2.28669675	     -0.14354474	     -0.24040787	      3.02031610	      1.14570782	     -0.46333992	      0.18510748	     -0.18895858	      0.20935273	      0.06918368	      1.13639873	      0.01454973	     -0.06070515	     -1.03596068	     -0.08340048	     -0.16493073	     -0.46683404	     -0.69915633	      0.87698023	     -0.36511946	      0.83840476	      0.25499272	     -0.95060060	      0.96985910	      0.63529956	      0.14869770	      0.00000000	      0.00000000	      0.01745329
      7.66666700	      2.63943687	     -0.09080414	     -0.31095449	      3.03504069	      1.16469093	     -0.45600016	      0.19460681	     -0.41872361	      0.20414255	      0.15900651	      1.11296655	      0.12704534	      0.17233844	     -0.97474938	      0.11547692	      0.08750108	     -0.55388648	     -0.75807922	      0.75989390	     -0.53344933	      0.25967742	      0.50264772	     -0.98128116	      0.88009600	      0.52471299	      0.35274371	      0.00000000	      0.00000000	      0.01745329
      7.70000000	      2.71167828	     -0.01969006	     -0.31177040	      3.03942549	      1.18429585	     -0.43470403	      0.27754369	     -0.49583366	      0.24603111	      0.18042679	      1.09612029	      0.12853963	      0.28372010	     -0.91782799	      0.29714777	     -0.21197563	     -0.55097806	     -0.65400952	      0.92021679	     -0.55492296	     -0.22587905	      0.77007340	     -0.89789270	      0.61749793	      0.29134254	      0.75886018	      0.00000000	      0.00000000	      0.01745329
      7.73333400	      2.74956056	      0.00723274	     -0.30305630	      3.04862253	      1.18831393	     -0.42867584	      0.15546412	     -0.39370199	      0.22045838	      0.12666573	      1.07405329	      0.06821934	      0.29239111	     -0.89834550	      0.31755825	     -0.20269251	     -0.52876638	     -0.67770924	      1.30005687	     -0.70900763	     -0.17297307	      0.98178161	     -1.28250530	      0.15781181	      0.20177122	      1.08292403	      0.00000000	      0.00000000	      0.01745329
      7.76666700	      2.91088197	      0.02425017	     -0.26892882	      3.05533079	      1.19516539	     -0.43171699	      0.10507328	     -0.39096964	      0.13427198	      0.18249771	      1.01702442	      0.10545068	      0.37115273	     -0.90584394	      0.29850190	     -0.03009703	     -0.50298864	     -0.69228150	      1.24393746	     -0.56212925	      0.01878074	      0.70028342	     -1.28004981	      0.39211461	      0.19744017	      0.07849964	      0.00000000	      0.00000000	      0.01745329
      7.80000000	      3.02136585	      0.04616772	     -0.24624333	      3.06121387	      1.20763622	     -0.42740549	      0.09697629	     -0.42766497	      0.11933700	      0.22688557	      0.95677440	      0.12500684	      0.42734512	     -0.87796692	      0.37102687	     -0.08188618	     -0.50422426	     -0.68711968	      1.26504447	     -0.35332949	     -0.01177753	      0.46738996	     -1.20853101	      0.32196807	      0.20071933	      0.08580373	      0.00000000	      0.00000000	      0.01745329
      7.83333400	      3.12090273	      0.05563573	     -0.24426161	      3.06352759	      1.21698300	     -0.42193776	      0.08894427	     -0.30087226	      0.14692469	      0.20113517	      0.93722242	      0.14860845	      0.47332085	     -0.86708481	      0.41743464	     -0.14123909	     -0.49009056	     -0.60368057	      1.32622660	     -0.45904297	      0.01425887	      0.60006288	     -1.12304899	      0.36563762	      0.20430218	      0.12295483	      0.00000000	      0.00000000	      0.01745329
      7.86666700	      3.22370502	      0.06221567	     -0.25295566	      3.06633187	      1.22201271	     -0.41077189	      0.07325522	     -0.25369068	      0.15618511	      0.21720277	      0.90793793	      0.14348703	      0.51197836	     -0.84913688	      0.48052029	     -0.20133903	     -0.46994720	     -0.54700053	      1.32410164	     -0.47578746	      0.04704505	      0.71291686	     -1.12821450	      0.29932285	      0.20414233	      0.04943932	      0.00000000	      0.00000000	      0.01745329
      7.90000000	      3.34241164	      0.06498147	     -0.23152623	      3.06730668	      1.22597646	     -0.40480990	      0.09229695	     -0.36983437	      0.13693477	      0.14807423	      0.84548106	      0.18558344	      0.55554527	     -0.82701184	      0.55194891	     -0.30790625	     -0.49308893	     -0.49625166	      1.24693217	     -0.30739379	      0.05224811	      0.97161298	     -1.16877107	     -0.29917846	      0.06059049	      0.87226570	      0.00000000	      0.00000000	      0.01745329
      7.93333400	      3.45017621	      0.05498880	     -0.21716723	      3.06852386	      1.23073679	     -0.38823147	      0.08376608	     -0.18678778	      0.12913335	      0.15056725	      0.78531298	      0.25802866	      0.59410140	     -0.75631987	      0.59393172	     -0.31733571	     -0.48480979	     -0.52284959	      1.25867232	     -0.48008922	      0.28203952	      1.00846192	     -1.11163192	      0.04458991	      0.03219820	      0.57203969	      0.00000000	      0.00000000	      0.01745329
      7.96666700	      3.47914864	      0.06913316	     -0.23884765	      3.06836744	      1.22915938	     -0.37976893	      0.03001680	     -0.08652094	      0.14440935	      0.18972714	      0.80624810	      0.25281200	      0.61547463	     -0.76549781	      0.59114683	     -0.34771798	     -0.46657558	     -0.48036447	      1.23589182	     -0.45894477	      0.25204102	      1.06465521	     -1.14841326	     -0.08487120	     -0.05037810	      0.72176309	      0.00000000	      0.00000000	      0.01745329
      8.00000000	      3.55536663	      0.06070901	     -0.23453317	      3.07333421	      1.22684887	     -0.36912543	      0.02059227	     -0.02853323	      0.12905684	      0.21448331	      0.77080268	      0.23562830	      0.62130262	     -0.80325763	      0.60869565	     -0.37130433	     -0.46133714	     -0.45245831	      1.20249194	     -0.35943324	      0.26316484	      0.91837206	     -1.16314749	     -0.14097318	     -0.06323678	      0.61448367	      0.00000000	      0.00000000	      0.01745329
      8.03333400	      3.60215826	      0.05510317	     -0.22820680	      3.07208267	      1.22071829	     -0.36330177	     -0.01624082	      0.05742478	      0.12054194	      0.20227785	      0.74894667	      0.24824248	      0.62412377	     -0.81752997	      0.61640779	     -0.36524632	     -0.47002428	     -0.45365596	      1.14066007	     -0.33319143	      0.23057237	      0.92364636	     -1.19611084	     -0.19569736	     -0.07129612	      0.60384803	      0.00000000	      0.00000000	      0.01745329
      8.06666700	      3.63591300	      0.09546113	     -0.24093804	      3.07250902	      1.21881871	     -0.35254093	     -0.08906899	      0.09844110	      0.09184225	      0.27157172	      0.72414443	      0.18985704	      0.65808810	     -0.82199883	      0.65248955	     -0.49260908	     -0.44726603	     -0.41485021	      1.10950595	     -0.15636222	      0.26356394	      0.76097626	     -1.21791804	     -0.40622099	     -0.19078240	      0.73892899	      0.00000000	      0.00000000	      0.01745329
      8.10000000	      3.78068039	      0.09637666	     -0.24269912	      3.06934799	      1.21791094	     -0.34374829	     -0.12007785	      0.13023219	      0.10068354	      0.24742307	      0.58760772	      0.19683414	      0.64449786	     -0.76493062	      0.71682449	     -0.47413665	     -0.42580792	     -0.44351860	      1.03145817	     -0.16363243	      0.22313524	      0.67685072	     -1.23221549	     -0.42089936	     -0.19022416	      0.73056402	      0.00000000	      0.00000000	      0.01745329
      8.13333400	      3.91635835	      0.06733046	     -0.27183109	      3.07408987	      1.21267753	     -0.34265261	     -0.05276363	      0.15237045	      0.09535335	      0.26875699	      0.52642750	      0.27801965	      0.61645211	     -0.70075667	      0.82285480	     -0.38712086	     -0.42246962	     -0.51234449	      1.11737485	     -0.09338278	      0.20879337	      0.56349225	     -1.18317973	     -0.46148913	     -0.10628646	      0.65720357	      0.00000000	      0.00000000	      0.01745329
      8.16666700	      3.92860675	      0.05808449	     -0.28211360	      3.07689279	      1.20668723	     -0.33859978	     -0.04844564	      0.22505587	      0.08228887	      0.27874210	      0.54406878	      0.29952011	      0.63038360	     -0.69873773	      0.82458962	     -0.34599554	     -0.41801283	     -0.52269921	      0.90883288	      0.09502071	      0.14638759	      0.68548766	     -1.12675541	     -0.53889257	     -0.08566550	      0.59359954	      0.00000000	      0.00000000	      0.01745329
      8.20000000	      4.16950325	      0.04581065	     -0.29857923	      3.08104830	      1.17737689	     -0.33889270	     -0.00967938	      0.28756621	     -0.08286834	      0.49483543	      0.48552470	      0.39639827	      0.64967400	     -0.74544380	      1.00732097	     -0.18354109	     -0.34648285	     -0.70762318	      0.61161370	     -0.05726892	      1.05393214	      0.47113358	     -0.82412776	     -0.15650587	     -0.32170705	      0.54841090	      0.00000000	      0.00000000	      0.01745329
      8.23333400	      4.18536159	      0.04247657	     -0.48166332	      3.08026631	      1.18025672	     -0.33385635	     -0.05516208	      0.13906247	      0.53436083	     -0.04017481	      0.55265383	      0.34440995	      0.58405341	     -0.63336185	      1.20454471	     -0.22446130	     -0.37101306	     -0.71024445	      1.27076617	      0.48515805	      0.24784951	      0.29700039	     -0.84455004	     -0.54908035	     -0.20596494	      1.12818710	      0.00000000	      0.00000000	      0.01745329
      8.26666700	      4.19493195	      0.03709426	     -0.48120568	      3.08088873	      1.17620470	     -0.33223068	     -0.04234253	      0.19124895	      0.53074067	     -0.08584053	      0.55810392	      0.34203422	      0.58664180	     -0.64278774	      1.20676190	     -0.19931420	     -0.37176792	     -0.72301473	      1.11700260	      0.72247549	      0.19922821	      0.53986632	     -0.86201550	     -0.46656297	     -0.20960438	      1.11620381	      0.00000000	      0.00000000	      0.01745329
      8.30000000	      4.24688183	      0.12664609	     -0.50294062	      3.07864478	      1.16584427	     -0.31144792	     -0.38830789	      0.43563779	      0.72884539	     -0.15610597	      0.36309438	      0.03082173	      0.57401639	     -0.68688873	      1.28562162	     -0.34921806	     -0.32694400	     -0.80145262	      1.01137585	      0.32706597	      0.28781241	      0.41980814	     -0.72446980	     -0.21667937	     -0.31189904	      1.13963968	      0.00000000	      0.00000000	      0.01745329
      8.33333400	      4.27436532	      0.11749722	     -0.54467438	      3.08323280	      1.15582165	     -0.30955613	     -0.34518988	      0.41420096	      0.71761659	     -0.13522608	      0.39031658	      0.00258134	      0.55894964	     -0.70353070	      1.34788778	     -0.32004939	     -0.32659478	     -0.82400061	      1.01735141	      0.61382805	      0.36466279	      0.35206612	     -0.78559813	     -0.77401821	     -0.39776029	      0.57515946	      0.00000000	      0.00000000	      0.01745329
      8.36666700	      4.72395370	      0.16033947	     -0.22297924	      3.07159077	      1.11334067	     -0.28162662	     -0.12737570	      0.33360760	      0.44681499	     -0.37599736	     -0.17677481	      0.16709096	      0.37544977	     -0.69889766	      1.21822678	     -0.00473571	      0.03306873	     -1.07165954	      1.39158745	      0.73437155	      0.36393770	     -0.32586382	     -0.75481510	     -0.58637543	     -0.32546300	      0.67979238	      0.00000000	      0.00000000	      0.01745329
      8.40000000	      4.79618016	      0.15465054	     -0.17733794	      3.07278367	      1.09323711	     -0.27411063	     -0.16453720	      0.36147790	      0.46205924	     -0.40534924	     -0.22264579	      0.17613361	      0.34437411	     -0.78120375	      1.24847338	      0.01532400	      0.06999172	     -1.17897561	      1.32996072	      0.83775742	      0.35705323	     -0.30964284	     -0.84207892	     -0.67110220	     -0.38359515	      0.62928462	      0.00000000	      0.00000000	      0.01745329
      8.43333400	      4.88955058	      0.14826534	     -0.17326967	      3.06877997	      1.07798350	     -0.27300641	     -0.15955817	      0.35619017	      0.45048359	     -0.40599418	     -0.23437254	      0.22117975	      0.28925941	     -0.81463569	      1.30794702	      0.03642101	      0.12155970	     -1.22111903	      1.28150546	      0.95671082	      0.33943841	     -0.24330965	     -0.78400219	     -0.72209099	     -0.44462282	      0.43354611	      0.00000000	      0.00000000	      0.01745329
      8.46666700	      4.97243046	      0.17003066	     -0.16311929	      3.06156508	      1.06048806	     -0.26614836	     -0.22387505	      0.34042685	      0.40899341	     -0.41236464	     -0.28025879	      0.21403927	      0.22757379	     -0.83172342	      1.36046868	      0.01395978	      0.16728287	     -1.27691941	      1.29683189	      1.02341382	      0.31726725	     -0.28354923	     -0.69874783	     -0.77735645	     -0.46782629	      0.39505823	      0.00000000	      0.00000000	      0.01745329
      8.50000000	      5.04795685	      0.18755131	     -0.17217435	      3.06150642	      1.04867134	     -0.26591165	     -0.23041899	      0.43582472	      0.38990082	     -0.36623545	     -0.24655077	      0.27935074	      0.22849460	     -0.89776739	      1.41248031	      0.01627871	      0.22780733	     -1.29718634	      1.32500775	      0.99607045	      0.30041819	     -0.30278936	     -0.68020258	     -0.75581036	     -0.48023176	      0.37163665	      0.00000000	      0.00000000	      0.01745329
      8.53333400	      5.09810598	      0.17345748	     -0.14850085	      3.05897566	      1.03258826	     -0.25974692	     -0.16256949	      0.46458404	      0.32094170	     -0.27746158	     -0.31176855	      0.27314457	      0.15497668	     -0.88587581	      1.43103625	      0.00221403	      0.24066038	     -1.35324744	      1.35457697	      1.09553144	      0.26535325	     -0.35623231	     -0.55268196	     -0.81201757	     -0.49492522	      0.26610286	      0.00000000	      0.00000000	      0.01745329
      8.56666700	      5.18343778	      0.17251667	     -0.07599443	      3.05870478	      1.01183052	     -0.24821536	     -0.11402536	      0.51639927	      0.19436663	     -0.19148001	     -0.44714308	      0.30905943	      0.08326112	     -0.84476460	      1.43824765	      0.01595526	      0.31543100	     -1.44299692	      1.41027572	      1.10884818	      0.19336021	     -0.38549972	     -0.53335920	     -0.85624473	     -0.49636855	      0.36440523	      0.00000000	      0.00000000	      0.01745329
      8.60000000	      5.22547358	      0.19614330	     -0.06838826	      3.05712246	      1.00397009	     -0.24428845	     -0.15781288	      0.52595253	      0.18011650	     -0.17658075	     -0.46158268	      0.30532785	      0.05346209	     -0.85851461	      1.43693460	     -0.02327403	      0.33603246	     -1.44333902	      1.39784734	      1.16778527	      0.18816013	     -0.34771293	     -0.47760990	     -0.90425651	     -0.50713518	      0.28208977	      0.00000000	      0.00000000	      0.01745329
      8.63333400	      5.26308292	      0.20298509	     -0.05504844	      3.05611302	      0.99234735	     -0.24086796	     -0.18046650	      0.57348444	      0.16837824	     -0.19310809	     -0.46485082	      0.31876435	      0.03924121	     -0.88961706	      1.45676716	     -0.04605379	      0.36479604	     -1.48759893	      1.36930270	      1.15903127	      0.19015216	     -0.34069872	     -0.43098361	     -0.90932899	     -0.50560267	      0.25560897	      0.00000000	      0.00000000	      0.01745329
      8.66666700	      5.35029904	      0.24143544	     -0.03238945	      3.05381600	      0.98081080	     -0.23895866	     -0.22019111	      0.62036158	      0.10649865	     -0.15722606	     -0.47858488	      0.40723080	      0.02928416	     -0.91809323	      1.46661339	     -0.08158363	      0.42754886	     -1.49771106	      1.36960325	      1.07057148	      0.15238263	     -0.26439393	     -0.50268872	     -0.84578789	     -0.55120992	      0.13970755	      0.00000000	      0.00000000	      0.01745329
      8.70000000	      5.38204879	      0.25216400	     -0.01909885	      3.05655238	      0.96898187	     -0.23481438	     -0.23511492	      0.66431999	      0.09848668	     -0.16418657	     -0.49066049	      0.41087366	      0.02103977	     -0.94222904	      1.48967756	     -0.10311643	      0.45089687	     -1.53713700	      1.34948326	      1.06701595	      0.15332856	     -0.26554358	     -0.45536759	     -0.81962626	     -0.54906520	      0.13426050	      0.00000000	      0.00000000	      0.01745329
      8.73333400	      5.40660961	      0.26023558	     -0.00124254	      3.05539488	      0.95711703	     -0.23150223	     -0.24224304	      0.68607492	      0.08957644	     -0.17695119	     -0.49853999	      0.42207284	      0.01041725	     -0.97443061	      1.49943312	     -0.12844100	      0.45632000	     -1.57697458	      1.34728516	      1.08019483	      0.14960787	     -0.26133473	     -0.42650072	     -0.81838822	     -0.54926800	      0.12959709	      0.00000000	      0.00000000	      0.01745329
      8.76666700	      5.44649536	      0.29375276	      0.07507935	      3.05965935	      0.95113598	     -0.22970009	     -0.21366938	      0.68624102	     -0.03831633	     -0.23841195	     -0.55096563	      0.50790195	      0.04856574	     -0.99880820	      1.42736615	     -0.17073618	      0.48922463	     -1.58096228	      1.47949441	      1.09071699	      0.08447513	     -0.21106979	     -0.33244987	     -0.74314107	     -0.56629749	      0.14247240	      0.00000000	      0.00000000	      0.01745329
      8.80000000	      5.45863360	      0.29260001	      0.08013360	      3.06080733	      0.94230151	     -0.22341589	     -0.21966302	      0.70176223	     -0.04584722	     -0.23290985	     -0.55610851	      0.51656417	      0.04530812	     -1.01471469	      1.44025431	     -0.17780828	      0.49589946	     -1.61709957	      1.48224228	      1.10033372	      0.08296412	     -0.20989903	     -0.34375969	     -0.73209785	     -0.56878787	      0.14373494	      0.00000000	      0.00000000	      0.01745329
      8.83333400	      5.46272655	      0.29673221	      0.08386879	      3.06249924	      0.93760379	     -0.22286252	     -0.22392763	      0.70544565	     -0.04940442	     -0.22907189	     -0.56133654	      0.51956334	      0.04323919	     -1.01904390	      1.44657272	     -0.18461576	      0.49361743	     -1.62786086	      1.47686865	      1.10200104	      0.08282730	     -0.21036727	     -0.34163905	     -0.71566156	     -0.57046450	      0.14110232	      0.00000000	      0.00000000	      0.01745329
      8.86666700	      5.45445945	      0.30531734	      0.10172469	      3.06702857	      0.93173885	     -0.22076512	     -0.21452876	      0.67317743	     -0.04674414	     -0.24585266	     -0.57647077	      0.50858608	      0.06538649	     -1.02375570	      1.44063749	     -0.20383523	      0.49144265	     -1.65201959	      1.44706532	      1.17522992	      0.08427899	     -0.19607731	     -0.33140480	     -0.70690685	     -0.57633773	      0.12488525	      0.00000000	      0.00000000	      0.01745329
      8.90000000	      5.47147570	      0.28484255	      0.08330322	      3.06658270	      0.92923056	     -0.22234148	     -0.19489581	      0.68932964	     -0.05635637	     -0.20941663	     -0.55468272	      0.53667330	      0.04960972	     -1.03883546	      1.46425737	     -0.20936908	      0.48908223	     -1.66442902	      1.44831582	      1.09610253	      0.08153965	     -0.22657302	     -0.37261963	     -0.65278415	     -0.57995870	      0.14501231	      0.00000000	      0.00000000	      0.01745329
      8.93333400	      5.43261439	      0.28106283	      0.10497029	      3.06888784	      0.93152416	     -0.21771119	     -0.17382272	      0.65769231	     -0.04615322	     -0.22977928	     -0.57773421	      0.51377283	      0.07556079	     -1.03675513	      1.44019290	     -0.17147625	      0.48653618	     -1.66686779	      1.39448711	      1.15849959	      0.08801381	     -0.21402383	     -0.36529738	     -0.65389749	     -0.58144738	      0.14077473	      0.00000000	      0.00000000	      0.01745329
      8.96666700	      5.41078523	      0.27435582	      0.10874249	      3.06821241	      0.93020446	     -0.21795588	     -0.19083154	      0.62906097	     -0.04300122	     -0.22273881	     -0.58414037	      0.50626185	      0.07703320	     -1.03098639	      1.43627420	     -0.15894035	      0.47666483	     -1.66756825	      1.39866985	      1.15733599	      0.08658189	     -0.21884716	     -0.40823831	     -0.66839644	     -0.58632528	      0.14264694	      0.00000000	      0.00000000	      0.01745329
      9.00000000	      5.38256615	      0.26874402	      0.11047643	      3.07185360	      0.93800499	     -0.21966444	     -0.18208325	      0.59505741	     -0.02465344	     -0.22925201	     -0.58204423	      0.49918274	      0.09988236	     -1.01473390	      1.41780188	     -0.13928576	      0.46605583	     -1.64683285	      1.34090211	      1.17709368	      0.09319698	     -0.23345705	     -0.43949820	     -0.67594101	     -0.59492210	      0.14148755	      0.00000000	      0.00000000	      0.01745329
      9.03333400	      8.82666160	     -0.24511042	     -0.61895891	      3.05811521	      1.01452126	     -0.21233147	      0.17035301	      0.11367277	      1.25094913	     -0.89568695	      0.39678535	      1.43807736	     -0.85252000	      0.20858794	      1.80805038	     -0.24085488	      4.61396884	     -1.76625473	      0.43400922	      0.84504944	      0.27262029	      0.61589088	     -0.30914791	     -1.04932939	     -1.43090972	      0.81495162	      0.00000000	      0.00000000	      0.01745329
      9.06666700	      8.89058668	     -0.30396302	     -0.71510707	      3.05884966	      1.02932847	     -0.21621923	      0.08631771	      0.30448611	      1.52944187	     -1.02659411	      0.40785836	      1.44037887	     -0.90656677	      0.21385492	      1.89825863	     -0.15774563	      4.66128779	     -1.78096994	     -0.38883101	      0.80591744	     -0.57490502	      1.29324967	      0.92642202	      0.75792749	      0.30928400	      1.09820437	      0.00000000	      0.00000000	      0.01745329
      9.10000000	      9.12515137	     -0.35266704	     -0.69717106	      3.05425985	      1.02682565	     -0.21573843	      0.15471559	      0.40898647	      1.32404171	     -0.85504077	      0.35710139	      1.61140829	     -0.82309768	      0.12395993	      1.76467668	     -0.07079132	      4.79596753	     -1.78562974	     -1.39203879	      0.12609431	     -1.32830656	      0.04997812	      1.23839891	      0.26319071	      0.62384932	      0.04520688	      0.00000000	      0.00000000	      0.01745329
      9.13333400	      9.44107161	      0.03889444	     -0.71691731	      3.06449532	      1.02065561	     -0.22105081	     -0.24744636	      0.12043345	      1.14735744	     -0.44126008	      0.40862640	      2.32148168	     -0.84944282	      0.17672953	      1.77168002	     -0.50917128	      4.87187745	     -1.56036178	     -1.47664063	      0.15593347	     -1.35557779	      0.05334881	      1.24005346	     -0.07640140	      0.48912317	     -0.14423656	      0.00000000	      0.00000000	      0.01745329
      9.16666700	     10.09506598	      0.21776113	     -0.32634860	      3.06460970	      1.01906005	     -0.20794062	     -0.58479556	      0.50517823	      0.92976854	     -0.76044568	      0.06369942	      3.18636953	     -0.85151652	      0.04321588	      1.51717616	     -0.53433200	      5.24010511	     -1.55965264	     -1.61504895	      0.89443021	     -1.05388055	      0.45134799	      0.85994064	     -0.50827478	      0.40543669	     -0.33409237	      0.00000000	      0.00000000	      0.01745329
      9.20000000	     10.28173494	      0.22864575	      0.10973153	      3.07547875	      1.02026282	     -0.20114586	     -0.06492597	      0.73535801	     -0.16675796	     -0.26169068	      0.68102135	      3.77982137	     -1.39257511	      0.29184627	      1.03431449	     -0.48907428	      5.50142660	     -1.57718030	     -1.81722026	      1.28489741	     -1.44422430	      0.20428786	      0.49955597	     -0.82218523	      0.42082181	     -0.26347450	      0.00000000	      0.00000000	      0.01745329
      9.23333400	     11.08648458	      0.18484288	      0.12296446	      3.06466528	      1.04830046	     -0.24207928	     -0.14988885	      0.41141267	     -0.27768474	      0.05951804	     -0.71547701	      3.21519176	     -0.21710600	      0.74031025	      1.07194497	     -0.03291301	      6.36490813	     -1.37259775	     -2.09227282	      1.94455807	     -0.94342747	      0.31740923	     -0.69971666	     -0.95833625	      0.51327132	      0.17833717	      0.00000000	      0.00000000	      0.01745329
      9.26666700	     11.14774453	      0.17069482	      0.11227489	      3.06423357	      1.06496175	     -0.25194648	     -0.03929625	      0.44442767	     -0.26587735	      0.09201007	     -0.58284662	      3.42635822	     -0.27723521	      0.75600856	      1.07128620	      0.02565331	      6.42465661	     -1.31076545	     -1.88823001	      2.18342254	     -0.83092091	      0.33421064	     -0.87098725	     -0.68456571	      0.41485814	      0.15190769	      0.00000000	      0.00000000	      0.01745329
      9.30000000	     11.05047487	      0.13257188	     -0.00134130	      3.06194573	      1.07767351	     -0.25744934	     -0.06852512	      0.47547234	      0.04770168	     -0.19182197	     -0.41149933	      3.36012896	     -0.31056714	      0.78440861	      1.14287419	      0.05341107	      6.34481882	     -1.31086840	     -1.66331007	      2.23499502	     -0.00646784	      0.31472575	     -0.90808076	     -0.57325313	     -0.15601957	      0.18766170	      0.00000000	      0.00000000	      0.01745329
      9.33333400	     10.95151911	      0.14189394	      0.00306325	      3.05886169	      1.10460049	     -0.25622466	     -0.18226185	      0.47884963	      0.08143558	     -0.25082660	     -0.41156988	      3.31109330	     -0.35938286	      0.72287740	      1.04646413	      0.02684516	      6.28067908	     -1.22713948	     -1.78968399	      2.35189075	     -0.00400016	      0.23344578	     -1.01187738	     -0.59001801	     -0.22380191	      0.32555667	      0.00000000	      0.00000000	      0.01745329
      9.36666700	     10.83952063	      0.10970815	     -0.02744057	      3.05763621	      1.12566128	     -0.26126846	     -0.16944953	      0.43840619	      0.09192725	     -0.22285425	     -0.32610295	      3.24811110	     -0.38617703	      0.73036600	      0.99640309	      0.01493378	      6.18977926	     -1.16056169	     -1.84689643	      2.37512616	     -0.02931507	      0.22572191	     -1.02780707	     -0.56856619	     -0.26984761	      0.11621524	      0.00000000	      0.00000000	      0.01745329
      9.40000000	     10.79119208	      0.09423722	     -0.03722879	      3.05461386	      1.13994944	     -0.26366912	     -0.11407391	      0.37212358	      0.05998308	     -0.16932498	     -0.31496509	      3.21634811	     -0.37798318	      0.70188112	      0.97659300	      0.01070447	      6.15219917	     -1.13081745	     -1.80053013	      2.41036421	     -0.04544957	      0.25205096	     -1.11426363	     -0.25174176	     -0.26857031	      0.18560084	      0.00000000	      0.00000000	      0.01745329
      9.43333400	     10.51961331	      0.10488525	     -0.14423333	      3.05423573	      1.18294204	     -0.27082166	     -0.30457025	      0.40132060	      0.23242082	     -0.06188089	     -0.12162834	      3.10998609	     -0.50225762	      0.62172099	      0.90279224	     -0.18494094	      5.99399910	     -0.90935491	     -2.07135598	      2.40846585	     -0.54983473	     -0.38803505	     -1.05135254	     -0.59931837	      0.13900704	      0.52756514	      0.00000000	      0.00000000	      0.01745329
      9.46666700	     10.47236882	      0.06655782	     -0.15266491	      3.05697432	      1.19281479	     -0.27927859	     -0.23209536	      0.30351734	      0.20131175	      0.00474295	      0.01960859	      3.23389486	     -0.51289127	      0.64527765	      0.88592448	     -0.12686275	      5.98362806	     -0.87977610	     -2.14975767	      2.40749916	     -0.57234237	      0.16369932	     -0.90098339	     -0.38061056	      0.09909239	      0.07808790	      0.00000000	      0.00000000	      0.01745329
      9.50000000	     10.40638802	      0.08235977	     -0.14115367	      3.05704073	      1.20380579	     -0.27735882	     -0.23321361	      0.34988497	      0.21797866	     -0.04094715	      0.07783285	      3.26723423	     -0.55216083	      0.64442356	      0.80606506	     -0.13887611	      5.99738706	     -0.80644082	     -2.07591782	      2.41177266	     -0.56345198	     -0.29029039	     -1.00488856	     -0.37553350	      0.08340666	      0.39901394	      0.00000000	      0.00000000	      0.01745329
      9.53333400	     10.34378205	      0.08289632	     -0.22830655	      3.05610770	      1.20850047	     -0.27751418	     -0.21787575	      0.23600586	      0.29060848	     -0.03329462	      0.23550894	      3.26764220	     -0.56757084	      0.70368201	      0.83899144	     -0.12667984	      5.99940175	     -0.76493881	     -1.81146151	      2.75267547	      0.13694074	     -0.82666168	     -0.95338754	     -0.56836524	     -0.19236441	      0.94172204	      0.00000000	      0.00000000	      0.01745329
      9.56666700	     10.26217156	      0.06618145	     -0.23533503	      3.05777242	      1.21617138	     -0.27741085	     -0.19195484	      0.21615452	      0.35252998	     -0.10004418	      0.22361399	      3.18528455	     -0.52566843	      0.66025684	      0.79711095	     -0.13113919	      5.97872497	     -0.71982699	     -1.83041493	      2.65563719	     -0.05522235	     -0.49638965	     -0.99016641	     -0.58051870	     -0.19646734	      0.78856157	      0.00000000	      0.00000000	      0.01745329
      9.60000000	     10.23247784	      0.07133394	     -0.24404534	      3.06122771	      1.23009900	     -0.28253488	     -0.14964995	      0.28082765	      0.36103317	     -0.10553710	      0.21673234	      3.18705566	     -0.48873568	      0.58558058	      0.77532690	     -0.09804674	      6.00864200	     -0.71621092	     -1.78099059	      2.60743661	     -0.08144723	     -0.69937417	     -0.83906948	     -0.47991917	     -0.56634851	      1.13787085	      0.00000000	      0.00000000	      0.01745329
      9.63333400	     10.00264320	      0.09810763	     -0.24177880	      3.06196040	      1.25456523	     -0.28051548	     -0.22644870	      0.36743805	      0.30496694	      0.00666457	      0.18594294	      2.94810311	     -0.48895220	      0.48167073	      0.61714329	     -0.16537668	      6.02034980	     -0.58715204	     -1.99875229	      3.27165474	     -0.17767190	     -0.78002073	     -1.36127269	     -0.42401299	      0.19462659	      1.08693172	      0.00000000	      0.00000000	      0.01745329
      9.66666700	      9.87523559	      0.07775672	     -0.23951888	      3.06140583	      1.26333071	     -0.28624881	     -0.20711658	      0.34548832	      0.30195898	      0.09091757	      0.27722447	      3.02159459	     -0.48055797	      0.41807223	      0.53773863	     -0.17032933	      6.00590728	     -0.52868598	     -1.99831880	      3.02266973	     -0.08852641	     -0.35640162	     -1.46011174	     -0.39724993	      0.12910888	      0.54370408	      0.00000000	      0.00000000	      0.01745329
      9.70000000	      9.80750779	      0.03773534	     -0.21898855	      3.05746207	      1.27278888	     -0.29780325	     -0.09612154	      0.26638112	      0.20903848	      0.19266432	      0.34216447	      3.14774296	     -0.44400095	      0.38456994	      0.47553362	     -0.12581365	      5.96984798	     -0.49902551	     -1.94963756	      2.92484077	     -0.00564639	     -0.06842120	     -1.42408328	     -0.41519294	      0.11575848	      0.54202266	      0.00000000	      0.00000000	      0.01745329
      9.73333400	      9.80283954	      0.03639731	     -0.21769320	      3.05892859	      1.27489688	     -0.30026392	     -0.07640133	      0.20243937	      0.21227546	      0.19308170	      0.32348031	      3.14933234	     -0.43871593	      0.35110170	      0.47477279	     -0.08319342	      5.97942751	     -0.51472823	     -1.92743554	      3.04156681	      0.01739580	     -0.20248547	     -1.40156090	     -0.32722342	      0.09701549	      0.75084490	      0.00000000	      0.00000000	      0.01745329
      9.76666700	      9.78763091	      0.03844536	     -0.21415020	      3.05765722	      1.27511578	     -0.31051888	     -0.04061669	      0.10300952	      0.18529537	      0.19611169	      0.29626173	      3.14778717	     -0.43390737	      0.29159814	      0.47052892	     -0.06329986	      5.98411792	     -0.52484855	     -1.89800640	      3.14556945	      0.06391044	     -0.43615767	     -1.36785491	     -0.26225370	      0.11165098	      0.74202516	      0.00000000	      0.00000000	      0.01745329
      9.80000000	      9.45121702	      0.03216443	     -0.17819965	      3.04714497	      1.27440207	     -0.32117175	     -0.09179608	      0.33553444	      0.12117321	      0.23581205	      0.57477844	      3.28693758	     -0.43808418	      0.38939504	      0.26432310	     -0.20105332	      5.96290595	     -0.42435420	     -1.98501626	      3.25368569	      0.35613402	     -0.65446455	     -1.33990256	     -0.05910426	      0.16760350	      0.55478232	      0.00000000	      0.00000000	      0.01745329
      9.83333400	      9.38645896	      0.02024686	     -0.22833125	      3.04623405	      1.27172798	     -0.32975223	     -0.13540318	      0.39617587	      0.22494296	      0.17643415	      0.64686895	      3.25326882	     -0.40014334	      0.40475557	      0.29083469	     -0.13117070	      5.96370811	     -0.46505405	     -1.98197830	      3.58783726	      0.16328139	     -1.01223715	     -1.30142638	      0.28643937	      0.17622906	      0.34742132	      0.00000000	      0.00000000	      0.01745329
      9.86666700	      9.34513856	      0.02371990	     -0.23108550	      3.04331201	      1.26680763	     -0.33578757	     -0.11981185	      0.33047792	      0.21671291	      0.17029452	      0.65497097	      3.25645030	     -0.38961947	      0.38488998	      0.29071297	     -0.15412506	      5.95685359	     -0.48213039	     -1.97178352	      3.63085734	      0.20178227	     -1.00972849	     -1.25742380	      0.39176734	      0.18823185	      0.41808428	      0.00000000	      0.00000000	      0.01745329
      9.90000000	      9.17883081	      0.00758714	     -0.22734201	      3.03844255	      1.25093412	     -0.34133011	     -0.12059942	      0.37085647	      0.21963018	      0.18161876	      0.78879053	      3.36086318	     -0.36658170	      0.46561540	      0.24658344	     -0.32058039	      5.93496544	     -0.47364540	     -2.01558115	      3.68090378	      0.43265395	     -1.04498904	     -1.23132231	      0.59587270	      0.21124916	      0.21031110	      0.00000000	      0.00000000	      0.01745329
      9.93333400	      9.11743123	     -0.00921839	     -0.21247878	      3.03172405	      1.24502141	     -0.34955747	     -0.08210774	      0.29673874	      0.24050445	      0.10579873	      0.76497055	      3.34629528	     -0.32653371	      0.46422673	      0.20540692	     -0.31520889	      5.92427532	     -0.49781214	     -2.00665523	      3.66730990	      0.40084826	     -1.05138714	     -1.17462262	      0.72973910	      0.23648945	      0.03384814	      0.00000000	      0.00000000	      0.01745329
      9.96666700	      9.03279330	     -0.01558619	     -0.21741031	      3.02937978	      1.23715255	     -0.35382726	     -0.07881435	      0.14150268	      0.20284365	      0.15095163	      0.80565858	      3.33565337	     -0.29458421	      0.50350058	      0.17720766	     -0.31576750	      5.92225449	     -0.53270351	     -2.05146573	      3.55644145	      0.36794985	     -1.00595782	     -1.24742934	      0.71578393	      0.23488113	     -0.01078219	      0.00000000	      0.00000000	      0.01745329
     10.00000000	      8.96026296	     -0.02944519	     -0.21211893	      3.02741230	      1.22352501	     -0.35490438	     -0.03699732	     -0.02081614	      0.14658991	      0.17423157	      0.85419083	      3.39436352	     -0.28857179	      0.54065810	      0.11237448	     -0.28538109	      5.92879323	     -0.52308008	     -1.97924997	      3.33617086	      0.21937778	     -0.65344921	     -1.32101024	      0.65204273	      0.23798020	      0.10218448	      0.00000000	      0.00000000	      0.01745329
     10.03333400	      8.87909321	     -0.05328678	     -0.23352024	      3.02503546	      1.21730640	     -0.36293633	      0.01065766	     -0.05044632	      0.15417019	      0.15812679	      0.89284858	      3.38965694	     -0.23789730	      0.56975521	      0.09832902	     -0.23279721	      5.91809342	     -0.56259310	     -1.94806158	      3.41766472	      0.21788865	     -0.66265152	     -1.37192757	      0.62497424	      0.24225986	      0.06363614	      0.00000000	      0.00000000	      0.01745329
     10.06666700	      8.79631046	     -0.06663179	     -0.29240907	      3.02274590	      1.21081781	     -0.36186540	      0.02434606	     -0.08156528	      0.21588732	      0.23548792	      0.97242308	      3.37482746	     -0.20063841	      0.57988537	      0.11382420	     -0.21384786	      5.93253556	     -0.57035628	     -1.94542577	      3.45892744	      0.22026830	     -0.36989053	     -1.20311204	      0.65071159	      0.24627646	     -0.12890405	      0.00000000	      0.00000000	      0.01745329
     10.10000000	      8.77161609	     -0.13015506	     -0.32632198	      3.02390436	      1.20536606	     -0.37024109	      0.22043900	     -0.12071340	      0.23806606	      0.15484847	      0.98011665	      3.38906029	     -0.12427650	      0.57878775	      0.12376942	     -0.13739560	      5.87075849	     -0.59629247	     -1.97435972	      3.59892778	      0.20100498	     -0.66964480	     -1.16034227	      0.75106133	      0.24338356	      0.07407861	      0.00000000	      0.00000000	      0.01745329
     10.13333400	      8.72583584	     -0.11308987	     -0.36238978	      3.02389277	      1.20703253	     -0.37533618	      0.22518140	     -0.41342540	      0.30106506	      0.24391733	      1.03047150	      3.38179339	     -0.12353288	      0.59027119	      0.10994389	     -0.10040371	      5.89588860	     -0.55252346	     -2.24956776	      3.05500705	      0.08125626	     -0.51982056	     -1.21020027	      0.88442435	      0.24527430	     -0.25731842	      0.00000000	      0.00000000	      0.01745329
     10.16666700	      8.63209071	     -0.12873643	     -0.42527682	      3.02317027	      1.20193269	     -0.38537199	      0.21244092	     -0.31477120	      0.48689361	      0.12267965	      1.09471313	      3.33458870	     -0.05100866	      0.59686580	      0.10454890	     -0.02015147	      5.90617578	     -0.57705947	     -2.24828863	      3.13504617	      0.07429876	     -0.81923618	     -0.86571878	      0.92430510	      0.20416459	      0.13650392	      0.00000000	      0.00000000	      0.01745329
     10.20000000	      8.49604777	     -0.13560701	     -0.34747472	      3.02295149	      1.19027980	     -0.38900319	      0.18650921	     -0.28358045	      0.41278946	      0.05843618	      1.09521915	      3.30569066	      0.01023822	      0.68247147	     -0.01207979	     -0.00369242	      5.95417296	     -0.63289221	     -2.21267647	      2.95995043	      0.02859985	     -1.02542372	     -1.09068077	      0.67845553	      0.26108922	      0.75776834	      0.00000000	      0.00000000	      0.01745329
     10.23333400	      8.38750315	     -0.14168974	     -0.32149685	      3.01937990	      1.17415373	     -0.39935844	      0.20150924	     -0.36039167	      0.44660346	      0.01937397	      1.13027757	      3.31041961	      0.05282829	      0.76132821	     -0.07498116	     -0.01845482	      5.99176643	     -0.63493625	     -2.34679779	      2.62348103	      0.00067608	     -0.72665092	     -1.00431605	      1.05518591	      0.09887729	      0.15064243	      0.00000000	      0.00000000	      0.01745329
     10.26666700	      8.32044173	     -0.09672465	     -0.29868352	      3.01221113	      1.15948596	     -0.40498930	      0.16984918	     -0.41611863	      0.52097005	     -0.18912248	      1.17762144	      3.25552273	      0.04067340	      0.87774529	     -0.10174271	     -0.00961557	      6.06816116	     -0.68402749	     -2.29526825	      2.47967536	      0.00257332	     -0.62549860	     -1.20866941	      1.17823256	      0.14221189	     -0.23367858	      0.00000000	      0.00000000	      0.01745329
     10.30000000	      8.29542595	     -0.07917582	     -0.32598088	      3.01393310	      1.15216981	     -0.40914296	      0.14427129	     -0.42005648	      0.50121442	     -0.17110157	      1.23544425	      3.27796004	      0.02565494	      0.90957782	     -0.06815115	     -0.02233901	      6.08339927	     -0.70338930	     -2.19022456	      3.77526999	      0.10183527	     -0.23091195	     -1.18381127	      1.31447615	      0.11588448	     -0.26579406	      0.00000000	      0.00000000	      0.01745329
     10.33333400	      8.28791135	     -0.08238097	     -0.32191624	      3.01523836	      1.15084288	     -0.40963715	      0.15611996	     -0.43469063	      0.49879227	     -0.17823940	      1.23192179	      3.27840284	      0.02681266	      0.90714596	     -0.07178221	     -0.02210665	      6.08295611	     -0.70826249	     -2.18803504	      3.78445523	      0.10694768	     -0.22264489	     -1.17122771	      1.33237924	      0.11367023	     -0.25092857	      0.00000000	      0.00000000	      0.01745329
     10.36666700	      8.06503874	     -0.12527719	     -0.26000391	      3.00743113	      1.11376791	     -0.42625144	      0.25744583	     -0.36814329	      0.48075013	     -0.21410659	      1.26248315	      3.31659226	      0.15294476	      1.05786749	     -0.21672859	     -0.22739650	      6.16222942	     -0.68176875	     -1.96461982	      3.87255377	      0.15574901	     -0.28406301	     -1.21636278	      1.26537951	      0.10836315	     -0.25300968	      0.00000000	      0.00000000	      0.01745329
     10.40000000	      7.95937566	     -0.16802627	     -0.20936124	      2.99820144	      1.09478905	     -0.44192969	      0.36808632	     -0.37694863	      0.43672046	     -0.26431364	      1.23293077	      3.34733400	      0.21501688	      1.13480486	     -0.32149355	     -0.31722291	      6.20586718	     -0.64618455	     -1.93327317	      3.93285772	      0.21773923	     -0.47901267	     -1.27036015	      1.21052617	      0.09743671	     -0.22492897	      0.00000000	      0.00000000	      0.01745329
     10.43333400	      7.74196703	     -0.24555771	     -0.15086362	      2.99157289	      1.07035667	     -0.45473731	      0.37353001	     -0.30820205	      0.36630968	     -0.30105766	      1.22013736	      3.33017175	      0.40844428	      1.17742669	     -0.42016822	     -0.56187373	      6.26670386	     -0.62868863	     -2.05280048	      3.87710668	      0.42497200	     -0.52475393	     -1.44700179	      1.25376978	      0.06126125	     -0.28060151	      0.00000000	      0.00000000	      0.01745329
     10.46666700	      7.71751209	     -0.25615912	     -0.13730722	      2.99236869	      1.05725424	     -0.46298275	      0.40035057	     -0.36315810	      0.36776721	     -0.30300035	      1.23654695	      3.33004861	      0.43403337	      1.23226061	     -0.43098220	     -0.55527871	      6.28218549	     -0.66559524	     -2.05416370	      3.88831928	      0.43125350	     -0.48905049	     -1.43219076	      1.26233746	      0.05206510	     -0.28009511	      0.00000000	      0.00000000	      0.01745329
     10.50000000	      7.69400974	     -0.26430896	     -0.11596185	      2.98826285	      1.03925453	     -0.48266016	      0.42695872	     -0.35162097	      0.33566540	     -0.29402220	      1.26696851	      3.33294633	      0.45369646	      1.33775477	     -0.44792677	     -0.50916096	      6.29898053	     -0.70663875	     -2.08054468	      3.97073958	      0.44426561	     -0.37751025	     -1.43459973	      1.35594021	      0.04159309	     -0.25809661	      0.00000000	      0.00000000	      0.01745329
     10.53333400	      7.58214965	     -0.23513865	     -0.11490992	      2.98165057	      1.01095828	     -0.48433949	      0.37323822	     -0.28832295	      0.31318253	     -0.22234531	      1.35699530	      3.30801412	      0.51321821	      1.43038918	     -0.44111854	     -0.63537820	      6.36285569	     -0.53419816	     -2.09651719	      4.00520087	      0.47685521	     -0.38441814	     -1.46075971	      1.39342752	     -0.00681436	     -0.36260461	      0.00000000	      0.00000000	      0.01745329
     10.56666700	      7.56901903	     -0.24187311	     -0.08201635	      2.98836523	      0.99208694	     -0.48757700	      0.36261938	     -0.33782804	      0.25903252	     -0.17427445	      1.35249473	      3.35455410	      0.52405270	      1.49541673	     -0.47231199	     -0.62647335	      6.35889427	     -0.39418015	     -2.12883610	      3.98327503	      0.51212797	     -0.30232304	     -1.34735466	      1.37413365	     -0.13103366	     -0.33434872	      0.00000000	      0.00000000	      0.01745329
     10.60000000	      7.54464774	     -0.24636703	     -0.07956838	      2.98652875	      0.98605292	     -0.48952005	      0.37506434	     -0.31344424	      0.24409091	     -0.17493825	      1.35573179	      3.37026641	      0.53157653	      1.51233550	     -0.47459367	     -0.63272600	      6.37516098	     -0.45766530	     -2.19098600	      4.02602555	      0.51786901	     -0.30049119	     -1.34914041	      1.40229986	     -0.13806135	     -0.34496506	      0.00000000	      0.00000000	      0.01745329
     10.63333400	      7.52917569	     -0.24746744	     -0.07208146	      2.98598680	      0.97997765	     -0.49321181	      0.37599201	     -0.30617569	      0.25178580	     -0.21455307	      1.34729235	      3.38874896	      0.54055435	      1.53015407	     -0.47883603	     -0.63193900	      6.37464881	     -0.38012553	     -2.27836696	      4.02886286	      0.52183709	     -0.30336409	     -1.31659258	      1.42072383	     -0.15476409	     -0.35150398	      0.00000000	      0.00000000	      0.01745329
     10.66666700	      7.47418384	     -0.17405935	     -0.04187998	      2.97945542	      0.96476804	     -0.50993104	      0.27471036	     -0.25533117	      0.27635242	     -0.32622296	      1.36249467	      3.33100828	      0.55643954	      1.62250945	     -0.59940434	     -0.64855830	      6.49946110	     -0.32447999	     -2.44826049	      4.00530307	      0.57195906	     -0.30920815	     -1.40895111	      1.44657641	     -0.08075777	     -0.26802841	      0.00000000	      0.00000000	      0.01745329
     10.70000000	      7.49469814	     -0.17592497	     -0.02178386	      2.98525261	      0.96244294	     -0.52733164	      0.24886631	     -0.26878592	      0.30860503	     -0.36698496	      1.32871027	      3.33481121	      0.57962669	      1.65068449	     -0.62174651	     -0.64855273	      6.46461489	     -0.31248351	     -2.53097640	      3.98205406	      0.57578616	     -0.30391146	     -1.38993298	      1.49705416	     -0.08843750	     -0.28718721	      0.00000000	      0.00000000	      0.01745329
     10.73333400	      7.50041268	     -0.17782572	      0.00055023	      2.98835052	      0.95528226	     -0.53393126	      0.26315717	     -0.27295061	      0.31848243	     -0.41498526	      1.32448594	      3.32658890	      0.59956770	      1.68253114	     -0.63948133	     -0.64501965	      6.44409626	     -0.31377571	     -2.54351818	      3.98806308	      0.58423641	     -0.29358846	     -1.38127025	      1.49489238	     -0.09291171	     -0.29486354	      0.00000000	      0.00000000	      0.01745329
     10.76666700	      7.54622466	     -0.16308702	     -0.11700557	      2.99173486	      0.95857578	     -0.53608371	      0.27398781	     -0.29247669	      0.60878942	     -0.55087572	      1.42584862	      3.33551272	      0.56242266	      1.67333318	     -0.55150725	     -0.74721226	      6.43309809	     -0.29460145	     -2.51844525	      3.96456280	      0.87428410	     -0.27524557	     -1.37854151	      1.50331701	     -0.07165516	     -0.33150612	      0.00000000	      0.00000000	      0.01745329
     10.80000000	      7.54216742	     -0.18438804	     -0.09009774	      2.99185688	      0.95891636	     -0.53826789	      0.30136958	     -0.26886175	      0.56235740	     -0.56609170	      1.38864120	      3.35869146	      0.56745423	      1.67464451	     -0.56698350	     -0.68460056	      6.42934518	     -0.27311670	     -2.54842882	      3.95889763	      0.90971075	     -0.32744134	     -1.43136912	      1.48885673	     -0.04005656	     -0.26364664	      0.00000000	      0.00000000	      0.01745329
     10.83333400	      7.54414751	     -0.17832112	     -0.09070140	      2.99341167	      0.95942344	     -0.53772600	      0.28321233	     -0.27196714	      0.55809219	     -0.55618441	      1.39197968	      3.34740629	      0.56750162	      1.67226786	     -0.56215923	     -0.68265804	      6.43457687	     -0.28527894	     -2.52526128	      3.93204353	      0.91849106	     -0.34072863	     -1.43653612	      1.47120288	     -0.03841642	     -0.27880702	      0.00000000	      0.00000000	      0.01745329
     10.86666700	      7.61956416	     -0.17965282	     -0.06831220	      2.99605680	      0.96182552	     -0.54301716	      0.27259958	     -0.31968859	      0.50875518	     -0.54788065	      1.36257138	      3.35329592	      0.52070485	      1.68529969	     -0.57626434	     -0.66824911	      6.38157934	     -0.28052315	     -2.53227325	      3.89692306	      0.95151770	     -0.30690062	     -1.46504340	      1.48197958	     -0.02721083	     -0.27078539	      0.00000000	      0.00000000	      0.01745329
     10.90000000	      7.62849815	     -0.17998042	     -0.05362413	      2.99880771	      0.96467177	     -0.54076737	      0.27435329	     -0.31858651	      0.48199576	     -0.55568758	      1.35084274	      3.33630408	      0.53029440	      1.66612867	     -0.57265974	     -0.65880411	      6.37035446	     -0.29647787	     -2.50314987	      3.85711406	      0.95903410	     -0.30888068	     -1.47102085	      1.44883915	     -0.02708375	     -0.26122375	      0.00000000	      0.00000000	      0.01745329
     10.93333400	      7.69250442	     -0.20820379	     -0.03429402	      3.00262270	      0.96690251	     -0.54091775	      0.30334044	     -0.36937794	      0.42161861	     -0.49834168	      1.32371527	      3.35103571	      0.51487544	      1.65774802	     -0.59720776	     -0.63554582	      6.32773045	     -0.25493320	     -2.41970923	      3.83147239	      0.97890798	     -0.27733180	     -1.49715737	      1.40534240	     -0.02761522	     -0.23874479	      0.00000000	      0.00000000	      0.01745329
     10.96666700	      7.71084320	     -0.20697588	     -0.04543423	      3.00298722	      0.97086157	     -0.53850976	      0.29183112	     -0.35386050	      0.40493235	     -0.46595881	      1.32423747	      3.35270353	      0.51324024	      1.64332725	     -0.58721397	     -0.63461154	      6.32686682	     -0.25069964	     -2.38295599	      3.80935013	      0.98028366	     -0.28967633	     -1.51041229	      1.38682854	     -0.02505837	     -0.24224017	      0.00000000	      0.00000000	      0.01745329
     11.00000000	      7.82416005	     -0.23603662	     -0.00724965	      3.00446935	      0.98134409	     -0.53744967	      0.27045646	     -0.47249595	      0.22288259	     -0.30457138	      1.25127817	      3.38794018	      0.45707883	      1.62360412	     -0.57354783	     -0.51002484	      6.22764205	     -0.46726910	     -2.32416091	      3.73075921	      0.95573319	     -0.21083281	     -1.46411094	      1.32537413	     -0.06980443	     -0.27002884	      0.00000000	      0.00000000	      0.01745329
     11.03333400	      7.82622307	     -0.23525113	     -0.01352322	      3.00478064	      1.00087959	     -0.53341967	      0.24708182	     -0.46466812	      0.22082527	     -0.29966913	      1.22858300	      3.34405235	      0.48299542	      1.55398571	     -0.58659833	     -0.48888404	      6.22230950	     -0.47300782	     -2.29762502	      3.64002278	      0.94739104	     -0.24375136	     -1.43724200	      1.23870915	     -0.07871290	     -0.30927093	      0.00000000	      0.00000000	      0.01745329
     11.06666700	      7.88874867	     -0.26140302	     -0.03516060	      3.00359885	      1.02234943	     -0.53294282	      0.29352978	     -0.43954326	      0.23852716	     -0.29042343	      1.19616709	      3.35237762	      0.46382066	      1.48882332	     -0.55855242	     -0.37069598	      6.16739940	     -0.54835112	     -2.26646694	      3.63682157	      0.95435408	     -0.23563004	     -1.24749641	      1.26535904	     -0.13206815	     -0.28708239	      0.00000000	      0.00000000	      0.01745329
     11.10000000	      7.91480832	     -0.24757019	     -0.06208206	      3.00011642	      1.04441664	     -0.51898184	      0.30213608	     -0.33843112	      0.22767085	     -0.25552656	      1.19063411	      3.30193080	      0.43916446	      1.39377743	     -0.52784456	     -0.30435495	      6.15570426	     -0.60930114	     -2.29332109	      3.68299976	      0.95350722	     -0.25922884	     -1.26484875	      1.24786300	     -0.12112249	     -0.32661538	      0.00000000	      0.00000000	      0.01745329
     11.13333400	      7.99702226	     -0.22038898	     -0.09120547	      2.99784732	      1.06539102	     -0.51733395	      0.25415043	     -0.35170527	      0.23970048	     -0.23026360	      1.16922013	      3.29618571	      0.36354952	      1.34113750	     -0.51365178	     -0.30647418	      6.12720754	     -0.53891244	     -2.30513560	      3.65672547	      0.94457332	     -0.28288447	     -1.22074048	      1.20473217	     -0.12290786	     -0.35751536	      0.00000000	      0.00000000	      0.01745329
     11.16666700	      8.04818316	     -0.21420390	     -0.08636054	      3.00265483	      1.08358439	     -0.51743761	      0.24809294	     -0.36480326	      0.26835035	     -0.24121494	      1.12822359	      3.28143894	      0.33873761	      1.29742205	     -0.51246734	     -0.28065961	      6.08496084	     -0.53503013	     -2.25181327	      3.58490097	      0.92628934	     -0.28929889	     -1.14006172	      1.08950536	     -0.11565777	     -0.37749063	      0.00000000	      0.00000000	      0.01745329
     11.20000000	      8.17798445	     -0.20553287	     -0.11172531	      3.01059787	      1.11485059	     -0.51454400	      0.31340847	     -0.36432850	      0.32727705	     -0.24830734	      1.07687397	      3.31199800	      0.25932601	      1.19797193	     -0.44197093	     -0.25675856	      5.97383143	     -0.54437186	     -2.17496971	      3.59043425	      0.91759872	     -0.21361650	     -1.01060472	      0.94174872	     -0.09282723	     -0.20210324	      0.00000000	      0.00000000	      0.01745329
     11.23333400	      8.31111940	     -0.18574217	     -0.16944556	      3.00432796	      1.13292985	     -0.50136036	      0.32402099	     -0.43747418	      0.41682921	     -0.23140675	      1.08846496	      3.38391897	      0.12113836	      1.14115237	     -0.36978922	     -0.05468792	      5.95401830	     -0.59256639	     -2.16228219	      3.45217754	      0.91299127	     -0.26997035	     -0.96522147	      0.84690228	      0.01945197	     -0.26323196	      0.00000000	      0.00000000	      0.01745329
     11.26666700	      8.31691930	     -0.21600864	     -0.11589720	      3.00662617	      1.14601228	     -0.49660146	      0.24091232	     -0.20971964	      0.21983783	     -0.10260609	      0.99230524	      3.37678273	      0.15455116	      1.06577613	     -0.42558474	     -0.09211167	      5.91943356	     -0.56891968	     -2.02681639	      3.16032553	      0.94667126	     -0.10099352	     -0.93849115	      0.98193671	      0.78954097	      0.26979225	      0.00000000	      0.00000000	      0.01745329
     11.30000000	      8.45753453	     -0.12312486	     -0.19491632	      3.01055273	      1.16014665	     -0.47154593	      0.18240762	     -0.19164864	      0.25955512	     -0.00888821	      1.06544302	      3.38124390	     -0.01671671	      1.00622601	     -0.21094194	     -0.17861171	      5.86334007	     -0.62076891	     -2.17059496	      3.27564076	      0.94443933	     -0.23198528	     -0.77057822	      0.96554757	      0.79418940	     -0.25684792	      0.00000000	      0.00000000	      0.01745329
     11.33333400	      8.57028943	     -0.10658628	     -0.21837132	      3.01472310	      1.17490854	     -0.46169546	      0.16143081	     -0.16448211	      0.24535913	      0.03960189	      1.06086210	      3.41191739	     -0.09459939	      0.95138459	     -0.14985455	     -0.07359828	      5.84605918	     -0.64734894	     -2.25141120	      3.30649173	      0.92442974	     -0.21302032	     -0.82687223	      0.87140451	      0.78026586	     -0.07242228	      0.00000000	      0.00000000	      0.01745329
     11.36666700	      8.71104255	     -0.04871447	     -0.27727995	      3.01947936	      1.19009366	     -0.43947063	      0.14301662	     -0.25538436	      0.24256482	      0.18289929	      1.11164373	      3.45107080	     -0.24630059	      0.87471270	      0.02325094	     -0.13412720	      5.83286965	     -0.64644109	     -2.15321119	      3.21812670	      0.92870390	     -0.12668982	     -0.84727918	      0.72390919	      0.78415074	      0.05019929	      0.00000000	      0.00000000	      0.01745329
     11.40000000	      8.75150973	     -0.03835963	     -0.22740438	      3.02362882	      1.19511259	     -0.43616182	      0.12005142	     -0.39108523	      0.22974835	      0.09427377	      1.05507960	      3.43809599	     -0.26232133	      0.86170110	     -0.01290954	     -0.11866816	      5.84266302	     -0.64764663	     -2.33020967	      3.13755029	      0.90403019	     -0.16434419	     -0.94399843	      0.74584853	      0.77084073	      0.12880931	      0.00000000	      0.00000000	      0.01745329
     11.43333400	      8.80530214	     -0.02519347	     -0.35095516	      3.03309843	      1.19584865	     -0.40685829	      0.16476438	     -0.36102407	      0.35687130	      0.01393368	      1.15729897	      3.35935529	     -0.26353605	      0.79169105	      0.19657870	     -0.15569557	      5.84347461	     -0.69413365	     -1.95092345	      3.63194814	     -0.09652613	     -1.22313427	     -1.08636071	     -0.22724347	     -0.06329110	      1.40506406	      0.00000000	      0.00000000	      0.01745329
     11.46666700	      8.97300719	     -0.00532966	     -0.31230988	      3.04286679	      1.21059579	     -0.40592344	      0.10821711	     -0.29730112	      0.23481317	      0.17260841	      1.07801980	      3.39720307	     -0.34155888	      0.74043599	      0.20865754	     -0.05544078	      5.82963626	     -0.67907320	     -1.95987277	      3.48378592	      0.04740515	     -0.70060232	     -1.19010907	     -0.07244733	      0.02985638	      0.57344679	      0.00000000	      0.00000000	      0.01745329
     11.50000000	      9.08080940	      0.04622617	     -0.26853584	      3.04972372	      1.22475254	     -0.39593494	      0.10560600	     -0.39060086	      0.20711715	      0.23506416	      1.01509970	      3.38410691	     -0.41815109	      0.71404476	      0.26779517	     -0.17729083	      5.83858871	     -0.63502310	     -1.94676171	      3.22406787	     -0.01052483	     -0.56384950	     -1.16096688	     -0.07997971	      0.00977417	      0.08476985	      0.00000000	      0.00000000	      0.01745329
     11.53333400	      9.22363083	      0.04095697	     -0.25608070	      3.05587330	      1.23016253	     -0.38350190	      0.09019965	     -0.25512805	      0.19391764	      0.22041649	      0.94499289	      3.43052394	     -0.46521156	      0.62524670	      0.30696618	     -0.11642251	      5.84458715	     -0.60844984	     -1.90907711	      3.44941469	      0.03948695	     -0.71089828	     -1.06439417	      0.17878800	     -0.00820295	     -0.06930030	      0.00000000	      0.00000000	      0.01745329
     11.56666700	      9.26077039	      0.02996067	     -0.25574771	      3.06264783	      1.23569371	     -0.37648715	      0.07956496	     -0.19761246	      0.20445929	      0.21322217	      0.93893336	      3.42971444	     -0.45415115	      0.62647284	      0.29005782	     -0.12310682	      5.85339071	     -0.52357328	     -1.93436019	      3.38796908	      0.04527959	     -0.75080383	     -1.07752976	      0.11263993	     -0.00364902	     -0.09888620	      0.00000000	      0.00000000	      0.01745329
     11.60000000	      9.44081836	      0.02975761	     -0.20411051	      3.06448124	      1.24331084	     -0.36510061	      0.08167941	     -0.20854410	      0.16573921	      0.18732062	      0.76113134	      3.38278259	     -0.47244034	      0.55184760	      0.40905490	     -0.26408923	      5.80622090	     -0.50788109	     -1.97482348	      3.39172469	      0.15644746	     -0.76681745	     -1.04739715	      0.14748752	      0.01022190	     -0.11433716	      0.00000000	      0.00000000	      0.01745329
     11.63333400	      9.50849166	      0.02705502	     -0.19771488	      3.06535099	      1.24534777	     -0.36230175	      0.04457574	     -0.07769425	      0.20681172	      0.13055252	      0.71628050	      3.37339570	     -0.46932480	      0.54631661	      0.41300088	     -0.30052358	      5.79586743	     -0.44320861	     -2.06929831	      3.47184271	      0.17896790	     -1.00755201	     -1.07118061	      0.30015680	      0.05744150	     -0.31250458	      0.00000000	      0.00000000	      0.01745329
     11.66666700	      9.61756908	      0.05354374	     -0.17348299	      3.06827893	      1.24247407	     -0.34456016	      0.01726161	     -0.13385189	      0.13533190	      0.17476946	      0.65055955	      3.36180379	     -0.52702782	      0.53952697	      0.43291694	     -0.33502919	      5.82287560	     -0.43953404	     -2.08033256	      3.35336841	      0.23151776	     -0.96474503	     -1.13276458	     -0.01970633	      0.06606477	      0.42229087	      0.00000000	      0.00000000	      0.01745329
     11.70000000	      9.68214808	      0.05093811	     -0.17395329	      3.07472564	      1.24000959	     -0.32468608	     -0.00980361	     -0.05255137	      0.13016257	      0.17933459	      0.62715535	      3.36188673	     -0.53936589	      0.54056828	      0.47335445	     -0.32640578	      5.82809041	     -0.47182580	     -2.09766064	      3.38229673	      0.19583572	     -0.90996866	     -1.16720920	     -0.04194181	      0.05410022	      0.42352871	      0.00000000	      0.00000000	      0.01745329
     11.73333400	      9.75459722	      0.03690131	     -0.18154889	      3.07819018	      1.23722762	     -0.31166694	      0.01294877	     -0.02517240	      0.13352689	      0.20146132	      0.57621039	      3.33638089	     -0.52113661	      0.55040884	      0.53372215	     -0.35057256	      5.80980659	     -0.49197380	     -2.10815793	      3.24257853	      0.13209250	     -0.75545082	     -1.15625664	     -0.19672109	      0.07719812	      0.49856135	      0.00000000	      0.00000000	      0.01745329
     11.76666700	      9.87905795	      0.04633090	     -0.17529529	      3.08217931	      1.23527365	     -0.29866229	     -0.01798485	     -0.01315779	      0.12797514	      0.22891092	      0.46957377	      3.29252654	     -0.51981543	      0.55170821	      0.57044747	     -0.28232699	      5.85195469	     -0.53475155	     -2.13608085	      3.11986151	      0.14408462	     -0.48528504	     -1.20597859	     -0.17337510	      0.01510831	      0.42518170	      0.00000000	      0.00000000	      0.01745329
     11.80000000	      9.92797385	      0.04064374	     -0.17490868	      3.08219602	      1.22670357	     -0.29256996	     -0.03026515	      0.05074093	      0.11629949	      0.25354408	      0.47999886	      3.34404027	     -0.54890045	      0.58963085	      0.59717523	     -0.29276395	      5.83769404	     -0.54649914	     -2.12780460	      3.01482591	      0.18861084	     -0.30567506	     -1.25070052	     -0.22358755	     -0.02057915	      0.41395607	      0.00000000	      0.00000000	      0.01745329
     11.83333400	     10.00688184	      0.03427667	     -0.21291201	      3.08575509	      1.22151361	     -0.28451135	     -0.03290228	      0.12930815	      0.12641265	      0.25070928	      0.46474179	      3.36679692	     -0.54992623	      0.55254947	      0.66026487	     -0.27166980	      5.84944870	     -0.54695967	     -2.11797252	      3.07930966	      0.21747406	     -0.39525186	     -1.23411541	     -0.31668375	     -0.00870507	      0.55477166	      0.00000000	      0.00000000	      0.01745329
     11.86666700	     10.21572703	      0.02668863	     -0.26710231	      3.08852504	      1.21290190	     -0.28282693	      0.06519530	     -0.01673024	      0.16188122	      0.27544844	      0.41162397	      3.31830707	     -0.48511538	      0.64014235	      0.82490672	     -0.17637948	      5.89538150	     -0.62601213	     -2.17810166	      2.73035058	      0.35791312	      0.02238679	     -1.12482329	     -0.57019144	     -0.05481852	      0.57787147	      0.00000000	      0.00000000	      0.01745329
     11.90000000	     10.23706433	      0.04290569	     -0.25642777	      3.09434066	      1.21250771	     -0.27806246	     -0.05104833	      0.20496400	      0.11100573	      0.23300936	      0.40354811	      3.34878997	     -0.51442433	      0.62867619	      0.81145071	     -0.20096366	      5.91640364	     -0.60592983	     -2.22442797	      3.06029913	      0.35972969	     -0.32162411	     -1.11863862	     -0.34934439	     -0.09128074	      0.49386274	      0.00000000	      0.00000000	      0.01745329
     11.93333400	     10.25378194	      0.07131724	     -0.31063317	      3.09769980	      1.20522550	     -0.28051193	     -0.14318567	      0.35231605	      0.14510143	      0.21426445	      0.46185798	      3.30740075	     -0.54654146	      0.65850128	      0.88303436	     -0.23679220	      5.92085700	     -0.59831914	     -2.19498621	      3.42884046	     -0.01659085	     -0.76973867	     -0.99664280	     -0.39798291	     -0.12341719	      0.67363523	      0.00000000	      0.00000000	      0.01745329
     11.96666700	     10.35241871	      0.07054077	     -0.31745722	      3.10333855	      1.20371360	     -0.27997462	     -0.15000271	      0.38685749	      0.19652592	      0.22602150	      0.38889569	      3.30888330	     -0.52878302	      0.60953829	      0.94317252	     -0.28146026	      5.93193430	     -0.58323352	     -2.31342471	      2.94355979	      0.03370044	     -0.78401812	     -0.99019038	     -0.48718868	     -0.14858008	      1.05399998	      0.00000000	      0.00000000	      0.01745329
     12.00000000	     10.50722270	      0.09656009	     -0.30860666	      3.10107906	      1.20169542	     -0.27291571	     -0.11579610	      0.19650150	      0.23503111	      0.09640264	      0.21566920	      3.28528387	     -0.50591379	      0.55515970	      0.98436462	     -0.27096437	      5.99909258	     -0.62783751	     -2.27801802	      2.95020105	     -0.18658139	     -0.83946142	     -0.83958059	     -0.40356543	     -0.21025010	      0.68864576	      0.00000000	      0.00000000	      0.01745329
     12.03333400	     10.64699980	      0.12083709	     -0.27555133	      3.09691569	      1.19391725	     -0.26125156	     -0.12508506	      0.09276370	      0.24018374	      0.03315076	     -0.03555925	      3.20846171	     -0.44548946	      0.44208807	      0.98052684	     -0.22293641	      6.07908100	     -0.67893030	     -2.28790161	      3.05817270	     -0.19750124	     -0.95773262	     -0.84499022	     -0.20885312	     -0.08677838	      0.82890334	      0.00000000	      0.00000000	      0.01745329
     12.06666700	     10.70845954	      0.05771212	     -0.36175725	      3.09788378	      1.18310828	     -0.26044564	     -0.17956934	      0.31824561	      0.48933714	     -0.11391960	     -0.06909808	      3.02855375	     -0.33969005	      0.41079375	      1.13369826	     -0.13679269	      6.05431969	     -0.76799600	     -2.31691844	      2.35096998	      0.23790806	     -0.08624531	     -0.73415352	      0.02424313	     -0.32666630	      0.67893622	      0.00000000	      0.00000000	      0.01745329
     12.10000000	     10.75015630	      0.06551901	     -0.38989238	      3.10327895	      1.17449243	     -0.25806845	     -0.24974453	      0.39670196	      0.58948296	     -0.18999327	     -0.05110690	      3.01449060	     -0.34898538	      0.43509658	      1.18988589	     -0.12779172	      6.08366527	     -0.80479211	     -2.32735665	      2.31143760	      0.27657047	     -0.06920018	     -0.63434865	     -0.28893293	     -0.28122693	      1.30695897	      0.00000000	      0.00000000	      0.01745329
     12.13333400	     10.74457916	      0.05481759	     -0.40838667	      3.10960749	      1.16722293	     -0.25771625	     -0.27408000	      0.44634912	      0.62623203	     -0.18500745	      0.00710679	      3.00390669	     -0.36711085	      0.51026470	      1.22860960	     -0.10409343	      6.08407525	     -0.84333122	     -2.32530309	      2.20007423	      0.30138355	     -0.00660108	     -0.74093831	     -0.60324686	     -0.40638471	      0.49056789	      0.00000000	      0.00000000	      0.01745329
     12.16666700	     11.00908568	      0.09189384	     -0.16612563	      3.10498371	      1.14132688	     -0.23130598	     -0.10209303	      0.42565323	      0.34918500	     -0.29214236	     -0.37707928	      3.00897144	     -0.25005987	      0.51287177	      1.08689299	      0.06192192	      6.30572430	     -0.98148899	     -2.04939782	      2.06117570	      0.17084123	      0.24685841	     -0.69129501	     -0.41658537	     -0.50713766	      0.30425854	      0.00000000	      0.00000000	      0.01745329
     12.20000000	     11.18826898	      0.10219523	     -0.10982737	      3.09594717	      1.12490052	     -0.22400875	     -0.10100361	      0.33025991	      0.28850449	     -0.28883639	     -0.44421837	      3.09705444	     -0.15380713	      0.55063046	      1.10908428	      0.10188894	      6.41150656	     -1.03756732	     -2.05419831	      1.98984835	      0.03371250	      0.30405127	     -0.66339872	     -0.48971082	     -0.63265471	      0.36235371	      0.00000000	      0.00000000	      0.01745329
     12.23333400	     11.24569653	      0.11599809	     -0.09863141	      3.09566413	      1.11113508	     -0.21913900	     -0.16472910	      0.38390192	      0.28539283	     -0.27544246	     -0.45882742	      3.07976585	     -0.13261018	      0.60075547	      1.14766616	      0.08728204	      6.44898931	     -1.09453731	     -2.03300435	      1.99582973	      0.02678524	      0.31095955	     -0.69009198	     -0.52037031	     -0.64937863	      0.32947243	      0.00000000	      0.00000000	      0.01745329
     12.26666700	     11.27337280	      0.13247534	     -0.09044567	      3.09323861	      1.09318765	     -0.21399263	     -0.18825539	      0.45054376	      0.26340579	     -0.24106041	     -0.44765275	      3.08993203	     -0.13777696	      0.69691416	      1.18871800	      0.07575405	      6.46793486	     -1.15526730	     -2.05688964	      1.96334260	      0.02845808	      0.28421217	     -0.71764108	     -0.54903743	     -0.69090820	      0.25000718	      0.00000000	      0.00000000	      0.01745329
     12.30000000	     11.36684997	      0.13611475	     -0.09166479	      3.08736367	      1.08159977	     -0.21492629	     -0.21046112	      0.52336311	      0.23413307	     -0.20419302	     -0.42335952	      3.14834866	     -0.08882735	      0.75264327	      1.26407375	      0.08130968	      6.52217891	     -1.21614246	     -2.02594251	      2.04610304	      0.02025846	      0.28762097	     -0.73332632	     -0.49490428	     -0.70141283	      0.24309265	      0.00000000	      0.00000000	      0.01745329
     12.33333400	     11.38287006	      0.13867740	     -0.08620793	      3.08848454	      1.07554475	     -0.21383303	     -0.22958224	      0.55023103	      0.23682158	     -0.21245096	     -0.43392388	      3.16184900	     -0.08602303	      0.74298150	      1.26984369	      0.07932443	      6.53039953	     -1.22428945	     -2.03203291	      2.03135087	      0.02093106	      0.27353408	     -0.68028581	     -0.55770480	     -0.70835140	      0.20622549	      0.00000000	      0.00000000	      0.01745329
     12.36666700	     11.53108855	      0.10177372	     -0.04983914	      3.07375537	      1.04930518	     -0.20338310	     -0.14093357	      0.58987350	      0.13804337	     -0.15451674	     -0.49972471	      3.18281054	      0.08661101	      0.73745015	      1.34482049	      0.11284930	      6.60478946	     -1.33498249	     -1.88332545	      2.12459554	     -0.00575716	      0.24141542	     -0.70881166	     -0.44418588	     -0.70572953	      0.18232500	      0.00000000	      0.00000000	      0.01745329
     12.40000000	     11.56787952	      0.10649737	     -0.03312927	      3.07327376	      1.02807587	     -0.20211805	     -0.13828676	      0.63950345	      0.11418973	     -0.13831940	     -0.50876443	      3.22883740	      0.10302307	      0.80439219	      1.38490736	      0.08560287	      6.62887963	     -1.38991780	     -1.82248293	      2.14244839	     -0.02027231	      0.23627848	     -0.66349405	     -0.43715616	     -0.70626344	      0.18381801	      0.00000000	      0.00000000	      0.01745329
     12.43333400	     11.59360729	      0.10306770	     -0.01860830	      3.06810845	      1.00281931	     -0.19929658	     -0.13760820	      0.62405300	      0.09727969	     -0.10601000	     -0.51141942	      3.27201882	      0.12575801	      0.86800368	      1.43872637	      0.07397510	      6.63740172	     -1.47257055	     -1.80939539	      2.07246333	     -0.02346885	      0.26457663	     -0.65074760	     -0.53149763	     -0.71197922	      0.16911488	      0.00000000	      0.00000000	      0.01745329
     12.46666700	     11.62548881	      0.14033410	     -0.01228603	      3.06369962	      0.98824508	     -0.19967953	     -0.19862446	      0.61168982	      0.07891637	     -0.09908035	     -0.50019327	      3.25972476	      0.14330720	      0.91713855	      1.46581360	      0.03279867	      6.65677402	     -1.49557283	     -1.82182513	      2.04017660	     -0.01997241	      0.26613406	     -0.60340647	     -0.55482130	     -0.71560304	      0.15975552	      0.00000000	      0.00000000	      0.01745329
     12.50000000	     11.66228933	      0.15713018	      0.00709045	      3.06512268	      0.97415738	     -0.19514851	     -0.23229512	      0.61131815	      0.06553010	     -0.08933952	     -0.53734929	      3.28306155	      0.16603906	      0.91468545	      1.48123637	      0.00837307	      6.68532242	     -1.53090039	     -1.83795055	      2.04303195	     -0.02476342	      0.29110644	     -0.56817252	     -0.60818724	     -0.73165192	      0.17160287	      0.00000000	      0.00000000	      0.01745329
     12.53333400	     11.63720930	      0.17630980	      0.03280337	      3.06674272	      0.95961738	     -0.19160718	     -0.24630069	      0.60280076	      0.06155471	     -0.13003031	     -0.56744695	      3.29324116	      0.13931364	      0.93236792	      1.47834184	     -0.02542937	      6.66441751	     -1.58380576	     -1.88553821	      1.95864721	     -0.01925078	      0.25902143	     -0.49341824	     -0.65435474	     -0.73517921	      0.13931851	      0.00000000	      0.00000000	      0.01745329
     12.56666700	     11.66258520	      0.17647567	      0.05331109	      3.06559603	      0.95243292	     -0.18472993	     -0.22318098	      0.66065700	      0.00547145	     -0.11633499	     -0.60168905	      3.28429339	      0.17794778	      0.91871199	      1.47738155	     -0.02864676	      6.68069793	     -1.60978777	     -1.82175098	      2.03847163	     -0.04699325	      0.27475424	     -0.47024914	     -0.61033093	     -0.73774311	      0.16391523	      0.00000000	      0.00000000	      0.01745329
     12.60000000	     11.66574600	      0.19845892	      0.06384181	      3.06648642	      0.94916142	     -0.18614270	     -0.24008714	      0.70572958	     -0.01961801	     -0.12145770	     -0.60832201	      3.32200907	      0.13687026	      0.93201696	      1.47109032	     -0.05762209	      6.68331480	     -1.61336781	     -1.81829725	      2.09060345	     -0.05270282	      0.23246915	     -0.45869794	     -0.56092770	     -0.74599298	      0.13607149	      0.00000000	      0.00000000	      0.01745329
     12.63333400	     11.68346352	      0.19440774	      0.06092369	      3.06577680	      0.93486008	     -0.18832589	     -0.20372881	      0.75257506	     -0.01765534	     -0.04643746	     -0.59056242	      3.37568821	      0.12297934	      0.99094579	      1.52001993	     -0.06669081	      6.69789172	     -1.65420332	     -1.87139548	      2.16676313	     -0.05233949	      0.23138406	     -0.48511136	     -0.54833269	     -0.76080939	      0.10731692	      0.00000000	      0.00000000	      0.01745329
     12.66666700	     11.69034327	      0.19875111	      0.06249614	      3.06634987	      0.92989841	     -0.18861804	     -0.19812980	      0.75303919	     -0.01351556	     -0.03713960	     -0.59507195	      3.36742644	      0.11754132	      0.99180711	      1.52877637	     -0.07897765	      6.71225765	     -1.66850718	     -1.87132872	      2.17851565	     -0.05360632	      0.23913875	     -0.47938968	     -0.53547936	     -0.76121999	      0.11346494	      0.00000000	      0.00000000	      0.01745329
     12.70000000	     11.68580365	      0.19405072	      0.06647631	      3.06594618	      0.92885471	     -0.18873347	     -0.19091303	      0.75281208	     -0.01018817	     -0.03604171	     -0.60181415	      3.38068976	      0.11307712	      0.98774206	      1.53135089	     -0.06933362	      6.71468760	     -1.67228951	     -1.87674700	      2.18349519	     -0.05541817	      0.24372698	     -0.47537318	     -0.53791168	     -0.76253837	      0.11593558	      0.00000000	      0.00000000	      0.01745329
     12.73333400	     11.68541479	      0.19076196	      0.06377481	      3.06726440	      0.92945824	     -0.18868695	     -0.17795667	      0.74884680	     -0.00580119	     -0.02953943	     -0.60368806	      3.38018807	      0.11022520	      0.98489089	      1.53164979	     -0.07610955	      6.71735566	     -1.67721304	     -1.88900017	      2.19946395	     -0.05630236	      0.24779575	     -0.48029459	     -0.52226852	     -0.76357374	      0.12208173	      0.00000000	      0.00000000	      0.01745329
     12.76666700	     11.66540975	      0.19379603	      0.06785859	      3.06470179	      0.93278919	     -0.18385198	     -0.20448700	      0.73825984	     -0.01106103	     -0.04443969	     -0.62502007	      3.37826123	      0.10253502	      0.95105656	      1.52333215	     -0.06099491	      6.70892021	     -1.67849959	     -1.87203181	      2.19137351	     -0.06141441	      0.24142440	     -0.50272804	     -0.52457650	     -0.76610867	      0.12581570	      0.00000000	      0.00000000	      0.01745329
     12.80000000	     11.65670123	      0.18845981	      0.07732098	      3.06187362	      0.94522569	     -0.18154546	     -0.20532033	      0.70913480	      0.00572578	     -0.05485873	     -0.63333536	      3.36352544	      0.10886711	      0.92237599	      1.48756818	     -0.03667100	      6.70775477	     -1.64816763	     -1.91535503	      2.16993792	     -0.06044176	      0.23676973	     -0.52869868	     -0.50058768	     -0.77011616	      0.13944885	      0.00000000	      0.00000000	      0.01745329
     12.83333400	     11.62920512	      0.19325111	      0.06789654	      3.06476292	      0.95592025	     -0.18485249	     -0.19579413	      0.66074893	      0.00929867	     -0.05985993	     -0.61435299	      3.36453153	      0.07248944	      0.91690644	      1.46547350	     -0.04640293	      6.69590040	     -1.62038225	     -1.88352135	      2.12657751	     -0.07051293	      0.22303596	     -0.52441264	     -0.50958153	     -0.77518402	      0.13338226	      0.00000000	      0.00000000	      0.01745329
     12.86666700	     11.56559593	      0.18609399	      0.06821894	      3.06513185	      0.97257573	     -0.18647082	     -0.19390692	      0.59903834	      0.03115951	     -0.08175939	     -0.61713930	      3.34450967	      0.02606509	      0.87904552	      1.41983907	     -0.02185414	      6.65472361	     -1.58877611	     -1.89657942	      2.04104381	     -0.06873796	      0.22370217	     -0.50832033	     -0.59966712	     -0.78228455	      0.12543536	      0.00000000	      0.00000000	      0.01745329
     12.90000000	     11.54202517	      0.19144088	      0.05040398	      3.06638524	      0.98951237	     -0.19127327	     -0.19550612	      0.62368923	      0.03950633	     -0.05930234	     -0.59442971	      3.33967063	     -0.00242047	      0.85239475	      1.40292092	      0.00201027	      6.66117264	     -1.53645461	     -1.85445471	      2.10729198	     -0.07416645	      0.25382368	     -0.58486536	     -0.55446867	     -0.78680045	      0.16562404	      0.00000000	      0.00000000	      0.01745329
     12.93333400	     11.46389026	      0.18233143	      0.04311891	      3.06535409	      1.01582084	     -0.19376916	     -0.16652511	      0.63775209	      0.04196427	     -0.10170257	     -0.56928645	      3.30847158	     -0.05251037	      0.81924597	      1.34890637	      0.02224297	      6.60690010	     -1.48226911	     -1.73559402	      2.10258110	     -0.09929667	      0.20771879	     -0.57548324	     -0.50106603	     -0.80047481	      0.15400952	      0.00000000	      0.00000000	      0.01745329
     12.96666700	     11.42991978	      0.17645366	      0.03336700	      3.06711328	      1.02939145	     -0.19519795	     -0.15308326	      0.61537685	      0.04530841	     -0.09867893	     -0.55825890	      3.30328239	     -0.07769263	      0.79807299	      1.32992471	      0.04200140	      6.59559048	     -1.45638417	     -1.72611795	      2.10139181	     -0.09992551	      0.19897562	     -0.61088186	     -0.48839378	     -0.80402467	      0.15519452	      0.00000000	      0.00000000	      0.01745329
     13.00000000	     11.31382204	      0.17151649	      0.02630019	      3.06951026	      1.04822423	     -0.20091878	     -0.08960492	      0.67245933	      0.00552299	     -0.10837095	     -0.50775101	      3.27250884	     -0.17154719	      0.81323133	      1.27544169	      0.03804770	      6.51795036	     -1.41871525	     -1.56816836	      2.11911784	     -0.11934718	      0.22234039	     -0.60928262	     -0.43435550	     -0.81318616	      0.14306930	      0.00000000	      0.00000000	      0.01745329
     13.03333400	     11.27193794	      0.15183511	      0.01633374	      3.06900449	      1.06567583	     -0.20297189	     -0.05841188	      0.62096337	      0.01003820	     -0.10401652	     -0.48693227	      3.26856091	     -0.18615446	      0.77711853	      1.23452323	      0.06754456	      6.49433635	     -1.36127371	     -1.56969974	      2.16035366	     -0.11557504	      0.23860509	     -0.65535233	     -0.44356130	     -0.81626394	      0.14856069	      0.00000000	      0.00000000	      0.01745329
     13.06666700	     11.16697926	      0.11820098	      0.02798191	      3.06179543	      1.09387819	     -0.20093682	     -0.01479467	      0.55995394	     -0.03257924	     -0.08168576	     -0.48848910	      3.25445460	     -0.21749541	      0.69665161	      1.12433539	      0.07929228	      6.38325651	     -1.28228699	     -1.62837310	      2.06589316	     -0.07067880	      0.34272292	     -0.65277764	     -0.55195087	     -0.82696478	      0.18752126	      0.00000000	      0.00000000	      0.01745329
     13.10000000	     11.09115108	      0.10948083	      0.02022205	      3.06573822	      1.11685255	     -0.20187568	      0.01078870	      0.55739529	     -0.03693854	     -0.05335053	     -0.44547670	      3.30422114	     -0.28185452	      0.66102166	      1.04154126	      0.07450551	      6.34188382	     -1.18776000	     -1.62600046	      2.11145440	     -0.05034614	      0.29800743	     -0.68347184	     -0.53001077	     -0.83038251	      0.18495715	      0.00000000	      0.00000000	      0.01745329
     13.13333400	     11.02793761	      0.09655816	      0.00867550	      3.06342324	      1.13579308	     -0.20508225	      0.00832788	      0.50969858	     -0.02989888	     -0.06854402	     -0.41582765	      3.31574963	     -0.30230695	      0.63245268	      0.96889275	      0.08603765	      6.29882279	     -1.08210903	     -1.61853127	      2.15751492	     -0.04655463	      0.30705975	     -0.71209502	     -0.53629766	     -0.82772302	      0.20160148	      0.00000000	      0.00000000	      0.01745329
     13.16666700	     10.93995127	      0.10490481	     -0.00071702	      3.06685264	      1.15316891	     -0.21037003	     -0.04484293	      0.51692244	     -0.02669649	     -0.10429125	     -0.33330427	      3.38769372	     -0.38584799	      0.61957149	      0.91740000	      0.07242243	      6.26680281	     -1.02216448	     -1.61276478	      2.28540869	     -0.02417164	      0.27228154	     -0.80329779	     -0.52058682	     -0.81995710	      0.19800344	      0.00000000	      0.00000000	      0.01745329
     13.20000000	     10.86227757	      0.13440973	     -0.03130767	      3.07349359	      1.16686641	     -0.20903905	     -0.12172439	      0.49075965	      0.05311567	     -0.10402677	     -0.23695157	      3.45467589	     -0.47648220	      0.62424209	      0.88671013	      0.00235965	      6.25474488	     -0.97300966	     -1.71027105	      2.33702817	     -0.00073550	      0.24046456	     -0.92763460	     -0.51414407	     -0.82163278	      0.17760342	      0.00000000	      0.00000000	      0.01745329
     13.23333400	     10.72410764	      0.12290968	     -0.10847136	      3.07673808	      1.18979471	     -0.21119089	     -0.20407766	      0.41264411	      0.17418372	     -0.08184995	      0.00942973	      3.50428173	     -0.56931575	      0.65831295	      0.86596685	      0.00050130	      6.20297483	     -0.87126830	     -1.85365124	      2.30763699	     -0.01915990	      0.21129437	     -0.95983482	     -0.65898197	     -0.84798477	      0.20507482	      0.00000000	      0.00000000	      0.01745329
     13.26666700	     10.60346041	      0.11917476	     -0.14072683	      3.07696391	      1.21059672	     -0.21463307	     -0.14534380	      0.31659866	      0.20911886	     -0.07949592	      0.10721809	      3.42798012	     -0.57208032	      0.67417311	      0.81332456	      0.02139134	      6.17712411	     -0.78185482	     -1.90972658	      2.16221754	     -0.05618396	      0.26323101	     -0.85318698	     -0.29761802	     -0.72769963	      0.33731630	      0.00000000	      0.00000000	      0.01745329
     13.30000000	     10.44191482	      0.10526855	     -0.20570081	      3.07626682	      1.22144827	     -0.22516505	     -0.18932652	      0.27390576	      0.26706202	     -0.03491687	      0.20504022	      3.30305756	     -0.53509293	      0.64686074	      0.81303593	     -0.04870037	      6.09379248	     -0.72566118	     -1.97879322	      2.15026249	     -0.06073426	      0.24118431	     -0.86764922	     -0.31590125	     -0.32750792	      0.52061721	      0.00000000	      0.00000000	      0.01745329
     13.33333400	     10.33896963	      0.14414950	     -0.26537675	      3.08163146	      1.22545210	     -0.22750390	     -0.23520427	      0.15848320	      0.33824060	     -0.02674081	      0.28227646	      3.20679890	     -0.56997774	      0.63579730	      0.81421513	     -0.05236768	      6.12377118	     -0.67932271	     -2.06546239	      2.14012340	     -0.05490641	      0.12572959	     -0.85320220	     -0.47737899	     -0.34699551	      0.42789484	      0.00000000	      0.00000000	      0.01745329
     13.36666700	     10.24146747	      0.15235481	     -0.29881320	      3.08466320	      1.23253353	     -0.22745025	     -0.21772493	      0.19934995	      0.35485670	     -0.01628391	      0.29730955	      3.16209274	     -0.57548990	      0.54306950	      0.78324114	     -0.00755179	      6.14074642	     -0.63709979	     -1.94605136	      2.22332539	     -0.06598030	      0.09157480	     -0.73264413	     -0.54659037	     -0.32101485	      0.58994928	      0.00000000	      0.00000000	      0.01745329
     13.40000000	     10.16860510	      0.16219942	     -0.33488106	      3.08820958	      1.23408840	     -0.23156541	     -0.23792550	      0.14288409	      0.38386132	     -0.00835149	      0.32493630	      3.10285320	     -0.58596391	      0.51311648	      0.79738701	      0.01759139	      6.15534961	     -0.63797052	     -1.84138583	      2.21264649	     -0.07154562	      0.02238322	     -0.76388449	     -0.67846460	     -0.34210921	      0.57615414	      0.00000000	      0.00000000	      0.01745329
     13.43333400	     10.01276799	      0.15282844	     -0.39773194	      3.08696613	      1.24347625	     -0.24524822	     -0.20773112	      0.15766301	      0.41989646	      0.00544442	      0.40213199	      3.00411045	     -0.56229652	      0.46016413	      0.78637032	      0.01230230	      6.12148253	     -0.60483693	     -1.64492996	      2.66852124	     -0.21570205	     -0.93208001	     -0.71664671	     -0.75119709	     -0.46751767	      0.40954836	      0.00000000	      0.00000000	      0.01745329
     13.46666700	      9.93552799	      0.13119252	     -0.35269838	      3.08694379	      1.24824356	     -0.25013475	     -0.19251502	      0.14242085	      0.35376652	      0.05953868	      0.34796601	      2.96013695	     -0.53798414	      0.39776658	      0.73383619	     -0.00917242	      6.09207628	     -0.64198025	     -1.76123228	      2.50290852	     -0.32003131	     -0.76992578	     -1.28521873	     -0.75570735	     -0.05467950	      0.60086030	      0.00000000	      0.00000000	      0.01745329
     13.50000000	      9.75210701	      0.10912631	     -0.33929802	      3.08294937	      1.25479259	     -0.25108720	     -0.23095290	      0.32515158	      0.37426661	      0.13706180	      0.42891401	      2.92764450	     -0.50920095	      0.38382342	      0.63336639	     -0.04348292	      6.04852140	     -0.60290627	     -1.88769886	      2.57970731	     -0.41302766	     -0.78168360	     -1.47264971	     -0.49948112	      0.02852392	      0.50174920	      0.00000000	      0.00000000	      0.01745329
     13.53333400	      9.62122177	      0.05093303	     -0.28126350	      3.07738206	      1.26157807	     -0.26779076	     -0.17794327	      0.37144867	      0.24596108	      0.22480856	      0.65685105	      3.27835131	     -0.47353576	      0.39800640	      0.52419882	     -0.13315210	      5.94952937	     -0.55393664	     -1.97434915	      2.69614680	     -0.30518184	     -0.23020430	     -1.49935145	     -0.34949564	      0.11792424	      0.38553346	      0.00000000	      0.00000000	      0.01745329
     13.56666700	      9.57403860	      0.00344950	     -0.25569850	      3.07314356	      1.25978889	     -0.27462960	     -0.09808472	      0.34374325	      0.22452487	      0.21060706	      0.64253314	      3.33124044	     -0.42005021	      0.38981737	      0.46915146	     -0.08050853	      5.90404711	     -0.56212164	     -1.92836826	      2.86249771	     -0.17746762	     -0.49524651	     -1.47386462	     -0.18809785	      0.19382936	      0.28834117	      0.00000000	      0.00000000	      0.01745329
     13.60000000	      9.43391431	      0.01622193	     -0.23085332	      3.06553216	      1.25394352	     -0.28292126	     -0.08425099	      0.30652404	      0.20261060	      0.20286963	      0.67457314	      3.30970688	     -0.40060235	      0.42707751	      0.36192133	     -0.17186303	      5.91221872	     -0.49634936	     -1.95529716	      2.71920982	     -0.06473138	     -0.23178886	     -1.50493279	     -0.20302552	      0.25400394	      0.35527449	      0.00000000	      0.00000000	      0.01745329
     13.63333400	      9.33153138	     -0.01215983	     -0.25407661	      3.06044987	      1.25130458	     -0.29361805	     -0.06585351	      0.23476844	      0.24849121	      0.19227680	      0.73244560	      3.31737210	     -0.34572835	      0.43562673	      0.34181129	     -0.14411461	      5.89401196	     -0.52949169	     -1.99092900	      2.77553828	      0.01801054	     -0.39080375	     -1.60843193	     -0.29058504	      0.25254861	      0.67708990	      0.00000000	      0.00000000	      0.01745329
     13.66666700	      9.26375165	      0.00049243	     -0.26854495	      3.05305964	      1.24920753	     -0.30280166	     -0.08966613	      0.12602602	      0.29154915	      0.14257339	      0.76793008	      3.32706514	     -0.34391964	      0.44896238	      0.36207644	     -0.22726866	      5.88354863	     -0.55492309	     -2.05437794	      2.85114570	      0.11784561	     -0.63517983	     -1.67781441	     -0.28957808	      0.26250484	      0.75554864	      0.00000000	      0.00000000	      0.01745329
     13.70000000	      9.16136024	     -0.01527480	     -0.27366632	      3.04903363	      1.24148837	     -0.30362451	     -0.06132534	      0.09672460	      0.29706980	      0.16051337	      0.82274974	      3.32727563	     -0.31447457	      0.47126231	      0.32043940	     -0.19915525	      5.90051181	     -0.59950064	     -2.02642960	      2.86517493	      0.14864044	     -0.55486927	     -1.67914514	     -0.20979814	      0.26946152	      0.75327682	      0.00000000	      0.00000000	      0.01745329
     13.73333400	      9.08164068	      0.00833533	     -0.28106168	      3.03873435	      1.23289844	     -0.30817778	     -0.20309572	      0.35756406	      0.41066854	      0.03245287	      0.89716196	      3.36778602	     -0.34683743	      0.52664582	      0.23574219	     -0.13970025	      5.97430630	     -0.58541241	     -2.05733167	      3.49898395	      0.46277057	     -1.00967071	     -1.58768493	      0.59505163	      0.16344860	      0.16457730	      0.00000000	      0.00000000	      0.01745329
     13.76666700	      8.98891849	     -0.00732972	     -0.30364924	      3.03596441	      1.21905540	     -0.31590796	     -0.19065295	      0.32385624	      0.42390588	      0.02973871	      0.96141306	      3.35449077	     -0.30709469	      0.55695881	      0.22865498	     -0.22409921	      5.94866327	     -0.58477820	     -1.98755924	      3.58098368	      0.36552451	     -1.07517694	     -1.61995460	      0.65693439	      0.18066354	      0.30090957	      0.00000000	      0.00000000	      0.01745329
     13.80000000	      8.92154404	     -0.02685692	     -0.30506650	      3.02937603	      1.20816452	     -0.32584213	     -0.14359511	      0.22853751	      0.42141213	      0.03973965	      0.99651131	      3.37863306	     -0.28350218	      0.59868211	      0.18089119	     -0.25345509	      5.92409795	     -0.56096839	     -1.98591570	      3.57332583	      0.33060596	     -1.00504531	     -1.57248632	      0.70295993	      0.21360457	      0.26207591	      0.00000000	      0.00000000	      0.01745329
     13.83333400	      8.85534247	     -0.02642608	     -0.25608759	      3.03044315	      1.19908782	     -0.32815102	     -0.01770621	     -0.01502119	      0.24265011	      0.17602831	      1.01739643	      3.41379281	     -0.29479886	      0.67414235	      0.08547239	     -0.22064447	      5.94799392	     -0.58090506	     -1.88553266	      3.18791868	      0.14433731	     -0.56101737	     -1.54184282	      0.37350098	      0.28433456	      0.44586827	      0.00000000	      0.00000000	      0.01745329
     13.86666700	      8.75821354	     -0.06073355	     -0.31433029	      3.02039807	      1.18981348	     -0.33524240	     -0.00377753	     -0.05714791	      0.29010133	      0.16495455	      1.09611988	      3.41011597	     -0.23764721	      0.69654349	      0.09755717	     -0.26838230	      5.92234981	     -0.57671748	     -1.89133023	      3.35670230	      0.00462143	     -0.69365849	     -2.02065860	     -0.01466443	      0.41390901	      1.80317985	      0.00000000	      0.00000000	      0.01745329
     13.90000000	      8.73377564	     -0.05883470	     -0.30375575	      3.01942739	      1.18465608	     -0.33583845	      0.03157570	     -0.18502870	      0.22002240	      0.20141897	      1.09682477	      3.40700126	     -0.24196909	      0.69625354	      0.08305476	     -0.23569151	      5.92746859	     -0.56768988	     -1.91078472	      3.37249083	     -0.02225555	     -0.65891945	     -1.32691506	     -0.11670937	      0.11658968	      1.32582004	      0.00000000	      0.00000000	      0.01745329
     13.93333400	      8.73510088	     -0.05941670	     -0.30454847	      3.01934657	      1.18474269	     -0.33576674	      0.03410526	     -0.18589547	      0.21948395	      0.20036962	      1.09755594	      3.40795223	     -0.24264671	      0.69678643	      0.08352847	     -0.23523584	      5.92654009	     -0.56462119	     -1.91031769	      3.37178858	     -0.02245872	     -0.66101171	     -1.32362429	     -0.11534665	      0.11967703	      1.32625883	      0.00000000	      0.00000000	      0.01745329
     13.96666700	      8.63107946	     -0.06657288	     -0.40691537	      3.00887449	      1.16691377	     -0.35330138	      0.05787889	     -0.26038092	      0.42983678	      0.13089761	      1.25568914	      3.45131071	     -0.21917575	      0.78227445	      0.07039066	     -0.19792805	      5.93915909	     -0.51481646	     -2.22741095	      3.22159822	      0.21006075	     -0.80731016	     -1.34636794	      0.99895139	      0.05021832	     -0.36821169	      0.00000000	      0.00000000	      0.01745329
     14.00000000	      8.49382573	     -0.10395658	     -0.46527744	      3.00046517	      1.15087895	     -0.36822004	      0.15040302	     -0.13134712	      0.69726195	     -0.05517961	      1.36469147	      3.36487171	     -0.09517989	      0.90858174	      0.02939104	     -0.11191207	      5.97740225	     -0.55769112	     -2.28627225	      3.14451091	      0.26175659	     -1.08343912	     -1.00573732	      0.93100612	      0.01543829	      0.55918019	      0.00000000	      0.00000000	      0.01745329
     14.03333400	      8.43681738	     -0.11894692	     -0.41237736	      2.99750365	      1.13463298	     -0.38554179	      0.16670549	     -0.17045834	      0.64607987	     -0.03454047	      1.35960214	      3.34699375	     -0.04427381	      1.00552592	     -0.04883983	     -0.10403450	      5.96961287	     -0.61133412	     -2.26045971	      3.04809648	      0.07215616	     -1.19330453	     -1.09020859	      0.69258241	      0.14379954	      1.02998888	      0.00000000	      0.00000000	      0.01745329
     14.06666700	      8.34753618	     -0.11058079	     -0.28788714	      2.99535049	      1.12760566	     -0.40976265	      0.17396043	     -0.30757841	      0.56149827	     -0.10538844	      1.25995775	      3.29183558	      0.03326145	      1.07502052	     -0.23645775	     -0.12994821	      6.00661941	     -0.56853872	     -2.37774677	      2.72778473	      0.01914497	     -0.86538590	     -0.93116755	      0.99985214	     -0.00022849	      0.19359541	      0.00000000	      0.00000000	      0.01745329
     14.10000000	      8.28533572	     -0.07618832	     -0.29892154	      2.98827770	      1.11086318	     -0.41002026	      0.17068108	     -0.29378019	      0.62476138	     -0.22752641	      1.31887929	      3.26019846	      0.02590786	      1.14395877	     -0.25841523	     -0.09357884	      6.09071625	     -0.58571484	     -2.24444364	      3.57249123	      0.12249626	     -1.65574705	     -0.93812063	      1.11872694	     -0.04785096	     -0.00287482	      0.00000000	      0.00000000	      0.01745329
     14.13333400	      8.26920353	     -0.07741076	     -0.31973472	      2.98924159	      1.11006070	     -0.40936549	      0.21548504	     -0.32285389	      0.69616721	     -0.28324343	      1.34172737	      3.26358401	      0.02888320	      1.14360256	     -0.23728464	     -0.10694265	      6.09145510	     -0.58196159	     -2.33497529	      3.96251409	      0.08223662	     -1.17407797	     -0.94668567	      1.11852590	     -0.04594723	      0.00507036	      0.00000000	      0.00000000	      0.01745329
     14.16666700	      8.12648477	     -0.17080630	     -0.26038183	      2.97852374	      1.06267906	     -0.42930703	      0.29289362	     -0.30073907	      0.54615230	     -0.26998953	      1.39280590	      3.27648844	      0.18089165	      1.31390288	     -0.29070685	     -0.22069431	      6.09908346	     -0.73380002	     -2.14956891	      3.91028103	      0.25195859	     -0.51295441	     -1.12770774	      1.34326403	      0.01734663	     -0.34288889	      0.00000000	      0.00000000	      0.01745329
     14.20000000	      8.03341415	     -0.17428249	     -0.25758772	      2.97715017	      1.05716654	     -0.44019102	      0.33249729	     -0.25777287	      0.65691353	     -0.41871364	      1.40420210	      3.23833357	      0.26464758	      1.33011890	     -0.27117490	     -0.29357224	      6.13887106	     -0.78313442	     -2.20461220	      3.95622190	      0.34328610	     -0.43530788	     -1.01551461	      1.36114031	      0.02013763	     -0.27104215	      0.00000000	      0.00000000	      0.01745329
     14.23333400	      7.90775894	     -0.19927299	     -0.15865768	      2.97356634	      1.03708323	     -0.46341477	      0.35105925	     -0.29983547	      0.57334519	     -0.44162893	      1.37320694	      3.21177871	      0.39829661	      1.43299978	     -0.45542094	     -0.35409251	      6.22315765	     -0.71809395	     -2.19215371	      3.81196337	      0.43758523	     -0.23178717	     -1.10974858	      1.33320782	      0.07564936	     -0.22865180	      0.00000000	      0.00000000	      0.01745329
     14.26666700	      7.85042992	     -0.19800679	     -0.09652284	      2.96833738	      1.01640919	     -0.47425391	      0.37511230	     -0.29078599	      0.47627685	     -0.40079314	      1.36688779	      3.21371303	      0.44765111	      1.51571224	     -0.47608522	     -0.55177975	      6.22210787	     -0.55987123	     -2.23893135	      3.97977345	      0.51540669	     -0.38522808	     -0.93671306	      1.37898607	      0.01212403	     -0.28692058	      0.00000000	      0.00000000	      0.01745329
     14.30000000	      7.78649339	     -0.19840207	     -0.05903967	      2.96719019	      0.99754992	     -0.48054357	      0.36642765	     -0.29345972	      0.44444140	     -0.39967111	      1.36732628	      3.23195593	      0.49749407	      1.55460474	     -0.58495007	     -0.55248126	      6.29811849	     -0.35631664	     -2.25429058	      3.95373304	      0.58746478	     -0.23924262	     -0.89150913	      1.41309604	      0.00861237	     -0.30597029	      0.00000000	      0.00000000	      0.01745329
     14.33333400	      7.72893104	     -0.22268524	     -0.04961103	      2.97122343	      0.97631940	     -0.48230541	      0.38330128	     -0.33201328	      0.42944840	     -0.39316766	      1.40085419	      3.26276596	      0.56191014	      1.60017898	     -0.59426004	     -0.55378138	      6.30479078	     -0.30689182	     -2.26937848	      3.92288676	      0.60459149	     -0.27083375	     -0.95639155	      1.39517600	      0.04972505	     -0.25346196	      0.00000000	      0.00000000	      0.01745329
     14.36666700	      7.71545489	     -0.22223338	     -0.03862814	      2.96995095	      0.97168541	     -0.48440261	      0.40430154	     -0.34288161	      0.41565911	     -0.42069531	      1.40420052	      3.27230659	      0.56550339	      1.62687592	     -0.59305130	     -0.55499588	      6.30420105	     -0.29371829	     -2.32677571	      3.94742135	      0.60587382	     -0.24931111	     -0.95193155	      1.40274855	      0.05067191	     -0.24944347	      0.00000000	      0.00000000	      0.01745329
     14.40000000	      7.66048225	     -0.24791904	      0.01581933	      2.96911190	      0.96486940	     -0.49254277	      0.43826038	     -0.30217879	      0.36036555	     -0.49310702	      1.35308150	      3.29344655	      0.62247355	      1.63470815	     -0.63543189	     -0.55256520	      6.30276637	     -0.28346694	     -2.42219918	      3.96007538	      0.65439132	     -0.25153576	     -1.03150790	      1.46173373	      0.09687997	     -0.20714500	      0.00000000	      0.00000000	      0.01745329
     14.43333400	      7.64596888	     -0.28270974	      0.16097211	      2.97821707	      0.96549480	     -0.49361751	      0.35738240	     -0.40398844	      0.14518284	     -0.51356051	      1.20420168	      3.30690453	      0.65575335	      1.62292863	      1.23280492	     -0.13060135	      5.94047499	     -1.97083119	     -2.54671901	      3.79112976	      0.82296796	     -0.30199127	     -1.51230006	      1.47343878	      0.22411134	     -0.28521497	      0.00000000	      0.00000000	      0.01745329
     14.46666700	      7.59267670	     -0.29716268	      0.17903536	      2.98113047	      0.94981056	     -0.49717771	      0.40368276	     -0.36963797	      0.12596449	     -0.49486957	      1.22688814	      3.33588085	      0.71054543	      1.66663676	      1.26291821	      0.10355883	      6.09733165	     -1.97427991	     -2.52139419	      3.82194552	      0.88709860	     -0.31436571	     -1.50478970	      1.43771427	      0.19316720	     -0.24114199	      0.00000000	      0.00000000	      0.01745329
     14.50000000	      7.59051514	     -0.30399529	      0.18826309	      2.98259276	      0.94419700	     -0.49767980	      0.37993112	     -0.38884273	      0.12248720	     -0.48735372	      1.23107209	      3.34930436	      0.71700277	      1.68319721	      1.29049996	      0.11033969	      6.07173309	     -1.97416307	     -2.50623156	      3.77399067	      0.89118985	     -0.33961363	     -1.48886809	      1.42975633	      0.18148761	     -0.24697406	      0.00000000	      0.00000000	      0.01745329
     14.53333400	      7.58261469	     -0.29926815	      0.20141797	      2.98170352	      0.94391422	     -0.49982393	      0.39306975	     -0.38628335	      0.12683134	     -0.50701271	      1.22007164	      3.35603071	      0.72363459	      1.69873948	      1.26748425	      0.11690871	      6.06564470	     -1.96478344	     -2.48090553	      3.72675668	      0.89910010	     -0.35824290	     -1.45898843	      1.40587345	      0.16321427	     -0.25316568	      0.00000000	      0.00000000	      0.01745329
     14.56666700	      7.61725629	     -0.32438245	      0.20059956	      2.98109265	      0.94450123	     -0.50215654	      0.42905689	     -0.38037500	      0.11920695	     -0.46759197	      1.21276247	      3.38161504	      0.72609574	      1.70103240	      1.27216936	      0.15691674	      6.09016823	     -1.97881432	     -2.46275029	      3.72311908	      1.03900780	     -0.34852461	     -1.32143485	      1.45753112	      0.04575767	     -0.26959408	      0.00000000	      0.00000000	      0.01745329
     14.60000000	      7.64281353	     -0.31733982	      0.21052403	      2.98603599	      0.94569343	     -0.50369530	      0.38844055	     -0.38811285	      0.12370047	     -0.46014686	      1.20726624	      3.36637099	      0.74318469	      1.69744369	      1.27675394	      0.13463401	      6.06550820	     -1.99307212	     -2.45862396	      3.65851147	      1.03595507	     -0.36058815	     -1.30939708	      1.43178498	      0.03844114	     -0.26797784	      0.00000000	      0.00000000	      0.01745329
     14.63333400	      7.68293528	     -0.30443660	      0.22499339	      2.98200600	      0.95636719	     -0.50705685	      0.38007442	     -0.40129784	      0.12209878	     -0.47892319	      1.17528511	      3.32591501	      0.72651752	      1.67729009	      1.23208752	      0.09749306	      6.08347302	     -1.96680482	     -2.42040889	      3.59268314	      1.04710262	     -0.34728886	     -1.30099763	      1.40382900	      0.03448630	     -0.24364371	      0.00000000	      0.00000000	      0.01745329
     14.66666700	      7.80144717	     -0.12584965	     -0.08749841	      2.95282094	      0.96396055	     -0.48945056	      0.29820194	     -0.32274618	      0.69230268	     -0.69619989	      1.48507939	      3.16196002	      0.52658135	      1.70275367	     -0.51702346	     -0.22910639	      6.35835994	     -0.04759542	     -2.39646252	      3.59164159	      1.06937927	     -0.28608198	     -1.24847084	      1.42446147	      0.03211673	     -0.23752661	      0.00000000	      0.00000000	      0.01745329
     14.70000000	      7.85666743	     -0.18844939	     -0.02022317	      2.95902092	      0.96864594	     -0.49236323	      0.33648295	     -0.38019500	      0.54971354	     -0.63096057	      1.38720252	      3.22106776	      0.52359434	      1.67937291	     -0.58752902	     -0.26625636	      6.28736356	     -0.14563961	     -2.31906891	      3.49597276	      1.10668876	     -0.27535608	     -1.29557916	      1.39163759	      0.06531478	     -0.22259699	      0.00000000	      0.00000000	      0.01745329
     14.73333400	      7.86033654	     -0.21537353	     -0.00165246	      2.95629891	      0.98696495	     -0.49197477	      0.31855127	     -0.36022387	      0.42608990	     -0.49399858	      1.32471974	      3.20213177	      0.54693726	      1.60526637	     -0.62172035	     -0.33843945	      6.26838252	     -0.16299259	     -2.32471997	      3.43075943	      1.12404969	     -0.32608782	     -1.07064465	      1.36107595	     -0.00940883	     -0.26196465	      0.00000000	      0.00000000	      0.01745329
     14.76666700	      8.00346691	     -0.13241939	     -0.04373921	      2.96750968	      1.02026744	     -0.48575164	      0.14857861	     -0.37489668	      0.49822790	     -0.54201261	      1.29711475	      3.11922256	      0.44600486	      1.54578288	      1.27072585	     -0.00362652	      6.43673958	     -1.68907263	     -2.57391064	      3.45323107	      1.08949521	     -0.52132757	     -1.35540152	      1.38635363	      0.06627062	     -0.36872547	      0.00000000	      0.00000000	      0.01745329
     14.80000000	      8.05088115	      0.28155551	     -0.34018955	      2.94213611	      1.07784767	     -0.46154755	     -0.26365738	     -0.39773673	      0.96342875	     -0.63636729	      1.49236542	      2.76045085	      0.13306535	      1.46497518	      0.29324510	      0.33440087	      6.63226541	     -0.13986944	     -2.72561439	      3.60052241	      1.11164074	     -0.55974786	     -1.22241126	      1.32414041	      0.09825933	     -0.35316440	      0.00000000	      0.00000000	      0.01745329
     14.83333400	      8.13882064	      0.01759493	     -0.29057413	      2.94995206	      1.07070292	     -0.46450538	      0.10730526	     -0.35793468	      0.88432393	     -0.59245558	      1.42601271	      3.01766135	      0.21346699	      1.40054063	     -0.12013542	     -0.19358661	      6.29332024	     -0.66312641	     -2.46656668	      3.33034018	      1.22720876	     -0.45848927	     -1.09060015	      1.26482773	      0.20311435	     -0.34776636	      0.00000000	      0.00000000	      0.01745329
     14.86666700	      8.18779764	     -0.05500470	     -0.25308196	      2.95189420	      1.07754397	     -0.46105184	      0.17835138	     -0.35746535	      0.78301908	     -0.54745313	      1.35651561	      3.06995759	      0.21998576	      1.35530732	     -0.19069029	     -0.08716554	      6.21573411	     -0.69674052	     -2.54589883	      3.27201386	      0.85034633	     -0.51111574	     -1.11500654	      1.20981860	      0.34245326	     -0.29997604	      0.00000000	      0.00000000	      0.01745329
     14.90000000	      8.35172762	     -0.20017352	     -0.29658154	      2.96373264	      1.09825631	     -0.45938678	      0.43614152	     -0.31001196	      0.74605530	     -0.38440705	      1.28701178	      3.25615605	      0.17900868	      1.22951541	     -0.23666779	     -0.05125717	      5.95033463	     -0.66187922	     -2.51850063	      3.32274046	      0.90154877	     -0.30204811	     -0.85670783	      1.12804248	      0.31307043	     -0.19820562	      0.00000000	      0.00000000	      0.01745329
     14.93333400	      8.36096242	     -0.21968021	     -0.14188234	      2.96165755	      1.11648128	     -0.46145816	      0.24341376	     -0.21124044	      0.27536724	     -0.05914431	      1.09033441	      3.23482037	      0.20903818	      1.16293951	     -0.42527208	     -0.05866510	      5.93409708	     -0.60487893	     -2.16520145	      2.90513386	      0.94756785	     -0.03455801	     -0.87899625	      1.12165372	      0.86944454	      0.37237171	      0.00000000	      0.00000000	      0.01745329
     14.96666700	      8.53052035	     -0.19411743	     -0.18022410	      2.96408389	      1.13225454	     -0.46036519	      0.18659732	     -0.28625228	      0.30263549	     -0.05210207	      1.05652798	      3.28630916	      0.09431323	      1.10450448	     -0.38801589	      0.11989397	      5.86658326	     -0.62600984	     -2.19932734	      2.88863347	      0.79564617	     -0.22565243	     -0.99387421	      1.06698128	      0.57503749	      0.69470115	      0.00000000	      0.00000000	      0.01745329
     15.00000000	      8.55994998	     -0.15568868	     -0.22152995	      2.96632545	      1.15102157	     -0.45189521	      0.16574311	     -0.22398636	      0.33744721	     -0.04043684	      1.06711048	      3.23687751	      0.07067317	      1.03712393	     -0.30853201	      0.09042030	      5.87593135	     -0.59935773	     -2.16859707	      3.17952824	      0.01614918	     -0.73409106	     -0.70632693	      1.07794499	      0.64420914	      0.05164873	      0.00000000	      0.00000000	      0.01745329
     15.03333400	      8.73480400	     -0.13540564	     -0.27430176	      2.96917916	      1.17231149	     -0.44819722	      0.22123737	     -0.22007319	      0.30787422	      0.13993990	      1.03557706	      3.33915136	     -0.05247264	      0.95445536	     -0.19364847	      0.14589574	      5.78978418	     -0.61034780	     -2.12181922	      3.37760006	      0.35722465	     -0.58660044	     -0.62441075	      0.94941265	      0.64456375	     -0.00033781	      0.00000000	      0.00000000	      0.01745329
     15.06666700	      8.77494992	     -0.12591718	     -0.24404452	      2.96843195	      1.18843430	     -0.44403321	      0.19530962	     -0.25785326	      0.25460849	      0.15442231	      0.96212856	      3.33089468	     -0.06635338	      0.89170154	     -0.21080414	      0.15387423	      5.79517733	     -0.58270425	     -2.15885514	      3.21198166	      0.37776411	     -0.63315697	     -0.78708576	      0.88466679	      0.64427885	      0.14576647	      0.00000000	      0.00000000	      0.01745329
     15.10000000	      8.87382068	     -0.12464110	     -0.23010163	      2.97491413	      1.20514519	     -0.43939548	      0.23838834	     -0.37728415	      0.27243434	      0.12931844	      0.89896596	      3.40724062	     -0.11209874	      0.82333856	     -0.11574665	      0.08300988	      5.72832447	     -0.59646495	     -2.18619268	      2.92040547	      0.30182879	     -0.46712139	     -0.62725452	      0.81913520	      0.67170513	      0.06733611	      0.00000000	      0.00000000	      0.01745329
     15.13333400	      8.96470708	     -0.05577125	     -0.17550777	      2.98068898	      1.22561186	     -0.43497117	      0.09120378	     -0.41770382	      0.15560314	      0.11354462	      0.81163934	      3.37426684	     -0.18599280	      0.77085823	     -0.08899706	      0.12369892	      5.77672124	     -0.59712950	     -2.16982912	      2.81917737	     -0.02892660	     -0.42027452	     -0.83000212	      0.66348394	      0.41387409	      0.63236299	      0.00000000	      0.00000000	      0.01745329
     15.16666700	      8.97542223	     -0.05744738	     -0.17759282	      2.98336144	      1.23520870	     -0.43352881	      0.07562971	     -0.35329287	      0.15608640	      0.09378378	      0.79529864	      3.36572083	     -0.17589077	      0.74771540	     -0.07427420	      0.12869866	      5.79633089	     -0.55569663	     -2.15118253	      2.75506040	     -0.04505081	     -0.46512104	     -0.99020028	      0.39710300	      0.44661724	      0.51353576	      0.00000000	      0.00000000	      0.01745329
     15.20000000	      9.08878978	     -0.03602154	     -0.21083458	      2.99235431	      1.25798842	     -0.42565249	      0.03001517	     -0.27282708	      0.13480692	      0.14349335	      0.73414309	      3.35197146	     -0.19277385	      0.58869989	      0.21242142	     -0.04649803	      5.74772985	     -0.62977484	     -2.13208600	      3.02331171	     -0.01555751	     -0.92475355	     -0.97536577	      0.43408989	      0.37539304	      0.07462658	      0.00000000	      0.00000000	      0.01745329
