# Supplementary material for: Simulation of Human Movement in Zero Gravity
Source: Sensors (Basel). 2024 Mar 9;24(6):1770. doi: 10.3390/s24061770 (PMC10976247; doi:10.3390/s24061770)
Supplement: Supplementary file 1 [file sensors-24-01770-s001.zip › supplementary/motion_data/14 RotatingBody/motion_raw.trc]

PathFileType	4	(X/Y/Z)	sample.trc
DataRate	CameraRate	NumFrames	NumMarkers	Units	OrigDataRate	OrigDataStartFrame	OrigNumFrames
0.033333333333333333	0.033333333333333333	457	32	m	0.033333333333333333	1	457
Frame#	Time	PELVIS			SPINE_NAVEL			SPINE_CHEST			NECK			CLAVICLE_LEFT			SHOULDER_LEFT			ELBOW_LEFT			WRIST_LEFT			HAND_LEFT			HANDTIP_LEFT			THUMB_LEFT			CLAVICLE_RIGHT			SHOULDER_RIGHT			ELBOW_RIGHT			WRIST_RIGHT			HAND_RIGHT
		X1	Y1	Z1	X2	Y2	Z2	X3	Y3	Z3	X4	Y4	Z4	X5	Y5	Z5	X6	Y6	Z6	X7	Y7	Z7	X8	Y8	Z8	X9	Y9	Z9	X10	Y10	Z10	X11	Y11	Z11	X12	Y12	Z12	X13	Y13	Z13	X14	Y14	Z14	X15	Y15	Z15	X16	Y16	Z16
1	0	2.809818603515625	1.343731414794922	-0.2745008239746094	2.7830361328125	1.516333129882812	-0.2769223937988281	2.77337451171875	1.655639404296875	-0.2786283874511719	2.77987744140625	1.868093811035156	-0.2755452880859375	2.773822265625	1.832960754394531	-0.2434161834716797	2.7659375	1.785720581054687	-0.1118947830200195	2.773109375	1.51951171875	-0.06400311279296875	2.682194091796875	1.311773193359375	-0.07635715484619141	2.6651611328125	1.22005517578125	-0.06267548370361328	2.733860595703125	1.172164199829101	-0.1273326721191406	2.72821533203125	1.191843276977539	-0.1256026611328125	2.7857841796875	1.832950256347656	-0.3082140808105469	2.8143994140625	1.798458374023437	-0.4289303894042969	2.9215908203125	1.55428564453125	-0.4989181518554687	2.877899169921875	1.336660491943359	-0.55906689453125	2.900273681640625	1.269888488769531	-0.6321881103515625
2	0.03333399999999997	2.8121875	1.336825592041016	-0.2787886047363281	2.7829580078125	1.512507507324219	-0.2777794494628906	2.771992431640625	1.654460815429688	-0.2764900207519531	2.7859404296875	1.870740783691406	-0.2752488403320312	2.778723876953125	1.8354287109375	-0.2421549224853516	2.7635771484375	1.792218994140625	-0.1069926147460938	2.778558349609375	1.520013122558594	-0.0647689437866211	2.68242626953125	1.309602478027344	-0.07457343292236328	2.668970703125	1.215891098022461	-0.05790988159179687	2.7381044921875	1.147550048828125	-0.104661865234375	2.7347763671875	1.183222229003906	-0.10558984375	2.790586181640625	1.834446044921875	-0.3082733154296875	2.81616455078125	1.802857849121094	-0.4331078796386719	2.932578369140625	1.555732727050781	-0.4993431091308594	2.879047119140625	1.3354267578125	-0.5591403198242187	2.911194580078125	1.268390625	-0.6311507568359375
3	0.06666699999999981	2.812777587890625	1.335736877441406	-0.2790939025878906	2.783536376953125	1.511947631835938	-0.2776685485839844	2.772540283203125	1.654316162109375	-0.2759477233886719	2.785396240234375	1.8712822265625	-0.2725278015136719	2.77781884765625	1.835529907226563	-0.2397748870849609	2.7610498046875	1.792238586425781	-0.1043844223022461	2.779745361328125	1.519281860351563	-0.06316533660888672	2.683407470703125	1.308381500244141	-0.07611212921142578	2.669927490234375	1.214544921875	-0.05855522155761719	2.73996533203125	1.146284973144531	-0.1048140869140625	2.73475439453125	1.180882568359375	-0.1092480926513672	2.790762939453125	1.835206420898438	-0.3058988342285156	2.818543212890625	1.804519897460938	-0.4308963012695313	2.935162353515625	1.55676025390625	-0.4979264831542969	2.882263427734375	1.336289520263672	-0.5603436279296875	2.90886328125	1.262858306884766	-0.6287288208007813
4	0.09999999999999964	2.812778076171875	1.335734008789063	-0.2790924682617187	2.783537109375	1.511945495605469	-0.2776667175292969	2.7725390625	1.654314392089844	-0.2759456787109375	2.785388916015625	1.871281616210938	-0.2725256042480469	2.77781201171875	1.835528991699219	-0.2397726287841797	2.76104345703125	1.792237426757813	-0.1043815765380859	2.77975146484375	1.519280883789063	-0.06315980911254883	2.68342578125	1.308373901367188	-0.07610399627685546	2.66995068359375	1.214536743164063	-0.05854476928710937	2.73999169921875	1.146276000976562	-0.1047991027832031	2.734774169921875	1.180872695922851	-0.1092340240478516	2.7907568359375	1.835205932617187	-0.3058966979980469	2.818542724609375	1.804520080566406	-0.4308935852050781	2.935183837890625	1.556767822265625	-0.4979174499511719	2.882315185546875	1.336289093017578	-0.5603351440429688	2.908937744140625	1.26286572265625	-0.6287205810546875
5	0.1333339999999996	2.81510400390625	1.331542327880859	-0.2788983154296875	2.784208740234375	1.509023010253906	-0.2759558410644531	2.77097998046875	1.652422180175781	-0.2729185180664063	2.78764599609375	1.871009399414063	-0.2689937744140625	2.77964697265625	1.834989990234375	-0.2359948272705078	2.761385986328125	1.792135803222656	-0.09934751892089844	2.776380126953125	1.516349060058594	-0.05931000137329102	2.6770185546875	1.304292205810547	-0.06433469390869141	2.675340576171875	1.207160110473633	-0.05991307830810547	2.7431533203125	1.130567764282226	-0.09790473937988281	2.730668212890625	1.178843872070312	-0.1143741760253906	2.7921943359375	1.834627990722656	-0.3027890625	2.819582275390625	1.803628662109375	-0.4289969787597656	2.93627001953125	1.552819152832031	-0.4948723754882812	2.8805869140625	1.331326385498047	-0.5589368286132812	2.902357421875	1.243457534790039	-0.6115570068359375
6	0.1666669999999995	2.8147412109375	1.331071533203125	-0.2781004943847656	2.7838955078125	1.509025573730469	-0.2751023864746094	2.770837890625	1.652808776855469	-0.2720623474121094	2.786755615234375	1.872017761230469	-0.2685014038085938	2.77904931640625	1.835920715332031	-0.2353287658691406	2.76281103515625	1.79323486328125	-0.09798635864257813	2.779381103515625	1.516593566894531	-0.05953857421875	2.6790517578125	1.304345367431641	-0.06505965423583984	2.678162841796875	1.206999755859375	-0.05974317169189453	2.74690771484375	1.131180877685547	-0.09840396118164063	2.731642822265625	1.177683059692383	-0.1146400604248047	2.7912666015625	1.835516479492187	-0.3023598937988281	2.820185302734375	1.804240844726563	-0.4285144653320312	2.9375078125	1.553147583007813	-0.4953046875	2.88186376953125	1.331258331298828	-0.5602637939453124	2.901102294921875	1.240667663574219	-0.6096892700195312
7	0.1999999999999993	2.8167041015625	1.331415802001953	-0.2777589111328125	2.785271728515625	1.509242523193359	-0.2740019226074219	2.7712724609375	1.652912841796875	-0.2702743835449219	2.78641064453125	1.872124938964844	-0.2647800598144531	2.778122314453125	1.835763488769531	-0.2320434417724609	2.758018798828125	1.793038330078125	-0.09523416900634765	2.782267333984375	1.517098327636719	-0.05594468688964844	2.6840078125	1.304040557861328	-0.06549239349365234	2.68294970703125	1.206785919189453	-0.05881447219848633	2.748713134765625	1.129112884521484	-0.09893624114990235	2.731625244140625	1.17516357421875	-0.1144408340454102	2.791750732421875	1.835889587402344	-0.2987992248535156	2.8197666015625	1.802902709960938	-0.4247136840820313	2.938953369140625	1.552232116699219	-0.4896985168457031	2.88220458984375	1.331654235839844	-0.558031982421875	2.905609375	1.242752822875977	-0.6086995849609375
8	0.2333339999999993	2.81737646484375	1.330093658447266	-0.2763135070800781	2.787140380859375	1.507917510986328	-0.2725348510742188	2.77490576171875	1.651580688476562	-0.2687241516113281	2.7850888671875	1.870830017089844	-0.2633587646484375	2.7775849609375	1.834353454589844	-0.2306470489501953	2.758406982421875	1.79167431640625	-0.09386564636230468	2.782052001953125	1.516151672363281	-0.0535710678100586	2.6822470703125	1.304153442382812	-0.06402159881591797	2.685565185546875	1.206992385864258	-0.05844063949584961	2.749004638671875	1.125385131835938	-0.09388114166259766	2.73268408203125	1.17556037902832	-0.1088532333374023	2.79128173828125	1.834744201660156	-0.2973081665039062	2.820080078125	1.802887329101563	-0.4231759948730469	2.9406513671875	1.553824951171875	-0.4903239135742187	2.883606689453125	1.333379150390625	-0.557885986328125	2.904970458984375	1.24517724609375	-0.6103955078125
9	0.266667	2.81756494140625	1.330097503662109	-0.2731355590820312	2.78669189453125	1.508135314941406	-0.2686084594726563	2.773250244140625	1.651942993164063	-0.2641906433105469	2.786989013671875	1.871419616699219	-0.2593313293457031	2.779511962890625	1.835036499023437	-0.2263704071044922	2.761890869140625	1.788742492675781	-0.09027235412597656	2.782986083984375	1.511541259765625	-0.0570923843383789	2.6854677734375	1.2978896484375	-0.06494124603271484	2.67949267578125	1.201604370117187	-0.05040831756591797	2.747683349609375	1.127516593933106	-0.09337187194824219	2.734945556640625	1.168576889038086	-0.1094236221313477	2.791991943359375	1.83513330078125	-0.29339990234375	2.819888427734375	1.802388854980469	-0.419504638671875	2.939729736328125	1.552979187011719	-0.4888826599121094	2.88023388671875	1.333081665039062	-0.5576622924804687	2.907931640625	1.246217391967773	-0.60983154296875
10	0.2999999999999998	2.819027587890625	1.32989697265625	-0.2726035766601563	2.78703857421875	1.507802124023438	-0.2680662536621094	2.771646728515625	1.651467651367188	-0.2637226257324219	2.78455859375	1.871021728515625	-0.2569560546875	2.777146484375	1.834317443847656	-0.2243116760253906	2.76144921875	1.789198608398437	-0.08753080749511719	2.7871474609375	1.512265502929687	-0.05452468109130859	2.686804931640625	1.299938323974609	-0.06481816101074218	2.681917236328125	1.203708114624023	-0.04931543350219727	2.743392822265625	1.125159996032715	-0.09452846527099609	2.734873779296875	1.170902389526367	-0.1093339614868164	2.78976953125	1.835034484863281	-0.2913350830078125	2.817788818359375	1.804078125	-0.4179129638671875	2.9403212890625	1.555861999511719	-0.4872847595214844	2.878128662109375	1.337233947753906	-0.5579893798828125	2.905566162109375	1.245908111572266	-0.6021339721679687
11	0.3333339999999998	2.81918212890625	1.330566650390625	-0.2719723815917969	2.788361328125	1.508834014892578	-0.2674427795410156	2.774285400390625	1.652756652832031	-0.2630601196289062	2.78586474609375	1.872587890625	-0.2568275146484375	2.77829443359375	1.835909729003906	-0.2241260070800781	2.76089892578125	1.790252014160156	-0.08759927368164062	2.78433740234375	1.513288269042969	-0.05131326293945312	2.68784765625	1.299084838867187	-0.06387817764282226	2.678123779296875	1.202956436157226	-0.04954558563232422	2.743249267578125	1.126321228027344	-0.09312707519531251	2.7332783203125	1.168719207763672	-0.1099430847167969	2.791671875	1.836496337890625	-0.2910633239746094	2.82123046875	1.806027221679688	-0.4175285034179688	2.941401123046875	1.55580224609375	-0.4847789916992187	2.881201904296875	1.337244842529297	-0.5580608520507813	2.8984228515625	1.244415954589844	-0.604396240234375
12	0.3666669999999996	2.8192509765625	1.330116607666016	-0.2692201232910156	2.787759765625	1.508107360839844	-0.2639265747070312	2.7723466796875	1.651765930175781	-0.259004638671875	2.786677001953125	1.871282104492187	-0.253253662109375	2.7791083984375	1.834768859863281	-0.2204243316650391	2.761418701171875	1.792496520996094	-0.08296419525146484	2.78102685546875	1.514863464355469	-0.05146466827392578	2.68415771484375	1.300756500244141	-0.05798965835571289	2.682852294921875	1.203554504394531	-0.04925099182128907	2.745624755859375	1.125383377075195	-0.0933468017578125	2.73435107421875	1.173025970458984	-0.1040647583007813	2.791577392578125	1.835105285644531	-0.2874862365722656	2.8171181640625	1.804973022460937	-0.4147986755371094	2.939865966796875	1.556905151367188	-0.484431884765625	2.877438232421875	1.338391448974609	-0.5553591918945312	2.900185302734375	1.245533401489258	-0.59899462890625
13	0.3999999999999995	2.820326904296875	1.330973876953125	-0.2686328125	2.788880615234375	1.509064788818359	-0.2632139282226563	2.774024169921875	1.652854064941406	-0.2581786193847656	2.785232421875	1.872659301757813	-0.2521435852050781	2.77826025390625	1.8359765625	-0.2193318481445312	2.762571044921875	1.793076843261719	-0.08174346160888672	2.78304052734375	1.515286437988281	-0.05088472366333008	2.68577099609375	1.301185455322266	-0.05590472412109375	2.686177001953125	1.203727844238281	-0.0497314682006836	2.744568359375	1.121442810058594	-0.09248325347900391	2.733189453125	1.173537231445313	-0.1064579010009766	2.790572021484375	1.836585388183594	-0.2864572143554687	2.8186298828125	1.805372619628906	-0.4130503540039063	2.93893017578125	1.556399536132812	-0.4843164978027344	2.874913330078125	1.338342620849609	-0.5556494140625	2.899960693359375	1.245728668212891	-0.5986716918945313
14	0.4333339999999994	2.821748779296875	1.330846862792969	-0.267486328125	2.78929052734375	1.509087310791016	-0.2636710815429688	2.775700927734375	1.653260681152344	-0.2595852966308594	2.787212158203125	1.873293090820312	-0.2505101623535156	2.77854248046875	1.836210144042969	-0.2184425811767578	2.75953369140625	1.790901306152344	-0.08180770111083985	2.78249072265625	1.513428161621094	-0.0462002182006836	2.68206005859375	1.300534118652344	-0.05568404006958007	2.686444580078125	1.203014144897461	-0.04960674667358399	2.74247216796875	1.119462951660156	-0.09349349975585937	2.733414306640625	1.174889266967774	-0.1056199188232422	2.794125	1.837531860351562	-0.2849848022460937	2.837915771484375	1.811717224121094	-0.4085135803222656	2.944033447265625	1.555838806152344	-0.4796527709960938	2.8778125	1.340504638671875	-0.5581390991210937	2.897260009765625	1.246286209106445	-0.600977783203125
15	0.4666669999999993	2.824670654296875	1.331025604248047	-0.2618264770507813	2.7983125	1.510038208007813	-0.2569260864257812	2.777742431640625	1.653222351074219	-0.2529800567626953	2.785546630859375	1.873235107421875	-0.2456438751220703	2.778777587890625	1.836253723144531	-0.2130916900634766	2.76253076171875	1.791657043457031	-0.07603943634033203	2.78201123046875	1.514190856933594	-0.04078251266479492	2.683387939453125	1.301004730224609	-0.05496274566650391	2.68932958984375	1.203648361206055	-0.0493647232055664	2.743643798828125	1.119366539001465	-0.09369921874999999	2.73399169921875	1.175698318481445	-0.1058802108764648	2.79180419921875	1.837419860839844	-0.28010595703125	2.818785888671875	1.807512023925781	-0.4073103332519531	2.93941162109375	1.557110168457031	-0.4733473205566406	2.87941943359375	1.338029022216797	-0.5453972778320313	2.889608642578125	1.247047149658203	-0.5972060546875
16	0.5	2.823911865234375	1.334424896240234	-0.2624407653808594	2.791725341796875	1.512902038574219	-0.2559656524658203	2.775651611328125	1.656977416992187	-0.2503543243408203	2.7868544921875	1.877455688476563	-0.2446513671875	2.779807861328125	1.840716857910156	-0.2116915283203125	2.762049072265625	1.797134582519531	-0.07410867309570313	2.7938408203125	1.520105590820312	-0.03866010284423828	2.661499755859375	1.325406158447266	-0.05406659698486328	2.68049169921875	1.230357467651367	-0.0399665641784668	2.74083056640625	1.148337997436523	-0.08134902954101562	2.729416748046875	1.208262634277344	-0.1033666610717773	2.79227490234375	1.841216186523438	-0.2789979858398438	2.818486328125	1.808760314941406	-0.4060969848632813	2.937833251953125	1.557315673828125	-0.4736406860351562	2.879809326171875	1.337499145507812	-0.5470669555664063	2.8936357421875	1.249722686767578	-0.60386865234375
17	0.533334	2.825513671875	1.334608306884766	-0.2563273620605468	2.793306640625	1.513336608886719	-0.2505071411132813	2.775427001953125	1.657406372070312	-0.2455246124267578	2.787390380859375	1.878149719238281	-0.2409625549316406	2.780723876953125	1.841531494140625	-0.2076959381103516	2.765416015625	1.794401123046875	-0.07079637145996094	2.783855712890625	1.51502978515625	-0.04210572814941406	2.690566162109375	1.298247100830078	-0.05220425796508789	2.687593017578125	1.20086555480957	-0.0409822998046875	2.744092529296875	1.119477546691894	-0.08888584899902344	2.73197509765625	1.169806274414062	-0.1094324951171875	2.792189697265625	1.841697692871094	-0.2752691955566406	2.817271484375	1.808259399414063	-0.4025186767578125	2.9361416015625	1.557656677246094	-0.4753554382324219	2.879832763671875	1.336598419189453	-0.5473545532226562	2.8919150390625	1.248452362060547	-0.6042283935546875
18	0.5666669999999998	2.82936279296875	1.335096252441406	-0.2567845153808594	2.796392578125	1.513939208984375	-0.2505459442138672	2.776179443359375	1.657905944824219	-0.2453648223876953	2.78866015625	1.87891796875	-0.2397643432617187	2.78190625	1.842106323242187	-0.2066201934814453	2.766919921875	1.795238830566406	-0.0693705825805664	2.785471435546875	1.516016845703125	-0.0357220344543457	2.686468994140625	1.301597839355469	-0.04930790328979492	2.686577880859375	1.203856140136719	-0.03969550323486328	2.74626416015625	1.121935127258301	-0.08296884918212891	2.735710205078125	1.174890808105469	-0.1042031936645508	2.793377685546875	1.842563415527344	-0.2742919616699219	2.817427490234375	1.809015075683594	-0.4019158020019531	2.934658935546875	1.557049011230469	-0.4743415222167969	2.871173828125	1.337182647705078	-0.5451635742187499	2.8927421875	1.252084487915039	-0.60411962890625
19	0.5999999999999996	2.832689208984375	1.335130615234375	-0.2522921600341797	2.799077392578125	1.513916259765625	-0.2461266937255859	2.777078369140625	1.657673217773437	-0.2410823669433594	2.78746142578125	1.878864501953125	-0.2354561614990234	2.780946044921875	1.84198046875	-0.2023205871582031	2.76429052734375	1.795111694335938	-0.06521396636962891	2.78824365234375	1.516378784179687	-0.03018989753723144	2.6907919921875	1.301514801025391	-0.04847421264648438	2.68204345703125	1.204131729125977	-0.03887949371337891	2.74689453125	1.125926284790039	-0.08168321990966797	2.738427978515625	1.174201065063477	-0.1045573577880859	2.792635009765625	1.842542846679688	-0.269976806640625	2.815243896484375	1.808201538085938	-0.3976983947753907	2.932079345703125	1.5572041015625	-0.4743704528808594	2.8725439453125	1.3362802734375	-0.5455921020507812	2.89261376953125	1.252655563354492	-0.6071876831054688
20	0.6333339999999996	2.833251220703125	1.334874298095703	-0.2512748565673828	2.798850341796875	1.513148254394531	-0.2447332458496094	2.776144775390625	1.656510620117188	-0.2394671936035156	2.7856455078125	1.877284423828125	-0.2324197998046875	2.77945166015625	1.840222900390625	-0.1995632629394531	2.76659521484375	1.794707946777344	-0.06188394165039063	2.790992431640625	1.516318725585938	-0.02873939704895019	2.69683447265625	1.300561187744141	-0.04798869705200196	2.686248291015625	1.203538619995117	-0.03848031616210938	2.747187255859375	1.120700553894043	-0.07762908935546875	2.739803955078125	1.1685361328125	-0.09329296112060546	2.790787353515625	1.841283630371094	-0.2671427612304688	2.8146083984375	1.808079345703125	-0.3946802673339844	2.927447998046875	1.556682373046875	-0.473964111328125	2.869907470703125	1.33593505859375	-0.5458572998046874	2.894326171875	1.252708129882812	-0.6060645751953125
21	0.6666669999999995	2.837238037109375	1.334686645507813	-0.2459912872314453	2.801150146484375	1.512864807128906	-0.2403572235107422	2.77716259765625	1.656206359863281	-0.2357782135009766	2.78149853515625	1.877364562988281	-0.2280038146972656	2.776372314453125	1.840015075683594	-0.1952048034667969	2.76501318359375	1.794728759765625	-0.05714693832397461	2.79068701171875	1.516119262695312	-0.02414969062805176	2.691218017578125	1.301828155517578	-0.03402100372314453	2.687007080078125	1.203831176757812	-0.03804595947265625	2.749584228515625	1.121977851867676	-0.07702698516845703	2.74098779296875	1.175339263916016	-0.08788423156738281	2.7872861328125	1.841572509765625	-0.2629217224121094	2.812614990234375	1.811253540039063	-0.3910429382324219	2.927651123046875	1.56011865234375	-0.4691505432128906	2.867247802734375	1.341253021240234	-0.5452161865234375	2.892099365234375	1.258364166259766	-0.6059176025390625
22	0.6999999999999993	2.840649658203125	1.335914093017578	-0.2454969024658203	2.8044912109375	1.514277160644531	-0.2378610076904297	2.780642333984375	1.657800842285156	-0.2317216491699219	2.781716064453125	1.879305297851563	-0.2233979797363281	2.777225341796875	1.84174853515625	-0.1906302795410156	2.766634521484375	1.79395263671875	-0.05313166809082031	2.791815673828125	1.515430786132812	-0.01575868606567383	2.69169091796875	1.301491271972656	-0.03255001449584961	2.697393798828125	1.203456878662109	-0.03729239273071289	2.7535556640625	1.114980979919434	-0.0717745361328125	2.74246875	1.174243804931641	-0.08197496032714843	2.787951904296875	1.843636047363281	-0.2584710693359375	2.81171484375	1.811897033691406	-0.386755126953125	2.92572607421875	1.561322937011719	-0.4695796508789062	2.870033935546875	1.340852020263672	-0.5457161254882813	2.894299560546875	1.257863616943359	-0.6067889404296875
23	0.7333339999999993	2.8440009765625	1.332651275634765	-0.2458992309570313	2.805243896484375	1.510042785644531	-0.23574853515625	2.780312255859375	1.653040161132812	-0.227515380859375	2.7783564453125	1.874203918457031	-0.2197605133056641	2.77445068359375	1.836732055664063	-0.1869430236816406	2.764860107421875	1.7933330078125	-0.04816685485839844	2.79443798828125	1.514944213867187	-0.01693761444091797	2.696757080078125	1.300186614990234	-0.03227344131469727	2.6944912109375	1.203164123535156	-0.01756577491760254	2.756245849609375	1.125980911254883	-0.06615885925292969	2.747608642578125	1.171802291870117	-0.07620764923095703	2.785005615234375	1.838592346191406	-0.2547000885009766	2.80938720703125	1.811372497558594	-0.3836797485351562	2.925114990234375	1.562120422363281	-0.4665157165527344	2.868853759765625	1.342270599365234	-0.5428206787109375	2.90645166015625	1.275162017822266	-0.6152964477539062
24	0.766667	2.844013916015625	1.332646636962891	-0.2458925170898437	2.805255859375	1.510038391113281	-0.2357377319335938	2.780321044921875	1.653035583496094	-0.2275013580322266	2.778353271484375	1.87419970703125	-0.2197374267578125	2.77444921875	1.836726135253906	-0.18692138671875	2.764864013671875	1.793325073242187	-0.04814489364624024	2.794468017578125	1.514939086914063	-0.01690614318847656	2.696815673828125	1.300166778564453	-0.03223220443725586	2.694547119140625	1.203148483276367	-0.01749507904052734	2.756301025390625	1.125930534362793	-0.06603521728515625	2.7476708984375	1.171758087158203	-0.07608545684814454	2.785004638671875	1.838589782714844	-0.2546785125732422	2.8093994140625	1.811379760742188	-0.3836582946777344	2.92518798828125	1.562157592773437	-0.4665022583007812	2.869024169921875	1.3422900390625	-0.5428303833007813	2.90672607421875	1.275250305175781	-0.6153164062499999
25	0.7999999999999998	2.8440146484375	1.332646179199219	-0.2458923034667969	2.805256591796875	1.510037902832031	-0.2357373199462891	2.7803212890625	1.653034973144531	-0.2275008239746094	2.7783515625	1.874199035644531	-0.2197364959716797	2.774447998046875	1.836725341796875	-0.1869205474853516	2.764863525390625	1.793324157714844	-0.04814407348632813	2.7944716796875	1.514938720703125	-0.01690460205078125	2.69682373046875	1.300164459228516	-0.03222957229614258	2.694556884765625	1.203146362304687	-0.01749066925048828	2.75631201171875	1.125927719116211	-0.06602807617187501	2.747681640625	1.171755523681641	-0.07607783508300782	2.78500341796875	1.838589294433594	-0.2546776275634766	2.809399169921875	1.811380065917969	-0.3836573486328125	2.92519287109375	1.562160461425781	-0.4665021667480469	2.86903564453125	1.342291717529297	-0.5428320922851563	2.90674169921875	1.275257446289062	-0.615321044921875
26	0.8333339999999998	2.86017333984375	1.330038879394531	-0.2388182525634766	2.817954345703125	1.507361938476563	-0.2288977813720703	2.781919921875	1.648568969726563	-0.2211241149902344	2.77848193359375	1.870549133300781	-0.2132046661376953	2.77491259765625	1.832890930175781	-0.1802731628417969	2.768252685546875	1.784289733886719	-0.04247154235839844	2.78934130859375	1.504741058349609	-0.005571987628936768	2.690673828125	1.289011932373047	-0.01251626968383789	2.697178955078125	1.190868438720703	-0.006719621658325195	2.772430419921875	1.122202033996582	-0.04969125747680664	2.75767822265625	1.168257629394531	-0.06073672485351563	2.78529345703125	1.834868103027344	-0.2483171844482422	2.811405029296875	1.804512084960938	-0.3767868957519531	2.92816845703125	1.556233825683594	-0.4647171630859375	2.883864501953125	1.335666290283203	-0.5492427978515625	2.89388037109375	1.264943603515625	-0.6276825561523437
27	0.8666669999999996	2.86484521484375	1.329032348632813	-0.2382936096191406	2.8230078125	1.506417633056641	-0.229746826171875	2.78687744140625	1.647579223632813	-0.2231337738037109	2.777598876953125	1.869336486816406	-0.2172235717773437	2.774843017578125	1.831909606933594	-0.1839921875	2.7638857421875	1.784747680664063	-0.04604761123657226	2.78859912109375	1.506304260253906	-0.004485655784606934	2.692836669921875	1.289440032958984	-0.01237421417236328	2.696733154296875	1.191179489135742	-0.007136387825012207	2.772221923828125	1.122759971618652	-0.04993466949462891	2.762944580078125	1.170051803588867	-0.05495993423461914	2.78552294921875	1.833556762695312	-0.2519617309570312	2.81190771484375	1.800787170410156	-0.3797057189941406	2.925308349609375	1.552507629394531	-0.4714501342773437	2.881367431640625	1.331376525878906	-0.55431396484375	2.899439453125	1.265275695800781	-0.6352271728515625
28	0.8999999999999995	2.867820556640625	1.326290344238281	-0.24009375	2.82365625	1.503838897705078	-0.2328044738769531	2.783791748046875	1.644578308105469	-0.2272219848632812	2.773471435546875	1.867091186523437	-0.2216068420410156	2.7712705078125	1.8295830078125	-0.1881559295654297	2.765886962890625	1.784416198730469	-0.04866793823242187	2.789677001953125	1.505128387451172	-0.005394440174102783	2.690833984375	1.288645263671875	-0.01090987968444824	2.698059814453125	1.190507522583008	-0.001749871253967285	2.77978955078125	1.128842697143555	-0.04437067413330078	2.759978271484375	1.165183090209961	-0.04627986526489258	2.781196533203125	1.831154418945312	-0.2564898376464844	2.808746337890625	1.801042541503906	-0.3851453247070312	2.92890771484375	1.552954956054688	-0.4719006958007813	2.887542724609375	1.330874267578125	-0.5560319213867188	2.899967041015625	1.269016784667969	-0.6417208862304687
29	0.9333339999999994	2.869987548828125	1.325181030273437	-0.2444975891113281	2.825375732421875	1.502265319824219	-0.2383861389160156	2.788233154296875	1.643457702636719	-0.233577880859375	2.770653076171875	1.86505078125	-0.2281855316162109	2.770119873046875	1.827634521484375	-0.1947222900390625	2.766051513671875	1.783734924316406	-0.05510911178588867	2.79081396484375	1.506816497802734	-0.002140980243682861	2.694334716796875	1.289935821533203	-0.01119311714172363	2.684357177734375	1.192369476318359	-0.0008301203846931458	2.767433349609375	1.126819969177246	-0.03321535110473633	2.764855224609375	1.16767138671875	-0.04602638244628907	2.7791064453125	1.829396484375	-0.2630350646972656	2.80466748046875	1.802005981445312	-0.3924099731445312	2.92371484375	1.556044128417969	-0.4845653991699219	2.889498779296875	1.331240478515625	-0.5630360717773437	2.900841064453125	1.267567810058594	-0.647255615234375
30	0.9666669999999993	2.86934619140625	1.323626342773438	-0.2539427032470703	2.823261474609375	1.499901458740234	-0.2478091430664063	2.782110107421875	1.639632080078125	-0.2430434265136719	2.76939599609375	1.861110229492188	-0.2415459136962891	2.76895703125	1.824442321777344	-0.2074307708740235	2.769479736328125	1.783259704589844	-0.06728208160400391	2.794004150390625	1.508671234130859	-0.006147075653076172	2.6890322265625	1.296189819335938	-0.007858725070953369	2.684458251953125	1.198550582885742	0.00343273663520813	2.76084912109375	1.12706950378418	-0.03186986923217774	2.761939208984375	1.178371932983398	-0.05094593811035156	2.776155029296875	1.824706970214844	-0.2758191833496094	2.801841064453125	1.795243286132812	-0.4043919982910156	2.91934765625	1.552864562988281	-0.5055263061523437	2.884575927734375	1.331340972900391	-0.5910816650390625	2.904536376953125	1.253751541137695	-0.6604060668945313
31	1	2.869510498046875	1.323966735839844	-0.2625286865234375	2.8229521484375	1.500056396484375	-0.2572739562988281	2.779305419921875	1.638977111816406	-0.2531900329589844	2.772788330078125	1.860621215820312	-0.2520838317871094	2.772140380859375	1.824081176757812	-0.2178698577880859	2.7747626953125	1.783898376464844	-0.07752677917480469	2.7998330078125	1.511326477050781	-0.00869119930267334	2.690882080078125	1.300978057861328	-0.009330842018127441	2.685783447265625	1.203515808105469	0.002825941801071167	2.75776806640625	1.124177459716797	-0.0236976146697998	2.76689208984375	1.186229827880859	-0.05749237442016602	2.777716796875	1.823977172851563	-0.2863772888183594	2.799795654296875	1.793435485839844	-0.4153016052246093	2.91322216796875	1.549807678222656	-0.5176976928710938	2.892562744140625	1.325676788330078	-0.6006766357421875	2.899311279296875	1.240174545288086	-0.6627863159179688
32	1.033334	2.867076416015625	1.321267211914062	-0.2793364562988281	2.821975830078125	1.497217834472656	-0.2729064636230469	2.78288232421875	1.637067626953125	-0.2677586669921875	2.77136767578125	1.857942016601563	-0.2690553283691406	2.772478271484375	1.821911315917969	-0.2345009613037109	2.776469970703125	1.784936401367188	-0.09369523620605469	2.812044677734375	1.513404235839844	-0.02841188049316406	2.70069189453125	1.305013885498047	-0.02598027420043945	2.692737060546875	1.210455642700195	-0.0011015944480896	2.713753173828125	1.106685768127441	-0.03123574066162109	2.755627197265625	1.187496780395508	-0.06257501983642579	2.776189208984375	1.821094055175781	-0.3029547119140625	2.79362646484375	1.7896962890625	-0.4320288391113281	2.90978955078125	1.54858154296875	-0.5352484130859375	2.88267626953125	1.324834228515625	-0.6155997924804687	2.904459228515625	1.246983825683594	-0.6835820922851562
33	1.066667	2.8680908203125	1.317046081542969	-0.2883441772460937	2.82150634765625	1.492218383789063	-0.2823150024414062	2.785107421875	1.632482360839844	-0.2775155334472656	2.77045849609375	1.852629211425781	-0.2829931945800781	2.7734794921875	1.817450256347656	-0.2478358917236328	2.782184814453125	1.786003540039062	-0.1062260437011719	2.82295703125	1.517909118652344	-0.03288433837890625	2.705802490234375	1.313296508789062	-0.0327663688659668	2.690585205078125	1.220492568969727	-0.005601517677307129	2.682986083984375	1.115443222045899	-0.0367889518737793	2.711380615234375	1.179873977661133	-0.06975751495361328	2.774406005859375	1.815202514648437	-0.3162040710449219	2.786328857421875	1.785884765625	-0.4460926818847656	2.9116865234375	1.548560485839844	-0.5455558471679688	2.88137255859375	1.32252783203125	-0.6162534790039063	2.887169921875	1.247645889282227	-0.6901983032226563
34	1.1	2.867107177734375	1.308070495605469	-0.3198875427246094	2.823585205078125	1.485130859375	-0.3122527160644532	2.792573974609375	1.627567443847656	-0.3063633422851563	2.774145751953125	1.848876831054687	-0.3070495300292969	2.77758642578125	1.812755676269531	-0.2724494323730469	2.784865966796875	1.778212341308594	-0.1305491790771484	2.830721435546875	1.508780242919922	-0.05839810562133789	2.722503173828125	1.29766357421875	-0.05621382141113281	2.704450927734375	1.220118942260742	0.00177530574798584	2.701702880859375	1.120564254760742	-0.04616070556640625	2.706362060546875	1.156193161010742	-0.07359622192382813	2.7789326171875	1.812041748046875	-0.3412700500488281	2.79126513671875	1.777801147460937	-0.4707751159667969	2.905585205078125	1.534624572753906	-0.5744579467773437	2.8614580078125	1.308853698730469	-0.6437439575195313	2.88255078125	1.233763793945313	-0.7156060180664062
35	1.133334	2.8667451171875	1.307976348876953	-0.3443402099609375	2.821866943359375	1.483908599853516	-0.336220947265625	2.786156494140625	1.624600830078125	-0.3297400207519531	2.7735380859375	1.84540673828125	-0.328158935546875	2.777454833984375	1.809086181640625	-0.2941180419921875	2.79252685546875	1.769774047851562	-0.1547068176269531	2.839184326171875	1.500201477050781	-0.08832650756835937	2.729473876953125	1.291818267822266	-0.06912525939941407	2.7163173828125	1.215964645385742	-0.008329954147338867	2.700469482421875	1.121445907592773	-0.06248055267333984	2.7515498046875	1.166627105712891	-0.09025833892822266	2.775928466796875	1.808880676269531	-0.3626578979492188	2.780710693359375	1.782034973144531	-0.4938273010253906	2.90045556640625	1.544222534179688	-0.6005330810546875	2.84498779296875	1.321796356201172	-0.6690964965820313	2.9087255859375	1.265666137695312	-0.7318902587890626
36	1.166666999999999	2.867587158203125	1.306239990234375	-0.3670047607421875	2.8217236328125	1.482272003173828	-0.3593348083496094	2.783236083984375	1.622508056640625	-0.3530759582519531	2.77301904296875	1.843836791992187	-0.3527626647949219	2.7773564453125	1.807644836425781	-0.3185062255859375	2.79655712890625	1.770054260253906	-0.1788574066162109	2.84727490234375	1.505393493652344	-0.09569010162353515	2.730962646484375	1.300475128173828	-0.07317204284667969	2.731932861328125	1.217403472900391	-0.02068100929260254	2.709053955078125	1.122712188720703	-0.07235725402832031	2.712381591796875	1.163628890991211	-0.1020856628417969	2.774201171875	1.806986572265625	-0.3871094665527344	2.775221435546875	1.777418151855469	-0.51801953125	2.893915771484375	1.536138793945312	-0.6193513793945312	2.8596171875	1.306679504394531	-0.6795730590820312	2.904315673828125	1.253223114013672	-0.75919873046875
37	1.199999999999999	2.870178955078125	1.305774810791016	-0.3822153015136719	2.8238955078125	1.481860229492187	-0.3786043090820312	2.78506103515625	1.622134704589844	-0.3755910034179687	2.775470458984375	1.843526977539062	-0.3769033508300781	2.77999658203125	1.807581481933594	-0.3423998413085937	2.797990234375	1.768282348632813	-0.2030340270996094	2.86109326171875	1.510367401123047	-0.1078478240966797	2.738612060546875	1.308739227294922	-0.08806422424316407	2.72975390625	1.223476715087891	-0.03997682189941406	2.712703125	1.118817085266113	-0.07031243133544922	2.723352294921875	1.168861801147461	-0.1053718185424805	2.776257568359375	1.806403198242188	-0.4109789123535156	2.77209521484375	1.776727722167969	-0.541826904296875	2.89839208984375	1.537489440917969	-0.6388607177734374	2.838745361328125	1.313155059814453	-0.69878759765625	2.88901220703125	1.253484252929687	-0.7702885131835937
38	1.233333999999999	2.874161376953125	1.307023620605469	-0.4003219604492188	2.826358154296875	1.482718200683594	-0.3950722961425781	2.789587158203125	1.623565673828125	-0.3909702453613281	2.774451416015625	1.844692138671875	-0.3944234619140625	2.78008349609375	1.8092099609375	-0.3595828857421875	2.798673095703125	1.777039916992188	-0.2184325408935547	2.857513916015625	1.513933410644531	-0.1352261047363281	2.743463623046875	1.308183288574219	-0.1080190505981445	2.733442138671875	1.21946159362793	-0.06685562133789062	2.734771484375	1.11142488861084	-0.08917770385742188	2.73265673828125	1.164072128295898	-0.1185721740722656	2.77596240234375	1.807246337890625	-0.4281428833007813	2.772475830078125	1.778652221679688	-0.5592926635742187	2.89155908203125	1.536965270996094	-0.6595819702148438	2.823666748046875	1.314810333251953	-0.719142578125	2.878109375	1.267777069091797	-0.7967980346679687
39	1.266667	2.873235107421875	1.311526672363281	-0.4310166625976563	2.824257568359375	1.486700469970703	-0.4235921020507812	2.78736083984375	1.627362976074219	-0.4178421325683594	2.773938232421875	1.848477233886719	-0.4156780395507813	2.779209228515625	1.81209716796875	-0.3817643432617188	2.7987783203125	1.779339172363281	-0.2409766387939453	2.854928955078125	1.513497924804688	-0.1655682067871094	2.752171875	1.30191015625	-0.1394492645263672	2.759322021484375	1.22598307800293	-0.07749565124511719	2.73610546875	1.123527282714844	-0.1109699249267578	2.72092138671875	1.160401763916016	-0.1378228912353516	2.775244384765625	1.811917236328125	-0.4503182983398438	2.773427734375	1.787275512695313	-0.5822157592773437	2.88967822265625	1.543390869140625	-0.6799601440429688	2.82801904296875	1.315966430664063	-0.7237078857421875	2.84768408203125	1.273315338134766	-0.818505859375
40	1.3	2.8739580078125	1.31930859375	-0.4474657592773438	2.82577490234375	1.494991973876953	-0.4414557495117187	2.78541552734375	1.634919921875	-0.4365078125	2.77393017578125	1.856406860351563	-0.4332883911132813	2.7775341796875	1.819703857421875	-0.39941259765625	2.792052734375	1.780555786132813	-0.2594593505859375	2.849848876953125	1.51454296875	-0.1845865020751953	2.750647705078125	1.300404846191406	-0.16327392578125	2.74814404296875	1.225481475830078	-0.09956690216064454	2.737065673828125	1.121732391357422	-0.1356282958984375	2.722314453125	1.157951522827148	-0.1696349029541016	2.776265380859375	1.820026611328125	-0.4681544494628906	2.781646240234375	1.794846618652344	-0.6000232543945313	2.893241943359375	1.54880712890625	-0.698839599609375	2.819402587890625	1.327087982177734	-0.753329833984375	2.87545263671875	1.271981872558594	-0.8243375244140625
41	1.333334	2.873325439453125	1.321115295410156	-0.4595223083496094	2.826169677734375	1.497526611328125	-0.4574783630371094	2.785101806640625	1.637610046386719	-0.455466552734375	2.775940185546875	1.859526916503906	-0.4480567626953125	2.778815185546875	1.822070068359375	-0.41480126953125	2.7936494140625	1.775397705078125	-0.276913330078125	2.8353037109375	1.505979309082031	-0.2014741058349609	2.74522998046875	1.287347595214844	-0.1802427825927734	2.734757568359375	1.194355911254883	-0.1492900543212891	2.71797265625	1.085829971313476	-0.1361071014404297	2.764181640625	1.164854400634766	-0.2048263244628906	2.77824072265625	1.82373388671875	-0.4836637878417969	2.78286083984375	1.799277038574219	-0.6159573364257812	2.897760986328125	1.55219482421875	-0.7098554077148438	2.827341552734375	1.328345764160156	-0.7621297607421875	2.8615625	1.270717529296875	-0.8444158935546875
42	1.366667	2.87598681640625	1.321688049316406	-0.4625426330566406	2.828329345703125	1.498093688964844	-0.4611767883300781	2.7874150390625	1.638328125	-0.4597820739746094	2.777603271484375	1.860409301757812	-0.4539785766601562	2.78037060546875	1.823169250488281	-0.4204227600097656	2.794625732421875	1.776577575683594	-0.2823458862304687	2.832287109375	1.505672088623047	-0.2094893035888672	2.73272998046875	1.290611083984375	-0.1929328765869141	2.729583740234375	1.192773513793945	-0.1808621063232422	2.69941943359375	1.088975006103516	-0.2046372833251953	2.7416298828125	1.160958236694336	-0.2116578521728516	2.78022705078125	1.824351806640625	-0.4893421020507813	2.785942626953125	1.799918518066406	-0.6216859741210937	2.90899267578125	1.556059631347656	-0.7142483520507813	2.8448759765625	1.330208679199219	-0.766739013671875	2.8659208984375	1.278203552246094	-0.8569070434570313
43	1.399999999999999	2.87704248046875	1.323662384033203	-0.468651123046875	2.831146728515625	1.501643646240234	-0.4675315246582031	2.790612060546875	1.642881713867188	-0.4662999572753906	2.785949951171875	1.866446044921875	-0.4608936157226562	2.78693310546875	1.828978149414062	-0.4270508728027343	2.7992197265625	1.781848876953125	-0.2880566711425781	2.817838623046875	1.503198974609375	-0.2326796875	2.712673095703125	1.288781158447266	-0.2245312042236328	2.754716064453125	1.199027770996094	-0.2288896179199219	2.815092041015625	1.105878044128418	-0.2204446563720703	2.771731689453125	1.173415542602539	-0.2666909484863281	2.788666015625	1.830074951171875	-0.4963545837402344	2.7945615234375	1.807935363769531	-0.6298954467773438	2.917121337890625	1.559803955078125	-0.7168727416992188	2.8535263671875	1.331783935546875	-0.7670576782226562	2.877854248046875	1.283677398681641	-0.8592764892578125
44	1.433333999999999	2.87418212890625	1.323376983642578	-0.4724470520019531	2.830182373046875	1.501480529785156	-0.4720965270996094	2.794666015625	1.643781066894531	-0.4717970275878906	2.788417236328125	1.866892700195312	-0.466848388671875	2.78874560546875	1.829546020507812	-0.4330017700195313	2.79758056640625	1.782370971679688	-0.294056640625	2.81270556640625	1.503551116943359	-0.2413072814941406	2.69753125	1.294702331542969	-0.2399810485839844	2.72727978515625	1.20301399230957	-0.2626355895996094	2.785742919921875	1.109023406982422	-0.2723451232910156	2.751666748046875	1.192949127197266	-0.2965073547363281	2.792303466796875	1.830564270019531	-0.5021052856445313	2.80115283203125	1.807119384765625	-0.6349982299804687	2.925610595703125	1.558992858886719	-0.7173373413085937	2.8578251953125	1.332618347167969	-0.7672750854492187	2.8633154296875	1.288607543945313	-0.86422900390625
45	1.466666999999999	2.8694921875	1.325498596191406	-0.4735121459960938	2.827007568359375	1.503274200439453	-0.4746788330078125	2.796853271484375	1.646253173828125	-0.4757413024902344	2.794057373046875	1.868623229980469	-0.471157958984375	2.79262890625	1.831451843261719	-0.437422119140625	2.795048828125	1.789253295898438	-0.2971921081542969	2.809269775390625	1.510595336914062	-0.2491513214111328	2.6886943359375	1.306147827148437	-0.26059375	2.718294189453125	1.216969223022461	-0.2906631469726563	2.7755205078125	1.123690536499024	-0.30740380859375	2.74234521484375	1.203089950561523	-0.31853466796875	2.79854296875	1.832330200195313	-0.506111083984375	2.808650146484375	1.810182800292969	-0.6386324462890625	2.933618896484375	1.561294677734375	-0.7138638305664062	2.8787373046875	1.331763122558594	-0.7608753662109375	2.865342529296875	1.293176635742187	-0.8589344482421875
46	1.5	2.868302978515625	1.327824798583984	-0.4729641723632813	2.8271162109375	1.50511181640625	-0.474677734375	2.798833740234375	1.647842041015625	-0.4761904296875	2.797421875	1.869265075683594	-0.4705589294433594	2.7949912109375	1.832094360351562	-0.4371954650878906	2.79507080078125	1.788648620605469	-0.2979712524414063	2.805530029296875	1.509295227050781	-0.261369873046875	2.681834228515625	1.309123870849609	-0.2863648986816406	2.71994189453125	1.229071441650391	-0.3286832885742187	2.786310302734375	1.146429504394531	-0.3589933471679688	2.740480224609375	1.219627914428711	-0.361416259765625	2.80243603515625	1.833268432617188	-0.5054391479492187	2.8162021484375	1.8149677734375	-0.6376425170898438	2.93633642578125	1.564042297363281	-0.709249755859375	2.90706494140625	1.332032684326172	-0.761550048828125	2.87265380859375	1.293342041015625	-0.853789306640625
47	1.533334	2.859715576171875	1.323658630371094	-0.4721858520507812	2.82425732421875	1.501521575927734	-0.47419677734375	2.803037109375	1.644956481933594	-0.4752386474609375	2.8027451171875	1.865630249023438	-0.4708511352539063	2.79898779296875	1.8287890625	-0.4375091857910156	2.791504638671875	1.787869262695313	-0.2982588500976562	2.804409423828125	1.508417358398437	-0.2724222717285156	2.664198974609375	1.321529388427734	-0.3042568054199219	2.712133056640625	1.246986862182617	-0.3458399658203125	2.7879033203125	1.172838653564453	-0.3746225891113281	2.726975341796875	1.234675689697266	-0.3831696472167969	2.808695556640625	1.829541442871094	-0.5052291870117187	2.822360595703125	1.808591247558594	-0.6365672607421875	2.940772705078125	1.558246154785156	-0.7090103759765625	2.913790283203125	1.326139495849609	-0.7581487426757813	2.893057373046875	1.288054870605469	-0.854221923828125
48	1.566667	2.86171630859375	1.323399627685547	-0.4721279296875	2.82710498046875	1.501495483398438	-0.4737880859375	2.806867919921875	1.645123901367187	-0.4744931335449219	2.810022705078125	1.865813537597656	-0.4685494995117188	2.804794921875	1.828804870605469	-0.4355679321289063	2.791345703125	1.788416748046875	-0.2965596923828125	2.8061298828125	1.509339935302734	-0.266921875	2.650619873046875	1.340329528808594	-0.3206745300292969	2.705922607421875	1.271070281982422	-0.3623244018554688	2.784462890625	1.200853759765625	-0.3935772094726562	2.715060546875	1.251711196899414	-0.403296142578125	2.816293212890625	1.829850036621094	-0.5030265502929687	2.832935302734375	1.807933227539062	-0.6339086303710938	2.954491943359375	1.558357604980469	-0.7041478881835938	2.909501953125	1.327267333984375	-0.7444949951171875	2.878956787109375	1.298853790283203	-0.8413326416015625
49	1.6	2.8699052734375	1.322893920898438	-0.4718086853027344	2.83345654296875	1.500664947509766	-0.469822509765625	2.811214599609375	1.644024658203125	-0.468152587890625	2.813387451171875	1.864810180664062	-0.4634404296875	2.808845703125	1.827947631835937	-0.43017626953125	2.7933271484375	1.788809631347656	-0.2909888610839844	2.80482470703125	1.51011538696289	-0.2561048278808594	2.6473134765625	1.347317169189453	-0.3220710144042969	2.7006640625	1.279991577148437	-0.3691414489746094	2.764778076171875	1.214440582275391	-0.4297554321289063	2.6725595703125	1.273223754882812	-0.4147308349609375	2.819303955078125	1.828681213378906	-0.497824951171875	2.833088134765625	1.808481506347656	-0.6293474731445312	2.9645439453125	1.56243603515625	-0.694299560546875	2.914970458984375	1.331847442626953	-0.7324313964843751	2.907786376953125	1.284275848388672	-0.826285888671875
50	1.633334	2.87133544921875	1.321948364257812	-0.4656167602539062	2.8352822265625	1.499640045166016	-0.4626222839355469	2.812943603515625	1.642856689453125	-0.4601087951660156	2.8179208984375	1.863451354980469	-0.457013427734375	2.812357421875	1.826936157226563	-0.4235805969238281	2.796147705078125	1.787431701660156	-0.2846954040527344	2.798856689453125	1.508093414306641	-0.2554044494628906	2.642721923828125	1.346529541015625	-0.3267896118164063	2.70249560546875	1.286994567871094	-0.3764105529785156	2.76543701171875	1.219098358154297	-0.4354957885742187	2.668984375	1.275287811279297	-0.4212772216796875	2.82392333984375	1.827014404296875	-0.4909980163574219	2.838692138671875	1.805122741699219	-0.622034912109375	2.97154638671875	1.560769592285156	-0.6894881591796875	2.923270263671875	1.330808410644531	-0.7316790161132812	2.9263447265625	1.282301116943359	-0.8251851806640625
51	1.666666999999999	2.876852294921875	1.318074920654297	-0.4543079833984375	2.841477783203125	1.495328308105469	-0.4506548461914063	2.819630859375	1.638166564941406	-0.4477088317871094	2.8242919921875	1.858106994628906	-0.4454390869140625	2.818464111328125	1.821826843261719	-0.4120209350585938	2.80533203125	1.785719543457031	-0.2723496398925781	2.79316943359375	1.507036102294922	-0.2477789611816406	2.636632080078125	1.354347778320312	-0.3339278564453125	2.699303955078125	1.297440185546875	-0.3824577331542969	2.76867822265625	1.237043121337891	-0.4418609924316406	2.671797607421875	1.280976440429688	-0.4272865295410156	2.83065234375	1.821655944824219	-0.4791170959472656	2.8478896484375	1.799245422363281	-0.6093482666015625	2.96965185546875	1.550167419433594	-0.6767680053710937	2.928418701171875	1.321054748535156	-0.7263056030273437	2.934961181640625	1.258954895019531	-0.81079931640625
52	1.699999999999999	2.878901123046875	1.316974609375	-0.4514052429199219	2.84405078125	1.494324310302734	-0.4472972717285156	2.823512939453125	1.637350463867187	-0.4439782104492188	2.831032470703125	1.85719677734375	-0.4403693237304688	2.8245498046875	1.820798767089844	-0.4071997680664062	2.809310546875	1.783627136230469	-0.2680205688476562	2.79470849609375	1.504918212890625	-0.2450789031982422	2.63912060546875	1.352859924316406	-0.3340259094238281	2.703979736328125	1.298541290283203	-0.3826510009765625	2.77825732421875	1.245290008544922	-0.4429568786621094	2.698771484375	1.292204620361328	-0.425226318359375	2.837099365234375	1.820864624023438	-0.47423046875	2.85500634765625	1.798461608886719	-0.6043743896484375	2.972540283203125	1.547104125976563	-0.6708473510742188	2.92791064453125	1.318725524902344	-0.7208440551757812	2.935973388671875	1.256590393066406	-0.8051820068359375
53	1.733333999999999	2.89160791015625	1.3080673828125	-0.4215482482910156	2.85580224609375	1.486181732177734	-0.4203184509277344	2.83077490234375	1.629251708984375	-0.4193350219726563	2.83641748046875	1.850252502441406	-0.4222530517578125	2.83033740234375	1.814619750976562	-0.3878313903808594	2.820762939453125	1.77724267578125	-0.2474601287841797	2.78753857421875	1.499778411865234	-0.2142158508300781	2.646591064453125	1.342351501464844	-0.3197570495605469	2.7152021484375	1.293268768310547	-0.3697509765625	2.79116259765625	1.241357559204102	-0.4301145324707031	2.71772900390625	1.295045867919922	-0.4121051025390625	2.84271435546875	1.812806091308594	-0.4552124633789063	2.863541748046875	1.780882507324219	-0.58359912109375	2.983389892578125	1.527571105957031	-0.6443457641601562	2.944659423828125	1.297533935546875	-0.69719091796875	2.9284228515625	1.244347152709961	-0.786944091796875
54	1.766667	2.89851953125	1.306463256835938	-0.4069144897460937	2.8649267578125	1.485128448486328	-0.40484228515625	2.838516357421875	1.628045654296875	-0.4031897277832031	2.844573486328125	1.849203491210937	-0.4045928344726563	2.838739990234375	1.813313537597656	-0.3703460388183594	2.8266904296875	1.77399267578125	-0.2305932464599609	2.791262451171875	1.496485107421875	-0.1983506927490234	2.646491455078125	1.339401123046875	-0.2995023498535156	2.715123291015625	1.291261322021484	-0.3505080261230469	2.793595703125	1.246049179077148	-0.4131434020996094	2.715320556640625	1.283886535644531	-0.3910935974121094	2.8504931640625	1.81195458984375	-0.4378974914550781	2.869345947265625	1.780473693847656	-0.5667943115234375	2.9870498046875	1.525853637695312	-0.6271985473632813	2.941516845703125	1.296241668701172	-0.6771395874023437	2.92228955078125	1.262931030273438	-0.775548095703125
55	1.8	2.901275390625	1.307668823242187	-0.3998253784179687	2.869122802734375	1.486593231201172	-0.3964659729003907	2.847158447265625	1.630258361816406	-0.3938870544433594	2.85288232421875	1.851427062988281	-0.3909789733886719	2.84736474609375	1.814857727050781	-0.3573995666503906	2.836783935546875	1.776469177246094	-0.2172576904296875	2.79991162109375	1.499132110595703	-0.1849815368652344	2.6539404296875	1.334581176757812	-0.2715233459472656	2.7227275390625	1.289537780761719	-0.3250978088378906	2.80144482421875	1.249925155639648	-0.391139892578125	2.681172119140625	1.278798034667969	-0.3733152160644531	2.858599853515625	1.814848022460938	-0.4250581359863281	2.87580517578125	1.785142700195312	-0.55461572265625	2.983050537109375	1.527304931640625	-0.620682373046875	2.94101025390625	1.295935028076172	-0.6653837280273438	2.92280810546875	1.255827331542969	-0.7614320678710937
56	1.833334	2.9075498046875	1.301651763916016	-0.3809594421386719	2.8739755859375	1.478405517578125	-0.3752186279296875	2.853332763671875	1.620751708984375	-0.3707111511230469	2.85391015625	1.8397900390625	-0.3731319274902344	2.849635498046875	1.804283203125	-0.3389743041992188	2.838508544921875	1.774014099121094	-0.1983913116455078	2.81014111328125	1.500241516113281	-0.1538398742675781	2.661685791015625	1.338394653320313	-0.2346508483886719	2.72554052734375	1.281499206542969	-0.2807468872070312	2.806304931640625	1.241550186157227	-0.3421254272460937	2.683957763671875	1.269316497802734	-0.3280032958984375	2.86006982421875	1.802912048339844	-0.4060539855957031	2.87780908203125	1.774962768554687	-0.5345482788085938	2.986818115234375	1.523205017089844	-0.6083416137695312	2.919777587890625	1.301205993652344	-0.6571378173828125	2.93127734375	1.252993789672852	-0.7492610473632813
57	1.866667	2.9155439453125	1.301071716308594	-0.3626983642578125	2.88216552734375	1.478918426513672	-0.3563042297363281	2.8598271484375	1.621844177246094	-0.3511548767089844	2.862076171875	1.842164306640625	-0.3532060546875	2.857346923828125	1.806423767089844	-0.3189297790527344	2.84294775390625	1.772265686035156	-0.1786622161865234	2.8197275390625	1.496306610107422	-0.1343242034912109	2.66876123046875	1.330202941894531	-0.2052391052246094	2.736105224609375	1.267577484130859	-0.2383093109130859	2.816358154296875	1.208311599731445	-0.2838442077636719	2.69901318359375	1.249915908813477	-0.2877207946777344	2.868148681640625	1.805079956054688	-0.3863565673828125	2.8856240234375	1.773935424804687	-0.5149607543945313	2.98921826171875	1.521551391601562	-0.6000098266601562	2.913502685546875	1.302318817138672	-0.6550194702148437	2.927394775390625	1.22321696472168	-0.7230076293945312
58	1.899999999999999	2.918103759765625	1.303525421142578	-0.3450502014160156	2.885051025390625	1.483206085205078	-0.3376022033691407	2.85997998046875	1.627089599609375	-0.3315353698730469	2.869092041015625	1.849371032714844	-0.3358641967773437	2.862506103515625	1.813822875976562	-0.3009854736328125	2.84505859375	1.777417541503906	-0.1601458892822266	2.83428955078125	1.498592987060547	-0.1116117477416992	2.685215576171875	1.321560272216797	-0.1658586730957031	2.75185400390625	1.259542175292969	-0.2039747467041016	2.828241943359375	1.196403686523438	-0.2533987121582031	2.71741748046875	1.24416911315918	-0.2531097869873047	2.874761962890625	1.811387084960937	-0.3688161010742187	2.89792919921875	1.77307666015625	-0.4959477844238281	2.99534814453125	1.513919616699219	-0.577345947265625	2.911938720703125	1.301693389892578	-0.6544749755859375	2.93026318359375	1.212763549804688	-0.7096768798828125
59	1.933333999999999	2.9308955078125	1.303172515869141	-0.3344269409179688	2.89495068359375	1.481727722167969	-0.3264023132324219	2.867702880859375	1.624763366699219	-0.319939208984375	2.871958984375	1.846571166992188	-0.3223186340332031	2.86672216796875	1.810679809570312	-0.28777490234375	2.852015625	1.775541687011719	-0.1467444305419922	2.844765380859375	1.499213348388672	-0.08897218322753907	2.70029638671875	1.3185595703125	-0.1406459197998047	2.763104736328125	1.251120269775391	-0.1751433258056641	2.830200439453125	1.174423309326172	-0.2176714172363281	2.76854931640625	1.235843765258789	-0.2101159057617188	2.87788720703125	1.809127807617188	-0.3556156311035156	2.901530029296875	1.773367126464844	-0.4829862060546875	3.000140625	1.516274780273438	-0.5664911499023437	2.911543212890625	1.307904388427734	-0.6461204223632813	2.931635009765625	1.219473266601562	-0.7009113159179687
60	1.966666999999999	2.940734130859375	1.313425689697266	-0.3227957763671875	2.902147705078125	1.492229339599609	-0.3145647583007812	2.87222119140625	1.635369995117188	-0.307986572265625	2.87526806640625	1.858160400390625	-0.3103543395996094	2.871321044921875	1.822067626953125	-0.2755343627929687	2.863379150390625	1.784340148925781	-0.1339728393554687	2.853245849609375	1.507402465820312	-0.07360916137695313	2.718886962890625	1.314145263671875	-0.109177375793457	2.76573876953125	1.230076080322266	-0.1316387023925781	2.8319638671875	1.148232818603516	-0.1664933319091797	2.763671630859375	1.21398567199707	-0.1721506958007812	2.880329345703125	1.820604187011719	-0.3439980163574219	2.901274658203125	1.784860778808594	-0.4724573364257812	3.001768310546875	1.526714660644531	-0.5547679443359375	2.9135126953125	1.314871673583984	-0.6285443115234375	2.9357763671875	1.231774322509766	-0.6911746215820312
61	2	2.94488232421875	1.317427276611328	-0.312994873046875	2.907043212890625	1.496501953125	-0.3042818908691406	2.877366455078125	1.639783569335937	-0.2973164672851563	2.8819912109375	1.862703796386719	-0.2999219665527344	2.877948486328125	1.826647766113281	-0.26502294921875	2.86298291015625	1.790034423828125	-0.123628288269043	2.869129150390625	1.514759155273437	-0.05476589584350586	2.7304462890625	1.322444519042969	-0.07776868438720703	2.782564208984375	1.240078063964844	-0.09452376556396484	2.84865869140625	1.156031616210937	-0.1242599639892578	2.766057861328125	1.217787506103516	-0.1356507110595703	2.886630126953125	1.825053283691406	-0.3335757141113281	2.9058037109375	1.786803039550781	-0.4616909484863281	3.00078759765625	1.528879821777344	-0.5516176147460937	2.9175556640625	1.314269653320312	-0.623781982421875	2.9328203125	1.232521347045898	-0.6902938842773437
62	2.033334	2.948643798828125	1.322042388916016	-0.3106046447753906	2.9100224609375	1.501000396728516	-0.2998565063476563	2.878806396484375	1.643995239257813	-0.2912718811035157	2.884216064453125	1.867102294921875	-0.2922469177246094	2.8805537109375	1.830762878417969	-0.2575380249023437	2.87327783203125	1.791227722167969	-0.1161944427490234	2.87518505859375	1.514847229003906	-0.05058376312255859	2.75180810546875	1.311157775878906	-0.06212285232543945	2.808136962890625	1.2324267578125	-0.08277548217773438	2.871440185546875	1.146786270141602	-0.1143364486694336	2.822508544921875	1.212648971557617	-0.1094734802246094	2.888221923828125	1.829662780761719	-0.3262809143066406	2.910688720703125	1.79392236328125	-0.4547075500488281	2.99666015625	1.533371948242187	-0.54689794921875	2.91381201171875	1.319915405273437	-0.6234821166992187	2.935922607421875	1.238937759399414	-0.689154296875
63	2.066667	2.952106201171875	1.321662872314453	-0.3086082763671875	2.91428857421875	1.501199249267578	-0.2979710998535156	2.882293212890625	1.644348876953125	-0.2894911193847656	2.89107275390625	1.867825134277344	-0.2903942565917969	2.88697119140625	1.831451538085938	-0.2556143341064453	2.87872021484375	1.792236206054687	-0.1139096755981445	2.88463037109375	1.516248718261719	-0.04437602233886719	2.767701171875	1.308204467773437	-0.05587069702148437	2.807651611328125	1.218868103027344	-0.07208229827880859	2.865001708984375	1.133103317260742	-0.1138639450073242	2.831551513671875	1.197191833496094	-0.09104779052734376	2.894409423828125	1.830265502929687	-0.3245294189453125	2.915552490234375	1.794499877929687	-0.4534764099121094	2.99818603515625	1.532579528808594	-0.5467698974609375	2.913656005859375	1.319452453613281	-0.6240548095703125	2.928740478515625	1.230926895141601	-0.6818757934570312
64	2.1	2.9525400390625	1.322809906005859	-0.30615966796875	2.91820654296875	1.5028173828125	-0.2953113708496094	2.8857451171875	1.645678771972656	-0.2866629333496094	2.89814208984375	1.868728088378906	-0.2870295104980469	2.894713134765625	1.832314514160156	-0.2523026733398437	2.885693603515625	1.786523254394531	-0.1128100128173828	2.89700732421875	1.511601989746094	-0.0410927848815918	2.78270947265625	1.302155731201172	-0.03615958404541016	2.815606689453125	1.212744079589844	-0.06337347030639648	2.872285400390625	1.129078369140625	-0.1097361602783203	2.84158740234375	1.187941284179687	-0.07591422271728515	2.8996171875	1.831313293457031	-0.321367431640625	2.91531201171875	1.794548583984375	-0.4506480102539063	3.001470458984375	1.535403625488281	-0.5474050903320312	2.9074794921875	1.325968139648438	-0.6229671020507812	2.92558349609375	1.237751327514649	-0.6801636962890625
65	2.133334	2.954306640625	1.322340850830078	-0.3064546813964844	2.920220458984375	1.50188671875	-0.2949146118164063	2.887967041015625	1.644385070800781	-0.2857022705078125	2.899183349609375	1.866939575195313	-0.286515869140625	2.896646728515625	1.830634155273438	-0.2517810821533203	2.89176416015625	1.787730651855469	-0.1115513610839844	2.90615087890625	1.516023864746094	-0.03142683982849121	2.7919501953125	1.307636901855469	-0.01706574058532715	2.8318837890625	1.220021667480469	-0.03936775207519531	2.89578515625	1.139221496582031	-0.08045906066894531	2.795326904296875	1.182489669799805	-0.06189078521728516	2.900156494140625	1.829591613769531	-0.3207577209472656	2.9171689453125	1.794321594238281	-0.449936279296875	3.000814208984375	1.535693481445312	-0.5481163330078125	2.904123046875	1.328204925537109	-0.62372314453125	2.917822509765625	1.239380950927734	-0.6807100219726563
66	2.166666999999999	2.95466259765625	1.326512084960938	-0.3076108093261719	2.9208818359375	1.505855499267578	-0.2959803466796875	2.890592529296875	1.648567443847656	-0.2865763854980469	2.902072998046875	1.870789794921875	-0.2892505493164063	2.9005087890625	1.834776550292969	-0.2542543640136719	2.898881103515625	1.79077001953125	-0.1145007781982422	2.92499853515625	1.521440795898438	-0.03076266479492187	2.804668701171875	1.317275665283203	-0.01188960075378418	2.79675146484375	1.218892791748047	-0.01204045486450195	2.80610986328125	1.109836952209473	0.004879400253295898	2.803556396484375	1.189512771606445	-0.05170231246948242	2.9019892578125	1.833257751464844	-0.323201416015625	2.9164140625	1.794005798339844	-0.45135009765625	2.998261474609375	1.534876037597656	-0.5485596313476563	2.901667236328125	1.327373809814453	-0.62319970703125	2.9138740234375	1.236655944824219	-0.6771932983398438
67	2.199999999999999	2.955796630859375	1.329406982421875	-0.3087933349609375	2.92248291015625	1.508603393554687	-0.2988877258300781	2.893162109375	1.651328674316406	-0.2908331604003906	2.90846728515625	1.872888305664063	-0.2952293395996094	2.906981689453125	1.837197631835938	-0.2600305480957031	2.903074951171875	1.796985046386719	-0.1194596862792969	2.93607421875	1.5296689453125	-0.03346682357788086	2.823149169921875	1.322625579833984	-0.007104992866516113	2.80816015625	1.225257873535156	-0.005901372432708741	2.798041748046875	1.116267120361328	0.009629681587219238	2.80858740234375	1.189513916015625	-0.049948974609375	2.907037841796875	1.835215942382812	-0.3288565368652344	2.916566162109375	1.794931457519531	-0.4568853759765625	2.997305419921875	1.535193725585938	-0.5518196411132813	2.8964287109375	1.328456939697266	-0.62133642578125	2.90235400390625	1.239474060058594	-0.678782470703125
68	2.233333999999999	2.955742431640625	1.326732543945313	-0.3109385681152343	2.921597412109375	1.504859313964844	-0.3016831970214844	2.89426806640625	1.647256713867188	-0.2942821044921875	2.9088681640625	1.867710815429688	-0.2995388488769531	2.907959716796875	1.83230712890625	-0.264393798828125	2.909712158203125	1.798070251464844	-0.1229730072021484	2.9469189453125	1.532050598144531	-0.03943618392944336	2.831815185546875	1.328186584472656	-0.008902890205383301	2.82916455078125	1.230218078613281	-0.007143802642822265	2.81154248046875	1.125306549072266	0.02080981063842774	2.809883544921875	1.189453964233398	-0.04124676895141602	2.907085205078125	1.830123413085937	-0.3328571472167969	2.916087890625	1.792567993164063	-0.4610350036621094	2.9898427734375	1.533055786132812	-0.5578089599609375	2.88755126953125	1.327409271240234	-0.6242005004882812	2.89837158203125	1.2399775390625	-0.682315673828125
69	2.266667	2.957700439453125	1.326344665527344	-0.3149169311523438	2.92294189453125	1.504524291992188	-0.3058463745117188	2.89615625	1.647165954589844	-0.2986705932617187	2.912229248046875	1.867659423828125	-0.305781982421875	2.911940185546875	1.832464111328125	-0.2703562316894531	2.915978515625	1.799942749023438	-0.1284470825195312	2.956241455078125	1.535014709472656	-0.0420772590637207	2.842483154296875	1.330499420166016	-0.009338822364807129	2.845666259765625	1.23276448059082	-0.001432268857955933	2.8225556640625	1.127471092224121	0.02090045356750488	2.831599853515625	1.192043258666992	-0.02913802528381348	2.909343017578125	1.829835266113281	-0.3388202209472656	2.913740234375	1.791255554199219	-0.4670569763183594	2.98527978515625	1.530578857421875	-0.5631047973632812	2.879506591796875	1.325104187011719	-0.6251864013671875	2.89676025390625	1.239324096679687	-0.6843668823242187
70	2.3	2.960061767578125	1.321870941162109	-0.3271483459472656	2.92495703125	1.499986755371094	-0.3182706298828125	2.898677734375	1.642727966308594	-0.3112941589355468	2.911927978515625	1.863459594726562	-0.316326171875	2.912864501953125	1.827884399414063	-0.2812953186035156	2.921908203125	1.796384094238281	-0.13939111328125	2.9624296875	1.53129150390625	-0.05367749786376953	2.85097265625	1.327848327636719	-0.008687544822692871	2.8556591796875	1.229863021850586	-0.009733360290527343	2.8349404296875	1.122671760559082	0.004393640995025635	2.827212646484375	1.19543424987793	-0.03621174240112305	2.90875048828125	1.82596240234375	-0.3497064208984375	2.90917333984375	1.791730163574219	-0.4792413024902344	2.980694580078125	1.531074035644531	-0.5753324584960937	2.8763359375	1.321718780517578	-0.6257122802734375	2.86793505859375	1.229401733398438	-0.6763538208007812
71	2.333334	2.96130810546875	1.322323760986328	-0.3431222229003906	2.92696923828125	1.500711608886719	-0.3330307312011719	2.89951025390625	1.643322631835938	-0.3249625549316406	2.914893310546875	1.8641787109375	-0.3278251342773438	2.916612060546875	1.828136840820312	-0.2932317199707031	2.932100341796875	1.794388122558594	-0.1522533569335937	2.96713623046875	1.527800842285156	-0.06783219909667969	2.85717578125	1.327026062011719	-0.008275344848632812	2.86365087890625	1.229074234008789	-0.01095035457611084	2.8409306640625	1.121542686462402	-0.002945736885070801	2.8384716796875	1.195739318847656	-0.04192449569702148	2.910227783203125	1.827085815429688	-0.3615569152832031	2.908212646484375	1.793054748535156	-0.4912698364257813	2.975976806640625	1.531327392578125	-0.5880357055664063	2.86844580078125	1.320384979248047	-0.6242938232421875	2.85260693359375	1.227572128295898	-0.6724086303710938
72	2.366667	2.9617763671875	1.323306671142578	-0.3462581787109375	2.928121826171875	1.501771881103516	-0.3369567565917969	2.9017392578125	1.644545715332031	-0.3295601806640625	2.916709716796875	1.865306091308594	-0.3330681762695312	2.919202392578125	1.829338012695312	-0.298482421875	2.936014892578125	1.794675048828125	-0.157956298828125	2.97711181640625	1.529470092773437	-0.0724083251953125	2.868421142578125	1.327546997070312	-0.01492490291595459	2.866453125	1.229473785400391	-0.01830856323242187	2.8379990234375	1.123611381530762	-0.007618482112884521	2.838717529296875	1.196754577636719	-0.04555531692504883	2.911403564453125	1.828174255371094	-0.3666231384277344	2.901693603515625	1.795477355957031	-0.4962596435546875	2.97197705078125	1.534917724609375	-0.5939347534179688	2.867777587890625	1.321560363769531	-0.6245293579101563	2.840948974609375	1.229880264282227	-0.6697350463867188
73	2.399999999999999	2.96181640625	1.323301422119141	-0.3463796081542969	2.928157958984375	1.501755706787109	-0.3370883483886719	2.901782470703125	1.644522766113281	-0.32970068359375	2.91674951171875	1.865270446777344	-0.3332138366699219	2.9192587890625	1.82930419921875	-0.2986316223144531	2.9361923828125	1.794597473144531	-0.1581395874023437	2.97754833984375	1.529368835449219	-0.07284423828125	2.86914306640625	1.327297454833984	-0.01539967250823975	2.867416259765625	1.229233978271484	-0.01902256965637207	2.839273193359375	1.123270286560059	-0.008581011772155762	2.83989990234375	1.196449279785156	-0.04640362548828125	2.911427978515625	1.828140991210938	-0.3667646789550781	2.901575439453125	1.79545361328125	-0.4963847961425781	2.971417724609375	1.534822143554687	-0.5941358642578125	2.86672314453125	1.321694061279297	-0.6245282592773438	2.83927001953125	1.230122451782226	-0.6695643920898438
74	2.433333999999999	2.96427099609375	1.323763214111328	-0.3607471008300781	2.930812255859375	1.501931854248047	-0.3538005676269531	2.90469287109375	1.644487548828125	-0.3482934265136719	2.917800048828125	1.8647939453125	-0.3539619750976563	2.92132958984375	1.829227355957031	-0.3192231750488281	2.944522216796875	1.79026416015625	-0.1811114959716797	2.9904208984375	1.525805847167969	-0.09793038940429688	2.8800478515625	1.323101531982422	-0.04941137313842774	2.882314697265625	1.22525749206543	-0.04636390686035156	2.8527880859375	1.119627807617187	-0.03975763320922852	2.854152099609375	1.195839813232422	-0.08126598358154297	2.9120654296875	1.827426391601563	-0.3870014953613281	2.89782958984375	1.794539916992187	-0.5158402709960938	2.966987060546875	1.53160400390625	-0.60562890625	2.863268798828125	1.318085784912109	-0.6319927368164062	2.8229599609375	1.229348205566406	-0.6721961059570313
75	2.466666999999999	2.964330078125	1.323797576904297	-0.3608199462890625	2.930873291015625	1.501964385986328	-0.3538732299804688	2.90477783203125	1.644522766113281	-0.3483676452636719	2.917927490234375	1.864824157714844	-0.3540274353027344	2.92145947265625	1.82925537109375	-0.3192919921875	2.94471337890625	1.790266662597656	-0.1811996002197266	2.99067529296875	1.525785095214844	-0.09813888549804688	2.880352783203125	1.323054565429687	-0.04962835311889648	2.882614013671875	1.225207733154297	-0.04670601272583007	2.853134765625	1.119560249328613	-0.04019431686401367	2.854453125	1.195816528320313	-0.08163198089599609	2.912176513671875	1.827460021972656	-0.3870670471191406	2.89789990234375	1.794605163574219	-0.51590771484375	2.966978515625	1.531695983886719	-0.6058244018554687	2.863220947265625	1.318207214355469	-0.6322454833984374	2.82282763671875	1.229545745849609	-0.6725286865234374
76	2.5	2.972682373046875	1.327008941650391	-0.3837780151367188	2.937865966796875	1.505637420654297	-0.3780440368652344	2.90726220703125	1.647868835449219	-0.3732904663085937	2.9196650390625	1.869087585449219	-0.375457763671875	2.923222412109375	1.832858581542969	-0.3411466674804687	2.947804931640625	1.791794067382813	-0.2033234405517578	2.996367431640625	1.5265810546875	-0.1205777359008789	2.88958642578125	1.322193695068359	-0.06712761688232421	2.88566796875	1.225085433959961	-0.08171649932861329	2.872320556640625	1.115617622375488	-0.08225983428955078	2.85036962890625	1.193833648681641	-0.1027132949829102	2.91414453125	1.832090515136719	-0.4092224731445313	2.901559814453125	1.796107055664062	-0.537914306640625	2.950481201171875	1.530036376953125	-0.634839111328125	2.82255712890625	1.328092620849609	-0.65258935546875	2.81001171875	1.226709686279297	-0.6801777954101562
77	2.533334	2.9726787109375	1.327928039550781	-0.4012399291992187	2.93687890625	1.506743316650391	-0.3924630126953125	2.90585791015625	1.649187927246094	-0.3852894592285157	2.919121337890625	1.87096923828125	-0.3859989624023438	2.9223408203125	1.834415344238281	-0.3518009338378906	2.951532470703125	1.797530944824219	-0.2132763824462891	2.994477294921875	1.527574890136719	-0.1407827453613281	2.887167236328125	1.323460205078125	-0.08456991577148437	2.884496337890625	1.225036712646484	-0.08862380218505859	2.860013916015625	1.118455116271973	-0.07222905731201172	2.8514072265625	1.192013000488281	-0.1221169815063477	2.913660400390625	1.83410400390625	-0.4201202392578125	2.90400341796875	1.798868835449219	-0.549650146484375	2.94029931640625	1.528778564453125	-0.6432685546875	2.827433349609375	1.318465301513672	-0.6716075439453125	2.808960693359375	1.216616897583008	-0.6949226684570312
78	2.566667	2.9751259765625	1.328095336914062	-0.4088650512695313	2.9389921875	1.506851440429688	-0.4018048706054688	2.908409423828125	1.649398559570312	-0.3960002136230469	2.921090576171875	1.871132080078125	-0.3968888549804688	2.924562255859375	1.834618591308594	-0.3626992492675781	2.95276318359375	1.796958862304687	-0.2242344970703125	2.9970810546875	1.528455993652344	-0.1476862487792969	2.88914697265625	1.325029663085938	-0.0905462417602539	2.886845947265625	1.226818145751953	-0.09781704711914062	2.87110009765625	1.119066009521484	-0.07883168029785156	2.850408935546875	1.19222184753418	-0.1278005065917969	2.915568603515625	1.834247741699219	-0.4309523315429687	2.903749755859375	1.799540893554687	-0.5603945922851562	2.945115966796875	1.5289619140625	-0.6500933227539063	2.8292451171875	1.320448455810547	-0.678857421875	2.8146884765625	1.218034866333008	-0.7022940673828125
79	2.6	2.9786591796875	1.329012542724609	-0.411170654296875	2.9419697265625	1.50820703125	-0.4038263244628906	2.911611572265625	1.651245727539063	-0.397844970703125	2.92310107421875	1.873690673828125	-0.4013066711425781	2.92738134765625	1.837452941894531	-0.3666953430175781	2.954510498046875	1.79951318359375	-0.2276271057128906	2.9908681640625	1.528340942382812	-0.1531640625	2.88494873046875	1.322907867431641	-0.09645509338378906	2.885711181640625	1.224394912719727	-0.1040035705566406	2.862148681640625	1.116447219848633	-0.09478836059570313	2.85296240234375	1.192937759399414	-0.1339076232910156	2.91716845703125	1.836304565429687	-0.4349783020019531	2.90000830078125	1.801793518066406	-0.5642979125976563	2.948650634765625	1.532865051269531	-0.6580171508789062	2.8338818359375	1.322961944580078	-0.6871619262695312	2.8014951171875	1.228279891967774	-0.7232750854492187
80	2.633334	2.9798046875	1.330124694824219	-0.4192195129394531	2.94230517578125	1.509165771484375	-0.4111325073242187	2.911040283203125	1.652017333984375	-0.4044983520507813	2.923529296875	1.874453674316406	-0.4085552978515625	2.9280166015625	1.838258911132812	-0.3739072570800781	2.95555419921875	1.801169250488281	-0.2346517486572266	2.997388916015625	1.529981262207031	-0.1629040069580078	2.89199365234375	1.32554638671875	-0.1015532913208008	2.87867724609375	1.228608581542969	-0.1154432601928711	2.848949462890625	1.122328742980957	-0.104499885559082	2.85461181640625	1.194081939697266	-0.1342442321777344	2.917056884765625	1.83701708984375	-0.4420900268554688	2.90002001953125	1.802818725585937	-0.5715438842773437	2.951191650390625	1.53415380859375	-0.6648923950195312	2.84022021484375	1.32191567993164	-0.6922728881835938	2.81401025390625	1.227209533691406	-0.7331036987304688
81	2.666666999999999	2.98150048828125	1.331920989990234	-0.425724853515625	2.943714111328125	1.510399566650391	-0.4157346496582031	2.912074462890625	1.65276171875	-0.4075317993164063	2.92484375	1.874713928222656	-0.4106274719238281	2.92941064453125	1.838434936523437	-0.3762369079589844	2.95698779296875	1.801720458984375	-0.2372245483398437	2.995	1.5298505859375	-0.1684169311523437	2.885065185546875	1.328719207763672	-0.1061203918457031	2.8751259765625	1.231384063720703	-0.1184495544433594	2.846880859375	1.124950073242188	-0.1075095596313477	2.850314208984375	1.196884353637695	-0.1389022827148438	2.918193115234375	1.837519653320312	-0.4442312316894531	2.899473876953125	1.802407897949219	-0.5729012451171875	2.958451904296875	1.53860498046875	-0.6733074340820312	2.851431640625	1.324516998291016	-0.6971991577148438	2.8291474609375	1.231741912841797	-0.7437885131835937
82	2.699999999999999	2.979985595703125	1.329988983154297	-0.43103271484375	2.942575927734375	1.507751037597656	-0.4201976928710938	2.91540966796875	1.650437377929687	-0.4119566040039063	2.921975830078125	1.871791137695312	-0.4129228820800781	2.927412841796875	1.835474975585937	-0.3789930725097656	2.9557373046875	1.800386779785156	-0.2403256683349609	3.001539306640625	1.529896423339844	-0.1755832214355469	2.886012939453125	1.333219299316406	-0.112793098449707	2.87196826171875	1.237053482055664	-0.1270171966552734	2.84783984375	1.130295867919922	-0.1140278167724609	2.8419365234375	1.2035830078125	-0.1485833282470703	2.916500244140625	1.834893737792969	-0.4467620239257812	2.898641357421875	1.800673950195312	-0.5752327880859375	2.965769287109375	1.542292358398437	-0.6811668701171875	2.855995361328125	1.331041290283203	-0.7079902954101562	2.83837890625	1.23652668762207	-0.7520491333007813
83	2.733333999999999	2.981200927734375	1.330719940185547	-0.4317403869628906	2.943210205078125	1.508531677246094	-0.4218994445800781	2.916232666015625	1.651390686035156	-0.4144809265136719	2.9268349609375	1.872726318359375	-0.4150166931152344	2.93104931640625	1.836255859375	-0.3810330505371094	2.955177734375	1.799095520019531	-0.2420175018310547	2.98864599609375	1.526567443847656	-0.1775116882324219	2.874883544921875	1.326766723632812	-0.1211394805908203	2.86976123046875	1.229402160644531	-0.1335193328857422	2.84383056640625	1.122535705566406	-0.1251364974975586	2.84220361328125	1.196201385498047	-0.1509959564208984	2.921251220703125	1.835950805664063	-0.4490167236328125	2.903933837890625	1.802603149414062	-0.5778770141601562	2.970528076171875	1.543283020019531	-0.6823256225585937	2.8547021484375	1.3364208984375	-0.7178246459960937	2.853552001953125	1.240546997070312	-0.7626044921875
84	2.766667	2.980241943359375	1.330170227050781	-0.4310482177734375	2.9429482421875	1.507998931884766	-0.4218268127441406	2.915583251953125	1.650672546386719	-0.41478173828125	2.926349853515625	1.871805908203125	-0.4148954467773437	2.929953369140625	1.835327758789063	-0.3809144592285156	2.951010986328125	1.79686328125	-0.2418890380859375	2.98273095703125	1.524556518554688	-0.1766530303955078	2.874762451171875	1.320641479492187	-0.1246622924804688	2.866641845703125	1.223509841918945	-0.1365738677978516	2.83639306640625	1.117811210632324	-0.1291873931884766	2.842181884765625	1.190140762329102	-0.1528233337402344	2.92132373046875	1.835103515625	-0.4489957885742187	2.90727685546875	1.805092407226562	-0.5789469604492188	2.9763125	1.546013305664062	-0.6817001342773438	2.862760986328125	1.339355041503906	-0.7237148437499999	2.870139892578125	1.244327590942383	-0.7694752197265625
85	2.8	2.981177734375	1.329492004394531	-0.4299652099609375	2.944720947265625	1.507755523681641	-0.4208713989257812	2.918118408203125	1.650780944824219	-0.4139209289550781	2.92908349609375	1.872195129394531	-0.4115101013183594	2.93217333984375	1.835301818847656	-0.3778272094726562	2.948873046875	1.793860168457031	-0.2388560791015625	2.970277099609375	1.519566467285156	-0.1761228790283203	2.869846435546875	1.310274169921875	-0.1291618194580078	2.854431640625	1.21440837097168	-0.1446847076416016	2.832745849609375	1.106808921813965	-0.1559592437744141	2.8376806640625	1.181401580810547	-0.1635975646972656	2.92451123046875	1.835814514160156	-0.4461172485351563	2.911884033203125	1.80732568359375	-0.5767446899414063	2.98204345703125	1.549390197753906	-0.6826649780273437	2.871806884765625	1.341796661376953	-0.7303821411132813	2.877217041015625	1.246136840820312	-0.7754295654296876
86	2.833334	2.9829541015625	1.327427337646484	-0.4243611755371094	2.9468125	1.506477111816406	-0.4173955383300781	2.917153076171875	1.649458251953125	-0.411731201171875	2.934512451171875	1.871175170898438	-0.4070283203125	2.935283203125	1.833833740234375	-0.3734556579589844	2.950706787109375	1.785120361328125	-0.23618896484375	2.962895263671875	1.507793243408203	-0.1804309844970703	2.860045654296875	1.295769866943359	-0.1497484588623047	2.84515380859375	1.198757720947266	-0.1397018280029297	2.9299970703125	1.145845626831055	-0.1872320404052734	2.83410888671875	1.156840026855469	-0.1565262451171875	2.930151611328125	1.835080261230469	-0.4422050170898438	2.922327880859375	1.809055969238281	-0.5741814575195312	2.99569482421875	1.550072814941406	-0.677983642578125	2.885017333984375	1.343589141845703	-0.7330034790039063	2.891576416015625	1.246588500976562	-0.775814697265625
87	2.866667	2.982930419921875	1.327474426269531	-0.4235333251953125	2.947565673828125	1.506201263427734	-0.4165185546875	2.918900390625	1.649004333496094	-0.4108601379394531	2.935905517578125	1.870171264648437	-0.4058066711425781	2.936244384765625	1.832907348632812	-0.3723323974609375	2.94764794921875	1.782529602050781	-0.2356735382080078	2.955455078125	1.506182556152344	-0.1779646606445313	2.850943603515625	1.295114379882813	-0.1512641296386719	2.835965576171875	1.198030746459961	-0.1453612823486328	2.921497314453125	1.137763656616211	-0.1806720733642578	2.84552294921875	1.15271630859375	-0.1686256561279297	2.932089111328125	1.834183349609375	-0.440970703125	2.925260986328125	1.809114074707031	-0.57283642578125	3.006699951171875	1.554165588378906	-0.6785450439453125	2.903140869140625	1.345681854248047	-0.7370838012695312	2.903953125	1.246358108520508	-0.7739827880859375
88	2.899999999999999	2.980670654296875	1.327763488769531	-0.4227283935546875	2.947505126953125	1.506788482666016	-0.4154018859863281	2.9217060546875	1.650044128417969	-0.4096250915527344	2.939603515625	1.870963806152344	-0.4029121398925781	2.938873046875	1.83354248046875	-0.3696651916503906	2.946995849609375	1.783318664550781	-0.2328083953857422	2.9481328125	1.506554351806641	-0.1774523010253906	2.84139013671875	1.296282928466797	-0.1548610687255859	2.837853271484375	1.198497894287109	-0.1449381103515625	2.920902099609375	1.1350810546875	-0.1804533996582031	2.857282958984375	1.153446823120117	-0.1742249603271484	2.93655908203125	1.835204895019531	-0.4383410034179688	2.932148193359375	1.81110986328125	-0.5704096069335938	3.01292578125	1.555936584472656	-0.6756160278320312	2.912151123046875	1.347421997070313	-0.738180419921875	2.915829833984375	1.245893798828125	-0.7680555419921875
89	2.933333999999999	2.98041650390625	1.329160736083984	-0.4181701965332031	2.948322021484375	1.508012817382812	-0.4123791198730469	2.92221337890625	1.650913635253906	-0.4077153930664063	2.94023486328125	1.871316101074219	-0.4010861511230469	2.93865234375	1.834057434082031	-0.3678585815429687	2.943235107421875	1.78372705078125	-0.2312331695556641	2.942134521484375	1.507369873046875	-0.1771496887207031	2.83320263671875	1.298234161376953	-0.1610958251953125	2.8356943359375	1.200322265625	-0.1551229705810547	2.921090087890625	1.13593537902832	-0.1813202209472656	2.866529052734375	1.159174621582031	-0.1919779815673828	2.937994873046875	1.835562683105469	-0.4364163208007812	2.9344169921875	1.811996765136719	-0.56829296875	3.0243916015625	1.561485656738281	-0.6754246215820312	2.9244951171875	1.35294287109375	-0.7371946411132813	2.93255322265625	1.252004974365234	-0.7673499145507813
90	2.966666999999999	2.980177490234375	1.331306030273438	-0.414693359375	2.94945458984375	1.510595550537109	-0.4088752136230469	2.926056396484375	1.654125305175781	-0.4042866516113282	2.943673828125	1.874856018066406	-0.3999971008300781	2.941459716796875	1.8379658203125	-0.3663171081542969	2.94042724609375	1.784693542480469	-0.2305705413818359	2.93508056640625	1.508710388183594	-0.1733504180908203	2.82776171875	1.297938201904297	-0.1670986328125	2.830955322265625	1.199772537231445	-0.1686991729736328	2.92027880859375	1.136454971313477	-0.1814507293701172	2.869208984375	1.161930465698242	-0.2028377380371094	2.94219970703125	1.838629821777344	-0.4349607543945312	2.93730615234375	1.813341430664063	-0.5666217651367188	3.041189453125	1.568191467285156	-0.6743929443359375	2.940523193359375	1.361651184082031	-0.742327392578125	2.94509765625	1.257579071044922	-0.7606224365234375
91	3	2.981493896484375	1.329133422851563	-0.4137561645507812	2.949077392578125	1.50783349609375	-0.4094161682128906	2.923724853515625	1.650796813964844	-0.4059611206054687	2.94429296875	1.870814331054687	-0.3993501281738281	2.940473388671875	1.833773742675781	-0.3661154479980469	2.939339599609375	1.783285888671875	-0.2295893859863281	2.927125732421875	1.507787231445312	-0.1735983428955078	2.813148681640625	1.300938903808594	-0.1718247680664063	2.830716552734375	1.204472534179688	-0.1714038543701172	2.914185302734375	1.13459211730957	-0.1874165191650391	2.858677490234375	1.170432113647461	-0.2235609741210937	2.943437255859375	1.834942749023437	-0.4345686645507812	2.946392333984375	1.813627624511719	-0.5667439575195312	3.038467529296875	1.562377319335937	-0.6697178955078125	2.95605712890625	1.350920318603516	-0.7451876220703125	2.958270263671875	1.246211334228516	-0.758512451171875
92	3.033334	2.9820419921875	1.327786773681641	-0.4082293701171875	2.949689453125	1.506919921875	-0.4067936401367188	2.92236865234375	1.649857360839844	-0.4056300354003906	2.944189208984375	1.870270263671875	-0.4017585754394531	2.939201171875	1.833690124511719	-0.3680203247070313	2.93577001953125	1.783774780273438	-0.2310078430175781	2.924005615234375	1.506095520019531	-0.1834563751220703	2.80588330078125	1.301045715332031	-0.1863530731201172	2.8213642578125	1.204026138305664	-0.1874308166503906	2.9051064453125	1.133394577026367	-0.1998509521484375	2.856074462890625	1.172194488525391	-0.2401963500976562	2.94408447265625	1.833797546386719	-0.4365126953125	2.95370751953125	1.803767028808594	-0.56694189453125	3.04074267578125	1.550038330078125	-0.669843505859375	2.970199462890625	1.335034210205078	-0.7487767944335938	2.984466796875	1.231311477661133	-0.7639336547851563
93	3.066667	2.984655517578125	1.322206085205078	-0.4087080383300781	2.951639892578125	1.501123840332031	-0.40608154296875	2.926601806640625	1.64440283203125	-0.4039339599609375	2.943017578125	1.865220397949219	-0.4034928588867188	2.9373564453125	1.829190368652344	-0.3693043212890625	2.926172119140625	1.787710021972656	-0.2299794158935547	2.92933837890625	1.509633178710938	-0.1841637420654297	2.801708984375	1.31157177734375	-0.2051421203613281	2.78921044921875	1.215759994506836	-0.2227225646972656	2.879693115234375	1.154879577636719	-0.2385890960693359	2.863957763671875	1.195084136962891	-0.2761784973144531	2.945360595703125	1.82812109375	-0.4374639587402344	2.95925537109375	1.7964443359375	-0.5670556640625	3.047941650390625	1.54318603515625	-0.6693536987304688	2.9814921875	1.327613891601563	-0.749954833984375	3.005119873046875	1.225807556152344	-0.76605224609375
94	3.1	2.988359619140625	1.319537658691406	-0.40936865234375	2.955537109375	1.498647064208984	-0.4067586975097656	2.9303046875	1.642016540527344	-0.4046172790527344	2.943445556640625	1.863229431152344	-0.4068342590332031	2.93785107421875	1.827529724121094	-0.3722290954589844	2.925161376953125	1.784058349609375	-0.2335128479003906	2.91510400390625	1.504511962890625	-0.1971471252441406	2.78002099609375	1.311986389160156	-0.2243235473632813	2.793814453125	1.222443405151367	-0.2624449768066406	2.885026611328125	1.161510437011719	-0.2739879150390625	2.79391650390625	1.188521102905273	-0.2768069152832031	2.94680322265625	1.825705200195312	-0.4403130493164062	2.963930908203125	1.792853454589844	-0.569341064453125	3.0529033203125	1.538928405761719	-0.6704102172851563	2.99132177734375	1.322226226806641	-0.7524349365234375	3.02006787109375	1.222832946777344	-0.7746925659179688
95	3.133334	2.987647216796875	1.319303100585937	-0.4096041564941406	2.9562978515625	1.498420837402344	-0.4077890014648438	2.931212646484375	1.64161279296875	-0.4063399047851562	2.9430380859375	1.862592529296875	-0.4065948486328125	2.936113525390625	1.826689453125	-0.3725487670898437	2.9115966796875	1.781514038085938	-0.2362034149169922	2.901504638671875	1.502744384765625	-0.1971227111816406	2.772491455078125	1.310019744873047	-0.2429940948486328	2.78643408203125	1.21888330078125	-0.2766615905761719	2.88314794921875	1.166668716430664	-0.2837995910644531	2.777192138671875	1.186487686157227	-0.2921466369628906	2.94813818359375	1.825358947753906	-0.4400691833496094	2.966794921875	1.793813293457031	-0.5690108642578126	3.0614267578125	1.542580139160156	-0.670494384765625	3.00411083984375	1.326300140380859	-0.7556603393554687	3.039912353515625	1.228964508056641	-0.7759746704101562
96	3.166666999999999	2.979571533203125	1.318724151611328	-0.4063722839355469	2.95194873046875	1.498301391601562	-0.4071053466796875	2.931054931640625	1.642043273925781	-0.4074663391113281	2.939558837890625	1.86297607421875	-0.4091724853515625	2.93130419921875	1.827298583984375	-0.3752500915527344	2.9058310546875	1.784598022460937	-0.2384192504882812	2.90425390625	1.505648132324219	-0.2011665191650391	2.769408447265625	1.320762573242187	-0.25971484375	2.779656982421875	1.230124893188477	-0.295724853515625	2.87556982421875	1.179140731811523	-0.3133602600097656	2.7670185546875	1.198866104125976	-0.3128313598632813	2.947056640625	1.825569030761719	-0.4419285888671875	2.972167724609375	1.793054931640625	-0.569404296875	3.082652587890625	1.543806823730469	-0.658269287109375	3.02602880859375	1.327150573730469	-0.7423479614257813	3.05302587890625	1.232730239868164	-0.7811441650390625
97	3.199999999999999	2.981739013671875	1.322940002441406	-0.408158203125	2.95332275390625	1.502800231933594	-0.4085739440917969	2.9274658203125	1.646055786132812	-0.4095266418457031	2.941081787109375	1.867223571777344	-0.4108967895507812	2.931636962890625	1.831636169433594	-0.3770279846191406	2.9055556640625	1.781648132324219	-0.2424565124511719	2.8871484375	1.502372863769531	-0.2075332183837891	2.76479150390625	1.312735565185547	-0.2789951477050781	2.789317626953125	1.226787948608398	-0.3198719482421875	2.887501220703125	1.179734466552734	-0.3374537658691406	2.77618994140625	1.19533235168457	-0.3365099182128906	2.948075927734375	1.829600830078125	-0.4436877746582031	2.975193359375	1.795055297851563	-0.5705274047851563	3.087248291015625	1.545103515625	-0.6574729614257813	3.0420029296875	1.32704281616211	-0.7461891479492188	3.079374267578125	1.232981231689453	-0.777079833984375
98	3.233333999999999	2.9892578125	1.323926208496094	-0.413293701171875	2.95598876953125	1.502468719482422	-0.4126528015136719	2.92675048828125	1.64468798828125	-0.4125968017578125	2.94046533203125	1.86527294921875	-0.4116517639160156	2.930491455078125	1.829465637207031	-0.3783638610839844	2.905634765625	1.781117980957031	-0.2433739318847656	2.87940625	1.502954711914062	-0.2105714874267578	2.758409912109375	1.320966125488281	-0.29994970703125	2.79784765625	1.235114059448242	-0.3260877380371094	2.892743896484375	1.194039184570312	-0.3636029663085937	2.752456298828125	1.21027571105957	-0.3749920959472656	2.9479404296875	1.828055725097656	-0.4445973205566406	2.979691162109375	1.794588684082031	-0.570275634765625	3.098810302734375	1.548072326660156	-0.655139404296875	3.053755126953125	1.331646514892578	-0.7462364501953125	3.0968017578125	1.241655120849609	-0.7807130737304687
99	3.266667	2.9909248046875	1.322799743652344	-0.4134089660644531	2.95796630859375	1.501286682128906	-0.4134599304199219	2.92770458984375	1.643197875976563	-0.4142322082519531	2.939614501953125	1.863746154785156	-0.4125308837890625	2.92873583984375	1.827834350585937	-0.379688232421875	2.892654296875	1.77771923828125	-0.2480142059326172	2.871146240234375	1.499483551025391	-0.2139085998535156	2.75389599609375	1.330376983642578	-0.3293853149414063	2.80593994140625	1.248990646362305	-0.3456611633300781	2.90047412109375	1.205206954956055	-0.3807489318847656	2.756504150390625	1.212593200683594	-0.3926809387207031	2.9485654296875	1.826660827636719	-0.4452086791992187	2.979420654296875	1.7930244140625	-0.5709765625	3.1043486328125	1.549673095703125	-0.6560237426757812	3.072109619140625	1.330715423583984	-0.7461141357421875	3.1126640625	1.240951217651367	-0.7838508300781249
100	3.3	2.99999560546875	1.324052032470703	-0.4147205810546875	2.964956298828125	1.502686614990234	-0.4155965576171875	2.9296494140625	1.643857788085938	-0.4175740356445313	2.938527587890625	1.865207092285156	-0.4184177551269531	2.927780029296875	1.829436401367188	-0.385156494140625	2.89367041015625	1.776166442871094	-0.2537202758789063	2.856990234375	1.496940521240234	-0.2397142028808594	2.767535400390625	1.326377075195313	-0.3772459106445312	2.82262353515625	1.260191680908203	-0.4245620422363282	2.91709716796875	1.222466781616211	-0.4670819091796875	2.87893408203125	1.271625	-0.452749267578125	2.94834912109375	1.827752258300781	-0.4506495666503906	2.985045654296875	1.792986877441406	-0.5749545288085938	3.116734375	1.550975280761719	-0.6564043579101563	3.08720068359375	1.333129791259766	-0.7518358154296875	3.1353095703125	1.248171691894531	-0.7925768432617187
101	3.333334	2.996508544921875	1.322134002685547	-0.4149754333496094	2.95922216796875	1.499056182861328	-0.418474609375	2.926506103515625	1.639844665527344	-0.4216591796875	2.934571533203125	1.859728332519531	-0.4258070678710937	2.9234873046875	1.824674560546875	-0.3923867492675781	2.89100732421875	1.779015014648437	-0.2587540893554687	2.84890478515625	1.502356872558594	-0.2463814392089844	2.77646044921875	1.341169525146484	-0.4014444885253906	2.837236083984375	1.291937896728516	-0.4598388671875	2.91338232421875	1.236379150390625	-0.515623046875	2.89077001953125	1.307860626220703	-0.4849770812988281	2.944972900390625	1.822060546875	-0.4570778503417969	2.98541796875	1.787029724121094	-0.5791749877929687	3.12593408203125	1.551361267089844	-0.6577754516601563	3.105914794921875	1.336234436035156	-0.75778564453125	3.143803466796875	1.247425582885742	-0.79929150390625
102	3.366666999999999	2.99818505859375	1.320919799804688	-0.4212298889160156	2.962159912109375	1.498202911376953	-0.4254239807128906	2.928275390625	1.638783813476563	-0.4295148010253906	2.932373291015625	1.858928955078125	-0.43278271484375	2.920805419921875	1.823540588378906	-0.3998363647460937	2.882451171875	1.779692626953125	-0.2670587768554687	2.84020361328125	1.50274462890625	-0.2582265930175781	2.770819091796875	1.350941528320313	-0.4240113220214844	2.83161328125	1.301041320800781	-0.4819187622070312	2.911382568359375	1.247719818115234	-0.5348856201171875	2.893399169921875	1.344716064453125	-0.5086887512207031	2.9445439453125	1.821543579101562	-0.463802734375	2.985357177734375	1.788331359863281	-0.586375244140625	3.132195068359375	1.555092651367187	-0.6612232055664062	3.118414306640625	1.339542816162109	-0.7617284545898437	3.149972900390625	1.257274200439453	-0.8191305541992188
103	3.399999999999999	3.000639892578125	1.319666198730469	-0.4254558410644531	2.961122314453125	1.496057647705078	-0.4308223876953125	2.922465087890625	1.635266662597656	-0.4361676940917969	2.927209228515625	1.855286437988281	-0.436830810546875	2.914739013671875	1.819583557128906	-0.4046071472167969	2.878585205078125	1.775273315429688	-0.271463623046875	2.83884375	1.498003021240234	-0.2686104736328125	2.741619384765625	1.364555236816406	-0.4359839172363281	2.79986181640625	1.316936462402344	-0.4981748657226562	2.884080810546875	1.256493041992187	-0.5335410766601563	2.82372802734375	1.364398498535156	-0.5450233154296875	2.940045654296875	1.818241760253906	-0.4679413452148438	2.985694580078125	1.786721923828125	-0.5891583862304688	3.137891357421875	1.557298889160156	-0.6644223022460938	3.134275146484375	1.342456634521484	-0.7669539184570312	3.17472412109375	1.268347381591797	-0.829541015625
104	3.433333999999999	3.0018232421875	1.318886016845703	-0.4490233459472656	2.96565625	1.497912902832031	-0.4505335693359375	2.922779296875	1.637460021972656	-0.4536813049316406	2.9305234375	1.859491333007813	-0.44689599609375	2.917405517578125	1.822532470703125	-0.4155895080566406	2.875419189453125	1.772099792480469	-0.2847731018066406	2.82610302734375	1.493940002441406	-0.300156494140625	2.767922607421875	1.359874389648438	-0.4873085632324219	2.836119384765625	1.322840148925781	-0.548106689453125	2.924149658203125	1.276603179931641	-0.5965902099609375	2.8976572265625	1.351869506835937	-0.5585198974609376	2.943033203125	1.822981323242188	-0.4795418090820313	2.98486572265625	1.792632629394531	-0.6038666381835938	3.13898681640625	1.564076049804688	-0.6881717529296875	3.15560400390625	1.344505126953125	-0.7847813720703125	3.1868076171875	1.280098937988281	-0.8631737060546875
105	3.466667	3.00655615234375	1.319394805908203	-0.4567974853515625	2.965164794921875	1.496547058105469	-0.4628445129394531	2.9206005859375	1.634909240722656	-0.4696143798828125	2.92483935546875	1.85623583984375	-0.4617066955566406	2.91159423828125	1.819066345214844	-0.43098388671875	2.872667236328125	1.769242980957031	-0.29954931640625	2.81719140625	1.493177185058594	-0.313836669921875	2.713547607421875	1.367021759033203	-0.48513037109375	2.754263916015625	1.300184783935547	-0.5445210571289063	2.83164306640625	1.272828979492187	-0.6181299438476563	2.687560791015625	1.284972503662109	-0.5880409545898437	2.938608154296875	1.820194458007812	-0.4940979614257813	2.985564697265625	1.795317443847656	-0.6173046264648437	3.142845703125	1.568159606933594	-0.6959963989257812	3.176683837890625	1.350517700195312	-0.7904019775390625	3.20782373046875	1.291640228271485	-0.8725838623046875
106	3.499999999999999	3.013697998046875	1.316644165039063	-0.4738128356933594	2.97111962890625	1.493315155029297	-0.4801362609863281	2.91652978515625	1.627737060546875	-0.4892821350097656	2.915688720703125	1.848940734863281	-0.4833919372558594	2.90355419921875	1.811793823242188	-0.4522682189941406	2.86679052734375	1.7662138671875	-0.3188497314453125	2.806467041015625	1.491657836914063	-0.3365384826660156	2.70814794921875	1.366988891601562	-0.5116846618652344	2.697130615234375	1.313021850585937	-0.59291796875	2.794171630859375	1.283051513671875	-0.6355132446289062	2.6757978515625	1.292155517578125	-0.6134461059570312	2.930031982421875	1.812970581054687	-0.5155325927734375	2.979753662109375	1.791883544921875	-0.6382120361328125	3.14395849609375	1.570000305175781	-0.7167461547851562	3.198725341796875	1.353019775390625	-0.8017700805664062	3.21468505859375	1.295004791259766	-0.8886433715820312
107	3.533333999999999	3.015006591796875	1.315442718505859	-0.4792176513671875	2.968781005859375	1.490893737792969	-0.4871125183105469	2.915685546875	1.625701416015625	-0.496463623046875	2.910683349609375	1.846632385253906	-0.4937098999023438	2.8989716796875	1.809749267578125	-0.4622135620117188	2.86100048828125	1.766812561035156	-0.3284574890136719	2.80846240234375	1.490703094482422	-0.3401278381347656	2.724196044921875	1.366960021972656	-0.5226959838867188	2.689390380859375	1.317585205078125	-0.5998911743164063	2.76811962890625	1.278117553710937	-0.6657922973632813	2.662508056640625	1.299270111083984	-0.6154088745117188	2.925967529296875	1.810537475585937	-0.525170654296875	2.9749365234375	1.792377197265625	-0.6484349975585938	3.148864501953125	1.576602600097656	-0.7215498657226562	3.21655859375	1.360804534912109	-0.799094970703125	3.214840576171875	1.340537261962891	-0.9026593017578125
108	3.566667	3.021473876953125	1.311900024414062	-0.4952964782714844	2.978740478515625	1.488782653808594	-0.5037829284667968	2.92565966796875	1.624049499511719	-0.5135302124023438	2.9132373046875	1.845151062011719	-0.5033284912109375	2.90261474609375	1.806736938476563	-0.4730562744140625	2.857680908203125	1.756466552734375	-0.3435939025878906	2.79130859375	1.486606903076172	-0.3924962768554687	2.7002451171875	1.359119476318359	-0.570098388671875	2.692313720703125	1.3097158203125	-0.654739013671875	2.7603935546875	1.256907379150391	-0.723658935546875	2.677139404296875	1.282299530029297	-0.6721915893554687	2.929884765625	1.810562927246094	-0.5360137329101563	2.966284912109375	1.794792419433594	-0.6643052368164063	3.14673046875	1.582560424804687	-0.7354330444335937	3.22548681640625	1.364998229980469	-0.7985299072265625	3.238216064453125	1.349556915283203	-0.9024891357421875
109	3.599999999999999	3.026315185546875	1.313365295410156	-0.50772900390625	2.98211767578125	1.491628295898437	-0.5167847290039063	2.92749755859375	1.627765441894531	-0.5264829711914063	2.913470458984375	1.85054736328125	-0.5108298645019531	2.902944091796875	1.810976135253906	-0.4812397766113281	2.856968994140625	1.752921142578125	-0.3538606567382813	2.7831650390625	1.483918701171875	-0.4114553833007812	2.6970322265625	1.356708221435547	-0.5946146850585937	2.68564599609375	1.308248809814453	-0.6804779663085937	2.75105712890625	1.260272796630859	-0.7567894897460937	2.672278564453125	1.275663635253906	-0.692791015625	2.93056787109375	1.816550842285156	-0.5446200561523438	2.970883544921875	1.804632690429687	-0.6734841918945312	3.14780859375	1.584231628417969	-0.7394088745117188	3.235140869140625	1.366720794677734	-0.7999627685546875	3.2483955078125	1.354007598876953	-0.9052366333007813
110	3.633333999999999	3.02671044921875	1.313252960205078	-0.5118309326171875	2.981184326171875	1.490568481445313	-0.5222088623046875	2.9254130859375	1.625736877441406	-0.5325579833984375	2.908889404296875	1.847721313476562	-0.5170948486328125	2.898421142578125	1.808145263671875	-0.4877363586425781	2.85290966796875	1.751952575683594	-0.3598404235839844	2.783979248046875	1.482219360351563	-0.4160403442382812	2.697328369140625	1.362132263183594	-0.6028421020507813	2.69033056640625	1.30900454711914	-0.686046630859375	2.745411376953125	1.257993041992187	-0.7678833618164063	2.675213134765625	1.280258880615234	-0.7018424682617187	2.926734130859375	1.814013000488281	-0.5505681762695313	2.971317138671875	1.803052429199219	-0.6776951293945312	3.14451416015625	1.581166870117187	-0.7448997802734375	3.26530517578125	1.380779235839844	-0.8042819213867187	3.275563232421875	1.362740844726563	-0.9088020629882813
111	3.666666999999999	3.0300126953125	1.309422760009766	-0.5283675537109375	2.98440380859375	1.488654449462891	-0.5389830932617188	2.92192724609375	1.622519958496094	-0.5494411010742187	2.906569580078125	1.846640258789062	-0.530632568359375	2.895519287109375	1.806295288085938	-0.5016419372558594	2.848529296875	1.749658630371094	-0.3727341918945313	2.782759765625	1.477300750732422	-0.4346257629394531	2.700901611328125	1.355569244384766	-0.625625	2.6945751953125	1.305300354003906	-0.7118237915039063	2.7638037109375	1.263104217529297	-0.7893829956054688	2.67002001953125	1.29123486328125	-0.7388629760742188	2.924624267578125	1.812968200683594	-0.564818359375	2.9749208984375	1.799391296386719	-0.6910443115234375	3.148278076171875	1.571450134277344	-0.7499514770507812	3.261424072265625	1.362161865234375	-0.8035626220703125	3.34082958984375	1.391715362548828	-0.86998095703125
112	3.7	3.033010009765625	1.30511865234375	-0.534934814453125	2.99022314453125	1.485060638427735	-0.5457998046875	2.9260859375	1.618152587890625	-0.5564157104492188	2.906527099609375	1.841789184570312	-0.5354398193359375	2.896049072265625	1.800950378417969	-0.50691748046875	2.845921875	1.741780151367188	-0.38032275390625	2.77766650390625	1.471410217285156	-0.4481667785644531	2.698791748046875	1.354768188476563	-0.6435947875976562	2.6981162109375	1.303077575683594	-0.7291987915039062	2.77191259765625	1.262914794921875	-0.8035872802734375	2.671132080078125	1.29465689086914	-0.7608472290039062	2.925390869140625	1.808795532226563	-0.5698616943359375	2.973576416015625	1.800469421386719	-0.6973839111328125	3.147630126953125	1.571739807128906	-0.75119287109375	3.2372041015625	1.351364624023438	-0.8051204833984374	3.32312939453125	1.381521209716797	-0.862576171875
113	3.733334	3.0356513671875	1.29980029296875	-0.5411199340820313	2.9927783203125	1.479512573242187	-0.5537754516601563	2.9276376953125	1.611919738769531	-0.5657598876953125	2.905655517578125	1.835262756347656	-0.5452296142578125	2.894406494140625	1.794318969726562	-0.5171998291015625	2.844746337890625	1.734799621582031	-0.3906688232421875	2.7740986328125	1.464267730712891	-0.454726806640625	2.696090087890625	1.354825408935547	-0.6544760131835937	2.7047822265625	1.303888214111328	-0.7400365600585938	2.7760302734375	1.265573669433594	-0.8177291259765626	2.6780517578125	1.296548553466797	-0.774850341796875	2.926049560546875	1.802483581542969	-0.5789396362304687	2.991640380859375	1.797060668945313	-0.6985369262695312	3.1951455078125	1.593662963867188	-0.7499161987304688	3.230102783203125	1.363146789550781	-0.8211884155273438	3.325219482421875	1.37584375	-0.869913818359375
114	3.766666999999999	3.0365908203125	1.294669158935547	-0.5441006469726563	2.9923583984375	1.473553405761719	-0.5561680908203125	2.92745654296875	1.605736145019531	-0.5666866455078124	2.90797265625	1.828854187011719	-0.5482575073242187	2.897971435546875	1.7884921875	-0.51918994140625	2.848638671875	1.732184265136719	-0.3915555419921875	2.7732470703125	1.463226043701172	-0.453170654296875	2.697165771484375	1.354972381591797	-0.653493408203125	2.703971923828125	1.310444702148438	-0.74240625	2.762347412109375	1.262162780761719	-0.8246907958984375	2.68283837890625	1.302319488525391	-0.7756170043945313	2.9263427734375	1.795569641113281	-0.5824137573242187	2.9951337890625	1.786269409179687	-0.6995097045898437	3.193983642578125	1.580044250488281	-0.7531195068359375	3.22096728515625	1.349803375244141	-0.8263717041015625	3.309994873046875	1.362389923095703	-0.884964111328125
115	3.8	3.035842041015625	1.287805633544922	-0.5471401977539062	2.990439208984375	1.465810821533203	-0.558905517578125	2.9246572265625	1.59709765625	-0.5685809326171875	2.90379150390625	1.819456176757813	-0.551193359375	2.89455078125	1.779315795898437	-0.5218489990234375	2.84881201171875	1.726740051269531	-0.3918493347167969	2.7738173828125	1.458398193359375	-0.4524213256835937	2.697133544921875	1.352328125	-0.6527711181640625	2.701992431640625	1.304711029052734	-0.7398377685546875	2.7493818359375	1.249920074462891	-0.8245877685546875	2.680421142578125	1.300225372314453	-0.7752433471679687	2.921864990234375	1.786221130371094	-0.5853138427734375	2.9874951171875	1.779384521484375	-0.7038833007812501	3.182502685546875	1.569781921386719	-0.7533265991210938	3.21566943359375	1.339143096923828	-0.8199310302734375	3.30175439453125	1.354339233398437	-0.88159814453125
116	3.833334	3.034192138671875	1.284485778808594	-0.5470122680664062	2.98790625	1.461761108398437	-0.558075927734375	2.922830322265625	1.592991333007812	-0.5668311767578125	2.90321435546875	1.814650329589844	-0.5474480590820312	2.893767333984375	1.774406005859375	-0.518565185546875	2.850289306640625	1.721486145019531	-0.3884094848632813	2.7719658203125	1.4541669921875	-0.4453315734863281	2.695675537109375	1.349125061035156	-0.6455535278320312	2.69592578125	1.301211975097656	-0.7322671508789063	2.75545361328125	1.25280583190918	-0.8127178955078125	2.6709560546875	1.294906280517578	-0.7647813110351562	2.921075439453125	1.781730651855469	-0.581767333984375	2.98460205078125	1.77284228515625	-0.7008998413085937	3.176699462890625	1.564647583007813	-0.7615238037109375	3.19640673828125	1.33526904296875	-0.834945068359375	3.29182470703125	1.342120513916016	-0.8821390991210938
117	3.866666999999999	3.03327978515625	1.277829650878906	-0.5455408935546875	2.985970703125	1.453918029785156	-0.5582020263671875	2.92247509765625	1.585207458496094	-0.56723876953125	2.904419677734375	1.805801940917969	-0.5452813720703125	2.894669677734375	1.765446105957031	-0.51703515625	2.8574228515625	1.714625610351562	-0.3848314514160156	2.777309814453125	1.448634857177734	-0.4394167785644531	2.6873994140625	1.337146118164062	-0.6290116577148438	2.693328369140625	1.287489715576172	-0.7140458374023437	2.773935302734375	1.267060363769531	-0.7871170654296875	2.66766943359375	1.275149169921875	-0.745108154296875	2.922057861328125	1.773320068359375	-0.5798134155273438	2.987167236328125	1.763853149414063	-0.6973850708007813	3.150344482421875	1.538968688964844	-0.7749102172851563	3.28886181640625	1.35292172241211	-0.8389241943359375	3.3610849609375	1.337496246337891	-0.9152664184570313
118	3.899999999999999	3.033543701171875	1.266922546386719	-0.5444454956054687	2.98912646484375	1.443420471191406	-0.5542454833984375	2.924131591796875	1.573731140136719	-0.5594175415039062	2.905164306640625	1.793697265625	-0.5381804809570313	2.89687255859375	1.753557800292969	-0.5094124145507812	2.858367919921875	1.694547790527344	-0.3814896240234375	2.773577392578125	1.429660919189453	-0.4299667053222656	2.680654541015625	1.308077941894531	-0.6108806762695312	2.680867919921875	1.268947723388672	-0.7011390991210937	2.754407470703125	1.247526992797852	-0.7806337890625	2.650226318359375	1.268017364501953	-0.7339796142578126	2.92167578125	1.761228088378906	-0.573074462890625	2.975106689453125	1.750500305175781	-0.6958806152343751	3.148964111328125	1.534736633300781	-0.7731365356445312	3.268214111328125	1.337968292236328	-0.8412476196289063	3.35103564453125	1.33672607421875	-0.9072688598632812
119	3.933333999999999	3.034850830078125	1.257948883056641	-0.538782958984375	2.993065673828125	1.434496765136719	-0.5490571899414063	2.92919580078125	1.564911865234375	-0.5531617431640625	2.9109384765625	1.784070495605469	-0.5300048828125	2.902476806640625	1.7438154296875	-0.5017139282226563	2.86578173828125	1.681283813476563	-0.3754441223144531	2.777989501953125	1.418057891845703	-0.4226652526855469	2.674437744140625	1.269665466308594	-0.5745405883789062	2.677593994140625	1.24941015625	-0.6704540405273437	2.749725830078125	1.221976959228516	-0.7489235229492187	2.650122314453125	1.273020263671875	-0.7051117553710937	2.9273779296875	1.751969116210938	-0.5650536499023437	2.978653076171875	1.735873229980469	-0.6877505493164062	3.1495693359375	1.52808251953125	-0.7870580444335937	3.25976513671875	1.334456573486328	-0.8742196655273438	3.3042236328125	1.344745727539062	-0.96945556640625
120	3.966667	3.0331845703125	1.243337219238281	-0.525599365234375	2.997108154296875	1.420127502441406	-0.5356859741210938	2.93589599609375	1.55099169921875	-0.5360006103515625	2.91495849609375	1.768506530761719	-0.5112630615234375	2.910353759765625	1.728351440429687	-0.4824284362792969	2.8773095703125	1.667052429199219	-0.3554699401855469	2.78873876953125	1.403048828125	-0.3839735717773438	2.66245947265625	1.270053497314453	-0.530814208984375	2.645409423828125	1.21905647277832	-0.612193359375	2.73755224609375	1.190907745361328	-0.6641295776367188	2.669634521484375	1.216449615478516	-0.6645906982421875	2.928492919921875	1.736895812988281	-0.5475807495117188	2.96075830078125	1.729642639160156	-0.6766236572265625	3.140306884765625	1.538299682617188	-0.7884182739257812	3.2460146484375	1.346974975585937	-0.882351318359375	3.299794921875	1.324868225097656	-0.9698084716796875
121	3.999999999999999	3.0329697265625	1.229217422485352	-0.5109612426757812	2.99862109375	1.406453430175781	-0.5209380493164063	2.947833740234375	1.541785217285156	-0.5213115234375	2.921521484375	1.759068725585938	-0.4987542114257812	2.92041455078125	1.719332702636719	-0.4689639587402344	2.892590087890625	1.6617998046875	-0.3389428100585937	2.799740234375	1.397869812011719	-0.3514504699707031	2.66380224609375	1.256254302978516	-0.4807549743652344	2.64158349609375	1.185305740356445	-0.54397265625	2.73186669921875	1.145721221923828	-0.5916643676757812	2.726037353515625	1.201999954223633	-0.6042305908203125	2.9333759765625	1.727193237304688	-0.5354612426757812	2.953517333984375	1.727434692382813	-0.6672125854492188	3.1260458984375	1.531072692871094	-0.7817044067382812	3.218458984375	1.333379760742188	-0.8767774047851562	3.2488427734375	1.312419555664063	-0.9751580200195312
122	4.033333999999999	3.040521728515625	1.216355895996094	-0.5105695190429688	3.0011318359375	1.392670288085938	-0.5163767700195312	2.949814453125	1.527729431152344	-0.5137298583984375	2.931916748046875	1.745185180664063	-0.4858652648925781	2.931676513671875	1.704973449707031	-0.4567261657714844	2.91570947265625	1.649956481933594	-0.3237031860351562	2.8170634765625	1.388117584228516	-0.3137977905273437	2.66466796875	1.233914825439453	-0.4044465026855469	2.62485400390625	1.159355606079101	-0.453168212890625	2.7206962890625	1.12606079864502	-0.4942889709472656	2.74759912109375	1.183302215576172	-0.5049598083496094	2.940160888671875	1.713657348632812	-0.5238190307617188	2.9511416015625	1.718619873046875	-0.6565146484375	3.115183837890625	1.521582336425781	-0.7816113891601563	3.18942626953125	1.318198150634766	-0.88035302734375	3.23646484375	1.297952117919922	-0.9720699462890625
123	4.066667	3.0429072265625	1.208586166381836	-0.4735077514648438	3.0067109375	1.386707122802734	-0.4845828552246094	2.957641357421875	1.523765991210937	-0.4851043701171875	2.941321533203125	1.743866088867188	-0.4652091979980469	2.943525634765625	1.704668518066406	-0.4341987915039062	2.934676025390625	1.642960021972656	-0.3022749633789062	2.837016845703125	1.381966918945313	-0.2586341247558594	2.678541748046875	1.207865585327148	-0.2835137023925781	2.62316357421875	1.135390106201172	-0.3201297912597657	2.72658154296875	1.100678581237793	-0.3363757019042969	2.75955810546875	1.139777725219727	-0.3727188415527344	2.946640625	1.710466491699219	-0.5025723571777344	2.947330322265625	1.706370971679688	-0.6367407836914063	3.097615478515625	1.511815673828125	-0.7856053466796875	3.1611572265625	1.309760437011719	-0.8978936767578125	3.188226318359375	1.273880432128906	-0.9937017211914062
124	4.099999999999999	3.05017822265625	1.201037536621094	-0.4612947082519531	3.011256103515625	1.381688049316406	-0.4704197082519531	2.9610849609375	1.520787109375	-0.4667815856933594	2.954884033203125	1.744982360839844	-0.4469551086425781	2.95892041015625	1.705260375976563	-0.415493896484375	2.96216455078125	1.647673034667969	-0.2789209899902344	2.866498291015625	1.385982238769531	-0.2118444213867187	2.704694580078125	1.208855575561523	-0.1944182891845703	2.658044921875	1.121315719604492	-0.2059643402099609	2.756431396484375	1.069826454162598	-0.2210186309814453	2.79105615234375	1.12028719329834	-0.2635719299316406	2.955076171875	1.710676452636719	-0.4849691772460937	2.94587841796875	1.700090881347656	-0.62063330078125	3.076321533203125	1.493693420410156	-0.7808057250976562	3.13467529296875	1.289578125	-0.9002371215820313	3.15423779296875	1.251718170166016	-0.9989568481445312
125	4.133333999999999	3.05017578125	1.202694213867187	-0.4568675231933594	3.0134140625	1.384801635742188	-0.4625142211914062	2.962950439453125	1.524346252441406	-0.4547621765136719	2.96296728515625	1.748471984863281	-0.4243135681152344	2.96817333984375	1.7070703125	-0.3948787841796875	2.98272265625	1.640581237792969	-0.262410400390625	2.909030517578125	1.378181823730469	-0.1696646423339844	2.757341552734375	1.199516189575195	-0.1108677139282227	2.7086474609375	1.117921272277832	-0.07869292449951172	2.79889013671875	1.072402984619141	-0.128261962890625	2.8298095703125	1.091385406494141	-0.1109269180297852	2.959941650390625	1.715827331542969	-0.463951904296875	2.9455751953125	1.704789794921875	-0.5997590942382812	3.04837255859375	1.491976409912109	-0.773525634765625	3.081618408203125	1.286371398925781	-0.9019658813476562	3.107496337890625	1.254089920043945	-1.001744506835937
126	4.166666999999999	3.044731201171875	1.194777618408203	-0.439553955078125	3.007408447265625	1.373514404296875	-0.4385526428222656	2.96551171875	1.513031982421875	-0.4291502075195313	2.969799072265625	1.734597351074219	-0.4128854675292969	2.978033447265625	1.695679931640625	-0.3823201293945312	3.00798974609375	1.649948120117188	-0.2466088562011719	2.9658447265625	1.400088409423828	-0.1209615936279297	2.808826416015625	1.244340072631836	-0.03471665954589843	2.75734765625	1.173961669921875	0.01121453189849854	2.844130615234375	1.110217460632324	0.03643142318725586	2.895759033203125	1.143506408691406	-0.01625008392333984	2.962264892578125	1.700282653808594	-0.4492093505859375	2.933257080078125	1.684051574707031	-0.5796387939453125	3.016835205078125	1.480036560058594	-0.7652222900390625	3.0353916015625	1.28174365234375	-0.899839111328125	3.049818359375	1.231838317871094	-0.99236865234375
127	4.2	3.04545458984375	1.193853851318359	-0.4256971130371094	3.008080078125	1.372353240966797	-0.4198298950195313	2.9685771484375	1.512266296386719	-0.4078974609375	2.97222314453125	1.733716552734375	-0.392078125	2.983537353515625	1.694929382324219	-0.3624039916992188	3.032426513671875	1.655459411621094	-0.2303896179199219	3.027859619140625	1.412224731445312	-0.08653079223632812	2.905208740234375	1.248257675170898	0.03322602081298828	2.859646728515625	1.204634643554688	0.1088577499389648	2.849546142578125	1.109524101257324	0.1642203369140625	2.959687744140625	1.160832275390625	0.09566095733642578	2.961776123046875	1.699329406738281	-0.4275525512695312	2.928269775390625	1.683727111816406	-0.5568770141601562	2.98848388671875	1.480663787841797	-0.7519921875	2.975632080078125	1.279859710693359	-0.8832030639648437	2.983821533203125	1.231590438842773	-0.977263427734375
128	4.233334	3.044204345703125	1.189145980834961	-0.4039922790527344	3.005066162109375	1.363992095947266	-0.3950744934082031	2.9738916015625	1.503803558349609	-0.3880423889160156	2.96935546875	1.721917541503906	-0.3800131530761719	2.985162353515625	1.685373474121094	-0.3509639587402344	3.051308349609375	1.652105590820312	-0.2277545928955078	3.090182373046875	1.433160308837891	-0.0611234016418457	3.05099560546875	1.269398376464844	0.1002429580688477	2.968330810546875	1.247297561645508	0.1455585632324219	2.9537392578125	1.151220642089844	0.1941576843261719	2.939056640625	1.202176116943359	0.1567735900878906	2.95701318359375	1.686452392578125	-0.4124915771484375	2.9162333984375	1.670781799316406	-0.5373064575195312	2.9506865234375	1.470483001708984	-0.7344276733398437	2.920046630859375	1.273234680175781	-0.86065283203125	2.90985400390625	1.233268493652344	-0.9564024658203125
129	4.266666999999999	3.04483154296875	1.189613128662109	-0.3946936340332031	3.004785400390625	1.363040130615234	-0.3793506469726562	2.972595703125	1.50163232421875	-0.3669298706054688	2.97479638671875	1.718905212402344	-0.3597291870117187	2.9917822265625	1.682168395996094	-0.3319629516601563	3.071819091796875	1.653718322753906	-0.2167404022216797	3.165161865234375	1.455298828125	-0.04794552993774414	3.125825439453125	1.312290740966797	0.1307823333740234	3.082176025390625	1.246971008300781	0.1866916809082031	3.017407470703125	1.189429992675781	0.2515137176513672	3.05485693359375	1.222251922607422	0.1991296234130859	2.958973388671875	1.683852722167969	-0.3908020324707031	2.907265869140625	1.670474304199219	-0.5111758728027344	2.906224853515625	1.472076324462891	-0.7115177001953125	2.841512451171875	1.284818420410156	-0.8382593383789062	2.898887451171875	1.220017044067383	-0.8956011352539063
130	4.3	3.051638427734375	1.188589172363281	-0.3854452514648438	3.012310302734375	1.360869323730469	-0.3680018920898437	2.9799150390625	1.498286041259766	-0.3531817016601563	2.979236083984375	1.714200988769531	-0.3445272521972656	2.998578369140625	1.677780578613281	-0.318460693359375	3.09037744140625	1.654434387207031	-0.2122888488769531	3.221580322265625	1.469745819091797	-0.05631452941894531	3.220970703125	1.32721484375	0.1252806930541992	3.21889453125	1.270564147949219	0.202560302734375	3.20046435546875	1.228912673950195	0.2999883422851563	3.181523193359375	1.25788232421875	0.2277440795898437	2.961927001953125	1.679317138671875	-0.3745042724609375	2.90133935546875	1.664194885253906	-0.4895432739257812	2.87293505859375	1.460694702148438	-0.6801279907226563	2.78735546875	1.273174774169922	-0.790411376953125	2.77988037109375	1.221796569824219	-0.8795947875976563
131	4.333334	3.05345166015625	1.177304794311523	-0.36551416015625	3.01995361328125	1.349111022949219	-0.3394945068359375	2.991855224609375	1.485892944335937	-0.3167729187011719	2.992105224609375	1.701123718261719	-0.3239864807128906	3.015771240234375	1.666619445800781	-0.2992237854003906	3.12192138671875	1.668774597167969	-0.2052336273193359	3.276148193359375	1.485406799316406	-0.07209129333496093	3.302666259765625	1.348537750244141	0.1109189071655273	3.329581787109375	1.300586212158203	0.1890173187255859	3.33645361328125	1.260164123535156	0.2880462951660156	3.325624267578125	1.284522979736328	0.2215061187744141	2.969946044921875	1.664455139160156	-0.3477145385742187	2.888917724609375	1.653417358398438	-0.4493478393554687	2.837721435546875	1.451543640136719	-0.6354454956054687	2.72578173828125	1.275219604492188	-0.7386780395507813	2.69366796875	1.215198669433594	-0.8157682495117188
132	4.366666999999999	3.057585205078125	1.173008682250977	-0.3576731567382813	3.022884521484375	1.346045074462891	-0.3287122497558594	2.993424560546875	1.483474731445312	-0.302498046875	2.9899248046875	1.70101904296875	-0.3077659606933594	3.01693310546875	1.666307739257813	-0.2858590698242188	3.134197265625	1.666769470214844	-0.203491683959961	3.32486962890625	1.502879852294922	-0.08720197296142577	3.40069482421875	1.366182312011719	0.08490941619873046	3.4457099609375	1.329094848632812	0.1618242797851563	3.491219482421875	1.29324755859375	0.2533490600585938	3.44172314453125	1.317800048828125	0.1973985595703125	2.965519287109375	1.663826110839844	-0.3294649658203125	2.87170947265625	1.647083984375	-0.4205648193359375	2.799822998046875	1.441765319824219	-0.6004168090820312	2.663913330078125	1.263590179443359	-0.6726488037109375	2.620649658203125	1.2114697265625	-0.751477783203125
133	4.399999999999999	3.064253173828125	1.172468734741211	-0.3529212036132813	3.030444091796875	1.345935699462891	-0.3215995483398438	3.001049560546875	1.483274566650391	-0.2922184143066406	2.9995576171875	1.701673889160156	-0.2947279663085938	3.0275234375	1.666301635742188	-0.2747698669433594	3.151169189453125	1.665686279296875	-0.2013208770751953	3.3630166015625	1.516043518066406	-0.1012223434448242	3.489946533203125	1.385134704589844	0.04437685775756836	3.556148681640625	1.362869750976563	0.1115065689086914	3.607909912109375	1.344139373779297	0.2052477416992187	3.58503173828125	1.3343759765625	0.1319279022216797	2.97344384765625	1.664863830566406	-0.3154772644042969	2.869529052734375	1.648236328125	-0.3956656799316406	2.757646484375	1.436660339355469	-0.547197998046875	2.599600341796875	1.265502044677734	-0.5867057495117187	2.54633984375	1.198214202880859	-0.6459998168945312
134	4.433333999999999	3.052816162109375	1.157728164672851	-0.3381325073242187	3.02582861328125	1.330224029541016	-0.3029417419433594	3.006124267578125	1.469431640625	-0.2804265747070313	2.99285400390625	1.685763916015625	-0.2810674438476563	3.027309326171875	1.652324096679687	-0.2716330871582031	3.16635595703125	1.635066467285156	-0.2445232849121094	3.403302490234375	1.504641998291016	-0.1901718597412109	3.55514892578125	1.397290069580078	-0.05221590423583984	3.632159423828125	1.368305023193359	-0.002512980222702026	3.709294921875	1.342701538085938	0.06841699981689453	3.657667724609375	1.355484710693359	0.02053507804870605	2.963531494140625	1.647753845214844	-0.2922508239746094	2.8458095703125	1.615750244140625	-0.3407703247070312	2.7274150390625	1.408135833740234	-0.4887374572753906	2.601950439453125	1.210050262451172	-0.4882101440429688	2.58432666015625	1.189553237915039	-0.5881240234375
135	4.466667	3.0540009765625	1.148843795776367	-0.3399728393554687	3.02803125	1.321236267089844	-0.3077380676269531	3.00943896484375	1.460636505126953	-0.2900970764160156	2.9901923828125	1.674801147460937	-0.2724508666992188	3.026507568359375	1.6423583984375	-0.2713311462402344	3.168236328125	1.633472839355469	-0.2674330749511719	3.407944091796875	1.499568725585938	-0.2624385070800781	3.51183203125	1.379187683105469	-0.09558211517333984	3.582097412109375	1.370650604248047	-0.03118562698364258	3.668455322265625	1.363977691650391	0.03228287506103516	3.6223681640625	1.355851654052734	-0.01753336906433105	2.960644287109375	1.636674865722656	-0.28144091796875	2.8410068359375	1.586013244628906	-0.2955870971679688	2.67336865234375	1.406495330810547	-0.4296259155273437	2.548937255859375	1.221107955932617	-0.3616025390625	2.538485107421875	1.177506652832031	-0.4543689575195313
136	4.499999999999999	3.0552353515625	1.148475814819336	-0.3376621398925782	3.029173095703125	1.320614440917969	-0.3047582397460937	3.01004736328125	1.459570953369141	-0.2850182800292969	2.98775	1.672839965820312	-0.262442138671875	3.024677734375	1.641176330566406	-0.2642824096679687	3.16625634765625	1.632287292480469	-0.2699930725097656	3.3978662109375	1.485170593261719	-0.2759187316894531	3.509138916015625	1.361764953613281	-0.1163918991088867	3.579093505859375	1.360599456787109	-0.05119527816772461	3.659130126953125	1.3638486328125	0.02021733665466309	3.61348388671875	1.353645935058594	-0.03096342086791992	2.95845703125	1.634271362304688	-0.2701186218261719	2.841537353515625	1.576667358398438	-0.2617413024902344	2.686768310546875	1.346479248046875	-0.2972148132324219	2.58096533203125	1.160281585693359	-0.2047629699707031	2.55133642578125	1.116729095458984	-0.2932392883300781
137	4.533333999999999	3.04983642578125	1.155895156860351	-0.3113338317871094	3.016736572265625	1.328047088623047	-0.2823355407714844	2.992208984375	1.467570495605469	-0.2718228759765625	2.9800732421875	1.682752807617188	-0.2543533477783203	3.01544384765625	1.649618774414062	-0.2602019653320313	3.155356689453125	1.634220458984375	-0.2816131896972656	3.366933837890625	1.458399658203125	-0.2901877746582031	3.4895244140625	1.326861389160156	-0.1451655731201172	3.55069189453125	1.343143249511719	-0.07311540985107422	3.63266796875	1.360918273925781	-0.005692251205444336	3.590133056640625	1.342453765869141	-0.05407943725585938	2.948691650390625	1.644945251464844	-0.2563646850585938	2.829481689453125	1.597680480957031	-0.2296995849609375	2.690177490234375	1.354434906005859	-0.2212947998046875	2.632642333984375	1.147911270141602	-0.1277029495239258	2.59171142578125	1.105854713439941	-0.2126687622070312
138	4.566667	3.06034033203125	1.158157089233399	-0.3055690002441406	3.032373291015625	1.330357604980469	-0.2767041320800781	3.011947998046875	1.469864715576172	-0.2664624633789062	3.001994140625	1.68416259765625	-0.2496583709716797	3.0368681640625	1.650823608398437	-0.2553592376708985	3.175635009765625	1.633222229003906	-0.2779337158203125	3.38684423828125	1.466928436279297	-0.3304509582519531	3.533560546875	1.3361884765625	-0.2111654052734375	3.61475390625	1.35152587890625	-0.1634000854492187	3.68807275390625	1.384886627197266	-0.09281906127929687	3.630853759765625	1.366472564697266	-0.1349657897949219	2.970391845703125	1.646846069335937	-0.2515879211425781	2.847816162109375	1.610760681152344	-0.2258264770507812	2.67184375	1.399067047119141	-0.1799364318847656	2.5786123046875	1.234920745849609	-0.04370863723754883	2.47627978515625	1.242835311889648	-0.04879421997070312
139	4.599999999999999	3.060768798828125	1.152815338134766	-0.3045844421386719	3.042485595703125	1.326366516113281	-0.2770032043457031	3.029430908203125	1.466850463867188	-0.2703668518066406	3.02449072265625	1.681638977050781	-0.2621497802734375	3.05773681640625	1.647491088867187	-0.2713562622070312	3.192637939453125	1.641866577148438	-0.3139178161621094	3.375525634765625	1.492240478515625	-0.4519650268554687	3.531733154296875	1.367233154296875	-0.3391383972167969	3.5863154296875	1.377292449951172	-0.2615938110351563	3.66372412109375	1.387359924316406	-0.1884009552001953	3.594279541015625	1.397573608398437	-0.2344756469726562	2.9925556640625	1.64487841796875	-0.2577144470214844	2.87201171875	1.625191589355469	-0.212512939453125	2.70359619140625	1.440342712402344	-0.08914099884033203	2.60724365234375	1.28858349609375	0.05846300888061524	2.5061083984375	1.27109619140625	0.06134151840209961
140	4.633333999999999	3.0621923828125	1.147431167602539	-0.2995980529785156	3.043303466796875	1.321728820800781	-0.2705621948242187	3.028692138671875	1.463009246826172	-0.2674705505371094	3.022871826171875	1.6786767578125	-0.2526537170410156	3.054246826171875	1.645129211425781	-0.2692013549804688	3.178079833984375	1.635858093261719	-0.3388788757324219	3.333129150390625	1.505224243164062	-0.5250564575195312	3.495869873046875	1.3823515625	-0.6336447143554688	3.58401416015625	1.396663726806641	-0.6686517944335938	3.635822509765625	1.357031219482422	-0.7542647094726562	3.570454345703125	1.428822021484375	-0.7132789916992187	2.992696044921875	1.6410693359375	-0.2429639282226563	2.883631103515625	1.619341003417969	-0.17373681640625	2.7205859375	1.447552032470703	-0.02351585006713867	2.633251220703125	1.320024658203125	0.1521056823730469	2.530830810546875	1.310876556396484	0.1616932830810547
141	4.666666999999999	3.06808984375	1.143458526611328	-0.2972142333984375	3.048200927734375	1.321380065917969	-0.2698565979003906	3.0303515625	1.465056182861328	-0.2684931640625	3.0300576171875	1.684581359863281	-0.248948486328125	3.0574404296875	1.650473937988281	-0.2726688232421875	3.16316650390625	1.630182861328125	-0.369979736328125	3.298008544921875	1.503234497070312	-0.5806876220703125	3.459756591796875	1.392469177246094	-0.7110913696289063	3.552063232421875	1.408749084472656	-0.6833456420898437	3.630423095703125	1.353809783935547	-0.736950927734375	3.579024169921875	1.434597198486328	-0.7120704345703125	3.00163427734375	1.646302368164063	-0.2334855499267578	2.90848828125	1.607917175292969	-0.1458881530761719	2.755101806640625	1.456405151367187	0.04177801132202148	2.673787109375	1.344152801513672	0.2357786560058594	2.599	1.330178955078125	0.3085070495605469
142	4.7	3.07097705078125	1.140859619140625	-0.2987655334472656	3.054104248046875	1.319605194091797	-0.2764593811035156	3.038579833984375	1.463391540527344	-0.27436376953125	3.036315673828125	1.682251953125	-0.2505331115722656	3.06300390625	1.649022155761719	-0.2761103515625	3.1657939453125	1.642098266601562	-0.3780999450683594	3.24606689453125	1.508602569580078	-0.6110556030273437	3.369302001953125	1.387010559082031	-0.7702734985351563	3.422094482421875	1.398483337402344	-0.8516177978515626	3.46067919921875	1.3274560546875	-0.9256013793945312	3.443797607421875	1.349899841308594	-0.8862604370117187	3.00915673828125	1.643333190917969	-0.2345709533691406	2.918394287109375	1.615247863769531	-0.1409790802001953	2.813801025390625	1.455308624267578	0.07118232727050781	2.799277587890625	1.361708953857422	0.2897217407226563	2.72113330078125	1.346121795654297	0.3583171997070312
143	4.733334	3.07421484375	1.136256286621094	-0.2949721984863281	3.05455810546875	1.314897430419922	-0.2744566650390625	3.0353896484375	1.458231353759766	-0.2744877319335938	3.0257919921875	1.677692260742187	-0.2603640747070313	3.051794921875	1.644330383300781	-0.2864518127441406	3.146221923828125	1.633482666015625	-0.3958756408691406	3.20244482421875	1.495033325195313	-0.6328870239257812	3.283760498046875	1.374222869873047	-0.8175316162109375	3.34234619140625	1.361889770507813	-0.8946522216796875	3.408938720703125	1.3226171875	-0.972278564453125	3.36557080078125	1.334774505615234	-0.9208256225585938	3.001604736328125	1.638576782226562	-0.2405877990722656	2.92942431640625	1.612707336425781	-0.1315001831054687	2.866521484375	1.459726867675781	0.1011849822998047	2.866291015625	1.392588806152344	0.3296634216308594	2.817770751953125	1.376591003417969	0.4215358276367188
144	4.766666999999999	3.074813232421875	1.129593353271484	-0.2934781494140625	3.052969482421875	1.308177520751953	-0.2769202575683594	3.031778564453125	1.451049194335937	-0.2755393676757812	3.02626123046875	1.670648071289063	-0.2661814270019531	3.049146728515625	1.636328796386719	-0.2937935485839844	3.132167236328125	1.6233447265625	-0.4116819152832031	3.149857421875	1.491795135498047	-0.658060302734375	3.21577734375	1.370708374023438	-0.8482303466796876	3.24296142578125	1.356216613769531	-0.9407548217773437	3.29875048828125	1.318496978759766	-1.027007690429687	3.250386962890625	1.330804046630859	-0.9698441162109375	3.003690673828125	1.632424072265625	-0.2431641845703125	2.9492294921875	1.609100708007813	-0.1238835296630859	2.9204267578125	1.482105377197266	0.1297986907958984	2.91401611328125	1.388524597167969	0.3483833618164062	2.903281982421875	1.392754821777344	0.4527471618652344
145	4.8	3.076049072265625	1.122043518066406	-0.2919165344238281	3.051745849609375	1.300614654541016	-0.2763429870605469	3.028435791015625	1.443306732177734	-0.2734740600585938	3.018363525390625	1.662904113769531	-0.2620052185058594	3.039580810546875	1.629278076171875	-0.2918198852539062	3.11172998046875	1.618065490722656	-0.4170277099609375	3.0975	1.484978790283203	-0.6631806640625	3.128264892578125	1.364457305908203	-0.8627568359375	3.1710810546875	1.346279296875	-0.948597412109375	3.197615234375	1.334438903808594	-1.054232543945312	3.172310791015625	1.321139038085938	-0.9767744140625	2.998837158203125	1.623957641601562	-0.2373455352783203	2.961702880859375	1.607146728515625	-0.1103878021240234	2.981603515625	1.495437164306641	0.1515841522216797	2.99719970703125	1.402000213623047	0.3700740356445312	3.00931298828125	1.400730194091797	0.4744898071289063
146	4.833334	3.077802978515625	1.113788444519043	-0.2916868896484375	3.052	1.293657897949219	-0.2757210693359375	3.0278173828125	1.437333648681641	-0.2695188598632812	3.02101806640625	1.658970397949219	-0.2592400817871094	3.03866796875	1.624561096191406	-0.2911151733398438	3.09785693359375	1.615570617675781	-0.4244532470703125	3.047014892578125	1.477496704101563	-0.665664794921875	3.044175048828125	1.349444885253906	-0.8652435302734375	3.087771240234375	1.337757110595703	-0.9527427978515625	3.11893896484375	1.342452178955078	-1.058631469726562	3.073080078125	1.320225799560547	-0.98563720703125	3.00382275390625	1.620136962890625	-0.2319483947753906	2.976999755859375	1.604372863769531	-0.1011345062255859	3.039352783203125	1.500478637695313	0.16001611328125	3.088940185546875	1.413731384277344	0.378386962890625	3.12549560546875	1.415854827880859	0.4778701782226563
147	4.866666999999999	3.073322021484375	1.110310409545898	-0.2957281188964844	3.050393310546875	1.289322967529297	-0.276941162109375	3.027130859375	1.432310302734375	-0.2694541625976563	3.0170830078125	1.652807800292969	-0.2633678588867188	3.032689208984375	1.618177429199219	-0.2956533508300781	3.082221923828125	1.618230041503906	-0.4323475341796875	2.995027099609375	1.475581420898437	-0.6582725219726563	2.96872216796875	1.337558929443359	-0.8477562255859376	2.96450537109375	1.355532958984375	-0.9439364624023437	3.012267578125	1.318211761474609	-1.035607299804687	2.950661865234375	1.328831237792969	-0.976077880859375	3.002926513671875	1.614515014648437	-0.234126953125	2.989358154296875	1.604928588867188	-0.1014080200195313	3.089581298828125	1.506827697753906	0.148276611328125	3.172228759765625	1.424945922851562	0.3569119873046875	3.222611572265625	1.425227355957031	0.4495465393066406
148	4.899999999999999	3.071457275390625	1.100717140197754	-0.2946614074707031	3.049501953125	1.279166351318359	-0.2757557067871094	3.026945068359375	1.421659332275391	-0.2670517883300781	3.012658935546875	1.641167236328125	-0.263443115234375	3.026236572265625	1.606460693359375	-0.2962775573730469	3.064531005859375	1.608015869140625	-0.4359751892089844	2.958513916015625	1.46089453125	-0.6493576660156249	2.888092529296875	1.326217498779297	-0.8286409912109375	2.888858154296875	1.357314056396485	-0.9211279296875	2.922151611328125	1.301130828857422	-1.009016418457031	2.858030029296875	1.330868408203125	-0.9519599609375	3.00186083984375	1.603222351074219	-0.2326708068847656	3.00323095703125	1.598233459472656	-0.09950615692138672	3.139060791015625	1.506366485595703	0.1339940643310547	3.256575927734375	1.430318054199219	0.32648779296875	3.3115419921875	1.435737274169922	0.4158619995117188
149	4.933333999999999	3.0718056640625	1.095989471435547	-0.2939660339355469	3.049488525390625	1.274182800292969	-0.2755061645507813	3.0265634765625	1.416423492431641	-0.2670149230957031	3.01244140625	1.635652587890625	-0.2650368041992188	3.02465771484375	1.600662719726563	-0.2979994506835937	3.0555419921875	1.599269653320313	-0.4393131103515625	2.926460693359375	1.455960327148437	-0.6417887573242187	2.83753125	1.322504577636719	-0.8131521606445312	2.849924072265625	1.345760894775391	-0.9069614257812501	2.8725576171875	1.295795379638672	-1.001549255371094	2.800632568359375	1.317977813720703	-0.9284793701171875	3.002919677734375	1.598075378417969	-0.2335154571533203	3.01465087890625	1.592548767089844	-0.1010711822509766	3.17742578125	1.506505798339844	0.1163766403198242	3.318667724609375	1.435758178710937	0.2939526977539063	3.379893798828125	1.43709716796875	0.379140380859375
150	4.966667	3.0681572265625	1.089514488220215	-0.2950044250488281	3.04709521484375	1.268774597167969	-0.2778110961914063	3.02584033203125	1.411859313964844	-0.2685848083496093	3.010770751953125	1.631983825683594	-0.2687745056152344	3.02075	1.596400146484375	-0.3021742858886719	3.04253125	1.594238708496094	-0.4457957153320313	2.896496337890625	1.44456494140625	-0.6332614135742187	2.78438134765625	1.31055322265625	-0.791474853515625	2.794904052734375	1.338202423095703	-0.8847567138671875	2.8066708984375	1.301197296142578	-0.9874756469726562	2.7388896484375	1.312471893310547	-0.903645263671875	3.003738525390625	1.594684631347656	-0.2359537048339844	3.02193359375	1.584353576660156	-0.1039501419067383	3.208677734375	1.497625762939453	0.09476901245117188	3.380063720703125	1.430454772949219	0.2467258605957031	3.447088623046875	1.414832702636719	0.3265138854980469
151	4.999999999999999	3.06652783203125	1.088943641662598	-0.2941600036621094	3.04357763671875	1.267496429443359	-0.2816272277832031	3.02369970703125	1.410133605957031	-0.2731149291992188	3.00886279296875	1.629224304199219	-0.2751653137207031	3.017901611328125	1.593458984375	-0.3082891540527344	3.034314697265625	1.5803544921875	-0.45135205078125	2.863271728515625	1.444448211669922	-0.6257235107421875	2.719600341796875	1.330512054443359	-0.7720658569335938	2.737959716796875	1.299897247314453	-0.862688720703125	2.7633798828125	1.294717132568359	-0.9688623046875	2.67543212890625	1.298861022949219	-0.877435791015625	3.002687744140625	1.592444458007813	-0.2419483032226563	3.02161865234375	1.588283325195313	-0.1103451690673828	3.222473876953125	1.481862060546875	0.06125785446166992	3.4125458984375	1.405624847412109	0.1816808776855469	3.496552978515625	1.448047912597656	0.2279562683105469
152	5.033333999999999	3.06587109375	1.087985168457031	-0.2900721130371094	3.0395654296875	1.266030487060547	-0.2803344421386719	3.01742236328125	1.408252349853516	-0.2735685424804687	3.00942578125	1.627382751464844	-0.2788219604492188	3.016129638671875	1.590867248535156	-0.3115913391113281	3.025183837890625	1.564106689453125	-0.453224609375	2.836811767578125	1.431020904541016	-0.6105421142578125	2.678240478515625	1.319956817626953	-0.74255419921875	2.68951904296875	1.291745056152344	-0.8349718017578125	2.71530712890625	1.286712493896484	-0.9409288330078125	2.622445556640625	1.275627868652344	-0.848989990234375	3.00330419921875	1.591396301269531	-0.2448250732421875	3.018525146484375	1.592978454589844	-0.1128456726074219	3.2313720703125	1.476769561767578	0.03586000061035156	3.42894775390625	1.390976043701172	0.1354064788818359	3.520270263671875	1.427523345947266	0.1714127807617188
153	5.066667	3.063698974609375	1.079337539672852	-0.2926975708007812	3.036478271484375	1.256208953857422	-0.2818189086914062	3.014314697265625	1.397567810058594	-0.2734729309082031	3.006939697265625	1.615603820800781	-0.2759128112792969	3.012690673828125	1.579654907226562	-0.3090909729003906	3.018763427734375	1.558236145019531	-0.45101171875	2.8241123046875	1.425738006591797	-0.598233154296875	2.660302734375	1.315126770019531	-0.7217529296875	2.67011572265625	1.276025299072266	-0.8097224731445313	2.69189599609375	1.259019714355469	-0.9147341918945312	2.6027314453125	1.245721542358398	-0.81399658203125	3.001564697265625	1.579424926757813	-0.2423848419189453	3.01836767578125	1.5714892578125	-0.1115397491455078	3.247967529296875	1.464425994873047	0.01450021553039551	3.45736181640625	1.390235015869141	0.09424629211425781	3.549942138671875	1.413971893310547	0.1357335052490234
154	5.099999999999999	3.065376953125	1.077124870300293	-0.2923885192871093	3.038051513671875	1.254913604736328	-0.2817406311035156	3.016502685546875	1.397077514648438	-0.27298486328125	3.010994384765625	1.616189819335938	-0.2794909362792969	3.0151513671875	1.579362243652344	-0.3123124084472656	3.01485546875	1.549379638671875	-0.4535478210449219	2.80696875	1.418732940673828	-0.5862725219726562	2.632085693359375	1.309690795898438	-0.697638916015625	2.654204833984375	1.270945556640625	-0.784058837890625	2.703312744140625	1.245014923095703	-0.8780090942382812	2.539675048828125	1.262052581787109	-0.7758317260742188	3.006569580078125	1.580545043945313	-0.2448965301513672	3.03249658203125	1.572670104980469	-0.1148630523681641	3.260287841796875	1.462683563232422	0.01510223770141601	3.47818017578125	1.39288037109375	0.07775379943847656	3.577730712890625	1.397907257080078	0.1098530426025391
155	5.133333999999999	3.067373779296875	1.073826431274414	-0.2911594848632812	3.038539306640625	1.249756286621094	-0.2794437255859375	3.01494921875	1.390343078613281	-0.2705194702148437	3.010417236328125	1.607496643066406	-0.2802065124511719	3.0145693359375	1.570488342285156	-0.3121832275390625	3.014430908203125	1.535335144042969	-0.4509575500488281	2.80503662109375	1.407327239990234	-0.5788336791992188	2.629468505859375	1.299601287841797	-0.6861649169921875	2.655881591796875	1.261007629394531	-0.77049658203125	2.702102294921875	1.242296829223633	-0.8665323486328125	2.548990478515625	1.253715866088867	-0.7591784057617188	3.00569384765625	1.572683227539063	-0.2454131011962891	3.04228076171875	1.569657287597656	-0.1189341430664062	3.25699658203125	1.440204193115235	0.01009483623504639	3.4790166015625	1.374354766845703	0.0512597541809082	3.577637939453125	1.397554077148437	0.07397808837890625
156	5.166666999999999	3.065446044921875	1.067543617248535	-0.2917690124511719	3.036666748046875	1.242807540893555	-0.2797222595214844	3.012355224609375	1.382771728515625	-0.2711608581542969	3.00808984375	1.599124328613281	-0.2813600463867187	3.01231396484375	1.562167175292969	-0.3131151733398437	3.012772216796875	1.527759887695312	-0.4515451965332031	2.8018154296875	1.400457977294922	-0.5753433837890625	2.624685302734375	1.293731231689453	-0.6792470703125	2.6607822265625	1.262885437011719	-0.7627799072265625	2.69851416015625	1.232063995361328	-0.8589649658203125	2.55789208984375	1.233325332641602	-0.7547370605468749	3.003215087890625	1.564525817871094	-0.2466254730224609	3.03741357421875	1.556241149902344	-0.1202056121826172	3.26503759765625	1.433528472900391	-0.01035257434844971	3.481765380859375	1.354403228759766	0.03081346321105957	3.57826318359375	1.372150787353516	0.06362010574340821
157	5.2	3.068003662109375	1.058375968933105	-0.2934859313964844	3.0397255859375	1.233963333129883	-0.2813771057128907	3.015859375	1.374194580078125	-0.2727094116210937	3.010235107421875	1.590849426269531	-0.2820715637207031	3.014300537109375	1.553982238769531	-0.3140538940429687	3.013817138671875	1.522581970214844	-0.4533958435058594	2.801568359375	1.395149230957031	-0.5756785888671875	2.623762451171875	1.287646911621094	-0.6783237304687501	2.65937109375	1.261520629882813	-0.7638034667968751	2.692333251953125	1.229524887084961	-0.861510498046875	2.55759765625	1.224360717773437	-0.7531112060546875	3.0059609375	1.556050537109375	-0.2473628540039063	3.04279931640625	1.539712890625	-0.1222904357910156	3.276897705078125	1.424959625244141	-0.01653867149353027	3.496254638671875	1.354865570068359	0.02868653106689453	3.589255126953125	1.36282568359375	0.07362906646728516
158	5.233334	3.068211181640625	1.054380180358887	-0.2961273803710938	3.041668212890625	1.231060989379883	-0.2820439758300781	3.01665869140625	1.371895477294922	-0.2737894592285156	3.016626220703125	1.589857482910156	-0.2813601379394531	3.019691162109375	1.552972229003906	-0.3138328247070313	3.017828369140625	1.518364807128906	-0.4531909484863281	2.806686767578125	1.390864715576172	-0.5805672607421875	2.62921044921875	1.284292053222656	-0.6874769287109375	2.6747724609375	1.259987213134766	-0.7692711181640625	2.7145439453125	1.226477066040039	-0.8645474243164063	2.564669677734375	1.208185607910156	-0.7625764770507812	3.0114921875	1.554701110839844	-0.2467511901855469	3.051238525390625	1.534578186035156	-0.1223804016113281	3.281861083984375	1.417737518310547	-0.007634222507476807	3.50134423828125	1.348682006835938	0.04458467102050781	3.593655517578125	1.365526672363281	0.08977949523925781
159	5.266666999999999	3.067006103515625	1.053410026550293	-0.2946817932128906	3.040310546875	1.230109909057617	-0.2827799377441406	3.01833984375	1.371308929443359	-0.2737594909667969	3.01726220703125	1.588961975097656	-0.2851093139648437	3.020329833984375	1.551555847167969	-0.3169307556152344	3.017738037109375	1.5163251953125	-0.4560244750976563	2.81276318359375	1.387862731933594	-0.5918336791992187	2.640152099609375	1.280930328369141	-0.705787841796875	2.6867919921875	1.254806640625	-0.7863298950195312	2.736057861328125	1.228628005981445	-0.8793594970703125	2.58388720703125	1.200323379516602	-0.7789259643554688	3.01247021484375	1.554412841796875	-0.2498914337158203	3.04688232421875	1.533051391601562	-0.1242349166870117	3.275533935546875	1.425574829101563	0.002525776624679565	3.4888603515625	1.353439331054688	0.07241264343261719	3.576751708984375	1.363583404541016	0.1272379760742187
160	5.3	3.0663486328125	1.050992042541504	-0.2949883728027344	3.042047607421875	1.227140716552734	-0.2840924377441406	3.02216162109375	1.367921478271484	-0.2757528076171875	3.023140625	1.58441845703125	-0.2870691223144531	3.026330810546875	1.547179931640625	-0.3186715393066406	3.02523388671875	1.510254455566406	-0.4565566101074219	2.83003564453125	1.383382904052734	-0.6047052001953125	2.665332763671875	1.278210906982422	-0.729013671875	2.711332275390625	1.257372192382813	-0.8108403930664062	2.74933349609375	1.222061798095703	-0.9054526977539062	2.60824853515625	1.203407241821289	-0.806740966796875	3.01756298828125	1.550101989746094	-0.2521096801757812	3.04730224609375	1.53269580078125	-0.125388801574707	3.268676025390625	1.430929473876953	0.01494137954711914	3.471025634765625	1.357859436035156	0.1083372116088867	3.562742431640625	1.374258575439453	0.1534813385009766
161	5.333334	3.06691064453125	1.051307598114014	-0.2937443542480469	3.04072900390625	1.227467620849609	-0.2865599670410156	3.01960546875	1.368277313232422	-0.2809931945800781	3.025613525390625	1.584828979492187	-0.2917815246582031	3.030028076171875	1.54754150390625	-0.3232164611816406	3.036356201171875	1.509555816650391	-0.4607463073730469	2.850235107421875	1.387924957275391	-0.6244168701171875	2.69339501953125	1.286729583740234	-0.761731201171875	2.737829833984375	1.263569061279297	-0.8438545532226562	2.77723193359375	1.229508605957031	-0.9384136962890625	2.640040283203125	1.20151741027832	-0.835313720703125	3.017176513671875	1.550585021972656	-0.2572923278808594	3.0388525390625	1.537821472167969	-0.1283345184326172	3.252580322265625	1.436733489990234	0.02409952926635742	3.445153076171875	1.357579071044922	0.1323259429931641	3.5327333984375	1.386894927978516	0.1792293548583984
162	5.366666999999999	3.0684296875	1.058360218048096	-0.2974458312988281	3.045591796875	1.235999786376953	-0.2902186279296875	3.025472412109375	1.377829864501953	-0.2864490051269531	3.035143798828125	1.595607971191406	-0.2941693725585938	3.041753173828125	1.558395568847656	-0.3257404479980469	3.05883154296875	1.518381713867187	-0.4626195373535156	2.88346875	1.396412963867188	-0.6399861450195312	2.73532177734375	1.295404663085937	-0.7888253173828125	2.791140625	1.275826049804687	-0.8653822021484375	2.848416259765625	1.252849639892578	-0.954700439453125	2.69132421875	1.239002548217774	-0.8836434326171875	3.0233408203125	1.560917175292969	-0.2607304382324219	3.035458984375	1.542989562988281	-0.1303834838867187	3.23716015625	1.448494537353516	0.04402717971801758	3.409763916015625	1.370649353027344	0.1848639984130859	3.491798828125	1.381694519042969	0.2481060943603516
163	5.399999999999999	3.069583984375	1.059583950042725	-0.297262939453125	3.045815185546875	1.238741119384766	-0.2924698791503906	3.0285068359375	1.382120483398438	-0.28675830078125	3.049840087890625	1.601075622558594	-0.289360107421875	3.05525830078125	1.563938110351562	-0.3218957824707031	3.07800146484375	1.536608093261719	-0.4623279418945312	2.91828662109375	1.412286315917969	-0.6558623657226562	2.78284765625	1.309740051269531	-0.8182905883789062	2.8143857421875	1.296325836181641	-0.9096541137695312	2.874089599609375	1.294914398193359	-1.00143359375	2.686722412109375	1.28857958984375	-0.9003970947265625	3.035379638671875	1.566041931152344	-0.2566950378417969	3.050337158203125	1.548590759277344	-0.1254235229492187	3.229197509765625	1.449020446777344	0.07334846496582031	3.386466552734375	1.367254272460938	0.2321897888183594	3.457158447265625	1.371872924804687	0.309780029296875
164	5.433333999999999	3.06885791015625	1.065179420471191	-0.2992050476074219	3.0472060546875	1.245399475097656	-0.294339599609375	3.031705810546875	1.389608062744141	-0.2882892456054688	3.0560693359375	1.609218383789063	-0.2859837036132812	3.062555908203125	1.572414184570313	-0.319031005859375	3.092436279296875	1.553704284667969	-0.4601920166015625	2.956730224609375	1.429275634765625	-0.6728164672851562	2.841887451171875	1.325896087646484	-0.8512835083007813	2.868179443359375	1.319421051025391	-0.9454755859375	2.923661376953125	1.322607757568359	-1.040379272460938	2.745252197265625	1.316989288330078	-0.9412010498046876	3.039569580078125	1.57367578125	-0.2545210723876953	3.04545947265625	1.553021728515625	-0.1224040985107422	3.20395458984375	1.459098937988281	0.09711156463623047	3.335373046875	1.380673217773438	0.2807553405761719	3.3962568359375	1.379980346679687	0.3669435424804687
165	5.466667	3.066548095703125	1.070319816589355	-0.3013402099609375	3.0472880859375	1.249855209350586	-0.294557861328125	3.031455078125	1.393358428955078	-0.2897181396484375	3.05513525390625	1.611874633789062	-0.2833250122070313	3.06325341796875	1.575704345703125	-0.3163441772460938	3.1049072265625	1.57322412109375	-0.4549859008789062	2.999689697265625	1.446655578613281	-0.6813600463867188	2.910282958984375	1.341527404785156	-0.8714579467773438	2.940494140625	1.341614135742188	-0.9641880493164062	2.997740966796875	1.356040924072266	-1.05633837890625	2.829327880859375	1.340274230957031	-0.9721235961914062	3.03728076171875	1.576066955566406	-0.2533282928466797	3.037487060546875	1.554367553710938	-0.1219114532470703	3.165736572265625	1.464130187988281	0.1162837600708008	3.271971923828125	1.388842102050781	0.3153676452636719	3.3181201171875	1.389296081542969	0.4096925659179688
166	5.499999999999999	3.06898486328125	1.082694610595703	-0.30534033203125	3.05111865234375	1.262431976318359	-0.3022350769042969	3.03599560546875	1.406054260253906	-0.3011019897460938	3.060676513671875	1.6241435546875	-0.2886178283691406	3.071294677734375	1.588513793945312	-0.3214972839355469	3.124915771484375	1.590012390136719	-0.4559416198730469	3.0434990234375	1.466194580078125	-0.693299560546875	2.9746572265625	1.362796264648438	-0.8926133422851562	3.0076875	1.360597595214844	-0.9843261108398438	3.067015380859375	1.373886291503906	-1.075292846679688	2.926998779296875	1.382560272216797	-1.008176574707031	3.040077880859375	1.587970153808594	-0.260927490234375	3.03076025390625	1.571045715332031	-0.1291717224121094	3.12186474609375	1.47678076171875	0.1240140762329102	3.1955322265625	1.398219787597656	0.3360587158203125	3.232036376953125	1.399180725097656	0.4344880065917969
167	5.533333999999999	3.067730224609375	1.085652450561523	-0.3043173217773438	3.05222265625	1.265139801025391	-0.301501708984375	3.039244140625	1.408592315673828	-0.3002845764160156	3.06062548828125	1.626252380371094	-0.2847033996582031	3.072994873046875	1.591184265136719	-0.3173784484863281	3.1330908203125	1.599777221679688	-0.4483673706054688	3.094912353515625	1.485333129882813	-0.700031494140625	3.062376953125	1.3897060546875	-0.9113738403320313	3.103685302734375	1.3878408203125	-0.9993944091796875	3.127038818359375	1.382552856445312	-1.105862915039062	3.02586669921875	1.414076477050781	-1.029629638671875	3.039412841796875	1.5896474609375	-0.2583095703125	3.0201201171875	1.574125793457031	-0.1278212356567383	3.07681201171875	1.48709423828125	0.1368983612060547	3.120048095703125	1.414724029541016	0.3586184387207031	3.142091064453125	1.414340301513672	0.4609817810058593
168	5.566667	3.0667431640625	1.094775039672852	-0.3070142517089844	3.052346923828125	1.275751098632812	-0.3039889831542969	3.0405400390625	1.420416900634766	-0.3021240844726563	3.06261767578125	1.639366577148437	-0.282205810546875	3.076509033203125	1.604408264160156	-0.3149698181152344	3.147136474609375	1.61531884765625	-0.4416984252929688	3.144304931640625	1.504350433349609	-0.700114013671875	3.140913330078125	1.412050231933594	-0.9173482666015625	3.189563720703125	1.420658142089844	-1.001985778808594	3.117056884765625	1.367804901123047	-1.065572387695312	3.1172158203125	1.43569677734375	-1.039526733398437	3.03970068359375	1.602255920410156	-0.2572498779296875	3.0087685546875	1.586560974121094	-0.1279772644042969	3.02718115234375	1.496028869628906	0.1432915802001953	3.03822802734375	1.420973602294922	0.3699761047363281	3.07203662109375	1.427642791748047	0.4697119140625
169	5.599999999999999	3.064694580078125	1.105669677734375	-0.3106339111328125	3.053332763671875	1.288141418457031	-0.3086096801757813	3.04374951171875	1.433994537353516	-0.3080285339355469	3.067683349609375	1.654467895507812	-0.2900398864746094	3.082633544921875	1.61865478515625	-0.3219334106445312	3.1577021484375	1.627792907714844	-0.4474093322753906	3.2020009765625	1.528529663085938	-0.7089234619140625	3.238392333984375	1.445783355712891	-0.9287607421875	3.286469970703125	1.440470001220703	-1.014777770996094	3.21742578125	1.377223846435547	-1.073902221679687	3.22739501953125	1.453228881835938	-1.0563984375	3.043138916015625	1.617712463378906	-0.2654014892578125	3.0037783203125	1.606171569824219	-0.1370182647705078	2.975193359375	1.509155151367187	0.1332398071289063	2.947876220703125	1.429021453857422	0.3585652160644531	2.9200693359375	1.475616363525391	0.4499211120605469
170	5.633333999999999	3.0651796875	1.123902931213379	-0.3051827087402344	3.052867919921875	1.305027587890625	-0.3082022705078125	3.043838623046875	1.449900817871094	-0.3079303894042969	3.0631533203125	1.669037719726562	-0.2872840270996094	3.08225927734375	1.633626953125	-0.3167699890136719	3.169486083984375	1.641123596191406	-0.4329657897949219	3.2542333984375	1.544663818359375	-0.6831845703125	3.3286708984375	1.461735931396484	-0.89127197265625	3.389953125	1.484942779541016	-0.9641408081054688	3.363212646484375	1.455858215332031	-1.066767944335937	3.3559296875	1.463843444824219	-1.030548217773438	3.03616943359375	1.632305358886719	-0.26612646484375	2.98624951171875	1.634153869628906	-0.1419568939208984	2.92226171875	1.524173095703125	0.1148055191040039	2.866559814453125	1.433008178710937	0.3286376037597656	2.834516845703125	1.493344909667969	0.4090541381835938
171	5.666666999999999	3.066847412109375	1.134024017333984	-0.3050603332519531	3.055595703125	1.316906616210938	-0.3073891906738281	3.047130615234375	1.463153900146484	-0.3066268005371094	3.071800537109375	1.683648071289062	-0.2842839050292969	3.092564208984375	1.647191833496094	-0.3121106872558594	3.192474853515625	1.654053283691406	-0.4194858093261719	3.311398193359375	1.572575073242187	-0.6639876098632812	3.417515380859375	1.501419616699219	-0.8650535888671875	3.50425634765625	1.49965576171875	-0.9125389404296875	3.40456640625	1.509613403320313	-0.960291015625	3.3739658203125	1.432510589599609	-0.97372265625	3.04153076171875	1.647557800292969	-0.2654926452636719	2.9709453125	1.644930480957031	-0.1503560180664062	2.86768408203125	1.545624633789062	0.1008712921142578	2.779776123046875	1.463247436523437	0.3098773498535156	2.692873779296875	1.475650085449219	0.3701657104492188
172	5.7	3.064619140625	1.144681625366211	-0.305171630859375	3.053270751953125	1.326377746582031	-0.3064653625488281	3.0444912109375	1.471648223876953	-0.3048993530273437	3.071419677734375	1.689733703613281	-0.2766826477050781	3.09373095703125	1.653502624511719	-0.3029747619628906	3.2015009765625	1.657211303710938	-0.4012182922363281	3.355151611328125	1.590615478515625	-0.6281046142578125	3.504205078125	1.520198486328125	-0.7979347534179687	3.5950400390625	1.534838500976563	-0.8324338989257812	3.565886474609375	1.515896240234375	-0.9370739135742188	3.530012939453125	1.54039208984375	-0.9253586425781249	3.039027587890625	1.654267883300781	-0.2614660949707031	2.95506591796875	1.650666137695312	-0.156837158203125	2.810400390625	1.557411193847656	0.07323619842529297	2.688210205078125	1.480099975585937	0.2643838500976562	2.643224365234375	1.511938262939453	0.3546971130371094
173	5.733334	3.063822021484375	1.155818984985352	-0.3064335632324219	3.0553037109375	1.338131134033203	-0.307510498046875	3.048708251953125	1.483883850097656	-0.3058577575683594	3.0782392578125	1.70157958984375	-0.27319091796875	3.101881103515625	1.664962036132812	-0.2979823303222656	3.222708251953125	1.6675908203125	-0.3803310546875	3.411414794921875	1.595016296386719	-0.5779306640625	3.593042236328125	1.513390869140625	-0.7069638671875	3.599706787109375	1.531082946777344	-0.8036431884765625	3.564396240234375	1.537525390625	-0.9081962890625001	3.549881591796875	1.514884765625	-0.8444175415039062	3.04381201171875	1.666672607421875	-0.2610380554199219	2.945498291015625	1.66476708984375	-0.1692146148681641	2.755756103515625	1.573729187011719	0.0274720344543457	2.605593994140625	1.494085144042969	0.1973053894042969	2.54444921875	1.530682189941406	0.2758704833984375
174	5.766666999999999	3.06884130859375	1.170992141723633	-0.3068072814941406	3.063202880859375	1.353053100585937	-0.3013156433105469	3.0587177734375	1.49862548828125	-0.2977614440917969	3.09339892578125	1.715312255859375	-0.2657970275878906	3.119362060546875	1.676693298339844	-0.284265625	3.258998779296875	1.675985900878906	-0.3269532775878906	3.451140869140625	1.550682800292969	-0.4914391174316406	3.610874755859375	1.447616760253906	-0.6328203735351563	3.62384423828125	1.479398681640625	-0.72499365234375	3.591044189453125	1.525075378417969	-0.81996533203125	3.566152587890625	1.481796936035156	-0.769099853515625	3.0553642578125	1.682719848632813	-0.2599117736816406	2.93610400390625	1.686543884277344	-0.1982108612060547	2.72262939453125	1.592963928222656	-0.02971891975402832	2.543541748046875	1.515405517578125	0.1098105926513672	2.47054443359375	1.551208557128906	0.1776716766357422
175	5.8	3.06926171875	1.190607818603516	-0.3059118957519531	3.061493896484375	1.374554229736328	-0.2943057250976562	3.055525390625	1.521728332519531	-0.2869345703125	3.1019814453125	1.740490905761719	-0.2674029235839844	3.12777392578125	1.698235046386719	-0.2782616577148437	3.273512451171875	1.678427795410156	-0.2930143432617188	3.484325439453125	1.508596313476563	-0.3844754638671875	3.661241943359375	1.366141723632813	-0.46144775390625	3.6945849609375	1.384608551025391	-0.5534327392578124	3.663913818359375	1.405448944091797	-0.6588307495117187	3.63417431640625	1.4130966796875	-0.5901565551757812	3.060581787109375	1.710699340820312	-0.2651434020996093	2.93483349609375	1.737776550292969	-0.2210283813476563	2.7291083984375	1.624814697265625	-0.04873386001586914	2.607938720703125	1.516874389648438	0.1319583282470703	2.5073076171875	1.509956665039062	0.1682779541015625
176	5.833334	3.073864990234375	1.210170303344727	-0.3146849975585937	3.07181298828125	1.392612823486328	-0.2895805358886719	3.073580322265625	1.5394619140625	-0.2790411682128906	3.124523681640625	1.757062133789062	-0.2621196899414063	3.149934326171875	1.713306762695312	-0.2623621826171875	3.289093017578125	1.670546081542969	-0.2381894836425781	3.500224609375	1.486418243408203	-0.2920654907226563	3.6774638671875	1.332013122558594	-0.3376088256835937	3.698183837890625	1.312003448486328	-0.432749755859375	3.703579345703125	1.369698059082031	-0.5280653076171875	3.632178955078125	1.376208160400391	-0.4763034362792969	3.08264453125	1.728989074707031	-0.2696066284179687	2.9475830078125	1.74085693359375	-0.2626194763183594	2.70475634765625	1.64903662109375	-0.1318720092773437	2.501963623046875	1.572517883300781	-0.02320093727111816	2.398081787109375	1.587218078613281	-0.002025974988937378
177	5.866666999999999	3.0733857421875	1.203256988525391	-0.3201448364257812	3.0604150390625	1.380250457763672	-0.2833469543457031	3.05823291015625	1.524610107421875	-0.2710962219238282	3.100844482421875	1.740590637207031	-0.25758642578125	3.1274541015625	1.6985302734375	-0.2591128540039063	3.271829345703125	1.683358215332031	-0.2550984039306641	3.49099169921875	1.512940856933594	-0.2968031921386719	3.656703369140625	1.351268646240234	-0.2529748992919922	3.73589794921875	1.353631317138672	-0.3103528137207031	3.718978759765625	1.362140258789063	-0.4184795837402344	3.6496396484375	1.354884704589844	-0.3917629089355469	3.060395263671875	1.711362243652344	-0.2626446533203125	2.928882080078125	1.727308715820313	-0.2453393859863281	2.6705302734375	1.649891845703125	-0.1500260467529297	2.53443310546875	1.574766662597656	0.03099180793762207	2.43631298828125	1.568084045410156	-0.006718510627746582
178	5.899999999999999	3.073300537109375	1.207328582763672	-0.321215087890625	3.05856396484375	1.384304748535156	-0.2848818054199219	3.054769287109375	1.528578186035156	-0.2718061828613281	3.085518798828125	1.746015930175781	-0.2509688415527344	3.113929443359375	1.705154663085938	-0.249142822265625	3.252788330078125	1.674776123046875	-0.2192834014892578	3.474826416015625	1.503867614746094	-0.2372796936035156	3.643909912109375	1.344609924316406	-0.1975072021484375	3.726267578125	1.356319641113281	-0.2490073547363281	3.720791259765625	1.372912506103516	-0.3573955383300781	3.654754150390625	1.343591339111328	-0.3401241149902344	3.04747216796875	1.715145568847656	-0.2617473754882813	2.9159736328125	1.734710083007812	-0.2751502380371094	2.633079345703125	1.69248046875	-0.2693933715820312	2.42067919921875	1.638410217285156	-0.1749922485351562	2.36302001953125	1.6478291015625	-0.2626504821777344
179	5.933333999999999	3.077855712890625	1.215347396850586	-0.3234332580566406	3.060339111328125	1.391369873046875	-0.2885963745117188	3.054377685546875	1.534805236816406	-0.2757498474121094	3.067719482421875	1.753054016113281	-0.2577250061035156	3.09878125	1.714682739257813	-0.253689193725586	3.238465576171875	1.692490905761719	-0.2242764892578125	3.471224365234375	1.539372192382813	-0.2433682708740234	3.6293876953125	1.389094818115234	-0.1577072143554688	3.723734130859375	1.390628295898438	-0.1814889526367187	3.615267578125	1.381914154052734	-0.19058349609375	3.7386259765625	1.411287170410156	-0.2356305389404297	3.032867431640625	1.719431823730469	-0.2697456359863281	2.901999267578125	1.724896850585937	-0.2922366027832031	2.631034423828125	1.640894165039062	-0.3142989501953125	2.453919921875	1.558721313476563	-0.1793380126953125	2.375203857421875	1.60440869140625	-0.2312450866699219
180	5.966667	3.079112548828125	1.217734481811523	-0.3244442749023437	3.060557373046875	1.393794647216797	-0.2900880126953125	3.053993408203125	1.537296630859375	-0.2778604125976563	3.06287255859375	1.756032958984375	-0.262468505859375	3.094304931640625	1.71824169921875	-0.25625439453125	3.231643310546875	1.703787841796875	-0.2137128601074219	3.4765478515625	1.569986999511719	-0.2015720367431641	3.623230224609375	1.437229095458984	-0.0757711410522461	3.7171650390625	1.453199615478516	-0.0558837890625	3.646478515625	1.434399810791016	-0.1370011291503906	3.725359130859375	1.506837127685547	-0.09582926177978515	3.029226806640625	1.721651000976562	-0.2757650451660156	2.901521484375	1.724558471679687	-0.3125701904296875	2.6413037109375	1.640032531738281	-0.3909975891113281	2.429688232421875	1.548204284667969	-0.3348451843261719	2.370739013671875	1.632645874023438	-0.315392822265625
181	5.999999999999999	3.0924658203125	1.24042854309082	-0.3210545043945313	3.063042724609375	1.415447845458984	-0.2929189758300781	3.043319580078125	1.556533203125	-0.2744092407226563	3.047987548828125	1.775028198242187	-0.2670055847167969	3.0760966796875	1.738004943847656	-0.2503816223144531	3.198294677734375	1.742627258300781	-0.1743724670410156	3.449767822265625	1.669147216796875	-0.0803945083618164	3.58932958984375	1.5808251953125	0.08481644439697265	3.684986328125	1.596559387207031	0.0818739242553711	3.581667724609375	1.5733251953125	0.05677256774902344	3.65554296875	1.506704223632813	-0.01789541625976563	3.019595458984375	1.739877502441406	-0.2877774047851562	2.9023193359375	1.746850036621094	-0.3489571533203125	2.660783447265625	1.665253173828125	-0.4731803588867188	2.44559423828125	1.584989624023438	-0.5298783569335938	2.4287197265625	1.648021057128906	-0.611410400390625
182	6.033333999999999	3.102601806640625	1.252630416870117	-0.3237181701660156	3.07341455078125	1.431429931640625	-0.2942269287109375	3.053469970703125	1.575377746582031	-0.273884033203125	3.07272802734375	1.797908935546875	-0.2726418762207031	3.097692138671875	1.758899597167969	-0.2526898345947265	3.220323486328125	1.755805114746094	-0.1715536956787109	3.46807763671875	1.69588330078125	-0.04561491394042969	3.6486240234375	1.653885375976563	0.104655876159668	3.725205810546875	1.710137451171875	0.13268701171875	3.660793701171875	1.626770874023437	0.0971907958984375	3.675598388671875	1.659307983398437	0.2326219635009766	3.04279443359375	1.763268371582031	-0.294653564453125	2.930325439453125	1.765624572753906	-0.3698341369628906	2.69738916015625	1.682529235839844	-0.520686767578125	2.48465625	1.612464416503906	-0.61139794921875	2.4676640625	1.654368286132812	-0.7080102539062501
183	6.066667	3.106314453125	1.262594940185547	-0.3315768737792969	3.07582763671875	1.442677093505859	-0.2997925720214843	3.046976806640625	1.585230346679688	-0.2712903747558594	3.079078857421875	1.808533569335937	-0.2697688903808594	3.09962548828125	1.768074462890625	-0.2466358184814453	3.2152548828125	1.755693054199219	-0.1542064514160156	3.44554296875	1.700078918457031	0.0080750732421875	3.58458154296875	1.654566284179688	0.1996096954345703	3.64980126953125	1.651769653320312	0.2754454956054688	3.713365234375	1.658160278320313	0.3677847290039062	3.68227001953125	1.6587294921875	0.2964345703125	3.049497802734375	1.774983032226563	-0.2949041748046875	2.945295654296875	1.7777294921875	-0.3832779541015625	2.756382080078125	1.67889013671875	-0.5836599731445312	2.54771435546875	1.606286376953125	-0.6873666381835938	2.494166259765625	1.644582946777344	-0.7726528930664063
184	6.099999999999999	3.10734326171875	1.263483367919922	-0.3370896911621094	3.075407958984375	1.443946350097656	-0.3053975524902344	3.04294482421875	1.586063110351563	-0.2761238403320312	3.07874365234375	1.809522766113281	-0.2729732666015625	3.095593017578125	1.768894287109375	-0.2469654693603516	3.198647705078125	1.755989013671875	-0.1400906372070312	3.3971953125	1.683465515136719	0.05564470672607422	3.50756005859375	1.647500061035156	0.2677526550292968	3.53983837890625	1.63440283203125	0.3618998413085938	3.573448974609375	1.62647265625	0.4691219482421875	3.584957763671875	1.687568603515625	0.3516546936035156	3.051812744140625	1.776044128417969	-0.30131689453125	2.959916015625	1.781388610839844	-0.4029170227050781	2.81366357421875	1.66972216796875	-0.6316174926757813	2.611156494140625	1.621799743652344	-0.7606426391601563	2.563974853515625	1.654408447265625	-0.8522572631835937
185	6.133333999999999	3.105354736328125	1.264400360107422	-0.3401618957519531	3.072826416015625	1.443005493164063	-0.3105177612304688	3.038678466796875	1.583319152832031	-0.2827368774414062	3.06938134765625	1.804835876464844	-0.2729326477050781	3.084219482421875	1.764534729003906	-0.2462928771972656	3.176520751953125	1.757415954589844	-0.1316001129150391	3.352391357421875	1.681932006835937	0.07947984313964844	3.398217529296875	1.636896667480469	0.3098279724121094	3.430381103515625	1.610757690429688	0.4000475463867187	3.45257763671875	1.591206115722656	0.5074599914550781	3.4430029296875	1.632037231445313	0.4304762573242187	3.046248046875	1.771726379394531	-0.3039209594726562	2.965414306640625	1.78558935546875	-0.4119019470214844	2.86919580078125	1.679626586914063	-0.6644840087890626	2.69282275390625	1.629938293457031	-0.8228165283203125	2.636421875	1.662424682617187	-0.9076190185546875
186	6.166666999999999	3.102261962890625	1.266951354980469	-0.3473748779296875	3.064168212890625	1.443369750976562	-0.322988525390625	3.02906298828125	1.583098388671875	-0.30194677734375	3.0560205078125	1.802640441894531	-0.2879929504394531	3.067931640625	1.762752197265625	-0.2602313232421875	3.144961181640625	1.757450439453125	-0.1363986206054688	3.2811943359375	1.672480163574219	0.09555460357666015	3.3024921875	1.619064208984375	0.3252362670898438	3.32594091796875	1.596956481933594	0.4181034240722656	3.32554345703125	1.583631652832031	0.5276016235351563	3.335576171875	1.6152958984375	0.4499481811523438	3.037150390625	1.769794555664062	-0.3212438049316406	2.969492919921875	1.791382934570313	-0.4351732177734375	2.9156357421875	1.692772399902344	-0.6997423095703125	2.7663515625	1.633036804199219	-0.8776036376953125	2.71539404296875	1.661840026855469	-0.9657862548828124
187	6.2	3.098423583984375	1.267706115722656	-0.3533782348632812	3.05978466796875	1.44364404296875	-0.3308361511230469	3.023744384765625	1.582858947753906	-0.3112713928222656	3.045339599609375	1.801988952636719	-0.2934145812988281	3.055336181640625	1.762199462890625	-0.2650532836914062	3.11901904296875	1.756905700683594	-0.1343809509277344	3.2227958984375	1.660960083007812	0.1087096939086914	3.188769287109375	1.602435119628906	0.3347976684570312	3.21094384765625	1.5900048828125	0.4294249877929687	3.254319091796875	1.576687316894531	0.5295762939453125	3.214103515625	1.562582336425781	0.4663030090332031	3.030224365234375	1.7692216796875	-0.3283717346191406	2.977252685546875	1.793686645507813	-0.448798828125	2.963507568359375	1.692881225585937	-0.7166377563476563	2.85292138671875	1.626959533691406	-0.9179904174804687	2.818462158203125	1.652013671875	-1.0145048828125
188	6.233334	3.091800048828125	1.265895660400391	-0.3657637329101562	3.049216552734375	1.440275604248047	-0.3454089965820312	3.012165283203125	1.57887451171875	-0.3287966003417969	3.037653076171875	1.796123718261719	-0.3068061218261719	3.0430791015625	1.756112976074219	-0.2779425048828125	3.09215576171875	1.749880798339844	-0.1419040374755859	3.1397529296875	1.648281921386719	0.1144444808959961	3.08824755859375	1.579139343261719	0.33290673828125	3.09349560546875	1.56798046875	0.4296305236816406	3.13747802734375	1.552147155761719	0.5285587158203126	3.093253662109375	1.537502746582031	0.466609375	3.025874755859375	1.764144409179687	-0.3433890075683594	2.98683740234375	1.794184020996094	-0.4671122741699218	3.018412353515625	1.690533142089844	-0.7308406982421874	2.928121826171875	1.640691101074219	-0.9451487426757812	2.91965673828125	1.65844189453125	-1.04827783203125
189	6.266666999999999	3.08492822265625	1.258659881591797	-0.3711676635742188	3.039980712890625	1.431949005126953	-0.3544588623046875	3.00603125	1.570988037109375	-0.3411351318359375	3.02599462890625	1.787192687988281	-0.314076416015625	3.027670654296875	1.7471416015625	-0.2852095031738281	3.056844482421875	1.742649658203125	-0.14419482421875	3.0677705078125	1.636015380859375	0.112854850769043	2.98969970703125	1.559849853515625	0.3195997009277344	2.978173095703125	1.546614196777344	0.4150457458496093	3.072541748046875	1.524277221679688	0.4645916137695312	2.934571533203125	1.503443664550781	0.4265144958496094	3.019826904296875	1.755621337890625	-0.352041748046875	3.00165771484375	1.788970458984375	-0.4790237121582031	3.064530029296875	1.689018005371094	-0.7370623779296875	3.011400146484375	1.636030822753906	-0.9615647583007813	3.026480224609375	1.653022338867188	-1.063557006835937
190	6.3	3.075125	1.24990592956543	-0.3764998779296875	3.032910888671875	1.423338012695313	-0.3634806823730469	2.998567138671875	1.561846313476563	-0.3531267700195312	3.0185224609375	1.776410522460937	-0.3215470581054687	3.01530908203125	1.736322204589844	-0.2932578125	3.026876220703125	1.733571899414063	-0.1503470764160156	2.99393603515625	1.617572265625	0.09926842498779297	2.879883544921875	1.536815979003906	0.2852947082519531	2.86159375	1.517700012207031	0.3781986083984375	2.931952880859375	1.488762329101562	0.4554119262695313	2.81469189453125	1.469398529052734	0.3787019348144531	3.017234619140625	1.745377624511719	-0.3601294860839844	3.01448046875	1.781611022949219	-0.4869526672363281	3.10472900390625	1.6887568359375	-0.7379854736328125	3.09502197265625	1.625823120117188	-0.9648328247070312	3.134416259765625	1.674154846191406	-1.048078735351563
191	6.333334	3.070307373046875	1.240261322021484	-0.3797536926269531	3.023563232421875	1.412985046386719	-0.3711744995117188	2.988183349609375	1.551572204589844	-0.3639180908203125	3.008618896484375	1.766723510742187	-0.3353307495117188	3.001804443359375	1.727357116699219	-0.3065870971679687	2.99554638671875	1.730065612792969	-0.1632061767578125	2.92283984375	1.597810546875	0.06964519500732422	2.776899658203125	1.516341552734375	0.2318309173583984	2.7450341796875	1.4895810546875	0.3191095581054688	2.70744091796875	1.465253295898437	0.4179393005371094	2.72109765625	1.442934265136719	0.3367116088867187	3.010745361328125	1.734745971679688	-0.3731588134765625	3.028849853515625	1.77028271484375	-0.4990458984375	3.1315419921875	1.681741638183594	-0.7471449584960937	3.200113037109375	1.605257995605469	-0.9594421997070313	3.210318115234375	1.637310180664063	-1.057967163085938
192	6.366666999999999	3.06726513671875	1.226307907104492	-0.3838419189453125	3.017914306640625	1.400817810058594	-0.3812208862304687	2.978477783203125	1.540334716796875	-0.3791205139160156	3.001888427734375	1.757833740234375	-0.3497673034667969	2.989498291015625	1.718661254882813	-0.32157080078125	2.961424072265625	1.710157348632813	-0.1792321624755859	2.841058837890625	1.579236022949219	0.03824907684326172	2.68242578125	1.477340057373047	0.1798524017333984	2.64184130859375	1.46107861328125	0.267441162109375	2.637344482421875	1.442762420654297	0.3756614990234375	2.60377685546875	1.406490509033203	0.2661964416503906	3.008547607421875	1.72482421875	-0.3869916076660156	3.04804248046875	1.742687133789063	-0.5134673461914062	3.191863037109375	1.673829772949219	-0.7511967163085937	3.27762744140625	1.614685913085937	-0.966049560546875	3.318622802734375	1.640695495605469	-1.059607421875
193	6.399999999999999	3.063149169921875	1.220316223144531	-0.3892199401855469	3.00453564453125	1.393916320800781	-0.3937856140136718	2.966246337890625	1.5353525390625	-0.3937705993652344	2.99116650390625	1.754216857910156	-0.3587628784179687	2.97411474609375	1.714725952148437	-0.3325831909179687	2.927158447265625	1.69409326171875	-0.1949682769775391	2.7731005859375	1.563595031738281	0.004620596885681152	2.629819091796875	1.452105895996094	0.1589510498046875	2.542080078125	1.426197418212891	0.1965946350097656	2.637269775390625	1.441191925048828	0.2517057647705078	2.525869384765625	1.365112701416016	0.1653770141601562	3.00189697265625	1.72101416015625	-0.3955796508789062	3.061762451171875	1.724431213378906	-0.5166514892578125	3.240236328125	1.66432666015625	-0.7362246704101563	3.35081494140625	1.619666320800781	-0.9459902954101562	3.404169189453125	1.606844421386719	-1.037284545898437
194	6.433333999999999	3.045490234375	1.212913604736328	-0.3973877258300781	2.983106689453125	1.381734954833984	-0.4029237670898437	2.94859521484375	1.521457397460938	-0.39994140625	2.969208740234375	1.735930297851562	-0.3600487976074219	2.948704833984375	1.697008666992188	-0.3374208068847656	2.881500244140625	1.672363952636719	-0.2121481475830078	2.71800146484375	1.526414978027344	-0.03964230346679688	2.534062744140625	1.418434295654297	0.05682476043701172	2.44230615234375	1.398488952636719	0.08189341735839843	2.540250732421875	1.385319030761719	0.1280145874023438	2.406304931640625	1.379827239990234	0.06586998748779296	2.984627685546875	1.703592529296875	-0.3946885375976563	3.06312646484375	1.714226989746094	-0.5011912536621094	3.261995849609375	1.644002197265625	-0.691669677734375	3.42557080078125	1.585150390625	-0.8528375854492187	3.492869384765625	1.593961059570312	-0.93248486328125
195	6.466667	3.0374697265625	1.201989074707031	-0.4008372802734375	2.976112548828125	1.367141082763672	-0.4093816833496094	2.94111572265625	1.503742828369141	-0.4090540161132812	2.959055419921875	1.715451354980469	-0.3785180053710938	2.93679345703125	1.678494079589844	-0.3564498291015625	2.85388232421875	1.661774963378906	-0.2432153167724609	2.695125732421875	1.501631622314453	-0.08894820404052735	2.514052734375	1.374550354003906	-0.02855171966552734	2.433894287109375	1.385995697021484	0.02152285766601562	2.505400146484375	1.360633575439453	0.09673503112792969	2.411477783203125	1.378355590820312	0.06286172485351563	2.976967041015625	1.682123657226563	-0.4093639526367188	3.064499755859375	1.682689758300781	-0.505508544921875	3.3000244140625	1.548428100585937	-0.5687618408203124	3.47972119140625	1.423648162841797	-0.64663134765625	3.578611328125	1.407834350585937	-0.6685079956054687
196	6.499999999999999	3.0295771484375	1.182455917358398	-0.3932766418457031	2.97368603515625	1.345170928955078	-0.40562353515625	2.94515576171875	1.480082916259766	-0.4051307983398437	2.9405263671875	1.689501525878906	-0.3916182250976563	2.91806298828125	1.65320263671875	-0.3710382080078125	2.820982666015625	1.647904541015625	-0.2728048706054688	2.643322509765625	1.469021148681641	-0.1843653564453125	2.486275390625	1.317382873535156	-0.1331046295166016	2.457429443359375	1.317253784179687	-0.04458687591552735	2.4905009765625	1.319747344970703	0.05447980117797852	2.4604892578125	1.326105102539062	-0.006435871124267578	2.965819580078125	1.656523254394531	-0.4151028137207031	3.0613046875	1.65870166015625	-0.4990357055664063	3.29669091796875	1.525148864746094	-0.5284892578125	3.47129052734375	1.393034301757813	-0.5887178955078125	3.567796630859375	1.413510467529297	-0.5709481811523438
197	6.533333999999999	3.028459228515625	1.158145874023437	-0.4038006591796875	2.987261474609375	1.325689056396484	-0.4159243469238281	2.968516845703125	1.462630584716797	-0.4120542297363281	2.95517333984375	1.672384643554687	-0.4008298034667969	2.931544189453125	1.635309326171875	-0.3827988891601563	2.82303076171875	1.650354858398438	-0.2979156494140625	2.628632568359375	1.477023010253906	-0.2351526184082031	2.4608037109375	1.329255737304687	-0.2115175628662109	2.420840576171875	1.326525177001953	-0.1271948852539062	2.4726005859375	1.3214736328125	-0.03626022338867187	2.46979833984375	1.315565155029297	-0.0746906967163086	2.98431689453125	1.640122497558594	-0.4208574523925781	3.08330029296875	1.654605407714844	-0.4998996276855469	3.304566650390625	1.509121063232422	-0.5661622314453125	3.450678955078125	1.371249603271484	-0.6733583984375	3.52736083984375	1.381351348876953	-0.6091616821289062
198	6.566667	3.025482666015625	1.147028106689453	-0.4131049499511719	2.981549072265625	1.312951507568359	-0.4268140563964844	2.95982373046875	1.448859130859375	-0.4243111267089844	2.951751708984375	1.65752587890625	-0.4070055541992187	2.9261162109375	1.620794494628906	-0.3917892456054687	2.80647998046875	1.620310546875	-0.3230673522949219	2.589916259765625	1.471065673828125	-0.3673511352539062	2.416869384765625	1.362675750732422	-0.4590930786132812	2.329782470703125	1.332490875244141	-0.4710102233886719	2.292706787109375	1.290874725341797	-0.3828650207519531	2.294791259765625	1.338942230224609	-0.4671258850097657	2.98104443359375	1.625192260742188	-0.4261726989746094	3.074024169921875	1.635444702148438	-0.5119640197753906	3.279288818359375	1.482551300048828	-0.6032987670898438	3.411043701171875	1.343102142333984	-0.724052734375	3.493104736328125	1.350672973632812	-0.6672894287109375
199	6.599999999999999	3.0281748046875	1.147178283691406	-0.4193572387695312	2.986448974609375	1.314904144287109	-0.437713623046875	2.967044677734375	1.452492004394531	-0.4367529296875	2.966922607421875	1.6621962890625	-0.409153076171875	2.93802783203125	1.625783813476563	-0.3982203369140625	2.810083984375	1.618773681640625	-0.3436551818847656	2.597169677734375	1.475632629394531	-0.42526220703125	2.437993408203125	1.378727996826172	-0.5530563354492187	2.365357666015625	1.348112884521484	-0.6039241333007812	2.276262451171875	1.311882965087891	-0.6467195434570312	2.31981201171875	1.330330718994141	-0.591476806640625	2.996675537109375	1.629064697265625	-0.4273449096679687	3.108313720703125	1.639431823730469	-0.4893522338867187	3.33837841796875	1.50898861694336	-0.5621866455078125	3.467956298828125	1.390438507080078	-0.7088671264648437	3.56701904296875	1.406628631591797	-0.6975776977539062
200	6.633333999999999	3.02571728515625	1.123321083068848	-0.4339006042480469	2.97699951171875	1.291621520996094	-0.445224609375	2.9465830078125	1.428607879638672	-0.4418188781738281	2.929636474609375	1.637954406738281	-0.4026038208007813	2.9010615234375	1.599251159667969	-0.3990870971679688	2.763541748046875	1.570223937988281	-0.3929370727539063	2.57928271484375	1.448639465332031	-0.5517673950195312	2.43161669921875	1.348906280517578	-0.6944180908203125	2.4601611328125	1.346801452636719	-0.7847576293945312	2.36526708984375	1.301767761230469	-0.7681663818359376	2.340524658203125	1.3089287109375	-0.7703651733398438	2.9643037109375	1.607144897460937	-0.4170977172851563	3.084290771484375	1.6170283203125	-0.4645956115722656	3.298755126953125	1.497055419921875	-0.5926494750976562	3.437924072265625	1.400221008300781	-0.749760009765625	3.531525390625	1.399287750244141	-0.7091493530273437
201	6.666666999999999	3.019631591796875	1.119333267211914	-0.4346548767089844	2.97653759765625	1.286890014648437	-0.4482474975585938	2.95210400390625	1.423374816894531	-0.4434090576171875	2.9346298828125	1.632731079101562	-0.4218505554199219	2.9057373046875	1.595007629394531	-0.417921630859375	2.769087646484375	1.570169616699219	-0.424736328125	2.618426025390625	1.447457244873047	-0.6104822998046875	2.494896240234375	1.345921569824219	-0.76964501953125	2.459970703125	1.337564453125	-0.8561557006835937	2.409615234375	1.316654724121094	-0.9460169067382812	2.402231201171875	1.349069580078125	-0.8385571899414063	2.969613037109375	1.601089050292969	-0.4308915100097656	3.093048095703125	1.609613647460937	-0.4633900451660156	3.288679443359375	1.499309173583984	-0.6201704711914062	3.422614501953125	1.411334869384766	-0.7830221557617187	3.50612353515625	1.393505432128906	-0.729356689453125
202	6.7	3.015349609375	1.109677093505859	-0.44671875	2.973304443359375	1.276431335449219	-0.45309765625	2.9448271484375	1.410949371337891	-0.4484256896972657	2.934135009765625	1.619811279296875	-0.4374864196777344	2.90340673828125	1.5839091796875	-0.4389762573242187	2.767049072265625	1.571837646484375	-0.4555696716308594	2.6588544921875	1.441044921875	-0.6610991821289063	2.59355078125	1.344285522460938	-0.8519579467773437	2.53335498046875	1.359242095947266	-0.9210980834960938	2.459666748046875	1.352516357421875	-0.994505859375	2.500515869140625	1.370714874267578	-0.926787109375	2.968251708984375	1.586578979492188	-0.4375921936035156	3.09423974609375	1.59074365234375	-0.4233764038085938	3.312033447265625	1.495940338134766	-0.2916666870117188	3.49365966796875	1.416946655273438	-0.1816610412597656	3.591374755859375	1.432080749511719	-0.1666619567871094
203	6.733334	3.011696044921875	1.097773910522461	-0.4585357971191406	2.969450927734375	1.26449560546875	-0.460529296875	2.939662109375	1.39848208618164	-0.452249755859375	2.937315673828125	1.607753356933594	-0.4488054809570313	2.905321044921875	1.57314697265625	-0.4522445373535156	2.771572265625	1.567438720703125	-0.4850079956054688	2.705526611328125	1.447822875976563	-0.7137252197265626	2.649118408203125	1.347296112060547	-0.9053358764648437	2.625561279296875	1.380184753417969	-0.9888944702148438	2.58137841796875	1.3480693359375	-1.0776025390625	2.594202392578125	1.348058959960937	-1.02677001953125	2.9697392578125	1.573166442871094	-0.4445080871582031	3.093725341796875	1.57698779296875	-0.4182680053710938	3.291135498046875	1.492957214355469	-0.2519524078369141	3.464530517578125	1.415793121337891	-0.1284371948242188	3.549865234375	1.431306610107422	-0.07874678802490234
204	6.766666999999999	3.00228173828125	1.08452140045166	-0.4616765441894531	2.9611435546875	1.250648529052734	-0.4588187561035156	2.93002880859375	1.383594818115234	-0.4497275085449219	2.934727294921875	1.5917890625	-0.4543479919433594	2.902415283203125	1.558227661132813	-0.4607578735351562	2.77505419921875	1.558852844238281	-0.5116485900878907	2.7470830078125	1.453507232666016	-0.753341064453125	2.72117822265625	1.364865661621094	-0.9558018798828125	2.764351318359375	1.385171569824219	-1.034916137695312	2.71254541015625	1.359527954101563	-1.120975830078125	2.695535400390625	1.366085998535156	-1.084587524414063	2.9648779296875	1.556606323242188	-0.4444890747070313	3.08331689453125	1.554819641113281	-0.4010223388671875	3.24874169921875	1.463537811279297	-0.2079354705810547	3.401287841796875	1.380979614257813	-0.06408055114746093	3.483853515625	1.388643310546875	-0.009131431579589844
205	6.8	3.002985595703125	1.072146492004395	-0.4728294372558594	2.958518310546875	1.238114410400391	-0.469878173828125	2.92395849609375	1.370668579101562	-0.4594276123046875	2.931535888671875	1.579628173828125	-0.4627896423339844	2.89982177734375	1.5463134765625	-0.4734393005371094	2.78194677734375	1.558735107421875	-0.54352294921875	2.797216796875	1.45657080078125	-0.7888448486328125	2.809150390625	1.370737854003906	-0.9947630004882813	2.86876806640625	1.392325714111328	-1.06245947265625	2.829093505859375	1.380428039550781	-1.15794482421875	2.819886962890625	1.387692443847656	-1.1263447265625	2.95989306640625	1.543949829101563	-0.4491935119628906	3.072034912109375	1.538962524414063	-0.3904898376464844	3.207646240234375	1.443310394287109	-0.1759669189453125	3.33505126953125	1.356910522460937	-0.01017595863342285	3.41648291015625	1.346943084716797	0.04677461624145508
206	6.833334	3.004406494140625	1.058183296203613	-0.4849334716796875	2.95867138671875	1.226635543823242	-0.4774449157714844	2.922294189453125	1.361048828125	-0.4665684814453125	2.923261474609375	1.573650695800781	-0.4680276489257812	2.89339013671875	1.538850708007812	-0.4821932678222656	2.790419189453125	1.542521179199219	-0.576962646484375	2.850074462890625	1.445675262451172	-0.82251708984375	2.9177197265625	1.368965942382812	-1.02532080078125	2.966132568359375	1.402317810058594	-1.099050659179688	2.974754150390625	1.387836639404297	-1.2035166015625	2.971834716796875	1.371757904052734	-1.154253295898438	2.95176318359375	1.538210571289063	-0.4516089172363281	3.05890869140625	1.531903686523437	-0.3804319152832031	3.16570947265625	1.421756256103516	-0.1513177490234375	3.26517138671875	1.323412078857422	0.03127391624450684	3.34057568359375	1.313193145751953	0.09849584960937501
207	6.866666999999999	3.003047607421875	1.047983371734619	-0.4885401916503906	2.956905517578125	1.21584489440918	-0.4821591491699219	2.91994189453125	1.349729187011719	-0.4719444580078125	2.920812255859375	1.561712097167969	-0.4700502319335937	2.892048095703125	1.527240112304687	-0.4866315612792969	2.80446484375	1.53031787109375	-0.5952780151367187	2.901566162109375	1.444482177734375	-0.8319522094726562	3.000955078125	1.377675720214844	-1.024175415039063	3.03655712890625	1.419993286132812	-1.10021826171875	3.051668701171875	1.382507293701172	-1.19768017578125	3.048706298828125	1.394269897460938	-1.152030029296875	2.948129150390625	1.52612109375	-0.4524014282226563	3.049737060546875	1.517409606933594	-0.3743625793457031	3.121119384765625	1.398126190185547	-0.1371534576416016	3.19040869140625	1.292196472167969	0.05409425354003906	3.254312744140625	1.277107940673828	0.1311526031494141
208	6.899999999999999	3.002484375	1.040955596923828	-0.4917367248535156	2.956175537109375	1.208757095336914	-0.4858456726074219	2.91897509765625	1.342643859863281	-0.4769441833496094	2.921718017578125	1.554561645507813	-0.4740395812988281	2.893569091796875	1.520439636230469	-0.4922917785644531	2.817524658203125	1.521563842773437	-0.6093106689453125	2.943421630859375	1.445004943847656	-0.8353061523437501	3.067942626953125	1.386502777099609	-1.015152709960937	3.116359619140625	1.399917755126953	-1.094609985351563	3.16316552734375	1.396354034423828	-1.189081787109375	3.136891357421875	1.391898681640625	-1.1289228515625	2.947712158203125	1.518646484375	-0.4551187133789062	3.043521728515625	1.505699096679687	-0.3706369323730469	3.08249609375	1.379628295898438	-0.1294886779785156	3.116173583984375	1.273615112304687	0.07102600860595704	3.172693359375	1.244552017211914	0.1498079833984375
209	6.933333999999999	3.0060146484375	1.024477458953857	-0.4983828430175781	2.9540048828125	1.1919619140625	-0.4919898376464844	2.9114765625	1.325284576416016	-0.4820184326171875	2.914734130859375	1.538801025390625	-0.4793718872070313	2.888605224609375	1.504466644287109	-0.5008897705078125	2.842593994140625	1.492240753173828	-0.6332019653320312	2.99442431640625	1.420546203613281	-0.8469710083007812	3.15015869140625	1.374992248535156	-1.007353515625	3.223223388671875	1.371511962890625	-1.067529907226562	3.210646240234375	1.30593408203125	-1.15022607421875	3.165973388671875	1.363240356445313	-1.128761596679688	2.938343017578125	1.502579681396484	-0.4572479248046875	3.026109130859375	1.492186553955078	-0.3627835693359375	3.04214794921875	1.352205627441406	-0.1243297729492188	3.05474755859375	1.236284759521484	0.07512106323242188	3.080095458984375	1.219193603515625	0.1724175567626953
210	6.966667	3.007722412109375	1.007967252254486	-0.4968082275390625	2.95463916015625	1.179114608764648	-0.4920618286132812	2.91152392578125	1.315639984130859	-0.4858949890136719	2.921392333984375	1.533520935058594	-0.4821335754394531	2.89543408203125	1.499328063964844	-0.5062656860351562	2.859318359375	1.488199554443359	-0.64483642578125	3.035897216796875	1.417131805419922	-0.8469791870117187	3.209564697265625	1.374073333740234	-0.9962860717773437	3.288541259765625	1.373275634765625	-1.052167236328125	3.21251708984375	1.32298193359375	-1.11114013671875	3.315096435546875	1.355643768310547	-1.08489208984375	2.942501708984375	1.495760009765625	-0.4578521728515625	3.0244033203125	1.486743072509766	-0.3545537109375	3.007694091796875	1.335464141845703	-0.1160740585327148	2.99223828125	1.211013122558594	0.08383499145507813	3.01017333984375	1.185632934570312	0.1832644958496094
211	6.999999999999999	3.004933837890625	1.008355345726013	-0.4999118041992188	2.95466943359375	1.174113418579102	-0.4932599182128906	2.913951904296875	1.306363525390625	-0.4858180236816406	2.914705810546875	1.517113891601563	-0.4769110717773438	2.8904326171875	1.483601928710937	-0.5004846496582032	2.847601318359375	1.489291351318359	-0.63248583984375	3.0265576171875	1.406695434570312	-0.8148095703125	3.209096923828125	1.357144256591797	-0.9373113403320312	3.2945888671875	1.383367980957031	-0.9648178100585938	3.34868994140625	1.363685455322266	-1.052611083984375	3.29156494140625	1.350856292724609	-1.043117553710937	2.937228759765625	1.480927398681641	-0.4548968200683594	3.01893603515625	1.470537811279297	-0.3572106323242187	2.977419189453125	1.32611474609375	-0.1286036376953125	2.94168798828125	1.207127746582031	0.06281676864624024	2.928560791015625	1.168774612426758	0.1550365447998047
212	7.033333999999999	3.005173583984375	1.005987463951111	-0.5015916748046875	2.957673095703125	1.17233415222168	-0.4949198913574219	2.919401123046875	1.305178955078125	-0.4883379821777344	2.921593505859375	1.515785217285156	-0.4832863464355469	2.897009765625	1.482055297851562	-0.5060956420898437	2.85986669921875	1.482802886962891	-0.6397490234375	3.0515869140625	1.395561553955078	-0.8057098388671875	3.261376708984375	1.367978576660156	-0.8824182739257812	3.3027421875	1.368816650390625	-0.96620166015625	3.34460205078125	1.371841735839844	-1.062291748046875	3.286912109375	1.347822845458984	-1.012331848144531	2.9439599609375	1.479899688720703	-0.4607559509277344	3.02713134765625	1.475330078125	-0.3640718383789063	2.95889794921875	1.324115814208984	-0.1469639434814453	2.901325927734375	1.198920883178711	0.03458227157592773	2.866173583984375	1.181041473388672	0.1271417617797851
213	7.066667	3.00323828125	1.001428556919098	-0.5023409118652343	2.957396240234375	1.168248962402344	-0.4959076538085938	2.92053271484375	1.301522674560547	-0.4899984436035156	2.923637939453125	1.512082702636719	-0.4836742553710938	2.899785888671875	1.478613098144531	-0.5076159973144532	2.86776611328125	1.480322296142578	-0.6425794067382813	3.061157470703125	1.377871917724609	-0.797544189453125	3.273459228515625	1.338702484130859	-0.8611856689453125	3.31576513671875	1.349824249267578	-0.9437564697265625	3.351521484375	1.356283355712891	-1.042115112304687	3.28681005859375	1.341269592285156	-0.9902568969726563	2.94491748046875	1.475952697753906	-0.4604913330078125	3.023592529296875	1.465181762695313	-0.3605896606445312	2.949190673828125	1.310827728271484	-0.147760498046875	2.8866591796875	1.182763397216797	0.03010591888427734	2.83715869140625	1.150519195556641	0.1115466613769531
214	7.099999999999999	3.003328369140625	1.000901310920715	-0.5023288574218751	2.957576416015625	1.167633834838867	-0.49610205078125	2.920822021484375	1.300854644775391	-0.4905014953613281	2.924130615234375	1.511279571533203	-0.4844961547851562	2.900509765625	1.4778232421875	-0.5086212158203125	2.870372802734375	1.476984008789062	-0.6439303588867188	3.067951904296875	1.371491424560547	-0.7910625	3.286450439453125	1.3431103515625	-0.8362462768554687	3.36977685546875	1.369340850830078	-0.8692366943359375	3.41491552734375	1.344643341064453	-0.9605191040039063	3.411254150390625	1.36581591796875	-0.834410400390625	2.945098876953125	1.475185211181641	-0.4610420837402344	3.022033447265625	1.463965179443359	-0.3599506225585937	2.9425087890625	1.309455169677734	-0.1493337707519531	2.875640380859375	1.181354248046875	0.02672377204895019	2.8228701171875	1.147960739135742	0.1055220565795898
215	7.133333999999999	3.00335986328125	1.000880148530007	-0.5023493041992187	2.957616943359375	1.167606842041016	-0.4961260070800781	2.920870361328125	1.300823211669922	-0.4905298156738281	2.924194091796875	1.51123828125	-0.4845362854003906	2.9005693359375	1.477783905029297	-0.5086556701660156	2.87042626953125	1.476863220214844	-0.6439562377929687	3.06803271484375	1.371239776611328	-0.7909345703125	3.286607421875	1.343082122802734	-0.8358355102539062	3.3702548828125	1.369247497558594	-0.868043701171875	3.416212646484375	1.344496612548828	-0.958896240234375	3.411548828125	1.364998260498047	-0.832162109375	2.945161865234375	1.475145385742187	-0.4610838623046875	3.022118896484375	1.463925598144531	-0.36001708984375	2.942702392578125	1.309381469726562	-0.1494011077880859	2.8759482421875	1.181216644287109	0.02663931274414063	2.82326318359375	1.147737655639648	0.1054523391723633
216	7.166666999999999	3.001703369140625	0.998980882525444	-0.5037024536132813	2.9586640625	1.165939544677734	-0.4978782958984375	2.923231201171875	1.298975708007812	-0.4896846008300781	2.929652587890625	1.508811309814453	-0.4885238952636718	2.905531005859375	1.475261627197266	-0.5117402038574219	2.87423974609375	1.472015319824219	-0.6463453369140625	3.067520751953125	1.35975732421875	-0.7927901611328125	3.286887939453125	1.344514526367187	-0.8369114379882813	3.371851806640625	1.370048217773437	-0.8651829223632812	3.420300048828125	1.338172943115234	-0.9520979614257813	3.410579833984375	1.37166390991211	-0.8323169555664063	2.950101806640625	1.473058166503906	-0.464376953125	3.028265869140625	1.467783233642578	-0.3642054748535156	2.95840966796875	1.310130004882812	-0.1534958801269531	2.8991650390625	1.179999816894531	0.02296561050415039	2.859035400390625	1.141756240844727	0.1065033950805664
217	7.2	3.001552001953125	1.001067828297615	-0.5021602478027344	2.957453857421875	1.167789627075195	-0.4943730773925781	2.922268798828125	1.301105346679688	-0.4883995056152344	2.931555419921875	1.510949554443359	-0.4918402099609375	2.9066416015625	1.477227569580078	-0.5140112915039062	2.873222900390625	1.475232147216797	-0.6482240600585938	3.06501123046875	1.371460418701172	-0.8029818115234375	3.27462646484375	1.333847961425781	-0.8737991333007813	3.36103955078125	1.351342132568359	-0.9039405517578125	3.443749755859375	1.328265289306641	-0.9635946044921875	3.3977958984375	1.354837860107422	-0.8471895751953125	2.95186865234375	1.475415435791016	-0.4671969604492188	3.03100634765625	1.470855072021484	-0.3676482849121094	2.975094482421875	1.312782897949219	-0.1528939361572266	2.926908447265625	1.1826357421875	0.02708227920532227	2.9178212890625	1.135937026977539	0.1154092712402344
218	7.233334	3.004060302734375	1.007155125141144	-0.5019599914550781	2.9588779296875	1.173736129760742	-0.4942870178222656	2.922892578125	1.30696875	-0.48866259765625	2.929048583984375	1.517120239257812	-0.4902046203613281	2.904483642578125	1.483209564208984	-0.5125588989257812	2.869538818359375	1.482006225585937	-0.6465072631835938	3.0495546875	1.386900787353516	-0.8201910400390625	3.227056396484375	1.329472351074219	-0.945269775390625	3.306071044921875	1.322406860351562	-0.9942857055664063	3.389228515625	1.308027282714844	-1.056154907226563	3.354244140625	1.32426806640625	-0.9387706298828125	2.950052490234375	1.48163818359375	-0.4659947509765625	3.029180908203125	1.475030181884766	-0.3664224243164063	3.006765380859375	1.317731170654297	-0.1448218536376953	2.986412841796875	1.188206115722656	0.04103846740722656	2.9551513671875	1.155129547119141	0.1305366973876953
219	7.266666999999999	3.005380615234375	1.008055993080139	-0.501933349609375	2.96013330078125	1.175040374755859	-0.4935522155761718	2.92403466796875	1.308570922851563	-0.4871484985351562	2.9301611328125	1.519256164550781	-0.488857177734375	2.904869140625	1.48526220703125	-0.5105196228027343	2.8641328125	1.486646575927734	-0.6431878051757812	3.030620361328125	1.389447570800781	-0.8297764282226563	3.194123291015625	1.324927185058594	-0.9705247192382812	3.26552392578125	1.314305541992188	-1.029931274414063	3.34009326171875	1.298547485351563	-1.102018310546875	3.32083349609375	1.313532348632813	-0.9839066772460937	2.95193994140625	1.483680969238281	-0.465235107421875	3.035908203125	1.478016387939453	-0.3692176513671875	3.03070947265625	1.322333801269531	-0.1445706329345703	3.025136474609375	1.193727996826172	0.04365162658691406	3.0134765625	1.166771041870117	0.1399319305419922
220	7.3	3.013161376953125	1.019993631362915	-0.5003782653808594	2.965338134765625	1.190309844970703	-0.493086181640625	2.927637451171875	1.326694976806641	-0.4895009155273438	2.93852197265625	1.541870544433594	-0.49143408203125	2.9117841796875	1.507674682617187	-0.5133865966796874	2.8710576171875	1.495199493408203	-0.6487100219726563	3.01822265625	1.402812377929687	-0.860885986328125	3.157543701171875	1.333786682128906	-1.030612426757813	3.2271328125	1.336607635498047	-1.096046875	3.297808349609375	1.319915130615234	-1.174950073242188	3.2547802734375	1.316773681640625	-1.107248046875	2.960151611328125	1.505048034667969	-0.4674071044921875	3.047775634765625	1.494999481201172	-0.3712052001953125	3.07655126953125	1.339536407470703	-0.1407977905273438	3.09814501953125	1.212136779785156	0.05319939422607422	3.078196533203125	1.191733825683594	0.1520581970214844
221	7.333334	3.009833251953125	1.031958684921265	-0.5005450744628906	2.963564453125	1.20382536315918	-0.4912259521484375	2.92703076171875	1.341480804443359	-0.4869205627441406	2.939385009765625	1.557682006835937	-0.4990078430175781	2.910423095703125	1.522664672851562	-0.5172483520507812	2.858284912109375	1.508171905517578	-0.6494097900390625	2.9834599609375	1.416495239257813	-0.8777539672851562	3.093859619140625	1.341650146484375	-1.067223022460938	3.17699365234375	1.362016540527344	-1.1111318359375	3.2619267578125	1.362685852050781	-1.1777548828125	3.147948486328125	1.389896179199219	-1.176055541992187	2.962873046875	1.521419738769531	-0.4752085571289063	3.055341796875	1.510170349121094	-0.3825593566894531	3.119322021484375	1.360186462402344	-0.1533502197265625	3.171092041015625	1.236583526611328	0.03925940322875977	3.156994873046875	1.219638519287109	0.1404650268554687
222	7.366666999999999	3.009966552734375	1.046192031860351	-0.4964510192871094	2.962928955078125	1.216325378417969	-0.4904071044921875	2.92528857421875	1.352238677978516	-0.4834920043945313	2.93965771484375	1.566390441894531	-0.494809326171875	2.908009033203125	1.532421997070312	-0.5089199523925781	2.838950927734375	1.527029052734375	-0.6323302612304688	2.933205810546875	1.429286468505859	-0.8698295288085938	3.01900732421875	1.349114074707031	-1.06714453125	3.07513818359375	1.382821441650391	-1.136431518554688	3.14159326171875	1.392167053222656	-1.219735107421875	3.095921630859375	1.377893981933594	-1.164956176757812	2.96542041015625	1.529757629394531	-0.4752238464355469	3.07123486328125	1.526098388671875	-0.3994589233398437	3.154430419921875	1.384085998535156	-0.1744851989746094	3.222657470703125	1.266811401367188	0.01434721088409424	3.240349609375	1.253258728027344	0.1145409469604492
223	7.399999999999999	3.013031982421875	1.062319858551025	-0.4973202819824219	2.967137451171875	1.233999633789062	-0.4897231750488281	2.930809814453125	1.371049926757812	-0.4788575134277344	2.95446728515625	1.586016845703125	-0.4879109497070312	2.919674072265625	1.553652648925781	-0.4993157348632812	2.833037109375	1.557488525390625	-0.6124188842773437	2.884382080078125	1.445704406738281	-0.8589462280273438	2.924961181640625	1.351676483154297	-1.066273071289062	2.954932861328125	1.374610534667969	-1.15454833984375	2.98841064453125	1.371069641113281	-1.256883666992187	2.94784375	1.362958221435547	-1.193992553710937	2.98049365234375	1.547525085449219	-0.4716544494628906	3.093478759765625	1.535100402832031	-0.4062983093261719	3.20036328125	1.396805053710938	-0.1866231231689453	3.288923095703125	1.282221649169922	-0.002605393409729004	3.333377197265625	1.260835418701172	0.08823368835449219
224	7.433333999999999	3.011882080078125	1.085818618774414	-0.4920077209472656	2.975019287109375	1.259348602294922	-0.4879967041015625	2.946646484375	1.398071655273438	-0.479317138671875	2.97362060546875	1.611532592773437	-0.4976630859375	2.937115966796875	1.579818969726563	-0.5038589782714844	2.82148486328125	1.587469055175781	-0.5862445678710938	2.82862109375	1.47193359375	-0.8355387573242188	2.83163623046875	1.374777618408203	-1.044751220703125	2.83860693359375	1.386363311767578	-1.139567626953125	2.8368876953125	1.371431030273437	-1.2459853515625	2.830021484375	1.372763824462891	-1.17276806640625	3.00049609375	1.572962890625	-0.4834566040039063	3.119213623046875	1.557691589355469	-0.4307052612304688	3.245264404296875	1.422724365234375	-0.2201640777587891	3.350400146484375	1.310157745361328	-0.04452431106567383	3.4116767578125	1.296356109619141	0.03726327133178711
225	7.466667	3.010018798828125	1.105783271789551	-0.4897186584472656	2.97232470703125	1.275862731933594	-0.4897369384765625	2.944794677734375	1.412106689453125	-0.4810361328125	2.962593505859375	1.623031555175781	-0.4926905517578125	2.927419921875	1.590852111816406	-0.4969323120117187	2.80905908203125	1.597397583007813	-0.5706385498046875	2.78036865234375	1.484747680664062	-0.8141530151367188	2.75628076171875	1.390199279785156	-1.018535705566406	2.73523388671875	1.397737579345703	-1.10986572265625	2.6990107421875	1.390383819580078	-1.208690795898437	2.73937548828125	1.374664581298828	-1.138401245117187	2.991345458984375	1.585662658691406	-0.4826230773925781	3.113261962890625	1.578869262695312	-0.4428656616210938	3.268050048828125	1.456956848144531	-0.2511064453125	3.410893798828125	1.344176605224609	-0.1115533828735352	3.477810302734375	1.329208374023438	-0.03707064056396484
226	7.499999999999999	3.01351220703125	1.124488418579102	-0.4846028137207031	2.98136865234375	1.297159606933594	-0.4909580688476562	2.959833984375	1.435887145996094	-0.4852356567382812	2.975755859375	1.648817687988281	-0.4974920349121094	2.940211181640625	1.616178405761719	-0.4991644592285156	2.81083984375	1.615017517089844	-0.554786376953125	2.723171630859375	1.500857940673828	-0.7858544311523438	2.64790869140625	1.405017700195313	-0.9791327514648438	2.61574462890625	1.40954345703125	-1.068259521484375	2.554267822265625	1.408083740234375	-1.1551474609375	2.602765625	1.382689971923828	-1.091296630859375	3.005647705078125	1.6112373046875	-0.4897409057617187	3.13126513671875	1.602526428222656	-0.4592647705078125	3.305358154296875	1.474241973876953	-0.2855523681640625	3.47215087890625	1.3579482421875	-0.1751328430175781	3.554603271484375	1.346537628173828	-0.1159411087036133
227	7.533333999999999	3.016705078125	1.142424468994141	-0.4823818359375	2.987398193359375	1.315646179199219	-0.4874147644042969	2.9715625	1.455017974853516	-0.4792163696289062	2.977811279296875	1.668424011230469	-0.4920050964355469	2.9436845703125	1.634576354980469	-0.4873870849609375	2.806913818359375	1.6265390625	-0.5199742431640625	2.6775126953125	1.521134826660156	-0.7350519409179688	2.56652587890625	1.432356536865234	-0.9139613037109375	2.497879150390625	1.440792572021484	-0.9788871459960937	2.433321044921875	1.434763122558594	-1.063310668945312	2.50441552734375	1.384125457763672	-1.017130493164063	3.009861083984375	1.631872924804687	-0.4903296813964844	3.139198974609375	1.638247680664062	-0.4863250427246094	3.33995166015625	1.509957916259766	-0.3442545471191406	3.5102294921875	1.394023345947266	-0.2388840179443359	3.60251123046875	1.381256652832031	-0.1970055084228516
228	7.566667	3.019064697265625	1.152249450683594	-0.4748265991210938	2.981948974609375	1.323496215820313	-0.4881659240722656	2.962302734375	1.462590911865234	-0.4863206787109375	2.978443115234375	1.675787048339844	-0.4905931396484375	2.943341796875	1.643441833496094	-0.4833388061523438	2.80309619140625	1.641230712890625	-0.495719970703125	2.634779296875	1.534156860351563	-0.6809119262695312	2.49721337890625	1.445137603759766	-0.8401102905273438	2.44082470703125	1.456331695556641	-0.91555078125	2.42428857421875	1.441727630615234	-1.0196728515625	2.49142919921875	1.428660858154297	-0.9784133911132813	3.00845068359375	1.637701721191406	-0.4943789672851562	3.135950439453125	1.629896179199219	-0.5158970947265625	3.3573359375	1.520516723632813	-0.3896197814941406	3.54362451171875	1.420096984863281	-0.2961573791503906	3.645364013671875	1.417434448242187	-0.28769873046875
229	7.599999999999999	3.0177919921875	1.153516510009766	-0.4699729614257813	2.97926708984375	1.325584777832031	-0.4826336059570313	2.9582001953125	1.465323455810547	-0.4808719787597656	2.97027392578125	1.680059814453125	-0.4856965026855469	2.93619384765625	1.6468818359375	-0.4758621215820312	2.79496142578125	1.652453002929688	-0.4665090026855468	2.596851806640625	1.542135620117187	-0.6200154418945313	2.515582275390625	1.463241760253906	-0.8199927368164063	2.462762451171875	1.4569267578125	-0.8992044067382813	2.431550537109375	1.433532135009766	-0.9989176025390625	2.49835888671875	1.428321624755859	-0.953548095703125	3.00076025390625	1.642298828125	-0.4918916320800781	3.120859375	1.643383605957031	-0.5424555053710938	3.3746845703125	1.529707336425781	-0.564727783203125	3.586561767578125	1.435111450195313	-0.582766357421875	3.629874267578125	1.426906463623047	-0.4899676513671875
230	7.633333999999999	3.020618408203125	1.157688018798828	-0.466136474609375	2.980834228515625	1.331087951660156	-0.4781724853515625	2.95965966796875	1.472025939941406	-0.4751496276855469	2.971826171875	1.688672180175781	-0.4764119262695313	2.9381259765625	1.655019409179687	-0.4649341430664062	2.79785791015625	1.665011108398438	-0.4396569213867187	2.55811865234375	1.574539184570312	-0.5427333374023438	2.39386474609375	1.498218597412109	-0.6874188842773438	2.29774072265625	1.49914892578125	-0.682738525390625	2.20036376953125	1.5197158203125	-0.7246698608398437	2.270191162109375	1.4934765625	-0.734232177734375	3.002040283203125	1.650713073730469	-0.4854407043457031	3.11810205078125	1.643243347167969	-0.5466838989257813	3.356021240234375	1.50044775390625	-0.5936163940429687	3.549921630859375	1.377631500244141	-0.642871337890625	3.591870849609375	1.384537322998047	-0.5483676147460937
231	7.666666999999999	3.03119482421875	1.178228134155273	-0.4614466247558594	2.984005859375	1.349906921386719	-0.4679192504882813	2.94664892578125	1.487265106201172	-0.4728594970703125	2.960036376953125	1.70353759765625	-0.4655171203613281	2.928599853515625	1.6693447265625	-0.4500719604492188	2.790104736328125	1.670940979003906	-0.4154809265136719	2.5411337890625	1.566706481933594	-0.4729854736328125	2.371074951171875	1.491892395019531	-0.6113021850585938	2.27828515625	1.517121032714844	-0.6104129028320312	2.189419189453125	1.466736511230469	-0.645174072265625	2.234760986328125	1.475571472167969	-0.6274157104492187	2.98792529296875	1.666141357421875	-0.4814849243164063	3.095436279296875	1.661877197265625	-0.5567929077148438	3.32793115234375	1.508366577148438	-0.5948407592773437	3.488814697265625	1.358746185302734	-0.6769735717773437	3.5527646484375	1.362075500488281	-0.5956112670898438
232	7.7	3.042129150390625	1.19926936340332	-0.4377319946289063	2.991338134765625	1.376335632324219	-0.4621882629394531	2.9618408203125	1.521291076660156	-0.4758597412109375	2.995917724609375	1.744828002929688	-0.4782246704101563	2.9621669921875	1.712710510253906	-0.457350341796875	2.822235107421875	1.704234313964844	-0.4071786193847656	2.564103271484375	1.578422973632812	-0.4268425598144531	2.411673095703125	1.5105234375	-0.6015289916992187	2.311939697265625	1.518960205078125	-0.6079696044921875	2.212385986328125	1.471958099365234	-0.6313505859375	2.27131005859375	1.482230499267578	-0.62887939453125	3.01952197265625	1.702924621582031	-0.4964386596679687	3.12741552734375	1.674939758300781	-0.5760558471679688	3.37281396484375	1.514863464355469	-0.5889677734375	3.4840751953125	1.327130920410156	-0.6995347900390625	3.56453466796875	1.315023864746094	-0.628529052734375
233	7.733334	3.050080078125	1.201303237915039	-0.4326343383789062	3.0000185546875	1.376630737304688	-0.4543055725097656	2.970265625	1.519824768066406	-0.466898193359375	2.989015625	1.742476989746094	-0.4687536010742188	2.960627685546875	1.708322509765625	-0.4448265075683594	2.84215625	1.712891052246094	-0.3577031860351563	2.614248779296875	1.632628112792969	-0.2076752471923828	2.400730224609375	1.568391174316406	-0.2929223327636719	2.30691162109375	1.536462341308594	-0.2920978698730469	2.212609375	1.487183990478516	-0.3244495239257812	2.2787255859375	1.504839233398438	-0.3218219909667969	3.01253857421875	1.702955078125	-0.4903651123046875	3.116783447265625	1.707670593261719	-0.576569091796875	3.38965380859375	1.627084411621094	-0.6316107788085937	3.52271630859375	1.523916625976562	-0.80506494140625	3.60743798828125	1.4989853515625	-0.864961181640625
234	7.766666999999999	3.055244384765625	1.2074453125	-0.4353365478515625	3.00785693359375	1.382771026611328	-0.4505149536132813	2.973044921875	1.523799438476563	-0.46181201171875	2.989005615234375	1.745006469726563	-0.4626173706054688	2.965233642578125	1.710385375976562	-0.4353522338867187	2.853860595703125	1.713513000488281	-0.3409496459960937	2.6326513671875	1.642270141601562	-0.1806917419433594	2.428424560546875	1.581607604980469	-0.07701234436035156	2.33252197265625	1.575574951171875	-0.05597604751586914	2.230027587890625	1.596465087890625	-0.0207214241027832	2.28434423828125	1.561114013671875	-0.094039306640625	3.009074951171875	1.706418579101562	-0.48815673828125	3.101159423828125	1.715003479003906	-0.5855997924804688	3.32941259765625	1.619525207519531	-0.7322962036132813	3.46549609375	1.543715209960937	-0.9147857055664063	3.542391845703125	1.53518115234375	-0.9871192626953125
235	7.8	3.063701171875	1.221892669677734	-0.43069775390625	3.01664794921875	1.400567016601562	-0.4472337951660156	2.976463623046875	1.542675048828125	-0.4607981262207032	3.005835205078125	1.766493286132813	-0.4590416259765625	2.98312939453125	1.731931091308594	-0.4292529296875	2.884812744140625	1.726088439941406	-0.3179256896972656	2.679799560546875	1.642395568847656	-0.1348180694580078	2.48624169921875	1.571971923828125	-0.009372175216674805	2.41005029296875	1.55952099609375	0.0543836669921875	2.30838232421875	1.551240478515625	0.1014843139648438	2.372128173828125	1.554879638671875	0.05832311248779297	3.02059326171875	1.726850952148438	-0.4881348876953125	3.103825927734375	1.718639465332031	-0.5963182373046875	3.295775146484375	1.624302062988281	-0.7962503662109375	3.408983154296875	1.542588012695313	-0.9966234130859375	3.447863525390625	1.527984497070312	-1.096108154296875
236	7.833334	3.0634091796875	1.229592407226562	-0.4261983947753906	3.018813720703125	1.406270568847656	-0.4399382934570312	2.98398974609375	1.547725341796875	-0.4508878173828125	3.0118828125	1.768267150878906	-0.4567398071289063	2.994632568359375	1.734583374023438	-0.4237496032714844	2.926689208984375	1.743158142089844	-0.2943285522460938	2.75592724609375	1.6527255859375	-0.08749483489990234	2.589869140625	1.575558776855469	0.0638592529296875	2.537052490234375	1.569747802734375	0.1469532318115234	2.461776123046875	1.570295959472656	0.2280869598388672	2.499586669921875	1.494732727050781	0.1221095657348633	3.0218271484375	1.728853759765625	-0.4868289489746094	3.0860869140625	1.721312072753906	-0.6049760131835937	3.238948974609375	1.6330869140625	-0.8330714111328125	3.308318603515625	1.562727355957031	-1.052419189453125	3.3495546875	1.547771057128906	-1.14913427734375
237	7.866666999999999	3.063940673828125	1.23424348449707	-0.415138427734375	3.0200908203125	1.410090759277344	-0.4242934875488281	2.98417431640625	1.550457702636719	-0.4315525512695312	3.012616943359375	1.76932763671875	-0.4387005920410156	3.00101220703125	1.735461608886719	-0.4040027770996094	2.95484375	1.745996948242188	-0.2665279541015625	2.833456298828125	1.657971984863281	-0.02878497505187988	2.7122373046875	1.582679504394531	0.1590746459960937	2.65995751953125	1.572038818359375	0.2412113189697266	2.58508251953125	1.565719482421875	0.3214185180664063	2.62056787109375	1.545735412597656	0.2476353912353516	3.016854736328125	1.730621276855469	-0.4704180297851562	3.062537841796875	1.724530456542969	-0.5959920654296875	3.175923095703125	1.633952514648437	-0.8428970947265625	3.19603466796875	1.570731872558594	-1.0723984375	3.23590185546875	1.554209167480469	-1.16862158203125
238	7.899999999999999	3.062686279296875	1.236373352050781	-0.4077435607910156	3.02617724609375	1.412591278076172	-0.4123223876953125	3.00102294921875	1.554219604492188	-0.4168497924804688	3.01349755859375	1.772530883789063	-0.4300882568359375	3.00984765625	1.738907592773438	-0.3940016479492188	2.97461767578125	1.757425109863281	-0.2553565521240234	2.969172119140625	1.661679931640625	0.006473869323730469	2.849156494140625	1.584052307128906	0.1917890777587891	2.803831298828125	1.587786560058594	0.2776519470214844	2.74160693359375	1.600374633789063	0.3662942199707031	2.75741845703125	1.566291381835938	0.2850078125	3.015124755859375	1.733907592773438	-0.461516357421875	3.036831298828125	1.73049462890625	-0.5923837280273437	3.128040283203125	1.632792663574219	-0.8430967407226563	3.061211181640625	1.560583618164062	-1.058704467773437	3.1001708984375	1.56781201171875	-1.155527954101562
239	7.933333999999999	3.0655439453125	1.23881217956543	-0.3909723510742187	3.0256787109375	1.414704620361328	-0.391516357421875	2.99745703125	1.556091796875	-0.3930577392578125	3.014365966796875	1.774224060058594	-0.4104459228515625	3.015146240234375	1.74090185546875	-0.3737819213867187	3.01680029296875	1.772146789550781	-0.2326959381103516	3.00872900390625	1.67000927734375	0.02719861221313477	2.928902587890625	1.595710876464844	0.2347645721435547	2.931745361328125	1.593030212402344	0.3320307922363281	2.9377412109375	1.594546447753906	0.4410901794433594	2.918822021484375	1.600302124023437	0.364554931640625	3.010116455078125	1.735294860839844	-0.4413953247070312	3.01176318359375	1.740544250488281	-0.5742283325195312	3.0534609375	1.633667114257813	-0.8347313842773437	2.96095947265625	1.589995178222656	-1.049004760742188	2.9756142578125	1.599689880371094	-1.15233447265625
240	7.966667	3.064417236328125	1.238391616821289	-0.3832972412109375	3.022854736328125	1.414152801513672	-0.3809388427734375	2.99212646484375	1.555241943359375	-0.3799529724121094	3.0152578125	1.772992797851562	-0.3990199890136719	3.01970263671875	1.739333435058594	-0.362827880859375	3.045342529296875	1.764589294433594	-0.2226442108154297	3.09860595703125	1.66672265625	0.03398972702026367	3.043056640625	1.614017517089844	0.2559740600585937	3.072691162109375	1.581541320800781	0.3429880065917969	3.10181884765625	1.573680847167969	0.4481435852050781	3.058979736328125	1.590006164550781	0.3841714172363281	3.005258056640625	1.734443359375	-0.4292326049804687	2.989188232421875	1.738322692871094	-0.561347900390625	2.984488525390625	1.626650329589844	-0.8235936279296875	2.845787353515625	1.586426635742187	-1.012510192871094	2.849800048828125	1.599493835449219	-1.1165859375
241	7.999999999999999	3.069143798828125	1.235819946289062	-0.3715457458496094	3.027718994140625	1.413023956298828	-0.3662523803710938	2.993819091796875	1.554494323730469	-0.361689208984375	3.020167724609375	1.773370056152344	-0.383682861328125	3.028211669921875	1.739239685058594	-0.3480140991210938	3.08120263671875	1.764978576660156	-0.2145591125488281	3.177642578125	1.666269287109375	0.03136785316467285	3.18285888671875	1.607684936523437	0.2606288757324219	3.216293701171875	1.595558166503906	0.3522310485839844	3.253090087890625	1.587843688964844	0.4558904724121094	3.2105087890625	1.595265625	0.3896257019042969	3.0054599609375	1.734865905761719	-0.4126624145507812	2.967690673828125	1.737742309570312	-0.5414089965820312	2.907523193359375	1.613449768066406	-0.7933870849609375	2.747598388671875	1.567800048828125	-0.965977294921875	2.716234375	1.583289123535156	-1.065830932617188
242	8.033334	3.07083447265625	1.230561981201172	-0.364107177734375	3.029490478515625	1.408001251220703	-0.3564961547851562	2.994133056640625	1.549249816894531	-0.3493710021972656	3.0219306640625	1.76845263671875	-0.3698633728027344	3.0324599609375	1.733517272949219	-0.3355332946777344	3.10367041015625	1.752689331054687	-0.2093953704833984	3.251255615234375	1.659301940917969	0.0125900354385376	3.300972900390625	1.598919677734375	0.2363809814453125	3.33908935546875	1.578811340332031	0.3248670043945313	3.3740390625	1.584922180175781	0.4294569396972656	3.31418359375	1.564332275390625	0.3711650390625	3.0042001953125	1.730627075195312	-0.3981782531738281	2.941572509765625	1.735820373535156	-0.5170025024414062	2.846775146484375	1.605999267578125	-0.75572265625	2.65992333984375	1.542491638183594	-0.8924166259765625	2.60019677734375	1.556608825683594	-0.9788101806640624
243	8.066666999999999	3.066255126953125	1.229864944458008	-0.3551632690429687	3.02629443359375	1.406042572021484	-0.3448004760742188	2.99025927734375	1.545738952636719	-0.3341680297851563	3.012287841796875	1.7631865234375	-0.3609977722167969	3.029095703125	1.728869079589844	-0.3291969909667969	3.120531982421875	1.738543823242187	-0.2170892639160156	3.3119794921875	1.650910278320312	-0.03208449554443359	3.408340576171875	1.604709777832031	0.1774859161376953	3.467313720703125	1.604932312011719	0.2553368835449219	3.521273193359375	1.616255187988281	0.3500537719726562	3.42422314453125	1.5529267578125	0.2993901672363281	2.989998291015625	1.725327392578125	-0.3850339965820312	2.911604248046875	1.725637084960937	-0.4929508666992187	2.761124267578125	1.600950744628906	-0.701201416015625	2.559312255859375	1.542647521972656	-0.8135504760742187	2.50119140625	1.544824096679688	-0.9011612548828125
244	8.099999999999998	3.061845947265625	1.227870864868164	-0.3438889770507813	3.0275810546875	1.403564208984375	-0.3268387451171875	2.994749755859375	1.542308227539062	-0.3084828796386719	3.010529052734375	1.758749389648437	-0.3365150146484375	3.032635498046875	1.724503967285156	-0.3086028442382813	3.1448662109375	1.732954650878906	-0.2186469879150391	3.366356201171875	1.646904174804688	-0.07334488677978515	3.5048212890625	1.595802612304687	0.1079368286132812	3.558596435546875	1.589113891601563	0.1884524383544922	3.610545654296875	1.599119750976562	0.2836466369628906	3.450295654296875	1.53504052734375	0.2062243499755859	2.984779296875	1.721174255371094	-0.3565540771484375	2.89367236328125	1.72191943359375	-0.4528246459960937	2.704977783203125	1.594763488769531	-0.6224237670898437	2.50309765625	1.503208923339844	-0.7054986572265625	2.43012939453125	1.523807434082031	-0.7774105224609374
245	8.133333999999998	3.067808349609375	1.224147079467773	-0.3408630065917969	3.02852197265625	1.398213623046875	-0.3160577087402344	2.993483642578125	1.535878295898438	-0.2922814025878906	3.00067724609375	1.753064880371094	-0.3213481750488281	3.0277060546875	1.71908642578125	-0.2975808715820312	3.15152734375	1.732104919433594	-0.2245177154541016	3.3980205078125	1.64685595703125	-0.1252770690917969	3.568157958984375	1.579415100097656	0.02088426017761231	3.646229736328125	1.563320373535156	0.0765743408203125	3.730552978515625	1.57428759765625	0.1449550628662109	3.547697509765625	1.553678405761719	0.1450679321289063	2.972601318359375	1.715008361816406	-0.3371437377929687	2.866249267578125	1.700858337402344	-0.4154122314453125	2.648468017578125	1.587072998046875	-0.5584981079101563	2.43585888671875	1.497486480712891	-0.6135203247070312	2.372671142578125	1.537441650390625	-0.686821533203125
246	8.166667	3.069742431640625	1.21900227355957	-0.3372025451660156	3.03097998046875	1.392287780761719	-0.3113102722167969	2.995392333984375	1.528852416992188	-0.2855439147949219	3.000197509765625	1.745719665527344	-0.3106714477539063	3.028618408203125	1.711528381347656	-0.289369873046875	3.15726953125	1.721483276367187	-0.2259335479736328	3.41447705078125	1.632907592773438	-0.1688653564453125	3.606536865234375	1.553416015625	-0.06295115661621094	3.688452392578125	1.523105590820312	-0.02109543228149414	3.7751787109375	1.512263793945313	0.04350569152832031	3.595387939453125	1.476476684570313	0.03847719955444336	2.971410400390625	1.70801904296875	-0.325380126953125	2.85336474609375	1.681759521484375	-0.3789795532226563	2.625183349609375	1.530820922851563	-0.4521911010742187	2.418641845703125	1.424035705566406	-0.4103845520019531	2.3773359375	1.438828674316406	-0.5049909973144531
247	8.199999999999999	3.06942236328125	1.191914367675781	-0.3302025756835937	3.035756591796875	1.358290740966797	-0.2937878723144531	3.0061328125	1.489788238525391	-0.2607072448730469	2.999997802734375	1.700482360839844	-0.2750315246582031	3.031907470703125	1.667599670410156	-0.2617825622558594	3.16061376953125	1.65269921875	-0.2111439971923828	3.396636474609375	1.5453203125	-0.1398837890625	3.564356689453125	1.444090789794922	-0.0277945613861084	3.64093017578125	1.491163818359375	-0.001314207911491394	3.741040283203125	1.521809509277344	0.008449487686157227	3.62503076171875	1.476535919189453	0.079789794921875	2.970958740234375	1.663636413574219	-0.2854078979492187	2.856977783203125	1.605446472167969	-0.2854934997558594	2.659649658203125	1.417799530029297	-0.3159446411132812	2.49220458984375	1.262270141601562	-0.3194322509765625	2.445158935546875	1.295842224121094	-0.4021313171386719
248	8.233333999999999	3.0693447265625	1.189837890625	-0.3249001159667969	3.033699951171875	1.35624594116211	-0.2884034729003906	3.006447021484375	1.489958282470703	-0.2612007141113281	2.998912353515625	1.7011806640625	-0.2750124206542969	3.031988037109375	1.6682353515625	-0.264656005859375	3.16896728515625	1.667233642578125	-0.2384653778076172	3.406491943359375	1.539834045410156	-0.2325487518310547	3.552546875	1.445711059570312	-0.08760039520263672	3.620503173828125	1.497960144042969	-0.04916451644897461	3.7086484375	1.529427612304687	-0.0006557777523994446	3.579883056640625	1.462462493896484	0.05050019073486328	2.96900048828125	1.664222229003906	-0.2827388610839844	2.842330810546875	1.651071716308594	-0.2983291931152344	2.57538232421875	1.586439331054688	-0.2937328186035156	2.362936279296875	1.539275085449219	-0.2219832763671875	2.3376298828125	1.476389526367188	-0.2970594177246094
249	8.266666999999998	3.069490234375	1.186498245239258	-0.3219635620117188	3.0340771484375	1.352640930175781	-0.2849927978515625	3.006552734375	1.485903930664062	-0.2567010803222656	2.996939208984375	1.696990783691406	-0.2671337890625	3.030737548828125	1.664175537109375	-0.2592476501464844	3.168697265625	1.667611450195313	-0.2402555541992188	3.410599853515625	1.549588317871094	-0.2319048156738281	3.556706787109375	1.463000244140625	-0.08277915191650391	3.62569140625	1.512289733886719	-0.04257212829589844	3.715349365234375	1.53359912109375	0.008365005493164062	3.580656982421875	1.465668670654297	0.05629266357421875	2.96687353515625	1.6599775390625	-0.2735426330566406	2.839825439453125	1.643222229003906	-0.2746710205078125	2.591958984375	1.549303894042969	-0.2037666473388672	2.44481396484375	1.508966156005859	-0.03316238403320312	2.42185693359375	1.411345306396484	-0.04544942855834961
250	8.300000000000001	3.06835205078125	1.174582595825195	-0.3033338928222656	3.0288046875	1.34145166015625	-0.2686415100097656	2.998174072265625	1.475520141601562	-0.2430926055908203	2.99074365234375	1.687450256347656	-0.2621896057128906	3.02471337890625	1.653466796875	-0.2635597839355469	3.158207763671875	1.622070678710938	-0.2926867065429687	3.376392822265625	1.466356506347656	-0.3326423034667969	3.542509033203125	1.382877777099609	-0.2015834808349609	3.59178759765625	1.462775115966797	-0.1912789916992187	3.62591552734375	1.450556884765625	-0.09170105743408204	3.580490966796875	1.430271331787109	-0.07712222290039063	2.959125732421875	1.651210083007812	-0.2565590209960937	2.83464404296875	1.632870056152344	-0.2282332763671875	2.607530029296875	1.522877258300781	-0.1160976486206055	2.449753662109375	1.443903015136719	0.03198235511779785	2.357685546875	1.433155639648438	0.07377957153320312
251	8.333334000000001	3.072537353515625	1.164921661376953	-0.2984548950195313	3.03278076171875	1.331018371582031	-0.2624188537597656	3.000542236328125	1.463454071044922	-0.2325222930908203	2.987555419921875	1.675095642089844	-0.2450905914306641	3.02194287109375	1.641997192382812	-0.2497494964599609	3.15401025390625	1.6195400390625	-0.2899395141601562	3.33796923828125	1.511939880371094	-0.4563133239746094	3.511925537109375	1.396391510009766	-0.5450919799804688	3.54297216796875	1.464537750244141	-0.6022578735351563	3.641829833984375	1.432797424316406	-0.5823555297851563	3.571521728515625	1.449806854248047	-0.4505087280273438	2.957217529296875	1.638118408203125	-0.2383162689208984	2.83809912109375	1.6158525390625	-0.1950685729980469	2.6380830078125	1.513077331542969	-0.03594025802612304	2.5152783203125	1.449615173339844	0.1476278991699219	2.43296337890625	1.436151000976563	0.2053587188720703
252	8.366667	3.06578515625	1.129568145751953	-0.2788919677734375	3.03286865234375	1.300893829345703	-0.2624406127929688	3.006593017578125	1.437960632324219	-0.2502913818359375	2.988938232421875	1.650338317871094	-0.2427247924804687	3.020607177734375	1.618505310058594	-0.2600889587402344	3.1373525390625	1.613389709472656	-0.3379313354492188	3.29689599609375	1.505170776367188	-0.5290013427734375	3.46568212890625	1.391353485107422	-0.6312522583007812	3.49096533203125	1.459681854248047	-0.6915636596679687	3.579195556640625	1.409514221191406	-0.6605341186523438	3.537580078125	1.447097045898438	-0.54445263671875	2.962249267578125	1.611984191894531	-0.2297408905029297	2.859917724609375	1.593628051757813	-0.1530814971923828	2.692256591796875	1.502738586425781	0.04720865249633789	2.55273828125	1.426920989990234	0.2145611114501953	2.5188173828125	1.419835113525391	0.3103207702636719
253	8.399999999999999	3.066916259765625	1.109481300354004	-0.2725833740234375	3.038282958984375	1.281486724853516	-0.2596951904296875	3.01494287109375	1.419246917724609	-0.2556287384033203	3.00418798828125	1.631750122070312	-0.2561842651367188	3.03272998046875	1.598234802246094	-0.2754114685058594	3.13968701171875	1.589495239257813	-0.365479736328125	3.269707275390625	1.488351318359375	-0.5804552001953125	3.417758544921875	1.395632507324219	-0.7259010009765625	3.4549345703125	1.417910308837891	-0.8097333374023438	3.511059814453125	1.392352111816406	-0.8958233032226562	3.451828369140625	1.435175598144531	-0.8393894653320313	2.978141357421875	1.594982666015625	-0.2385398101806641	2.883980712890625	1.589866149902344	-0.1506777648925781	2.7630439453125	1.498774261474609	0.08003411865234375	2.6598271484375	1.422888854980469	0.2712791442871094	2.607949462890625	1.431692779541016	0.358206787109375
254	8.433333999999999	3.0649521484375	1.094510459899902	-0.270937255859375	3.038694580078125	1.266920471191406	-0.2614705810546875	3.017427734375	1.404794219970703	-0.2555947570800781	3.006020263671875	1.616859497070313	-0.2471260986328125	3.032561279296875	1.5843095703125	-0.2703333740234375	3.128343017578125	1.570336975097656	-0.3714064331054687	3.2187548828125	1.467460754394531	-0.604708740234375	3.312777099609375	1.374548217773437	-0.7893256225585937	3.36094140625	1.382544586181641	-0.8699654541015625	3.415102783203125	1.381915618896485	-0.9608285522460938	3.3586279296875	1.383987121582031	-0.9045275268554688	2.98201953125	1.579329345703125	-0.2283677825927734	2.89705908203125	1.577936706542969	-0.131645263671875	2.828810302734375	1.483171630859375	0.1180442276000977	2.77847802734375	1.404271179199219	0.3280709533691406	2.72943359375	1.442499969482422	0.4082930297851562
255	8.466667000000001	3.05884814453125	1.07648796081543	-0.2644586486816407	3.03261865234375	1.248040405273438	-0.2526615600585937	3.011630859375	1.385190399169922	-0.2433039245605469	3.016861572265625	1.596550231933594	-0.2329326171875	3.03866064453125	1.562525268554688	-0.2584469604492188	3.126047119140625	1.55510693359375	-0.3667759399414062	3.1663330078125	1.442719299316406	-0.608315673828125	3.2146904296875	1.340638000488281	-0.8042236938476562	3.246773193359375	1.354054260253906	-0.8914320678710937	3.265381591796875	1.350817169189453	-0.9950787353515625	3.269306396484375	1.313932800292969	-0.93064501953125	2.99197314453125	1.560837158203125	-0.2123741455078125	2.9167041015625	1.571717712402344	-0.1091392059326172	2.8786083984375	1.476811950683594	0.1456348266601563	2.844277099609375	1.397904235839844	0.3578537292480469	2.8243125	1.425588562011719	0.4530061950683594
256	8.5	3.058668701171875	1.064858818054199	-0.2644673156738281	3.029970947265625	1.236622360229492	-0.2427836761474609	3.005380859375	1.374142608642578	-0.2298910369873047	3.00496630859375	1.587455200195313	-0.2197043304443359	3.025283447265625	1.553794738769531	-0.2476104431152344	3.101708740234375	1.547655578613281	-0.3654841918945312	3.101276611328125	1.430693206787109	-0.6108580932617188	3.114715576171875	1.324078033447265	-0.8121109619140625	3.15090771484375	1.320701080322266	-0.899577392578125	3.14873681640625	1.309280548095703	-1.005227661132813	3.157472900390625	1.284785278320312	-0.9386962280273438	2.983260009765625	1.550687316894531	-0.1965579681396484	2.9308134765625	1.559699462890625	-0.07864987945556641	2.932353515625	1.464859985351562	0.1815693664550781	2.930578369140625	1.385988708496094	0.3987153930664062	2.919978515625	1.403955963134766	0.498544677734375
257	8.533334	3.055733154296875	1.048784679412842	-0.2568749694824219	3.025157470703125	1.219388427734375	-0.2367508087158203	2.999756591796875	1.355860046386719	-0.2230143432617188	2.98899560546875	1.567795532226563	-0.2156640472412109	3.0098017578125	1.534966735839844	-0.2437251434326172	3.083061279296875	1.547402404785156	-0.3621556701660156	3.045481201171875	1.409899932861328	-0.5917803344726562	3.013798828125	1.294612823486328	-0.7845548706054688	3.078341064453125	1.3060673828125	-0.8521752319335938	3.0031396484375	1.305769287109375	-0.9264252319335937	3.020261474609375	1.296302734375	-0.92364697265625	2.9701748046875	1.530553649902344	-0.1913586883544922	2.94370703125	1.541893188476563	-0.06600187683105468	2.98001318359375	1.460249145507813	0.1944839477539063	3.00621630859375	1.391761810302734	0.4121783142089844	3.022318359375	1.397068969726563	0.5121537475585938
258	8.566666999999999	3.055242919921875	1.030873956680298	-0.2481449432373047	3.0233779296875	1.201513778686524	-0.2273873748779297	2.99750390625	1.337951477050781	-0.2115895233154297	2.979169189453125	1.549903747558594	-0.2100515441894531	2.998983154296875	1.516834045410156	-0.2387016296386719	3.06207958984375	1.531353942871094	-0.3629256896972656	2.993915283203125	1.393617279052734	-0.5858915405273437	2.9502412109375	1.267200103759766	-0.7696546020507813	2.983606689453125	1.289241516113281	-0.8551234741210938	2.91266796875	1.269644927978516	-0.9312525634765625	2.929912109375	1.258997406005859	-0.9084530639648437	2.963743408203125	1.512795166015625	-0.18310693359375	2.956213134765625	1.524207580566406	-0.05496239471435547	3.0284755859375	1.459500793457031	0.2033468475341797	3.083953125	1.405294311523438	0.4200438537597656	3.10975830078125	1.408655151367187	0.5182550048828125
259	8.599999999999998	3.053319091796875	1.024059526443482	-0.2448734130859375	3.0209755859375	1.193898254394531	-0.2225855560302734	2.995258056640625	1.329669403076172	-0.2045168304443359	2.97902392578125	1.541177978515625	-0.2059085693359375	2.997244873046875	1.507524261474609	-0.2347033996582031	3.054787841796875	1.519739196777344	-0.361392333984375	2.95401171875	1.379363433837891	-0.5688715209960937	2.8740693359375	1.257205322265625	-0.7422106323242188	2.847300048828125	1.2808505859375	-0.8292564086914063	2.834754638671875	1.242629516601562	-0.9268734130859375	2.91989306640625	1.257683471679687	-0.8793941040039063	2.964451416015625	1.504796875	-0.1777736663818359	2.96597900390625	1.517104248046875	-0.04987360382080078	3.068205810546875	1.459354400634766	0.1989400177001953	3.151554931640625	1.411028503417969	0.4072327880859375	3.1875712890625	1.416457611083984	0.5017656555175781
260	8.633333999999998	3.0513466796875	1.013242991447449	-0.2421248779296875	3.01992578125	1.184280456542969	-0.2182446746826172	2.99485986328125	1.321014587402344	-0.1990692749023437	2.984439453125	1.534321166992187	-0.2035357971191406	3.00025244140625	1.499429748535156	-0.2328309478759766	3.05142333984375	1.502909057617188	-0.3637955322265625	2.91595947265625	1.364521209716797	-0.5546430664062501	2.809713623046875	1.240011138916016	-0.7136537475585938	2.77389111328125	1.268677612304687	-0.7965450439453124	2.733908935546875	1.213353302001953	-0.878051025390625	2.73545068359375	1.241885833740234	-0.821598388671875	2.9702802734375	1.498613586425781	-0.1737963409423828	2.977759521484375	1.503703430175781	-0.04472111129760742	3.10234375	1.443011566162109	0.1951608581542969	3.204093017578125	1.392166534423828	0.3963173522949219	3.25663525390625	1.392439971923828	0.4837549438476563
261	8.666667	3.0481357421875	1.000557212054729	-0.2392836303710937	3.01522119140625	1.173215347290039	-0.2136793212890625	2.99113916015625	1.311219390869141	-0.1904602966308594	2.985917724609375	1.527275207519531	-0.194257080078125	2.9973740234375	1.491569396972656	-0.2254863433837891	3.032882568359375	1.490263702392578	-0.363304443359375	2.881194091796875	1.345346130371094	-0.5413091430664062	2.753351318359375	1.224313385009766	-0.6907433471679687	2.710576416015625	1.214051239013672	-0.7759261474609375	2.643256103515625	1.184043853759766	-0.8542905883789063	2.6534560546875	1.243398880004883	-0.7761376342773437	2.974263916015625	1.491521606445313	-0.1625968475341797	2.996706787109375	1.489841461181641	-0.03361233901977539	3.140733642578125	1.431143127441406	0.1996216888427734	3.258263427734375	1.381840454101563	0.3956775512695312	3.313841552734375	1.376853637695312	0.4825205078125
262	8.699999999999999	3.052691162109375	0.9888488416671752	-0.2344452514648437	3.014104248046875	1.162043685913086	-0.2107211608886719	2.98618212890625	1.300641906738281	-0.1885026550292969	2.990585693359375	1.518439758300781	-0.1906642456054687	2.9987890625	1.482247680664063	-0.2229424743652344	3.025572998046875	1.475609436035156	-0.3637081298828125	2.85967822265625	1.320821990966797	-0.5231192016601562	2.719864013671875	1.191569442749024	-0.6569531860351563	2.65935888671875	1.187070648193359	-0.7321541137695312	2.591630126953125	1.176754150390625	-0.8161939697265626	2.614802734375	1.196128143310547	-0.7337437744140625	2.97894677734375	1.4826904296875	-0.1583966522216797	3.006136962890625	1.473159240722656	-0.0296169376373291	3.17000390625	1.416384033203125	0.1934373779296875	3.304515869140625	1.368611694335937	0.380974365234375	3.36375927734375	1.368997619628906	0.4664955749511719
263	8.733333999999999	3.050399169921875	0.9786246223449707	-0.2322273254394531	3.011176025390625	1.150921279907227	-0.2090526733398438	2.9834736328125	1.288867706298828	-0.1866266479492187	2.988146728515625	1.505675140380859	-0.1894945831298828	2.99539697265625	1.469544219970703	-0.221734375	3.016984375	1.45692578125	-0.3623301391601563	2.838915283203125	1.305052703857422	-0.5087213439941406	2.69329296875	1.172933288574219	-0.6312772827148437	2.6292080078125	1.156200134277344	-0.7010335083007813	2.54078515625	1.127697868347168	-0.7559895629882812	2.584458251953125	1.174538070678711	-0.707109130859375	2.977362060546875	1.470193206787109	-0.156976089477539	3.0078154296875	1.458216217041016	-0.0297448787689209	3.185750732421875	1.405795989990234	0.1816936645507813	3.328501708984375	1.360676574707031	0.3623466796875	3.3942724609375	1.360555938720703	0.4423542785644531
264	8.766666999999998	3.0513759765625	0.9705783977508545	-0.2303617401123047	3.009086669921875	1.143140899658203	-0.2089568786621094	2.981787353515625	1.281589935302734	-0.1854175109863281	2.99678369140625	1.498778625488281	-0.1907815704345703	3.00130615234375	1.461892059326172	-0.22297119140625	3.019800537109375	1.451470428466797	-0.3647824401855469	2.834591552734375	1.292006805419922	-0.4955641174316406	2.681322509765625	1.155528427124023	-0.6051434936523438	2.613329833984375	1.1331181640625	-0.6699827880859375	2.524814697265625	1.09466365814209	-0.7193169555664063	2.57028857421875	1.140932525634766	-0.6792938842773437	2.985291259765625	1.464016265869141	-0.1574295806884766	3.016913330078125	1.450135498046875	-0.03011603736877442	3.200344970703125	1.39459375	0.1773386688232422	3.3520205078125	1.348018402099609	0.3514928283691406	3.36252001953125	1.32022119140625	0.451156494140625
265	8.800000000000001	3.053522705078125	0.9622397270202636	-0.22548681640625	3.010722900390625	1.135701049804688	-0.2039007263183594	2.983062744140625	1.274904663085938	-0.1803149566650391	3.000814453125	1.49306298828125	-0.1875898895263672	3.00459228515625	1.455661376953125	-0.2197058868408203	3.02022802734375	1.437987701416016	-0.3619621276855469	2.83087158203125	1.27833056640625	-0.4898594665527344	2.67517041015625	1.14028450012207	-0.5968087768554687	2.60338818359375	1.109218353271484	-0.6544027709960938	2.50835791015625	1.07243098449707	-0.693086181640625	2.55965625	1.119200942993164	-0.6559232788085938	2.989140625	1.458516540527344	-0.1536654205322266	3.02264404296875	1.442710876464844	-0.02628442573547363	3.215597900390625	1.389188262939453	0.1751505279541016	3.374406982421875	1.344080261230469	0.3450835876464844	3.384708251953125	1.313432983398438	0.4445459289550781
266	8.833334000000001	3.055124267578125	0.9577008285522461	-0.2247772064208984	3.011675048828125	1.131310821533203	-0.2029603271484375	2.98341259765625	1.270647674560547	-0.1792819213867188	3.00117578125	1.489154815673828	-0.1879041442871094	3.004961669921875	1.451490173339844	-0.2198495178222656	3.020537841796875	1.431095886230469	-0.362013671875	2.833810791015625	1.26673193359375	-0.4889138488769531	2.678285888671875	1.127302215576172	-0.5952518920898437	2.60089208984375	1.099209022521973	-0.6471183471679688	2.501510498046875	1.066345352172852	-0.6782125854492187	2.5592216796875	1.107294204711914	-0.6504763793945313	2.989486328125	1.454752563476563	-0.1537069091796875	3.02334423828125	1.438930877685547	-0.02617082023620606	3.218505859375	1.384862945556641	0.1737128295898437	3.37979638671875	1.339429992675781	0.3418118896484375	3.449635009765625	1.324198150634766	0.4184175109863281
267	8.866667	3.057498046875	0.9532754211425781	-0.2235851745605469	3.01379345703125	1.124787712097168	-0.2002944641113281	2.98064501953125	1.262086181640625	-0.1798370208740235	2.995349609375	1.478699432373047	-0.1873872528076172	3.000796142578125	1.4415302734375	-0.2189198760986328	3.021412841796875	1.422098754882813	-0.3591293640136718	2.84457177734375	1.256560882568359	-0.4924952392578125	2.69652197265625	1.117172805786133	-0.6043658447265625	2.615832763671875	1.089674659729004	-0.6492791748046876	2.524218017578125	1.052538990020752	-0.6930770263671875	2.571741943359375	1.098181823730469	-0.6487691040039063	2.983051025390625	1.444397918701172	-0.15402392578125	3.01045556640625	1.430134246826172	-0.02610796737670898	3.210415283203125	1.374587066650391	0.1644520568847656	3.3758359375	1.327947387695313	0.3247514953613281	3.440331787109375	1.323480072021484	0.4058910522460937
268	8.899999999999999	3.05883203125	0.9476144371032715	-0.2235121307373047	3.019672119140625	1.122320854187012	-0.1986007080078125	2.9893037109375	1.262071105957031	-0.177819580078125	3.001304443359375	1.481530090332031	-0.1869815216064453	3.0057265625	1.443821594238281	-0.2189966735839844	3.0230615234375	1.434358001708984	-0.3624876403808594	2.858483154296875	1.252365798950195	-0.4973653259277344	2.720242431640625	1.099725143432617	-0.6105809936523438	2.647166748046875	1.078341644287109	-0.6715889892578125	2.550509765625	1.049854717254639	-0.7143983764648437	2.6212607421875	1.057890838623047	-0.6845445556640625	2.99086767578125	1.446803405761719	-0.1525151672363281	3.0258359375	1.43109716796875	-0.02489773941040039	3.21763671875	1.373209381103516	0.1782158355712891	3.37620166015625	1.324658721923828	0.3489044189453125	3.446892822265625	1.328883483886719	0.4264989013671875
269	8.933333999999999	3.058656494140625	0.9493437690734863	-0.2194901580810547	3.018961669921875	1.122323554992676	-0.1968178558349609	2.9857392578125	1.260463958740234	-0.1802981719970703	2.988912353515625	1.477922027587891	-0.1906804504394531	2.9971826171875	1.440604797363281	-0.2215885772705078	3.025023193359375	1.436058502197266	-0.3621488952636719	2.873215576171875	1.255229476928711	-0.5072685546875	2.7489775390625	1.100407165527344	-0.6285079956054688	2.676936767578125	1.082875190734863	-0.6903823852539063	2.587875244140625	1.053073993682861	-0.7444454345703125	2.674023681640625	1.04973503112793	-0.7174027709960937	2.97761083984375	1.443372009277344	-0.1570581817626953	3.004857421875	1.431986480712891	-0.02851824378967285	3.192983154296875	1.372085998535156	0.1733694152832031	3.349251953125	1.322000335693359	0.3423486328125	3.40508544921875	1.321976684570312	0.4300647583007812
270	8.966667000000001	3.058544189453125	0.9505303497314453	-0.2220547485351562	3.019803466796875	1.122738182067871	-0.2001058502197266	2.989343505859375	1.260447631835937	-0.1819695892333984	2.992657470703125	1.476253448486328	-0.1983858032226563	3.002037109375	1.438304351806641	-0.2277112121582031	3.033791015625	1.423352264404297	-0.3658460388183594	2.891281494140625	1.250679489135742	-0.526417724609375	2.771225830078125	1.106220245361328	-0.6612909545898438	2.70371728515625	1.093552429199219	-0.7283651733398437	2.628447021484375	1.074254516601562	-0.8029832763671875	2.720033447265625	1.043557910919189	-0.749186767578125	2.980239501953125	1.442856842041015	-0.1644192962646484	2.999123046875	1.438387878417969	-0.03474684143066406	3.174080322265625	1.377976043701172	0.1763167266845703	3.317822509765625	1.327313720703125	0.3540989685058594	3.37184814453125	1.330166870117187	0.4421808166503906
271	9	3.06181494140625	0.958157413482666	-0.2246723480224609	3.022741943359375	1.12989404296875	-0.2033846130371094	2.990266357421875	1.267085388183594	-0.1879184112548828	2.99011181640625	1.482372985839844	-0.2040377044677734	3.001571533203125	1.44475131225586	-0.2328289794921875	3.040470947265625	1.432143341064453	-0.3689729614257812	2.913072021484375	1.263087615966797	-0.5441942138671875	2.805611328125	1.121745735168457	-0.6913974609375	2.750640380859375	1.100434143066406	-0.766848388671875	2.674509033203125	1.070673316955566	-0.8365890502929687	2.7614853515625	1.049236125946045	-0.7753582153320312	2.976804443359375	1.448783325195313	-0.1707916412353516	2.988037109375	1.444146118164062	-0.04058295440673828	3.153482177734375	1.380609130859375	0.1761841430664063	3.28887744140625	1.327266845703125	0.3588644714355469	3.33443603515625	1.347144561767578	0.4491915588378906
272	9.033334	3.02333740234375	1.01276602268219	-0.2146667938232422	3.01822412109375	1.166295867919922	-0.2066545715332031	2.989435302734375	1.285844329833984	-0.2051995086669922	2.98923095703125	1.473030426025391	-0.2038497619628906	2.98498583984375	1.442146606445313	-0.1753156890869141	2.965003173828125	1.422069091796875	-0.05535943222045898	3.03213134765625	1.382702484130859	0.1698400726318359	3.088040771484375	1.349663513183594	0.3589804077148437	3.02682958984375	1.39950390625	0.3847147827148438	2.99962744140625	1.3604912109375	0.464826904296875	3.073880615234375	1.367490509033203	0.4579636535644531	2.9953076171875	1.442054992675781	-0.2324142913818359	3.022050048828125	1.415939086914062	-0.3394662170410156	2.994213134765625	1.266812805175781	-0.529006591796875	2.882490478515625	1.173733856201172	-0.6699490356445312	2.849342529296875	1.130874160766602	-0.7410523681640625
273	9.066666999999999	3.02369921875	1.023628734588623	-0.2182955017089844	3.020135009765625	1.176251113891602	-0.2105589141845703	2.99674462890625	1.296179229736328	-0.2085687103271484	3.00807177734375	1.481788055419922	-0.2036922302246094	3.000302978515625	1.450992706298828	-0.1762150726318359	2.929536376953125	1.394834869384766	-0.09350772857666016	2.811979248046875	1.261723937988281	-0.2501068725585938	2.6259482421875	1.288433502197265	-0.3146896057128906	2.6155927734375	1.361063201904297	-0.2769440307617188	2.563187744140625	1.413301574707031	-0.3325887451171875	2.695423583984375	1.3716904296875	-0.287852294921875	3.0138203125	1.451127899169922	-0.2322685089111328	3.01955419921875	1.409415710449219	-0.3367860107421875	2.874698974609375	1.221596466064453	-0.3808722534179688	2.68199560546875	1.279403472900391	-0.3761952209472657	2.609605712890625	1.294496948242188	-0.32696630859375
274	9.099999999999998	3.024509765625	1.029497695922851	-0.2151742248535156	3.01800390625	1.190274353027344	-0.2063141021728516	2.998423095703125	1.317517517089844	-0.2014409332275391	3.010465576171875	1.512969482421875	-0.2120332336425781	3.008119873046875	1.4826142578125	-0.1798881988525391	2.933305419921875	1.428774688720703	-0.08945600128173828	2.920839111328125	1.306462951660156	-0.3066958312988281	2.90023193359375	1.252535797119141	-0.5080906677246094	2.9304248046875	1.265773223876953	-0.5885813598632812	2.95207421875	1.30497265625	-0.6753069458007812	3.001091796875	1.30753271484375	-0.5348592529296875	3.01071826171875	1.478628936767578	-0.2404900665283203	2.948979248046875	1.416700439453125	-0.3208931579589844	2.938757568359375	1.3822275390625	-0.06910803985595704	2.901498046875	1.358320983886719	0.1383797302246094	2.912835205078125	1.349780242919922	0.2309514007568359
275	9.133333999999998	3.03788037109375	1.025549289703369	-0.2225140838623047	3.020446533203125	1.193104766845703	-0.2336070556640625	2.99886962890625	1.3261591796875	-0.2404717864990234	3.0312568359375	1.529033081054687	-0.2393004760742188	3.03455419921875	1.494239990234375	-0.2088058319091797	2.97693310546875	1.435900787353516	-0.1012150497436523	2.979898681640625	1.364390106201172	-0.3527319946289063	2.983363525390625	1.303012359619141	-0.5634276733398438	3.006036376953125	1.268682250976563	-0.6447330322265625	3.0003642578125	1.26504296875	-0.7467622680664062	3.002651611328125	1.269825012207031	-0.6789005737304687	3.019184814453125	1.496478210449219	-0.2705654296875	2.925545654296875	1.453796325683594	-0.3405458984375	2.97122119140625	1.425111267089844	-0.07961255645751954	3.0021552734375	1.407077758789062	0.1397435302734375	3.033621826171875	1.398459686279297	0.2322728424072266
276	9.166667	3.051841064453125	1.036425994873047	-0.2125393981933594	3.02563671875	1.208814300537109	-0.2476473999023437	3.012080810546875	1.346284149169922	-0.2813842163085937	3.037031982421875	1.56075439453125	-0.2661893920898438	3.065128662109375	1.521253112792969	-0.2600060119628906	3.146203125	1.440312133789063	-0.1752249755859375	3.06296728515625	1.371926727294922	-0.428800537109375	2.99376904296875	1.314703063964844	-0.641891357421875	3.000511474609375	1.289744384765625	-0.7343472900390625	3.0416494140625	1.268972595214844	-0.8317210693359375	3.0661396484375	1.312046142578125	-0.764567626953125	3.00141064453125	1.529436645507813	-0.2793614501953125	2.87965283203125	1.487155731201172	-0.2553162231445312	2.971105712890625	1.425511779785156	0.00283282995223999	3.004857177734375	1.465079406738281	0.2311488800048828	2.998634765625	1.449623413085938	0.3331651611328125
277	9.199999999999999	3.07147998046875	1.048672817230225	-0.2126941833496094	3.048769775390625	1.227389511108398	-0.2406500854492188	3.036567626953125	1.369861846923828	-0.2688499450683594	3.031179931640625	1.591042419433594	-0.2524049530029297	3.066283935546875	1.555337829589844	-0.251116455078125	3.195614013671875	1.495989868164062	-0.2180838165283203	3.1485107421875	1.415781768798828	-0.4847146911621094	3.11030224609375	1.350170654296875	-0.7092367553710938	3.12364453125	1.328264404296875	-0.8042351684570312	3.121381591796875	1.274621856689453	-0.9007221069335938	3.1401220703125	1.319853851318359	-0.8377271728515625	2.998278564453125	1.5538212890625	-0.2612276000976563	2.889351318359375	1.490853729248047	-0.2140026245117188	2.936787353515625	1.468301483154297	0.06889517974853515	2.97850341796875	1.485102172851563	0.3046568603515625	2.94646484375	1.503620452880859	0.4039338073730468
278	9.233333999999999	3.06042822265625	1.06951732635498	-0.2505643615722656	3.036984375	1.24196647644043	-0.2526026000976562	3.018275634765625	1.379816162109375	-0.2554376373291016	3.03862060546875	1.59006884765625	-0.2399534912109375	3.0634951171875	1.554129272460937	-0.259347412109375	3.176948486328125	1.545543701171875	-0.3399931640625	3.185657958984375	1.439285278320312	-0.5876073608398438	3.199430419921875	1.336629577636719	-0.7887799682617187	3.215588623046875	1.320889038085937	-0.8799719238281249	3.242354248046875	1.297118438720703	-0.9791223754882813	3.218850830078125	1.304599578857422	-0.9130509643554687	3.006136962890625	1.55674853515625	-0.2275129089355469	2.9239482421875	1.552764282226562	-0.1290778503417969	2.901122314453125	1.500978424072266	0.1397208862304687	2.87815771484375	1.457549285888672	0.3635271911621094	2.857226318359375	1.487470581054688	0.457853515625
279	9.266666999999998	3.05795166015625	1.082506660461426	-0.257234375	3.03026708984375	1.256430358886719	-0.2568374633789062	3.00791845703125	1.395427307128906	-0.2586926879882813	3.00945751953125	1.609495666503906	-0.2485045166015625	3.035416015625	1.575206237792969	-0.2706749267578125	3.14089990234375	1.580575927734375	-0.3642594299316406	3.22203076171875	1.455191436767578	-0.5925401000976562	3.2895771484375	1.350421264648437	-0.7845867919921875	3.315277099609375	1.346592376708984	-0.8760223999023438	3.353756591796875	1.341120544433594	-0.9753555297851563	3.315617919921875	1.34539208984375	-0.9163515014648438	2.9818525390625	1.573133972167969	-0.2314339294433594	2.915301025390625	1.563018493652344	-0.1204291763305664	2.8523486328125	1.5160537109375	0.1461964416503906	2.796565185546875	1.476602172851563	0.3677559509277344	2.760814453125	1.487549377441406	0.4630306091308594
280	9.300000000000001	3.05672021484375	1.09596411895752	-0.2599002990722656	3.031340576171875	1.272633911132812	-0.26152734375	3.0111279296875	1.413886474609375	-0.2605545349121094	3.013350341796875	1.630866882324219	-0.2508447723388672	3.04084619140625	1.595878601074219	-0.27144970703125	3.153156005859375	1.594991333007812	-0.3599967956542969	3.272030517578125	1.482619995117187	-0.582885986328125	3.37155908203125	1.388496826171875	-0.7701847534179688	3.399264892578125	1.388802734375	-0.862453369140625	3.4446904296875	1.396419464111328	-0.9602562255859375	3.394825439453125	1.395024841308594	-0.9022647705078125	2.984083740234375	1.594243469238281	-0.2352762603759766	2.903632568359375	1.584454895019531	-0.1316260681152344	2.803090087890625	1.531388671875	0.1261196136474609	2.7156728515625	1.486966583251953	0.3396675109863281	2.68783056640625	1.500437438964844	0.438678955078125
281	9.333334000000001	3.054409912109375	1.123737678527832	-0.2606152038574219	3.0349609375	1.303765502929688	-0.262658447265625	3.01947998046875	1.447669036865234	-0.2659004821777344	3.041876708984375	1.666491821289062	-0.252594741821289	3.068084716796875	1.628585510253906	-0.2713423461914062	3.18505859375	1.598931945800781	-0.3519152221679688	3.3294423828125	1.504517211914063	-0.573086669921875	3.466613037109375	1.414957275390625	-0.7421632690429687	3.508854736328125	1.412156951904297	-0.8302594604492187	3.575880859375	1.427104858398438	-0.91577783203125	3.469459228515625	1.457461639404297	-0.85329345703125	3.00740869140625	1.632291198730469	-0.2401867065429688	2.90518017578125	1.616719787597656	-0.1557731628417969	2.7590244140625	1.551696960449219	0.0810670394897461	2.633474853515625	1.497163665771484	0.2762570190429687	2.597035888671875	1.5267861328125	0.3704370727539062
282	9.366667	3.0543720703125	1.14538639831543	-0.2646836242675781	3.0375478515625	1.327217346191406	-0.2622524108886718	3.024923583984375	1.472620513916016	-0.2660233154296875	3.050763671875	1.692586181640625	-0.2476575622558594	3.078576904296875	1.653824462890625	-0.2631932983398437	3.2082294921875	1.624319763183594	-0.3242900085449218	3.381005126953125	1.523933837890625	-0.5245153198242187	3.522660888671875	1.442905456542969	-0.6969578857421875	3.585567138671875	1.429383850097656	-0.7716300048828125	3.672679443359375	1.423978607177734	-0.8395757446289063	3.56883447265625	1.485798950195313	-0.7990767822265625	3.013821533203125	1.658898254394531	-0.2402466125488281	2.8974501953125	1.635140380859375	-0.1768765106201172	2.715425537109375	1.563230590820313	0.03471568298339844	2.559500244140625	1.503273376464844	0.2076232452392578	2.54119775390625	1.546677429199219	0.3027289123535156
283	9.399999999999999	3.0513486328125	1.155896270751953	-0.2661328735351562	3.033583740234375	1.339224609375	-0.2634439086914063	3.020241455078125	1.485840545654297	-0.2669832458496094	3.04078271484375	1.708224792480469	-0.2476680755615234	3.0704697265625	1.669664245605469	-0.2615609436035156	3.21429443359375	1.659470031738281	-0.2931273803710938	3.456997802734375	1.548407287597656	-0.3939840698242187	3.660447021484375	1.455436370849609	-0.4795093383789062	3.6701953125	1.444827545166016	-0.5778838500976563	3.669398193359375	1.432404907226563	-0.6887550048828125	3.619455078125	1.466663330078125	-0.6028052368164063	3.003830078125	1.673522399902344	-0.2422633209228515	2.8806640625	1.650269287109375	-0.1900380401611328	2.6657841796875	1.580997863769531	-0.006872489929199219	2.483945068359375	1.523313720703125	0.1428541412353516	2.447771240234375	1.559846313476563	0.2367525939941406
284	9.433333999999999	3.052861572265625	1.192345458984375	-0.2734338989257812	3.031173828125	1.374652801513672	-0.25569921875	3.02005224609375	1.521681457519531	-0.2572409362792969	3.058851318359375	1.742753479003906	-0.2589554748535156	3.08669970703125	1.700502868652344	-0.2616551513671875	3.233318603515625	1.683461486816406	-0.269097900390625	3.445311279296875	1.534898010253906	-0.3899813842773437	3.628240478515625	1.384810577392578	-0.428845703125	3.6785341796875	1.399069000244141	-0.5135699462890625	3.674779296875	1.417693969726562	-0.6236559448242187	3.621929443359375	1.432426483154297	-0.5583194580078125	3.018174072265625	1.711932312011719	-0.2578625793457031	2.887843994140625	1.739668823242188	-0.2308264007568359	2.665922119140625	1.635901794433594	-0.07358272552490235	2.5549189453125	1.541511108398438	0.1206679916381836	2.495589599609375	1.557387329101563	0.20852001953125
285	9.466667000000001	3.055781494140625	1.205449203491211	-0.2810133666992187	3.037459716796875	1.388043823242187	-0.25975244140625	3.03188134765625	1.535608581542969	-0.2621673889160156	3.06673388671875	1.757696655273437	-0.2638592529296875	3.09546435546875	1.715915832519531	-0.2616249084472656	3.237202392578125	1.680725891113281	-0.237456787109375	3.4507080078125	1.495885864257813	-0.2836399536132813	3.629931884765625	1.340864532470703	-0.3227418212890625	3.685720703125	1.352496978759766	-0.4045625610351563	3.68163623046875	1.379654846191406	-0.513030029296875	3.62505224609375	1.382218353271484	-0.4597822265625	3.026782958984375	1.726022338867188	-0.2676900634765625	2.8911123046875	1.734472351074219	-0.2595150451660156	2.643744140625	1.640780944824219	-0.1368703002929688	2.43708544921875	1.562657897949219	-0.03518325805664062	2.34314453125	1.572703369140625	0.01581329154968262
286	9.5	3.055796142578125	1.216496963500977	-0.2814039916992188	3.03271533203125	1.399069610595703	-0.2606450805664062	3.024857666015625	1.546901489257813	-0.262543701171875	3.058854248046875	1.76965283203125	-0.2664587707519531	3.0877197265625	1.727959411621094	-0.2623130493164063	3.232812744140625	1.703312133789062	-0.243329345703125	3.466936767578125	1.539590393066406	-0.2691579895019531	3.653729248046875	1.389866851806641	-0.2435261077880859	3.71719970703125	1.367694458007813	-0.3174932250976563	3.689276123046875	1.384996704101563	-0.4247402954101562	3.6366708984375	1.388620178222656	-0.3888766174316406	3.019143310546875	1.737638061523437	-0.2714557495117187	2.882930908203125	1.746544189453125	-0.273140625	2.635008544921875	1.645194091796875	-0.1561295166015625	2.480111572265625	1.563653015136719	0.01357705879211426	2.375014892578125	1.57179443359375	0.03529088592529297
287	9.533334	3.050502197265625	1.223875045776367	-0.277346435546875	3.02302001953125	1.401550994873047	-0.2567030639648438	3.0115302734375	1.545755798339844	-0.2546221618652344	3.03374169921875	1.764857666015625	-0.2553137817382812	3.062989501953125	1.725650146484375	-0.2464051055908203	3.1998154296875	1.698312377929688	-0.2069292144775391	3.43953173828125	1.555289916992188	-0.2325599670410156	3.603533935546875	1.438014953613281	-0.1113079376220703	3.70077978515625	1.444567535400391	-0.1177200546264648	3.5948046875	1.424526092529297	-0.1372514495849609	3.699801513671875	1.494349487304687	-0.1584135437011719	2.997868408203125	1.731581359863281	-0.2660016479492188	2.86843994140625	1.733019714355469	-0.2982821044921875	2.585015869140625	1.697725219726562	-0.2966728820800781	2.400913818359375	1.699885864257813	-0.1454638824462891	2.305181884765625	1.708749084472656	-0.1880993194580078
288	9.566666999999999	3.052843994140625	1.229550506591797	-0.2776072387695313	3.024962646484375	1.406493255615234	-0.2577786560058594	3.017841064453125	1.550385070800781	-0.2594124755859375	3.0368662109375	1.7688388671875	-0.2631892700195312	3.0656259765625	1.730470092773438	-0.2508484497070312	3.19908935546875	1.705375610351562	-0.2017469635009766	3.445294921875	1.573955383300781	-0.1955980529785156	3.619126220703125	1.457138275146484	-0.09057099151611328	3.710712646484375	1.466032958984375	-0.1221103744506836	3.603888427734375	1.445113494873047	-0.114023307800293	3.701785400390625	1.511295806884766	-0.165810302734375	3.0027080078125	1.734905883789063	-0.27620751953125	2.87514208984375	1.742796325683594	-0.3124468688964844	2.59472509765625	1.697305480957031	-0.3265763549804688	2.379516845703125	1.659581481933594	-0.2340822448730469	2.280959228515625	1.694926818847656	-0.2366370391845703
289	9.599999999999998	3.05568701171875	1.243146514892578	-0.2826900024414062	3.023867431640625	1.420059204101562	-0.2645555725097656	3.01237109375	1.564030151367187	-0.2654503784179688	3.01606005859375	1.783639282226563	-0.2751301574707031	3.04733203125	1.747658813476562	-0.2613045043945312	3.1849111328125	1.732244079589844	-0.2189914703369141	3.42029833984375	1.581579772949219	-0.2047221374511719	3.5708798828125	1.533138305664063	-0.03110297012329102	3.665775390625	1.551079284667969	-0.01762855911254883	3.56993408203125	1.50894253540039	-0.04944332504272461	3.687360107421875	1.581121948242187	-0.0322137680053711	2.9844951171875	1.746947021484375	-0.2876715087890625	2.859714111328125	1.750783813476563	-0.3340452270507813	2.58058203125	1.694774719238281	-0.3182352294921875	2.394767822265625	1.664120483398438	-0.1729638214111328	2.2902734375	1.674121520996094	-0.1750640258789062
290	9.633333999999998	3.05656396484375	1.265123443603516	-0.2813291320800781	3.0206142578125	1.441530609130859	-0.27410107421875	3.009052978515625	1.584986755371094	-0.2800357055664062	3.023927978515625	1.803408935546875	-0.2921318054199219	3.049248779296875	1.766820068359375	-0.2704394226074219	3.172012939453125	1.768340087890625	-0.1944786682128906	3.426799072265625	1.695953735351563	-0.1065347518920898	3.534701904296875	1.618138549804688	0.08626164245605469	3.63164892578125	1.616508483886719	0.09374954986572266	3.52811376953125	1.599105590820312	0.06397551345825195	3.667602783203125	1.623474487304688	0.08047811126708984	2.995053466796875	1.767634887695313	-0.3114454956054687	2.87642919921875	1.774486999511719	-0.3707887268066406	2.6602890625	1.66685986328125	-0.5210044555664063	2.44510546875	1.567617431640625	-0.5316588745117188	2.3554306640625	1.617194763183594	-0.5532178344726563
291	9.666667	3.056698486328125	1.276376007080078	-0.2882021179199219	3.02297900390625	1.454212799072266	-0.279932373046875	3.005794677734375	1.598039978027344	-0.2786436767578125	3.035822998046875	1.815440979003906	-0.2999673767089844	3.057360107421875	1.778291198730469	-0.2747839050292969	3.17484912109375	1.766489624023437	-0.1903074340820312	3.412244384765625	1.717789978027344	-0.04873505401611328	3.5814521484375	1.67409228515625	0.1092159271240234	3.557496826171875	1.612114685058594	0.180974853515625	3.474496826171875	1.596236450195312	0.2509925079345703	3.63704248046875	1.656485290527344	0.2276819000244141	3.0058203125	1.780397155761719	-0.319624755859375	2.897889892578125	1.774194641113281	-0.3980621032714844	2.6646298828125	1.684661743164062	-0.5371780395507812	2.447904052734375	1.609810241699219	-0.602982421875	2.36131494140625	1.639552917480469	-0.655001708984375
292	9.699999999999999	3.0533251953125	1.286808441162109	-0.2993012390136719	3.0192333984375	1.465604553222656	-0.2906855163574219	2.994596435546875	1.609068176269531	-0.2849435729980469	3.031069580078125	1.826204040527344	-0.3112881469726563	3.04861328125	1.789724365234375	-0.281830322265625	3.15492578125	1.787484985351563	-0.1817729797363281	3.364153564453125	1.731958557128906	-0.0006461739540100098	3.502086669921875	1.689162292480469	0.1871385345458984	3.497277587890625	1.684989562988281	0.2852844543457031	3.48267236328125	1.652316467285156	0.3896858520507813	3.604241455078125	1.64550146484375	0.2609472045898438	3.003117919921875	1.790493041992188	-0.3333492431640625	2.9081513671875	1.779586669921875	-0.4277159423828125	2.691881103515625	1.694869140625	-0.5973019409179687	2.49876708984375	1.627796936035156	-0.7228336181640626	2.40255908203125	1.651395324707031	-0.7602703857421875
293	9.733333999999999	3.0549970703125	1.288284271240234	-0.3020552673339844	3.02092822265625	1.467131866455078	-0.29452099609375	2.99681787109375	1.610720581054688	-0.289796142578125	3.0364267578125	1.827384948730469	-0.3154683837890625	3.051261962890625	1.791187561035156	-0.2842282104492188	3.146828369140625	1.793037780761719	-0.1738559875488281	3.322445556640625	1.734965637207031	0.03933657836914062	3.395258544921875	1.696786987304687	0.2615070190429687	3.400610595703125	1.673217346191406	0.3568423156738281	3.398504150390625	1.627620849609375	0.4573250732421875	3.508578857421875	1.704420349121094	0.3577491760253906	3.01024951171875	1.791525573730469	-0.3393862609863281	2.925989013671875	1.781005065917969	-0.4434620971679687	2.736615478515625	1.69722900390625	-0.6430289916992188	2.555691162109375	1.632239135742187	-0.786526611328125	2.472724365234375	1.660965698242188	-0.8457332763671875
294	9.766666999999998	3.0541767578125	1.287942718505859	-0.31248193359375	3.0192412109375	1.466812133789062	-0.3068736572265625	2.9938505859375	1.610309020996094	-0.3033577880859375	3.03265478515625	1.827645568847656	-0.3255638122558594	3.044556884765625	1.791759033203125	-0.2927008666992187	3.120622802734375	1.796517150878906	-0.1680537261962891	3.25820361328125	1.736614440917969	0.07121522521972656	3.2919140625	1.694907165527344	0.3021148986816406	3.324606689453125	1.686669006347656	0.3945737609863281	3.351520263671875	1.648916198730469	0.4948043212890625	3.394384033203125	1.735800964355469	0.4049473266601563	3.00980126953125	1.791277770996094	-0.3520504760742187	2.942242431640625	1.781637512207031	-0.4678440856933594	2.7929755859375	1.696690246582031	-0.698747802734375	2.619982421875	1.640100769042969	-0.8552506103515625	2.55002587890625	1.674760498046875	-0.92689697265625
295	9.800000000000001	3.045697021484375	1.285585113525391	-0.32424755859375	3.012355224609375	1.464477661132813	-0.3252497253417969	2.983723388671875	1.607111267089844	-0.3259852905273438	3.029475830078125	1.823571105957031	-0.3355727233886719	3.033284423828125	1.787151123046875	-0.3015335998535156	3.090718505859375	1.801902282714844	-0.1683225402832031	3.163635009765625	1.730057373046875	0.0943056640625	3.163566650390625	1.677322326660156	0.3249312744140625	3.199962158203125	1.709842590332031	0.4101658935546875	3.23868994140625	1.717275329589844	0.5130864868164062	3.189613037109375	1.71011279296875	0.4460007019042969	3.012575927734375	1.788006896972656	-0.3669732055664062	2.9616416015625	1.789665588378906	-0.49105810546875	2.84837060546875	1.689360290527344	-0.7351796264648438	2.6891298828125	1.6481865234375	-0.9093698120117187	2.637151123046875	1.669401123046875	-0.9989931030273438
296	9.833334000000001	3.0411630859375	1.282132873535156	-0.3332596435546875	3.00795263671875	1.45893896484375	-0.3340693054199219	2.981488037109375	1.600302856445313	-0.3347153930664062	3.0217763671875	1.815484985351563	-0.3336950073242188	3.022119384765625	1.778767944335938	-0.3006100158691406	3.062417236328125	1.793668273925781	-0.1630121002197266	3.078943115234375	1.724270446777344	0.1063584823608398	3.035569091796875	1.673326477050781	0.3304630432128906	3.0619306640625	1.711929382324219	0.4155699157714844	3.09058154296875	1.746015930175781	0.5150152587890625	3.037543701171875	1.709115478515625	0.4497431640625	3.010186767578125	1.780706481933594	-0.3673847351074219	2.977157470703125	1.789307312011719	-0.4955292358398438	2.926529052734375	1.683846801757813	-0.75423828125	2.764880615234375	1.640285888671875	-0.92176513671875	2.74171337890625	1.672335266113281	-1.018546203613281
297	9.866667	3.037826904296875	1.276933441162109	-0.3397892150878906	3.00471484375	1.452825897216797	-0.3422220153808594	2.976261474609375	1.593054138183594	-0.3442823181152344	3.014131103515625	1.807546752929687	-0.341587890625	3.011106689453125	1.771416076660156	-0.3083630981445312	3.032564697265625	1.787990905761719	-0.1675218353271484	2.99385009765625	1.715727722167969	0.09734177398681641	2.893032958984375	1.663495422363281	0.3004684143066406	2.89958056640625	1.700130554199219	0.3896259155273438	2.903462646484375	1.735329528808594	0.4920927124023438	2.873002197265625	1.698212524414062	0.4186187438964844	3.006718017578125	1.772429138183594	-0.3757329711914063	2.99420263671875	1.783268920898438	-0.5066375122070312	2.98004541015625	1.681648376464844	-0.7698532104492187	2.8471953125	1.642888366699219	-0.9605910034179688	2.876183837890625	1.679225952148438	-1.053652709960937
298	9.899999999999999	3.035314453125	1.260967681884765	-0.3453541564941406	2.99888134765625	1.436387176513672	-0.3507909240722656	2.969106201171875	1.576485473632812	-0.3552895812988281	3.009372802734375	1.790740661621094	-0.3480244445800781	3.000430908203125	1.754928161621094	-0.3154262390136719	3.000773193359375	1.777286376953125	-0.1735522918701172	2.893091552734375	1.706532897949219	0.07238325500488281	2.75310791015625	1.660851257324219	0.252993408203125	2.74181103515625	1.691690856933594	0.3439940490722656	2.7235859375	1.724407775878906	0.4458928833007813	2.72719482421875	1.686849548339844	0.3759980773925781	3.007059326171875	1.755353576660156	-0.3827125854492188	3.0174931640625	1.77319775390625	-0.5132151489257812	3.045725341796875	1.664286682128906	-0.7727750244140625	2.954088623046875	1.651461730957031	-0.98985546875	2.954227294921875	1.658040161132813	-1.093816040039062
299	9.933333999999999	3.029151611328125	1.254504531860352	-0.3536891784667969	2.996125	1.429979431152344	-0.3595181579589844	2.97269775390625	1.570817260742188	-0.3632931213378906	3.006697265625	1.785358703613281	-0.354326171875	2.994243896484375	1.749913696289062	-0.3227407531738281	2.9691748046875	1.770597412109375	-0.1833300018310547	2.8096640625	1.696057189941406	0.03015381050109863	2.645496337890625	1.639923767089844	0.1845579986572266	2.60694287109375	1.683422119140625	0.261495361328125	2.551282958984375	1.705577209472656	0.3516007690429688	2.58152978515625	1.6839462890625	0.2858859252929687	3.009906494140625	1.749565368652344	-0.3882835388183594	3.039357177734375	1.770258178710937	-0.5149605712890625	3.104982421875	1.664606323242187	-0.7680042724609375	3.03861279296875	1.650375	-0.9931919555664063	3.066949951171875	1.656036254882812	-1.09291259765625
300	9.966667000000001	3.0266640625	1.248632461547852	-0.3569374084472656	2.993943603515625	1.425644683837891	-0.3621615905761719	2.966936279296875	1.566987731933594	-0.3666659851074219	2.997858642578125	1.783137817382813	-0.3479542236328125	2.98020263671875	1.746784790039063	-0.3194117126464844	2.91731591796875	1.751037475585937	-0.1896061248779297	2.71480078125	1.684840209960937	-0.009560197830200194	2.521839111328125	1.635390869140625	0.1134585418701172	2.47050341796875	1.68436962890625	0.1798936004638672	2.39883056640625	1.713387145996094	0.2568211669921875	2.4425478515625	1.69457275390625	0.1986110382080078	3.00717236328125	1.74771240234375	-0.3817523498535156	3.05592578125	1.767593017578125	-0.5036143188476563	3.161280029296875	1.658474365234375	-0.7439821166992188	3.128682373046875	1.639473693847656	-0.9780462646484375	3.1888740234375	1.642567749023438	-1.063606567382813
301	10	3.0269609375	1.236131454467774	-0.3573105163574219	2.988298583984375	1.414022155761719	-0.3674786071777344	2.954750732421875	1.555553466796875	-0.3769620361328125	2.982047607421875	1.774202758789063	-0.3509427185058594	2.959602783203125	1.737123474121094	-0.325830810546875	2.871029052734375	1.739612365722656	-0.2096749267578125	2.634389404296875	1.67367578125	-0.07034340667724609	2.413002197265625	1.630681091308594	0.002627372741699219	2.36864892578125	1.691708435058594	0.0658168716430664	2.3008779296875	1.736290954589844	0.1407448425292969	2.40595263671875	1.731264587402344	0.1116770172119141	2.997185546875	1.738664428710937	-0.3834093322753906	3.071866943359375	1.754201293945313	-0.4940663757324218	3.19951806640625	1.665298217773437	-0.7361555786132813	3.233914306640625	1.620197082519531	-0.9693931274414063	3.2443232421875	1.593089477539062	-1.071296508789062
302	10.033334	3.02437744140625	1.228725311279297	-0.36653466796875	2.981574951171875	1.403224304199219	-0.3802077941894531	2.949023193359375	1.543201477050781	-0.3901261596679688	2.96652685546875	1.760675659179687	-0.3681824035644531	2.942319580078125	1.724082092285156	-0.3452537536621094	2.84234228515625	1.740709716796875	-0.2424210357666016	2.59647314453125	1.6836494140625	-0.1232828521728516	2.37630419921875	1.637343078613281	-0.05802882385253906	2.32182861328125	1.673641723632812	0.01389940071105957	2.258775390625	1.723140808105469	0.08795862579345703	2.396313720703125	1.710632141113281	0.06762668609619141	2.986478759765625	1.725132751464844	-0.3969143676757813	3.080872314453125	1.740224914550781	-0.4891371765136719	3.2455986328125	1.663118225097656	-0.7077618408203125	3.330434326171875	1.613739501953125	-0.9237236938476563	3.371547119140625	1.629639404296875	-1.018712280273437
303	10.066667	3.021767578125	1.222639266967773	-0.366347412109375	2.973582275390625	1.39546728515625	-0.3855339965820312	2.941208740234375	1.5356376953125	-0.3961970520019531	2.96662939453125	1.751139892578125	-0.3625873718261719	2.9385625	1.71485693359375	-0.3437880859375	2.817527587890625	1.721302856445313	-0.26496142578125	2.562693115234375	1.644696960449219	-0.1794650268554688	2.342875	1.581612182617187	-0.1272137145996094	2.288932373046875	1.637006164550781	-0.06799435424804688	2.220866455078125	1.687620056152344	0.000919640064239502	2.372317138671875	1.66615283203125	-0.01249992084503174	2.987662841796875	1.715800109863281	-0.3909164428710937	3.08730859375	1.726318908691406	-0.4783934631347656	3.28521142578125	1.648059875488281	-0.6676354370117188	3.4372021484375	1.585652893066406	-0.8392046508789063	3.46489111328125	1.593584716796875	-0.9400357666015625
304	10.1	3.024540771484375	1.220465515136719	-0.3730761108398438	2.9699033203125	1.391536956787109	-0.39538134765625	2.9322548828125	1.530641540527344	-0.4081337890625	2.96372412109375	1.748554016113281	-0.4036208190917969	2.931680419921875	1.716298461914063	-0.3835048217773437	2.803846435546875	1.721625183105469	-0.3152708740234375	2.53168115234375	1.658385681152344	-0.292947265625	2.30464697265625	1.604965637207031	-0.3237794799804687	2.221735595703125	1.63304541015625	-0.2804500122070313	2.12379345703125	1.63582275390625	-0.2313305206298828	2.323712890625	1.663952819824219	-0.1987729949951172	2.986506103515625	1.708596069335937	-0.4234359130859375	3.096429931640625	1.6916826171875	-0.4970936889648437	3.33736279296875	1.594956665039063	-0.6161231689453125	3.486666015625	1.513448364257812	-0.7829282836914062	3.47347412109375	1.54812939453125	-0.881332763671875
305	10.133334	3.02248583984375	1.221740493774414	-0.37873193359375	2.96478662109375	1.392048522949219	-0.4031317138671875	2.926174072265625	1.531316772460937	-0.4157557067871094	2.951204345703125	1.74800634765625	-0.3813470153808594	2.916093994140625	1.713763977050781	-0.3723866271972656	2.77163134765625	1.706023132324219	-0.35780126953125	2.510046630859375	1.663859558105469	-0.451619873046875	2.289192138671875	1.628065490722656	-0.5264337158203125	2.200117919921875	1.654064758300781	-0.4950842590332031	2.094881591796875	1.653554565429687	-0.4633883361816406	2.2957412109375	1.680459838867188	-0.3971857299804687	2.978759033203125	1.710244384765625	-0.3997028503417969	3.094922607421875	1.706025451660156	-0.4658949584960937	3.29468505859375	1.570198669433594	-0.619745361328125	3.401467041015625	1.475676544189453	-0.8114122924804688	3.447404541015625	1.533962646484375	-0.88633837890625
306	10.166667	3.020911865234375	1.213616607666016	-0.3903536071777344	2.961863037109375	1.380074188232422	-0.4197500610351563	2.9268974609375	1.518521667480469	-0.4297186584472656	2.945695068359375	1.731166748046875	-0.3860755920410156	2.911345703125	1.696432189941406	-0.3802890625	2.770260498046875	1.694173950195312	-0.3543414611816406	2.543428466796875	1.614710205078125	-0.4927278137207031	2.38536083984375	1.561316955566406	-0.6550482788085937	2.311113525390625	1.622529724121094	-0.6639805297851562	2.21326708984375	1.665930297851562	-0.6813807983398438	2.4066953125	1.635671936035156	-0.5451505126953125	2.974453125	1.695171875	-0.4043205871582031	3.096252197265625	1.694567321777344	-0.4551624145507813	3.298834716796875	1.565811828613281	-0.6042877807617187	3.37851318359375	1.495749176025391	-0.814780517578125	3.436775634765625	1.5391806640625	-0.8892564697265625
307	10.2	3.022604736328125	1.20085400390625	-0.3931274719238281	2.97287548828125	1.370545501708984	-0.4197457580566406	2.93978271484375	1.509134521484375	-0.4313635559082031	2.95215771484375	1.723841674804687	-0.398171142578125	2.918064697265625	1.688857788085937	-0.3929320983886719	2.77733154296875	1.699332336425781	-0.3681326599121094	2.540700927734375	1.600736022949219	-0.473038330078125	2.42989990234375	1.566606140136719	-0.6745406494140626	2.34915380859375	1.617517028808594	-0.6888092041015625	2.254189208984375	1.662309997558594	-0.7153692016601563	2.406245849609375	1.632214660644531	-0.554891845703125	2.982646728515625	1.687532165527344	-0.412357177734375	3.10829248046875	1.700073913574219	-0.4501898193359375	3.308812255859375	1.578898498535156	-0.6075405883789062	3.34656689453125	1.535666931152344	-0.8358549194335938	3.42601513671875	1.537420715332031	-0.9028218383789063
308	10.233334	3.018018798828125	1.188588409423828	-0.4037675476074219	2.97293359375	1.358280548095703	-0.4254864196777344	2.943711181640625	1.49653564453125	-0.4314853820800781	2.95172509765625	1.708993408203125	-0.3975871887207031	2.917584716796875	1.674405090332031	-0.3967874450683594	2.776593505859375	1.669406921386719	-0.4106566162109375	2.606999267578125	1.615089477539063	-0.6189443969726562	2.503885986328125	1.603431945800781	-0.8242066040039062	2.412447265625	1.605680053710937	-0.8516328735351563	2.353122314453125	1.662240966796875	-0.9206487426757812	2.395145263671875	1.592775512695312	-0.8866853637695312	2.98343359375	1.673037658691406	-0.4075428161621094	3.1101669921875	1.680173767089844	-0.43746484375	3.2875595703125	1.564716369628906	-0.6195809326171875	3.338050537109375	1.530568054199219	-0.8443767700195313	3.421502685546875	1.537856567382812	-0.9039898681640625
309	10.266667	3.011742919921875	1.174202743530274	-0.4099632263183594	2.973224365234375	1.345210388183594	-0.4307140808105469	2.949075927734375	1.484175811767578	-0.4350919189453125	2.95700048828125	1.697600036621094	-0.4120969543457031	2.922513671875	1.663508239746094	-0.4125883483886719	2.78365673828125	1.656359130859375	-0.4385191955566407	2.63943408203125	1.612466918945312	-0.6666181030273437	2.517327880859375	1.575169982910156	-0.8573009643554688	2.46541552734375	1.606304077148438	-0.9308721313476562	2.4109267578125	1.647285766601562	-1.01322021484375	2.44238525390625	1.608426330566406	-0.95962158203125	2.988892333984375	1.660939208984375	-0.4171367492675781	3.117874267578125	1.670461181640625	-0.4314031677246093	3.303219482421875	1.55382763671875	-0.603609375	3.37237646484375	1.504482971191406	-0.8199078369140625	3.4332041015625	1.546410888671875	-0.8910776977539062
310	10.3	3.014166259765625	1.16726643371582	-0.4155826721191406	2.97649560546875	1.338221893310547	-0.4369395751953125	2.952129638671875	1.476968872070312	-0.4426773071289062	2.956596435546875	1.690415283203125	-0.4208167419433594	2.922546875	1.656196472167969	-0.4249718627929687	2.788319091796875	1.650124877929688	-0.468724853515625	2.67581494140625	1.605494812011719	-0.7136132202148437	2.579961181640625	1.567496398925781	-0.9183887329101562	2.5258017578125	1.5931279296875	-0.9923489990234375	2.467592529296875	1.640018920898437	-1.068649536132813	2.501731689453125	1.606958190917969	-1.018699035644531	2.9889560546875	1.653891662597656	-0.4218290405273438	3.11691015625	1.662692687988281	-0.4006180419921875	3.337329833984375	1.547528259277344	-0.2756305236816406	3.521231201171875	1.451263122558594	-0.1716239471435547	3.59944873046875	1.48869921875	-0.1169935913085938
311	10.333334	3.01562890625	1.166496780395508	-0.4160227661132813	2.97821728515625	1.337341491699219	-0.4375291137695312	2.953982177734375	1.475987274169922	-0.4434266357421875	2.9586708984375	1.689256164550781	-0.4216060485839844	2.924625732421875	1.655147888183594	-0.4262154846191406	2.791772705078125	1.648921447753906	-0.4736165771484375	2.689787353515625	1.603991088867188	-0.7227699584960937	2.6050986328125	1.566623718261719	-0.9323175659179688	2.55925048828125	1.592219665527344	-1.011616577148438	2.50982861328125	1.636436706542969	-1.095237670898437	2.5422802734375	1.605254516601562	-1.041716918945313	2.990923828125	1.652682312011719	-0.4221554870605469	3.118349853515625	1.660833801269531	-0.398319091796875	3.33320556640625	1.545990783691406	-0.264189453125	3.512101806640625	1.451677703857422	-0.1505372161865234	3.5875693359375	1.488597045898437	-0.09198500061035156
312	10.366667	3.010615966796875	1.12748998260498	-0.4280307922363281	2.983424072265625	1.301166168212891	-0.4471568298339844	2.964852294921875	1.441306640625	-0.4466863098144531	2.977218505859375	1.655758544921875	-0.4339234008789062	2.943220458984375	1.623024108886719	-0.44544677734375	2.819129638671875	1.638308715820312	-0.5121082153320312	2.745404541015625	1.593173217773437	-0.7720100097656249	2.67955029296875	1.555340026855469	-0.9889893188476563	2.652663818359375	1.584076843261719	-1.075940551757812	2.625966064453125	1.598221252441406	-1.178690307617188	2.620035400390625	1.595228515625	-1.104561645507812	3.00637060546875	1.617552978515625	-0.4246786804199219	3.125933349609375	1.615276000976563	-0.3728109741210938	3.3165498046875	1.533007568359375	-0.1863052673339844	3.47637939453125	1.463913970947265	-0.03178919792175293	3.567022705078125	1.47409423828125	0.01554659748077393
313	10.4	3.002270751953125	1.108801506042481	-0.4415368347167969	2.975878662109375	1.284110443115234	-0.4565089416503906	2.9557001953125	1.424886749267578	-0.4541436767578125	2.98713916015625	1.639052185058594	-0.4495846862792969	2.95148828125	1.608720764160156	-0.463666259765625	2.835328857421875	1.631653259277344	-0.5430661010742187	2.77984375	1.58113330078125	-0.8082361450195312	2.730744384765625	1.5389873046875	-1.030299926757813	2.710689208984375	1.563364013671875	-1.12099169921875	2.698151611328125	1.618523559570312	-1.212708251953125	2.691266357421875	1.588550048828125	-1.152890258789063	3.011416015625	1.598715026855469	-0.435161865234375	3.1232607421875	1.58433203125	-0.3681991577148437	3.27614208984375	1.505834625244141	-0.1461356048583984	3.43149658203125	1.44354541015625	0.01771621322631836	3.5170478515625	1.445573791503906	0.07574678039550781
314	10.433334	2.994737060546875	1.087548316955566	-0.4524997863769532	2.958343017578125	1.257938446044922	-0.4635955505371094	2.9286591796875	1.394311859130859	-0.4622156066894531	2.95740087890625	1.604681274414062	-0.4546733703613281	2.924330078125	1.574668701171875	-0.472174072265625	2.83284375	1.599922668457031	-0.574947265625	2.81209765625	1.561118896484375	-0.84177001953125	2.789814208984375	1.529476196289063	-1.06541748046875	2.7792001953125	1.554411926269531	-1.15566796875	2.77789794921875	1.60500537109375	-1.248510986328125	2.75137744140625	1.583746276855469	-1.18588427734375	2.979815185546875	1.565271789550781	-0.4379675903320313	3.08283349609375	1.55652490234375	-0.3613310852050781	3.211761962890625	1.473365600585937	-0.1324515991210937	3.34964501953125	1.406304931640625	0.03877838134765625	3.430829345703125	1.413941955566406	0.09915316009521484
315	10.466667	2.995207763671875	1.073742141723633	-0.4590809631347657	2.957900634765625	1.244958465576172	-0.4696719360351562	2.927189208984375	1.381897857666016	-0.4684300537109375	2.951460205078125	1.593781799316406	-0.4559495544433594	2.91968505859375	1.563284912109375	-0.4756109313964844	2.841673095703125	1.593312316894531	-0.5887466430664062	2.843552001953125	1.551369873046875	-0.857410400390625	2.839902587890625	1.517087768554688	-1.08302001953125	2.8453828125	1.52524169921875	-1.177262817382813	2.86239111328125	1.578704467773437	-1.267583618164063	2.868734130859375	1.556142272949219	-1.206227416992188	2.973968505859375	1.554304260253906	-0.4387615356445312	3.07277294921875	1.540199035644531	-0.3563895874023438	3.184959716796875	1.4559833984375	-0.1174563903808594	3.293773193359375	1.386208831787109	0.0741329345703125	3.376556396484375	1.377638610839844	0.1331430053710937
316	10.5	2.992146484375	1.055953197479248	-0.4798226318359375	2.95517578125	1.226246475219727	-0.4837691040039063	2.924927978515625	1.362250671386719	-0.4813501281738281	2.95390869140625	1.572174255371094	-0.4721326599121094	2.92220654296875	1.542305358886719	-0.4920352172851563	2.847137451171875	1.579946533203125	-0.6036348876953125	2.877160400390625	1.538164367675781	-0.8686776733398438	2.89985400390625	1.503526031494141	-1.091467163085938	2.894291748046875	1.518273193359375	-1.184216918945312	2.9001396484375	1.568940856933594	-1.2766494140625	2.863075927734375	1.551529296875	-1.216854614257812	2.974750244140625	1.532777954101562	-0.4536762390136719	3.070015625	1.518817016601563	-0.3685958862304687	3.15707373046875	1.435037872314453	-0.1214501876831055	3.229355224609375	1.36521728515625	0.08484738922119141	3.3071611328125	1.34980322265625	0.1478539733886719
317	10.533334	2.98806103515625	1.027946231842041	-0.4793135070800781	2.951906982421875	1.195292327880859	-0.4866251220703125	2.9222080078125	1.329014770507813	-0.4886985168457031	2.947317138671875	1.535481018066406	-0.473598388671875	2.91815966796875	1.506160980224609	-0.496108642578125	2.8574365234375	1.557279968261719	-0.6081505126953125	2.894708740234375	1.529845336914063	-0.8695181884765625	2.92249853515625	1.50755029296875	-1.089431518554687	2.918228515625	1.522269409179688	-1.180644653320313	2.926621826171875	1.561218872070313	-1.276481079101563	2.902626953125	1.535345153808594	-1.21622705078125	2.966793701171875	1.496632263183594	-0.4546083068847656	3.055923583984375	1.4925634765625	-0.3651890869140625	3.129187255859375	1.404887969970703	-0.1200534286499023	3.188232666015625	1.331881286621094	0.08507922363281251	3.24977099609375	1.315752136230469	0.1616990509033203
318	10.566667	2.9936533203125	1.007215801715851	-0.4802856140136719	2.956828857421875	1.176204498291016	-0.4892190246582031	2.926290283203125	1.311222290039062	-0.4918284912109375	2.943951171875	1.5204658203125	-0.4738935852050781	2.9161943359375	1.490072235107422	-0.4977620239257812	2.861132080078125	1.547528076171875	-0.611445068359375	2.912524169921875	1.505324890136719	-0.871327392578125	2.95252197265625	1.470480621337891	-1.090138427734375	2.95841650390625	1.508238067626953	-1.175444946289063	2.96454736328125	1.523109558105469	-1.279096557617188	2.934835693359375	1.532624572753906	-1.208424682617188	2.9644306640625	1.481709808349609	-0.4545070190429688	3.0522294921875	1.477130615234375	-0.3619434509277344	3.108985595703125	1.378541839599609	-0.1134104309082031	3.151606201171875	1.296878265380859	0.09515203857421875	3.1962822265625	1.278242034912109	0.1833929901123047
319	10.6	2.992840087890625	1.002614265203476	-0.4824794311523438	2.956551513671875	1.170321685791016	-0.4918562316894531	2.926546630859375	1.304339111328125	-0.4954156494140625	2.9460703125	1.511837127685547	-0.4782415161132813	2.918530517578125	1.481875427246094	-0.5021761779785157	2.866694091796875	1.539243774414063	-0.6161139526367188	2.92169287109375	1.497509796142578	-0.8731838989257813	2.96549462890625	1.462958312988281	-1.089512817382813	2.977787353515625	1.498448394775391	-1.174319702148438	2.99087109375	1.512262329101563	-1.276646362304688	2.95988525390625	1.504360015869141	-1.211798583984375	2.965708740234375	1.473247650146484	-0.4585683288574219	3.050853515625	1.467446166992187	-0.3649573974609375	3.09319970703125	1.365949493408203	-0.1170401306152344	3.123100830078125	1.282110046386719	0.09094804382324219	3.153105712890625	1.247943572998047	0.1798630981445312
320	10.633334	2.991837158203125	0.9973371880054474	-0.4850234985351562	2.956052734375	1.163898635864258	-0.49438330078125	2.926465576171875	1.29700244140625	-0.498041015625	2.946572021484375	1.503018249511719	-0.4818169555664062	2.91921533203125	1.473270355224609	-0.5055655822753906	2.86708251953125	1.527278564453125	-0.619827392578125	2.926752685546875	1.480866790771484	-0.8730662841796875	2.975511474609375	1.442143524169922	-1.085961181640625	2.992748291015625	1.476343627929688	-1.169709838867188	3.0073701171875	1.486777618408203	-1.271474853515625	2.97995263671875	1.469988189697266	-1.206634521484375	2.96583935546875	1.464716369628906	-0.4620321960449219	3.04913037109375	1.456969085693359	-0.3681128845214844	3.079405517578125	1.350025817871094	-0.1228399276733398	3.10124072265625	1.261452728271484	0.08242279052734375	3.112536376953125	1.21858203125	0.1711148834228516
321	10.666667	2.9871533203125	0.9870628843307495	-0.4998259887695313	2.9525556640625	1.153083145141601	-0.5025077514648437	2.923638916015625	1.285529113769531	-0.4997760925292969	2.952082763671875	1.48963720703125	-0.4883093872070313	2.923511474609375	1.460697235107422	-0.5110585021972657	2.861596435546875	1.498254638671875	-0.6260611572265625	2.9341806640625	1.457171051025391	-0.8751854858398438	2.992189208984375	1.422795288085938	-1.085121704101562	3.001025634765625	1.451406494140625	-1.171630249023438	3.010244873046875	1.475879486083984	-1.2709716796875	2.978802001953125	1.46841845703125	-1.20403173828125	2.969832275390625	1.451246520996094	-0.4679507141113281	3.0542333984375	1.444284240722656	-0.3759761352539063	3.068396484375	1.323232818603516	-0.1376454772949219	3.078342529296875	1.223554702758789	0.06191396713256836	3.085054443359375	1.193383193969727	0.1555101623535156
322	10.7	2.99033251953125	0.985062141418457	-0.51633544921875	2.952266357421875	1.148827392578125	-0.5152505493164062	2.92048095703125	1.279154174804688	-0.5067576293945313	2.939540283203125	1.482160034179687	-0.4897552185058594	2.91121142578125	1.452849090576172	-0.5114841308593751	2.8601123046875	1.488536743164063	-0.6309219970703125	2.936340576171875	1.451328247070312	-0.8771538696289063	2.99726171875	1.419983642578125	-1.084723022460937	3.008655029296875	1.445904144287109	-1.170942016601562	3.021478271484375	1.463818206787109	-1.270364013671875	2.989603271484375	1.445254211425781	-1.20622412109375	2.960251220703125	1.444385040283203	-0.4721669616699219	3.050170654296875	1.44210205078125	-0.3869012145996094	3.061483154296875	1.309339935302734	-0.1574186859130859	3.070128662109375	1.199547012329102	0.03458885955810547	3.078181640625	1.179273590087891	0.129834243774414
323	10.733334	2.993695068359375	0.9793317203521729	-0.521791015625	2.95513671875	1.143331558227539	-0.5180947265625	2.9230166015625	1.273758819580078	-0.5078104858398438	2.94557275390625	1.4766875	-0.4887558288574219	2.916594970703125	1.448013549804688	-0.5106986083984375	2.857849365234375	1.480994110107422	-0.627715576171875	2.933066162109375	1.438887115478516	-0.8740885620117187	2.99418798828125	1.403478057861328	-1.08146240234375	3.011271484375	1.435336517333984	-1.164922729492188	3.022045166015625	1.4456455078125	-1.265889770507812	2.99083544921875	1.432523803710938	-1.200831909179688	2.965781494140625	1.438307403564453	-0.4716222839355469	3.055056396484375	1.425826538085937	-0.3861575622558594	3.060543212890625	1.296606842041016	-0.1537685241699219	3.06415771484375	1.189986831665039	0.04074491500854492	3.067845947265625	1.151504745483398	0.1307226104736328
324	10.766667	2.996847412109375	0.9775710372924805	-0.5282947387695313	2.956750244140625	1.14137727355957	-0.5248827514648438	2.92338232421875	1.271476898193359	-0.5128441772460938	2.935363037109375	1.474404235839844	-0.4843635559082031	2.9074365234375	1.445218933105469	-0.5070775146484375	2.853234375	1.474421722412109	-0.627396728515625	2.9278583984375	1.438691223144531	-0.875223388671875	2.988498779296875	1.408568908691406	-1.083796875	3.0030478515625	1.435268127441406	-1.169611206054687	3.012204345703125	1.444848022460937	-1.270910034179688	2.983185791015625	1.431430999755859	-1.204373168945313	2.958051513671875	1.436392303466797	-0.4695459899902344	3.049460205078125	1.420200042724609	-0.386826904296875	3.06297265625	1.291469268798828	-0.1541969299316406	3.07267138671875	1.185826095581055	0.0408879508972168	3.07092724609375	1.145620941162109	0.1302732543945312
325	10.8	2.996510986328125	0.9773658924102783	-0.5296218872070313	2.956455322265625	1.141543975830078	-0.5238082885742188	2.923090576171875	1.271913513183594	-0.5109701843261719	2.94322119140625	1.47569189453125	-0.4906764221191406	2.91432080078125	1.446684722900391	-0.5126210327148437	2.84901513671875	1.474946380615234	-0.627921875	2.921217041015625	1.437072570800781	-0.8768271484375	2.9808779296875	1.405222839355469	-1.085995971679687	2.995926513671875	1.435827514648437	-1.1706513671875	3.00546630859375	1.444113189697266	-1.272283325195313	2.9738330078125	1.431366302490234	-1.2064111328125	2.964163330078125	1.437336853027344	-0.4739333190917969	3.053794921875	1.421163482666016	-0.3888376159667969	3.07134326171875	1.2914287109375	-0.156281005859375	3.08485009765625	1.18445866394043	0.03847953796386719	3.09661767578125	1.141350738525391	0.1260010147094727
326	10.833334	2.99835888671875	0.978316837310791	-0.5294979248046875	2.95828466796875	1.142640899658203	-0.5248526000976562	2.924831787109375	1.273089630126953	-0.51212158203125	2.9421005859375	1.477057403564453	-0.4898336791992188	2.913429443359375	1.447830505371094	-0.5118516540527344	2.848809814453125	1.474218200683594	-0.6280828247070313	2.91601025390625	1.437306182861328	-0.8787065429687499	2.97050927734375	1.406201782226562	-1.0895400390625	2.981560546875	1.43754458618164	-1.174604614257813	2.987612060546875	1.447128692626953	-1.276456909179688	2.9608369140625	1.432191986083984	-1.20970361328125	2.963771484375	1.438824157714844	-0.4736644592285156	3.054751708984375	1.422915405273438	-0.3898403625488281	3.083138671875	1.292865905761719	-0.1583330688476562	3.10535400390625	1.185830322265625	0.03575731658935547	3.1155556640625	1.144056915283203	0.1241895370483398
327	10.866667	3.000626708984375	0.9817671833038331	-0.5343809204101563	2.95980859375	1.14686442565918	-0.52540087890625	2.926405517578125	1.278022216796875	-0.5106061096191407	2.946708740234375	1.483747589111328	-0.495894775390625	2.916439453125	1.453925323486328	-0.5154820556640625	2.84438330078125	1.475953063964844	-0.6292558593749999	2.908357666015625	1.436070373535156	-0.8820491943359375	2.959390380859375	1.402324890136719	-1.094833862304688	2.96441455078125	1.435965057373047	-1.180230102539062	2.975572265625	1.446958831787109	-1.28218212890625	2.94620556640625	1.428137359619141	-1.217772705078125	2.969051513671875	1.445591186523437	-0.4795732421875	3.063920654296875	1.426367279052734	-0.3996332702636719	3.100691162109375	1.296018493652344	-0.1674632263183594	3.129961181640625	1.188826522827148	0.02727369880676269	3.142948974609375	1.157316802978516	0.1201935958862305
328	10.9	3.003092041015625	0.9835083084106445	-0.5329756469726562	2.964326904296875	1.151084060668945	-0.5223489379882813	2.932533203125	1.284219360351563	-0.5067166748046875	2.957927734375	1.492213897705078	-0.4982398376464844	2.926711181640625	1.462156341552734	-0.5173096923828125	2.8405576171875	1.481218688964844	-0.6235226440429688	2.89805029296875	1.435913635253906	-0.8802200317382812	2.9436484375	1.397594390869141	-1.096194091796875	2.943204833984375	1.433469970703125	-1.182009033203125	2.950081298828125	1.451440582275391	-1.284594116210938	2.936359619140625	1.427789520263672	-1.218565185546875	2.979511962890625	1.453622863769531	-0.480365966796875	3.073613525390625	1.431143859863281	-0.3980466613769531	3.12185693359375	1.2985849609375	-0.1655090637207031	3.16097021484375	1.189146362304688	0.02933573722839355	3.179755126953125	1.166601486206055	0.1250890197753906
329	10.933334	3.006438232421875	0.9853582010269165	-0.5321767578125	2.965595947265625	1.153924667358398	-0.52244189453125	2.9323291015625	1.287857727050781	-0.5068731384277344	2.958134033203125	1.497288757324219	-0.49412939453125	2.926003173828125	1.467427368164063	-0.5129376220703125	2.84004248046875	1.486849090576172	-0.6206822509765625	2.883811279296875	1.446119873046875	-0.8830353393554687	2.9181376953125	1.411734100341797	-1.103587768554688	2.915227294921875	1.431815093994141	-1.195128051757812	2.915579345703125	1.471732025146484	-1.292475952148437	2.932078369140625	1.427581146240234	-1.224905395507812	2.9805458984375	1.457986389160156	-0.477868408203125	3.07965576171875	1.438270843505859	-0.3992145690917969	3.1448515625	1.308368377685547	-0.1667406768798828	3.197697509765625	1.201821517944336	0.02860151290893555	3.223432373046875	1.185762634277344	0.124891960144043
330	10.966667	3.007115234375	0.9890623617172242	-0.5320144653320312	2.966119384765625	1.158840087890625	-0.5223167114257813	2.932811767578125	1.293771057128906	-0.5067970886230468	2.95832861328125	1.50482666015625	-0.4959132995605469	2.925677490234375	1.474523956298828	-0.5139495239257813	2.835986328125	1.492975891113281	-0.6200677490234375	2.86781494140625	1.452953063964844	-0.8861514282226562	2.891057373046875	1.419085540771484	-1.109824096679688	2.88649267578125	1.436005187988281	-1.202598266601562	2.882024658203125	1.512249938964844	-1.276025146484375	2.90621435546875	1.432687194824219	-1.231674072265625	2.981384521484375	1.465436157226562	-0.4797728271484375	3.0844169921875	1.447762512207031	-0.4042819213867188	3.169678955078125	1.319443389892578	-0.1751876525878906	3.239784423828125	1.213557525634766	0.01692613983154297	3.270509765625	1.202082458496094	0.1131484146118164
331	11	3.006517333984375	0.9993175353407859	-0.5304395751953125	2.963980712890625	1.170290817260742	-0.5265478515624999	2.92985693359375	1.306308502197266	-0.5129982299804687	2.95324072265625	1.519051452636719	-0.4994053649902344	2.91995849609375	1.488386199951172	-0.5166136474609375	2.831640380859375	1.504044403076172	-0.6256748046875	2.8421962890625	1.461870971679688	-0.8951599731445312	2.8471259765625	1.426550079345703	-1.121472778320312	2.81350537109375	1.459700775146484	-1.204044311523438	2.78915625	1.503886993408203	-1.298103637695313	2.85818115234375	1.446334259033203	-1.238726440429688	2.977701904296875	1.479420257568359	-0.4849235229492188	3.0859365234375	1.476389190673828	-0.4131497802734375	3.19080859375	1.342954406738281	-0.1927968597412109	3.276934326171875	1.232839904785156	-0.007637858390808105	3.320257568359375	1.224685882568359	0.08480387115478516
332	11.033334	3.00575244140625	1.018707710266113	-0.5273732299804688	2.962123291015625	1.189371047973633	-0.5241553955078125	2.9272744140625	1.325083190917969	-0.5098019104003906	2.947183349609375	1.538234130859375	-0.4981013793945313	2.91420068359375	1.506884338378906	-0.5146013793945312	2.8294560546875	1.519539978027344	-0.6267937011718751	2.8077041015625	1.472138092041016	-0.8946602172851562	2.785133056640625	1.432244659423828	-1.119071655273437	2.7700390625	1.471254638671875	-1.204470336914063	2.76224560546875	1.518736450195312	-1.299712768554687	2.753478271484375	1.489179321289062	-1.23490283203125	2.972519287109375	1.499147369384766	-0.4836875610351563	3.08202001953125	1.498983551025391	-0.413859130859375	3.21541748046875	1.3665205078125	-0.2089791259765625	3.325318359375	1.257090362548828	-0.03651227188110352	3.36890478515625	1.241908706665039	0.0548824462890625
333	11.066667	3.005430908203125	1.040496894836426	-0.5269474487304687	2.960744384765625	1.211029647827149	-0.5258323364257812	2.92609912109375	1.346778930664063	-0.5104870300292969	2.946818603515625	1.560059753417969	-0.5001221923828125	2.9126875	1.528698425292969	-0.51417431640625	2.816570068359375	1.543144409179688	-0.616678955078125	2.786844970703125	1.474487121582031	-0.8793013916015625	2.76046142578125	1.416876861572266	-1.099559326171875	2.72451171875	1.466163879394531	-1.172583374023437	2.67546630859375	1.502589477539062	-1.260154541015625	2.687501953125	1.470014739990234	-1.191688110351562	2.973168701171875	1.520940124511719	-0.4876396789550781	3.08689111328125	1.514022583007812	-0.4251311950683594	3.24027001953125	1.3873759765625	-0.2305759735107422	3.367702880859375	1.282327697753906	-0.06750375366210938	3.41846826171875	1.259692199707031	0.01856133270263672
334	11.1	3.001957275390625	1.062478576660156	-0.5132477416992187	2.962049560546875	1.232295654296875	-0.516914794921875	2.9319091796875	1.368162353515625	-0.5074716186523438	2.956982177734375	1.578862182617188	-0.4996593322753906	2.921752197265625	1.548415954589844	-0.5110531311035156	2.81672412109375	1.571545959472656	-0.6003863525390625	2.745857666015625	1.502381072998047	-0.8518561401367187	2.6826474609375	1.444374603271484	-1.061841674804687	2.64327099609375	1.484115997314453	-1.13759814453125	2.598619140625	1.503191162109375	-1.231460571289062	2.5966591796875	1.470147644042969	-1.153940551757813	2.98313134765625	1.539704162597656	-0.4889512634277344	3.099985107421875	1.534152954101562	-0.4355007019042968	3.26591748046875	1.406682983398438	-0.2564739074707031	3.404130859375	1.300575256347656	-0.1067962951660156	3.47457373046875	1.283223175048828	-0.03595344161987304
335	11.133334	3.00033203125	1.082881278991699	-0.5130694580078125	2.96000830078125	1.252681732177734	-0.517542236328125	2.9306015625	1.388839569091797	-0.5088486633300782	2.95094384765625	1.60018505859375	-0.501487548828125	2.915692626953125	1.568893798828125	-0.5103607788085938	2.807039794921875	1.590534851074219	-0.5957691040039063	2.708521240234375	1.511498321533203	-0.834876708984375	2.623760986328125	1.445341613769531	-1.034754760742187	2.570105224609375	1.477805389404297	-1.105083251953125	2.50752392578125	1.486133087158203	-1.189904174804687	2.54166845703125	1.471373382568359	-1.128482177734375	2.97882568359375	1.561628601074219	-0.4930942687988281	3.09980810546875	1.56353076171875	-0.4492672729492188	3.284512939453125	1.435054016113281	-0.290219970703125	3.437586669921875	1.329217864990234	-0.1553431091308594	3.516537353515625	1.314782867431641	-0.09327857208251954
336	11.166667	3.005154052734375	1.099766220092773	-0.513321044921875	2.964833740234375	1.271328277587891	-0.51643701171875	2.936514404296875	1.408766571044922	-0.5035678100585937	2.957897216796875	1.621919372558594	-0.492684326171875	2.921949951171875	1.590587280273438	-0.5011239013671875	2.803654541015625	1.6061943359375	-0.5766905517578125	2.676198486328125	1.514106262207031	-0.799888671875	2.5628583984375	1.437148986816406	-0.9835795288085938	2.495949462890625	1.481756927490234	-1.034416381835938	2.410501220703125	1.509105560302734	-1.092276245117187	2.46661376953125	1.479806915283203	-1.05369384765625	2.986186767578125	1.58277001953125	-0.4858507080078125	3.109505859375	1.583415771484375	-0.4449332275390625	3.3167841796875	1.455586120605469	-0.3104523315429688	3.489454833984375	1.349249572753906	-0.1976429595947266	3.579474609375	1.321362762451172	-0.1574951934814453
337	11.2	3.013051025390625	1.130472930908203	-0.5121971435546875	2.976603515625	1.306474792480469	-0.5149456176757813	2.95400634765625	1.447304779052734	-0.4973951110839844	2.9871962890625	1.663420959472656	-0.4907808227539063	2.94841796875	1.633248352050781	-0.4957657470703125	2.811644287109375	1.636483581542969	-0.5408067016601562	2.64856982421875	1.53473388671875	-0.7422518920898438	2.5095478515625	1.449549987792969	-0.9096714477539063	2.448515625	1.486763214111328	-0.9752730102539062	2.36523388671875	1.503703369140625	-1.04332080078125	2.41784423828125	1.483022430419922	-0.9942255249023437	3.014583740234375	1.622176513671875	-0.4859061889648438	3.1428857421875	1.602763793945313	-0.4590767211914062	3.365519775390625	1.471838531494141	-0.3416875305175781	3.551178955078125	1.362749053955078	-0.2435336151123047	3.64639990234375	1.335624908447266	-0.2102117462158203
338	11.233334	3.006189697265625	1.148418075561523	-0.5006028442382813	2.969628173828125	1.323306945800781	-0.5055708312988281	2.949081787109375	1.463988616943359	-0.4912560729980469	2.977157958984375	1.679373901367188	-0.4797769775390625	2.93912744140625	1.648542053222656	-0.4835872192382812	2.80036962890625	1.646299926757812	-0.5189853515625	2.614320556640625	1.538792297363281	-0.6935657348632812	2.45363720703125	1.448633483886719	-0.8351561889648438	2.38046044921875	1.489154479980469	-0.883220703125	2.2901875	1.506028228759765	-0.9405399169921875	2.357768310546875	1.486214538574219	-0.9099081420898437	3.005602783203125	1.638957946777344	-0.4776777954101563	3.132193115234375	1.611787292480469	-0.4532578125	3.375537353515625	1.483596374511719	-0.390576416015625	3.57850732421875	1.377062591552734	-0.3374254760742187	3.673783447265625	1.375482208251953	-0.2960753173828125
339	11.266667	3.008816650390625	1.157268936157227	-0.4948090515136719	2.97134521484375	1.332478210449219	-0.5001903686523438	2.950047119140625	1.473566162109375	-0.48690673828125	2.9737177734375	1.690275695800781	-0.4791757202148437	2.93640869140625	1.658266723632813	-0.4762092895507812	2.7936181640625	1.673579833984375	-0.4786897888183594	2.595570556640625	1.564887817382812	-0.6401045532226562	2.49268603515625	1.47795654296875	-0.8302727661132813	2.409217041015625	1.496547210693359	-0.8755257568359375	2.315447509765625	1.498045684814453	-0.9302234497070313	2.378580078125	1.487177429199219	-0.8920428466796875	3.00328369140625	1.650586120605469	-0.4825879211425781	3.131768310546875	1.654457580566406	-0.5131867065429687	3.3845546875	1.544749267578125	-0.5772120971679687	3.59571337890625	1.453347381591797	-0.6296300048828125	3.621298095703125	1.401227783203125	-0.5431378784179688
340	11.3	3.01225390625	1.172784454345703	-0.4727145080566406	2.97891943359375	1.346930755615234	-0.4863880310058594	2.9608232421875	1.487939697265625	-0.4852451782226562	2.99254248046875	1.701782165527344	-0.4753156433105469	2.95550830078125	1.671005493164063	-0.4670478210449219	2.81403271484375	1.683080322265625	-0.455062744140625	2.589949462890625	1.581288696289063	-0.5787636108398437	2.404230712890625	1.495778350830078	-0.686685791015625	2.30954248046875	1.505374664306641	-0.6991375732421875	2.2055166015625	1.515452758789062	-0.7251787719726562	2.275324462890625	1.501967071533203	-0.71489501953125	3.0195244140625	1.661733154296875	-0.4848199462890625	3.14170361328125	1.654938049316406	-0.5318359375	3.37639013671875	1.5222529296875	-0.609886474609375	3.566451416015625	1.410003845214844	-0.6879208984375	3.6048310546875	1.383321197509766	-0.595747314453125
341	11.333334	3.014780029296875	1.187160598754883	-0.4639508666992188	2.97853515625	1.3616376953125	-0.4781003723144531	2.960194580078125	1.503366424560547	-0.4773883972167969	2.99244970703125	1.718390075683594	-0.4704562072753906	2.956474853515625	1.687325317382812	-0.4580916137695312	2.81668115234375	1.693662414550781	-0.4275161743164063	2.573201171875	1.5852041015625	-0.5025190124511719	2.378458740234375	1.496223052978516	-0.5928953247070312	2.28240283203125	1.501167724609375	-0.6005291748046875	2.212863037109375	1.465383819580078	-0.6754042358398438	2.246034912109375	1.502927185058594	-0.6451948852539062	3.018426513671875	1.678233947753906	-0.4831182556152344	3.13127001953125	1.672406677246094	-0.5509171752929688	3.34566064453125	1.518566162109375	-0.6507642211914062	3.51836083984375	1.388248718261719	-0.743383056640625	3.570261474609375	1.370337615966797	-0.6551885986328125
342	11.366667	3.018812255859375	1.205923690795899	-0.4424031372070312	2.977979736328125	1.382138854980469	-0.4664335327148437	2.952490234375	1.525206848144531	-0.4791767578125	2.9936611328125	1.742853393554687	-0.4635725708007812	2.95710888671875	1.711626220703125	-0.4493575744628907	2.819987060546875	1.69548193359375	-0.4012452697753906	2.5636669921875	1.585102416992187	-0.4460049133300781	2.358178466796875	1.499068695068359	-0.527541015625	2.29611279296875	1.468928192138672	-0.5978217163085937	2.26024365234375	1.462449920654297	-0.7021561889648438	2.251549072265625	1.459168609619141	-0.5967083129882812	3.01745458984375	1.701856140136719	-0.4809906921386718	3.12823583984375	1.6851796875	-0.555435791015625	3.33224609375	1.543052856445313	-0.7007568359375	3.502431884765625	1.424497894287109	-0.8219629516601562	3.5541591796875	1.385456726074219	-0.7380254516601562
343	11.4	3.024239990234375	1.206839431762695	-0.4374414978027344	2.985474365234375	1.383662048339844	-0.4611636657714844	2.961781005859375	1.52712060546875	-0.4738659362792969	2.988669921875	1.746898132324219	-0.4555484619140625	2.953577392578125	1.71334130859375	-0.4429634704589844	2.816378173828125	1.714791137695312	-0.3922213134765625	2.568475341796875	1.594356018066406	-0.4555544738769531	2.377438720703125	1.505984436035156	-0.565238525390625	2.298092529296875	1.465466033935547	-0.607341552734375	2.254251220703125	1.472036224365235	-0.7086426391601562	2.255889404296875	1.455864624023437	-0.5907117919921875	3.015661865234375	1.707564880371094	-0.4722010803222656	3.139480224609375	1.706145263671875	-0.5249159545898437	3.327803466796875	1.532055358886719	-0.6562672729492187	3.47697314453125	1.386726989746094	-0.7762608032226562	3.546146240234375	1.366849914550781	-0.6983035888671875
344	11.433334	3.029780517578125	1.208400131225586	-0.41168701171875	2.986074951171875	1.379805572509766	-0.4338253784179688	2.96242138671875	1.519985778808594	-0.4438943786621094	2.977855224609375	1.736333068847656	-0.4395872192382813	2.948244384765625	1.702417114257813	-0.4203078002929688	2.82237353515625	1.697346557617188	-0.3529646301269531	2.63017138671875	1.585092651367187	-0.1895446319580078	2.426498291015625	1.535962463378906	-0.2886206665039063	2.333484375	1.532906616210937	-0.3130604248046875	2.390599365234375	1.478383453369141	-0.3867021179199219	2.31941796875	1.479973205566406	-0.3453343811035156	3.00346142578125	1.698640319824219	-0.4585011291503907	3.11717724609375	1.706377563476563	-0.5239036865234376	3.37773046875	1.615874755859375	-0.5794233398437501	3.46569482421875	1.519850402832031	-0.774673583984375	3.5325673828125	1.518342163085938	-0.8537880249023437
345	11.466667	3.040716064453125	1.21991259765625	-0.4102453002929687	2.99278857421875	1.391177764892578	-0.430405029296875	2.967913330078125	1.531770263671875	-0.4398606567382812	2.99229833984375	1.747895385742188	-0.4281978454589844	2.96664501953125	1.713524230957031	-0.4041441040039063	2.8553115234375	1.719362609863281	-0.3139284973144531	2.663988525390625	1.6262294921875	-0.1362135925292969	2.466959716796875	1.546445739746094	-0.04156676864624023	2.375584228515625	1.56370849609375	-0.06773929595947266	2.481928466796875	1.542686889648437	-0.06701885986328125	2.3657998046875	1.502335296630859	-0.09609432983398437	3.0113779296875	1.710597900390625	-0.4546280517578125	3.10537744140625	1.724525085449219	-0.5461561279296875	3.311028076171875	1.619948608398437	-0.7091536254882812	3.432993408203125	1.539092468261719	-0.8938426513671875	3.50772509765625	1.542282592773438	-0.9661230468749999
346	11.5	3.04929833984375	1.237517608642578	-0.3996563720703125	3.004425537109375	1.413557464599609	-0.4230580444335937	2.9776669921875	1.556703857421875	-0.4384346923828125	3.019875	1.775192932128906	-0.4255212097167969	2.993432861328125	1.74147900390625	-0.3991268615722656	2.8882666015625	1.737550231933594	-0.2968232116699219	2.702204345703125	1.639051879882813	-0.1066204147338867	2.54624365234375	1.556404113769531	0.05322857284545898	2.448294921875	1.545847778320312	0.06152077102661133	2.550271728515625	1.58333154296875	0.03908466720581055	2.43340771484375	1.520622375488281	0.01731985855102539	3.033996337890625	1.736309387207031	-0.4548208618164062	3.123284912109375	1.733584838867188	-0.5560691528320313	3.29333251953125	1.625256530761719	-0.7632443237304688	3.373042236328125	1.540036193847656	-0.9742767333984375	3.418219970703125	1.534075134277344	-1.070479125976562
347	11.533334	3.0544912109375	1.24191845703125	-0.3871792602539063	3.01089599609375	1.418455810546875	-0.4043623657226563	2.9832958984375	1.561333435058594	-0.4164517822265625	3.025363037109375	1.779584411621094	-0.4153289184570312	3.0037275390625	1.746504089355469	-0.3844139404296875	2.919912841796875	1.749021179199219	-0.2644631652832031	2.757154052734375	1.640656677246094	-0.05999058532714844	2.62091748046875	1.549684936523438	0.1119068298339844	2.524306640625	1.544983642578125	0.1309588775634766	2.617886474609375	1.603860717773438	0.1347317657470703	2.4938935546875	1.548739624023437	0.1047384414672852	3.034916748046875	1.740184509277344	-0.4455220642089844	3.106884033203125	1.735540893554687	-0.5592188110351562	3.250853515625	1.623563049316406	-0.7824526977539062	3.29217626953125	1.544987182617187	-1.0059248046875	3.311876708984375	1.543254943847656	-1.110213745117187
348	11.566667	3.061669189453125	1.247060470581055	-0.3803895874023437	3.0172578125	1.423543151855469	-0.3941541748046875	2.99077734375	1.566727233886719	-0.4033711242675782	3.03295849609375	1.784775634765625	-0.4023222351074219	3.013734130859375	1.751274108886719	-0.3703504943847656	2.945516845703125	1.753230834960938	-0.2410145416259766	2.818562744140625	1.644453796386719	-0.01305685901641846	2.713133056640625	1.553148254394531	0.1788878326416016	2.627294921875	1.557496887207031	0.2270149078369141	2.52758056640625	1.535799621582031	0.2694962158203125	2.590937255859375	1.555431396484375	0.2184898834228516	3.0401396484375	1.745848754882813	-0.4336958923339844	3.099115478515625	1.741640319824219	-0.5545387573242188	3.204593017578125	1.625603454589844	-0.7961517333984375	3.20343994140625	1.55134033203125	-1.024653076171875	3.21951806640625	1.549027526855469	-1.129464477539063
349	11.6	3.0629384765625	1.253409271240234	-0.3679746704101562	3.026032958984375	1.431479583740234	-0.3744227600097656	3.00412109375	1.575204284667969	-0.3795312805175781	3.044352783203125	1.792800720214844	-0.3878622436523437	3.032458740234375	1.75942431640625	-0.3525928344726563	2.9810478515625	1.766766235351563	-0.2163473510742188	2.890170654296875	1.653604125976563	0.02527528953552246	2.81560791015625	1.558749938964844	0.2287645263671875	2.743344482421875	1.578611206054688	0.292245849609375	2.664918701171875	1.571450622558594	0.3693489074707031	2.698122314453125	1.573272644042969	0.2519168243408203	3.044999267578125	1.753911010742188	-0.4198525695800781	3.078168212890625	1.751193786621094	-0.5497955322265625	3.145066650390625	1.62599755859375	-0.7994568481445312	3.106402099609375	1.553098510742188	-1.02435986328125	3.12177099609375	1.544975280761719	-1.128672485351562
350	11.633334	3.06355126953125	1.25443571472168	-0.3653315124511719	3.026706298828125	1.432097015380859	-0.3670906982421875	3.009202880859375	1.576077697753906	-0.3694947204589843	3.048726318359375	1.793058776855469	-0.3801839904785156	3.04155322265625	1.759318481445312	-0.3441936645507813	3.021762451171875	1.777497314453125	-0.2013067932128906	2.955407470703125	1.667294921875	0.04858551788330078	2.921083251953125	1.576722045898437	0.2636777038574219	2.866197021484375	1.599536499023438	0.3415142822265625	2.81668115234375	1.599404846191406	0.4396254272460938	2.817502197265625	1.575666748046875	0.3273200378417969	3.044930419921875	1.754725463867187	-0.41240087890625	3.06277001953125	1.756378845214844	-0.5449502563476563	3.087973388671875	1.613360778808594	-0.7917730712890625	2.972321533203125	1.542451354980469	-0.9883958129882813	2.999583740234375	1.549581726074219	-1.0900107421875
351	11.666667	3.066740234375	1.249545181274414	-0.3476318359375	3.03220947265625	1.42710888671875	-0.3488121643066406	3.0082509765625	1.569716003417969	-0.3505425415039062	3.047960205078125	1.785883605957031	-0.3629276123046875	3.045203857421875	1.7517197265625	-0.3269389953613281	3.04865185546875	1.775634582519531	-0.1840208282470703	3.0322392578125	1.669410278320313	0.07474003601074218	2.972658203125	1.586982482910156	0.2867810363769531	2.989149169921875	1.587885498046875	0.3830100402832031	2.967856201171875	1.61599365234375	0.48674169921875	2.937733642578125	1.567115661621094	0.4050584716796875	3.039690185546875	1.748224731445313	-0.3948612365722656	3.0415595703125	1.759622253417969	-0.527704833984375	3.026834716796875	1.618505859375	-0.7754511108398437	2.892982666015625	1.555858154296875	-0.9621957397460937	2.8868876953125	1.556984924316406	-1.067139526367187
352	11.7	3.0736416015625	1.247782043457031	-0.3269248352050781	3.038955078125	1.426178375244141	-0.3243405151367187	3.012941162109375	1.569126586914062	-0.3227418518066406	3.055857421875	1.785434448242188	-0.3397854309082031	3.056478271484375	1.751109619140625	-0.3035231628417969	3.08157470703125	1.770877807617187	-0.1614337463378906	3.1104287109375	1.666156188964844	0.09829805755615234	3.0875390625	1.5899814453125	0.3208001098632812	3.100147216796875	1.592988525390625	0.4180409545898437	3.1334443359375	1.574128173828125	0.5212588500976563	3.066045166015625	1.561678161621094	0.4393880004882812	3.04313330078125	1.747843078613281	-0.370692626953125	3.02141064453125	1.760624938964844	-0.5022804260253906	2.978788818359375	1.618106567382813	-0.7475538330078125	2.8268330078125	1.540190124511719	-0.9151683959960938	2.76701171875	1.546600158691406	-1.001986755371094
353	11.733334	3.0757099609375	1.243832397460938	-0.3144067077636719	3.040870361328125	1.421337036132813	-0.3084537963867188	3.01568408203125	1.563769836425781	-0.304660400390625	3.055852783203125	1.779171691894531	-0.326982421875	3.060762451171875	1.745070129394531	-0.2911280822753906	3.1101103515625	1.770825073242188	-0.1572137756347656	3.18790966796875	1.663219482421875	0.08968952178955078	3.20495703125	1.579907592773437	0.3090805969238281	3.225515869140625	1.616879760742187	0.3971330261230469	3.269084228515625	1.6350625	0.4960651245117187	3.21930029296875	1.610480224609375	0.433781005859375	3.03969287109375	1.741659790039062	-0.3559771423339844	3.00171044921875	1.75265771484375	-0.4833974914550781	2.90505908203125	1.607002380371094	-0.7093131103515625	2.7382392578125	1.519340576171875	-0.8551248168945312	2.664130859375	1.552884948730469	-0.9218030395507812
354	11.766667	3.08038330078125	1.245892791748047	-0.3006020202636719	3.048037353515625	1.426029510498047	-0.2899201354980468	3.022030029296875	1.570008605957031	-0.2812997131347656	3.06027978515625	1.787582702636719	-0.3124546813964844	3.070916015625	1.75328662109375	-0.2771339721679688	3.141843505859375	1.755946105957031	-0.1485217895507812	3.25760400390625	1.659426696777344	0.09214751434326172	3.30863818359375	1.592548400878906	0.315144287109375	3.354291259765625	1.599427368164063	0.4026637268066406	3.414959228515625	1.588699768066406	0.4950401611328125	3.358033447265625	1.58897802734375	0.438316650390625	3.038934326171875	1.749517028808594	-0.3383321533203125	2.98217041015625	1.748727844238281	-0.4609698791503906	2.829762939453125	1.604507141113281	-0.66019482421875	2.650843994140625	1.508571380615234	-0.7907183227539063	2.55995654296875	1.536987243652344	-0.8385006103515625
355	11.8	3.081111083984375	1.239434158325195	-0.2951827087402344	3.0493017578125	1.420033142089844	-0.2823460388183594	3.02381689453125	1.564401184082031	-0.27205078125	3.062536865234375	1.78230712890625	-0.3046223754882812	3.076056884765625	1.747331237792969	-0.2707902526855469	3.161071533203125	1.743147888183594	-0.1505763549804688	3.31620166015625	1.657793029785156	0.07241797637939452	3.406742919921875	1.596235290527344	0.28484912109375	3.467228759765625	1.59380810546875	0.3634623718261719	3.4575947265625	1.613669311523438	0.4725904541015625	3.394144775390625	1.567095153808594	0.4093707275390625	3.03805615234375	1.744790771484375	-0.3287366638183594	2.957660888671875	1.735471252441406	-0.4374194946289062	2.768494873046875	1.602710632324219	-0.612818603515625	2.577027587890625	1.508800994873047	-0.7272318725585938	2.48111279296875	1.513348815917969	-0.7740575561523437
356	11.833334	3.08158642578125	1.234003005981445	-0.2855365905761719	3.048447998046875	1.411840270996094	-0.2691695556640625	3.0208974609375	1.55374267578125	-0.2553611450195313	3.05016259765625	1.770331359863281	-0.28838525390625	3.0686279296875	1.735546936035156	-0.2577362365722656	3.17272509765625	1.735891174316406	-0.1560206451416015	3.368769775390625	1.653517700195313	0.02820156478881836	3.491010498046875	1.586324096679688	0.2187359161376953	3.505036376953125	1.571618225097656	0.3146436462402344	3.4736455078125	1.54562255859375	0.4168267822265625	3.455135498046875	1.533918273925781	0.3398246154785156	3.0236904296875	1.733121337890625	-0.3093998413085938	2.925847412109375	1.7194443359375	-0.3997710876464844	2.724560791015625	1.591102966308594	-0.5584917602539062	2.52173095703125	1.498263366699219	-0.6446463012695313	2.419352783203125	1.480837097167969	-0.6635579223632813
357	11.866667	3.07988134765625	1.225773452758789	-0.2799855651855468	3.047088134765625	1.399180480957031	-0.2578140563964844	3.02064892578125	1.537740051269531	-0.2398666229248047	3.031154296875	1.750220458984375	-0.2797742004394531	3.0566552734375	1.717736694335938	-0.253649169921875	3.1699296875	1.723930786132812	-0.1673769989013672	3.39317041015625	1.634375671386719	-0.03303074645996094	3.556107177734375	1.556772094726563	0.1115373992919922	3.6211689453125	1.572774291992188	0.180293701171875	3.533227294921875	1.574700317382812	0.1181003723144531	3.616656494140625	1.541745971679688	0.2156634368896484	3.003544921875	1.712128479003906	-0.2942624206542969	2.89613134765625	1.692659545898437	-0.3668860168457031	2.66453125	1.557868896484375	-0.4505371398925781	2.46762060546875	1.445661895751953	-0.5094337463378906	2.417685791015625	1.454903289794922	-0.59946728515625
358	11.9	3.087490478515625	1.224628723144531	-0.2771337585449219	3.05614453125	1.399569915771484	-0.2524649505615235	3.029506103515625	1.53889013671875	-0.2310828704833984	3.03721435546875	1.755473449707031	-0.2577359313964844	3.065010498046875	1.721097412109375	-0.2359225921630859	3.189498779296875	1.719704223632812	-0.164007568359375	3.43198828125	1.625454956054687	-0.06622476196289062	3.61349560546875	1.541012634277344	0.0535223617553711	3.694823486328125	1.527909484863281	0.1044469528198242	3.592629150390625	1.554969543457031	0.07925933837890625	3.70485546875	1.507878540039063	0.1442183074951172	3.008105712890625	1.718023742675781	-0.2724388732910156	2.884211669921875	1.693904663085938	-0.3119728088378906	2.660292724609375	1.5485087890625	-0.406398681640625	2.460618896484375	1.426225372314453	-0.4376776123046875	2.415468994140625	1.432838317871094	-0.5314397583007813
359	11.933334	3.087292724609375	1.216188095092773	-0.2769227294921875	3.05519140625	1.388012878417969	-0.2514311981201172	3.0254833984375	1.5238115234375	-0.2265437469482422	3.023568115234375	1.738112243652344	-0.2433181304931641	3.054312255859375	1.70433935546875	-0.2269013214111328	3.18714990234375	1.699466064453125	-0.1782720336914063	3.436525634765625	1.592079895019531	-0.1444080505371094	3.616929931640625	1.488523773193359	-0.04709680557250977	3.710393798828125	1.490654327392578	-0.0283790340423584	3.6069140625	1.515508361816406	-0.03937177658081055	3.723936767578125	1.492461669921875	0.01921203422546387	2.994468505859375	1.70093359375	-0.2560059204101562	2.86947900390625	1.689174682617188	-0.2905748291015625	2.6627333984375	1.54168359375	-0.4055920715332031	2.475008056640625	1.404552642822266	-0.3995064697265625	2.41476953125	1.408470794677734	-0.4825410766601563
360	11.966667	3.09381201171875	1.214969116210938	-0.274677734375	3.062316162109375	1.386136871337891	-0.2472842864990234	3.036037353515625	1.522528625488281	-0.2239268798828125	3.030824951171875	1.735749450683594	-0.2457842864990234	3.064039794921875	1.702390686035156	-0.2345168151855469	3.20300146484375	1.704907287597656	-0.2097605438232422	3.450866455078125	1.591297973632813	-0.22119873046875	3.621420166015625	1.514398803710937	-0.08905850219726562	3.689821533203125	1.577221923828125	-0.0686300277709961	3.585067138671875	1.59700244140625	-0.073319091796875	3.67175390625	1.639854248046875	-0.05540137100219727	2.999985595703125	1.69846142578125	-0.2517904968261719	2.87089501953125	1.684243713378906	-0.2511693267822266	2.642620361328125	1.527799133300781	-0.2240515747070312	2.4903017578125	1.431143432617187	-0.07825557708740234	2.39037841796875	1.421958679199219	-0.05789536285400391
361	12	3.092963134765625	1.212851791381836	-0.268087890625	3.06264013671875	1.384419799804687	-0.2399581146240234	3.0380478515625	1.521407165527344	-0.2168064880371094	3.033253662109375	1.735704772949219	-0.2301454925537109	3.066740966796875	1.701724975585937	-0.2214881439208984	3.205537353515625	1.695064086914063	-0.1952472991943359	3.44093798828125	1.556114440917969	-0.1924669494628906	3.618949951171875	1.434933807373047	-0.1132929916381836	3.69607763671875	1.485226837158203	-0.08888978576660156	3.6062890625	1.534586730957031	-0.05844093704223633	3.649218505859375	1.573822448730469	-0.08508367919921875	3.0019267578125	1.698755737304688	-0.2363899536132812	2.87310791015625	1.690077697753906	-0.252349105834961	2.649014892578125	1.524824523925781	-0.2448503723144531	2.511237548828125	1.405738189697266	-0.1005642242431641	2.419044189453125	1.417338592529297	-0.05714736175537109
362	12.033334	3.0907080078125	1.204991653442383	-0.2583526000976563	3.06306396484375	1.377630584716797	-0.2326603851318359	3.040112060546875	1.51516796875	-0.2099554748535156	3.04158349609375	1.729975769042969	-0.2200276184082031	3.074124755859375	1.694852966308594	-0.2119892425537109	3.2127607421875	1.686880615234375	-0.1843007659912109	3.4414990234375	1.539975769042969	-0.1523158569335938	3.582284423828125	1.415718292236328	-0.01995320701599121	3.66823291015625	1.453583892822266	-0.003322819232940674	3.591260009765625	1.527876892089844	4.332023859024048e-05	3.63670556640625	1.540310607910156	-0.07250630187988281	3.009123291015625	1.694014770507812	-0.2267386779785156	2.8799033203125	1.689787475585937	-0.2426532135009766	2.658325439453125	1.520802490234375	-0.2542467041015625	2.530389892578125	1.393741027832031	-0.1072334365844727	2.44068994140625	1.402329315185547	-0.05796674728393555
363	12.066667	3.09326171875	1.197264907836914	-0.2558424224853516	3.068314208984375	1.370018249511719	-0.2198375396728516	3.051831298828125	1.510388671875	-0.2018222808837891	3.060110107421875	1.726759887695313	-0.2141380004882812	3.092286865234375	1.68986181640625	-0.2149499664306641	3.231314453125	1.658135925292969	-0.2225458526611328	3.450209228515625	1.490110260009766	-0.214875732421875	3.6168525390625	1.37214321899414	-0.1053470611572266	3.669744873046875	1.422365325927734	-0.04263194656372071	3.601054443359375	1.485149078369141	0.01206071281433106	3.63360107421875	1.515880615234375	-0.07605046081542968	3.02519189453125	1.6920361328125	-0.211352783203125	2.9027802734375	1.671873474121094	-0.1681327819824219	2.74201611328125	1.541778686523438	0.02251700973510742	2.627268798828125	1.450314727783203	0.2055959320068359	2.5601865234375	1.435883605957031	0.2831783447265625
364	12.1	3.098338623046875	1.189379653930664	-0.2531932525634766	3.07401025390625	1.361503112792969	-0.2171822204589844	3.057554931640625	1.501231262207031	-0.1985459899902344	3.0599033203125	1.716945678710938	-0.2100478668212891	3.09247900390625	1.680908081054687	-0.2143974456787109	3.22581298828125	1.647911499023437	-0.2513761749267578	3.4019697265625	1.462513610839844	-0.352418212890625	3.5651435546875	1.377142211914062	-0.2133110198974609	3.60232568359375	1.387813659667969	-0.1256489868164062	3.602343017578125	1.452860961914062	-0.04003580474853516	3.61576123046875	1.476700378417969	-0.1179731140136719	3.026334228515625	1.681589111328125	-0.2039750671386719	2.912022705078125	1.65845947265625	-0.1446242065429688	2.78922314453125	1.531736572265625	0.07300570678710938	2.703218994140625	1.440062835693359	0.2700363464355469	2.641817138671875	1.450941802978515	0.3522267456054687
365	12.133334	3.103369873046875	1.181517196655273	-0.2513456420898437	3.08030224609375	1.353963195800781	-0.2163886108398438	3.064844482421875	1.493957580566406	-0.1993678741455078	3.066791015625	1.7094970703125	-0.2125870208740234	3.098845947265625	1.673351806640625	-0.2191477966308594	3.227296630859375	1.635607604980469	-0.2670531921386719	3.381178466796875	1.493693450927734	-0.4452037353515625	3.536398193359375	1.354550048828125	-0.5440528564453125	3.519302001953125	1.300014923095703	-0.6209151611328125	3.559709716796875	1.371488616943359	-0.5515546264648438	3.581811767578125	1.331827972412109	-0.67804052734375	3.033717041015625	1.6742919921875	-0.203711181640625	2.9261943359375	1.652518676757813	-0.1324600372314453	2.8323134765625	1.539439453125	0.1059560775756836	2.766404296875	1.455581024169922	0.313814208984375	2.719486328125	1.466673645019531	0.4049817199707031
366	12.166667	3.1007138671875	1.156935592651367	-0.2304194946289063	3.0799814453125	1.332302642822266	-0.2123430938720703	3.063722900390625	1.473268218994141	-0.2105443420410156	3.057982421875	1.689194702148437	-0.2080982818603516	3.08795947265625	1.654775573730469	-0.225278076171875	3.20503076171875	1.643012390136719	-0.3051963806152344	3.3454150390625	1.484981842041016	-0.4810364074707031	3.47387744140625	1.350257446289063	-0.6174299926757812	3.54262841796875	1.356068603515625	-0.6839063720703125	3.46573486328125	1.378080780029297	-0.6120606689453125	3.55568310546875	1.358833526611328	-0.7257012329101562	3.02901123046875	1.652255737304688	-0.1936190338134766	2.92866845703125	1.644928527832031	-0.1099553146362305	2.883884521484375	1.537039733886719	0.1446878967285156	2.843139892578125	1.446305480957031	0.356159912109375	2.819257568359375	1.469467559814453	0.4538085632324219
367	12.2	3.0920244140625	1.139733947753906	-0.2249720306396484	3.07459521484375	1.313572570800781	-0.2116680908203125	3.05969677734375	1.452841339111328	-0.2097430114746094	3.056951904296875	1.66604150390625	-0.208178466796875	3.083516357421875	1.6315927734375	-0.2287928771972656	3.18792529296875	1.62660693359375	-0.3225216369628906	3.302098876953125	1.470867279052734	-0.5132265014648437	3.408365234375	1.338156921386719	-0.664829833984375	3.486341064453125	1.357835388183594	-0.7145918579101562	3.392375	1.362590759277344	-0.66550244140625	3.497894775390625	1.334121154785156	-0.7602611694335938	3.030166259765625	1.630033630371094	-0.1898097686767578	2.942327880859375	1.643978149414063	-0.09615019226074219	2.924544921875	1.539966918945312	0.159462158203125	2.90456396484375	1.452885284423828	0.3721301574707031	2.89457421875	1.474155029296875	0.4712084350585938
368	12.233334	3.092421142578125	1.126237365722656	-0.2206199035644531	3.0749921875	1.300604797363281	-0.2090223999023438	3.059485107421875	1.440142333984375	-0.2081295623779297	3.0620517578125	1.653833557128906	-0.2100066986083984	3.0859716796875	1.618328186035156	-0.2322604675292969	3.180435546875	1.603263000488281	-0.3354676513671875	3.2666318359375	1.447098724365234	-0.5408491821289062	3.3403876953125	1.315718078613281	-0.7123915405273438	3.39547509765625	1.296224945068359	-0.7870264282226562	3.33710693359375	1.344590545654297	-0.7124082641601562	3.399818359375	1.287921203613281	-0.8299502563476563	3.0360087890625	1.618722778320313	-0.1887625427246094	2.964755859375	1.642162170410156	-0.08325112152099609	2.96971875	1.544889953613281	0.17624560546875	2.969544921875	1.463837463378906	0.3927775573730469	2.97064453125	1.477731506347656	0.4938829040527344
369	12.266667	3.090079345703125	1.108931076049805	-0.21550341796875	3.0712705078125	1.284207275390625	-0.2050112152099609	3.0546337890625	1.424390808105469	-0.2032154541015625	3.054915771484375	1.639287780761719	-0.2045319519042969	3.077914306640625	1.603897216796875	-0.2284591064453125	3.165144287109375	1.583128845214844	-0.3379222717285156	3.221385986328125	1.431913146972656	-0.5588137817382812	3.269555419921875	1.304714965820313	-0.743768310546875	3.320946044921875	1.272981475830078	-0.8175042724609375	3.26887255859375	1.333891479492187	-0.7466649780273438	3.325662353515625	1.258856109619141	-0.857240234375	3.03044384765625	1.603654968261719	-0.1817272338867187	2.969865966796875	1.626015319824219	-0.06869644165039063	3.01237744140625	1.533440490722656	0.1907316741943359	3.0458310546875	1.456155090332031	0.4074308776855469	3.051518798828125	1.479738403320312	0.5071503601074219
370	12.3	3.084738525390625	1.096022552490234	-0.2154774932861328	3.06815576171875	1.273390869140625	-0.2023465728759766	3.052967041015625	1.415251434326172	-0.1962375640869141	3.05757421875	1.632573547363281	-0.1954840698242188	3.07579736328125	1.596658203125	-0.2235267791748047	3.14439892578125	1.573268371582031	-0.3469464721679688	3.1748193359375	1.415502136230469	-0.5721962280273437	3.19985205078125	1.283048278808594	-0.7612896118164062	3.2648173828125	1.255947326660156	-0.8271697998046875	3.188100341796875	1.314023376464844	-0.7777113037109376	3.250419677734375	1.244530670166016	-0.8907171020507813	3.036193603515625	1.596711120605469	-0.1690149688720703	2.9884521484375	1.617112731933594	-0.04801042556762695	3.05584375	1.520539794921875	0.2081321563720703	3.10739306640625	1.440168731689453	0.423036865234375	3.11584423828125	1.47703890991211	0.5197078857421875
371	12.333334	3.085752685546875	1.090931968688965	-0.2152658233642578	3.06935888671875	1.268520050048828	-0.2023892211914063	3.0543515625	1.410548706054688	-0.1963297882080078	3.06067578125	1.628050659179687	-0.1966023406982422	3.07791552734375	1.591844421386719	-0.2249783935546875	3.140689208984375	1.564367797851562	-0.3508037109375	3.13348095703125	1.402309326171875	-0.575290771484375	3.1277509765625	1.266287384033203	-0.7637112426757813	3.18482861328125	1.232566253662109	-0.8338480224609375	3.119485595703125	1.306755401611328	-0.789636474609375	3.169109130859375	1.219362396240234	-0.8928309936523438	3.0396767578125	1.592427490234375	-0.1694202423095703	2.997644287109375	1.612641845703125	-0.04614159393310547	3.081318359375	1.516724731445313	0.2057271270751953	3.1459013671875	1.436893035888672	0.4175519409179688	3.164748046875	1.452650512695312	0.5185203857421875
372	12.366667	3.07158447265625	1.063302940368652	-0.2036363372802734	3.057234130859375	1.242807357788086	-0.1921920013427734	3.044707763671875	1.386311950683594	-0.1845404968261719	3.05305712890625	1.605731811523437	-0.1856293792724609	3.064747314453125	1.569125061035156	-0.2169481658935547	3.1093642578125	1.554768676757813	-0.3537232055664062	3.09401123046875	1.381747131347656	-0.5726860961914062	3.081256591796875	1.236540420532227	-0.7564819946289062	3.086716796875	1.207652389526367	-0.8493297729492187	3.09055859375	1.20842805480957	-0.9585462036132812	3.105421875	1.198227630615234	-0.8785336303710938	3.03672021484375	1.569895263671875	-0.1549270324707031	3.0171162109375	1.583917053222656	-0.0241186466217041	3.1232705078125	1.5045390625	0.2279350280761719	3.208307373046875	1.438387481689453	0.4396502685546875	3.24298583984375	1.434139556884766	0.5385219116210938
373	12.4	3.070138916015625	1.045156044006348	-0.2021298675537109	3.055690185546875	1.225206008911133	-0.1896454010009766	3.042140625	1.369131195068359	-0.1822937774658203	3.048483642578125	1.589293579101563	-0.1882751617431641	3.059310302734375	1.552005187988281	-0.2193690643310547	3.097451904296875	1.530658813476562	-0.357707275390625	3.0573193359375	1.348871643066406	-0.5674614868164063	3.0299267578125	1.19467399597168	-0.7431877441406251	3.0430615234375	1.179785736083984	-0.8388751220703125	3.062525390625	1.160772659301758	-0.9451077880859375	3.041225341796875	1.153852554321289	-0.8668511352539062	3.03362939453125	1.553857421875	-0.1561104583740234	3.0261376953125	1.549600891113281	-0.02292202377319336	3.152187744140625	1.490808135986328	0.2267037658691406	3.253222900390625	1.44137890625	0.4368639526367187	3.2827763671875	1.435337066650391	0.5376705322265625
374	12.433334	3.064547119140625	1.019155544281006	-0.2000164947509766	3.049869140625	1.196570861816406	-0.1847734375	3.03575634765625	1.338415679931641	-0.1755966491699219	3.03581982421875	1.554792541503906	-0.1969743347167969	3.046937744140625	1.51619970703125	-0.2251993865966797	3.085406982421875	1.50954736328125	-0.3629400634765625	3.02601123046875	1.329257141113281	-0.5643389892578125	2.97835986328125	1.176733337402344	-0.7329261474609375	2.971708740234375	1.165002593994141	-0.828415771484375	2.93643994140625	1.143858947753906	-0.9285146484375	2.981239990234375	1.132660980224609	-0.8522428588867188	3.02275830078125	1.521796936035156	-0.1625381011962891	3.03179345703125	1.530957458496094	-0.03146065711975098	3.167110595703125	1.481595336914062	0.2109689331054687	3.276088134765625	1.440341156005859	0.4153030395507812	3.31908056640625	1.434045227050781	0.5096104125976563
375	12.466667	3.0601298828125	1.004981795310974	-0.2012368316650391	3.042813720703125	1.182062423706055	-0.1836207122802734	3.026727783203125	1.323637756347656	-0.1722652893066406	3.033287109375	1.539699890136719	-0.1970611572265625	3.042977783203125	1.500322174072266	-0.2247819519042969	3.080136962890625	1.488643035888672	-0.3626496887207031	3.0018544921875	1.302619506835938	-0.5522965087890624	2.935848876953125	1.146688140869141	-0.7115396728515625	2.926048583984375	1.130029113769531	-0.8060874633789062	2.886479736328125	1.108913848876953	-0.9046533203125	2.930888671875	1.083221755981445	-0.8166957397460938	3.01949560546875	1.5076396484375	-0.1619833984375	3.031025390625	1.52106298828125	-0.03137913322448731	3.17821630859375	1.469264617919922	0.2037384033203125	3.297740966796875	1.426156158447266	0.4018841857910156	3.34826416015625	1.428018249511719	0.4926617736816406
376	12.5	3.060337646484375	0.9920799555778503	-0.1971572265625	3.039828369140625	1.16864079284668	-0.1823498992919922	3.023318115234375	1.309790313720703	-0.1706438751220703	3.03143701171875	1.524782897949219	-0.1993631591796875	3.040029052734375	1.484921173095703	-0.2265395355224609	3.073554443359375	1.468575317382812	-0.3645056457519531	2.97410595703125	1.281491394042969	-0.5418154296875	2.889290771484375	1.125466110229492	-0.69091845703125	2.8641025390625	1.114698204040527	-0.7832091674804688	2.82414111328125	1.097285461425781	-0.8820531616210937	2.8460791015625	1.096756340026855	-0.8072412719726563	3.018213623046875	1.493565765380859	-0.1634835662841797	3.03760400390625	1.504924530029297	-0.03393878173828125	3.189211669921875	1.459308410644531	0.1988248443603516	3.311760498046875	1.421331787109375	0.3954939270019531	3.360935546875	1.418915985107422	0.4867112121582031
377	12.533334	3.0620888671875	0.9792723770141601	-0.1953052062988281	3.0350517578125	1.154750762939453	-0.1830845794677734	3.014006591796875	1.295070587158203	-0.1725783843994141	3.02660791015625	1.5093134765625	-0.2016554718017578	3.036248046875	1.469292327880859	-0.2280392150878906	3.076320068359375	1.447533538818359	-0.3631549987792969	2.959083984375	1.262881439208984	-0.5309378051757813	2.86044873046875	1.108118682861328	-0.6718320922851563	2.82449267578125	1.086249244689941	-0.7581795654296875	2.77782421875	1.049033679962158	-0.8479332275390625	2.78323828125	1.088965728759766	-0.766505126953125	3.01090966796875	1.478524566650391	-0.1665621948242187	3.023614990234375	1.491096466064453	-0.03659687805175781	3.18841259765625	1.438722717285156	0.1847467956542969	3.322077392578125	1.395102416992188	0.3721674194335938	3.373595458984375	1.401035217285156	0.4616536254882813
378	12.566667	3.06035888671875	0.9701962585449219	-0.1861587524414063	3.031039306640625	1.146201141357422	-0.1763941192626953	3.011570068359375	1.287192596435547	-0.1640947875976562	3.02798583984375	1.501938354492188	-0.1941558532714844	3.03490771484375	1.461542694091797	-0.2211855010986328	3.06793017578125	1.447039215087891	-0.3597546081542969	2.943927734375	1.254263763427734	-0.5149188232421875	2.839643798828125	1.092645942687988	-0.6452071533203125	2.788597412109375	1.068215545654297	-0.72331005859375	2.73443359375	1.012523107528686	-0.79866650390625	2.75527392578125	1.061282733917236	-0.7367366943359375	3.013683837890625	1.471408538818359	-0.1579727172851562	3.03836328125	1.475282470703125	-0.02863791656494141	3.200569091796875	1.429849395751953	0.197561767578125	3.332824951171875	1.391914794921875	0.3883888549804688	3.385518798828125	1.392857482910156	0.4778723449707031
379	12.6	3.06063623046875	0.9662403335571289	-0.1880252227783203	3.03065234375	1.144459243774414	-0.17701611328125	3.0105771484375	1.287217926025391	-0.1640230255126953	3.030149658203125	1.504756805419922	-0.1930174560546875	3.035902099609375	1.463957427978516	-0.2208880462646484	3.063995849609375	1.439786529541016	-0.3611526489257812	2.934232666015625	1.240182952880859	-0.5093857116699219	2.825326171875	1.07264981842041	-0.633797607421875	2.762603759765625	1.051245525360107	-0.705615966796875	2.691021240234375	1.015009473800659	-0.7803719482421875	2.73296484375	1.043050914764404	-0.7251898803710938	3.015932861328125	1.473747436523438	-0.1563132019042969	3.041411865234375	1.473823577880859	-0.0253017692565918	3.20846728515625	1.420503265380859	0.2003234252929688	3.345311767578125	1.375939056396484	0.3903378295898438	3.398090087890625	1.385990417480469	0.4808096618652344
380	12.633334	3.05983447265625	0.9508036766052246	-0.1902460327148437	3.03115380859375	1.130423843383789	-0.1763670043945313	3.011472900390625	1.274220581054688	-0.1620755310058594	3.008995361328125	1.494525360107422	-0.18930859375	3.016771728515625	1.454376495361328	-0.2182827606201172	3.0383642578125	1.432265838623047	-0.3611507568359375	2.9190419921875	1.220844924926758	-0.5057445678710938	2.818120849609375	1.043938323974609	-0.6272528076171875	2.749941162109375	1.03259077835083	-0.6973776245117187	2.67101416015625	1.016417985916138	-0.772986083984375	2.715895263671875	1.026784736633301	-0.7064622802734375	2.999983642578125	1.461771118164062	-0.1519606781005859	3.035970703125	1.459462127685547	-0.02241338729858398	3.208492919921875	1.409637420654297	0.2026360321044922	3.348481201171875	1.367649291992187	0.3932102355957031	3.398359130859375	1.372473022460937	0.4866356201171875
381	12.666667	3.060181640625	0.9454110107421875	-0.1899846801757812	3.03076220703125	1.124431770324707	-0.1755336151123047	3.00986328125	1.267731536865234	-0.1614651184082031	3.00303466796875	1.487601409912109	-0.1871914978027344	3.01107568359375	1.447870666503906	-0.21646533203125	3.030727294921875	1.428745300292969	-0.359693603515625	2.919601806640625	1.213241348266602	-0.5034967651367187	2.826330078125	1.032369106292725	-0.6241925659179688	2.753464599609375	1.015730459213257	-0.6879351806640625	2.687364013671875	0.9772540626525879	-0.7673126220703125	2.718374755859375	1.014970952033997	-0.695407470703125	2.99519384765625	1.454539764404297	-0.1500103302001953	3.033043212890625	1.454300720214844	-0.02130286407470703	3.20438134765625	1.406789611816406	0.2042886962890625	3.34278076171875	1.366371704101562	0.3956525268554688	3.3968251953125	1.372801177978516	0.4863423156738281
382	12.7	3.05967919921875	0.9448185348510743	-0.19039599609375	3.0311201171875	1.123623916625976	-0.1758367919921875	3.009629150390625	1.266666687011719	-0.1629026489257812	3.000271240234375	1.48589599609375	-0.1897134399414062	3.00887841796875	1.446193084716797	-0.2187031097412109	3.02906201171875	1.426946929931641	-0.3615632934570313	2.92015771484375	1.210553405761719	-0.5046952819824219	2.828458984375	1.029115646362305	-0.6248798217773438	2.754198486328125	1.015415694236755	-0.6874176025390625	2.69172607421875	0.9776465854644776	-0.769732666015625	2.720228759765625	1.009335076332092	-0.6955028686523438	2.9927080078125	1.452990844726562	-0.1524635467529297	3.029595947265625	1.451133636474609	-0.02375146675109863	3.19817431640625	1.406158416748047	0.2037473907470703	3.33485498046875	1.368124145507812	0.3962711181640625	3.390706787109375	1.366016998291016	0.48583154296875
383	12.733334	3.060606689453125	0.9459625053405761	-0.1902327117919922	3.033265380859375	1.12541414642334	-0.1750836334228516	3.012227783203125	1.268929870605469	-0.1621724395751953	2.997725830078125	1.488661682128906	-0.1875398559570312	3.007389404296875	1.449273284912109	-0.2168593444824219	3.028725341796875	1.428217315673828	-0.3597034301757813	2.92781298828125	1.209655960083008	-0.5068595886230469	2.842140380859375	1.026797473907471	-0.6305587158203125	2.76745263671875	1.015524802207947	-0.6934925537109375	2.710160400390625	0.9777186737060547	-0.779862548828125	2.733244140625	1.009407527923584	-0.7010340576171875	2.990806640625	1.455231262207031	-0.15044677734375	3.0273349609375	1.449241149902344	-0.02137665367126465	3.1926025390625	1.403280303955078	0.2093225555419922	3.326908203125	1.364375183105469	0.4041447143554687	3.378266357421875	1.364469696044922	0.4967102355957031
384	12.766667	3.059905029296875	0.9492753639221192	-0.1856632843017578	3.030117431640625	1.128607666015625	-0.1712385711669922	3.00404931640625	1.271749145507812	-0.1620047302246094	3.005099853515625	1.491879943847656	-0.1900947570800781	3.0131728515625	1.451535217285156	-0.2186830749511719	3.037960205078125	1.429291229248047	-0.3609584655761719	2.93496875	1.214338287353516	-0.5125382690429687	2.848216552734375	1.034128414154053	-0.63983544921875	2.80927294921875	1.00067251175642	-0.7238123168945313	2.7397509765625	0.9761796569824219	-0.8060676879882812	2.781049072265625	0.9821702785491944	-0.7371629028320312	2.994643310546875	1.459402130126953	-0.152906005859375	3.02507470703125	1.455208312988281	-0.02203713417053223	3.183968505859375	1.410011688232422	0.2136449890136719	3.3128056640625	1.37202294921875	0.4126323547363281	3.3684833984375	1.372425994873047	0.5028064880371094
385	12.8	3.05498876953125	0.9624867401123047	-0.1841992797851562	3.0278505859375	1.141010986328125	-0.1721131744384766	3.004869873046875	1.283617156982422	-0.163816162109375	3.000278076171875	1.501636016845703	-0.1946551818847656	3.009865234375	1.461466491699219	-0.2223457946777344	3.036799072265625	1.434312438964844	-0.3622258605957031	2.9511923828125	1.221232696533203	-0.5230133666992187	2.87931884765625	1.042406558990479	-0.6579694213867188	2.835280029296875	1.018141149520874	-0.741716064453125	2.778208251953125	0.9881294240951538	-0.8303566284179688	2.811688720703125	0.998371269583702	-0.7594603271484375	2.99020166015625	1.469615814208984	-0.1574815826416016	3.010921875	1.469516876220703	-0.02569301414489746	3.166345458984375	1.421763427734375	0.2091449279785156	3.291698486328125	1.381633331298828	0.4077507629394531	3.331029296875	1.394957183837891	0.5043819580078125
386	12.833334	3.059067626953125	0.9740769023895264	-0.1881580963134766	3.02957080078125	1.152057189941406	-0.17473193359375	3.003354736328125	1.294084320068359	-0.1671310272216797	3.001861572265625	1.512794799804687	-0.1922127838134766	3.013033447265625	1.473339904785156	-0.2202984619140625	3.04939306640625	1.448091979980469	-0.358330810546875	2.9754501953125	1.237433868408203	-0.5276735229492188	2.91266259765625	1.06106774520874	-0.670032958984375	2.872762939453125	1.043158939361572	-0.7573337402343751	2.823872802734375	1.017343404769897	-0.8519315795898438	2.866286865234375	1.004322812080383	-0.7708693237304688	2.989227294921875	1.479864135742188	-0.1566791381835937	2.9997685546875	1.476859100341797	-0.02377615928649902	3.149314208984375	1.435299224853516	0.2158681182861328	3.26969384765625	1.400160675048828	0.4183446350097656	3.304279052734375	1.411406494140625	0.5169883422851562
387	12.866667	3.058521240234375	0.9895083103179931	-0.190993896484375	3.030033203125	1.165668655395508	-0.1797588958740234	3.003725830078125	1.306122192382813	-0.1760651397705078	3.00056591796875	1.522267211914063	-0.2008810424804688	3.015072021484375	1.483543395996094	-0.2273988494873047	3.065046875	1.467236236572266	-0.3606766052246094	2.991934326171875	1.265766906738281	-0.5360895385742187	2.92955810546875	1.097355186462402	-0.68367236328125	2.902771728515625	1.072773826599121	-0.7730695190429687	2.855238037109375	1.042339691162109	-0.8654925537109375	2.918785400390625	1.030421144485474	-0.7930255126953125	2.985265869140625	1.489419067382812	-0.1671821136474609	2.982965087890625	1.504809631347656	-0.03630116653442383	3.11830859375	1.459343444824219	0.2071115264892578	3.227963134765625	1.421271179199219	0.4118968200683594	3.24052197265625	1.418153289794922	0.5149990234375
388	12.9	3.060864501953125	1.006280204296112	-0.19510546875	3.03125634765625	1.183878997802734	-0.1835630340576172	3.004774658203125	1.325579162597656	-0.1786658325195312	3.00013720703125	1.544107055664063	-0.1993744201660156	3.015322265625	1.505688323974609	-0.2267682495117188	3.066343994140625	1.485303192138672	-0.3604864501953125	3.015511962890625	1.287654968261719	-0.5514055175781249	2.97245849609375	1.122008369445801	-0.711790771484375	2.952731689453125	1.099252494812012	-0.8043966674804688	2.934201171875	1.069577278137207	-0.9079188232421875	2.981010009765625	1.049077972412109	-0.8073089599609375	2.984640869140625	1.510171844482422	-0.1661860961914063	2.9796455078125	1.517552001953125	-0.03349007797241211	3.101387939453125	1.477986083984375	0.2208622894287109	3.198100341796875	1.444545166015625	0.4352123718261719	3.209041748046875	1.445150451660156	0.539489013671875
389	12.933334	3.059323974609375	1.034022212982178	-0.1970142669677734	3.03219677734375	1.212684951782227	-0.1870830993652344	3.00763037109375	1.3552421875	-0.1841977996826172	3.005746826171875	1.575087036132813	-0.1972796173095703	3.022232666015625	1.537411804199219	-0.2252291564941406	3.079100830078125	1.511204895019531	-0.3560317687988281	3.045739501953125	1.315347595214844	-0.5538054809570313	3.018	1.150797424316406	-0.7196785278320312	3.011852783203125	1.130929504394531	-0.815123046875	2.975905029296875	1.104340118408203	-0.9152045288085937	3.026225341796875	1.094036575317383	-0.8362705688476563	2.98809521484375	1.540027282714844	-0.1661661224365234	2.966265380859375	1.534469116210937	-0.03467124557495117	3.077362060546875	1.507825805664063	0.2271242065429687	3.1669208984375	1.484943542480469	0.446728759765625	3.22438818359375	1.515917358398438	0.5291947021484374
390	12.966667	3.062006591796875	1.046930408477783	-0.1982380981445312	3.034455322265625	1.227134948730469	-0.1882019805908203	3.00945166015625	1.370917694091797	-0.1858554840087891	3.008367919921875	1.592825073242187	-0.1967740325927734	3.026380615234375	1.55509912109375	-0.2244933013916016	3.09012939453125	1.530618530273438	-0.3538702087402344	3.077293212890625	1.336757354736328	-0.5593665771484375	3.06417041015625	1.175494522094727	-0.733033203125	3.094939453125	1.156679992675781	-0.8247391967773438	3.099800048828125	1.136447128295898	-0.9333431396484375	3.092151123046875	1.119099899291992	-0.8429644165039063	2.98897119140625	1.557148193359375	-0.1667065734863281	2.956760498046875	1.54709423828125	-0.03642182159423828	3.05659130859375	1.519517700195312	0.2324717254638672	3.138617431640625	1.496242736816406	0.457201171875	3.186364990234375	1.545743347167969	0.537995849609375
391	13	3.06327734375	1.06682413482666	-0.2031819000244141	3.03486669921875	1.245802352905274	-0.1928227996826172	3.009801025390625	1.388718536376953	-0.1907575225830078	3.0064658203125	1.609576232910156	-0.19240380859375	3.026144287109375	1.573463745117187	-0.2206100006103516	3.099793701171875	1.556388061523438	-0.3448599548339844	3.11083544921875	1.369779083251953	-0.5548722534179688	3.11860888671875	1.214052612304688	-0.7320014648437499	3.12235009765625	1.214460021972656	-0.8299002075195312	3.109068603515625	1.190483764648437	-0.9363661499023438	3.073514404296875	1.230868499755859	-0.8602816772460937	2.986220703125	1.572668151855469	-0.1649904174804687	2.951691650390625	1.554850463867187	-0.03695384979248047	3.025797607421875	1.542519714355469	0.2394980010986328	3.08570458984375	1.531657470703125	0.4705777282714844	3.103789794921875	1.566990295410156	0.5683126220703125
392	13.033334	3.06326611328125	1.081835624694824	-0.2043838043212891	3.036578125	1.261079742431641	-0.1953699340820312	3.01315380859375	1.404227447509766	-0.1942793121337891	3.00373828125	1.62482666015625	-0.1953374786376953	3.02692431640625	1.589476196289062	-0.2217520141601562	3.112488525390625	1.583621887207031	-0.3391482849121094	3.150047607421875	1.406341827392578	-0.553972412109375	3.1792490234375	1.258913391113281	-0.7357816162109375	3.178541259765625	1.258613983154297	-0.8337113647460938	3.1608369140625	1.233749298095703	-0.9392818603515625	3.16476123046875	1.246162948608398	-0.8659526977539063	2.9821259765625	1.587204467773438	-0.1700572814941406	2.94316943359375	1.573292358398438	-0.04286478424072265	2.9750009765625	1.555340026855469	0.2411593933105469	2.999161865234375	1.539772155761719	0.4782963562011719	3.077335205078125	1.576494079589844	0.5387888793945312
393	13.066667	3.05698388671875	1.11000528717041	-0.2030522308349609	3.031200927734375	1.286332794189453	-0.2007061614990234	3.010201904296875	1.42725244140625	-0.2012335357666016	3.004068115234375	1.644040222167969	-0.2022280578613281	3.030405517578125	1.609132934570312	-0.2242561492919922	3.13207763671875	1.614136535644531	-0.3244067993164063	3.1849296875	1.453548797607422	-0.5426331787109375	3.228368408203125	1.3195546875	-0.72658984375	3.24155615234375	1.304990570068359	-0.8207536010742188	3.237917724609375	1.266314270019531	-0.9214616088867188	3.234864013671875	1.284875274658203	-0.8495890502929687	2.97851171875	1.607264038085938	-0.1815611877441406	2.93258740234375	1.606171203613281	-0.05848234939575195	2.9278642578125	1.573516662597656	0.2208499908447266	2.91908349609375	1.545348571777344	0.4536129150390625	3.010524658203125	1.572799194335937	0.4937630310058594
394	13.1	3.060865234375	1.133178329467774	-0.2039444274902344	3.0364736328125	1.310434753417969	-0.2014380493164062	3.01673974609375	1.452121490478516	-0.2023554992675781	3.00382861328125	1.669497253417969	-0.2032606201171875	3.033011962890625	1.635402221679688	-0.2233317260742188	3.14236279296875	1.638138244628906	-0.3160349426269531	3.225239013671875	1.481773010253906	-0.5293617553710938	3.29431494140625	1.350948455810547	-0.7088982543945312	3.307353271484375	1.353389312744141	-0.8045667114257813	3.2933984375	1.363827117919922	-0.911537109375	3.293677001953125	1.328824615478516	-0.8317872314453125	2.97779931640625	1.631684020996094	-0.1846800384521484	2.917657958984375	1.626207702636719	-0.06740853118896484	2.885936767578125	1.594332092285156	0.2114087371826172	2.85573193359375	1.566833862304688	0.4434222106933594	2.940282470703125	1.607885498046875	0.4879263916015625
395	13.133334	3.0607001953125	1.152726165771484	-0.2072429809570313	3.03675927734375	1.330662078857422	-0.2034065399169922	3.017799072265625	1.472906463623047	-0.2076657104492187	3.00965283203125	1.691195861816406	-0.2012808380126953	3.040088623046875	1.657022338867188	-0.2197210388183594	3.1579404296875	1.653777221679688	-0.30221826171875	3.2629736328125	1.511827697753906	-0.5171422119140625	3.3591962890625	1.384749816894531	-0.6877225341796875	3.38167333984375	1.384934967041016	-0.7820070190429688	3.38883837890625	1.361602233886719	-0.887998779296875	3.37533544921875	1.370830810546875	-0.8153623046875	2.980978515625	1.653253540039063	-0.1868508453369141	2.905864501953125	1.644330261230469	-0.07821508789062501	2.83113916015625	1.608486328125	0.1928210906982422	2.76481591796875	1.577636108398437	0.4176396484375	2.852744384765625	1.611806213378906	0.4622789306640625
396	13.166667	3.0631494140625	1.168440170288086	-0.21345703125	3.04192578125	1.348256530761719	-0.2075081634521484	3.025233154296875	1.492119567871094	-0.2083118286132813	3.030540283203125	1.712255859375	-0.1976153259277344	3.0596689453125	1.676263732910156	-0.2158739624023437	3.182130615234375	1.674579040527344	-0.2937976379394531	3.312813720703125	1.540765441894531	-0.5029842224121094	3.42377001953125	1.427224151611328	-0.6769579467773438	3.474583984375	1.420947204589844	-0.7602623901367187	3.550232177734375	1.414667236328125	-0.8394914550781249	3.461158203125	1.435684814453125	-0.803859619140625	2.9987900390625	1.675616455078125	-0.1848383483886719	2.90300732421875	1.666216247558594	-0.09225933074951172	2.7814296875	1.624480102539062	0.1631380462646485	2.67360107421875	1.589025939941406	0.3728974609375	2.719726806640625	1.628463195800781	0.4589295959472656
397	13.2	3.069736328125	1.182852493286133	-0.2128245239257812	3.045289794921875	1.363005462646484	-0.2047904205322266	3.02672607421875	1.507290374755859	-0.2065889129638672	3.03470654296875	1.728588745117188	-0.2040576324462891	3.064697998046875	1.691361450195312	-0.2186990051269531	3.19314453125	1.682685974121094	-0.2871754455566407	3.361083251953125	1.562045654296875	-0.4787466430664062	3.50128564453125	1.461649963378906	-0.6407240600585937	3.574621826171875	1.440372467041016	-0.7025045166015625	3.64207177734375	1.390427581787109	-0.7739503784179688	3.574618408203125	1.420775756835937	-0.7437083740234375	3.001358154296875	1.692734069824219	-0.1922721862792969	2.8926591796875	1.679906005859375	-0.1147144927978516	2.73785205078125	1.63145263671875	0.1223065338134766	2.603545654296875	1.590919494628906	0.3165164794921875	2.659574951171875	1.6501240234375	0.3838991394042969
398	13.233334	3.0720966796875	1.20921516418457	-0.2129661102294922	3.049805419921875	1.389497406005859	-0.2008485717773437	3.035618896484375	1.53430810546875	-0.2043969879150391	3.0507666015625	1.755308410644531	-0.2081590576171875	3.08174365234375	1.716672241210937	-0.2151971740722656	3.218958740234375	1.68356787109375	-0.2520340423583984	3.4040390625	1.574353149414062	-0.4346319580078125	3.55885986328125	1.483020050048828	-0.5886092529296875	3.61542431640625	1.459723541259766	-0.6655097045898437	3.665877197265625	1.406335357666016	-0.7477473754882813	3.627876220703125	1.433923828125	-0.6880264282226562	3.014481201171875	1.720896667480469	-0.2020014801025391	2.89443212890625	1.701507141113281	-0.1452322845458984	2.704732421875	1.649740783691406	0.06428205871582031	2.5445244140625	1.606513305664063	0.2372335205078125	2.5866884765625	1.657777160644531	0.31962646484375
399	13.266667	3.07144091796875	1.226772811889648	-0.2157557067871094	3.044232177734375	1.405024169921875	-0.2012023162841797	3.030028076171875	1.54878271484375	-0.2080892181396484	3.0388271484375	1.768383972167969	-0.2207778015136719	3.071495849609375	1.730929077148438	-0.2205145568847656	3.21439404296875	1.709978698730469	-0.2081650085449219	3.4501630859375	1.568487915039062	-0.2621165771484375	3.65028125	1.445194458007812	-0.2700062561035156	3.723365234375	1.422247802734375	-0.3305523986816406	3.79281298828125	1.36951904296875	-0.3968961791992188	3.76240478515625	1.483187103271484	-0.2502162780761719	3.00331103515625	1.733143432617188	-0.2189750366210937	2.8751474609375	1.723168273925781	-0.1835202026367188	2.671023681640625	1.658217712402344	0.005242466926574707	2.497551513671875	1.603965881347656	0.1591386871337891	2.533930908203125	1.66077978515625	0.2397695159912109
400	13.3	3.071533203125	1.234515686035156	-0.2248830718994141	3.043530517578125	1.412581268310547	-0.2084770202636719	3.02992822265625	1.556619018554688	-0.2109640808105469	3.0476591796875	1.775991088867187	-0.2197087707519531	3.078669189453125	1.737449157714844	-0.2146369781494141	3.216859130859375	1.716463256835937	-0.1759465026855469	3.44870703125	1.558837219238281	-0.1773264617919922	3.63044091796875	1.425325439453125	-0.110115837097168	3.72523876953125	1.4333525390625	-0.1323142700195312	3.82932275390625	1.412722442626953	-0.1598567047119141	3.75871142578125	1.483958984375	-0.1239190826416016	3.011185302734375	1.741923156738281	-0.2239834136962891	2.87826806640625	1.748274780273438	-0.2142845153808594	2.647048095703125	1.680786499023438	-0.0607066764831543	2.452185546875	1.624620910644531	0.06441191101074219	2.488183837890625	1.654484497070313	0.1586283416748047
401	13.333334	3.07461962890625	1.239231689453125	-0.2271607055664062	3.038934326171875	1.414697174072266	-0.2103298187255859	3.0223095703125	1.557489990234375	-0.2128121643066406	3.0480244140625	1.774611022949219	-0.2226329193115234	3.076427001953125	1.735574829101562	-0.2121022186279297	3.204406982421875	1.706693969726563	-0.1524876861572266	3.435760986328125	1.551603454589844	-0.1473914489746094	3.6146123046875	1.410784545898438	-0.09401207733154297	3.70256591796875	1.450876678466797	-0.08509579467773437	3.794915283203125	1.504812347412109	-0.06441530609130859	3.71763134765625	1.497944946289063	-0.05815508270263672	3.011834228515625	1.741722595214844	-0.2319073181152344	2.880561279296875	1.745697814941406	-0.2499963684082031	2.629613525390625	1.68105322265625	-0.1341768188476563	2.428179931640625	1.626776794433594	-0.02220135879516602	2.4568125	1.6587041015625	0.07311300659179687
402	13.366667	3.076683837890625	1.245668533325195	-0.2283963928222656	3.034582763671875	1.419322479248047	-0.2123532562255859	3.012029052734375	1.560962341308594	-0.2123105926513672	3.023998046875	1.778560913085937	-0.2253832702636719	3.054250244140625	1.741765991210937	-0.2127210540771484	3.182264404296875	1.718723205566406	-0.1515165405273438	3.406967529296875	1.555233825683594	-0.1526403656005859	3.570023193359375	1.408144348144531	-0.07405628967285156	3.66000390625	1.440673461914062	-0.05916849899291992	3.7599873046875	1.477182861328125	-0.03732684326171875	3.67674951171875	1.453425689697266	-0.01994906425476074	2.99060546875	1.743285949707031	-0.2356692962646484	2.861943359375	1.742765502929688	-0.2662430419921875	2.595781005859375	1.682617919921875	-0.1906712341308594	2.382653076171875	1.634475463867187	-0.1009908905029297	2.39828125	1.654890808105469	4.96208667755127e-05
403	13.4	3.078355224609375	1.247515075683594	-0.2324441375732422	3.034203125	1.419537719726562	-0.2171546020507812	3.0094990234375	1.559877197265625	-0.2155290222167969	3.024458984375	1.776061462402344	-0.2253198547363281	3.053181640625	1.739055053710937	-0.2110393371582031	3.17530810546875	1.712003112792969	-0.1420880279541016	3.408259765625	1.563783264160156	-0.1430559844970703	3.5792412109375	1.424074127197266	-0.07269519805908203	3.665729736328125	1.465072631835938	-0.06292048263549804	3.7719365234375	1.484235748291016	-0.05991648483276367	3.674830322265625	1.456608917236328	-0.009047441482543946	2.99173486328125	1.741476989746094	-0.2382358245849609	2.867906982421875	1.744659851074219	-0.2820812072753906	2.5923076171875	1.708529479980469	-0.2386318511962891	2.37171240234375	1.6787138671875	-0.1643280029296875	2.34461181640625	1.777077941894531	-0.1463943786621094
404	13.433334	3.07486376953125	1.254661560058594	-0.2447879180908203	3.026433349609375	1.4258681640625	-0.2356220245361328	2.994872314453125	1.564746215820312	-0.2338047180175781	3.00060595703125	1.780700378417969	-0.2521408843994141	3.028315185546875	1.74605517578125	-0.2314579467773437	3.137256103515625	1.725938659667969	-0.1414222106933594	3.37325732421875	1.583520141601563	-0.1281658325195313	3.561941650390625	1.456485168457031	-0.08449372100830078	3.657713134765625	1.460988250732422	-0.07711859130859375	3.761758544921875	1.482616180419922	-0.05839735412597656	3.660476806640625	1.457553985595703	-0.01880414772033692	2.972249267578125	1.743804931640625	-0.2684439697265625	2.859768798828125	1.750862487792969	-0.3358670654296875	2.595363037109375	1.718031860351563	-0.4257333374023438	2.390851806640625	1.681929260253906	-0.3167135925292969	2.419731201171875	1.6974853515625	-0.2185090179443359
405	13.466667	3.07738818359375	1.260716278076172	-0.2499111633300781	3.030800048828125	1.434041320800781	-0.2418130798339844	3.0027646484375	1.574907104492187	-0.2413901977539062	3.02001220703125	1.792369201660156	-0.255963623046875	3.044185791015625	1.755974060058594	-0.2329990081787109	3.147371826171875	1.741546875	-0.1336602630615234	3.406501708984375	1.683578552246094	-0.05039118194580078	3.592830078125	1.621411743164062	0.07598323822021484	3.67136279296875	1.676564086914063	0.08991111755371094	3.773177978515625	1.712131591796875	0.1043722229003906	3.691059814453125	1.679569152832031	0.1260142593383789	2.991547607421875	1.756684509277344	-0.2756773376464844	2.882625732421875	1.764059997558594	-0.3506483154296875	2.6148427734375	1.718451293945312	-0.4319644165039063	2.404942626953125	1.674575622558594	-0.3321637573242188	2.426013671875	1.701379150390625	-0.2334779815673828
406	13.5	3.076414306640625	1.267282989501953	-0.2525992736816406	3.028530517578125	1.441852935791016	-0.2488453063964844	2.997993408203125	1.583341064453125	-0.2490994262695312	3.0320322265625	1.7995283203125	-0.2746031188964844	3.05141552734375	1.762932495117187	-0.247045166015625	3.16112939453125	1.755325134277344	-0.152428970336914	3.394191162109375	1.721187927246094	-0.0002167969942092896	3.563256591796875	1.688916931152344	0.1603473205566406	3.630083984375	1.735854919433594	0.2140212097167969	3.711560302734375	1.760699523925781	0.28308447265625	3.661027099609375	1.732419677734375	0.2352156982421875	3.002947265625	1.764272216796875	-0.2951441345214844	2.898010986328125	1.770830200195312	-0.3773524169921875	2.632249267578125	1.708469116210938	-0.4618369750976563	2.417766357421875	1.659248962402344	-0.3702331237792969	2.4319755859375	1.691266357421875	-0.2710136413574219
407	13.533334	3.074288818359375	1.276283111572266	-0.2698548583984375	3.02881494140625	1.453941345214844	-0.2646847534179688	2.99461328125	1.596518188476562	-0.2610733337402344	3.035651123046875	1.815396118164063	-0.2769082336425781	3.050425537109375	1.777462951660156	-0.2471884155273437	3.14848388671875	1.773130920410156	-0.1377575988769531	3.345124755859375	1.735481140136719	0.06390287017822266	3.487493408203125	1.701732604980469	0.2522563934326172	3.5558310546875	1.720671569824219	0.3213671875	3.631657958984375	1.711880859375	0.4021104736328125	3.5775908203125	1.745284973144531	0.3496001281738281	3.009070068359375	1.780582824707031	-0.3025870361328125	2.910829345703125	1.773671569824219	-0.3952666625976562	2.671430419921875	1.695288146972656	-0.5380272827148438	2.444857666015625	1.6380830078125	-0.5990726318359375	2.371187255859375	1.648748657226562	-0.6754015502929688
408	13.566667	3.071528076171875	1.275535583496094	-0.2755994873046875	3.02475439453125	1.453856658935547	-0.2697192077636719	2.99504638671875	1.598245483398438	-0.2661531677246094	3.041490234375	1.817504028320313	-0.278387939453125	3.0513935546875	1.779545349121094	-0.2463099822998047	3.133614013671875	1.777082702636719	-0.1235233001708984	3.282682861328125	1.738152160644531	0.1170751342773438	3.389989990234375	1.702519897460937	0.32853466796875	3.464591064453125	1.718407470703125	0.3925132751464844	3.54914599609375	1.705763366699219	0.4644196166992188	3.451985107421875	1.715859252929687	0.43776806640625	3.0181484375	1.782549377441406	-0.3073550720214844	2.93385302734375	1.7729111328125	-0.4135982055664063	2.728834716796875	1.689530029296875	-0.6026942138671875	2.5037451171875	1.641588073730469	-0.6801587524414062	2.453496826171875	1.646323059082031	-0.7747247314453125
409	13.6	3.063971923828125	1.267474456787109	-0.2862535705566406	3.022257568359375	1.445756744384766	-0.2846582946777344	2.992819580078125	1.589144104003906	-0.283454833984375	3.037550537109375	1.807160766601563	-0.2943175964355469	3.04293212890625	1.770432250976563	-0.2603657531738282	3.10630859375	1.781843505859375	-0.1285357360839844	3.21161962890625	1.744739196777344	0.1321813354492188	3.270553466796875	1.713912658691406	0.3607463989257813	3.325298583984375	1.749812316894531	0.434782470703125	3.398974365234375	1.762478698730469	0.51669873046875	3.321747802734375	1.740163452148437	0.4744415588378906	3.01940576171875	1.771397827148438	-0.3252973327636719	2.9533095703125	1.769670166015625	-0.4429675903320313	2.7662783203125	1.688855285644531	-0.6479096069335938	2.5704111328125	1.639863342285156	-0.7796102294921875	2.562778564453125	1.653657104492188	-0.88484716796875
410	13.633334	3.0567314453125	1.26175048828125	-0.296160888671875	3.0169921875	1.437305938720703	-0.294474609375	2.9897001953125	1.578589477539063	-0.2927990112304688	3.033609130859375	1.7931396484375	-0.2976703491210937	3.034817626953125	1.757012512207031	-0.2639198913574219	3.080470947265625	1.781748901367187	-0.1293566284179687	3.137842041015625	1.751124206542969	0.1417725067138672	3.13456689453125	1.735585388183594	0.3752486877441406	3.173243896484375	1.765964477539062	0.4590370178222656	3.210935302734375	1.771883422851563	0.5611660766601563	3.173056884765625	1.763269958496094	0.4943298950195312	3.01993798828125	1.757938781738281	-0.3301628723144531	2.976561279296875	1.774102600097656	-0.4545157775878906	2.8371064453125	1.685346313476562	-0.685566162109375	2.662559326171875	1.647768371582031	-0.8413856811523438	2.598094970703125	1.649438232421875	-0.9237556762695313
411	13.666667	3.046485595703125	1.258162475585938	-0.3056315612792969	3.00879248046875	1.432292755126953	-0.3039824523925782	2.985824462890625	1.572849853515625	-0.3017452087402344	3.026414794921875	1.785817565917969	-0.2989446716308594	3.023604248046875	1.749749633789063	-0.2659696960449219	3.050318603515625	1.774123596191406	-0.1278615417480469	3.0514599609375	1.74915234375	0.1469826202392578	3.007330078125	1.738215209960937	0.3741080017089844	3.020068359375	1.772082824707031	0.4632071228027344	3.04068359375	1.7818720703125	0.5686785278320312	3.017876220703125	1.765613525390625	0.497565185546875	3.017873046875	1.751115478515625	-0.3329189758300781	3.00072509765625	1.777949401855469	-0.460337158203125	2.91058544921875	1.687552307128906	-0.7108897094726563	2.749586669921875	1.652081481933594	-0.8777464599609375	2.71193603515625	1.654170715332031	-0.97418017578125
412	13.7	3.042802978515625	1.250636932373047	-0.3071010437011719	3.0025166015625	1.424215759277344	-0.3074076232910156	2.97500048828125	1.5639873046875	-0.3065994262695312	3.019134033203125	1.77620361328125	-0.300373046875	3.0117177734375	1.740481140136719	-0.2677288818359375	3.022418212890625	1.76730517578125	-0.1278981552124023	2.96517578125	1.745952331542969	0.1412680206298828	2.877399658203125	1.738562561035156	0.3555272827148437	2.872071533203125	1.774993713378906	0.4443788146972656	2.860509521484375	1.817514587402344	0.54289892578125	2.8673857421875	1.76930908203125	0.4789444580078125	3.014012939453125	1.741365478515625	-0.3349002380371094	3.024873779296875	1.772811950683594	-0.4619708251953125	2.966012939453125	1.686918884277344	-0.7232191772460937	2.849929931640625	1.650195983886719	-0.9237429809570312	2.817038818359375	1.649883178710938	-1.021937255859375
413	13.733334	3.03415234375	1.242187210083008	-0.3136421203613281	2.9972265625	1.415695678710938	-0.3184357604980469	2.974205322265625	1.555673706054687	-0.3202275085449219	3.011731201171875	1.767984741210938	-0.3079148254394531	3.00055126953125	1.732163208007813	-0.2767883605957031	2.98945068359375	1.7551025390625	-0.1368968200683594	2.880518798828125	1.732652221679687	0.1144726257324219	2.741649658203125	1.729962829589844	0.2986824035644531	2.7306591796875	1.767922973632813	0.3859315490722656	2.713715576171875	1.782583435058594	0.4910512390136719	2.7427333984375	1.756326538085938	0.4252483825683594	3.01251220703125	1.733264282226562	-0.3426413879394531	3.036422607421875	1.755421447753906	-0.4693272094726563	3.042260498046875	1.667287719726563	-0.735111083984375	2.947713134765625	1.655755432128906	-0.948439453125	2.928315673828125	1.649309509277344	-1.049523803710938
414	13.766667	3.029813232421875	1.228761245727539	-0.3232383117675781	2.994345703125	1.401434661865234	-0.3284482727050781	2.966537109375	1.539596374511719	-0.3323860168457031	3.0004111328125	1.750829345703125	-0.31533544921875	2.984931640625	1.715242431640625	-0.286326416015625	2.9529296875	1.740395935058594	-0.1510062255859375	2.798582275390625	1.721478454589844	0.07357992553710938	2.616783203125	1.720763366699219	0.2132716827392578	2.58817529296875	1.749587768554687	0.29935986328125	2.5517236328125	1.753233276367188	0.3996938781738281	2.568684326171875	1.743243286132813	0.3273614196777344	3.006593994140625	1.716245544433594	-0.3492158813476562	3.0528017578125	1.742880920410156	-0.4677703247070312	3.10203759765625	1.66859912109375	-0.7314522094726562	3.03893212890625	1.66221728515625	-0.9547935791015625	3.064359619140625	1.640982971191406	-1.051780883789063
415	13.8	3.024175048828125	1.218058441162109	-0.3328583984375	2.988604736328125	1.390664001464844	-0.3379579772949219	2.95977392578125	1.528566223144531	-0.3422262268066406	2.99350830078125	1.739170593261719	-0.3189940185546875	2.97375634765625	1.703617919921875	-0.2926857299804688	2.917919189453125	1.725993713378906	-0.1648622436523438	2.718686279296875	1.704029968261719	0.02061672592163086	2.514437744140625	1.697624206542969	0.1244314270019531	2.476025390625	1.73079541015625	0.2049272155761719	2.42162939453125	1.741107788085937	0.2962362670898437	2.447256103515625	1.7314541015625	0.2245120086669922	3.003881591796875	1.70473095703125	-0.351965576171875	3.066203369140625	1.729137145996094	-0.4633690185546875	3.162631103515625	1.65775	-0.71443212890625	3.145153076171875	1.643819519042969	-0.9454623413085937	3.200791748046875	1.676493713378906	-1.025054321289063
416	13.833334	3.028930908203125	1.212485717773438	-0.3314256286621094	2.988557861328125	1.388075592041015	-0.347698974609375	2.9609697265625	1.529693786621094	-0.3576736450195312	2.99625927734375	1.745295104980469	-0.3305578308105468	2.971316162109375	1.70954248046875	-0.3066866149902344	2.878261962890625	1.720400817871094	-0.1960746002197266	2.654509033203125	1.696006713867187	-0.02916371917724609	2.430763671875	1.685160278320312	0.04247897720336914	2.3724970703125	1.721889709472656	0.1116879501342773	2.296148681640625	1.735211547851562	0.189138916015625	2.3352373046875	1.727613586425781	0.1145386962890625	3.01116650390625	1.70936865234375	-0.3620807495117188	3.090680419921875	1.720912170410156	-0.4685103149414063	3.213400634765625	1.656720153808594	-0.7181859130859375	3.261125732421875	1.623205322265625	-0.9490984497070313	3.298339599609375	1.636506774902344	-1.04652099609375
417	13.866667	3.016844970703125	1.202615982055664	-0.3412490844726562	2.97402099609375	1.373985076904297	-0.355380859375	2.946065673828125	1.512701232910156	-0.3621207275390625	2.9697392578125	1.725450317382812	-0.3360664672851563	2.94482958984375	1.689739624023437	-0.3142844848632813	2.849906982421875	1.719547729492187	-0.2129830780029297	2.677247314453125	1.767714172363281	-0.0051180419921875	2.49063525390625	1.710717834472656	-0.1275891189575195	2.437357421875	1.650137756347656	-0.07621504211425781	2.342394775390625	1.60477392578125	-0.09726477813720703	2.449025146484375	1.602533996582031	-0.1146820373535156	2.988319091796875	1.69051513671875	-0.3650394592285156	3.078780517578125	1.705306396484375	-0.4581019592285156	3.26064208984375	1.648736755371094	-0.6629019775390625	3.34950634765625	1.606200561523437	-0.874367919921875	3.39375341796875	1.613776306152344	-0.96705029296875
418	13.9	3.01596435546875	1.197022125244141	-0.3422099609375	2.972916259765625	1.367750885009765	-0.3569164428710938	2.943305419921875	1.505622741699219	-0.3650702209472656	2.961399169921875	1.7182119140625	-0.3384526672363281	2.935892578125	1.682214904785156	-0.3182044067382813	2.816061279296875	1.682010620117187	-0.2428147277832031	2.614760498046875	1.595318542480469	-0.07891890716552734	2.39941650390625	1.552036315917969	-0.1461181030273437	2.360666015625	1.548017456054688	-0.05907429885864258	2.288998779296875	1.593234069824219	-0.1244266357421875	2.321525634765625	1.500741607666016	-0.07757725524902344	2.982329345703125	1.68364794921875	-0.3659902954101563	3.08105810546875	1.698826782226563	-0.4495683898925781	3.296842529296875	1.640476318359375	-0.6162791137695313	3.426926513671875	1.587399169921875	-0.8016632080078125	3.490096923828125	1.587021911621094	-0.8826121215820313
419	13.933334	3.015955810546875	1.196982025146484	-0.3422590026855469	2.972908935546875	1.367702270507813	-0.3569883422851562	2.943197021484375	1.505541442871094	-0.3652360534667969	2.961007080078125	1.718196899414063	-0.3390239562988281	2.93553515625	1.682208740234375	-0.318720947265625	2.815609375	1.681939453125	-0.2434918518066406	2.61406982421875	1.595049377441406	-0.08001132202148438	2.398875732421875	1.551405334472656	-0.1474266052246094	2.36003369140625	1.547387451171875	-0.06042744064331055	2.288376708984375	1.592464050292969	-0.1258811340332031	2.320989013671875	1.500053161621094	-0.07892444610595703	2.98199609375	1.68360693359375	-0.36648095703125	3.080747802734375	1.698684387207031	-0.4500426025390625	3.296519287109375	1.640022644042969	-0.6166439208984374	3.4262021484375	1.586575561523437	-0.8021920776367187	3.48921435546875	1.5860400390625	-0.8832582397460937
420	13.966667	3.004539306640625	1.181126846313477	-0.3604018249511719	2.955830810546875	1.347866424560547	-0.3815839538574219	2.91666845703125	1.481076049804688	-0.3987167053222656	2.931411865234375	1.690158813476562	-0.3610766296386719	2.8998896484375	1.655127380371094	-0.3515564575195312	2.76255224609375	1.653372497558594	-0.3233278503417969	2.50139892578125	1.625164978027344	-0.3902352600097656	2.28171044921875	1.600045043945312	-0.4437456359863281	2.249156982421875	1.593560913085938	-0.3553180541992187	2.235132568359375	1.5684765625	-0.2532999877929688	2.3059140625	1.633723388671875	-0.3215556945800781	2.958875732421875	1.655704956054687	-0.381181640625	3.07430517578125	1.661117736816406	-0.4385119323730469	3.273888427734375	1.558345581054688	-0.5993972778320312	3.372413330078125	1.501711486816406	-0.7998005981445313	3.412263916015625	1.574614196777344	-0.85844970703125
421	14	2.99779833984375	1.161381256103516	-0.3757926330566406	2.95253662109375	1.327650665283203	-0.4013995361328125	2.92371044921875	1.463455932617187	-0.4125009765625	2.953515380859375	1.668937683105469	-0.3696788330078125	2.918423583984375	1.636942138671875	-0.3637033996582031	2.78279931640625	1.639694458007813	-0.3307730102539063	2.545758544921875	1.593246337890625	-0.451070556640625	2.41613427734375	1.603603515625	-0.6365040893554688	2.33068505859375	1.609468994140625	-0.5977024536132812	2.23000927734375	1.603985168457031	-0.6288089599609376	2.282859375	1.600929748535156	-0.6179584350585937	2.979361572265625	1.632545227050781	-0.387904052734375	3.094307861328125	1.618567932128906	-0.4434329223632812	3.2839091796875	1.492433837890625	-0.5975112915039062	3.33444091796875	1.463817474365234	-0.8193892211914062	3.394835693359375	1.542633666992188	-0.8391557617187499
422	14.033334	2.996524658203125	1.146186172485351	-0.3917276306152344	2.953032470703125	1.314576629638672	-0.413010498046875	2.92525732421875	1.451708190917969	-0.4196783752441406	2.9501064453125	1.657866333007812	-0.3712584533691407	2.91500439453125	1.625120849609375	-0.3676743469238281	2.77658984375	1.627218444824219	-0.3442713317871094	2.53124462890625	1.562082275390625	-0.4402921447753906	2.45539501953125	1.584178955078125	-0.6539400634765625	2.363193115234375	1.587137573242188	-0.6331184692382813	2.258029541015625	1.600776123046875	-0.629080078125	2.324577392578125	1.604501770019531	-0.6265504150390625	2.977512451171875	1.621968383789063	-0.3889120788574219	3.094946044921875	1.614445983886719	-0.442151123046875	3.292680419921875	1.49206787109375	-0.5918010864257812	3.30309765625	1.478520599365234	-0.8218375244140625	3.385147216796875	1.536294494628906	-0.83911328125
423	14.066667	2.99588330078125	1.142495697021484	-0.4129628601074219	2.95755810546875	1.313917114257813	-0.4277835998535156	2.934982421875	1.453004577636719	-0.4255576477050781	2.95399462890625	1.661973266601563	-0.3809761657714844	2.9181884765625	1.629381591796875	-0.3820709533691406	2.777538818359375	1.622638671875	-0.3931567687988281	2.5991015625	1.565928649902344	-0.5918983154296875	2.487921142578125	1.552160522460937	-0.7918186645507812	2.395440185546875	1.571683044433594	-0.8027059936523437	2.2974716796875	1.588702514648437	-0.8415829467773438	2.37030859375	1.56689013671875	-0.8586699829101563	2.983702392578125	1.625060668945312	-0.3925939636230469	3.110416259765625	1.623822021484375	-0.4213508911132812	3.286829833984375	1.492035217285156	-0.5913864135742187	3.32704931640625	1.459229553222656	-0.8175789184570312	3.39882275390625	1.529975708007812	-0.835970703125
424	14.1	2.98958935546875	1.125610176086426	-0.4135364379882813	2.956721923828125	1.295303405761719	-0.4294404907226563	2.939231201171875	1.432936981201172	-0.4267571716308594	2.960959228515625	1.639889526367188	-0.3904762573242188	2.92480419921875	1.609028015136719	-0.3942936706542969	2.7880234375	1.610873107910156	-0.4194291687011719	2.634609375	1.553892883300781	-0.6327476806640625	2.524067138671875	1.520514343261719	-0.8266246337890625	2.458006591796875	1.555287170410156	-0.8832291259765624	2.36875146484375	1.5754755859375	-0.9349810180664062	2.440724365234375	1.540251953125	-0.9126574096679687	2.989861083984375	1.602015319824219	-0.3966337585449219	3.117716796875	1.604634216308594	-0.3924506225585938	3.346228515625	1.459324829101563	-0.3510263366699219	3.430163330078125	1.421746795654297	-0.5602205810546875	3.42286669921875	1.486174224853516	-0.6374960327148438
425	14.133334	2.990483642578125	1.124654914855957	-0.4130738830566406	2.957969970703125	1.294063415527344	-0.4291918640136719	2.94044482421875	1.431437957763672	-0.4269282836914062	2.9612060546875	1.638074279785156	-0.3905813598632812	2.925220703125	1.607328674316406	-0.3956246948242187	2.7900546875	1.608987487792969	-0.4272342224121094	2.64966357421875	1.551208801269531	-0.648522705078125	2.552796630859375	1.518779296875	-0.8492623291015625	2.493966552734375	1.551888793945313	-0.9139703369140625	2.412265380859375	1.571522644042969	-0.976822021484375	2.481693603515625	1.535711791992187	-0.9458814697265625	2.990182861328125	1.600195739746094	-0.39554150390625	3.116143798828125	1.597006896972656	-0.3747118835449219	3.30021728515625	1.452542144775391	-0.2332403259277344	3.466306884765625	1.309813018798828	-0.2970094604492188	3.53805322265625	1.378654724121094	-0.3128462524414062
426	14.166667	2.9807177734375	1.078678459167481	-0.4313271789550781	2.94431201171875	1.246903289794922	-0.4397291870117188	2.9194248046875	1.382266448974609	-0.4336851501464844	2.9430322265625	1.589501647949219	-0.4119556579589844	2.907203125	1.559679016113281	-0.4202234191894531	2.7870849609375	1.582644958496094	-0.4843332824707031	2.69276171875	1.537239929199219	-0.72987109375	2.61084033203125	1.499257843017578	-0.9348970336914062	2.568825927734375	1.531251098632813	-1.011461730957031	2.49868896484375	1.556332214355469	-1.0845712890625	2.55680517578125	1.52568115234375	-1.044413330078125	2.97057763671875	1.550689208984375	-0.4089020080566406	3.093191162109375	1.55313671875	-0.3757978210449219	3.2860302734375	1.441955810546875	-0.2195269165039062	3.459611572265625	1.344048034667969	-0.1111215057373047	3.540597900390625	1.345410125732422	-0.0522265510559082
427	14.2	2.980017822265625	1.073293312072754	-0.4414560241699219	2.946907958984375	1.241616027832031	-0.4462880249023438	2.92406689453125	1.376512176513672	-0.4360486450195312	2.95292138671875	1.582132202148438	-0.4136156616210938	2.916859619140625	1.553560791015625	-0.4239256591796875	2.799020751953125	1.572299743652344	-0.4922811279296875	2.733526123046875	1.519092529296875	-0.744358154296875	2.676519775390625	1.474573516845703	-0.9554182739257813	2.64205859375	1.511192962646484	-1.033209350585937	2.57985400390625	1.539203918457031	-1.111631103515625	2.642831298828125	1.497622344970703	-1.07068017578125	2.978844970703125	1.542628295898437	-0.4087928771972656	3.09740185546875	1.526528930664063	-0.3676983642578125	3.26027685546875	1.416463134765625	-0.1813662414550781	3.408308349609375	1.318274261474609	-0.04175284576416016	3.48836279296875	1.316961578369141	0.01771615791320801
428	14.233334	2.97795361328125	1.053843017578125	-0.4617293701171875	2.9449658203125	1.225303924560547	-0.4599532470703125	2.919809814453125	1.361548858642578	-0.4428814086914062	2.948292724609375	1.571279663085937	-0.4240559387207031	2.913361328125	1.542109252929687	-0.4392326965332031	2.79571044921875	1.559581420898438	-0.512915283203125	2.764260986328125	1.509559936523437	-0.7768521118164062	2.734876953125	1.467742858886719	-0.9980316162109375	2.6909384765625	1.509163665771484	-1.070392822265625	2.634379150390625	1.528408874511719	-1.157659423828125	2.6654755859375	1.506973754882813	-1.0964736328125	2.9728837890625	1.531102905273438	-0.4132641906738281	3.08118212890625	1.500441131591797	-0.3508222045898438	3.234070068359375	1.377870971679688	-0.157044189453125	3.361315673828125	1.275842437744141	0.004956230640411377	3.442634765625	1.253029281616211	0.06120939254760742
429	14.266667	2.9733994140625	1.031968801498413	-0.4692333679199219	2.943106201171875	1.202492004394531	-0.4630036926269531	2.91956396484375	1.338095489501953	-0.4470892333984375	2.951750732421875	1.545163513183594	-0.4233219604492188	2.91679833984375	1.517278564453125	-0.4396867980957031	2.8150703125	1.560054382324219	-0.5239795532226562	2.797659423828125	1.49499755859375	-0.7838359985351563	2.781421142578125	1.440639282226563	-1.0018818359375	2.769366943359375	1.493553009033203	-1.0780693359375	2.753195068359375	1.527285339355469	-1.17614208984375	2.7264638671875	1.494209686279297	-1.105510498046875	2.97510888671875	1.50456201171875	-0.4130086059570313	3.08356884765625	1.482145111083984	-0.349336669921875	3.199752197265625	1.365264129638672	-0.13103955078125	3.30363232421875	1.263285980224609	0.04464542770385743	3.37405859375	1.240525268554687	0.1129526062011719
430	14.3	2.9733525390625	1.013058689117432	-0.4736834716796875	2.94197998046875	1.182733505249023	-0.4627274780273438	2.917053466796875	1.317634948730469	-0.4458135986328125	2.94723291015625	1.524443298339844	-0.4215446166992188	2.913275146484375	1.496415130615234	-0.4393693542480469	2.817845947265625	1.546452758789063	-0.5264478149414062	2.823037353515625	1.480494476318359	-0.7859580688476563	2.82435498046875	1.425483306884766	-1.00389501953125	2.81972900390625	1.468502655029297	-1.086578979492187	2.8148583984375	1.489717742919922	-1.189010375976562	2.78929248046875	1.463605682373047	-1.12072607421875	2.970178955078125	1.484074829101563	-0.4099881286621094	3.074922119140625	1.461061798095703	-0.3411190490722656	3.1749345703125	1.336096099853516	-0.1201131210327148	3.251943359375	1.23647477722168	0.06951029968261718	3.31556884765625	1.203282501220703	0.1398401641845703
431	14.333334	2.9764853515625	0.9939865741729736	-0.4752776489257812	2.93947216796875	1.163343399047851	-0.4654328918457031	2.909405029296875	1.297751251220703	-0.4481371154785156	2.94069482421875	1.50518930053711	-0.4228932495117187	2.907308837890625	1.477348968505859	-0.4425390319824219	2.815379638671875	1.511184753417969	-0.5413365478515625	2.846099365234375	1.456891723632812	-0.8029525146484375	2.868901611328125	1.411459106445312	-1.022886901855469	2.869581298828125	1.448243408203125	-1.10908056640625	2.873733642578125	1.462055450439453	-1.213250854492187	2.8599306640625	1.439121368408203	-1.1454697265625	2.9626015625	1.46444384765625	-0.4098902282714844	3.063614013671875	1.439714721679688	-0.3352774353027344	3.144464599609375	1.312110687255859	-0.1066342926025391	3.21115673828125	1.206383758544922	0.08474842834472657	3.255933837890625	1.180502975463867	0.1713941802978516
432	14.366667	2.97500439453125	0.9894516124725342	-0.4763897705078125	2.93860205078125	1.15914729309082	-0.4656849670410156	2.908870361328125	1.293837249755859	-0.4483822326660156	2.947847412109375	1.500851623535156	-0.4283169250488281	2.91359423828125	1.473732238769531	-0.4476441955566406	2.823128173828125	1.509717987060547	-0.5473139038085938	2.8592705078125	1.448013977050781	-0.8069891967773437	2.88619287109375	1.396466033935547	-1.025441650390625	2.90087939453125	1.431225646972656	-1.111375122070313	2.92193994140625	1.450571594238281	-1.212735229492188	2.888486083984375	1.429648529052734	-1.150720092773438	2.968059814453125	1.459615173339844	-0.4139324340820312	3.06611181640625	1.430229827880859	-0.336782470703125	3.124134521484375	1.302364044189453	-0.1009869689941406	3.172158447265625	1.196130142211914	0.09602452850341797	3.210473388671875	1.159961380004883	0.1822550048828125
433	14.4	2.973501220703125	0.9818359565734863	-0.482796630859375	2.936486083984375	1.151289596557617	-0.4674393310546875	2.906249267578125	1.285841522216797	-0.4484647827148437	2.954209716796875	1.491935913085938	-0.4372278137207031	2.918877685546875	1.465463470458984	-0.4556525573730469	2.822834228515625	1.501720367431641	-0.5501419067382812	2.870607177734375	1.436846923828125	-0.8075442504882813	2.908500244140625	1.382514007568359	-1.024010620117187	2.91148681640625	1.423870147705078	-1.108353637695312	2.907923828125	1.446373596191406	-1.21132666015625	2.88973291015625	1.4221826171875	-1.142837646484375	2.9725234375	1.450482360839844	-0.420840087890625	3.06804150390625	1.417610168457031	-0.3416487426757813	3.107543701171875	1.288600433349609	-0.1022298049926758	3.14030029296875	1.181240478515625	0.09765049743652343	3.170138916015625	1.14458219909668	0.1871275939941406
434	14.433334	2.974098388671875	0.9967603347301484	-0.4925603942871093	2.93732373046875	1.156813980102539	-0.4550583190917969	2.90993359375	1.287194396972656	-0.4354006958007812	2.946477294921875	1.488897796630859	-0.4368200073242188	2.915759521484375	1.460189880371094	-0.4561628723144531	2.8250224609375	1.468875244140625	-0.5557117919921875	2.876569091796875	1.421961639404297	-0.807154296875	2.9172568359375	1.382626342773438	-1.018711181640625	2.924322509765625	1.408677124023437	-1.105532348632813	2.91921728515625	1.4136533203125	-1.207308471679688	2.89254345703125	1.409329986572266	-1.136435424804688	2.963794677734375	1.4512001953125	-0.4155502014160156	3.040919677734375	1.411053802490234	-0.3268996887207031	3.089669921875	1.274807220458984	-0.1038705978393555	3.128723876953125	1.16270637512207	0.08345049285888671	3.1439453125	1.122114730834961	0.1712240753173828
435	14.466667	2.97924755859375	0.9757523078918457	-0.4929212341308594	2.938597900390625	1.137861175537109	-0.4579930114746094	2.908207763671875	1.269544006347656	-0.438821533203125	2.95233642578125	1.472578582763672	-0.4390859680175781	2.9207666015625	1.444573120117187	-0.4595666198730469	2.827037841796875	1.470617492675781	-0.5557606811523438	2.87601220703125	1.417248901367187	-0.8101142578125	2.9147412109375	1.3726640625	-1.02408251953125	2.924562255859375	1.402645629882812	-1.110668579101562	2.922010986328125	1.412328002929688	-1.21359326171875	2.90163525390625	1.406461151123047	-1.144171020507813	2.96795068359375	1.43378872680664	-0.4170777587890625	3.045066162109375	1.396254150390625	-0.3249648742675781	3.09061376953125	1.257963592529297	-0.09821605682373047	3.126998046875	1.144119766235351	0.09215526580810547	3.150787353515625	1.109288093566895	0.1819682769775391
436	14.5	2.97966748046875	0.9696073341369629	-0.4935474243164062	2.9359384765625	1.130232055664063	-0.4591801147460938	2.902906005859375	1.260581207275391	-0.4395701293945313	2.939394287109375	1.464087951660156	-0.4330921020507812	2.909216796875	1.435734283447266	-0.4546865844726563	2.825654541015625	1.467489959716797	-0.5574480590820312	2.87581884765625	1.412395080566406	-0.8099782104492188	2.915056884765625	1.366429565429688	-1.022537841796875	2.9202158203125	1.399945892333984	-1.10778662109375	2.915652099609375	1.412268280029297	-1.209896606445312	2.893876953125	1.405145263671875	-1.140472412109375	2.956122802734375	1.42539404296875	-0.4122115173339844	3.035852783203125	1.394006103515625	-0.3207885437011719	3.0928662109375	1.250754470825195	-0.1012442855834961	3.1388154296875	1.132555908203125	0.08313590240478516	3.16331494140625	1.093640472412109	0.1705645751953125
437	14.533334	2.98010546875	0.9682973403930664	-0.4935245056152344	2.935940185546875	1.129699737548828	-0.4585383911132813	2.90263427734375	1.260690673828125	-0.4382738647460938	2.94589208984375	1.464043426513672	-0.4307957458496094	2.9146416015625	1.436621002197266	-0.4526446533203125	2.8260263671875	1.467362854003906	-0.5524759521484375	2.868458251953125	1.410610565185547	-0.8076187744140625	2.901585205078125	1.363281585693359	-1.022228332519531	2.904518798828125	1.398409332275391	-1.107500732421875	2.9035390625	1.410835906982422	-1.210288940429687	2.8827939453125	1.398144256591797	-1.142223388671875	2.9614560546875	1.424508453369141	-0.40998193359375	3.03950048828125	1.387192596435547	-0.3183465270996094	3.107132568359375	1.238584457397461	-0.1035468139648437	3.162180419921875	1.115688415527344	0.07678469848632813	3.201974609375	1.069474113464356	0.155213623046875
438	14.566667	2.97860498046875	0.968087329864502	-0.4959900512695313	2.93584326171875	1.129784774780273	-0.4591785583496094	2.903486572265625	1.261142395019531	-0.4381191101074219	2.9473876953125	1.464816467285156	-0.4332513427734375	2.915187744140625	1.437303833007813	-0.4537470092773437	2.817683349609375	1.468572906494141	-0.5451041870117187	2.862000732421875	1.409345062255859	-0.7998543701171875	2.89659326171875	1.359918609619141	-1.014170776367187	2.890861572265625	1.397445953369141	-1.098451293945313	2.877669921875	1.413022247314453	-1.200149047851562	2.85967578125	1.393311218261719	-1.128994995117188	2.963744873046875	1.425274383544922	-0.4128718872070313	3.04340673828125	1.383634368896484	-0.324230712890625	3.12411181640625	1.236107681274414	-0.1126177749633789	3.189949462890625	1.11418603515625	0.06524351501464844	3.240317138671875	1.065513374328613	0.1359525299072266
439	14.6	2.98325830078125	0.9689602355957031	-0.4965203247070312	2.940352783203125	1.131394805908203	-0.4584759826660156	2.90764697265625	1.263330749511719	-0.436383544921875	2.94495947265625	1.469430999755859	-0.4278218994140625	2.913197265625	1.441105102539062	-0.448524169921875	2.8099921875	1.466135833740234	-0.5366929321289062	2.84839404296875	1.410722991943359	-0.794856689453125	2.877817626953125	1.364443664550781	-1.01198388671875	2.859950927734375	1.401872131347656	-1.095196411132813	2.839279296875	1.419140563964844	-1.195991088867187	2.830724609375	1.391900054931641	-1.125277221679688	2.96306494140625	1.429825042724609	-0.4084225158691406	3.045640625	1.388270965576172	-0.3213688354492187	3.145156982421875	1.231829559326172	-0.1225329208374023	3.227126953125	1.102010520935059	0.04437251281738281	3.283626708984375	1.058043228149414	0.1143467330932617
440	14.633334	2.981323486328125	0.9795643825531006	-0.4985885314941406	2.939553466796875	1.142955459594726	-0.4558590698242188	2.907267333984375	1.275819885253906	-0.4303818969726563	2.94974853515625	1.483115844726562	-0.4235897216796875	2.915677978515625	1.455280151367188	-0.4422708129882812	2.80671923828125	1.473552398681641	-0.5272828369140625	2.832727294921875	1.419094848632813	-0.7899171142578125	2.852411865234375	1.373513519287109	-1.010575988769531	2.83662646484375	1.410676910400391	-1.095353149414062	2.81924072265625	1.424650177001953	-1.1983359375	2.8078046875	1.400078155517578	-1.126801879882813	2.968558349609375	1.442644775390625	-0.4055191955566406	3.054340576171875	1.392450073242188	-0.3244730834960938	3.17299072265625	1.234409698486328	-0.1338478851318359	3.270828125	1.103384536743164	0.02652415657043457	3.33514111328125	1.052923919677734	0.086020751953125
441	14.666667	2.96051025390625	0.9805264434814454	-0.4842688293457031	2.92788916015625	1.149555969238281	-0.4647503662109375	2.901811279296875	1.282640930175781	-0.4366025085449219	2.946935546875	1.487754547119141	-0.4180885009765625	2.910563720703125	1.461714904785156	-0.434357421875	2.80106787109375	1.469419494628906	-0.5193455200195313	2.8119111328125	1.425619659423828	-0.783883544921875	2.817820556640625	1.388689178466797	-1.005992431640625	2.79483251953125	1.420168640136719	-1.09099169921875	2.772900390625	1.428876708984375	-1.193236572265625	2.7820517578125	1.409892639160156	-1.124154663085938	2.9674033203125	1.446068969726563	-0.406154541015625	3.065186279296875	1.396540863037109	-0.3406136779785156	3.19678564453125	1.238271713256836	-0.1606147918701172	3.30604052734375	1.106605514526367	-0.009780123710632324	3.31528369140625	1.041624984741211	0.06657168579101562
442	14.7	2.9646640625	0.9862021026611328	-0.48476025390625	2.92910546875	1.15712922668457	-0.4646083068847656	2.901156494140625	1.291923706054688	-0.4365085754394532	2.94549755859375	1.500347259521484	-0.4182552185058594	2.908251708984375	1.473642761230469	-0.4334532775878907	2.792344970703125	1.477415466308594	-0.5133404541015625	2.7933154296875	1.43202328491211	-0.7817498168945313	2.791785888671875	1.3938720703125	-1.007015441894531	2.752035400390625	1.427825225830078	-1.086167114257812	2.708183837890625	1.449402130126953	-1.1807275390625	2.747687255859375	1.423846557617187	-1.120223388671875	2.967155517578125	1.45821240234375	-0.4072416381835938	3.069248779296875	1.408168579101563	-0.3451470031738281	3.227873291015625	1.254361602783203	-0.1774654846191406	3.35968896484375	1.126410659790039	-0.03680411148071289	3.427921142578125	1.078269050598144	0.02200292778015137
443	14.733334	2.961639404296875	1.004143422603607	-0.483898681640625	2.92420458984375	1.17371565246582	-0.4666889343261719	2.89505859375	1.308235931396484	-0.4439393615722656	2.9304287109375	1.516672973632812	-0.4239527587890625	2.894200927734375	1.48874609375	-0.4383127136230469	2.78179345703125	1.509000549316406	-0.51897265625	2.767259521484375	1.445305999755859	-0.7812600708007813	2.753064208984375	1.391841766357422	-1.001279235839844	2.70503759765625	1.434107116699219	-1.07040576171875	2.650368896484375	1.467400054931641	-1.154511474609375	2.693234130859375	1.432651794433594	-1.102607421875	2.95409716796875	1.475688201904297	-0.4143351440429687	3.063197509765625	1.439608093261719	-0.3565208129882813	3.241555419921875	1.286042816162109	-0.2134829864501953	3.3931806640625	1.156833572387695	-0.09905191040039063	3.464908935546875	1.111529792785644	-0.04348694229125977
444	14.766667	2.965352783203125	1.0482512550354	-0.4896351318359375	2.945355712890625	1.213045455932617	-0.4625819702148438	2.9286640625	1.345415832519531	-0.4458625183105469	2.934074462890625	1.549246337890625	-0.4280689392089844	2.90324462890625	1.517561645507812	-0.4415187072753906	2.783244384765625	1.515003967285156	-0.5028059387207031	2.728130615234375	1.478476623535156	-0.7547992553710937	2.678585205078125	1.447153564453125	-0.96545556640625	2.6361337890625	1.469621978759766	-1.042489135742187	2.589990234375	1.480611297607422	-1.132640502929688	2.59946728515625	1.461776885986328	-1.050145751953125	2.962299072265625	1.51343701171875	-0.41869873046875	3.067521728515625	1.476491577148437	-0.3645245056152344	3.246486572265625	1.316865875244141	-0.2506997222900391	3.40553955078125	1.18217561340332	-0.1759278106689453	3.485715087890625	1.151380111694336	-0.1292619476318359
445	14.8	2.95046484375	1.086521675109863	-0.4758069763183594	2.962076416015625	1.2514609375	-0.4643742065429687	2.962708740234375	1.382620941162109	-0.4831803894042969	2.953129150390625	1.578534240722656	-0.4362014770507813	2.924052734375	1.546489624023438	-0.4503864440917969	2.80516259765625	1.518991394042969	-0.5027918701171875	2.704433349609375	1.482967254638672	-0.7361688232421875	2.621504638671875	1.452925354003906	-0.9327625122070312	2.591865234375	1.459551452636719	-1.0169072265625	2.534125244140625	1.467470947265625	-1.098640991210937	2.574504638671875	1.461885131835937	-1.045068237304688	2.984819091796875	1.54537451171875	-0.435725830078125	3.092742919921875	1.498877227783203	-0.4022983093261719	3.275402099609375	1.344707672119141	-0.2960263061523438	3.435927978515625	1.213409606933594	-0.2281733245849609	3.52056201171875	1.175638244628906	-0.2019398040771484
[truncated: 12 more rows]
[truncated: 48 more columns]
