# Supplementary material for: Simulation of Human Movement in Zero Gravity
Source: Sensors (Basel). 2024 Mar 9;24(6):1770. doi: 10.3390/s24061770 (PMC10976247; doi:10.3390/s24061770)
Supplement: Supplementary file 1 [file sensors-24-01770-s001.zip › supplementary/motion_data/14 RotatingBody/output.sto]

UNKNOWN
version=1
nRows=261
nColumns=30
inDegrees=no
endheader
time	/jointset/global/yaw/value	/jointset/global/roll/value	/jointset/global/pitch/value	/jointset/global/longitudinal/value	/jointset/global/vertical/value	/jointset/global/lateral/value	/jointset/SpineL/SpineL_LL/value	/jointset/SpineL/SpineL_RR/value	/jointset/SpineL/SpineL_FE/value	/jointset/SpineU/SpineU_FE/value	/jointset/Hip_r/Hip_EF_r/value	/jointset/Hip_r/Hip_RR_r/value	/jointset/Hip_r/Hip_DB_r/value	/jointset/Knee_r/Knee_FE_r/value	/jointset/Hip_l/Hip_EF_l/value	/jointset/Hip_l/Hip_RR_l/value	/jointset/Hip_l/Hip_BD_l/value	/jointset/Knee_l/Knee_FE_l/value	/jointset/Shoulder_r/Shoulder_BD_r/value	/jointset/Shoulder_r/Shoulder_EF_r/value	/jointset/Shoulder_r/Shoulder_RR_r/value	/jointset/Elbow_r/Elbow_EF_r/value	/jointset/Shoulder_l/Shoulder_DB_l/value	/jointset/Shoulder_l/Shoulder_EF_l/value	/jointset/Shoulder_l/Shoulder_RR_l/value	/jointset/Elbow_l/Elbow_EF_l/value	/jointset/Neck/Neck_LL/value	/jointset/Neck/Neck_RR/value	/jointset/Neck/Neck_FE/value
      0.03292367	      2.97451341	     -0.04083200	     -0.31244924	      2.81763755	      1.31924611	     -0.27985835	     -0.00080675	      0.08253324	      0.50162911	     -0.21189844	      0.33196948	     -0.01920829	      0.06560629	     -0.17951072	      0.26817703	     -0.02282816	     -0.17267279	     -0.28988921	      0.14255130	     -0.44889399	     -0.00007529	      0.74996848	     -0.04960124	     -0.06863222	     -0.00988339	      0.58344466	     -0.00530156	      0.00975841	     -0.00710798
      0.06625667	      3.07192375	     -0.01513514	     -0.29708449	      2.82071302	      1.31871356	     -0.28283399	      0.01307964	     -0.06429948	      0.46739725	     -0.22975811	      0.27887668	     -0.03270669	      0.07564720	     -0.12099474	      0.32649523	     -0.06544982	     -0.16566257	     -0.36502862	      0.11959239	     -0.34520370	      0.03315133	      0.71341444	     -0.07763561	     -0.07116052	      0.01990448	      0.61897473	      0.01204148	     -0.04690443	      0.06923773
      0.09958967	      3.01789673	     -0.03223895	     -0.32075387	      2.82972221	      1.31950867	     -0.28187653	      0.00698756	      0.01670653	      0.46741110	     -0.20637416	      0.36711386	     -0.02008170	      0.05297625	     -0.19833152	      0.35077498	     -0.03473705	     -0.16762801	     -0.32266399	      0.08999962	     -0.36463497	      0.03263262	      0.82511002	     -0.08778025	     -0.03268388	     -0.02143244	      0.53971111	      0.00316053	      0.03766269	      0.01863234
      0.13292267	      3.02761752	     -0.02797349	     -0.32538472	      2.83466183	      1.32022424	     -0.28141931	      0.00832154	     -0.00268683	      0.45789074	     -0.20773621	      0.36232869	     -0.03127784	      0.04871909	     -0.11148981	      0.35603739	     -0.02164338	     -0.15139884	     -0.22289195	      0.08588398	     -0.28662702	      0.03002830	      0.67834789	     -0.09545136	     -0.07027628	     -0.01415941	      0.68269605	     -0.00101477	     -0.02847239	     -0.01163099
      0.16625567	      3.07357917	     -0.02590389	     -0.33048048	      2.84191690	      1.31999831	     -0.28014276	      0.03194942	     -0.04197615	      0.43489596	     -0.20469458	      0.39292538	     -0.03491864	      0.04378929	     -0.16601378	      0.42422474	     -0.03403894	     -0.13762261	     -0.27461992	      0.10735516	     -0.32771477	      0.02989861	      0.87005114	     -0.08070170	     -0.00817143	      0.01320073	      0.48203451	     -0.02050575	      0.01020898	      0.01199369
      0.19958867	      3.05406466	     -0.02256644	     -0.31639435	      2.84376254	      1.31933839	     -0.27751814	      0.01607545	     -0.01673184	      0.40539196	     -0.21719999	      0.39908437	     -0.03090693	      0.04377489	     -0.19118569	      0.42394722	     -0.03016338	     -0.11666869	     -0.28196006	      0.12838296	     -0.29759976	      0.03101623	      0.69233642	     -0.05939375	     -0.06987838	     -0.01494631	      0.70667345	      0.01627862	      0.00712202	      0.04302679
      0.23292167	      3.07855676	     -0.02561028	     -0.29979275	      2.84086876	      1.31877221	     -0.27663232	      0.02887731	     -0.01052376	      0.39020337	     -0.22454225	      0.34389173	     -0.03605201	      0.03615787	     -0.09538368	      0.41113644	     -0.03580767	     -0.10693766	     -0.25745944	      0.15419521	     -0.39430803	      0.02993831	      0.79156833	     -0.03440398	     -0.03033987	      0.00887242	      0.49217313	      0.00770469	     -0.01219942	      0.00684135
      0.26625467	      3.09139707	     -0.01389231	     -0.30211163	      2.84071727	      1.31825386	     -0.27621748	      0.02170324	     -0.04136336	      0.39253139	     -0.22515706	      0.38028756	     -0.03485064	      0.04019670	     -0.22874804	      0.42221099	     -0.03502378	     -0.08760939	     -0.26025852	      0.16858319	     -0.42471671	      0.03141366	      0.74130607	     -0.02942329	     -0.13392856	      0.01749901	      0.65285598	      0.00386498	      0.00303706	     -0.01447018
      0.29958767	      3.08221019	     -0.02632069	     -0.27370592	      2.83619469	      1.31764414	     -0.27853690	      0.02599091	     -0.01529984	      0.36959977	     -0.24700487	      0.31797310	     -0.02678693	      0.01710236	     -0.13945751	      0.38800175	     -0.03300966	     -0.10438533	     -0.27397972	      0.16079023	     -0.42971556	      0.03015940	      0.68696518	     -0.02622080	     -0.10471058	     -0.00741011	      0.51396565	     -0.00429535	      0.00990549	      0.01913738
      0.33292067	      3.08604412	     -0.02495538	     -0.28545833	      2.83733161	      1.31749016	     -0.28125546	      0.01916912	     -0.03015883	      0.37839967	     -0.23697848	      0.32855243	     -0.02710980	      0.00782901	     -0.13030209	      0.41659806	     -0.03501872	     -0.11334362	     -0.32244533	      0.14128086	     -0.45928956	      0.03035624	      0.80228890	     -0.04277712	     -0.16450126	     -0.00407837	      0.61320387	      0.00180015	     -0.00925427	      0.02499247
      0.36625367	      3.06230473	     -0.01848672	     -0.28991243	      2.83970610	      1.31812700	     -0.28279421	     -0.00426441	     -0.02807961	      0.37520787	     -0.22255124	      0.37195316	     -0.02195071	      0.00874879	     -0.22781591	      0.40597458	     -0.03370476	     -0.11788952	     -0.28848477	      0.11913311	     -0.37060512	      0.02964444	      0.64159532	     -0.06732494	     -0.14294524	      0.01077678	      0.53419596	      0.01216391	     -0.00238750	      0.01494767
      0.39958667	      3.06330354	     -0.03017660	     -0.29115927	      2.84021006	      1.31822012	     -0.28539652	      0.01063936	     -0.03587621	      0.37309603	     -0.21207107	      0.34880454	     -0.02572059	     -0.00552019	     -0.13576994	      0.39824382	     -0.03601006	     -0.14552846	     -0.27013842	      0.11759044	     -0.37110965	      0.02954200	      0.83644796	     -0.06171755	     -0.12301012	     -0.02226241	      0.57890762	     -0.01458305	      0.01598154	      0.00859034
      0.43291967	      3.04844358	     -0.03593856	     -0.30193687	      2.84314989	      1.31884756	     -0.28541578	      0.01024097	     -0.01994670	      0.37942433	     -0.19788964	      0.36579471	     -0.02050979	     -0.00397678	     -0.12044713	      0.41786359	     -0.03427362	     -0.16304587	     -0.32149305	      0.12710656	     -0.28579830	      0.02974254	      0.67754860	     -0.06043502	     -0.07652990	      0.01513034	      0.61956691	     -0.01411981	     -0.02256563	      0.00393608
      0.46625267	      3.04864611	     -0.02011052	     -0.31605961	      2.84631066	      1.31877444	     -0.28173697	     -0.00416629	     -0.02694629	      0.37237361	     -0.15590291	      0.41593705	     -0.01894008	      0.03180433	     -0.21942925	      0.43628527	     -0.03455652	     -0.14834790	     -0.34968700	      0.14421012	     -0.30589418	      0.03020845	      0.77630809	     -0.04268773	     -0.02004628	     -0.01697422	      0.55114784	     -0.00028236	      0.02710540	      0.00389756
      0.49958567	      3.05241876	     -0.00822951	     -0.31911155	      2.84362205	      1.31882820	     -0.27884875	     -0.01167599	     -0.03444629	      0.37775696	     -0.14211194	      0.40103413	     -0.02256845	      0.06571221	     -0.18414670	      0.40697996	     -0.03501328	     -0.13696108	     -0.29653659	      0.16710653	     -0.30979981	      0.03059300	      0.75385766	     -0.03539589	     -0.02730568	      0.02233112	      0.67373639	      0.01102076	     -0.03012745	      0.02290512
      0.53291867	      3.05054728	     -0.02833764	     -0.31908363	      2.84054097	      1.31884177	     -0.27898011	      0.01899887	     -0.01956992	      0.38053549	     -0.12362102	      0.38102543	     -0.00993916	      0.06085736	     -0.14246890	      0.39753651	     -0.03498867	     -0.16734287	     -0.32865508	      0.19274471	     -0.31813677	      0.03187951	      0.66320521	     -0.01498401	      0.00975733	     -0.00827943	      0.53939977	     -0.00719695	      0.02949512	      0.02618276
      0.56625167	      3.05859821	     -0.02708449	     -0.33315922	      2.83955822	      1.31849759	     -0.27864504	      0.02891363	     -0.03749861	      0.39792574	     -0.10955848	      0.41604409	     -0.02166640	      0.07653474	     -0.24190279	      0.42504848	     -0.03729940	     -0.17532737	     -0.41115833	      0.19030218	     -0.37266747	      0.03260016	      0.77242953	     -0.03665209	     -0.06589943	      0.02323355	      0.69265981	     -0.00539876	     -0.02367713	      0.03337805
      0.59958467	      3.03342842	     -0.01409580	     -0.30240153	      2.83358966	      1.31779459	     -0.27741771	      0.00343881	     -0.02573784	      0.38235677	     -0.13244952	      0.39163266	     -0.00426727	      0.10738029	     -0.28563416	      0.35352555	     -0.03508876	     -0.16254521	     -0.37580223	      0.15819956	     -0.31373512	      0.03176406	      0.61144788	     -0.07287806	     -0.02472256	     -0.00328182	      0.51431504	      0.01580182	      0.00949722	      0.04280671
      0.63291767	      3.03547936	     -0.02979993	     -0.30528980	      2.83226169	      1.31745114	     -0.27979707	      0.02919015	     -0.03191681	      0.38963918	     -0.12956028	      0.37855764	      0.01650876	      0.09715760	     -0.23794469	      0.36058072	     -0.03849941	     -0.19065317	     -0.40048948	      0.13703908	     -0.36432354	      0.03222061	      0.78536096	     -0.09954158	     -0.11449770	     -0.01310901	      0.68750830	     -0.00058941	      0.00275420	      0.01639854
      0.66625067	      3.02955961	     -0.03301019	     -0.31459737	      2.83664855	      1.31796819	     -0.28003873	      0.03135162	     -0.02681927	      0.39134995	     -0.12731745	      0.41045403	     -0.01294486	      0.09697144	     -0.27199015	      0.39857160	     -0.03621037	     -0.19979203	     -0.45079407	      0.11843563	     -0.29975975	      0.03225616	      0.59400082	     -0.12862281	     -0.08568099	     -0.01162629	      0.53831138	     -0.00576347	     -0.01151512	      0.00552923
      0.69958367	      3.03248952	     -0.01887588	     -0.33098602	      2.84397351	      1.31792716	     -0.27745162	      0.01547109	     -0.02915216	      0.38031760	     -0.11435392	      0.46973076	      0.02769097	      0.12390958	     -0.33227645	      0.44234879	     -0.03845774	     -0.18294828	     -0.43627420	      0.11146702	     -0.33313321	      0.03245648	      0.74876488	     -0.14472027	     -0.10620425	     -0.00982730	      0.64285931	     -0.00167927	      0.01718051	      0.03459507
      0.73291667	      3.04973268	     -0.02987904	     -0.33281221	      2.85009171	      1.31847472	     -0.27751340	      0.03348676	     -0.02722188	      0.36803278	     -0.12977212	      0.47107654	      0.01368777	      0.11180511	     -0.28716952	      0.46950532	     -0.03720067	     -0.19524391	     -0.38599202	      0.13814702	     -0.28451979	      0.03320063	      0.65384741	     -0.13174285	     -0.05336533	     -0.01333373	      0.62341202	     -0.00106338	     -0.02076592	      0.04965583
      0.76624967	      3.06690008	     -0.02589034	     -0.34904188	      2.85885696	      1.31881591	     -0.27593461	      0.03073891	     -0.02425138	      0.35760046	     -0.11441533	      0.50964699	      0.01399972	      0.11839692	     -0.29481680	      0.53711147	     -0.03573858	     -0.18776808	     -0.39879752	      0.16710237	     -0.29767171	      0.03416364	      0.65998067	     -0.12364409	     -0.02339786	      0.01885531	      0.61955813	      0.00856073	      0.00662297	      0.00104958
      0.79958267	      3.07793789	     -0.01186136	     -0.36134660	      2.86640725	      1.31862812	     -0.27423440	      0.01226390	     -0.02490882	      0.35575093	     -0.12672902	      0.55926159	      0.02696710	      0.13572394	     -0.35626594	      0.60075731	     -0.03775843	     -0.16992315	     -0.42935982	      0.18777145	     -0.31621412	      0.03478855	      0.71987683	     -0.11756346	     -0.02140070	     -0.00645840	      0.70364917	      0.01701937	      0.01013471	     -0.00476971
      0.83291567	      3.09303678	     -0.02392786	     -0.33334931	      2.86847290	      1.31789935	     -0.27706789	      0.02732019	     -0.02884924	      0.30673922	     -0.13958139	      0.52763102	      0.02808604	      0.11382565	     -0.34426609	      0.60106038	     -0.03890666	     -0.18881641	     -0.41644647	      0.20467227	     -0.26865047	      0.03515607	      0.58118131	     -0.12632472	      0.01270289	      0.01924631	      0.59298888	     -0.00605231	     -0.01588526	      0.02033085
      0.86624867	      3.08474329	     -0.02787776	     -0.33721069	      2.87041387	      1.31742247	     -0.27968308	      0.02203902	     -0.02386277	      0.30781495	     -0.15319577	      0.54329278	      0.02703425	      0.09863947	     -0.36472813	      0.61722895	     -0.03767965	     -0.20338208	     -0.39050662	      0.19408016	     -0.33407505	      0.03537495	      0.76486595	     -0.15310505	     -0.07871057	      0.00190397	      0.74300626	     -0.01265980	      0.01130111	      0.02508167
      0.89958167	      3.07340299	     -0.01647197	     -0.34288866	      2.87121494	      1.31787437	     -0.28150407	     -0.00881035	     -0.02078507	      0.33354796	     -0.18701440	      0.56517182	      0.02851814	      0.10313983	     -0.40645787	      0.63788149	     -0.03712828	     -0.20307491	     -0.40569544	      0.16512801	     -0.28732875	      0.03465524	      0.54951041	     -0.19644536	     -0.07540936	      0.00307844	      0.55675643	      0.01255452	      0.00285350	      0.00322726
      0.93291467	      3.07702858	     -0.01916874	     -0.32736207	      2.87111870	      1.31602627	     -0.28442880	     -0.01115293	     -0.02609882	      0.28851185	     -0.15656809	      0.54704173	      0.02908665	      0.09532156	     -0.41173314	      0.65130820	     -0.03874124	     -0.22067698	     -0.46020404	      0.14505944	     -0.37972943	      0.03436019	      0.75204729	     -0.21499335	     -0.18033319	     -0.02209073	      0.72055271	      0.00635117	     -0.01448819	     -0.00513278
      0.96624767	      3.07553886	     -0.02149632	     -0.31182907	      2.86883424	      1.31628921	     -0.28563459	     -0.01183677	     -0.01832602	      0.29898829	     -0.21436078	      0.52192707	      0.03131502	      0.09507147	     -0.40170233	      0.62871010	     -0.03911390	     -0.23321723	     -0.42833459	      0.14096237	     -0.31913047	      0.03361361	      0.58476438	     -0.22191582	     -0.12060764	     -0.01023486	      0.59199871	     -0.01530726	      0.00622085	      0.03778309
      0.99958067	      3.07982731	     -0.01716310	     -0.31510111	      2.87098796	      1.31551877	     -0.28421050	     -0.01407769	     -0.01508947	      0.28027553	     -0.18282309	      0.54673885	      0.03265135	      0.11292445	     -0.46135577	      0.63678585	     -0.03971934	     -0.23313990	     -0.40702981	      0.15257310	     -0.38090435	      0.03327672	      0.70541930	     -0.20815858	     -0.14493087	     -0.00983664	      0.70460646	     -0.01692759	      0.00508534	      0.01503495
      1.03291367	      3.09624957	     -0.01397399	     -0.33860920	      2.87418369	      1.31626952	     -0.28245274	     -0.00960556	     -0.02403676	      0.31370910	     -0.18887762	      0.57700950	      0.03185351	      0.13356692	     -0.46974861	      0.67845843	     -0.04074328	     -0.23168521	     -0.41986616	      0.17911996	     -0.36947516	      0.03298124	      0.66101374	     -0.18406527	     -0.09331194	     -0.00857744	      0.67176147	      0.00862093	     -0.01151406	     -0.00724509
      1.06624667	      3.09740112	     -0.01788177	     -0.32901137	      2.87566465	      1.31596168	     -0.28108043	     -0.00131757	     -0.02022104	      0.27268746	     -0.14806687	      0.55968960	      0.03202747	      0.14543143	     -0.42275982	      0.67171379	     -0.04160839	     -0.24277971	     -0.42442749	      0.20267675	     -0.35396170	      0.03252045	      0.64124056	     -0.16823413	     -0.05476438	      0.01976767	      0.67376462	      0.01669361	      0.00619358	     -0.00114363
      1.09957967	      3.07469180	     -0.01489779	     -0.34706022	      2.87728750	      1.31637971	     -0.27874000	     -0.00805582	     -0.00385005	      0.29501890	     -0.14551963	      0.59474684	      0.03208770	      0.16399103	     -0.42808114	      0.66739376	     -0.04156844	     -0.24893645	     -0.39793080	      0.20716476	     -0.35895429	      0.03154211	      0.76576264	     -0.16481567	     -0.04723836	      0.00346729	      0.77072741	     -0.00105630	      0.00989652	      0.02753898
      1.13291267	      3.05089460	     -0.00870804	     -0.34807801	      2.87695026	      1.31670491	     -0.27749837	     -0.02102298	     -0.00160886	      0.28501087	     -0.11059799	      0.61716787	      0.03263317	      0.18196256	     -0.46336673	      0.64083672	     -0.04176694	     -0.25363406	     -0.39116837	      0.19358500	     -0.28957484	      0.02960594	      0.60112111	     -0.18492357	     -0.01630424	      0.01610575	      0.63998642	     -0.01042262	     -0.00562841	      0.01615327
      1.16624567	      3.04081589	     -0.01938054	     -0.36681733	      2.87424685	      1.31685125	     -0.27931968	     -0.00618612	     -0.01640145	      0.32830899	     -0.11456530	      0.62664683	      0.03174266	      0.17353402	     -0.44475639	      0.64230779	     -0.04245415	     -0.27891787	     -0.42652120	      0.17332109	     -0.33355100	      0.02791451	      0.82862445	     -0.19443967	     -0.08168879	     -0.01863980	      0.79023544	     -0.01218023	      0.00108855	      0.01200182
      1.19957867	      3.02673905	     -0.02234775	     -0.34238401	      2.86642278	      1.31670150	     -0.28095609	     -0.00836952	     -0.01946410	      0.32001310	     -0.11338118	      0.57771890	      0.03242695	      0.17128148	     -0.41231351	      0.56888777	     -0.04335198	     -0.29019107	     -0.41668285	      0.14614756	     -0.28065633	      0.02538457	      0.62871768	     -0.21001557	     -0.04839245	      0.00366144	      0.64066515	      0.01100878	     -0.00339583	      0.00657244
      1.23291167	      3.01275993	     -0.01760163	     -0.34055623	      2.85979178	      1.31596841	     -0.28021177	     -0.01652972	     -0.00981070	      0.33742898	     -0.11087979	      0.57743095	      0.03310390	      0.18068237	     -0.45897788	      0.52373659	     -0.04378617	     -0.28277934	     -0.42141410	      0.12870213	     -0.37466434	      0.02155912	      0.79526064	     -0.19658746	     -0.08693701	     -0.01863933	      0.77302750	      0.01219940	     -0.00882845	      0.01629115
      1.26624467	      3.02022765	     -0.01441454	     -0.33528438	      2.85391260	      1.31584306	     -0.27941353	     -0.01148628	     -0.01697748	      0.35127933	     -0.11402994	      0.56053865	      0.03275579	      0.18595508	     -0.48347689	      0.49650492	     -0.04466712	     -0.27157378	     -0.45155028	      0.13481711	     -0.39335834	      0.01872350	      0.68538976	     -0.16661409	     -0.05300327	     -0.00137177	      0.70966619	     -0.00776769	      0.00942611	      0.02983017
      1.29957767	      3.03441422	     -0.01661302	     -0.33158781	      2.84945999	      1.31583073	     -0.27905863	      0.00136953	     -0.02782291	      0.35484644	     -0.10326171	      0.52864391	      0.03125017	      0.17841317	     -0.44566268	      0.47531598	     -0.04597700	     -0.26396544	     -0.46064409	      0.15609352	     -0.43709259	      0.01704023	      0.69082651	     -0.12373823	     -0.03834223	      0.00452483	      0.72430103	     -0.01586882	      0.00011265	      0.03229807
      1.33291067	      3.02488157	     -0.01352064	     -0.33243377	      2.84748809	      1.31597474	     -0.27777913	     -0.00699917	     -0.02033315	      0.36351651	     -0.10401311	      0.52587278	      0.03207742	      0.17228445	     -0.43027063	      0.44713036	     -0.04557668	     -0.24582450	     -0.43154861	      0.17226636	     -0.46366318	      0.01339695	      0.76906371	     -0.09441379	     -0.02713618	      0.01677618	      0.81008229	      0.01074944	     -0.00962890	      0.03613464
      1.36624367	      3.01225494	     -0.00777337	     -0.32822310	      2.84897713	      1.31638998	     -0.27702643	     -0.01928047	     -0.02404298	      0.35294589	     -0.09738493	      0.53951543	      0.03233977	      0.16315549	     -0.45194471	      0.43553702	     -0.04563981	     -0.22645308	     -0.43544547	      0.17894542	     -0.38521925	      0.00838908	      0.62483066	     -0.08318189	      0.03445210	      0.01459323	      0.69445445	      0.01840918	      0.01709375	      0.02635553
      1.39957667	      3.00172343	     -0.01402391	     -0.34333103	      2.85319506	      1.31667530	     -0.27811234	     -0.01288747	     -0.02709027	      0.36100218	     -0.09175673	      0.56722087	      0.03135012	      0.13313752	     -0.43913669	      0.46515441	     -0.04573929	     -0.22568678	     -0.47121119	      0.17643112	     -0.40018536	      0.00297635	      0.84139263	     -0.08466280	      0.00209612	      0.00919440	      0.85707834	     -0.01910938	     -0.00648542	      0.02166486
      1.43290967	      2.98194522	     -0.01259541	     -0.32706394	      2.85445491	      1.31727112	     -0.27962227	     -0.02982349	     -0.02132072	      0.33688855	     -0.09594457	      0.54709138	      0.03317725	      0.10935692	     -0.38053753	      0.43543007	     -0.04466167	     -0.21513159	     -0.43661746	      0.15285936	     -0.29134514	     -0.01511195	      0.62375597	     -0.10084612	      0.05584846	      0.00649984	      0.72394964	     -0.00962653	     -0.00946064	      0.01888458
      1.46624267	      2.98353303	     -0.01727408	     -0.34267923	      2.85779958	      1.31759820	     -0.28121902	     -0.02626446	     -0.02857657	      0.34575459	     -0.08980588	      0.57092382	      0.03254775	      0.08386058	     -0.37671543	      0.46222837	     -0.04468360	     -0.21403740	     -0.43155041	      0.13541079	     -0.35516965	     -0.01725008	      0.83705821	     -0.10028480	      0.01116989	     -0.01246780	      0.83233156	      0.00035829	      0.01769368	      0.01171310
      1.49957567	      2.99111335	     -0.01976824	     -0.33672513	      2.85859813	      1.31760393	     -0.28196936	     -0.02487075	     -0.02561831	      0.33650573	     -0.09818242	      0.57390944	      0.03394243	      0.06951646	     -0.40311970	      0.46831761	     -0.04380962	     -0.20864990	     -0.44083029	      0.12230569	     -0.33913117	     -0.01926460	      0.67031552	     -0.08941176	      0.02577811	     -0.00609302	      0.78610755	      0.00732034	     -0.01987930	      0.01790166
      1.53290867	      3.01177193	     -0.01657418	     -0.31197949	      2.85613542	      1.31650494	     -0.28116349	     -0.01889530	     -0.02994168	      0.29948863	     -0.09854662	      0.53599975	      0.03336060	      0.07254029	     -0.38959843	      0.45153938	     -0.04445295	     -0.19382844	     -0.44813974	      0.12535960	     -0.40106936	     -0.02014329	      0.71339284	     -0.06701331	      0.02704754	      0.00585765	      0.78120645	     -0.00764308	      0.01003042	      0.02782642
      1.56624167	      3.02504145	     -0.00676189	     -0.29990014	      2.85301558	      1.31587180	     -0.27853764	     -0.02208159	     -0.02782578	      0.30205531	     -0.13023983	      0.50894237	      0.03365505	      0.09112867	     -0.36399799	      0.44053047	     -0.04435775	     -0.16958685	     -0.45077354	      0.13537287	     -0.45432717	     -0.01990843	      0.74751778	     -0.04804270	      0.01192024	      0.01812583	      0.86463177	     -0.01158896	      0.00132682	      0.02910030
      1.59957467	      3.03403565	     -0.00531652	     -0.28560836	      2.85193019	      1.31552620	     -0.27642715	     -0.01641830	     -0.02674071	      0.28212298	     -0.12729956	      0.49496983	      0.03405517	      0.10370711	     -0.37123514	      0.43568981	     -0.04421388	     -0.16008720	     -0.47239979	      0.15173623	     -0.43786307	     -0.01706834	      0.58335673	     -0.03561406	      0.03287609	      0.00717201	      0.74765704	     -0.00038720	     -0.01056497	     -0.00351035
      1.63290767	      3.03471724	     -0.01632007	     -0.29918159	      2.85387965	      1.31530092	     -0.27564298	      0.00692684	     -0.03277896	      0.29872169	     -0.13515965	      0.51966046	      0.03335640	      0.10221781	     -0.38391160	      0.46104175	     -0.04430420	     -0.17192441	     -0.48735787	      0.17430316	     -0.48664812	     -0.00622008	      0.80303760	     -0.04767587	     -0.02062792	      0.01740265	      0.87145741	      0.00362207	      0.02060971	      0.00135766
      1.66624067	      3.01626334	     -0.02535318	     -0.28332007	      2.85415321	      1.31582419	     -0.27539563	      0.01430153	     -0.02121267	      0.27693742	     -0.14420892	      0.50254728	      0.03582997	      0.10232738	     -0.34210170	      0.42961906	     -0.04217858	     -0.18471498	     -0.44943446	      0.17461956	     -0.36037688	     -0.00583052	      0.55850292	     -0.07791582	      0.01730960	      0.01216446	      0.75745050	      0.01567410	     -0.02006857	      0.02846304
      1.69957367	      3.01545770	     -0.02533644	     -0.30516808	      2.85844931	      1.31594184	     -0.27415982	      0.02429883	     -0.03500150	      0.28379768	     -0.11778919	      0.53418706	      0.03393726	      0.11777316	     -0.32294755	      0.46692227	     -0.04340493	     -0.19040546	     -0.47260826	      0.16363705	     -0.39337558	      0.00448251	      0.82053326	     -0.11269974	     -0.02393572	      0.00136835	      0.83327463	     -0.00317312	      0.01251043	      0.01796192
      1.73290667	      2.99488853	     -0.01869322	     -0.31856289	      2.86097663	      1.31667770	     -0.27203568	      0.01181891	     -0.01921622	      0.29899134	     -0.11311057	      0.56421763	      0.03641450	      0.14158720	     -0.31952705	      0.47933750	     -0.04102518	     -0.18751486	     -0.48872080	      0.13683185	     -0.30192683	      0.00452473	      0.63273389	     -0.14265783	      0.00307330	     -0.01978750	      0.78843739	     -0.00576341	     -0.00394435	      0.00079978
      1.76623967	      3.00343415	     -0.02568689	     -0.31226010	      2.85998274	      1.31624634	     -0.27192368	      0.02876476	     -0.01853823	      0.28562989	     -0.09975454	      0.54355884	      0.03665590	      0.15207192	     -0.28723027	      0.46890017	     -0.04082588	     -0.20281997	     -0.49273638	      0.12530913	     -0.31781327	      0.01213069	      0.74403479	     -0.14764917	      0.02560404	     -0.01817956	      0.78829793	     -0.01479345	     -0.00550681	      0.00600414
      1.79957267	      3.01714622	     -0.01969628	     -0.31203929	      2.85670724	      1.31604755	     -0.27105949	      0.02985714	     -0.03360876	      0.30369658	     -0.11437265	      0.53154734	      0.03614462	      0.17776180	     -0.29591720	      0.45326943	     -0.04174294	     -0.20155757	     -0.47846814	      0.12196258	     -0.31736418	      0.02007052	      0.75961971	     -0.15010443	      0.02905827	      0.00656509	      0.84361141	      0.00591242	      0.00941364	      0.02247223
      1.83290567	      3.01854247	     -0.02216158	     -0.30981220	      2.85285615	      1.31584669	     -0.27048146	      0.03353507	     -0.02058085	      0.30641442	     -0.09547776	      0.52278614	      0.03829899	      0.18972523	     -0.32407023	      0.43959971	     -0.04023337	     -0.20950278	     -0.50063904	      0.13545147	     -0.32211195	      0.01975515	      0.62510846	     -0.13369918	      0.04733976	     -0.00291838	      0.73594596	      0.01615095	     -0.01478565	      0.00479123
      1.86623867	      3.02726220	     -0.01468617	     -0.32990455	      2.84845177	      1.31593421	     -0.26994413	      0.03338385	     -0.03488661	      0.35786584	     -0.10671573	      0.51706088	      0.03681314	      0.20702082	     -0.30673728	      0.45314748	     -0.04233910	     -0.20649377	     -0.53276920	      0.15734654	     -0.40467918	      0.02184439	      0.81859479	     -0.13661316	     -0.02325583	      0.00426889	      0.84372004	      0.00276475	      0.01968781	      0.01010383
      1.89957167	      3.00963741	     -0.01071611	     -0.30738421	      2.84183698	      1.31568553	     -0.27068488	      0.01794875	     -0.02356798	      0.34320190	     -0.10353524	      0.46915229	      0.03973051	      0.21078127	     -0.27655131	      0.39854257	     -0.04074977	     -0.20546709	     -0.52341832	      0.17269419	     -0.34059043	      0.02530221	      0.58286610	     -0.15569096	     -0.02003704	     -0.01021804	      0.69756671	      0.00224550	     -0.01858716	      0.02822211
      1.93290467	      3.00566303	     -0.02726359	     -0.32114452	      2.84068213	      1.31557766	     -0.27414215	      0.03923559	     -0.03213465	      0.36661125	     -0.09908214	      0.48021083	      0.03915334	      0.18279605	     -0.31440793	      0.41402744	     -0.04168690	     -0.23373778	     -0.55083865	      0.19191027	     -0.38932072	      0.02753571	      0.83153431	     -0.18724952	     -0.10233792	      0.01209033	      0.78917055	     -0.01252314	      0.01344320	      0.04105184
      1.96623767	      2.98621456	     -0.01924666	     -0.31408331	      2.84007832	      1.31580447	     -0.27540811	      0.01351521	     -0.02700867	      0.36226183	     -0.09949659	      0.47934041	      0.04150487	      0.18112565	     -0.34523022	      0.39758711	     -0.03977404	     -0.22518451	     -0.54053718	      0.18209834	     -0.29638794	      0.02772484	      0.66110699	     -0.22684434	     -0.09334266	     -0.01348438	      0.69185357	      0.01122883	     -0.00421582	      0.03346969
      1.99957067	      2.99615470	     -0.02617036	     -0.32245981	      2.84224305	      1.31621664	     -0.27768801	      0.02033798	     -0.02798406	      0.36578702	     -0.09006379	      0.46259123	      0.04149095	      0.15957168	     -0.28977657	      0.42728278	     -0.03965025	     -0.23469636	     -0.54756035	      0.17404217	     -0.30404632	      0.02843671	      0.78405810	     -0.25021465	     -0.10215843	      0.00028521	      0.72703064	      0.00149887	     -0.00897748	      0.01478255
      2.03290367	      3.00970997	     -0.02649464	     -0.33281165	      2.84628585	      1.31687432	     -0.27767582	      0.02346560	     -0.02728421	      0.36861577	     -0.08975900	      0.46649188	      0.04170729	      0.15074959	     -0.27936494	      0.46509598	     -0.03928325	     -0.22747038	     -0.53617002	      0.16585386	     -0.28269728	      0.02865606	      0.79157546	     -0.25103018	     -0.08291747	     -0.01821430	      0.74600495	     -0.01590344	      0.01466221	      0.01642436
      2.06623667	      3.02312632	     -0.01574961	     -0.33854250	      2.85101502	      1.31741508	     -0.27502392	      0.01253482	     -0.01853018	      0.35560999	     -0.08079221	      0.48997243	      0.04278062	      0.16185584	     -0.33784039	      0.49600419	     -0.03804575	     -0.19776620	     -0.50308790	      0.15977093	     -0.25363493	      0.02859532	      0.68409516	     -0.24575635	     -0.03778259	     -0.00369719	      0.67675421	     -0.01255278	     -0.01686135	      0.02465744
      2.09956967	      3.05657444	     -0.01967585	     -0.35186901	      2.85435023	      1.31767933	     -0.27384904	      0.03606527	     -0.03389637	      0.36137596	     -0.08375722	      0.48822045	      0.04073874	      0.15573706	     -0.32453118	      0.54720329	     -0.04034514	     -0.18436314	     -0.49394011	      0.16873205	     -0.31639738	      0.02964470	      0.87815249	     -0.22456719	     -0.08077077	     -0.00016597	      0.78714279	     -0.00714108	      0.00999838	      0.03438636
      2.13290267	      3.04975215	     -0.01554633	     -0.33551679	      2.85398901	      1.31778322	     -0.27118300	      0.02599313	     -0.00926616	      0.34016380	     -0.09324730	      0.45895386	      0.04248278	      0.16160363	     -0.29150355	      0.54109187	     -0.03833468	     -0.15970167	     -0.47605546	      0.16883805	     -0.26401380	      0.02892383	      0.63691920	     -0.22288702	     -0.06013009	      0.01066667	      0.63122087	      0.02043270	      0.00517647	      0.02021930
      2.16623567	      3.03878152	     -0.01832859	     -0.34540919	      2.85521627	      1.31726842	     -0.26911030	      0.03066329	      0.01220496	      0.35023820	     -0.10051287	      0.48175321	      0.04243728	      0.16118439	     -0.33164383	      0.57492411	     -0.03827978	     -0.14863367	     -0.50002232	      0.17031952	     -0.35034279	      0.02840509	      0.87011913	     -0.23173061	     -0.16534180	      0.00683618	      0.76902151	      0.00422873	     -0.00526504	      0.00432636
      2.19956867	      3.02988563	     -0.01701187	     -0.32156579	      2.85360874	      1.31667944	     -0.26854245	      0.03145641	      0.00987182	      0.32413706	     -0.11842650	      0.46019261	      0.04260809	      0.16347276	     -0.35819717	      0.55677869	     -0.03822488	     -0.14004269	     -0.48838827	      0.16880158	     -0.28608286	      0.02796950	      0.69618279	     -0.25500552	     -0.18544661	      0.00940220	      0.60858826	     -0.00979379	      0.01124375	      0.00936472
      2.23290167	      3.02046871	     -0.02108170	     -0.30761559	      2.85318284	      1.31573011	     -0.26933672	      0.03141313	      0.01855000	      0.29744115	     -0.11720218	      0.44260485	      0.04275679	      0.15750284	     -0.35229883	      0.54752058	     -0.03780500	     -0.14592484	     -0.46841078	      0.16230831	     -0.31576121	      0.02705784	      0.79959946	     -0.27763022	     -0.25882678	     -0.00456486	      0.69276334	     -0.00508038	     -0.01061537	      0.01914281
      2.26623467	      3.02018292	     -0.02387362	     -0.32047583	      2.85540656	      1.31617246	     -0.27055795	      0.02823300	      0.02484078	      0.32458633	     -0.14528411	      0.45684953	      0.04268163	      0.15244507	     -0.34793201	      0.57530072	     -0.03679460	     -0.15594307	     -0.46055439	      0.15582436	     -0.31714527	      0.02517939	      0.81454568	     -0.29471422	     -0.25341700	     -0.01458459	      0.65937490	      0.01069836	      0.00095584	      0.02332871
      2.29956767	      3.03211000	     -0.02320288	     -0.31561130	      2.85880929	      1.31602581	     -0.27165815	      0.02666355	      0.01735684	      0.28758407	     -0.10701423	      0.46005692	      0.04216069	      0.15343594	     -0.36642079	      0.58933401	     -0.03670457	     -0.16452173	     -0.45362889	      0.15549835	     -0.29719625	      0.02451114	      0.68712699	     -0.29321054	     -0.23214326	     -0.01750699	      0.62067900	      0.01255402	      0.00604733	     -0.00268304
      2.33290067	      3.04477512	     -0.02320789	     -0.33200521	      2.86201058	      1.31632439	     -0.27192449	      0.02768762	      0.02297304	      0.31191466	     -0.12596998	      0.48304454	      0.04162419	      0.15658888	     -0.37738980	      0.61335669	     -0.03613074	     -0.17328389	     -0.42191287	      0.16085478	     -0.35084092	      0.02140761	      0.88891513	     -0.26886224	     -0.19755680	     -0.01820503	      0.73445310	     -0.01024744	     -0.01182244	      0.01359595
      2.36623367	      3.05427544	     -0.01382744	     -0.31491301	      2.86267459	      1.31655256	     -0.27213743	      0.01648328	      0.00407602	      0.27559294	     -0.10696080	      0.46278646	      0.04091286	      0.16991665	     -0.36642973	      0.58947927	     -0.03640752	     -0.17387301	     -0.38505007	      0.16667799	     -0.26548655	      0.02145471	      0.64890243	     -0.24171185	     -0.12025993	      0.00020656	      0.61107915	     -0.00827726	      0.01872868	      0.01205597
      2.39956667	      3.04552891	     -0.02255293	     -0.34213791	      2.86481872	      1.31685451	     -0.27326313	      0.01870057	      0.01568631	      0.31176546	     -0.10382514	      0.50206680	      0.04029156	      0.16073786	     -0.37891875	      0.62098770	     -0.03592427	     -0.20045784	     -0.40961964	      0.17571596	     -0.33303500	      0.01739487	      0.89240999	     -0.20909122	     -0.14395231	      0.01021495	      0.75163089	     -0.00235109	     -0.02064169	      0.00440655
      2.43289967	      3.01884534	     -0.02121104	     -0.33745916	      2.86215857	      1.31733719	     -0.27410530	      0.00416588	      0.01265458	      0.31592919	     -0.10036184	      0.50233588	      0.04010684	      0.16148875	     -0.38158805	      0.58269582	     -0.03569824	     -0.21554868	     -0.38958060	      0.17533066	     -0.25723343	      0.01734958	      0.70860956	     -0.19227800	     -0.12866650	      0.00927234	      0.62368065	      0.01643421	      0.02508491	     -0.00045377
      2.46623267	      2.98779545	     -0.01600958	     -0.32987829	      2.85692865	      1.31687562	     -0.27457781	     -0.01445070	      0.02157081	      0.31671120	     -0.09238832	      0.49453265	      0.04018956	      0.16672461	     -0.38391245	      0.52770909	     -0.03594617	     -0.22139865	     -0.36630174	      0.16937652	     -0.28641585	      0.01156840	      0.82124884	     -0.19063573	     -0.18008829	      0.00077013	      0.68028706	      0.00591586	     -0.02402726	      0.01554212
      2.49956567	      2.97127073	     -0.01211245	     -0.33134257	      2.85151192	      1.31688282	     -0.27585654	     -0.02193741	      0.00934254	      0.34566866	     -0.10598855	      0.48975641	      0.03938196	      0.16785283	     -0.39211937	      0.49946828	     -0.03715727	     -0.22466904	     -0.39353743	      0.16662719	     -0.28739097	      0.00937629	      0.83129464	     -0.19993510	     -0.21081722	      0.00534636	      0.65724849	     -0.01705153	      0.01706687	      0.03173858
      2.53289867	      2.96324239	     -0.01604471	     -0.32428651	      2.84650703	      1.31676715	     -0.27802916	     -0.02190828	      0.00808458	      0.34775503	     -0.09056751	      0.47438575	      0.03929514	      0.15726779	     -0.40693674	      0.46674090	     -0.03793848	     -0.23319322	     -0.41673425	      0.16965417	     -0.28378315	     -0.00072665	      0.70237149	     -0.20909244	     -0.20991763	      0.00043690	      0.58226504	     -0.01318585	     -0.01114858	      0.01805378
      2.56623167	      2.96546073	     -0.02093386	     -0.32593932	      2.84236195	      1.31650845	     -0.27955273	     -0.01761891	      0.01122367	      0.36617767	     -0.09397255	      0.46594736	      0.03919285	      0.14551464	     -0.41956478	      0.43663110	     -0.03849679	     -0.23599193	     -0.38644259	      0.17506271	     -0.36981226	      0.00234264	      0.89219413	     -0.21075531	     -0.22118815	     -0.01458668	      0.70260824	      0.00154684	      0.00113710	      0.02379608
      2.59956467	      2.98536790	     -0.01469852	     -0.31146907	      2.83984026	      1.31676559	     -0.27973997	     -0.01822791	     -0.00848686	      0.35489799	     -0.09539322	      0.43922330	      0.03894912	      0.14663506	     -0.42346874	      0.40586002	     -0.03947918	     -0.22107533	     -0.35680188	      0.18186585	     -0.31125810	     -0.00697963	      0.65972185	     -0.20873696	     -0.12618794	     -0.00792142	      0.54643917	      0.01585057	      0.00957077	      0.03144312
      2.63289767	      3.01237649	     -0.01193992	     -0.33688005	      2.84331199	      1.31711154	     -0.27851338	     -0.00597583	     -0.02821258	      0.37356171	     -0.07764553	      0.46905392	      0.03660085	      0.14439405	     -0.43790492	      0.45621635	     -0.04128075	     -0.20771378	     -0.39414082	      0.19144213	     -0.38424219	      0.00031774	      0.87655831	     -0.18851078	     -0.13983751	     -0.01281266	      0.72708275	     -0.00338492	     -0.01931619	      0.02709763
      2.66623067	      3.00484876	     -0.01183268	     -0.32948842	      2.84479583	      1.31767149	     -0.27664307	     -0.00650747	     -0.01616599	      0.36006373	     -0.07928149	      0.46614956	      0.03714571	      0.14027497	     -0.41745235	      0.43846571	     -0.04115936	     -0.19218420	     -0.35793433	      0.19379214	     -0.31223597	     -0.00787753	      0.72255697	     -0.16894113	     -0.04613403	     -0.00851574	      0.55905408	     -0.01346476	      0.02534831	      0.03023728
      2.69956367	      2.98782795	     -0.01307717	     -0.34153918	      2.84800426	      1.31817597	     -0.27481319	     -0.00932317	     -0.00257892	      0.36274111	     -0.07037009	      0.49275878	      0.03721330	      0.13346258	     -0.40444828	      0.44527038	     -0.04123986	     -0.17970960	     -0.32527982	      0.18868028	     -0.31004044	     -0.00054939	      0.80364514	     -0.15425769	     -0.08695213	      0.00254000	      0.70348971	     -0.00095182	     -0.02116746	      0.02170574
      2.73289667	      2.98534166	     -0.01705625	     -0.34611698	      2.85108259	      1.31850523	     -0.27416512	     -0.00063167	     -0.01039296	      0.36091802	     -0.07271545	      0.50887363	      0.03630947	      0.12204888	     -0.40197895	      0.46893467	     -0.04229188	     -0.17578447	     -0.35111689	      0.18784590	     -0.28955798	     -0.00729886	      0.84844893	     -0.14172474	     -0.07917053	      0.01194321	      0.58657637	      0.00950887	      0.01682314	      0.01653247
      2.76622967	      2.98212788	     -0.01602497	     -0.33787996	      2.85204707	      1.31836190	     -0.27408898	     -0.00076463	     -0.02208930	      0.34458851	     -0.07653512	      0.50963469	      0.03579268	      0.11689580	     -0.40872142	      0.46976859	     -0.04325556	     -0.16954671	     -0.35701618	      0.17974802	     -0.24067432	      0.00719949	      0.71235434	     -0.13885348	     -0.12326686	      0.01729716	      0.60818136	      0.01469030	     -0.01620272	      0.01812415
      2.79956267	      2.97642614	     -0.01950240	     -0.33756939	      2.85158376	      1.31797211	     -0.27401973	      0.00021176	     -0.00088589	      0.35014203	     -0.09508710	      0.51300049	      0.03613100	      0.10958205	     -0.40881937	      0.46644456	     -0.04339188	     -0.17025497	     -0.33173340	      0.18391764	     -0.33657739	      0.00095120	      0.90843672	     -0.13259196	     -0.14998056	     -0.00076916	      0.63209570	     -0.01173057	      0.01289013	      0.02363093
      2.83289567	      2.99209081	     -0.01330449	     -0.31943106	      2.85054430	      1.31761047	     -0.27470799	     -0.00711277	     -0.00853229	      0.32618894	     -0.10068091	      0.48852631	      0.03610483	      0.11458662	     -0.40228391	      0.45865614	     -0.04422264	     -0.16562410	     -0.33382341	      0.18770932	     -0.31614012	      0.00330774	      0.64002092	     -0.13562714	     -0.13387590	     -0.01195737	      0.54550348	     -0.00795835	     -0.00468682	      0.01398655
      2.86622867	      3.02657190	     -0.01147559	     -0.32946949	      2.85239893	      1.31694902	     -0.27575063	     -0.00067465	     -0.02593750	      0.33830351	     -0.11332089	      0.49863774	      0.03444140	      0.11708269	     -0.41592302	      0.50485336	     -0.04568777	     -0.17059369	     -0.37891105	      0.20117549	     -0.43607965	      0.01280071	      0.85318245	     -0.13865349	     -0.16153023	      0.01045188	      0.67478219	     -0.00227844	     -0.00307737	      0.01351386
      2.89956167	      3.03984822	     -0.01305339	     -0.30827172	      2.85271135	      1.31653166	     -0.27675140	     -0.00105684	     -0.02771677	      0.30546582	     -0.11842332	      0.47902711	      0.03443571	      0.11765362	     -0.41916071	      0.48551782	     -0.04625183	     -0.18116051	     -0.34468518	      0.21631836	     -0.41065340	      0.01692748	      0.67633407	     -0.12954370	     -0.08646031	     -0.02079791	      0.53231713	      0.01384740	      0.01418248	      0.01725163
      2.93289467	      3.03551200	     -0.01918665	     -0.31200581	      2.85595522	      1.31623875	     -0.27720322	      0.00234371	     -0.01823712	      0.29809219	     -0.11628276	      0.49863095	      0.03532488	      0.11526707	     -0.42264620	      0.49468229	     -0.04588886	     -0.19980163	     -0.32578665	      0.23202924	     -0.42760597	      0.01871893	      0.74066789	     -0.12397201	     -0.10788820	      0.01282453	      0.71326219	      0.00632959	     -0.02268119	      0.01771125
      2.96622767	      3.04023904	     -0.01916328	     -0.32644369	      2.86089476	      1.31682573	     -0.27689314	      0.00725406	     -0.03370169	      0.30846421	     -0.11779760	      0.52564875	      0.03232059	      0.12214003	     -0.40440604	      0.53552635	     -0.04757807	     -0.21198647	     -0.36465966	      0.24418281	     -0.39871300	      0.02394483	      0.77727349	     -0.10306327	     -0.04681920	     -0.01766869	      0.57711906	     -0.01338319	      0.02907674	      0.00636570
      2.99956067	      3.00760052	     -0.01078484	     -0.32943197	      2.86435985	      1.31707067	     -0.27521243	     -0.01866790	     -0.01859481	      0.29214699	     -0.09625861	      0.55411045	      0.03443814	      0.13875572	     -0.39330363	      0.53128482	     -0.04672042	     -0.21491399	     -0.36533420	      0.23482228	     -0.32046016	      0.02327568	      0.63437159	     -0.10302056	     -0.06621818	      0.01847812	      0.69655530	     -0.00084989	     -0.03125915	      0.00052337
      3.03289367	      2.98795499	     -0.01421435	     -0.34032349	      2.86603110	      1.31726677	     -0.27473955	     -0.02068442	     -0.00642912	      0.30884230	     -0.10498239	      0.57863384	      0.03332977	      0.14049437	     -0.37889232	      0.52981421	     -0.04711876	     -0.23038686	     -0.35660497	      0.22515430	     -0.34838692	      0.02478354	      0.84900024	     -0.07952096	     -0.03422226	     -0.01801683	      0.66521116	     -0.00476157	      0.03106222	      0.01765263
      3.06622667	      3.00054925	     -0.01731636	     -0.33302031	      2.86560918	      1.31724611	     -0.27644323	     -0.01043411	     -0.04119789	      0.29277275	     -0.08841026	      0.57192376	      0.02902763	      0.14120145	     -0.38482021	      0.52231256	     -0.04990722	     -0.24626169	     -0.37496197	      0.22128638	     -0.26390010	      0.02702561	      0.57512029	     -0.07260005	     -0.03328341	      0.01976985	      0.66898726	      0.00309865	     -0.02682537	      0.01439138
      3.09955967	      2.99138985	     -0.03257872	     -0.34737195	      2.86411163	      1.31685567	     -0.27743950	      0.00415209	     -0.01155297	      0.32485456	     -0.09542369	      0.59860842	      0.03269808	      0.12833707	     -0.42144676	      0.52512691	     -0.04801992	     -0.27164266	     -0.40176572	      0.21976304	     -0.38615036	      0.02691566	      0.80733301	     -0.04828741	     -0.02721250	     -0.00697232	      0.74128365	     -0.00994096	      0.01697833	      0.01406394
      3.13289267	      3.01407736	     -0.02061841	     -0.33015647	      2.85899751	      1.31645647	     -0.27777257	     -0.00169997	     -0.04051513	      0.31459500	     -0.09349500	      0.56478041	      0.03012756	      0.14744659	     -0.42155737	      0.48830361	     -0.05047838	     -0.25941835	     -0.39700694	      0.21927203	     -0.36557438	      0.02926327	      0.54548437	     -0.04825149	      0.01240762	     -0.00365012	      0.68311571	      0.00302376	     -0.00452681	      0.01057289
      3.16622567	      3.01420623	     -0.02311661	     -0.32944246	      2.85545121	      1.31566859	     -0.27781764	      0.00142793	     -0.02586731	      0.32397877	     -0.09386900	      0.55912548	      0.03367621	      0.14680831	     -0.42472584	      0.47221941	     -0.05030042	     -0.26084962	     -0.42317264	      0.22411506	     -0.47229179	      0.02925417	      0.69130035	     -0.04749831	      0.01580874	      0.00091079	      0.78536778	      0.00027764	      0.00077959	      0.02116407
      3.19955867	      3.02221910	     -0.02701327	     -0.33042111	      2.85433490	      1.31559614	     -0.27845319	      0.01175279	     -0.03809747	      0.33165066	     -0.09506383	      0.56385400	      0.02931327	      0.13909779	     -0.44922616	      0.47263615	     -0.05150098	     -0.26336968	     -0.46155321	      0.23967826	     -0.45985095	      0.03087180	      0.56674251	     -0.05166761	      0.05587649	     -0.00076342	      0.73867522	      0.00214764	      0.00127280	      0.02995673
      3.23289167	      3.00851345	     -0.03543355	     -0.33215850	      2.85532272	      1.31550501	     -0.27862187	      0.01938628	     -0.03184484	      0.32370572	     -0.07758552	      0.58523418	      0.02892222	      0.12194154	     -0.47913527	      0.46086419	     -0.05045010	     -0.26667772	     -0.45925604	      0.25089777	     -0.45462116	      0.03136949	      0.56243148	     -0.05554840	      0.06432447	      0.00234560	      0.78205623	      0.00293556	     -0.00703435	      0.02888950
      3.26622467	      2.99795044	     -0.03482832	     -0.33933371	      2.85792323	      1.31593131	     -0.27804412	      0.01733151	     -0.03699721	      0.32899488	     -0.07908963	      0.60813266	      0.02412893	      0.11176923	     -0.47883075	      0.45904976	     -0.05093703	     -0.25720308	     -0.44110170	      0.24913533	     -0.43171691	      0.03181372	      0.62810174	     -0.05221572	      0.09085979	     -0.00565970	      0.80576794	      0.00607581	      0.01061851	      0.03038492
      3.29955767	      2.98877277	     -0.03317497	     -0.33358658	      2.86229958	      1.31602613	     -0.27749046	      0.00791532	     -0.03318081	      0.29446411	     -0.05217960	      0.62155991	      0.02513633	      0.10102801	     -0.47366365	      0.46585017	     -0.05054992	     -0.24840596	     -0.46590228	      0.23524676	     -0.35525139	      0.03200532	      0.46467868	     -0.03885125	      0.13910926	      0.01122635	      0.76742085	      0.00969624	     -0.01710031	      0.01818375
      3.33289067	      2.99583721	     -0.03283341	     -0.34528490	      2.86813845	      1.31590123	     -0.27748360	      0.00797297	     -0.03786841	      0.28959598	     -0.04725133	      0.65903645	      0.02149832	      0.08842740	     -0.49906961	      0.50771476	     -0.05148186	     -0.24488807	     -0.50161682	      0.21903047	     -0.39495429	      0.03188331	      0.65509885	      0.00302131	      0.15801509	     -0.02067588	      0.85977055	     -0.00531927	      0.02005372	      0.02490505
      3.36622367	      3.00566333	     -0.02736707	     -0.33355418	      2.87158835	      1.31578756	     -0.27839760	     -0.00653900	     -0.03681746	      0.25853896	     -0.04382863	      0.67007685	      0.02426130	      0.08105936	     -0.53441138	      0.50347772	     -0.05074193	     -0.23749447	     -0.46768083	      0.20249963	     -0.32908359	      0.03159873	      0.37769794	      0.02929269	      0.22705434	      0.02487427	      0.77689556	     -0.00058428	     -0.02349892	      0.02251129
      3.39955667	      3.02553118	     -0.02973750	     -0.34519869	      2.87516495	      1.31546116	     -0.28087533	     -0.00469735	     -0.04220571	      0.26003933	     -0.04052772	      0.69660523	      0.01419331	      0.06256435	     -0.55817606	      0.53321490	     -0.05109935	     -0.24550716	     -0.44733594	      0.19832070	     -0.45420248	      0.03129029	      0.61874386	      0.06305101	      0.21757238	     -0.00211425	      0.86220594	     -0.00404448	      0.02603860	      0.01223565
      3.43288967	      3.03705437	     -0.02920607	     -0.33160897	      2.87635819	      1.31490174	     -0.28421465	     -0.01768050	     -0.04131585	      0.23979722	     -0.05132170	      0.69326146	      0.01621983	      0.04751802	     -0.57596157	      0.53970937	     -0.05008612	     -0.25647997	     -0.46592285	      0.20216096	     -0.41658203	      0.03108075	      0.30000092	      0.05924838	      0.25307281	      0.02177023	      0.79608792	      0.01292241	     -0.02674274	      0.01094192
      3.46622267	      3.04424695	     -0.02371044	     -0.32575271	      2.87740904	      1.31353134	     -0.28666505	     -0.03121460	     -0.04544838	      0.22533377	     -0.05508922	      0.70577433	      0.01237246	      0.04068214	     -0.61890126	      0.55569613	     -0.05075805	     -0.26498985	     -0.50131542	      0.21577660	     -0.54270795	      0.03057742	      0.54570513	      0.04587180	      0.24655556	     -0.01422251	      0.81124880	      0.00384528	      0.02900059	      0.01675870
      3.49955567	      3.03840216	     -0.02864566	     -0.30665131	      2.87680829	      1.31276658	     -0.29003877	     -0.03772846	     -0.04418756	      0.20525077	     -0.07087640	      0.70147220	     -0.00315561	      0.02015737	     -0.65451259	      0.53447404	     -0.04902172	     -0.28872112	     -0.48948754	      0.24343744	     -0.48810862	      0.03028511	      0.27454635	      0.01743407	      0.25152438	     -0.00964549	      0.80308726	     -0.00635828	     -0.02445580	      0.02206769
      3.53288867	      3.04627794	     -0.03641535	     -0.30255654	      2.87804709	      1.31183489	     -0.29244365	     -0.02949071	     -0.04802254	      0.19030047	     -0.06286337	      0.71454141	      0.02051648	      0.01422443	     -0.69328951	      0.53782319	     -0.05037998	     -0.31456794	     -0.47633147	      0.26483920	     -0.57083884	      0.02978209	      0.47165008	      0.01777812	      0.26623707	     -0.02086415	      0.74539401	     -0.01985876	      0.01622625	      0.00740669
      3.56622167	      3.04150754	     -0.02936743	     -0.29945082	      2.88009185	      1.31142631	     -0.29255206	     -0.04848078	     -0.04735042	      0.17881337	     -0.06183416	      0.73687516	     -0.00846551	      0.02158362	     -0.73668784	      0.53729531	     -0.04785688	     -0.32053118	     -0.47777241	      0.26140350	     -0.51283427	      0.02853789	      0.28806161	      0.02762543	      0.27773876	     -0.00913925	      0.79409194	      0.01405147	     -0.00825554	      0.00628153
      3.59955467	      3.06306278	     -0.04045526	     -0.30037242	      2.88327894	      1.31080838	     -0.29324282	     -0.02604642	     -0.04967471	      0.15942563	     -0.04431019	      0.75097179	     -0.00311103	      0.02868664	     -0.75357432	      0.56635865	     -0.04940542	     -0.34591206	     -0.51017564	      0.24780766	     -0.54732483	      0.02712611	      0.40562743	      0.07538636	      0.33692001	     -0.00381264	      0.71070966	      0.00320530	      0.00150690	      0.01179031
      3.63288767	      3.05864118	     -0.01788948	     -0.30012475	      2.88493299	      1.31062609	     -0.28978375	     -0.05326771	     -0.04952903	      0.14804937	     -0.03429080	      0.77453372	     -0.02425251	      0.07228571	     -0.79328965	      0.54850462	     -0.04676452	     -0.32478219	     -0.47863694	      0.21246672	     -0.50370809	      0.02469636	      0.32315874	      0.08907431	      0.36093169	      0.02290799	      0.77458274	     -0.00042207	      0.00382650	      0.01928549
      3.66622067	      3.06759450	     -0.03703291	     -0.30223007	      2.88589286	      1.31026353	     -0.29031460	     -0.01814704	     -0.04857492	      0.13846082	     -0.01087785	      0.78697894	     -0.00338474	      0.07943402	     -0.81297633	      0.55095619	     -0.04888001	     -0.35775419	     -0.47709123	      0.20394715	     -0.50909198	      0.02277055	      0.35129444	      0.09986976	      0.40304609	      0.01654258	      0.70087444	     -0.02462074	     -0.01057785	      0.00645439
      3.69955367	      3.04840551	     -0.01461903	     -0.30086169	      2.88465498	      1.30950668	     -0.28713825	     -0.05067535	     -0.05427509	      0.13579525	      0.00275895	      0.81058090	     -0.03145158	      0.11967048	     -0.87618675	      0.52100469	     -0.04727485	     -0.33988565	     -0.48170529	      0.19004803	     -0.50218044	      0.02009011	      0.36381596	      0.04182909	      0.41010114	      0.01245225	      0.72180092	      0.02185879	      0.01287682	      0.00225427
      3.73288667	      3.03863754	     -0.04009674	     -0.29323369	      2.88171959	      1.30849022	     -0.28861218	     -0.01464106	     -0.04667939	      0.12843531	      0.01662771	      0.80905977	      0.01333273	      0.11863943	     -0.89857812	      0.50499324	     -0.04920366	     -0.38516044	     -0.53124472	      0.21503647	     -0.50261410	      0.01892796	      0.31078355	     -0.00490297	      0.41491126	      0.00673751	      0.68382605	      0.00401380	     -0.01525695	      0.01228632
      3.76621967	      3.02104494	     -0.01542988	     -0.28501284	      2.87686562	      1.30729325	     -0.28566039	     -0.04506799	     -0.05387612	      0.12848726	      0.02165067	      0.80673643	     -0.04047466	      0.15236339	     -0.94711222	      0.45576582	     -0.04890166	     -0.36285120	     -0.52518278	      0.23075983	     -0.55008860	      0.01649509	      0.38862241	     -0.06108672	      0.40880976	     -0.02272704	      0.65890460	     -0.00250201	      0.01656647	      0.02727832
      3.79955267	      3.02673978	     -0.02986226	     -0.28006539	      2.87277721	      1.30637758	     -0.28719267	     -0.02319223	     -0.05002374	      0.12937912	      0.03196365	      0.79657306	      0.01671730	      0.16502540	     -0.95821032	      0.43948258	     -0.05020270	     -0.39427865	     -0.53762647	      0.26151725	     -0.57324947	      0.01596340	      0.27746314	     -0.06490049	      0.39756588	     -0.00922439	      0.65459456	     -0.01244945	     -0.02114758	      0.02800391
      3.83288567	      3.03362416	     -0.01737081	     -0.27741103	      2.87022850	      1.30518910	     -0.28741585	     -0.04194237	     -0.05527736	      0.13178253	      0.03505442	      0.78875622	     -0.02312230	      0.18042785	     -0.99940102	      0.43518293	     -0.05285367	     -0.39525031	     -0.55272339	      0.26805931	     -0.64626169	      0.01476563	      0.38614595	     -0.06558314	      0.40503204	     -0.00716185	      0.63277047	      0.01135231	      0.02254867	      0.02830823
      3.86621867	      3.05154208	     -0.02972913	     -0.27039316	      2.86963645	      1.30440258	     -0.29102903	     -0.02937487	     -0.05653505	      0.12189693	      0.03669546	      0.77586003	     -0.00437801	      0.17507063	     -1.02717813	      0.45116914	     -0.05388211	     -0.43177726	     -0.57438367	      0.27294098	     -0.63540315	      0.00983444	      0.27755979	     -0.06341104	      0.41427807	      0.01754237	      0.63236625	      0.01013142	     -0.02580982	      0.03122456
      3.89955167	      3.05474118	     -0.01890796	     -0.27111739	      2.87113975	      1.30398603	     -0.29212202	     -0.04866965	     -0.05599550	      0.11786522	      0.03704614	      0.78396814	      0.00127952	      0.19087008	     -1.06277091	      0.46610159	     -0.05276292	     -0.43400930	     -0.56277257	      0.26604084	     -0.66291669	      0.00787406	      0.40695759	     -0.10040244	      0.41260849	      0.02085577	      0.63990035	     -0.00760235	      0.02842234	      0.02755886
      3.93288467	      3.05864876	     -0.03327367	     -0.27420107	      2.87458421	      1.30438696	     -0.29553978	     -0.03503291	     -0.05576712	      0.11005523	      0.04243682	      0.78119943	     -0.01798635	      0.16708024	     -1.06694862	      0.50438618	     -0.05209146	     -0.46650283	     -0.56134717	      0.28090265	     -0.60445390	      0.01177379	      0.32173104	     -0.16087491	      0.39786804	      0.00870168	      0.61289449	     -0.02247714	     -0.02754654	      0.01707815
      3.96621767	      3.05938750	     -0.02215031	     -0.28337288	      2.87886321	      1.30459524	     -0.29471000	     -0.05157391	     -0.05554584	      0.10654524	      0.04650678	      0.79352026	     -0.01386826	      0.19049236	     -1.07484030	      0.55407528	     -0.05151255	     -0.45785789	     -0.57130065	      0.29650362	     -0.60728008	      0.01289518	      0.46179509	     -0.24471243	      0.35892495	      0.01029310	      0.62938193	      0.00097875	      0.01858347	      0.01547910
      3.99955067	      3.07620440	     -0.02847419	     -0.28314672	      2.88176315	      1.30463907	     -0.29398747	     -0.03541721	     -0.04851826	      0.09481330	      0.04263322	      0.78262875	      0.02556363	      0.21455785	     -1.06892424	      0.61194804	     -0.05202975	     -0.46219163	     -0.59044293	      0.32957940	     -0.56155898	      0.01651435	      0.38202401	     -0.29824240	      0.33176622	     -0.01685189	      0.60864925	      0.00815201	     -0.00785952	      0.02389929
      4.03288367	      3.09821813	     -0.00749993	     -0.28163810	      2.88268686	      1.30408103	     -0.28973832	     -0.04486016	     -0.04855275	      0.08843535	      0.03376211	      0.75414909	     -0.01322849	      0.26008641	     -1.08760303	      0.65293783	     -0.05186119	     -0.42164753	     -0.58584088	      0.35561332	     -0.59314053	      0.01908270	      0.49560095	     -0.36057444	      0.28190423	      0.00634819	      0.64609591	     -0.00078190	     -0.00583298	      0.02409270
      4.06621667	      3.13191698	     -0.00634185	     -0.27279165	      2.88142833	      1.30328621	     -0.28767285	     -0.02653918	     -0.04514469	      0.08466286	      0.01639535	      0.69939653	     -0.01800583	      0.28980664	     -1.09208774	      0.69747598	     -0.05277522	     -0.40304157	     -0.59806823	      0.38346323	     -0.59249728	      0.02161399	      0.43735210	     -0.40102887	      0.25458467	      0.00974182	      0.61905664	     -0.01344383	      0.01469696	      0.01049238
      4.09954967	      3.16116109	      0.00252636	     -0.26610837	      2.87934232	      1.30205707	     -0.28598422	     -0.02611752	     -0.03802527	      0.08546056	      0.00212414	      0.64880600	     -0.00110732	      0.32745537	     -1.09836848	      0.74025248	     -0.05219195	     -0.37811173	     -0.62831972	      0.39087733	     -0.63014709	      0.02362367	      0.49690408	     -0.45332970	      0.19942939	      0.00843789	      0.68516121	      0.00625142	     -0.01387542	     -0.00120572
      4.13288267	      3.17339736	      0.00605855	     -0.26006381	      2.87705631	      1.30113293	     -0.28660760	     -0.03064633	     -0.03775049	      0.09025201	     -0.01527177	      0.58918141	     -0.02919123	      0.33117600	     -1.10194886	      0.77419774	     -0.05035723	     -0.37078829	     -0.66000417	      0.39729076	     -0.61179562	      0.02558967	      0.50249685	     -0.52352834	      0.15023519	     -0.00793661	      0.65766669	      0.02452439	      0.01388550	      0.00580423
      4.16621567	      3.17785154	     -0.00600132	     -0.26267530	      2.87557875	      1.30044379	     -0.28943419	     -0.01800291	     -0.03316992	      0.09861137	     -0.01800369	      0.55289979	     -0.00912023	      0.31938063	     -1.09116605	      0.81725281	     -0.05047670	     -0.38983591	     -0.68528752	      0.41573980	     -0.58034991	      0.02809047	      0.52006988	     -0.58646626	      0.07728009	     -0.00815814	      0.68268271	     -0.00585179	     -0.00152968	      0.01432814
      4.19954867	      3.16897665	      0.00564443	     -0.26887526	      2.87464363	      1.30007213	     -0.28980703	     -0.04304519	     -0.02569243	      0.11349989	     -0.02128456	      0.52890856	     -0.00065681	      0.33453313	     -1.08543758	      0.83973720	     -0.04778341	     -0.38260807	     -0.68778984	      0.42808462	     -0.53304741	      0.02998707	      0.57007711	     -0.65022232	      0.01759422	     -0.02261671	      0.71912574	     -0.01265470	     -0.01073489	      0.01904600
      4.23288167	      3.17055199	     -0.01068387	     -0.27091132	      2.87341376	      1.29964298	     -0.29245136	     -0.02835571	     -0.01998292	      0.12347071	     -0.02059109	      0.47972101	     -0.01095656	      0.30536357	     -1.05571746	      0.88140244	     -0.04722190	     -0.40582643	     -0.72454716	      0.46538493	     -0.45608371	      0.03269675	      0.55456783	     -0.68471932	     -0.00163956	     -0.00570878	      0.69476804	     -0.01372036	      0.01602568	      0.01308787
      4.26621467	      3.18264911	      0.00312414	     -0.27534751	      2.87198265	      1.29889552	     -0.29062925	     -0.04537018	     -0.01867349	      0.13920508	     -0.02242595	      0.43207238	     -0.01591607	      0.32219258	     -1.03705891	      0.91487961	     -0.04512429	     -0.37860386	     -0.76220506	      0.49803351	     -0.41447660	      0.03481661	      0.62471968	     -0.70632766	     -0.01930166	     -0.01488905	      0.78802233	      0.00564799	     -0.01583434	      0.00824912
      4.29954767	      3.19412049	     -0.00207825	     -0.27557920	      2.86981382	      1.29813965	     -0.28903614	     -0.03230004	     -0.00311587	      0.15222176	     -0.02354463	      0.37626148	     -0.02076120	      0.31636369	     -1.01610451	      0.94716268	     -0.04553552	     -0.36635160	     -0.80204915	      0.54673397	     -0.34578444	      0.03729592	      0.56440508	     -0.71129986	      0.00266776	      0.00130977	      0.75665539	     -0.00184746	      0.00327859	      0.00655548
      4.33288067	      3.18829780	      0.00773739	     -0.28122816	      2.86737094	      1.29733465	     -0.28476193	     -0.04087361	      0.02104763	      0.17144026	     -0.02178979	      0.33767509	     -0.02221837	      0.33661170	     -1.01192899	      0.96070363	     -0.04315402	     -0.33334623	     -0.82088293	      0.58214406	     -0.31116701	      0.03944531	      0.62215160	     -0.73182473	     -0.03851860	      0.00861178	      0.82909394	     -0.00902814	      0.01139479	      0.01584594
      4.36621367	      3.18031939	      0.00437028	     -0.27777768	      2.86296607	      1.29646535	     -0.28184314	     -0.03140405	      0.03376200	      0.18719892	     -0.02882725	      0.28136525	     -0.01842072	      0.33745762	     -0.99027156	      0.96678090	     -0.04177192	     -0.31284846	     -0.84699498	      0.61139721	     -0.21167832	      0.04155314	      0.55946648	     -0.76292830	     -0.10559104	     -0.00128926	      0.79748431	     -0.01077706	     -0.01080750	      0.02803400
      4.39954667	      3.17259635	      0.00657479	     -0.27433211	      2.85764226	      1.29516552	     -0.27897125	     -0.02984395	      0.03626180	      0.20487914	     -0.03524546	      0.21497524	     -0.02607506	      0.33663023	     -0.96325203	      0.97446622	     -0.03923309	     -0.28087047	     -0.88713841	      0.62023160	     -0.13409840	      0.04350272	      0.60621672	     -0.81711849	     -0.21043964	      0.00965142	      0.76724371	      0.00397088	      0.00245514	      0.02769749
      4.43287967	      3.17141338	      0.01042882	     -0.26735557	      2.85210756	      1.29344984	     -0.27605607	     -0.03137469	      0.04663533	      0.22224389	     -0.04932062	      0.14638062	     -0.01333819	      0.33450613	     -0.93937310	      0.98544825	     -0.03620322	     -0.23731707	     -0.93370040	      0.62419450	     -0.04326123	      0.04536187	      0.55808543	     -0.86605118	     -0.30733461	     -0.01528475	      0.78191227	      0.01631908	     -0.00170540	      0.02152642
      4.46621267	      3.20123932	      0.00894212	     -0.25784127	      2.84751228	      1.29141956	     -0.27429849	     -0.01554843	      0.04776948	      0.23280149	     -0.06391625	      0.06361570	     -0.00658245	      0.30150875	     -0.92551934	      1.00887594	     -0.03735882	     -0.18043482	     -0.96605278	      0.64466257	      0.02273798	      0.04743442	      0.52934089	     -0.89627255	     -0.34374623	     -0.02341570	      0.72410162	     -0.00489616	     -0.01266915	      0.01738880
      4.49954567	      3.22668111	      0.01806466	     -0.25671236	      2.84572238	      1.28949828	     -0.27143575	     -0.01722086	      0.05069095	      0.24613490	     -0.07639661	      0.00375344	     -0.02192727	      0.27095142	     -0.94664656	      1.03731882	     -0.03423751	     -0.10664407	     -0.97101465	      0.67143849	      0.09336145	      0.04957658	      0.50534601	     -0.91053827	     -0.39506464	     -0.02258538	      0.76662721	     -0.01266023	      0.01183449	      0.02264279
      4.53287867	      3.25048528	      0.02788282	     -0.25164575	      2.84517112	      1.28754405	     -0.26856186	     -0.02059752	      0.05500480	      0.24739271	     -0.08461504	     -0.04722325	      0.00243522	      0.24515843	     -0.94945975	      1.06819438	     -0.03160750	     -0.03445118	     -0.97856795	      0.71092249	      0.19125371	      0.05175871	      0.43916956	     -0.89580548	     -0.40758648	     -0.02040390	      0.68238634	     -0.00464000	      0.00149199	      0.02966632
      4.56621167	      3.25496225	      0.02672616	     -0.25444786	      2.84562386	      1.28544336	     -0.26741542	     -0.01709961	      0.05702350	      0.25456397	     -0.09030176	     -0.08684034	      0.01000858	      0.20758086	     -0.91938313	      1.11782596	     -0.03185490	      0.00771945	     -1.01532285	      0.74932696	      0.30872380	      0.05405959	      0.44259320	     -0.85657021	     -0.48802459	     -0.01529803	      0.69538411	      0.01505879	      0.00105674	      0.02810200
      4.59954467	      3.24285357	      0.03586642	     -0.25438432	      2.84616274	      1.28337521	     -0.26623819	     -0.03219074	      0.06247345	      0.25518547	     -0.09317257	     -0.12381414	      0.02188518	      0.18909970	     -0.87756679	      1.16170443	     -0.02635537	      0.04422364	     -1.04909037	      0.77187110	      0.45815663	      0.05616576	      0.38514510	     -0.81816292	     -0.55158775	      0.00784800	      0.60005586	      0.01782571	      0.00554609	      0.01697646
      4.63287767	      3.23919361	      0.03741925	     -0.25733173	      2.84713215	      1.28120782	     -0.26782419	     -0.03912275	      0.06212412	      0.25834392	     -0.09838840	     -0.15206015	      0.01496618	      0.14786679	     -0.85517930	      1.20753185	     -0.01906508	      0.06745502	     -1.06700019	      0.78680479	      0.57734097	      0.05825491	      0.38619324	     -0.77986887	     -0.62429377	      0.00251681	      0.57624909	     -0.00488980	     -0.00435220	      0.01314776
      4.66621067	      3.24696288	      0.03383283	     -0.25364543	      2.84766416	      1.27896662	     -0.27129536	     -0.04234248	      0.06869195	      0.25365073	     -0.10604987	     -0.17565705	      0.03647573	      0.09796758	     -0.86272196	      1.23853998	     -0.01949232	      0.08377548	     -1.06651709	      0.80405515	      0.67220607	      0.06016567	      0.31803815	     -0.76705363	     -0.65381971	      0.00747603	      0.52652355	     -0.01774275	     -0.01305619	      0.01734524
      4.69954367	      3.27229330	      0.03029150	     -0.24701639	      2.84672567	      1.27673488	     -0.27564929	     -0.04463525	      0.06033707	      0.25130602	     -0.11804753	     -0.20543049	      0.02782613	      0.03072710	     -0.87588834	      1.26045887	     -0.00699687	      0.11296389	     -1.06427232	      0.80416524	      0.72414739	      0.06211094	      0.28939322	     -0.77883332	     -0.67153522	      0.01588262	      0.46887798	      0.00057666	      0.01121553	      0.01883295
      4.73287667	      3.28049077	      0.02315210	     -0.23655413	      2.84448625	      1.27461626	     -0.27775460	     -0.04124864	      0.06973171	      0.25045458	     -0.13307341	     -0.23439831	      0.03680731	     -0.01164261	     -0.88727091	      1.27355549	      0.00606540	      0.13531184	     -1.09038585	      0.79716275	      0.77694056	      0.06381735	      0.21216969	     -0.78080899	     -0.70331376	     -0.02048019	      0.45231533	      0.01025211	      0.00580480	      0.01219688
      4.76620967	      3.27977775	      0.03041076	     -0.22280181	      2.84088076	      1.27295646	     -0.27555336	     -0.04546404	      0.06520661	      0.25533524	     -0.15913325	     -0.26835263	      0.03544833	     -0.01903723	     -0.88809669	      1.27215494	      0.01127709	      0.17346731	     -1.12471486	      0.77015625	      0.83462960	      0.06546631	      0.20279391	     -0.76352373	     -0.73879409	     -0.01218817	      0.35452370	     -0.00346987	     -0.00215972	      0.01067968
      4.79954267	      3.25831925	      0.03302398	     -0.20645684	      2.83742191	      1.27150617	     -0.27054791	     -0.03826514	      0.06999764	      0.25585306	     -0.18537631	     -0.29559862	      0.03895691	      0.00052756	     -0.89555186	      1.26072324	      0.01727649	      0.20462197	     -1.16016732	      0.75628258	      0.92404072	      0.06710810	      0.14822825	     -0.70887624	     -0.81564403	      0.01029939	      0.34961632	     -0.02443063	      0.00391060	      0.01820578
      4.83287567	      3.24960891	      0.04229925	     -0.19663380	      2.83489229	      1.27069037	     -0.26490001	     -0.03960509	      0.06852393	      0.25569343	     -0.19510002	     -0.31135477	      0.03875386	      0.02044981	     -0.89968758	      1.24756307	      0.02105021	      0.25260128	     -1.16700554	      0.75012610	      0.97622108	      0.06862281	      0.15121562	     -0.66693629	     -0.85404593	      0.01152505	      0.23559053	      0.00279106	     -0.00660305	      0.01410217
      4.86620867	      3.25316710	      0.04071028	     -0.19955837	      2.83426851	      1.26994429	     -0.26168616	     -0.02883345	      0.07051934	      0.26086170	     -0.18650900	     -0.30563233	      0.04175399	      0.01651958	     -0.90567309	      1.24660091	      0.01985074	      0.29344606	     -1.17064513	      0.75975016	      1.02212171	      0.07005946	      0.09644393	     -0.66619452	     -0.90741317	      0.01223069	      0.24725425	      0.02325780	     -0.00971268	      0.00099204
      4.89954167	      3.26963652	      0.04484341	     -0.20114153	      2.83382033	      1.26958396	     -0.26024338	     -0.02467640	      0.06672285	      0.26441037	     -0.18403564	     -0.30082615	      0.04153239	     -0.00198497	     -0.90528257	      1.24347217	      0.01417895	      0.33922532	     -1.18101393	      0.74582464	      1.05623180	      0.07130615	      0.09370770	     -0.68624695	     -0.89395275	     -0.01567662	      0.15266442	      0.00256013	      0.00883531	      0.01509207
      4.93287467	      3.27650038	      0.05046296	     -0.19818685	      2.83338448	      1.26925588	     -0.26044694	     -0.03087687	      0.07037308	      0.26197363	     -0.18967632	     -0.29509575	      0.04435343	     -0.02133237	     -0.91470065	      1.24367650	      0.01893174	      0.37556466	     -1.21310895	      0.69322968	      1.10511382	      0.07239934	      0.08837128	     -0.68763988	     -0.89730941	     -0.01834497	      0.18430253	     -0.01203181	      0.00448887	      0.04592077
      4.96620767	      3.28477894	      0.04709678	     -0.19336014	      2.83347993	      1.26893782	     -0.26256602	     -0.02824605	      0.07117282	      0.25714462	     -0.19663320	     -0.28854803	      0.04674074	     -0.05761282	     -0.92696546	      1.24351796	      0.02312306	      0.39580429	     -1.25379378	      0.66003729	      1.16141079	      0.07337959	      0.08555496	     -0.64608259	     -0.86470652	     -0.01313921	      0.10104258	     -0.00872713	     -0.01015177	      0.03982222
      4.99954067	      3.29001547	      0.04731441	     -0.19364325	      2.83447680	      1.26857718	     -0.26496463	     -0.03696188	      0.07133618	      0.25438643	     -0.19552106	     -0.27559236	      0.04865613	     -0.09166942	     -0.94379759	      1.24247227	      0.01778443	      0.40573820	     -1.27104371	      0.68341308	      1.20357861	      0.07441351	      0.09223976	     -0.59475255	     -0.87978204	      0.00494485	      0.13167480	      0.01930829	      0.00379515	      0.00305726
      5.03287367	      3.29721776	      0.04468883	     -0.19725417	      2.83538504	      1.26837407	     -0.26827645	     -0.04196163	      0.07119324	      0.25280921	     -0.18822433	     -0.26574313	      0.05001989	     -0.13122291	     -0.94645924	      1.24751388	      0.02830899	      0.41157869	     -1.26462704	      0.68569272	      1.22663116	      0.07531389	      0.10117989	     -0.56202622	     -0.89201598	      0.00526729	      0.12103503	      0.01533771	      0.00713413	     -0.01735990
      5.06620667	      3.30378073	      0.03821178	     -0.19918606	      2.83534289	      1.26799529	     -0.27211398	     -0.04072220	      0.07374321	      0.25307158	     -0.18984037	     -0.26629308	      0.05268660	     -0.17013530	     -0.94151805	      1.24638725	      0.02681902	      0.40495784	     -1.25658912	      0.64391648	      1.23897706	      0.07626861	      0.09821871	     -0.56572244	     -0.90327952	      0.00542511	      0.11432545	     -0.01655584	     -0.00933118	      0.01562632
      5.09953967	      3.31479022	      0.03707834	     -0.19419989	      2.83423747	      1.26699099	     -0.27434786	     -0.04535600	      0.07407010	      0.24941317	     -0.19616507	     -0.27778958	      0.05342110	     -0.19563283	     -0.95301424	      1.24644590	      0.02698458	      0.40840992	     -1.25859641	      0.66511092	      1.23230714	      0.07676729	      0.08295621	     -0.60537135	     -0.91024348	      0.00391153	      0.10820964	     -0.01418924	     -0.00184446	      0.04899454
      5.13287267	      3.31878548	      0.03172699	     -0.19045793	      2.83328241	      1.26582201	     -0.27450910	     -0.03927342	      0.07395399	      0.24964326	     -0.19651040	     -0.28543342	      0.05464128	     -0.20215608	     -0.99541241	      1.25770157	      0.03051501	      0.40964605	     -1.27681354	      0.67710851	      1.20486106	      0.07748646	      0.09345124	     -0.62877531	     -0.91517438	     -0.00697733	      0.08380928	      0.00240506	      0.01459752	      0.02656572
      5.16620567	      3.31374482	      0.03710609	     -0.17859085	      2.83177925	      1.26499096	     -0.27088178	     -0.03779388	      0.07115336	      0.24571766	     -0.20783862	     -0.30680634	      0.05463201	     -0.17213429	     -1.03457527	      1.26084236	      0.02645343	      0.41738037	     -1.28802561	      0.68461619	      1.18910215	      0.07810631	      0.08753386	     -0.61038597	     -0.91043036	     -0.01284209	      0.08784144	      0.00420183	     -0.00737336	      0.00136179
      5.19953867	      3.30454408	      0.04652137	     -0.16897906	      2.83107964	      1.26475964	     -0.26568345	     -0.03704256	      0.07147927	      0.23883457	     -0.21509346	     -0.33069494	      0.05370985	     -0.12189017	     -1.04371321	      1.27067817	      0.03112175	      0.42668851	     -1.28237468	      0.71086908	      1.16670265	      0.07864723	      0.08745188	     -0.59272566	     -0.88654374	      0.01691179	      0.10325695	     -0.00746352	     -0.00667496	     -0.00203172
      5.23287167	      3.30149486	      0.04869641	     -0.17828587	      2.83309358	      1.26503855	     -0.26268408	     -0.02966767	      0.06986129	      0.24235901	     -0.20444657	     -0.33081025	      0.05317785	     -0.08181800	     -1.02943243	      1.29565359	      0.02606641	      0.41711536	     -1.26654487	      0.73919581	      1.12968760	      0.07907375	      0.08490316	     -0.61306803	     -0.84345522	      0.01234768	      0.08554466	     -0.01139702	      0.01156082	      0.00801894
      5.26620467	      3.30198362	      0.04884638	     -0.19204116	      2.83640793	      1.26549607	     -0.26188367	     -0.02585674	      0.06741511	      0.24414265	     -0.18876532	     -0.31972030	      0.05316688	     -0.05026834	     -1.01104191	      1.32534432	      0.02773817	      0.39660621	     -1.24701292	      0.77524661	      1.09044763	      0.07922008	      0.08726218	     -0.66384621	     -0.79474410	     -0.00547456	      0.08589954	      0.00697498	     -0.00407768	      0.03252576
      5.29953767	      3.29355307	      0.04719424	     -0.19762612	      2.83950965	      1.26587642	     -0.26224786	     -0.02254725	      0.06361045	      0.23796128	     -0.18204630	     -0.30803445	      0.05275239	     -0.01799809	     -1.00834237	      1.33970745	      0.02762491	      0.35839902	     -1.23503309	      0.81595790	      1.08016865	      0.07929034	      0.07918855	     -0.70492136	     -0.75164466	     -0.00486899	      0.09779045	      0.01800526	     -0.00116623	      0.04698980
      5.33287067	      3.27622872	      0.04248283	     -0.19386108	      2.84141555	      1.26632568	     -0.26333139	     -0.01697289	      0.06201902	      0.22847744	     -0.18657689	     -0.29999118	      0.05276019	      0.01253893	     -1.01450384	      1.33502348	      0.03007755	      0.30689846	     -1.23011358	      0.86406692	      1.08308820	      0.07911749	      0.08561815	     -0.72839131	     -0.71518701	     -0.01182457	      0.09851289	      0.00306152	      0.01152104	      0.02628391
      5.36620367	      3.26123714	      0.04390866	     -0.18355326	      2.84168611	      1.26717436	     -0.26476575	     -0.02452194	      0.06049410	      0.21742487	     -0.19738391	     -0.30017696	      0.05214376	      0.03862052	     -1.00948643	      1.31008527	      0.03296014	      0.25999352	     -1.21613162	      0.91075766	      1.07476765	      0.07858067	      0.08390821	     -0.75466583	     -0.69054049	      0.00115646	      0.10753791	     -0.00277230	     -0.01048107	     -0.00261921
      5.39953667	      3.25377874	      0.04202389	     -0.17740227	      2.84164496	      1.26849420	     -0.26741403	     -0.03251964	      0.05818883	      0.20908277	     -0.20342825	     -0.29483294	      0.05109486	      0.04722745	     -0.99290206	      1.27811809	      0.03371441	      0.21524974	     -1.19270548	      0.95258393	      1.03851733	      0.07776111	      0.07918330	     -0.78195989	     -0.68747679	      0.00410235	      0.14649949	      0.00447798	     -0.00538388	     -0.00716117
      5.43286967	      3.25642701	      0.03056887	     -0.18033627	      2.84235345	      1.27019680	     -0.27099509	     -0.02720445	      0.05892420	      0.20573744	     -0.19989237	     -0.27461239	      0.05205336	      0.03568730	     -0.97326735	      1.25060731	      0.03348800	      0.17341169	     -1.16619971	      0.99957481	      0.96974141	      0.07654186	      0.08164899	     -0.80711503	     -0.67460790	     -0.00087510	      0.15057873	      0.00515612	      0.00968647	      0.01360458
      5.46620267	      3.26250273	      0.03243865	     -0.18794084	      2.84327362	      1.27223447	     -0.27248213	     -0.03595806	      0.05713557	      0.20697780	     -0.19171265	     -0.24516243	      0.05100689	      0.03767548	     -0.95821466	      1.22241434	      0.03395539	      0.15499042	     -1.13303035	      1.03385793	      0.89571998	      0.07503833	      0.08138000	     -0.83743287	     -0.67294706	     -0.00161573	      0.19749153	      0.00069740	     -0.00421219	      0.03333387
      5.49953567	      3.26393473	      0.03310820	     -0.18959279	      2.84364215	      1.27423431	     -0.27231420	     -0.03522695	      0.05581391	      0.20594625	     -0.18905068	     -0.22036503	      0.05018791	      0.04927837	     -0.93522203	      1.18479532	      0.03067104	      0.13995269	     -1.11340235	      1.08176128	      0.84918953	      0.07318008	      0.07917937	     -0.85445826	     -0.65497928	     -0.00448235	      0.21747035	     -0.02077749	     -0.00412326	      0.03343708
      5.53286867	      3.25324704	      0.03555778	     -0.18862002	      2.84377532	      1.27628750	     -0.27093222	     -0.03694937	      0.05645950	      0.20470962	     -0.18718928	     -0.19488287	      0.04961371	      0.07775033	     -0.90640057	      1.13991185	      0.03072134	      0.12379025	     -1.09774376	      1.12141342	      0.83476717	      0.07107935	      0.07869519	     -0.87698709	     -0.64446817	      0.01531736	      0.26940585	     -0.01037078	      0.01230514	      0.01075108
      5.56620167	      3.24094682	      0.03512727	     -0.18973947	      2.84441271	      1.27853724	     -0.26971991	     -0.03407477	      0.05574625	      0.20499763	     -0.18349029	     -0.16420470	      0.04868729	      0.10863088	     -0.87079373	      1.09164962	      0.02722030	      0.10168854	     -1.06930694	      1.15215290	      0.83476277	      0.06873093	      0.08252056	     -0.90913935	     -0.61594705	      0.01504066	      0.29900864	      0.01210266	     -0.00422841	     -0.00810111
      5.59953467	      3.22958072	      0.03326721	     -0.19732973	      2.84620288	      1.28089211	     -0.26906134	     -0.02934118	      0.05462741	      0.20502675	     -0.17021114	     -0.12194051	      0.04765584	      0.14017122	     -0.83686988	      1.04750119	      0.02428040	      0.07441795	     -1.02313999	      1.16843871	      0.82678730	      0.06616138	      0.08600892	     -0.95613223	     -0.58399996	      0.01123871	      0.35806743	      0.01707923	     -0.00934623	      0.00178190
      5.63286767	      3.22385973	      0.03345976	     -0.21178541	      2.84869372	      1.28319571	     -0.26894307	     -0.02850031	      0.05304280	      0.20422067	     -0.14015984	     -0.07333055	      0.04641224	      0.17195464	     -0.80046441	      1.01233764	      0.02217174	      0.04602238	     -0.97191504	      1.16687799	      0.78686530	      0.06345327	      0.08692281	     -1.01628181	     -0.53843994	      0.00143750	      0.40416334	      0.00296577	      0.00804910	      0.01916603
      5.66620067	      3.22588874	      0.03033481	     -0.23112995	      2.85067714	      1.28523312	     -0.26985107	     -0.02594249	      0.04993698	      0.21310487	     -0.11126538	     -0.02840733	      0.04505860	      0.19596375	     -0.75271865	      0.98853753	      0.01028252	      0.00728722	     -0.93744862	      1.16922583	      0.71125169	      0.06064103	      0.09176506	     -1.07196357	     -0.49062642	     -0.01183886	      0.45980144	     -0.00737050	      0.00030797	      0.03163453
      5.69953367	      3.22160097	      0.02818629	     -0.24406128	      2.85104981	      1.28683863	     -0.27070314	     -0.02815475	      0.04709347	      0.22652579	     -0.10254331	      0.00888049	      0.04402139	      0.22587950	     -0.71656694	      0.95914445	     -0.00828505	     -0.04250093	     -0.91318434	      1.18292444	      0.62840226	      0.05770416	      0.09769010	     -1.11081372	     -0.45722741	     -0.01588981	      0.51999142	     -0.00274688	     -0.00489921	      0.04015128
      5.73286667	      3.20502133	      0.02471088	     -0.24621033	      2.85005922	      1.28802328	     -0.27145152	     -0.03045584	      0.04327137	      0.23042022	     -0.10072904	      0.04274212	      0.04317476	      0.26146378	     -0.70516151	      0.91452337	     -0.02472962	     -0.10371165	     -0.88009379	      1.19639706	      0.55304012	      0.05472240	      0.11399576	     -1.12830974	     -0.44781015	     -0.01572915	      0.54473542	      0.00600605	      0.01177426	      0.03026198
      5.76619967	      3.18132747	      0.01631889	     -0.24800362	      2.84871596	      1.28913106	     -0.27291644	     -0.03004077	      0.04465974	      0.23484193	     -0.10086888	      0.08096527	      0.04362087	      0.29273779	     -0.69531576	      0.86438484	     -0.01862865	     -0.17100961	     -0.83159837	      1.20078734	      0.46222471	      0.05169610	      0.17040510	     -1.13598182	     -0.46550652	     -0.00691689	      0.60066658	      0.01127320	     -0.00167107	      0.01138801
      5.79953267	      3.16454717	      0.01320156	     -0.25343897	      2.84791390	      1.29021352	     -0.27489987	     -0.03609616	      0.03823620	      0.24063975	     -0.09852564	      0.11631389	      0.04249436	      0.32196851	     -0.66312520	      0.82468787	     -0.02808458	     -0.23259685	     -0.78096673	      1.18945013	      0.36752320	      0.04861308	      0.22233097	     -1.15151841	     -0.46979449	      0.01362815	      0.60247144	      0.00622276	     -0.01145428	      0.00204583
      5.83286567	      3.15185642	      0.00511623	     -0.26789103	      2.84951248	      1.29110315	     -0.27775287	     -0.03806245	      0.04138963	      0.24820351	     -0.09025967	      0.16596793	      0.04352753	      0.33991905	     -0.62409823	      0.81240161	     -0.02795573	     -0.29288796	     -0.76168758	      1.17305384	      0.25529135	      0.04550658	      0.27619398	     -1.17329121	     -0.46289825	      0.00858085	      0.66328255	     -0.00521993	      0.00255113	      0.01603031
      5.86619867	      3.15513522	      0.00291429	     -0.28449884	      2.85321552	      1.29184324	     -0.28053394	     -0.04241273	      0.03451373	      0.25183625	     -0.08047919	      0.22007848	      0.04187659	      0.35608221	     -0.59845065	      0.81671263	     -0.02900676	     -0.33437191	     -0.74687315	      1.15134047	      0.14732516	      0.04238572	      0.33004159	     -1.20934137	     -0.41246953	      0.01235417	      0.67117787	     -0.01361790	      0.00376281	      0.03721906
      5.89953167	      3.15469878	     -0.00294925	     -0.29928341	      2.85829777	      1.29262207	     -0.28292935	     -0.04106445	      0.03217398	      0.25130687	     -0.07114418	      0.28607571	      0.04176903	      0.36779810	     -0.58709603	      0.81560279	     -0.03068101	     -0.37041489	     -0.70850276	      1.12869777	      0.06136838	      0.03936372	      0.38883572	     -1.24670672	     -0.36112030	      0.00504336	      0.72042480	     -0.01004589	     -0.00590117	      0.03672172
      5.93286467	      3.14403377	     -0.00732323	     -0.30892189	      2.86358529	      1.29350394	     -0.28373982	     -0.04016084	      0.03509679	      0.24790471	     -0.06772427	      0.35527068	      0.04231655	      0.38180369	     -0.56779632	      0.79620686	     -0.03118195	     -0.39385814	     -0.65345917	      1.10596500	     -0.00189151	      0.03643758	      0.46462607	     -1.28172423	     -0.30436931	     -0.00245514	      0.73602712	     -0.00210135	      0.00298873	      0.01689766
      5.96619767	      3.13034693	     -0.00887994	     -0.31798584	      2.86909788	      1.29432018	     -0.28284370	     -0.03815192	      0.03510608	      0.24319669	     -0.06570600	      0.42597498	      0.04187394	      0.39595837	     -0.53697673	      0.78024442	     -0.03279200	     -0.40299842	     -0.63183314	      1.08695831	     -0.05186854	      0.03392180	      0.53009001	     -1.30759898	     -0.26197765	     -0.01433282	      0.73543938	      0.00037250	      0.00682487	      0.00113148
      5.99953067	      3.11818441	     -0.00799507	     -0.33139895	      2.87475611	      1.29508481	     -0.28076295	     -0.03678792	      0.03992330	      0.24052714	     -0.06120814	      0.50591264	      0.04200224	      0.40778160	     -0.51637129	      0.77499619	     -0.03200371	     -0.39895138	     -0.64985574	      1.07071541	     -0.12976271	      0.03190205	      0.58982423	     -1.32523791	     -0.22951330	     -0.01567164	      0.75387085	     -0.00335220	     -0.01191207	      0.00654549
      6.03286367	      3.11597719	     -0.00517092	     -0.34355416	      2.87894111	      1.29601052	     -0.27880146	     -0.03295684	      0.03860578	      0.23762273	     -0.05521176	      0.57958143	      0.04118504	      0.41369192	     -0.51195945	      0.76010429	     -0.03337621	     -0.38459890	     -0.65069243	      1.05224389	     -0.23289540	      0.03059764	      0.62283286	     -1.33010988	     -0.18610118	     -0.00954887	      0.71101894	     -0.00909534	     -0.00027985	      0.02027485
      6.06619667	      3.11251219	     -0.00680861	     -0.35254463	      2.88072325	      1.29703974	     -0.27808193	     -0.02697279	      0.04108489	      0.23856356	     -0.05136540	      0.64607353	      0.04172396	      0.40482755	     -0.51776159	      0.72131090	     -0.03337012	     -0.37456780	     -0.61980607	      1.02619827	     -0.35891317	      0.02997508	      0.65433997	     -1.32130404	     -0.15951779	     -0.01670131	      0.72013261	     -0.00390210	      0.01099282	      0.02350474
      6.09952967	      3.10993391	     -0.01078937	     -0.35474131	      2.88035986	      1.29766927	     -0.27891958	     -0.01999757	      0.03836591	      0.24096992	     -0.05175695	      0.69844526	      0.04216001	      0.38403707	     -0.52851150	      0.67308947	     -0.03396785	     -0.37169030	     -0.61051445	      0.99519457	     -0.47673255	      0.03002467	      0.67176977	     -1.30779704	     -0.11558798	     -0.01247279	      0.66172954	      0.00902612	     -0.00439665	      0.00870800
      6.13286267	      3.09442320	     -0.01706570	     -0.35228391	      2.87903498	      1.29763959	     -0.28047724	     -0.01628294	      0.03690816	      0.24260677	     -0.05416345	      0.75061943	      0.04316754	      0.35213997	     -0.54634067	      0.62201118	     -0.03394287	     -0.37756385	     -0.65468391	      0.96646538	     -0.56923416	      0.03107238	      0.70034073	     -1.28948134	     -0.08308760	     -0.01196108	      0.63441526	      0.01596165	     -0.00074419	     -0.00349918
      6.16619567	      3.07096351	     -0.01595731	     -0.34794712	      2.87736523	      1.29730957	     -0.28143890	     -0.02491855	      0.03750252	      0.24482069	     -0.05747788	      0.80495386	      0.04430310	      0.32361918	     -0.56797109	      0.55908882	     -0.03265714	     -0.37450548	     -0.70100094	      0.94339750	     -0.63452138	      0.03264414	      0.71764034	     -1.26515272	     -0.02328695	     -0.01630775	      0.58210490	      0.00623527	      0.00696887	      0.00153112
      6.19952867	      3.05555673	     -0.01796278	     -0.34850559	      2.87620571	      1.29716795	     -0.28310477	     -0.02689340	      0.03109555	      0.25042935	     -0.05168385	      0.85602867	      0.04471122	      0.29019696	     -0.58318480	      0.49738738	     -0.03290163	     -0.37632822	     -0.71509866	      0.93679271	     -0.68002461	      0.03518690	      0.73251254	     -1.22586904	      0.05884257	     -0.01338452	      0.53019849	     -0.00970200	     -0.00348632	      0.01019221
      6.23286167	      3.04480320	     -0.02588453	     -0.35500245	      2.87607160	      1.29706586	     -0.28546047	     -0.02381976	      0.02945459	      0.26082889	     -0.03894866	      0.91285523	      0.04517044	      0.25180753	     -0.60800285	      0.44292407	     -0.03019115	     -0.38755538	     -0.71426863	      0.93521297	     -0.71714244	      0.03810416	      0.74564448	     -1.17058247	      0.16575920	     -0.00991013	      0.49584030	     -0.00898895	     -0.00942365	      0.01633413
      6.26619467	      3.04270412	     -0.02665236	     -0.36015722	      2.87660396	      1.29658421	     -0.28731728	     -0.02853433	      0.01749647	      0.26684934	     -0.02538804	      0.97350303	      0.04526962	      0.22900856	     -0.65397713	      0.40075435	     -0.02980849	     -0.39455233	     -0.73049714	      0.91928795	     -0.73244637	      0.04078587	      0.74313839	     -1.10792342	      0.28836252	     -0.01167208	      0.43480394	      0.01234252	      0.00930583	      0.02485250
      6.29952767	      3.03995953	     -0.03466104	     -0.36046833	      2.87665833	      1.29567904	     -0.28934134	     -0.02278290	      0.01144667	      0.27045130	     -0.02016363	      1.02344074	      0.04485238	      0.20296222	     -0.69140985	      0.35908747	     -0.02755877	     -0.41137240	     -0.76826800	      0.89019234	     -0.74315325	      0.04340975	      0.75886064	     -1.03299404	      0.39638714	      0.00218905	      0.39801607	      0.01376690	      0.00159925	      0.03438600
      6.33286067	      3.03036600	     -0.03562507	     -0.35469283	      2.87530349	      1.29448301	     -0.28992148	     -0.02433932	      0.00456878	      0.27236498	     -0.02189106	      1.06698357	      0.04460997	      0.18831151	     -0.72588948	      0.30075263	     -0.02583866	     -0.41330646	     -0.79080820	      0.84720635	     -0.73471481	      0.04580718	      0.73698859	     -0.95937466	      0.48387217	      0.00719600	      0.32786731	     -0.00383594	     -0.00630579	      0.03005783
      6.36619367	      3.01922451	     -0.03531495	     -0.34867998	      2.87301439	      1.29301879	     -0.28991684	     -0.02347552	     -0.00794744	      0.27825073	     -0.02809743	      1.10955925	      0.04414148	      0.17825112	     -0.76723838	      0.23800989	     -0.02614646	     -0.40849013	     -0.79902130	      0.80563269	     -0.73554870	      0.04847778	      0.74630639	     -0.89561058	      0.53510605	      0.00885672	      0.26336751	     -0.02134304	      0.00767157	      0.01577517
      6.39952667	      3.01102679	     -0.04438811	     -0.34046336	      2.87046949	      1.29113744	     -0.29064581	     -0.01233627	     -0.01296262	      0.28195835	     -0.03779089	      1.14621948	      0.04339198	      0.16009504	     -0.81723461	      0.17846470	     -0.02587823	     -0.41245323	     -0.81549166	      0.77112673	     -0.74578605	      0.05132644	      0.71622778	     -0.83641226	      0.58864792	      0.00062140	      0.18667154	     -0.00649707	     -0.00393236	      0.00952749
      6.43285967	      3.00517744	     -0.05880699	     -0.33042585	      2.86789915	      1.28891857	     -0.29125746	      0.00730808	     -0.01118228	      0.28360584	     -0.05333309	      1.17884116	      0.04243236	      0.13730868	     -0.87461788	      0.12302832	     -0.02581704	     -0.41728954	     -0.83922888	      0.74751465	     -0.77230471	      0.05438732	      0.69246990	     -0.77481693	      0.64735751	     -0.01000714	      0.13505747	      0.01076599	     -0.00920986	      0.02104216
      6.46619267	      2.99998049	     -0.06974017	     -0.31729395	      2.86516910	      1.28669575	     -0.29066875	      0.02766292	     -0.01442318	      0.28101448	     -0.07126737	      1.20679777	      0.04059904	      0.11672923	     -0.93326115	      0.06555257	     -0.02726636	     -0.40793714	     -0.84875845	      0.73405648	     -0.79000766	      0.05775887	      0.66680985	     -0.70889785	      0.70919909	     -0.00265916	      0.10638328	      0.01000230	      0.01424011	      0.03366283
      6.49952567	      2.98859604	     -0.06565861	     -0.30389542	      2.86262508	      1.28468275	     -0.28813170	      0.02744299	     -0.02114139	      0.27969360	     -0.09099160	      1.23652796	      0.03986822	      0.10218846	     -0.98858876	      0.00758449	     -0.03131979	     -0.36764687	     -0.83526986	      0.71413985	     -0.78390782	      0.06105070	      0.62659283	     -0.63922784	      0.78390713	     -0.00139008	      0.09926027	      0.00652118	     -0.00072794	      0.02813047
      6.53285867	      2.97301931	     -0.06813056	     -0.29247219	      2.86131194	      1.28305312	     -0.28666874	      0.03175736	     -0.03065803	      0.27717027	     -0.10604037	      1.26105376	      0.03809298	      0.06416764	     -1.02773599	     -0.04179315	     -0.03516065	     -0.32838112	     -0.82565546	      0.69206694	     -0.76199034	      0.06439829	      0.62101127	     -0.55330236	      0.87627264	     -0.00848919	      0.08107882	      0.00205263	     -0.00777288	      0.00945076
      6.56619167	      2.94358060	     -0.07818269	     -0.28284794	      2.86103990	      1.28152553	     -0.28692114	      0.03508339	     -0.03404838	      0.27414677	     -0.11879764	      1.28610490	      0.03773603	     -0.00635500	     -1.06700908	     -0.08724380	     -0.03662287	     -0.28781335	     -0.82361103	      0.66218813	     -0.70981909	      0.06801142	      0.57580718	     -0.46101106	      0.97380570	      0.00276951	      0.09215523	      0.00743904	      0.01269441	      0.00159263
      6.59952467	      2.91290833	     -0.08497058	     -0.28068056	      2.86148368	      1.27972344	     -0.28835406	      0.03074452	     -0.04305156	      0.27770571	     -0.12649377	      1.32180842	      0.03841563	     -0.08823911	     -1.12957253	     -0.11711535	     -0.04155572	     -0.24506480	     -0.82137243	      0.62439798	     -0.67479801	      0.07151575	      0.57547822	     -0.37817237	      1.07899520	      0.00501181	      0.07987053	      0.01172352	      0.00096950	      0.00896027
      6.63285767	      2.87427987	     -0.10081979	     -0.27808219	      2.86078713	      1.27784010	     -0.29146987	      0.03627787	     -0.04495005	      0.28226977	     -0.12821298	      1.35092861	      0.03966024	     -0.19201785	     -1.19632560	     -0.15625934	     -0.04214077	     -0.20577796	     -0.79233300	      0.59602441	     -0.64518300	      0.07561563	      0.51688603	     -0.31543852	      1.16314374	      0.00217569	      0.08787388	     -0.00218129	     -0.01080410	      0.01951759
      6.66619067	      2.84297753	     -0.10690739	     -0.27777565	      2.85858857	      1.27595862	     -0.29427073	      0.03338327	     -0.05164971	      0.29669379	     -0.13302730	      1.37174499	      0.04027616	     -0.28085545	     -1.26195471	     -0.18998047	     -0.04614877	     -0.16257236	     -0.74910725	      0.56874729	     -0.65536088	      0.07989401	      0.49271042	     -0.25802382	      1.23579075	      0.01388913	      0.08465164	     -0.01558236	      0.00300209	      0.02263979
      6.69952367	      2.82245913	     -0.11060334	     -0.27190854	      2.85462664	      1.27443078	     -0.29687945	      0.03095692	     -0.05675592	      0.31533139	     -0.15419062	      1.36835272	      0.03988325	     -0.34976053	     -1.30989334	     -0.22274958	     -0.04979786	     -0.12593658	     -0.71808469	      0.54336774	     -0.67156648	      0.08443939	      0.42482446	     -0.16929169	      1.29879324	     -0.00375034	      0.08394459	     -0.01205364	     -0.00042052	      0.02571160
      6.73285667	      2.80524203	     -0.11694367	     -0.24981569	      2.84852169	      1.27308819	     -0.29939645	      0.03600974	     -0.05647153	      0.32544201	     -0.19614213	      1.33171710	      0.03823851	     -0.40205277	     -1.34410568	     -0.26979142	     -0.05150330	     -0.09588505	     -0.70006705	      0.52155642	     -0.68998412	      0.08890484	      0.38959837	     -0.13602867	      1.34965799	      0.00855185	      0.08919522	     -0.00580781	     -0.00966009	      0.03311754
      6.76618967	      2.79895227	     -0.11060961	     -0.21278064	      2.84150052	      1.27156647	     -0.29962095	      0.03040780	     -0.06080599	      0.29860837	     -0.21201374	      1.27456380	      0.03315596	     -0.41600411	     -1.39261261	     -0.32463845	     -0.05556858	     -0.06254091	     -0.69129260	      0.49989445	     -0.70203867	      0.09288625	      0.33410410	     -0.06158493	      1.37450944	     -0.00691488	      0.08603015	      0.00135636	     -0.00068840	      0.01668658
      6.79952267	      2.79261620	     -0.10586756	     -0.19456533	      2.83618542	      1.27118354	     -0.29758402	      0.03397777	     -0.05833478	      0.29614130	     -0.23105044	      1.23793051	      0.03009398	     -0.41001893	     -1.44200019	     -0.35488660	     -0.05819429	     -0.03098777	     -0.67356211	      0.48635494	     -0.70496083	      0.09650369	      0.29284996	     -0.02751272	      1.37562747	      0.00448260	      0.08969567	     -0.00500675	      0.00617052	     -0.00071595
      6.83285567	      2.78987426	     -0.10157902	     -0.18679147	      2.83320656	      1.27124676	     -0.29460990	      0.03873396	     -0.05876663	      0.29316035	     -0.23882454	      1.22619863	      0.01804473	     -0.39716254	     -1.49112268	     -0.37496343	     -0.06139016	     -0.00606539	     -0.62718821	      0.47159609	     -0.68480148	      0.09960544	      0.25512988	      0.02791980	      1.37213060	     -0.00541015	      0.09101801	     -0.00358028	     -0.00318656	      0.00647780
      6.86618867	      2.78179624	     -0.10093570	     -0.17984349	      2.83260765	      1.27121600	     -0.29272393	      0.04008972	     -0.05863573	      0.28101862	     -0.24174477	      1.22613671	      0.01233733	     -0.39552273	     -1.52860729	     -0.39594937	     -0.06390475	      0.01177996	     -0.56361834	      0.44870234	     -0.63639460	      0.10213951	      0.22894400	      0.06508728	      1.38563028	     -0.00318782	      0.08944890	      0.01456142	     -0.00028636	      0.03630674
      6.89952167	      2.77044791	     -0.10582877	     -0.17984643	      2.83467894	      1.27105189	     -0.29277525	      0.04179663	     -0.05826750	      0.27331272	     -0.23912839	      1.24611767	      0.00801183	     -0.41632202	     -1.54543389	     -0.39894112	     -0.06636973	      0.01763981	     -0.53476207	      0.42227586	     -0.58333945	      0.10422685	      0.21584549	      0.09918618	      1.41075510	      0.00332636	      0.09542047	      0.01973709	      0.00863277	      0.03989554
      6.93285467	      2.75539060	     -0.11136527	     -0.17467626	      2.83690050	      1.27021256	     -0.29514118	      0.03836680	     -0.05819233	      0.26194278	     -0.23556958	      1.27174510	      0.00043821	     -0.46072494	     -1.55193471	     -0.40851408	     -0.06834891	      0.01885948	     -0.52042258	      0.39687904	     -0.53593043	      0.10586145	      0.18902555	      0.13313172	      1.44785632	     -0.01092107	      0.10079716	      0.00043299	     -0.00024470	      0.01332443
      6.96618767	      2.74220630	     -0.11989900	     -0.16242793	      2.83746666	      1.26874361	     -0.29989768	      0.03554353	     -0.06166427	      0.25173511	     -0.24186723	      1.28630263	      0.00821935	     -0.51619167	     -1.55500303	     -0.43860797	     -0.07016779	      0.01369858	     -0.49187900	      0.38049361	     -0.51829272	      0.10711787	      0.18397139	      0.14525348	      1.48949795	      0.01133162	      0.10489939	     -0.01692459	     -0.00645037	     -0.00720997
      6.99952067	      2.72968815	     -0.12646885	     -0.15317672	      2.83693414	      1.26684530	     -0.30463207	      0.03018193	     -0.06181451	      0.24669894	     -0.24472295	      1.29375564	      0.03130223	     -0.56557059	     -1.55728459	     -0.46760301	     -0.07120737	      0.01236711	     -0.47751107	      0.37958708	     -0.53333113	      0.10797770	      0.14526978	      0.16058150	      1.51236511	     -0.00506223	      0.11142424	     -0.01041144	      0.00178057	     -0.00415303
      7.03285367	      2.72580385	     -0.12566747	     -0.14800843	      2.83514223	      1.26491401	     -0.30764955	      0.02277187	     -0.06507615	      0.24376664	     -0.23952321	      1.31448672	      0.02328578	     -0.60465749	     -1.55885749	     -0.48647330	     -0.07302994	      0.01670585	     -0.49347566	      0.39348551	     -0.59077437	      0.10837868	      0.13154077	      0.15791781	      1.50575556	     -0.00586462	      0.11360792	     -0.00013057	      0.00098362	      0.01426386
      7.06618667	      2.72482767	     -0.13019416	     -0.13596331	      2.83162528	      1.26354864	     -0.30965150	      0.03045210	     -0.06558790	      0.23744561	     -0.24082161	      1.30506243	      0.02839766	     -0.62389060	     -1.55000536	     -0.51695648	     -0.07303764	      0.02060846	     -0.50061458	      0.42218042	     -0.64809899	      0.10829647	      0.11917590	      0.14234972	      1.48089104	      0.00764945	      0.10015906	     -0.00601436	     -0.00613877	      0.03614680
      7.09951967	      2.72316859	     -0.12000842	     -0.12268455	      2.82780639	      1.26307988	     -0.30866931	      0.02187562	     -0.06715001	      0.23267299	     -0.24820380	      1.27899845	      0.02475096	     -0.61202160	     -1.53503837	     -0.54429560	     -0.07384874	      0.04144159	     -0.50454797	      0.44108707	     -0.67004131	      0.10759917	      0.09429721	      0.12664202	      1.44592911	      0.00678949	      0.09613886	     -0.00531014	      0.00141068	      0.03636545
      7.13285267	      2.72495178	     -0.11457133	     -0.11453718	      2.82584119	      1.26391769	     -0.30621392	      0.02265941	     -0.06802312	      0.22741929	     -0.25111269	      1.24594284	      0.02449831	     -0.57987588	     -1.50230335	     -0.54990699	     -0.07412537	      0.05398698	     -0.53307795	      0.44791361	     -0.66499565	      0.10611580	      0.10218567	      0.09518389	      1.40879956	     -0.00521800	      0.09206317	     -0.00392440	      0.00250305	      0.01710930
      7.16618567	      2.72790840	     -0.12008121	     -0.11288014	      2.82612708	      1.26569698	     -0.30347916	      0.03892648	     -0.06498335	      0.22061175	     -0.24779494	      1.22335871	      0.01831671	     -0.54610108	     -1.46150559	     -0.53859864	     -0.07239157	      0.05064021	     -0.56068075	      0.44882747	     -0.63739454	      0.10398438	      0.13986710	      0.03848657	      1.38056254	     -0.00733469	      0.09176951	     -0.00304912	     -0.00588725	      0.00485297
      7.19951867	      2.73712612	     -0.11456052	     -0.12101795	      2.82840564	      1.26754208	     -0.29963128	      0.03716722	     -0.06491924	      0.21417251	     -0.23456414	      1.22298908	     -0.00335990	     -0.50043628	     -1.44330395	     -0.51336420	     -0.07208928	      0.04311582	     -0.56314616	      0.44605320	     -0.58273543	      0.10109866	      0.13434374	     -0.00557024	      1.37357016	      0.00641203	      0.08885578	      0.01442743	     -0.00178868	      0.00850681
      7.23285167	      2.75542287	     -0.11765410	     -0.14185618	      2.83262297	      1.26946824	     -0.29705963	      0.04722942	     -0.06198171	      0.21515496	     -0.21036474	      1.22954749	     -0.00650400	     -0.45249290	     -1.43139083	     -0.46944611	     -0.06978215	      0.00953127	     -0.55675031	      0.46021435	     -0.56887882	      0.09740573	      0.20524288	     -0.07467626	      1.37594882	     -0.01133368	      0.08660832	      0.01141673	      0.00032704	      0.01834121
      7.26618467	      2.78164605	     -0.11552911	     -0.16381601	      2.83757500	      1.27138777	     -0.29624346	      0.04363694	     -0.05868373	      0.21645318	     -0.18520483	      1.22979714	     -0.00343666	     -0.40300625	     -1.41522432	     -0.41584039	     -0.06787433	     -0.03956382	     -0.56021087	      0.49227303	     -0.55334034	      0.09314190	      0.19660239	     -0.14378955	      1.39021208	      0.01306045	      0.08688925	      0.00863997	     -0.00437551	      0.02535220
      7.29951767	      2.81451508	     -0.12173916	     -0.17974999	      2.84209933	      1.27335079	     -0.29892010	      0.04621752	     -0.05637612	      0.21166272	     -0.15794648	      1.21226706	      0.00455202	     -0.37001044	     -1.37201268	     -0.36410544	     -0.06483379	     -0.11358179	     -0.57495291	      0.54986863	     -0.58636331	      0.08817056	      0.27008477	     -0.22437662	      1.39722647	     -0.00597567	      0.08597921	      0.00031404	     -0.00082070	      0.01831745
      7.33285067	      2.84409868	     -0.12381131	     -0.19159848	      2.84549387	      1.27536260	     -0.30327182	      0.03746140	     -0.05444681	      0.20938699	     -0.13403759	      1.18622873	     -0.00063116	     -0.35109075	     -1.31056301	     -0.31698784	     -0.06163568	     -0.18828216	     -0.58702408	      0.62755268	     -0.60827475	      0.08289256	      0.26272502	     -0.30162303	      1.38236025	     -0.00400925	      0.08546870	      0.00168586	      0.00643733	     -0.00001537
      7.36618367	      2.87132287	     -0.12645373	     -0.20218309	      2.84756875	      1.27729486	     -0.30786998	      0.03305660	     -0.05442425	      0.21428063	     -0.12125460	      1.15420295	     -0.00107402	     -0.33534872	     -1.25098157	     -0.27177714	     -0.05840769	     -0.25987473	     -0.60066606	      0.71353713	     -0.65512702	      0.07765092	      0.34458950	     -0.39008449	      1.33684755	     -0.00406309	      0.08594520	     -0.00822038	      0.00009604	      0.00224686
      7.39951667	      2.88764924	     -0.12088224	     -0.20852485	      2.84846964	      1.27902105	     -0.31025180	      0.02140387	     -0.05356184	      0.21904920	     -0.11618959	      1.11963290	      0.01039331	     -0.30773431	     -1.21836500	     -0.23174934	     -0.05559447	     -0.30655809	     -0.61847061	      0.78701012	     -0.66458787	      0.07263491	      0.35032800	     -0.46717600	      1.26282222	     -0.00078096	      0.08388043	     -0.01549418	     -0.00125168	      0.02511847
      7.43284967	      2.89657133	     -0.11004308	     -0.21869427	      2.84959528	      1.28074142	     -0.31005805	      0.00906945	     -0.05262466	      0.22622056	     -0.10758878	      1.09754506	      0.02471717	     -0.26636053	     -1.20351025	     -0.18492142	     -0.05345647	     -0.33227172	     -0.64602839	      0.83148244	     -0.68793342	      0.06779974	      0.44089157	     -0.54227346	      1.16245283	      0.01050569	      0.08548364	     -0.01359185	      0.00459457	      0.04034970
      7.46618267	      2.90043887	     -0.10229139	     -0.23072138	      2.85126359	      1.28285343	     -0.30826744	      0.00518803	     -0.05167037	      0.23446256	     -0.09897478	      1.08597119	      0.01781822	     -0.22343764	     -1.17094521	     -0.13998169	     -0.05089437	     -0.34812046	     -0.66271407	      0.85082859	     -0.67998121	      0.06290121	      0.46467288	     -0.62222502	      1.05703006	      0.00958045	      0.08423758	     -0.00349858	      0.00128835	      0.03348584
      7.49951567	      2.91628318	     -0.10612135	     -0.24540967	      2.85395137	      1.28516504	     -0.30563231	      0.02596505	     -0.04966997	      0.24023034	     -0.09218764	      1.07031372	      0.02875824	     -0.16707824	     -1.10480245	     -0.08986414	     -0.04848060	     -0.37557162	     -0.66678254	      0.85928050	     -0.69624504	      0.05808358	      0.54355617	     -0.68567643	      0.97412915	      0.00504275	      0.08699445	     -0.00786947	     -0.01116408	      0.02344593
      7.53284867	      2.93512971	     -0.09444161	     -0.25918837	      2.85727637	      1.28678643	     -0.29960019	      0.03223044	     -0.05015009	      0.23889688	     -0.08642478	      1.06559143	      0.01677169	     -0.08566214	     -1.04232175	     -0.03952859	     -0.04673381	     -0.37852209	     -0.65160483	      0.86710783	     -0.70137176	      0.05317978	      0.57818398	     -0.78004308	      0.92190107	      0.01043295	      0.09004959	     -0.00571453	      0.00311496	      0.02171281
      7.56618167	      2.96028244	     -0.07582263	     -0.28105020	      2.86183671	      1.28767836	     -0.29092492	      0.03650008	     -0.04625181	      0.24066208	     -0.07285094	      1.07775401	      0.02925833	      0.02303226	     -0.99647789	      0.02946205	     -0.04616312	     -0.37122399	     -0.64579907	      0.90304752	     -0.72745917	      0.04859508	      0.62964106	     -0.86806496	      0.88880293	      0.00105466	      0.09954283	     -0.00354023	      0.00170105	      0.01632038
      7.59951467	      2.98244149	     -0.06087027	     -0.30245620	      2.86648975	      1.28817716	     -0.28242536	      0.04735367	     -0.04740947	      0.24193583	     -0.05688567	      1.09287585	      0.01125274	      0.11861787	     -0.95699857	      0.09820102	     -0.04602313	     -0.36689011	     -0.64242940	      0.97477340	     -0.73009934	      0.04478198	      0.67515119	     -0.95197539	      0.83548608	     -0.01076505	      0.12054287	      0.00074554	      0.00180170	      0.01116769
      7.63284767	      2.98494094	     -0.04685529	     -0.31722777	      2.87016638	      1.28851672	     -0.27539972	      0.04660894	     -0.04107882	      0.24138679	     -0.04776184	      1.10525133	      0.02521022	      0.20210574	     -0.91455059	      0.14542381	     -0.04492923	     -0.36115328	     -0.62321856	      1.04197572	     -0.69714073	      0.04097795	      0.71084788	     -1.02851722	      0.74274856	     -0.00671111	      0.19111438	      0.01885605	      0.00538233	      0.01466913
      7.66618067	      2.98518782	     -0.04136826	     -0.33138230	      2.87408229	      1.28922009	     -0.27250836	      0.04780910	     -0.04054744	      0.24258230	     -0.04025975	      1.10490287	      0.01501770	      0.25189489	     -0.86866727	      0.19850776	     -0.04434467	     -0.37999738	     -0.61511451	      1.08341022	     -0.65196705	      0.03711589	      0.78786815	     -1.08032167	      0.63387620	     -0.00774295	      0.21534531	      0.01846069	      0.00269755	      0.01829104
      7.69951367	      2.98843557	     -0.04000948	     -0.34562657	      2.87822807	      1.29035980	     -0.27348291	      0.04234774	     -0.03781353	      0.24441415	     -0.03179531	      1.09873071	      0.02483875	      0.28718717	     -0.82970050	      0.26214990	     -0.04371161	     -0.41937502	     -0.61225042	      1.08522503	     -0.59796450	      0.03254315	      0.79178850	     -1.11263843	      0.51203619	     -0.01196779	      0.27746752	      0.00806617	     -0.01057511	      0.01824109
      7.73284667	      3.00622161	     -0.04025292	     -0.35825198	      2.88198882	      1.29160445	     -0.27759555	      0.03449262	     -0.03808688	      0.24652498	     -0.02538958	      1.07399189	      0.02292443	      0.31330784	     -0.80846465	      0.33562766	     -0.04244426	     -0.47262434	     -0.59188985	      1.06291352	     -0.58319034	      0.02722458	      0.84332746	     -1.13687436	      0.40624749	     -0.00704452	      0.32878085	      0.00030666	     -0.00158724	      0.01649699
      7.76617967	      3.03542753	     -0.04188625	     -0.36523351	      2.88427598	      1.29274172	     -0.28256448	      0.02953581	     -0.04010650	      0.24620607	     -0.02395620	      1.02689960	      0.02920654	      0.33970139	     -0.79002345	      0.41188965	     -0.04247171	     -0.52491317	     -0.55069501	      1.04575059	     -0.56666818	      0.02205502	      0.83232259	     -1.15598629	      0.31088063	      0.00050256	      0.38523863	     -0.00330724	      0.00604882	      0.01535081
      7.79951267	      3.06208469	     -0.03039858	     -0.36978264	      2.88514344	      1.29343633	     -0.28461236	      0.01188894	     -0.04164162	      0.24699166	     -0.02541185	      0.96900938	      0.02962011	      0.37965895	     -0.76999611	      0.49038797	     -0.04285613	     -0.54378747	     -0.52140750	      1.04946469	     -0.54753826	      0.01880467	      0.82837752	     -1.17727926	      0.20661004	      0.01249237	      0.46332467	     -0.00521271	     -0.00503598	      0.01353111
      7.83284567	      3.07538669	     -0.01476252	     -0.37036517	      2.88489906	      1.29365651	     -0.28352996	     -0.00798695	     -0.03946333	      0.24648092	     -0.02810124	      0.90449260	      0.02938338	      0.42192060	     -0.74482463	      0.56343102	     -0.04312811	     -0.53769382	     -0.52563915	      1.07932073	     -0.49688788	      0.02005847	      0.83574904	     -1.19394621	      0.09366289	      0.00249167	      0.49781472	     -0.00931160	      0.00372524	      0.01107190
      7.86617867	      3.07018836	      0.00304507	     -0.36958930	      2.88383092	      1.29371363	     -0.28006096	     -0.03360496	     -0.02995629	      0.24765171	     -0.03119069	      0.84678317	      0.03290607	      0.46330004	     -0.72703558	      0.61721976	     -0.04317251	     -0.51234411	     -0.53071352	      1.11236796	     -0.39715975	      0.02317107	      0.80353698	     -1.21284636	     -0.04581909	     -0.00020306	      0.56182094	     -0.00412337	      0.00768698	      0.00942810
      7.89951167	      3.07818681	      0.00278587	     -0.37149874	      2.88300875	      1.29393975	     -0.27801451	     -0.02734426	     -0.02419850	      0.25137562	     -0.02979726	      0.77535622	      0.03396389	      0.48014818	     -0.71980028	      0.68300347	     -0.04414448	     -0.49809040	     -0.52429218	      1.14013246	     -0.29654054	      0.02734350	      0.81928300	     -1.21251927	     -0.16951168	     -0.01454370	      0.59139454	     -0.00929524	     -0.00983699	      0.00814244
      7.93284467	      3.09622328	      0.01137553	     -0.37478620	      2.88235211	      1.29448759	     -0.27546756	     -0.03201179	     -0.01816084	      0.25580400	     -0.02524534	      0.70437657	      0.03601907	      0.50345976	     -0.73086655	      0.74644638	     -0.04500450	     -0.45910156	     -0.50170668	      1.12566426	     -0.19754234	      0.03009693	      0.76883677	     -1.22085459	     -0.26260369	      0.00083678	      0.64854296	      0.00072317	     -0.01022994	      0.01036214
      7.96617767	      3.11429904	      0.01017269	     -0.37872849	      2.88194355	      1.29527089	     -0.27381858	     -0.02961547	      0.01395321	      0.26102347	     -0.02036133	      0.62829049	      0.03737301	      0.50484611	     -0.73356530	      0.81723266	     -0.04543728	     -0.42314313	     -0.50968722	      1.07929819	     -0.13732285	      0.03259791	      0.72704928	     -1.21336173	     -0.30620379	     -0.01811936	      0.70451103	      0.00390664	      0.00268771	      0.01903133
      7.99951067	      3.13221528	      0.01302227	     -0.38057016	      2.88126154	      1.29597402	     -0.27152318	     -0.02709833	      0.02937128	      0.26567351	     -0.01750537	      0.55110598	      0.03973088	      0.50499762	     -0.72700772	      0.88455787	     -0.04603985	     -0.37418371	     -0.54304745	      1.01079489	     -0.04152827	      0.03522989	      0.65596738	     -1.20242959	     -0.37293291	     -0.00612655	      0.75445922	      0.00030933	      0.01648362	      0.02587579
      8.03284367	      3.14375984	      0.02406173	     -0.38026260	      2.88031167	      1.29638457	     -0.26770064	     -0.02966044	      0.03037588	      0.26992729	     -0.01862513	      0.48258735	      0.03913307	      0.51234091	     -0.72698661	      0.93432607	     -0.04674304	     -0.31104947	     -0.57011359	      0.93974518	      0.07101941	      0.03806865	      0.62451090	     -1.17559213	     -0.46190728	     -0.01580220	      0.75458021	     -0.00776778	     -0.00945734	      0.02707041
      8.06617667	      3.14233014	      0.02178755	     -0.37819087	      2.87943822	      1.29620548	     -0.26421230	     -0.01917357	      0.04155872	      0.27357395	     -0.02421051	      0.42917750	      0.04153219	      0.50296020	     -0.73207743	      0.97637536	     -0.04650395	     -0.26731773	     -0.60075282	      0.89673463	      0.19597957	      0.04161654	      0.55373382	     -1.13375960	     -0.57227702	     -0.01370699	      0.77988702	     -0.01212619	     -0.00295721	      0.02361466
      8.09950967	      3.15522384	      0.03433765	     -0.37035166	      2.87795669	      1.29523267	     -0.26002858	     -0.02484092	      0.04519982	      0.27232551	     -0.03545946	      0.36313348	      0.04203064	      0.50427911	     -0.73797132	      1.01046479	     -0.04640596	     -0.20396501	     -0.63471820	      0.89063709	      0.27857569	      0.04524906	      0.49883703	     -1.09739626	     -0.64317911	     -0.00185606	      0.76582362	      0.00507045	      0.00446478	      0.02254129
      8.13284267	      3.18568644	      0.04123481	     -0.36207847	      2.87648187	      1.29358004	     -0.25803058	     -0.02236287	      0.04480116	      0.27380218	     -0.05163456	      0.28661427	      0.04142575	      0.48238963	     -0.73831400	      1.05682751	     -0.04676550	     -0.14758566	     -0.69762226	      0.92970255	      0.33694746	      0.04917515	      0.40013573	     -1.06437951	     -0.68883278	      0.01246889	      0.77519494	      0.02003310	     -0.00783316	      0.02112138
      8.16617567	      3.21235521	      0.04558500	     -0.35698149	      2.87563369	      1.29179903	     -0.25813109	     -0.02341066	      0.04633746	      0.27506284	     -0.06255291	      0.22821380	      0.04235729	      0.44833204	     -0.74974483	      1.10507971	     -0.04659690	     -0.10592783	     -0.76497890	      0.97816232	      0.37851615	      0.05298678	      0.31394875	     -1.03265090	     -0.72254145	     -0.00029454	      0.77038804	      0.01161529	      0.00324162	      0.01591009
      8.19950867	      3.22301621	      0.05393111	     -0.35248944	      2.87488483	      1.29030069	     -0.25994598	     -0.04101789	      0.04419494	      0.27559887	     -0.07404068	      0.18713820	      0.04219040	      0.41600337	     -0.76685900	      1.14240040	     -0.04375579	     -0.07960730	     -0.81636213	      0.99875082	      0.44172899	      0.05646794	      0.23260379	     -1.00646290	     -0.75987271	     -0.01497962	      0.73055076	      0.00396417	      0.01331092	      0.01396543
      8.23284167	      3.22656950	      0.04087320	     -0.34037092	      2.87310038	      1.28860450	     -0.26513936	     -0.03722765	      0.04560874	      0.26829018	     -0.08944474	      0.13768533	      0.04433076	      0.35399263	     -0.75733765	      1.17585853	     -0.04285614	     -0.09012026	     -0.88125979	      1.00221651	      0.53135852	      0.05985994	      0.15615497	     -0.95981448	     -0.80708306	     -0.01565036	      0.71488031	     -0.00701735	     -0.01029266	      0.01878721
      8.26617467	      3.22737966	      0.03979070	     -0.32715323	      2.87068482	      1.28705733	     -0.26916495	     -0.04926462	      0.04508228	      0.26380642	     -0.10764757	      0.08600420	      0.04495631	      0.30830135	     -0.74878489	      1.20230310	     -0.03805185	     -0.08785989	     -0.94511274	      0.98375340	      0.62273595	      0.06317927	      0.09704614	     -0.90629618	     -0.82881545	     -0.01211398	      0.65409550	     -0.00864688	     -0.00404473	      0.01800496
      8.29950767	      3.24378081	      0.03510746	     -0.31731962	      2.86845144	      1.28495436	     -0.27202155	     -0.04611595	      0.04591602	      0.26335170	     -0.11976928	      0.03557917	      0.04650498	      0.25754574	     -0.76199548	      1.24097040	     -0.03698523	     -0.07029773	     -1.02220532	      0.98522186	      0.68389215	      0.06652543	      0.07972226	     -0.84706663	     -0.83473829	      0.00173373	      0.62959033	     -0.01518360	      0.00591430	      0.00547761
      8.33284067	      3.27529716	      0.04530838	     -0.30616902	      2.86594630	      1.28215232	     -0.27078062	     -0.04973826	      0.04794258	      0.26375205	     -0.13263746	     -0.02299889	      0.04694154	      0.22429023	     -0.79520970	      1.27798831	     -0.03342601	     -0.00748888	     -1.09655676	      1.02215729	      0.71526096	      0.06971935	      0.09254384	     -0.79412604	     -0.80955435	      0.00407514	      0.58192284	     -0.01315645	     -0.01209297	      0.00186878
      8.36617367	      3.30858531	      0.05638099	     -0.29387294	      2.86270229	      1.27839666	     -0.26671310	     -0.04595256	      0.04886062	      0.26790840	     -0.14694470	     -0.09201007	      0.04703005	      0.19634996	     -0.82125074	      1.31595314	     -0.03512750	      0.07509173	     -1.17298217	      1.08470663	      0.76434618	      0.07271354	      0.07920035	     -0.74393658	     -0.80053997	      0.00933475	      0.53974247	     -0.00780705	      0.00302865	      0.00878369
      8.39950667	      3.32580475	      0.06739221	     -0.28718834	      2.85905678	      1.27425575	     -0.26102928	     -0.04455378	      0.05526287	      0.28057924	     -0.15423708	     -0.15719678	      0.04816364	      0.18017279	     -0.83895261	      1.36011949	     -0.03274673	      0.16026022	     -1.24451750	      1.12735345	      0.83656618	      0.07526851	      0.07042775	     -0.69730342	     -0.82750620	     -0.00300360	      0.48582012	      0.00257191	      0.01398432	      0.01071724
      8.43283967	      3.33605222	      0.07422767	     -0.28423256	      2.85501202	      1.26990590	     -0.25607587	     -0.04013196	      0.05852744	      0.29979436	     -0.16057388	     -0.21953423	      0.04816378	      0.16012003	     -0.85266189	      1.40996173	     -0.03293306	      0.23734471	     -1.30750300	      1.13585316	      0.93317683	      0.07722870	      0.06827576	     -0.65180255	     -0.87170253	     -0.00677223	      0.40497985	      0.00896784	     -0.01112908	      0.01427505
      8.46617267	      3.34457233	      0.07735675	     -0.28097694	      2.85065977	      1.26557480	     -0.25267741	     -0.03509048	      0.06401092	      0.33034172	     -0.19227767	     -0.27932454	      0.04913826	      0.13085452	     -0.87058057	      1.46096820	     -0.03243920	      0.30330145	     -1.36292092	      1.15311011	      1.03564494	      0.07816588	      0.06850521	     -0.59463556	     -0.90596506	     -0.01437954	      0.36486420	      0.00771421	     -0.00297661	      0.03950249
      8.49950567	      3.36536182	      0.08283578	     -0.26041921	      2.84643184	      1.26073086	     -0.25131971	     -0.03530955	      0.06756545	      0.32179930	     -0.20299670	     -0.35330109	      0.04881932	      0.08443652	     -0.89640282	      1.49736580	     -0.03229578	      0.36537759	     -1.41390126	      1.19779255	      1.10692994	      0.07792947	      0.06895159	     -0.54242334	     -0.89487588	     -0.00996158	      0.29610558	      0.00569841	      0.00831238	      0.04265166
      8.53283867	      3.38937592	      0.08349408	     -0.25678417	      2.84483451	      1.25703753	     -0.25349396	     -0.03830321	      0.06905372	      0.33160878	     -0.21501743	     -0.38908649	      0.04879663	      0.02277669	     -0.94213496	      1.55016034	     -0.03155318	      0.40222398	     -1.46211181	      1.26174203	      1.15048876	      0.07620334	      0.06946668	     -0.47966270	     -0.87091721	     -0.01190933	      0.28684758	      0.01105013	     -0.00246045	      0.01926191
      8.56617167	      3.40390950	      0.07860885	     -0.26090930	      2.84488458	      1.25464288	     -0.25846452	     -0.04111992	      0.06823228	      0.33919075	     -0.21770355	     -0.40404856	      0.04865096	     -0.03917716	     -0.97127364	      1.60384162	     -0.03124010	      0.40281241	     -1.51710175	      1.29162607	      1.18834588	      0.07330282	      0.07016674	     -0.39340905	     -0.81580742	     -0.00881790	      0.23006002	      0.01112428	      0.00255694	     -0.00164826
      8.59950467	      3.40018521	      0.07256569	     -0.25855589	      2.84475924	      1.25304829	     -0.26368337	     -0.04553726	      0.06861177	      0.33494880	     -0.22806965	     -0.42613166	      0.04821143	     -0.08043683	     -0.95423209	      1.64063970	     -0.02558349	      0.37400440	     -1.57889335	      1.33415836	      1.24040451	      0.06904616	      0.07167727	     -0.29081959	     -0.76051740	     -0.00122200	      0.24369838	      0.00003564	      0.01212415	      0.01660574
      8.63283767	      3.38419383	      0.06654162	     -0.26103787	      2.84546945	      1.25269713	     -0.26833735	     -0.04862881	      0.06563755	      0.33395902	     -0.23545774	     -0.43527081	      0.04648355	     -0.09926954	     -0.92382174	      1.66465851	     -0.02060389	      0.32708265	     -1.62746843	      1.37143776	      1.30766041	      0.06370971	      0.07416237	     -0.19808099	     -0.69066005	      0.00439806	      0.20342898	     -0.01625445	     -0.00209303	      0.03329462
      8.66617067	      3.35747518	      0.05766463	     -0.27625254	      2.84755338	      1.25349392	     -0.27167784	     -0.04682016	      0.06304854	      0.35066852	     -0.24013061	     -0.41375506	      0.04605094	     -0.09651003	     -0.92267651	      1.68605398	     -0.00830027	      0.27686764	     -1.65600589	      1.41973754	      1.38321667	      0.05729269	      0.07751428	     -0.12559663	     -0.65340890	      0.01130537	      0.21954044	     -0.01581683	     -0.00459741	      0.02183273
      8.69950367	      3.33259777	      0.05626698	     -0.27791689	      2.84825571	      1.25460760	     -0.27148602	     -0.04715706	      0.06049524	      0.35270448	     -0.24231500	     -0.40347955	      0.04330722	     -0.07485437	     -0.92516598	      1.67978657	      0.00885902	      0.25523406	     -1.67350721	      1.44856666	      1.45312037	      0.04949740	      0.08033165	     -0.07612660	     -0.60813280	      0.01145028	      0.18166869	     -0.00062748	      0.00209748	      0.00005038
      8.73283667	      3.31007847	      0.05849380	     -0.27295753	      2.84712458	      1.25599713	     -0.26788772	     -0.04317775	      0.06032100	      0.36014437	     -0.26254594	     -0.40321246	      0.04062052	     -0.03955301	     -0.91703993	      1.65691155	      0.02708469	      0.26339704	     -1.69270969	      1.48193381	      1.51991641	      0.03812349	      0.08232486	     -0.03146846	     -0.58510048	     -0.00655572	      0.21006274	      0.00380949	     -0.00031217	      0.00125408
