# Supplementary material for: Simulation of Human Movement in Zero Gravity
Source: Sensors (Basel). 2024 Mar 9;24(6):1770. doi: 10.3390/s24061770 (PMC10976247; doi:10.3390/s24061770)
Supplement: Supplementary file 1 [file sensors-24-01770-s001.zip › supplementary/motion_data/15 Jump/motion.sto]

UNKNOWN
version=1
nRows=457
nColumns=30
inDegrees=no
endheader
time	/jointset/global/yaw/value	/jointset/global/roll/value	/jointset/global/pitch/value	/jointset/global/longitudinal/value	/jointset/global/vertical/value	/jointset/global/lateral/value	/jointset/SpineL/SpineL_LL/value	/jointset/SpineL/SpineL_RR/value	/jointset/SpineL/SpineL_FE/value	/jointset/SpineU/SpineU_FE/value	/jointset/Hip_r/Hip_EF_r/value	/jointset/Hip_r/Hip_RR_r/value	/jointset/Hip_r/Hip_DB_r/value	/jointset/Knee_r/Knee_FE_r/value	/jointset/Hip_l/Hip_EF_l/value	/jointset/Hip_l/Hip_RR_l/value	/jointset/Hip_l/Hip_BD_l/value	/jointset/Knee_l/Knee_FE_l/value	/jointset/Shoulder_r/Shoulder_BD_r/value	/jointset/Shoulder_r/Shoulder_EF_r/value	/jointset/Shoulder_r/Shoulder_RR_r/value	/jointset/Elbow_r/Elbow_EF_r/value	/jointset/Shoulder_l/Shoulder_DB_l/value	/jointset/Shoulder_l/Shoulder_EF_l/value	/jointset/Shoulder_l/Shoulder_RR_l/value	/jointset/Elbow_l/Elbow_EF_l/value	/jointset/Neck/Neck_LL/value	/jointset/Neck/Neck_RR/value	/jointset/Neck/Neck_FE/value
      0.00000000	      2.87308174	      0.02340405	     -0.17371056	      3.21715748	      1.21958720	      0.25126692	     -0.00155309	     -0.07014880	      0.26415113	     -0.07846026	      0.11482055	     -0.16233327	     -0.01040940	     -0.15608664	      0.41068035	      0.07325360	     -0.09744692	     -0.44854702	      0.11179277	     -0.30465568	     -0.11570465	      1.44442686	     -0.00572232	     -0.15221006	      0.01625855	      0.69344555	      0.00000000	      0.00000000	      0.01745329
      0.03333300	      2.84985961	      0.00627955	     -0.18474929	      3.21686991	      1.21834392	      0.25314222	      0.02163495	     -0.05820360	      0.28227308	     -0.06377170	      0.11316004	     -0.14360351	     -0.01953227	     -0.12410912	      0.38510136	      0.01163412	     -0.13267158	     -0.39137014	      0.13489077	     -0.31626014	     -0.13860844	      1.38696960	      0.00669980	     -0.17246983	      0.01127887	      0.67302695	      0.00000000	      0.00000000	      0.01745329
      0.06666700	      2.84391946	      0.00725972	     -0.18606045	      3.21704588	      1.21572509	      0.25731189	      0.02457257	     -0.05874407	      0.28434013	     -0.06684761	      0.11255629	     -0.14141244	     -0.01496477	     -0.12636039	      0.37718316	      0.00310561	     -0.13487649	     -0.39694342	      0.15671082	     -0.32759548	     -0.13372220	      1.35985209	      0.01334760	     -0.17316430	      0.01084920	      0.67135711	      0.00000000	      0.00000000	      0.01745329
      0.10000000	      2.82501124	      0.00451841	     -0.19069543	      3.21805644	      1.21579639	      0.26060519	      0.02605435	     -0.06226601	      0.28505358	     -0.05422348	      0.11676774	     -0.13723579	     -0.01265893	     -0.12059499	      0.37125570	     -0.00703105	     -0.14202764	     -0.39886496	      0.15071829	     -0.29489410	     -0.13535756	      1.36036121	      0.01610441	     -0.18888780	      0.00924596	      0.66183307	      0.00000000	      0.00000000	      0.01745329
      0.13333300	      2.79943350	     -0.00198489	     -0.19442425	      3.21837503	      1.21503428	      0.26366040	      0.02692441	     -0.05025207	      0.29299079	     -0.05108512	      0.11367992	     -0.12486388	     -0.01304186	     -0.10789726	      0.36130365	     -0.03766698	     -0.15654288	     -0.39447569	      0.16568331	     -0.31550648	     -0.18009492	      1.25405456	      0.01476934	     -0.18480960	      0.00297322	      0.63472999	      0.00000000	      0.00000000	      0.01745329
      0.16666700	      2.77864780	      0.00269241	     -0.18602403	      3.21574273	      1.21449571	      0.26845790	      0.02370559	     -0.05989332	      0.29115432	     -0.05888719	      0.10454691	     -0.11577458	      0.00055022	     -0.11970756	      0.33047779	     -0.06810919	     -0.15217459	     -0.37708827	      0.18152098	     -0.31536567	     -0.20414688	      1.39725967	      0.01246520	     -0.18883872	     -0.00461373	      0.65121519	      0.00000000	      0.00000000	      0.01745329
      0.20000000	      2.76798367	     -0.01324317	     -0.19636580	      3.21432782	      1.21320514	      0.27116640	      0.04340507	     -0.05301514	      0.31079976	     -0.04872124	      0.10892081	     -0.10637390	     -0.01040761	     -0.10824920	      0.32039783	     -0.07569269	     -0.16729446	     -0.35494943	      0.17603234	     -0.31870526	     -0.19351207	      1.23592120	      0.01408168	     -0.19568034	     -0.00354638	      0.63565927	      0.00000000	      0.00000000	      0.01745329
      0.23333300	      2.75657528	     -0.01512417	     -0.19804648	      3.21140239	      1.21196752	      0.27673128	      0.05316017	     -0.06251600	      0.31946824	     -0.04676508	      0.10980966	     -0.10365027	     -0.00154894	     -0.11222631	      0.30528518	     -0.08310881	     -0.16064176	     -0.34485523	      0.17795645	     -0.30694419	     -0.18060341	      1.22629818	      0.01900117	     -0.20652724	     -0.00389546	      0.63079461	      0.00000000	      0.00000000	      0.01745329
      0.26666700	      2.74770006	     -0.00991364	     -0.19433777	      3.20819311	      1.21158866	      0.28159607	      0.04832574	     -0.07364348	      0.32501075	     -0.05758117	      0.10649704	     -0.09690354	      0.01289245	     -0.11970072	      0.27124218	     -0.09988084	     -0.14677822	     -0.29857888	      0.16506869	     -0.30343183	     -0.16123712	      1.33310479	      0.02003817	     -0.20879283	     -0.01361582	      0.64593636	      0.00000000	      0.00000000	      0.01745329
      0.30000000	      2.74009862	     -0.02223403	     -0.21024176	      3.20701206	      1.20990525	      0.28479976	      0.05964776	     -0.05849840	      0.34998005	     -0.04957170	      0.11182620	     -0.08888216	      0.00546822	     -0.09597615	      0.26670664	     -0.10380462	     -0.15485842	     -0.26869827	      0.13582710	     -0.30341799	     -0.14160622	      1.09597872	      0.02796461	     -0.20659022	     -0.00916410	      0.61337482	      0.00000000	      0.00000000	      0.01745329
      0.33333300	      2.72818400	     -0.01570406	     -0.21321718	      3.20445134	      1.20797846	      0.29069599	      0.05353359	     -0.05862175	      0.36317662	     -0.05727740	      0.11183790	     -0.08185550	      0.02123881	     -0.09718331	      0.24647025	     -0.11804972	     -0.13786566	     -0.23592978	      0.11446747	     -0.28596334	     -0.13465462	      0.97697496	      0.03095776	     -0.20007664	     -0.00350091	      0.59919382	      0.00000000	      0.00000000	      0.01745329
      0.36666700	      2.72507811	     -0.01737796	     -0.21413965	      3.20301034	      1.20603727	      0.29623268	      0.06023538	     -0.06133981	      0.36498493	     -0.05686421	      0.11138937	     -0.08159567	      0.02496783	     -0.09717518	      0.24196558	     -0.11972986	     -0.13341180	     -0.23542350	      0.10438095	     -0.28911721	     -0.13770490	      0.97510087	      0.03280291	     -0.19426242	     -0.00269713	      0.60199675	      0.00000000	      0.00000000	      0.01745329
      0.40000000	      2.72151993	     -0.01945817	     -0.21535906	      3.20132739	      1.20338815	      0.30237599	      0.07026903	     -0.06432084	      0.36502724	     -0.05869366	      0.11068596	     -0.08154917	      0.02813495	     -0.09712774	      0.24022427	     -0.12073167	     -0.12880213	     -0.23425256	      0.09587244	     -0.29695902	     -0.14048608	      0.96886495	      0.02657731	     -0.18834141	     -0.00376966	      0.60368550	      0.00000000	      0.00000000	      0.01745329
      0.43333300	      2.71367112	     -0.00902416	     -0.21566403	      3.19838009	      1.20313672	      0.30591005	      0.04775683	     -0.05991325	      0.38245920	     -0.06451530	      0.10425221	     -0.07785979	      0.04121040	     -0.08498281	      0.21005523	     -0.13654621	     -0.11299499	     -0.17800139	      0.06166265	     -0.28627547	     -0.14712234	      0.88871373	     -0.00413543	     -0.17911359	     -0.00338096	      0.59051174	      0.00000000	      0.00000000	      0.01745329
      0.46666700	      2.70898793	     -0.01057516	     -0.21409534	      3.19753688	      1.20273545	      0.30981724	      0.05066746	     -0.06231835	      0.38117597	     -0.06452178	      0.10427168	     -0.07732397	      0.04223991	     -0.08546891	      0.20805957	     -0.13805808	     -0.11123467	     -0.17701873	      0.04222875	     -0.27920202	     -0.15329731	      0.90015765	     -0.01543193	     -0.17778111	     -0.00480731	      0.59074949	      0.00000000	      0.00000000	      0.01745329
      0.50000000	      2.70522671	     -0.01139210	     -0.21237479	      3.19737492	      1.20203946	      0.31287287	      0.04654973	     -0.06531584	      0.37916056	     -0.06503924	      0.10520017	     -0.07637307	      0.04462514	     -0.08723056	      0.20191773	     -0.14071908	     -0.10987669	     -0.17187416	      0.02839168	     -0.26741024	     -0.15722877	      0.91726338	     -0.02809418	     -0.17595757	     -0.00618906	      0.58999809	      0.00000000	      0.00000000	      0.01745329
      0.53333300	      2.70797319	     -0.00819044	     -0.20712206	      3.19509266	      1.20123348	      0.31592191	      0.03791527	     -0.06263598	      0.38299455	     -0.07610582	      0.09856100	     -0.07310839	      0.05339055	     -0.09662322	      0.18185634	     -0.14814623	     -0.10050201	     -0.15068688	      0.02573684	     -0.27233096	     -0.15105613	      0.90529681	     -0.03808530	     -0.16453216	     -0.01029636	      0.57672857	      0.00000000	      0.00000000	      0.01745329
      0.56666700	      2.70828655	     -0.01073867	     -0.20767093	      3.19551801	      1.20092236	      0.31905370	      0.04010637	     -0.06292303	      0.38113084	     -0.07744615	      0.10085099	     -0.07310938	      0.05595319	     -0.09531850	      0.18048599	     -0.14852803	     -0.09914543	     -0.14993333	      0.02395558	     -0.27224768	     -0.15103392	      0.90478315	     -0.03892803	     -0.16410498	     -0.01055259	      0.57637215	      0.00000000	      0.00000000	      0.01745329
      0.60000000	      2.70844708	     -0.01299495	     -0.20902598	      3.19647886	      1.20076939	      0.32195756	      0.03962732	     -0.06309531	      0.37854268	     -0.07532128	      0.10377169	     -0.07249559	      0.05732098	     -0.09381779	      0.17961965	     -0.14914864	     -0.09777800	     -0.14210400	      0.01837343	     -0.26198787	     -0.14990265	      0.90766268	     -0.03390884	     -0.16317059	     -0.00970180	      0.57496657	      0.00000000	      0.00000000	      0.01745329
      0.63333300	      2.71044006	     -0.01543688	     -0.20930159	      3.19675011	      1.20049391	      0.32406477	      0.03807442	     -0.06212937	      0.37838140	     -0.07505918	      0.10494183	     -0.07243136	      0.05820908	     -0.09343322	      0.17820051	     -0.14930525	     -0.09808873	     -0.14108650	      0.01829428	     -0.25943130	     -0.14937125	      0.90810924	     -0.03344155	     -0.16426823	     -0.00963351	      0.57423455	      0.00000000	      0.00000000	      0.01745329
      0.66666700	      2.70914094	     -0.01903946	     -0.20528447	      3.19689396	      1.20007350	      0.32584669	      0.03870566	     -0.06173128	      0.37490973	     -0.08281094	      0.10303574	     -0.06593900	      0.05637470	     -0.09555560	      0.15509525	     -0.15433458	     -0.09826578	     -0.09540693	      0.01580926	     -0.24909852	     -0.13512809	      0.89086527	     -0.03222708	     -0.15519472	     -0.01317762	      0.55014810	      0.00000000	      0.00000000	      0.01745329
      0.70000000	      2.70895926	     -0.02095214	     -0.20474383	      3.19760703	      1.19938081	      0.32781553	      0.03728481	     -0.06195385	      0.37299025	     -0.08501348	      0.10378076	     -0.06588679	      0.05663310	     -0.09493237	      0.15594527	     -0.15433205	     -0.09821865	     -0.09495716	      0.01676312	     -0.25042261	     -0.13493767	      0.89048680	     -0.03291623	     -0.15577848	     -0.01341187	      0.54956327	      0.00000000	      0.00000000	      0.01745329
      0.73333300	      2.70766523	     -0.02151425	     -0.20407226	      3.19840599	      1.19902265	      0.32927491	      0.03436858	     -0.06279185	      0.37031822	     -0.08780826	      0.10479158	     -0.06575625	      0.05592449	     -0.09388928	      0.15723885	     -0.15428037	     -0.09923444	     -0.09413266	      0.02133567	     -0.25315688	     -0.13380501	      0.88894804	     -0.03275534	     -0.15527611	     -0.01349813	      0.54953659	      0.00000000	      0.00000000	      0.01745329
      0.76666700	      2.70994884	     -0.02221764	     -0.20340404	      3.19886952	      1.19860420	      0.33093552	      0.03322670	     -0.05945446	      0.36852863	     -0.08960284	      0.10520127	     -0.06559483	      0.05612522	     -0.09287416	      0.15793278	     -0.15437486	     -0.09920387	     -0.09373481	      0.02640300	     -0.25315235	     -0.13236664	      0.88633114	     -0.03088834	     -0.15653396	     -0.01318990	      0.54990332	      0.00000000	      0.00000000	      0.01745329
      0.80000000	      2.71139199	     -0.02255975	     -0.20275192	      3.19955707	      1.19813551	      0.33273334	      0.03427432	     -0.05673932	      0.36549380	     -0.09419351	      0.10523535	     -0.06547359	      0.05658866	     -0.09231118	      0.15905816	     -0.15442335	     -0.09856671	     -0.09341863	      0.02921075	     -0.25513763	     -0.13159761	      0.88287513	     -0.02926373	     -0.16001857	     -0.01289239	      0.54952973	      0.00000000	      0.00000000	      0.01745329
      0.83333300	      2.71092796	     -0.02518610	     -0.19952654	      3.19830441	      1.19796682	      0.33469967	      0.03914823	     -0.04927915	      0.36900701	     -0.09600889	      0.09887488	     -0.06443047	      0.05721121	     -0.09170565	      0.15572715	     -0.15526694	     -0.09833440	     -0.09622271	      0.03959289	     -0.25316468	     -0.12813918	      0.86948608	     -0.01603993	     -0.16828437	     -0.00988023	      0.55171918	      0.00000000	      0.00000000	      0.01745329
      0.86666700	      2.70142357	     -0.03162721	     -0.19655422	      3.19770387	      1.19776177	      0.33553251	      0.05001131	     -0.04485570	      0.36846094	     -0.09821455	      0.09593402	     -0.06215100	      0.05409475	     -0.08494014	      0.15045814	     -0.15655688	     -0.10279710	     -0.09780448	      0.04913245	     -0.24169837	     -0.12303375	      0.84830531	     -0.00817741	     -0.18136964	     -0.00597688	      0.55771733	      0.00000000	      0.00000000	      0.01745329
      0.90000000	      2.70321455	     -0.03150676	     -0.19537876	      3.19803559	      1.19778215	      0.33571615	      0.04765672	     -0.04296513	      0.36858805	     -0.09804440	      0.09636008	     -0.06201085	      0.05283557	     -0.08465095	      0.15044752	     -0.15655113	     -0.10395666	     -0.09753313	      0.04994883	     -0.23902091	     -0.12266446	      0.84842302	     -0.00737229	     -0.18359830	     -0.00575379	      0.55735999	      0.00000000	      0.00000000	      0.01745329
      0.93333300	      2.70455347	     -0.03171295	     -0.19460881	      3.19818228	      1.19770177	      0.33582344	      0.04400360	     -0.04137033	      0.36817651	     -0.09873560	      0.09655257	     -0.06176518	      0.05104144	     -0.08456453	      0.15033277	     -0.15658287	     -0.10553151	     -0.09727324	      0.05211067	     -0.23544543	     -0.12164799	      0.84829719	     -0.00688989	     -0.18743540	     -0.00564267	      0.55586757	      0.00000000	      0.00000000	      0.01745329
      0.96666700	      2.70436919	     -0.03157317	     -0.19323316	      3.19834675	      1.19743437	      0.33583934	      0.04173039	     -0.04126439	      0.36825634	     -0.09940292	      0.09695994	     -0.06154748	      0.04996914	     -0.08446083	      0.14995307	     -0.15666146	     -0.10687706	     -0.09721310	      0.05318077	     -0.23365866	     -0.12098460	      0.84771207	     -0.00613448	     -0.18957504	     -0.00558980	      0.55464334	      0.00000000	      0.00000000	      0.01745329
      1.00000000	      2.70295738	     -0.03153435	     -0.19239310	      3.19862731	      1.19671193	      0.33594285	      0.04124349	     -0.04229284	      0.36848545	     -0.10016287	      0.09674643	     -0.06141128	      0.04985381	     -0.08457282	      0.15000744	     -0.15669930	     -0.10751938	     -0.09703918	      0.05365741	     -0.23457932	     -0.12070354	      0.84639199	     -0.00595495	     -0.18938377	     -0.00569717	      0.55422960	      0.00000000	      0.00000000	      0.01745329
      1.03333300	      2.70063428	     -0.03157951	     -0.19203971	      3.19893584	      1.19662195	      0.33593049	      0.04085236	     -0.04426790	      0.36892302	     -0.10132494	      0.09624860	     -0.06124123	      0.04995513	     -0.08479425	      0.14951816	     -0.15680058	     -0.10832442	     -0.09708261	      0.05543946	     -0.23748423	     -0.12019481	      0.84473008	     -0.00736288	     -0.18767651	     -0.00625896	      0.55416385	      0.00000000	      0.00000000	      0.01745329
      1.06666700	      2.70065448	     -0.03161350	     -0.19174257	      3.19872792	      1.19714043	      0.33613294	      0.04092474	     -0.04421860	      0.36914610	     -0.10116755	      0.09622590	     -0.06123196	      0.04999457	     -0.08480410	      0.14956058	     -0.15680307	     -0.10832387	     -0.09705486	      0.05539067	     -0.23745589	     -0.12020901	      0.84472909	     -0.00752356	     -0.18752402	     -0.00631409	      0.55420870	      0.00000000	      0.00000000	      0.01745329
      1.10000000	      2.70268052	     -0.03179805	     -0.19143868	      3.19805727	      1.19731396	      0.33616978	      0.04282915	     -0.04154437	      0.37192064	     -0.09828059	      0.09458814	     -0.06107160	      0.05077453	     -0.08558521	      0.14942918	     -0.15690455	     -0.10797997	     -0.09703481	      0.05292731	     -0.23489492	     -0.12076786	      0.84466442	     -0.00919282	     -0.18592444	     -0.00697689	      0.55470169	      0.00000000	      0.00000000	      0.01745329
      1.13333300	      2.70240211	     -0.03171034	     -0.19021808	      3.19784522	      1.19753209	      0.33595134	      0.04287834	     -0.04124977	      0.37097591	     -0.10020776	      0.09486888	     -0.06088354	      0.05039194	     -0.08579698	      0.15110484	     -0.15683747	     -0.10817281	     -0.09666216	      0.05182868	     -0.23666671	     -0.12104239	      0.84249458	     -0.00904398	     -0.18490627	     -0.00729425	      0.55487246	      0.00000000	      0.00000000	      0.01745329
      1.16666700	      2.70505445	     -0.03255919	     -0.18828773	      3.19739323	      1.19796592	      0.33519456	      0.03999649	     -0.03614183	      0.37070967	     -0.10413091	      0.09578877	     -0.05940432	      0.04808099	     -0.09086772	      0.15425898	     -0.15726291	     -0.11123933	     -0.10410581	      0.04799795	     -0.24025705	     -0.12271118	      0.82952062	     -0.00542624	     -0.17505891	     -0.00829391	      0.55680503	      0.00000000	      0.00000000	      0.01745329
      1.20000000	      2.70434166	     -0.03218149	     -0.18574808	      3.19626393	      1.19825881	      0.33482932	      0.04005121	     -0.03582568	      0.37034310	     -0.10479436	      0.09605691	     -0.05917152	      0.04754045	     -0.09190462	      0.15696050	     -0.15718111	     -0.11105131	     -0.10519926	      0.04845958	     -0.23962426	     -0.12252405	      0.82829334	     -0.00610525	     -0.17482859	     -0.00853095	      0.55647089	      0.00000000	      0.00000000	      0.01745329
      1.23333300	      2.69912914	     -0.03328312	     -0.17220931	      3.19503804	      1.19846437	      0.33446833	      0.03764180	     -0.02617491	      0.35684955	     -0.11552886	      0.10591721	     -0.05253521	      0.04561887	     -0.13843995	      0.18039647	     -0.15983697	     -0.11802534	     -0.18652364	      0.04795463	     -0.22026759	     -0.11779877	      0.79246705	     -0.00536641	     -0.15794338	     -0.01049178	      0.55863220	      0.00000000	      0.00000000	      0.01745329
      1.26666700	      2.69115787	     -0.03360653	     -0.17169771	      3.19680386	      1.19825165	      0.33431673	      0.03594413	     -0.03208506	      0.34434782	     -0.11690432	      0.12086703	     -0.04800169	      0.04312856	     -0.14863286	      0.19617579	     -0.16064290	     -0.12174113	     -0.20473095	      0.04370677	     -0.20356305	     -0.11658133	      0.79640456	     -0.00941031	     -0.15205052	     -0.01200904	      0.55841244	      0.00000000	      0.00000000	      0.01745329
      1.30000000	      2.69302213	     -0.03297882	     -0.16099427	      3.19241449	      1.19767287	      0.33339349	      0.03777756	     -0.02917044	      0.34730918	     -0.12565106	      0.11982178	     -0.04286372	      0.04471863	     -0.17709726	      0.19943866	     -0.16315521	     -0.12149440	     -0.23796467	      0.05119784	     -0.20844343	     -0.11572622	      0.79451779	     -0.00428426	     -0.15442044	     -0.01220706	      0.55822631	      0.00000000	      0.00000000	      0.01745329
      1.33333300	      2.68662166	     -0.03593167	     -0.15454113	      3.19497375	      1.19595314	      0.33481838	      0.04277230	     -0.02849381	      0.31908224	     -0.12859097	      0.15614541	     -0.02491135	      0.04347626	     -0.24342934	      0.23844705	     -0.16384747	     -0.12947659	     -0.31428488	      0.05430904	     -0.17707442	     -0.11155073	      0.78370589	     -0.00092120	     -0.13982764	     -0.01374551	      0.56524560	      0.00000000	      0.00000000	      0.01745329
      1.36666700	      2.68083303	     -0.04171598	     -0.15194258	      3.19462622	      1.19415039	      0.33353751	      0.04653091	     -0.02195045	      0.31422522	     -0.12971519	      0.18788365	      0.01373796	      0.04104346	     -0.30434105	      0.26828329	     -0.16292232	     -0.14159031	     -0.37163916	      0.05197953	     -0.16700624	     -0.11104122	      0.76934541	      0.00006195	     -0.14036741	     -0.01873911	      0.56735959	      0.00000000	      0.00000000	      0.01745329
      1.40000000	      2.67644778	     -0.04049047	     -0.14267679	      3.19031974	      1.19166917	      0.33187010	      0.04636909	     -0.02120376	      0.31690554	     -0.13644818	      0.19362978	      0.02884131	      0.04574669	     -0.33573080	      0.27550850	     -0.16376876	     -0.14245019	     -0.40643844	      0.05487230	     -0.17375952	     -0.11332749	      0.77478767	      0.00228279	     -0.14667905	     -0.01949482	      0.56937711	      0.00000000	      0.00000000	      0.01745329
      1.43333300	      2.66942021	     -0.03968396	     -0.13669656	      3.19145546	      1.18712226	      0.33296047	      0.04286568	     -0.01625830	      0.29250059	     -0.13533918	      0.23398644	      0.06126479	      0.05660537	     -0.40842804	      0.31826561	     -0.16188630	     -0.15062060	     -0.48586060	      0.05690179	     -0.16236223	     -0.11751171	      0.78503442	      0.00620391	     -0.13341405	     -0.01608788	      0.59177764	      0.00000000	      0.00000000	      0.01745329
      1.46666700	      2.66890674	     -0.03913598	     -0.13232979	      3.18831754	      1.18269679	      0.33171853	      0.04250442	     -0.01666959	      0.29275923	     -0.13598658	      0.23593254	      0.06173070	      0.05724020	     -0.40923669	      0.32045185	     -0.16138860	     -0.15202403	     -0.48635751	      0.05637410	     -0.16317131	     -0.11768519	      0.78447799	      0.00705694	     -0.13417947	     -0.01579698	      0.59149327	      0.00000000	      0.00000000	      0.01745329
      1.50000000	      2.66354341	     -0.03822833	     -0.12174496	      3.18472329	      1.17818450	      0.32895100	      0.03818029	     -0.02307426	      0.29080905	     -0.14002294	      0.25387785	      0.07864837	      0.06205034	     -0.46963502	      0.33617293	     -0.16385391	     -0.16193354	     -0.54548367	      0.05108876	     -0.16549102	     -0.12053460	      0.79257072	      0.00244221	     -0.14409202	     -0.01315637	      0.59010498	      0.00000000	      0.00000000	      0.01745329
      1.53333300	      2.67158496	     -0.03407303	     -0.13072454	      3.18759615	      1.17493102	      0.33143730	      0.03162399	     -0.02726962	      0.27517667	     -0.12656348	      0.30143651	      0.10245105	      0.07618026	     -0.52369303	      0.37675936	     -0.17074491	     -0.16562309	     -0.58421247	      0.05591009	     -0.17350380	     -0.12548755	      0.83721894	      0.00294249	     -0.13367790	     -0.00855116	      0.59930808	      0.00000000	      0.00000000	      0.01745329
      1.56666700	      2.67275613	     -0.03423066	     -0.13170654	      3.18486488	      1.17427236	      0.33002158	      0.02950636	     -0.02698843	      0.28064452	     -0.12583234	      0.30115731	      0.10532775	      0.07591335	     -0.52559459	      0.37473186	     -0.17058739	     -0.16801049	     -0.58453360	      0.05954458	     -0.17659215	     -0.12426004	      0.83902780	     -0.00573656	     -0.14051168	     -0.01005374	      0.59481066	      0.00000000	      0.00000000	      0.01745329
      1.60000000	      2.67719980	     -0.03527668	     -0.13637317	      3.18251802	      1.17498836	      0.32987933	      0.03237661	     -0.02339882	      0.28356346	     -0.12210686	      0.30056546	      0.10587016	      0.07708515	     -0.52524166	      0.37132168	     -0.17133840	     -0.16732528	     -0.58406343	      0.05505757	     -0.17384544	     -0.12514857	      0.83956759	     -0.00618342	     -0.14137466	     -0.01019112	      0.59426881	      0.00000000	      0.00000000	      0.01745329
      1.63333300	      2.68530624	     -0.04116961	     -0.15949865	      3.17897598	      1.17932338	      0.32826184	      0.04039955	     -0.01820724	      0.31908714	     -0.10183726	      0.29530223	      0.12748721	      0.07318385	     -0.48548777	      0.35814763	     -0.17138479	     -0.16596213	     -0.51860640	      0.04712902	     -0.20172567	     -0.11472203	      0.81233957	     -0.00924916	     -0.16388073	     -0.01229532	      0.58116655	      0.00000000	      0.00000000	      0.01745329
      1.66666700	      2.69155806	     -0.04196211	     -0.16934096	      3.17753018	      1.18326879	      0.32701464	      0.03551683	     -0.01302850	      0.32756998	     -0.09500473	      0.28691622	      0.13569367	      0.07122924	     -0.46572769	      0.35316825	     -0.17159162	     -0.16580614	     -0.49857707	      0.03552528	     -0.21664836	     -0.11562974	      0.81676766	     -0.01961214	     -0.16191937	     -0.01662156	      0.58317048	      0.00000000	      0.00000000	      0.01745329
      1.70000000	      2.69286274	     -0.04289374	     -0.17510555	      3.17546810	      1.18616976	      0.32755797	      0.04024126	     -0.01093733	      0.33005979	     -0.09149671	      0.28273000	      0.13625275	      0.07275000	     -0.46326699	      0.35017313	     -0.17273402	     -0.16235965	     -0.49650478	      0.03412365	     -0.21622933	     -0.11586862	      0.81767109	     -0.02294022	     -0.16076197	     -0.01758370	      0.58346635	      0.00000000	      0.00000000	      0.01745329
      1.73333300	      2.69628080	     -0.04356215	     -0.18995310	      3.17302470	      1.18992273	      0.32704818	      0.03831858	      0.00224874	      0.34508468	     -0.07884900	      0.25908237	      0.14750584	      0.06936263	     -0.39360853	      0.33334264	     -0.17159333	     -0.15462812	     -0.43823387	      0.03364632	     -0.23735665	     -0.11947654	      0.82374018	     -0.02460990	     -0.16679538	     -0.02088807	      0.58123383	      0.00000000	      0.00000000	      0.01745329
      1.76666700	      2.69805110	     -0.04325424	     -0.19210134	      3.17091284	      1.19186668	      0.32637479	      0.03990709	      0.00516756	      0.34865830	     -0.07600557	      0.25401596	      0.14828691	      0.07022862	     -0.39400176	      0.33049695	     -0.17190642	     -0.15310246	     -0.43872208	      0.03541513	     -0.23545021	     -0.11935152	      0.82475374	     -0.02381191	     -0.16871611	     -0.02077447	      0.58192361	      0.00000000	      0.00000000	      0.01745329
      1.80000000	      2.69856273	     -0.04253164	     -0.19223791	      3.16826164	      1.19202586	      0.32560379	      0.03877472	      0.00759053	      0.35060627	     -0.07551865	      0.24902724	      0.14933957	      0.07075553	     -0.39399524	      0.32993554	     -0.17140925	     -0.15220800	     -0.43878011	      0.04462283	     -0.23588231	     -0.11781961	      0.82508380	     -0.02364819	     -0.17215255	     -0.02077955	      0.58296106	      0.00000000	      0.00000000	      0.01745329
      1.83333300	      2.69941967	     -0.04196428	     -0.19019236	      3.16508674	      1.19034987	      0.32461296	      0.03851292	      0.00899037	      0.35205046	     -0.07443861	      0.24836690	      0.14958435	      0.07153077	     -0.39481882	      0.33036469	     -0.17090895	     -0.15254953	     -0.43988540	      0.04877219	     -0.23484198	     -0.11709622	      0.82539223	     -0.02494595	     -0.17383728	     -0.02109056	      0.58267719	      0.00000000	      0.00000000	      0.01745329
      1.86666700	      2.69859444	     -0.04052138	     -0.18448481	      3.16066510	      1.18788837	      0.32415649	      0.04002389	      0.01017694	      0.35275401	     -0.07253686	      0.24816289	      0.15090763	      0.07546942	     -0.40896935	      0.33398634	     -0.16841638	     -0.15220854	     -0.45816813	      0.06040842	     -0.23063974	     -0.11625413	      0.82769708	     -0.02642688	     -0.18237457	     -0.02141007	      0.58216850	      0.00000000	      0.00000000	      0.01745329
      1.90000000	      2.69812950	     -0.03753488	     -0.17895360	      3.16069002	      1.18435821	      0.32477244	      0.03841881	      0.00211052	      0.33305378	     -0.06026826	      0.26978570	      0.15352252	      0.08421695	     -0.45820263	      0.36230834	     -0.15966956	     -0.15497178	     -0.52347806	      0.05709957	     -0.21436176	     -0.12456631	      0.84199710	     -0.02917866	     -0.18646974	     -0.02087178	      0.59384270	      0.00000000	      0.00000000	      0.01745329
      1.93333300	      2.69731551	     -0.03664307	     -0.17768272	      3.15946513	      1.18300085	      0.32440857	      0.03661588	      0.00072261	      0.33317885	     -0.06012861	      0.26945665	      0.15347261	      0.08481869	     -0.45898307	      0.36376296	     -0.15911855	     -0.15648031	     -0.52391754	      0.05855501	     -0.21591261	     -0.12443324	      0.84211437	     -0.02778941	     -0.18623291	     -0.02051426	      0.59460958	      0.00000000	      0.00000000	      0.01745329
      1.96666700	      2.69727287	     -0.03672140	     -0.17803228	      3.15878441	      1.18208035	      0.32425666	      0.03644038	      0.00059352	      0.33302065	     -0.06023769	      0.26935105	      0.15345792	      0.08494785	     -0.45905820	      0.36377591	     -0.15910781	     -0.15657344	     -0.52401719	      0.05872689	     -0.21606193	     -0.12440551	      0.84213544	     -0.02776566	     -0.18628254	     -0.02050432	      0.59463779	      0.00000000	      0.00000000	      0.01745329
      2.00000000	      2.70268525	     -0.03360421	     -0.17738409	      3.15568016	      1.18172023	      0.32445311	      0.03388866	     -0.00343414	      0.33526469	     -0.06136420	      0.26318415	      0.15296016	      0.09232877	     -0.46138835	      0.36055097	     -0.16220880	     -0.15432194	     -0.53209163	      0.07071971	     -0.22945674	     -0.12358970	      0.84747670	     -0.02589449	     -0.19077601	     -0.02027979	      0.60169463	      0.00000000	      0.00000000	      0.01745329
      2.03333300	      2.70756560	     -0.03261371	     -0.18024945	      3.15354034	      1.18246346	      0.32416384	      0.03170042	     -0.00536486	      0.33426865	     -0.05652902	      0.26122103	      0.15370894	      0.09322028	     -0.45796130	      0.35979756	     -0.16420254	     -0.15144308	     -0.52932865	      0.06643821	     -0.23387088	     -0.12659994	      0.85210125	     -0.01832851	     -0.18805275	     -0.01857015	      0.60990835	      0.00000000	      0.00000000	      0.01745329
      2.06666700	      2.71398032	     -0.03410561	     -0.18422262	      3.14877519	      1.18561479	      0.32340430	      0.03075354	     -0.00029571	      0.34245166	     -0.04298066	      0.25737736	      0.15382999	      0.09412411	     -0.45852513	      0.35513677	     -0.16503525	     -0.15117260	     -0.52990685	      0.06202328	     -0.22123593	     -0.12763520	      0.85765954	     -0.01639893	     -0.18503041	     -0.01797174	      0.61258111	      0.00000000	      0.00000000	      0.01745329
      2.10000000	      2.72445307	     -0.02995681	     -0.18476902	      3.14712233	      1.19057828	      0.32351676	      0.02581036	     -0.01422817	      0.32500019	     -0.03326525	      0.24194831	      0.15400746	      0.09579001	     -0.43023796	      0.33800707	     -0.17104188	     -0.14209378	     -0.48712881	      0.05613974	     -0.20800436	     -0.13157520	      0.90513540	     -0.01692833	     -0.19030017	     -0.00681970	      0.66245563	      0.00000000	      0.00000000	      0.01745329
      2.13333300	      2.73377062	     -0.02999152	     -0.17057460	      3.14034285	      1.19582724	      0.32120549	      0.02553698	     -0.02214530	      0.31191120	     -0.02843636	      0.20133115	      0.16317696	      0.09622275	     -0.40178489	      0.29778146	     -0.17296848	     -0.13751335	     -0.45461241	      0.05520136	     -0.22059699	     -0.14012853	      0.91716147	     -0.01582128	     -0.21489182	      0.01876112	      0.72784695	      0.00000000	      0.00000000	      0.01745329
      2.16666700	      2.73436379	     -0.03065106	     -0.17326761	      3.13812267	      1.20089833	      0.32093581	      0.02644684	     -0.02153253	      0.31195734	     -0.02686359	      0.19948410	      0.16323555	      0.09727902	     -0.40225109	      0.29704086	     -0.17316609	     -0.13702436	     -0.45473761	      0.05417114	     -0.21945941	     -0.14052283	      0.91703757	     -0.01509381	     -0.21417296	      0.01922105	      0.72862542	      0.00000000	      0.00000000	      0.01745329
      2.20000000	      2.73346630	     -0.03141755	     -0.17473158	      3.13619781	      1.20407351	      0.32049337	      0.02756572	     -0.02239510	      0.31189405	     -0.02549198	      0.19772201	      0.16339223	      0.09833902	     -0.40238685	      0.29692994	     -0.17336628	     -0.13641292	     -0.45421116	      0.05357098	     -0.22007106	     -0.14092673	      0.91620792	     -0.01403008	     -0.21218226	      0.01999103	      0.73024838	      0.00000000	      0.00000000	      0.01745329
      2.23333300	      2.73274849	     -0.03237911	     -0.17555937	      3.13415916	      1.20401157	      0.31982651	      0.02747983	     -0.02315217	      0.31209949	     -0.02427599	      0.19673162	      0.16357527	      0.09887544	     -0.40260013	      0.29697941	     -0.17345326	     -0.13627801	     -0.45405268	      0.05313076	     -0.21989733	     -0.14126973	      0.91637516	     -0.01413231	     -0.21099998	      0.02034282	      0.73070718	      0.00000000	      0.00000000	      0.01745329
      2.26666700	      2.73071846	     -0.03250437	     -0.17488519	      3.13237875	      1.20049831	      0.31887249	      0.02847541	     -0.02579281	      0.31098940	     -0.02280251	      0.19682424	      0.16489970	      0.09957748	     -0.40397527	      0.29779188	     -0.17379450	     -0.13651524	     -0.45612105	      0.05156902	     -0.22138710	     -0.14305721	      0.91478173	     -0.01793651	     -0.20870414	      0.02177107	      0.72967660	      0.00000000	      0.00000000	      0.01745329
      2.30000000	      2.73303318	     -0.02962723	     -0.17100346	      3.13211696	      1.19525433	      0.31821329	      0.02314294	     -0.02992037	      0.29680927	     -0.01344362	      0.20826029	      0.17842257	      0.10495991	     -0.43615577	      0.31315988	     -0.17571844	     -0.13922576	     -0.49523500	      0.05037274	     -0.22032856	     -0.15504512	      0.88906089	     -0.02585997	     -0.20563477	      0.04497710	      0.71886822	      0.00000000	      0.00000000	      0.01745329
      2.33333300	      2.72757267	     -0.02894061	     -0.17102759	      3.13261912	      1.19063260	      0.31833654	      0.02590711	     -0.03386271	      0.28846602	     -0.01034618	      0.21798756	      0.18457526	      0.10737556	     -0.44438284	      0.31699245	     -0.17301531	     -0.13827786	     -0.50092688	      0.05151195	     -0.21296181	     -0.15985862	      0.90482320	     -0.03259398	     -0.21120761	      0.05537542	      0.73815148	      0.00000000	      0.00000000	      0.01745329
      2.36666700	      2.72845990	     -0.02889924	     -0.17026493	      3.13115309	      1.18754422	      0.31778088	      0.02756629	     -0.03086972	      0.28973067	     -0.01070797	      0.21762259	      0.18621230	      0.10579501	     -0.44833810	      0.31605567	     -0.17238733	     -0.13571193	     -0.50408773	      0.04614591	     -0.21617389	     -0.16244781	      0.90207412	     -0.03033966	     -0.21228124	      0.05764967	      0.74637392	      0.00000000	      0.00000000	      0.01745329
      2.40000000	      2.72505056	     -0.02812820	     -0.17047876	      3.13069040	      1.18757039	      0.31767431	      0.02740471	     -0.03287699	      0.28773017	     -0.01337990	      0.21773406	      0.18662329	      0.10484263	     -0.44863931	      0.31732415	     -0.17178169	     -0.13588198	     -0.50393284	      0.04618160	     -0.21949010	     -0.16237823	      0.90076165	     -0.03159267	     -0.21241123	      0.05753099	      0.74748665	      0.00000000	      0.00000000	      0.01745329
      2.43333300	      2.71625590	     -0.02970577	     -0.17075712	      3.13044889	      1.19115509	      0.31725049	      0.02662735	     -0.03732206	      0.28708736	     -0.01492994	      0.21632128	      0.18751544	      0.10392282	     -0.44838072	      0.31817975	     -0.17031748	     -0.13627416	     -0.50372216	      0.04296624	     -0.22439471	     -0.16238704	      0.90145617	     -0.03746090	     -0.21073101	      0.05621967	      0.75122362	      0.00000000	      0.00000000	      0.01745329
      2.46666700	      2.67623751	     -0.02600263	     -0.16479556	      3.12844818	      1.19625300	      0.31534013	      0.01046192	     -0.01731835	      0.28870639	     -0.03334785	      0.19880202	      0.19002831	      0.11011747	     -0.41451372	      0.29005101	     -0.16146444	     -0.12773982	     -0.48320158	      0.02907705	     -0.26110853	     -0.15323650	      1.01614974	     -0.05504222	     -0.23712160	      0.05096855	      0.83604266	      0.00000000	      0.00000000	      0.01745329
      2.50000000	      2.65624978	     -0.02940211	     -0.16941214	      3.12767098	      1.20252027	      0.31487406	      0.01239965	     -0.00298663	      0.29221498	     -0.02891919	      0.19197757	      0.19135486	      0.10899751	     -0.39561694	      0.27219558	     -0.16022354	     -0.12528418	     -0.44157226	      0.03620856	     -0.29640980	     -0.13321695	      1.03391336	     -0.06721919	     -0.26845084	      0.04100377	      0.83920867	      0.00000000	      0.00000000	      0.01745329
      2.53333300	      2.65150369	     -0.03041963	     -0.16961809	      3.12835679	      1.20873014	      0.31480077	      0.01301028	     -0.00167857	      0.28899039	     -0.03358511	      0.18819377	      0.19190324	      0.11021534	     -0.39261093	      0.27091720	     -0.15996141	     -0.12626838	     -0.43890237	      0.04286459	     -0.29304835	     -0.12874910	      1.04217360	     -0.07663001	     -0.28629166	      0.03826561	      0.83667738	      0.00000000	      0.00000000	      0.01745329
      2.56666700	      2.63630693	     -0.03537300	     -0.16338332	      3.12631166	      1.21285895	      0.31330943	      0.01792363	      0.00440384	      0.27949288	     -0.03175504	      0.16900479	      0.19621150	      0.10595065	     -0.36422697	      0.24753282	     -0.16673187	     -0.12899494	     -0.41578379	      0.05647525	     -0.32439907	     -0.13787068	      1.11626110	     -0.06409862	     -0.31339352	      0.06382530	      0.93736562	      0.00000000	      0.00000000	      0.01745329
      2.60000000	      2.63796803	     -0.03292710	     -0.15723209	      3.12575607	      1.21463021	      0.31223713	      0.00909044	      0.00095416	      0.26203246	     -0.02247824	      0.16713317	      0.19357595	      0.10716456	     -0.37262681	      0.24774849	     -0.17831098	     -0.13183444	     -0.43002716	      0.06698616	     -0.34898361	     -0.16048431	      1.18384076	     -0.06362893	     -0.31690741	      0.09883521	      1.02211355	      0.00000000	      0.00000000	      0.01745329
      2.63333300	      2.64609957	     -0.02838304	     -0.15333914	      3.12514221	      1.21367999	      0.31189385	      0.00069176	     -0.00673902	      0.24724790	     -0.00906124	      0.17435852	      0.18405090	      0.11020370	     -0.39517813	      0.25165379	     -0.19010187	     -0.13069896	     -0.44509991	      0.07029272	     -0.35406562	     -0.20160659	      1.31231189	     -0.06271853	     -0.31865255	      0.13274207	      1.09180118	      0.00000000	      0.00000000	      0.01745329
      2.66666700	      2.64334878	     -0.02902167	     -0.15218397	      3.12430057	      1.21116150	      0.31004815	     -0.00446240	     -0.01074147	      0.24863213	     -0.00604311	      0.17696503	      0.18401944	      0.10756346	     -0.39600008	      0.25090481	     -0.18998477	     -0.13300663	     -0.44660754	      0.07117445	     -0.35493965	     -0.20286988	      1.31480955	     -0.06043931	     -0.31521935	      0.13472533	      1.09232733	      0.00000000	      0.00000000	      0.01745329
      2.70000000	      2.65119143	     -0.02770096	     -0.15969971	      3.12712681	      1.20642150	      0.31054628	     -0.00491213	     -0.02050386	      0.23754101	      0.01853163	      0.21827971	      0.16828983	      0.10830284	     -0.45913502	      0.29420708	     -0.19330337	     -0.14004483	     -0.49895249	      0.08566980	     -0.35992343	     -0.24466420	      1.29736780	     -0.06953885	     -0.29521306	      0.17364213	      1.01660943	      0.00000000	      0.00000000	      0.01745329
      2.73333300	      2.64935554	     -0.02760414	     -0.15780078	      3.12599864	      1.20287459	      0.30902290	     -0.00497886	     -0.02191407	      0.23806795	      0.01924250	      0.21935466	      0.16812167	      0.10789505	     -0.45959497	      0.29578321	     -0.19283978	     -0.14078513	     -0.49907595	      0.08584341	     -0.36027681	     -0.24465656	      1.29592022	     -0.06879440	     -0.29453892	      0.17478234	      1.01647251	      0.00000000	      0.00000000	      0.01745329
      2.76666700	      2.64425494	     -0.02818710	     -0.15632441	      3.12621311	      1.20239048	      0.30747700	     -0.00675029	     -0.02618880	      0.23914697	      0.02205364	      0.22143341	      0.16790851	      0.10652029	     -0.46177257	      0.29833835	     -0.19163186	     -0.14321961	     -0.50019631	      0.08599422	     -0.35858091	     -0.24389640	      1.29435955	     -0.06719669	     -0.29291126	      0.17767646	      1.01551642	      0.00000000	      0.00000000	      0.01745329
      2.80000000	      2.63885663	     -0.03457607	     -0.15893403	      3.13019571	      1.20477532	      0.30665692	      0.00010337	     -0.03063162	      0.23468576	      0.02261238	      0.24499834	      0.15670331	      0.09895057	     -0.49470295	      0.31408939	     -0.18515710	     -0.15253506	     -0.51705125	      0.09780052	     -0.36569024	     -0.22653046	      1.37253034	     -0.07655588	     -0.29269282	      0.20504398	      1.05954996	      0.00000000	      0.00000000	      0.01745329
      2.83333300	      2.63497960	     -0.03856616	     -0.15931695	      3.13183993	      1.20978818	      0.30574590	      0.00644656	     -0.02558465	      0.23681144	      0.01733139	      0.23928848	      0.15314509	      0.09349490	     -0.47800832	      0.30660360	     -0.18361902	     -0.15449628	     -0.49870772	      0.10562428	     -0.37629044	     -0.19475112	      1.51363268	     -0.07797716	     -0.30082070	      0.21408679	      1.20365913	      0.00000000	      0.00000000	      0.01745329
      2.86666700	      2.63373107	     -0.03803402	     -0.16520767	      3.13386358	      1.21517874	      0.30493825	      0.00400340	     -0.02384722	      0.24200226	      0.02099794	      0.23561594	      0.15106194	      0.09299128	     -0.45696483	      0.30168134	     -0.18718379	     -0.15372445	     -0.47762694	      0.10808393	     -0.39134963	     -0.17271334	      1.60917115	     -0.08148757	     -0.31278020	      0.20974453	      1.27429573	      0.00000000	      0.00000000	      0.01745329
      2.90000000	      2.63572148	     -0.03921005	     -0.17045099	      3.13694771	      1.21982828	      0.30459852	      0.00360170	     -0.01896587	      0.24270001	      0.02583246	      0.23471161	      0.15237590	      0.09077768	     -0.44465320	      0.30257843	     -0.18796837	     -0.15462920	     -0.46639472	      0.10182954	     -0.40004952	     -0.17350088	      1.61772509	     -0.09382150	     -0.31122802	      0.20068118	      1.28891487	      0.00000000	      0.00000000	      0.01745329
      2.93333300	      2.63973966	     -0.03871163	     -0.17461614	      3.13776991	      1.22223592	      0.30377619	     -0.00025617	     -0.01092719	      0.24866843	      0.02663475	      0.22455030	      0.15465793	      0.08893931	     -0.42421851	      0.29516459	     -0.19203606	     -0.15545568	     -0.44848895	      0.09496666	     -0.42336177	     -0.18163068	      1.63532938	     -0.09018540	     -0.32258602	      0.20083274	      1.34098852	      0.00000000	      0.00000000	      0.01745329
      2.96666700	      2.63255669	     -0.03472201	     -0.17573432	      3.13791072	      1.22295531	      0.30341627	     -0.00133205	     -0.01804965	      0.25401909	      0.02798900	      0.21863965	      0.15374208	      0.09465767	     -0.41604409	      0.28960345	     -0.19945515	     -0.15092502	     -0.43819416	      0.11178166	     -0.44486253	     -0.19416428	      1.68024948	     -0.10122476	     -0.34434647	      0.20951224	      1.36386606	      0.00000000	      0.00000000	      0.01745329
      3.00000000	      2.62837098	     -0.03374140	     -0.17514025	      3.13981677	      1.22209161	      0.30290741	     -0.00215036	     -0.02181133	      0.24996486	      0.02345068	      0.22071751	      0.15355818	      0.09499292	     -0.41571857	      0.29219748	     -0.19897720	     -0.15253128	     -0.43689558	      0.11535422	     -0.45119156	     -0.19436589	      1.67898280	     -0.10187358	     -0.34505723	      0.21019350	      1.36313846	      0.00000000	      0.00000000	      0.01745329
      3.03333300	      2.62275614	     -0.03201820	     -0.18734188	      3.14195935	      1.22015498	      0.30379489	     -0.00199636	     -0.01973408	      0.25075254	      0.05475725	      0.25140416	      0.15222155	      0.09865614	     -0.44171310	      0.31740292	     -0.20015077	     -0.15385186	     -0.45152732	      0.13762473	     -0.45963370	     -0.22521587	      1.68309889	     -0.10917356	     -0.35475822	      0.23034483	      1.30181566	      0.00000000	      0.00000000	      0.01745329
      3.06666700	      2.61033495	     -0.03101336	     -0.18861558	      3.14340901	      1.21708566	      0.30305048	     -0.00069867	     -0.02218121	      0.24961781	      0.06043023	      0.26218390	      0.15348303	      0.09922289	     -0.44940142	      0.32917187	     -0.19842786	     -0.15550123	     -0.46531545	      0.15065660	     -0.46266459	     -0.23722013	      1.72035916	     -0.11952396	     -0.36019023	      0.23572215	      1.29260204	      0.00000000	      0.00000000	      0.01745329
      3.10000000	      2.60785107	     -0.02772160	     -0.19238981	      3.14375341	      1.21350096	      0.30322268	     -0.00208102	     -0.01760067	      0.25569126	      0.06211834	      0.27680273	      0.15387106	      0.10372447	     -0.46817248	      0.34735326	     -0.19780386	     -0.15551615	     -0.49265657	      0.19283387	     -0.50544226	     -0.27719121	      1.76224125	     -0.11863741	     -0.34384465	      0.25230640	      1.26529211	      0.00000000	      0.00000000	      0.01745329
      3.13333300	      2.60325192	     -0.02733676	     -0.19290091	      3.14458000	      1.21118624	      0.30252716	      0.00049745	     -0.02105225	      0.25646462	      0.06423021	      0.27878368	      0.15415448	      0.10349009	     -0.46705677	      0.34809054	     -0.19724760	     -0.15637410	     -0.49284747	      0.19404115	     -0.50652392	     -0.27759270	      1.76198719	     -0.12044136	     -0.34073651	      0.25306022	      1.26722637	      0.00000000	      0.00000000	      0.01745329
      3.16666700	      2.59893341	     -0.03206632	     -0.20177507	      3.14687836	      1.20970051	      0.30270851	      0.00804416	     -0.01686165	      0.25815112	      0.07369884	      0.28639128	      0.15703145	      0.09830875	     -0.45776351	      0.35609461	     -0.19340101	     -0.16048631	     -0.48979739	      0.19698115	     -0.49100912	     -0.27087983	      1.76922836	     -0.12899771	     -0.34807953	      0.26450790	      1.29673409	      0.00000000	      0.00000000	      0.01745329
      3.20000000	      2.60182106	     -0.03774411	     -0.20541585	      3.14586534	      1.20966487	      0.29979800	      0.01416186	     -0.01265984	      0.27429073	      0.06867614	      0.27489712	      0.15950302	      0.09138222	     -0.44551643	      0.34750328	     -0.19300710	     -0.16585241	     -0.47609704	      0.19282187	     -0.50219444	     -0.24697471	      1.79202146	     -0.13572630	     -0.37152348	      0.27342033	      1.38044489	      0.00000000	      0.00000000	      0.01745329
      3.23333300	      2.60585574	     -0.04058019	     -0.20693546	      3.14487145	      1.21240840	      0.29780385	      0.01784260	     -0.00505302	      0.28447386	      0.06152438	      0.25548882	      0.16351361	      0.08727864	     -0.41649310	      0.33055307	     -0.19512573	     -0.16529961	     -0.44966606	      0.19452873	     -0.51172444	     -0.20845677	      1.80129905	     -0.13746266	     -0.39423399	      0.27947865	      1.50349155	      0.00000000	      0.00000000	      0.01745329
      3.26666700	      2.60636638	     -0.03701198	     -0.21181875	      3.14384407	      1.21701218	      0.29716498	      0.01373771	     -0.00240225	      0.29071922	      0.06474794	      0.24318770	      0.16496380	      0.09333268	     -0.38450139	      0.31749820	     -0.20101984	     -0.15702767	     -0.42829097	      0.20087338	     -0.50464789	     -0.18806291	      1.77687805	     -0.14506062	     -0.41575294	      0.28489521	      1.50044044	      0.00000000	      0.00000000	      0.01745329
      3.30000000	      2.61419704	     -0.03635085	     -0.21332929	      3.14336233	      1.22237331	      0.29473546	      0.00315900	      0.01424897	      0.28877775	      0.07282555	      0.22453834	      0.17259201	      0.09083721	     -0.34948682	      0.30640860	     -0.20395649	     -0.15655670	     -0.40074045	      0.18359988	     -0.49070037	     -0.19424062	      1.71206642	     -0.15565818	     -0.42219434	      0.29342651	      1.51240195	      0.00000000	      0.00000000	      0.01745329
      3.33333300	      2.61201244	     -0.02837444	     -0.19771518	      3.14008325	      1.22595488	      0.29231031	     -0.00888150	      0.01669371	      0.27124813	      0.07761464	      0.19569091	      0.18329158	      0.09776705	     -0.32827399	      0.27942100	     -0.21552625	     -0.14937016	     -0.38999838	      0.19004426	     -0.45073885	     -0.21141878	      1.66001695	     -0.17890875	     -0.43805691	      0.31604455	      1.54303037	      0.00000000	      0.00000000	      0.01745329
      3.36666700	      2.61531417	     -0.02509584	     -0.19555948	      3.13861127	      1.22754517	      0.29058381	     -0.01436322	      0.01767270	      0.26968411	      0.08215247	      0.19511083	      0.18365135	      0.09753955	     -0.33144459	      0.27897533	     -0.21680145	     -0.14915149	     -0.39159379	      0.20369889	     -0.43894065	     -0.20907803	      1.67075723	     -0.19230594	     -0.44125051	      0.31389771	      1.53447761	      0.00000000	      0.00000000	      0.01745329
      3.40000000	      2.62704280	     -0.01611698	     -0.18807370	      3.13797866	      1.22544505	      0.29112658	     -0.01527274	      0.00406272	      0.24699342	      0.09587554	      0.20890562	      0.17744548	      0.10702844	     -0.37005615	      0.28973501	     -0.22306864	     -0.14483950	     -0.42112918	      0.22930521	     -0.42649131	     -0.25615882	      1.66080927	     -0.20920710	     -0.42099563	      0.34420832	      1.46104764	      0.00000000	      0.00000000	      0.01745329
      3.43333300	      2.62310406	     -0.01561480	     -0.18527318	      3.13678753	      1.22110488	      0.28959415	     -0.01019630	     -0.00260081	      0.24544292	      0.09362131	      0.21224742	      0.17659386	      0.10580525	     -0.37512548	      0.28887294	     -0.22282225	     -0.14587554	     -0.42786440	      0.23795529	     -0.43704338	     -0.26051737	      1.65827314	     -0.22128447	     -0.41477469	      0.34343786	      1.46039928	      0.00000000	      0.00000000	      0.01745329
      3.46666700	      2.63081143	     -0.02020341	     -0.18781394	      3.13882337	      1.21508410	      0.28941213	      0.00474550	     -0.01339062	      0.24007415	      0.10146246	      0.22970403	      0.16565413	      0.09603504	     -0.41201129	      0.32062643	     -0.21004132	     -0.15695979	     -0.47245599	      0.30035875	     -0.47485144	     -0.31999235	      1.72203846	     -0.23937399	     -0.38227269	      0.40375992	      1.43918902	      0.00000000	      0.00000000	      0.01745329
      3.50000000	      2.62633267	     -0.02037454	     -0.18824765	      3.13856957	      1.21241289	      0.28784846	      0.00393144	     -0.01772290	      0.24164558	      0.10306908	      0.22913862	      0.16576258	      0.09461050	     -0.41208679	      0.32069347	     -0.20950477	     -0.15745853	     -0.47282138	      0.30200871	     -0.47799944	     -0.32007654	      1.72243158	     -0.23724006	     -0.37879088	      0.40518232	      1.44101979	      0.00000000	      0.00000000	      0.01745329
      3.53333300	      2.63046008	     -0.02081626	     -0.19203717	      3.13782390	      1.21353701	      0.28680034	      0.00111038	     -0.01182124	      0.24360857	      0.10931373	      0.22701282	      0.16607866	      0.09200585	     -0.40945683	      0.32358797	     -0.20747777	     -0.15837815	     -0.46986733	      0.29150027	     -0.47083778	     -0.32303854	      1.72654092	     -0.22749208	     -0.37937000	      0.41173102	      1.44352853	      0.00000000	      0.00000000	      0.01745329
      3.56666700	      2.63304437	     -0.02766328	     -0.20188938	      3.13906941	      1.22051423	      0.28564506	      0.00120539	      0.00539361	      0.24150052	      0.12492326	      0.22398062	      0.17031333	      0.08176925	     -0.37823220	      0.32586250	     -0.19788166	     -0.16407886	     -0.44841874	      0.24781491	     -0.44624482	     -0.31164826	      1.67515339	     -0.21979222	     -0.38558152	      0.42665133	      1.48283846	      0.00000000	      0.00000000	      0.01745329
      3.60000000	      2.63520433	     -0.02458435	     -0.19364233	      3.13618755	      1.22953077	      0.28341384	     -0.00837770	      0.01552716	      0.24145882	      0.10818265	      0.19598125	      0.17578446	      0.08378348	     -0.35032819	      0.30003160	     -0.20127813	     -0.15909531	     -0.42564432	      0.22704023	     -0.46501380	     -0.31577673	      1.68871958	     -0.20786167	     -0.39190418	      0.43385223	      1.59281610	      0.00000000	      0.00000000	      0.01745329
      3.63333300	      2.64061901	     -0.01743907	     -0.19034763	      3.13523888	      1.23890679	      0.28256353	     -0.02359942	      0.02182780	      0.23616598	      0.09888455	      0.18187785	      0.18060393	      0.08910911	     -0.32909850	      0.28414532	     -0.20878990	     -0.15298984	     -0.40298306	      0.22885736	     -0.49219685	     -0.32850879	      1.70571796	     -0.19218337	     -0.38553499	      0.43358249	      1.63366470	      0.00000000	      0.00000000	      0.01745329
      3.66666700	      2.64605076	     -0.01763231	     -0.19478244	      3.13529194	      1.24529221	      0.28237611	     -0.02468012	      0.03008903	      0.23005915	      0.10960263	      0.18460657	      0.18339644	      0.08845827	     -0.31918494	      0.28241954	     -0.21041601	     -0.15178471	     -0.39255384	      0.21178061	     -0.47339719	     -0.33046006	      1.70171291	     -0.18154311	     -0.38399078	      0.43715497	      1.64845006	      0.00000000	      0.00000000	      0.01745329
      3.70000000	      2.64576599	     -0.01746588	     -0.19225051	      3.13504315	      1.24678963	      0.28125234	     -0.02727591	      0.03659207	      0.21652791	      0.12117303	      0.18458291	      0.19074147	      0.09012467	     -0.31801069	      0.27571837	     -0.21513872	     -0.15155976	     -0.38390503	      0.20164755	     -0.44757390	     -0.32434364	      1.64452818	     -0.18261988	     -0.38679810	      0.43253750	      1.65935031	      0.00000000	      0.00000000	      0.01745329
      3.73333300	      2.64916513	     -0.01562243	     -0.19244582	      3.13396365	      1.24387428	      0.27976307	     -0.02921552	      0.03989941	      0.21519322	      0.12117700	      0.18559243	      0.19101394	      0.08916564	     -0.31855256	      0.27574367	     -0.21530476	     -0.15191215	     -0.38443980	      0.20050578	     -0.44460565	     -0.32567143	      1.64542727	     -0.18157150	     -0.38864077	      0.43257901	      1.65753692	      0.00000000	      0.00000000	      0.01745329
      3.76666700	      2.64754915	     -0.00626353	     -0.18898471	      3.13478508	      1.23777253	      0.28098273	     -0.03366252	      0.03773926	      0.19595516	      0.12904470	      0.20465955	      0.19121517	      0.10329593	     -0.35030902	      0.29139541	     -0.21944724	     -0.14518144	     -0.41637196	      0.20516668	     -0.42570885	     -0.35759467	      1.65312507	     -0.17569391	     -0.37947665	      0.41289829	      1.59671495	      0.00000000	      0.00000000	      0.01745329
      3.80000000	      2.64694300	     -0.00389225	     -0.18727638	      3.13408668	      1.22994917	      0.28000482	     -0.03342964	      0.03773819	      0.19416866	      0.12695131	      0.20574681	      0.19128392	      0.10273787	     -0.35141304	      0.29390085	     -0.21904329	     -0.14567756	     -0.41630101	      0.20683955	     -0.42676599	     -0.35773705	      1.65276927	     -0.17564469	     -0.38077080	      0.41220643	      1.59529850	      0.00000000	      0.00000000	      0.01745329
      3.83333300	      2.64737432	     -0.00161786	     -0.18887187	      3.13560578	      1.22320153	      0.28247877	     -0.02362861	      0.02660741	      0.18088856	      0.13332053	      0.23756031	      0.18653043	      0.11153098	     -0.40777499	      0.32173195	     -0.21573586	     -0.14602784	     -0.45746785	      0.22061406	     -0.41349250	     -0.36315471	      1.69057856	     -0.15020684	     -0.37786713	      0.37905105	      1.52670910	      0.00000000	      0.00000000	      0.01745329
      3.86666700	      2.64546799	     -0.00152526	     -0.18919972	      3.13590995	      1.22052823	      0.28284111	     -0.01927921	      0.02547956	      0.17909899	      0.13120018	      0.23813937	      0.18646553	      0.11101080	     -0.40929695	      0.32487090	     -0.21504992	     -0.14525039	     -0.45751694	      0.22090160	     -0.41650046	     -0.36256763	      1.69353533	     -0.15288233	     -0.37661271	      0.37439970	      1.52868622	      0.00000000	      0.00000000	      0.01745329
      3.90000000	      2.64811325	     -0.00618122	     -0.18981436	      3.13728378	      1.22011169	      0.28318830	     -0.00831842	      0.02743539	      0.17915658	      0.11541856	      0.23701016	      0.18658319	      0.10422898	     -0.41262864	      0.32612537	     -0.21107247	     -0.15164203	     -0.45610207	      0.21291852	     -0.43075538	     -0.35236631	      1.76222594	     -0.14347832	     -0.37835978	      0.33524380	      1.58733664	      0.00000000	      0.00000000	      0.01745329
      3.93333300	      2.64733070	     -0.01336291	     -0.19309231	      3.13837427	      1.22260666	      0.28347195	      0.00285427	      0.03284665	      0.18762648	      0.10041828	      0.22560754	      0.19199081	      0.09577622	     -0.39073206	      0.31783759	     -0.20992650	     -0.15684002	     -0.44003473	      0.18926663	     -0.43466736	     -0.34762929	      1.77030199	     -0.12704232	     -0.39422904	      0.32058512	      1.71040061	      0.00000000	      0.00000000	      0.01745329
      3.96666700	      2.65025602	     -0.01264695	     -0.19488442	      3.13917283	      1.22597143	      0.28454316	      0.00522680	      0.03403565	      0.19576004	      0.08342062	      0.21170287	      0.19671361	      0.09710756	     -0.36670688	      0.30400873	     -0.21669319	     -0.15351915	     -0.42050093	      0.18417419	     -0.45841808	     -0.35045850	      1.78417342	     -0.12039580	     -0.40311249	      0.31082689	      1.80069934	      0.00000000	      0.00000000	      0.01745329
      4.00000000	      2.65014670	     -0.00916965	     -0.19357702	      3.13890410	      1.22884304	      0.28558728	      0.00207962	      0.02749677	      0.20330832	      0.06554003	      0.19866766	      0.20023316	      0.10273817	     -0.35134704	      0.28791394	     -0.22575815	     -0.14626485	     -0.40594777	      0.19060482	     -0.49110343	     -0.34713118	      1.82888916	     -0.10997516	     -0.41196010	      0.30778487	      1.85308096	      0.00000000	      0.00000000	      0.01745329
      4.03333300	      2.64625464	     -0.00796975	     -0.19586070	      3.14016636	      1.23028313	      0.28619845	     -0.00104595	      0.02067059	      0.20324033	      0.06065973	      0.20102951	      0.20250076	      0.10500707	     -0.34335126	      0.28419536	     -0.22899947	     -0.14567775	     -0.39865189	      0.19616954	     -0.49616578	     -0.33943323	      1.83580972	     -0.12169958	     -0.42583095	      0.30491329	      1.83158660	      0.00000000	      0.00000000	      0.01745329
      4.06666700	      2.65145303	     -0.00530185	     -0.20154816	      3.13933086	      1.23023884	      0.28775427	     -0.00307860	      0.02307276	      0.20718642	      0.07026606	      0.21147278	      0.21227624	      0.11036179	     -0.34405957	      0.28648823	     -0.23637882	     -0.14136921	     -0.38657205	      0.19394292	     -0.50722405	     -0.32743026	      1.82855725	     -0.12428353	     -0.43438156	      0.31767883	      1.80325624	      0.00000000	      0.00000000	      0.01745329
      4.10000000	      2.64986894	     -0.00662273	     -0.20218894	      3.13797750	      1.22650665	      0.28873866	      0.00041725	      0.02488990	      0.20336014	      0.07865901	      0.22769752	      0.21472615	      0.11050075	     -0.36072965	      0.29571922	     -0.23478128	     -0.14407863	     -0.39949183	      0.19925751	     -0.48616270	     -0.31262375	      1.80991934	     -0.14703274	     -0.44907433	      0.32240577	      1.77079261	      0.00000000	      0.00000000	      0.01745329
      4.13333300	      2.64853596	     -0.00807036	     -0.20617866	      3.13830357	      1.22032748	      0.29056390	      0.00197499	      0.02544548	      0.19301582	      0.09734771	      0.25941000	      0.21168022	      0.11153495	     -0.40309001	      0.32515283	     -0.22860149	     -0.14947794	     -0.42820395	      0.19213396	     -0.45720784	     -0.30054627	      1.75980375	     -0.16446436	     -0.45324254	      0.33172152	      1.67537178	      0.00000000	      0.00000000	      0.01745329
      4.16666700	      2.64708907	     -0.00926142	     -0.20639417	      3.13763890	      1.21340954	      0.29232707	      0.00592297	      0.02620883	      0.18708297	      0.10356871	      0.27372710	      0.20848130	      0.11203056	     -0.41936296	      0.33861499	     -0.22500197	     -0.15115062	     -0.44239785	      0.20353453	     -0.45003170	     -0.29427460	      1.75370101	     -0.18155596	     -0.44556453	      0.33288361	      1.65909852	      0.00000000	      0.00000000	      0.01745329
      4.20000000	      2.64858834	     -0.00817985	     -0.20316321	      3.13752358	      1.20914790	      0.29433102	      0.00877052	      0.03031021	      0.18230499	      0.09800396	      0.28578181	      0.19953533	      0.11810665	     -0.45809210	      0.35760812	     -0.22050764	     -0.15238635	     -0.47623351	      0.22015368	     -0.47986886	     -0.31052780	      1.77378360	     -0.18323019	     -0.42015002	      0.33720645	      1.64251656	      0.00000000	      0.00000000	      0.01745329
      4.23333300	      2.64674826	     -0.01095917	     -0.21010650	      3.13956343	      1.20967161	      0.29660591	      0.01143876	      0.03448217	      0.17884372	      0.10986149	      0.29406170	      0.19761771	      0.11573175	     -0.45614562	      0.36654112	     -0.21690618	     -0.15232354	     -0.47405003	      0.20400078	     -0.46375710	     -0.31821198	      1.79259057	     -0.18528931	     -0.41138470	      0.33367292	      1.64594149	      0.00000000	      0.00000000	      0.01745329
      4.26666700	      2.63860370	     -0.01253470	     -0.21150603	      3.14030402	      1.21177841	      0.29884712	      0.01378219	      0.04734940	      0.18300852	      0.09767970	      0.29161734	      0.19120283	      0.11752354	     -0.45024650	      0.35930038	     -0.21215097	     -0.14915446	     -0.47247807	      0.21889086	     -0.49052965	     -0.33652090	      1.85878063	     -0.17820982	     -0.40068424	      0.30999687	      1.72158942	      0.00000000	      0.00000000	      0.01745329
      4.30000000	      2.63356589	     -0.01266343	     -0.21120592	      3.14113969	      1.21624236	      0.30093690	      0.01388784	      0.05034897	      0.19070987	      0.08023258	      0.28089730	      0.19000590	      0.12028690	     -0.43769925	      0.34774159	     -0.21387430	     -0.14380251	     -0.46105798	      0.24761049	     -0.53810928	     -0.34817247	      1.87755183	     -0.16769610	     -0.39122033	      0.29711689	      1.76638530	      0.00000000	      0.00000000	      0.01745329
      4.33333300	      2.62124865	     -0.01322036	     -0.21772973	      3.14238779	      1.22098438	      0.30301585	      0.01656438	      0.04965965	      0.19561740	      0.07613511	      0.27886145	      0.19104891	      0.12309058	     -0.40990126	      0.33723734	     -0.21545798	     -0.13859496	     -0.44012721	      0.24413103	     -0.53695890	     -0.35393710	      1.91187534	     -0.16459177	     -0.41025927	      0.29144840	      1.77303972	      0.00000000	      0.00000000	      0.01745329
      4.36666700	      2.61740999	     -0.01256992	     -0.22376575	      3.14175410	      1.22438846	      0.30476156	      0.01301618	      0.05386220	      0.20484932	      0.08069170	      0.27570016	      0.19324853	      0.12566417	     -0.38989199	      0.32529320	     -0.21998250	     -0.13213862	     -0.41322076	      0.24895904	     -0.53541115	     -0.34811832	      1.89420901	     -0.15693815	     -0.42281282	      0.28138456	      1.77086075	      0.00000000	      0.00000000	      0.01745329
      4.40000000	      2.61680283	     -0.01263259	     -0.22505593	      3.14186574	      1.22511135	      0.30538997	      0.01173136	      0.05309634	      0.20517996	      0.08187470	      0.27555237	      0.19331445	      0.12541794	     -0.39005351	      0.32436480	     -0.22014248	     -0.13242992	     -0.41320020	      0.24968613	     -0.53413035	     -0.34720738	      1.89442333	     -0.15667529	     -0.42229882	      0.28159233	      1.77137650	      0.00000000	      0.00000000	      0.01745329
      4.43333300	      2.61055619	     -0.01130988	     -0.22427600	      3.14242460	      1.22296575	      0.30690969	      0.00981809	      0.04550265	      0.20108804	      0.08106866	      0.28128701	      0.19128212	      0.12778196	     -0.39380125	      0.32723563	     -0.22102475	     -0.13080578	     -0.41562647	      0.26169578	     -0.53165109	     -0.33969719	      1.89629472	     -0.16655541	     -0.42258174	      0.27893357	      1.76413251	      0.00000000	      0.00000000	      0.01745329
      4.46666700	      2.60354306	     -0.00451064	     -0.22815675	      3.14391094	      1.21858081	      0.30991177	      0.00620329	      0.03027360	      0.19207781	      0.09222590	      0.30861115	      0.17935432	      0.13848214	     -0.42984333	      0.35280204	     -0.22175170	     -0.12556839	     -0.45057435	      0.26026005	     -0.52140738	     -0.34312098	      1.85716611	     -0.16782706	     -0.41437692	      0.28001276	      1.63473424	      0.00000000	      0.00000000	      0.01745329
      4.50000000	      2.60047271	     -0.01205398	     -0.23274910	      3.14621566	      1.21242889	      0.31156101	      0.01528559	      0.03639081	      0.18279701	      0.10803074	      0.33242876	      0.17493886	      0.13019130	     -0.46281283	      0.38649503	     -0.20770715	     -0.13622020	     -0.49226499	      0.24747075	     -0.50607708	     -0.33800302	      1.73629497	     -0.17335159	     -0.39473219	      0.29598774	      1.62135345	      0.00000000	      0.00000000	      0.01745329
      4.53333300	      2.59276833	     -0.01257303	     -0.23216671	      3.14607680	      1.20613519	      0.31249988	      0.01626448	      0.02991573	      0.18064611	      0.10634858	      0.33293593	      0.17462309	      0.13052471	     -0.46328086	      0.39043726	     -0.20709900	     -0.13549037	     -0.49307194	      0.24779537	     -0.50981466	     -0.33781614	      1.73598701	     -0.17451145	     -0.39183372	      0.29553406	      1.61981614	      0.00000000	      0.00000000	      0.01745329
      4.56666700	      2.58751219	     -0.00928462	     -0.23465826	      3.14843910	      1.20148621	      0.31574818	      0.01449133	      0.03143024	      0.17058217	      0.10707565	      0.34786359	      0.16730182	      0.13741833	     -0.47584914	      0.41712138	     -0.19525894	     -0.13062662	     -0.54182131	      0.23992622	     -0.49972297	     -0.33848385	      1.79275852	     -0.17660215	     -0.37418693	      0.28875250	      1.60637549	      0.00000000	      0.00000000	      0.01745329
      4.60000000	      2.59465328	     -0.01909001	     -0.23697838	      3.14906083	      1.20064743	      0.31686904	      0.02577200	      0.04304017	      0.17119852	      0.10210530	      0.34393603	      0.17143259	      0.12734713	     -0.46741402	      0.41468703	     -0.18247985	     -0.13489836	     -0.52906201	      0.22574255	     -0.49022913	     -0.33537932	      1.79304700	     -0.16519874	     -0.37148263	      0.30577194	      1.71984369	      0.00000000	      0.00000000	      0.01745329
      4.63333300	      2.60002952	     -0.02261695	     -0.23604054	      3.14776064	      1.20311095	      0.31721911	      0.03083210	      0.04401085	      0.17757506	      0.08418459	      0.32948096	      0.17327344	      0.12398988	     -0.45036570	      0.39890893	     -0.17657072	     -0.13429788	     -0.50779519	      0.21704500	     -0.48959815	     -0.34890578	      1.79481437	     -0.16122123	     -0.38945015	      0.32645626	      1.81713765	      0.00000000	      0.00000000	      0.01745329
      4.66666700	      2.60279897	     -0.02144280	     -0.23775699	      3.14635032	      1.20882056	      0.31842974	      0.03107423	      0.03331412	      0.18382252	      0.07084733	      0.31859212	      0.17227314	      0.12612512	     -0.42838202	      0.37792310	     -0.17913821	     -0.12729409	     -0.47387400	      0.21798802	     -0.47935204	     -0.35352224	      1.82758825	     -0.15781881	     -0.41967846	      0.34894701	      1.85035072	      0.00000000	      0.00000000	      0.01745329
      4.70000000	      2.60653476	     -0.02292978	     -0.24160173	      3.14634913	      1.21588238	      0.31958806	      0.03037863	      0.02934237	      0.18146336	      0.06591265	      0.31366392	      0.17404257	      0.12425775	     -0.40845918	      0.36344621	     -0.18089569	     -0.12582631	     -0.44332792	      0.20388198	     -0.46090797	     -0.35029938	      1.87173739	     -0.15502912	     -0.44031570	      0.36624484	      1.89434087	      0.00000000	      0.00000000	      0.01745329
      4.73333300	      2.61208449	     -0.02438730	     -0.24480101	      3.14628814	      1.22047463	      0.32035577	      0.02883995	      0.02808966	      0.17604919	      0.06490325	      0.31141576	      0.17660173	      0.12102032	     -0.39784477	      0.35594985	     -0.18318492	     -0.12587662	     -0.42148891	      0.19645393	     -0.44528057	     -0.34329817	      1.87711787	     -0.16584695	     -0.45786233	      0.37944834	      1.91201388	      0.00000000	      0.00000000	      0.01745329
      4.76666700	      2.61168957	     -0.02511495	     -0.24648135	      3.14702361	      1.22169835	      0.32101820	      0.02561768	      0.02513703	      0.16692249	      0.05612086	      0.31675502	      0.17646236	      0.11931603	     -0.39652788	      0.35678219	     -0.18349090	     -0.12626487	     -0.42125425	      0.20141346	     -0.45119943	     -0.34289139	      1.87655338	     -0.16977773	     -0.46034313	      0.37913661	      1.90941467	      0.00000000	      0.00000000	      0.01745329
      4.80000000	      2.62284009	     -0.01819799	     -0.24745178	      3.15175933	      1.21874778	      0.32383167	      0.01803436	      0.01788597	      0.13108288	      0.06940737	      0.34982372	      0.17234260	      0.12890193	     -0.44394713	      0.38993310	     -0.19165686	     -0.12737435	     -0.46116205	      0.22739933	     -0.45701631	     -0.37691806	      1.90083639	     -0.19280427	     -0.42842554	      0.38416428	      1.88276520	      0.00000000	      0.00000000	      0.01745329
      4.83333300	      2.62159460	     -0.01900173	     -0.25334475	      3.15849299	      1.21182854	      0.32638954	      0.01484208	      0.01033746	      0.08986326	      0.09838428	      0.39826515	      0.16803073	      0.13145844	     -0.50070964	      0.43905348	     -0.19178110	     -0.13715116	     -0.51826693	      0.24799855	     -0.44282051	     -0.39993405	      1.89859507	     -0.21119063	     -0.40669572	      0.38457537	      1.83179526	      0.00000000	      0.00000000	      0.01745329
      4.86666700	      2.62029859	     -0.02147758	     -0.25828807	      3.16668170	      1.20059717	      0.32904339	      0.01327055	      0.00233544	      0.03391204	      0.14752666	      0.46030275	      0.15964775	      0.13324826	     -0.57989943	      0.50743106	     -0.18839102	     -0.15321307	     -0.60219569	      0.28648689	     -0.43014674	     -0.42122674	      1.89865961	     -0.22835412	     -0.38378919	      0.39032955	      1.74854750	      0.00000000	      0.00000000	      0.01745329
      4.90000000	      2.62007743	     -0.03069446	     -0.26388863	      3.17834677	      1.18746457	      0.33166124	      0.01768365	      0.00021760	     -0.05237284	      0.23486836	      0.52514878	      0.15294576	      0.12563513	     -0.64919906	      0.58630909	     -0.17893475	     -0.17919774	     -0.68887547	      0.29991888	     -0.38250070	     -0.42783343	      1.90216290	     -0.24278041	     -0.36014774	      0.41593145	      1.62528772	      0.00000000	      0.00000000	      0.01745329
      4.93333300	      2.60905808	     -0.03220671	     -0.25869563	      3.18823345	      1.17194144	      0.33345106	      0.00911718	     -0.01788569	     -0.13286648	      0.30520930	      0.58959306	      0.14181289	      0.12827092	     -0.74134852	      0.65687503	     -0.17587206	     -0.20058916	     -0.79828717	      0.29956552	     -0.30399859	     -0.42431728	      1.91414358	     -0.26252236	     -0.33877807	      0.41957927	      1.43123372	      0.00000000	      0.00000000	      0.01745329
      4.96666700	      2.59644769	     -0.06247598	     -0.23292122	      3.20023048	      1.15224855	      0.33461850	      0.04383195	     -0.00778586	     -0.26163442	      0.39988911	      0.63466599	      0.12544087	      0.09710081	     -0.84929476	      0.72105569	     -0.15735252	     -0.25243495	     -0.92649893	      0.34041777	     -0.27443999	     -0.44569918	      1.93556809	     -0.24485971	     -0.26492041	      0.42204465	      1.17498117	      0.00000000	      0.00000000	      0.01745329
      5.00000000	      2.58786693	     -0.07293024	     -0.21826712	      3.21264527	      1.12876685	      0.33581323	      0.04336461	     -0.02126311	     -0.34648961	      0.46020393	      0.69370854	      0.11565400	      0.08953075	     -0.97007963	      0.78791944	     -0.13695467	     -0.27961657	     -1.06012882	      0.31342438	     -0.21260609	     -0.44560151	      1.88427038	     -0.24142278	     -0.22385255	      0.44117070	      1.16737614	      0.00000000	      0.00000000	      0.01745329
      5.03333300	      2.57396988	     -0.08335581	     -0.21014077	      3.22623172	      1.10668650	      0.33784330	      0.03711230	     -0.04323494	     -0.41433017	      0.50355971	      0.74653115	      0.10375700	      0.07504748	     -1.06819178	      0.83907015	     -0.11163124	     -0.29779771	     -1.15213341	      0.30948780	     -0.17784469	     -0.46388882	      1.89438419	     -0.24480550	     -0.17531246	      0.46310972	      1.18760829	      0.00000000	      0.00000000	      0.01745329
      5.06666700	      2.55790670	     -0.10612887	     -0.19820318	      3.23707390	      1.08596629	      0.33919391	      0.05593408	     -0.05601650	     -0.48093874	      0.54629958	      0.77941527	      0.08773295	      0.03699626	     -1.14918238	      0.87959270	     -0.06038889	     -0.31505433	     -1.23213995	      0.39232709	     -0.23041386	     -0.52083963	      1.95069667	     -0.28258807	     -0.11863530	      0.55873032	      1.30988358	      0.00000000	      0.00000000	      0.01745329
      5.10000000	      2.54816029	     -0.11254483	     -0.19319518	      3.24044974	      1.07010880	      0.34036946	      0.06160371	     -0.04913039	     -0.50559336	      0.58443086	      0.80438403	      0.07311105	      0.01156449	     -1.20810399	      0.90858323	     -0.02273135	     -0.31133288	     -1.29836074	      0.46256616	     -0.25367427	     -0.51557888	      2.03379767	     -0.33770321	     -0.03457548	      0.56734846	      1.48691890	      0.00000000	      0.00000000	      0.01745329
      5.13333300	      2.55324805	     -0.10694493	     -0.20368029	      3.23835307	      1.06101025	      0.33922731	      0.04821568	     -0.04927684	     -0.49688315	      0.62575634	      0.81495675	      0.03312688	     -0.02180218	     -1.21204064	      0.92725965	     -0.01218315	     -0.30182580	     -1.31816153	      0.55641598	     -0.21524884	     -0.46603554	      2.18752000	     -0.46243556	      0.06780216	      0.52396880	      1.55335863	      0.00000000	      0.00000000	      0.01745329
      5.16666700	      2.54874203	     -0.07070955	     -0.20198051	      3.22832227	      1.05855244	      0.33586006	     -0.02870923	     -0.02672612	     -0.40028790	      0.51833291	      0.78979798	     -0.04532541	     -0.03634826	     -1.18256872	      0.88369883	     -0.05873977	     -0.27612725	     -1.28257764	      0.55828230	      0.18812432	     -0.33053635	      2.10265578	     -0.68460859	      0.24863747	      0.41588009	      1.62867117	      0.00000000	      0.00000000	      0.01745329
      5.20000000	      2.57598975	     -0.06225017	     -0.21464307	      3.21367193	      1.06957824	      0.33162215	     -0.02914921	     -0.05147466	     -0.28031422	      0.42192252	      0.72759462	     -0.09514102	     -0.04575276	     -1.08256989	      0.81661673	     -0.08836453	     -0.25389403	     -1.18711601	      0.73237601	      0.62835946	     -0.37163136	      1.75300073	     -0.96004837	      0.30989052	      0.30879685	      1.64071019	      0.00000000	      0.00000000	      0.01745329
      5.23333300	      2.59275280	     -0.05164072	     -0.24663901	      3.19231764	      1.11073641	      0.32638289	     -0.02312632	     -0.04593677	     -0.15128608	      0.39491917	      0.62422150	     -0.11250501	     -0.02027835	     -0.88029640	      0.71475906	     -0.13126203	     -0.22286317	     -0.98706114	      1.13028934	      0.73913258	     -0.38104599	      1.81600058	     -1.23406209	      0.28131698	      0.37956606	      1.77347795	      0.00000000	      0.00000000	      0.01745329
      5.26666700	      2.60260774	     -0.04737182	     -0.20640262	      3.16741887	      1.17657475	      0.32129645	     -0.00553932	     -0.00400415	     -0.08897093	      0.22509191	      0.41478874	     -0.05006792	      0.03417603	     -0.60656627	      0.51783645	     -0.15848838	     -0.18971311	     -0.72976281	      1.63134420	      0.74363884	      0.29926041	      2.06912997	     -1.43830211	      0.35961611	     -0.01300480	      2.18545307	      0.00000000	      0.00000000	      0.01745329
      5.30000000	      2.59100093	     -0.02694141	     -0.18707247	      3.14348087	      1.25672124	      0.31585178	     -0.01303160	      0.05852513	     -0.02877488	      0.14637656	      0.24635041	      0.04749391	      0.09459451	     -0.33741080	      0.32345973	     -0.19265906	     -0.13850130	     -0.42816675	      1.84935382	      0.66806815	      0.62924834	      2.39052075	     -1.55396006	      0.34797959	     -0.25820780	      2.48685439	      0.00000000	      0.00000000	      0.01745329
      5.33333300	      2.56189696	     -0.02420125	     -0.17772604	      3.12646217	      1.33469276	      0.31203810	      0.00476428	      0.05695470	     -0.00237804	      0.10108035	      0.18804084	      0.14922036	      0.12405590	     -0.22776846	      0.20477329	     -0.19222534	     -0.11237593	     -0.24853059	      1.92015819	      0.81023770	      0.90318684	      2.63180320	     -1.49196516	      0.01182153	     -0.31944657	      2.78257444	      0.00000000	      0.00000000	      0.01745329
      5.36666700	      2.59741329	     -0.03327404	     -0.18120917	      3.11858344	      1.40302440	      0.31159333	      0.01853163	     -0.10296884	      0.00365719	      0.02945654	      0.21252700	      0.20880143	      0.12686703	     -0.28016201	      0.22574976	     -0.18788307	     -0.12354169	     -0.27679214	      1.72861682	      0.93636295	      0.72224734	      2.71323643	     -1.23944260	     -0.58572579	     -0.10159731	      2.99466368	      0.00000000	      0.00000000	      0.01745329
      5.40000000	      2.62205364	     -0.02502963	     -0.22119327	      3.11827092	      1.46485235	      0.31091874	     -0.03078438	      0.00657210	     -0.02749116	      0.08659929	      0.33008718	      0.13733414	      0.12870312	     -0.45371034	      0.32478437	     -0.14064726	     -0.11885865	     -0.40680756	      1.15698959	     -0.01282242	     -0.57355792	      2.73258610	     -0.94075476	     -0.65735402	      0.53608247	      2.77407550	      0.00000000	      0.00000000	      0.01745329
      5.43333300	      2.66267878	     -0.01079439	     -0.23140760	      3.13165963	      1.50836707	      0.31402279	     -0.03378818	      0.03075730	     -0.15305245	      0.18885616	      0.50110719	      0.05934260	      0.12722953	     -0.78139668	      0.45483031	     -0.11647084	     -0.11348562	     -0.65109040	      0.86450428	     -0.29324857	     -0.63732300	      2.07847430	     -0.65986179	     -0.58699024	      0.41983828	      2.24219421	      0.00000000	      0.00000000	      0.01745329
      5.46666700	      2.67041188	      0.00247067	     -0.27604870	      3.15414307	      1.54173794	      0.32064062	     -0.06856860	      0.02070998	     -0.34168056	      0.43846231	      0.74591783	      0.03933804	      0.15710113	     -1.14881762	      0.63326332	     -0.10719693	     -0.10914786	     -0.91310321	      0.57525509	     -0.26996791	     -0.46954059	      1.48589982	     -0.48811621	     -0.46543146	      0.25257002	      1.48950727	      0.00000000	      0.00000000	      0.01745329
      5.50000000	      2.68528769	     -0.00303732	     -0.32190142	      3.17773535	      1.55338577	      0.32718433	     -0.06720642	      0.00999302	     -0.52821688	      0.64646537	      0.97864980	      0.08273526	      0.27357473	     -1.51202567	      0.90970387	     -0.14140295	     -0.18620615	     -1.30758779	      0.41032412	     -0.15844893	     -0.36022083	      1.36141880	     -0.40918116	     -0.35950031	      0.06557770	      1.28222392	      0.00000000	      0.00000000	      0.01745329
      5.53333300	      2.73223189	     -0.03249840	     -0.40588800	      3.19851546	      1.54240007	      0.33092712	     -0.00960337	     -0.03700368	     -0.58786466	      0.74851664	      1.27600051	      0.05544341	      0.40172951	     -1.93929829	      1.28616318	     -0.07867514	     -0.28183718	     -1.77245093	      0.42664161	      0.02401208	     -0.46192288	      1.42761071	     -0.37114035	     -0.26729274	     -0.05433010	      1.31785947	      0.00000000	      0.00000000	      0.01745329
      5.56666700	      2.74496101	     -0.04538123	     -0.40720299	      3.20476105	      1.52183513	      0.33264897	      0.02310908	     -0.04031233	     -0.72813027	      0.82340232	      1.48271173	     -0.08759892	      0.49984669	     -2.28890876	      1.55594920	      0.00587138	     -0.34703714	     -2.18085711	      0.56446201	      0.17385514	     -0.49977141	      1.54358859	     -0.44445791	     -0.11139319	     -0.02268524	      1.47152640	      0.00000000	      0.00000000	      0.01745329
      5.60000000	      2.75090793	     -0.05509202	     -0.39881110	      3.20028249	      1.49567010	      0.33235386	      0.06018753	     -0.03989757	     -0.79616480	      0.87545036	      1.63882384	     -0.23030955	      0.55134001	     -2.46563934	      1.75929861	      0.10120757	     -0.37868616	     -2.39487183	      0.77176244	      0.38490284	     -0.49993958	      1.67113561	     -0.60427832	      0.04747396	      0.03662545	      1.65503934	      0.00000000	      0.00000000	      0.01745329
      5.63333300	      2.75061661	     -0.04397142	     -0.39261572	      3.19050909	      1.46951850	      0.33102546	      0.05673091	     -0.02146958	     -0.81237222	      0.94470361	      1.75783960	     -0.28059765	      0.54391506	     -2.45930799	      1.86578426	      0.11650023	     -0.39832450	     -2.37952988	      0.98616868	      0.46549152	     -0.43245823	      1.88235282	     -0.79755804	      0.28481632	     -0.13601370	      1.92400931	      0.00000000	      0.00000000	      0.01745329
      5.66666700	      2.71793541	     -0.02745753	     -0.41102925	      3.18268990	      1.44006658	      0.33424301	      0.01558069	     -0.00717520	     -0.69764410	      0.85656946	      1.83052932	     -0.24151693	      0.49538469	     -2.29371672	      1.84640328	      0.05648410	     -0.44132759	     -2.20347959	      1.07484791	      0.69336913	      0.00555583	      2.14660171	     -0.96861073	      0.43540969	     -0.31142652	      1.96075839	      0.00000000	      0.00000000	      0.01745329
      5.70000000	      2.69412424	     -0.02277757	     -0.45538758	      3.17335207	      1.40683671	      0.33852584	     -0.00770347	     -0.00624631	     -0.54133599	      0.80942122	      1.75357126	     -0.12730783	      0.48636873	     -2.00380459	      1.74243860	     -0.05440141	     -0.46787529	     -1.93136822	      1.07271385	      0.72009134	      0.10282579	      2.23549998	     -0.98218562	      0.41821132	     -0.33549305	      2.05846795	      0.00000000	      0.00000000	      0.01745329
      5.73333300	      2.67893687	      0.00238517	     -0.79550054	      3.16434379	      1.35940000	      0.34086584	     -0.03819546	     -0.05269517	      0.43465817	      0.01763014	      1.86562183	     -0.04832167	      0.47254166	     -1.64800516	      1.84756997	     -0.20293772	     -0.43926707	     -1.54337304	      0.99460959	      0.66491483	      0.13581714	      2.30651907	     -0.92469837	      0.33858494	     -0.35930298	      2.18755875	      0.00000000	      0.00000000	      0.01745329
      5.76666700	      2.65909301	     -0.00487401	     -0.67057053	      3.14621716	      1.29571731	      0.33470999	     -0.08348123	      0.02723714	      0.20669969	      0.19197484	      1.50181471	      0.06538221	      0.45238929	     -1.26218096	      1.49007526	     -0.33636522	     -0.43041344	     -1.16165554	      0.74157469	      0.14406948	     -0.37951796	      2.20778603	     -0.72139900	      0.07279928	      0.15824400	      1.88899601	      0.00000000	      0.00000000	      0.01745329
      5.80000000	      2.68157960	     -0.01533963	     -0.66634411	      3.13748094	      1.23489924	      0.32759388	     -0.05501405	      0.02962302	      0.26880745	      0.14501711	      1.36125293	      0.18719673	      0.44354801	     -0.99488383	      1.33503151	     -0.38159648	     -0.39084445	     -0.91409972	      0.51687757	     -0.11840941	     -0.29314014	      2.29517393	     -0.50448078	     -0.12621631	     -0.00856714	      2.02293513	      0.00000000	      0.00000000	      0.01745329
      5.83333300	      2.70305423	     -0.01814074	     -0.66407560	      3.13529379	      1.17778898	      0.32179353	     -0.03064677	     -0.00583733	      0.29639104	      0.14988588	      1.31671795	      0.22658052	      0.42592574	     -0.91481656	      1.27479381	     -0.33989048	     -0.35252614	     -0.86112994	      0.31388220	     -0.17224957	     -0.27263060	      2.29162712	     -0.35671512	     -0.26353712	      0.01071896	      1.86856316	      0.00000000	      0.00000000	      0.01745329
      5.86666700	      2.72758446	     -0.02868351	     -0.65619207	      3.13510014	      1.12454518	      0.31547327	      0.00593508	     -0.03774687	      0.28775760	      0.19018960	      1.31443884	      0.19908666	      0.39457378	     -0.98443382	      1.29080996	     -0.19968138	     -0.31767395	     -0.97721988	      0.15003682	     -0.22486964	     -0.30136475	      2.10678889	     -0.24687486	     -0.26169313	      0.06523112	      1.45539275	      0.00000000	      0.00000000	      0.01745329
      5.90000000	      2.73748930	     -0.04423640	     -0.59714883	      3.13444145	      1.08260035	      0.30930394	      0.02185536	     -0.04007110	      0.19559796	      0.22246849	      1.27533167	      0.15388799	      0.35521632	     -1.09930205	      1.29949979	     -0.09256378	     -0.31029384	     -1.15183794	      0.03246347	     -0.23494610	     -0.26589824	      1.68163508	     -0.16506969	     -0.14465721	      0.11238494	      1.00794906	      0.00000000	      0.00000000	      0.01745329
      5.93333300	      2.72994763	     -0.04781507	     -0.57657718	      3.13312351	      1.06652253	      0.30194558	      0.01861254	     -0.08129043	      0.18217267	      0.21499444	      1.25545141	      0.11842484	      0.31775040	     -1.16695499	      1.29757022	     -0.04997621	     -0.30912731	     -1.22330685	     -0.01858293	     -0.24668209	     -0.26092274	      1.72318486	     -0.13831592	     -0.14998223	      0.12958079	      0.94864912	      0.00000000	      0.00000000	      0.01745329
      5.96666700	      2.72528577	     -0.05471663	     -0.53132671	      3.12987944	      1.07298469	      0.29808732	      0.01703149	     -0.05943934	      0.13634504	      0.17829108	      1.16988814	      0.10905740	      0.29112478	     -1.14235142	      1.21235052	     -0.01960466	     -0.29342166	     -1.18918739	      0.04124945	     -0.32585444	     -0.24141382	      1.99541022	     -0.07993497	     -0.11836961	      0.15578835	      0.94918137	      0.00000000	      0.00000000	      0.01745329
      6.00000000	      2.72217156	     -0.06736716	     -0.38936745	      3.12162417	      1.10269173	      0.28943236	      0.00794219	     -0.03737887	     -0.16372188	      0.37321260	      0.92688546	      0.13309751	      0.25231187	     -1.00615148	      0.96412355	     -0.03167220	     -0.30108026	     -1.03531869	      0.11203725	     -0.42907951	     -0.26856129	      2.05696467	     -0.05175863	     -0.22328876	      0.17970229	      1.05072624	      0.00000000	      0.00000000	      0.01745329
      6.03333300	      2.71860661	     -0.05820582	     -0.39572935	      3.11311773	      1.14720825	      0.28433820	     -0.01508626	     -0.02006161	     -0.09399432	      0.30450149	      0.82120526	      0.15948726	      0.23931545	     -0.81888638	      0.83827166	     -0.06410434	     -0.28027366	     -0.82369383	      0.16428906	     -0.43810511	     -0.32590816	      1.98256225	     -0.04535459	     -0.29395990	      0.20382118	      1.20214707	      0.00000000	      0.00000000	      0.01745329
      6.06666700	      2.71093759	     -0.06013224	     -0.40680211	      3.10121764	      1.19975572	      0.28044609	     -0.01460309	      0.01102561	     -0.01068835	      0.24318009	      0.70501004	      0.20197507	      0.21701273	     -0.58884035	      0.70756267	     -0.08758134	     -0.26417610	     -0.58474982	      0.19286775	     -0.47542737	     -0.33966364	      1.89689333	     -0.03879117	     -0.37864704	      0.23845602	      1.37048865	      0.00000000	      0.00000000	      0.01745329
      6.10000000	      2.69663111	     -0.05538475	     -0.40923857	      3.08899006	      1.25180948	      0.27698382	     -0.02561602	      0.01663745	      0.05163525	      0.20844088	      0.59825591	      0.23215624	      0.20161601	     -0.38528652	      0.59494873	     -0.11835965	     -0.24662349	     -0.38058311	      0.22931572	     -0.51848831	     -0.33060672	      1.86163484	     -0.06401793	     -0.44963718	      0.25076549	      1.45500297	      0.00000000	      0.00000000	      0.01745329
      6.13333300	      2.68626010	     -0.05307503	     -0.40187155	      3.07835322	      1.29685279	      0.27506340	     -0.02264342	      0.02094646	      0.09319397	      0.17901017	      0.51614016	      0.25636127	      0.19112862	     -0.23960836	      0.50468056	     -0.14223604	     -0.23162751	     -0.23108337	      0.28592818	     -0.61608730	     -0.32519257	      1.87375452	     -0.08826790	     -0.50538982	      0.25344146	      1.55268555	      0.00000000	      0.00000000	      0.01745329
      6.16666700	      2.68661434	     -0.04943912	     -0.39142660	      3.06936779	      1.33257392	      0.27356377	     -0.01750304	      0.03042659	      0.11553103	      0.16322778	      0.47057930	      0.26817406	      0.19088195	     -0.17173830	      0.45089216	     -0.15632430	     -0.22093172	     -0.16013689	      0.30325935	     -0.69078494	     -0.36159118	      1.97533145	     -0.11868812	     -0.54362239	      0.25176958	      1.67107644	      0.00000000	      0.00000000	      0.01745329
      6.20000000	      2.69023996	     -0.04281373	     -0.38967898	      3.06230285	      1.35694942	      0.27184037	     -0.02415396	      0.04211665	      0.12662746	      0.18797269	      0.45861044	      0.27074522	      0.19345565	     -0.14759300	      0.43075328	     -0.16509791	     -0.21050708	     -0.13505426	      0.27751082	     -0.71689457	     -0.42169956	      2.08337540	     -0.15823144	     -0.55942648	      0.23324191	      1.70837949	      0.00000000	      0.00000000	      0.01745329
      6.23333300	      2.70064041	     -0.04281502	     -0.39556648	      3.05756352	      1.36895964	      0.26940180	     -0.02133602	      0.05078438	      0.13496276	      0.23551105	      0.46575576	      0.26991165	      0.19112800	     -0.16073641	      0.43968965	     -0.16726764	     -0.21383179	     -0.14385478	      0.23606634	     -0.72019383	     -0.45366663	      1.99302944	     -0.19419221	     -0.56033657	      0.19988919	      1.66219082	      0.00000000	      0.00000000	      0.01745329
      6.26666700	      2.69738260	     -0.03871154	     -0.40140564	      3.05491400	      1.37057590	      0.26906858	     -0.02089284	      0.04497202	      0.13379535	      0.28363717	      0.48736918	      0.26335157	      0.19718296	     -0.18507519	      0.45722680	     -0.17071621	     -0.21361390	     -0.17294142	      0.19155586	     -0.68865384	     -0.44380388	      1.95028573	     -0.21603998	     -0.57402836	      0.16844772	      1.58626057	      0.00000000	      0.00000000	      0.01745329
      6.30000000	      2.70151638	     -0.03507180	     -0.40756516	      3.05511021	      1.36261067	      0.26887157	     -0.01689818	      0.03565226	      0.12809865	      0.32625628	      0.51556680	      0.25347241	      0.20411024	     -0.23134099	      0.48732292	     -0.17479387	     -0.21529952	     -0.21618360	      0.15227117	     -0.65800774	     -0.39174352	      1.87009760	     -0.21644370	     -0.58226532	      0.14998948	      1.52220415	      0.00000000	      0.00000000	      0.01745329
      6.33333300	      2.70934281	     -0.02660542	     -0.41889897	      3.05910987	      1.34299129	      0.26989110	     -0.01535057	      0.02056148	      0.12782097	      0.35362767	      0.55365882	      0.23476661	      0.21788475	     -0.29237478	      0.54130840	     -0.18726052	     -0.21781763	     -0.28228671	      0.13530598	     -0.66131017	     -0.29452094	      1.70092615	     -0.20876268	     -0.55968771	      0.14021530	      1.43621454	      0.00000000	      0.00000000	      0.01745329
      6.36666700	      2.71006814	     -0.03111660	     -0.42656736	      3.06404459	      1.31411036	      0.26850336	     -0.00728698	      0.01847247	      0.12605189	      0.38428668	      0.58648528	      0.23306525	      0.21664340	     -0.35025999	      0.57766101	     -0.18334422	     -0.23339987	     -0.32684616	      0.13006410	     -0.63655801	     -0.27507415	      1.60730181	     -0.20406449	     -0.52951995	      0.15836187	      1.39918954	      0.00000000	      0.00000000	      0.01745329
      6.40000000	      2.70596675	     -0.03775820	     -0.42307987	      3.07133616	      1.27380916	      0.26829035	      0.00255714	      0.02471241	      0.10479838	      0.40116368	      0.63737169	      0.23511084	      0.22063836	     -0.45934198	      0.63240768	     -0.17301678	     -0.25588173	     -0.42579565	      0.12409623	     -0.56515617	     -0.27462418	      1.58961204	     -0.21077944	     -0.49278783	      0.17737409	      1.43832536	      0.00000000	      0.00000000	      0.01745329
      6.43333300	      2.70186849	     -0.03651298	     -0.41464661	      3.07749335	      1.22804388	      0.26878306	      0.00606142	      0.02331426	      0.08151596	      0.41042891	      0.70020513	      0.22238119	      0.23449887	     -0.59817762	      0.69074053	     -0.16187671	     -0.27210370	     -0.54587707	      0.13669647	     -0.49520404	     -0.29016960	      1.70290784	     -0.21074825	     -0.46534841	      0.17393301	      1.48580696	      0.00000000	      0.00000000	      0.01745329
      6.46666700	      2.70025269	     -0.03501514	     -0.40658989	      3.08331568	      1.18301054	      0.26954274	      0.00970966	      0.01385319	      0.05538986	      0.43339191	      0.76774831	      0.19399647	      0.24194637	     -0.74687844	      0.76471130	     -0.14036385	     -0.29138090	     -0.69186707	      0.15657076	     -0.44897078	     -0.31293079	      1.73317191	     -0.19862218	     -0.42892239	      0.17597163	      1.47565263	      0.00000000	      0.00000000	      0.01745329
      6.50000000	      2.69575347	     -0.03519474	     -0.38512057	      3.08547105	      1.14488658	      0.26996212	      0.01728393	      0.00579476	      0.02698835	      0.43298607	      0.80731932	      0.16763256	      0.24468043	     -0.87111064	      0.81649931	     -0.11578527	     -0.30822171	     -0.83417560	      0.16774014	     -0.41139681	     -0.31739971	      1.78452218	     -0.18132697	     -0.39486266	      0.18883843	      1.54660512	      0.00000000	      0.00000000	      0.01745329
      6.53333300	      2.68888941	     -0.03443858	     -0.35997820	      3.08517310	      1.12045132	      0.26927765	      0.02127413	     -0.00560933	      0.00953153	      0.40530849	      0.81504134	      0.13592790	      0.23573915	     -0.95224391	      0.84205744	     -0.08884047	     -0.31883544	     -0.94425929	      0.18393832	     -0.41283247	     -0.32539057	      1.86619986	     -0.15953888	     -0.37524486	      0.18909131	      1.60065920	      0.00000000	      0.00000000	      0.01745329
      6.56666700	      2.68058117	     -0.03341293	     -0.34046960	      3.07981868	      1.11489431	      0.26721512	      0.01761731	     -0.00358687	      0.01547101	      0.37699090	      0.78667555	      0.11992188	      0.22351072	     -0.96171872	      0.82432987	     -0.07385486	     -0.31894029	     -0.97441254	      0.16379658	     -0.37630752	     -0.31481185	      1.92669115	     -0.13645158	     -0.39092760	      0.18622415	      1.65667831	      0.00000000	      0.00000000	      0.01745329
      6.60000000	      2.67497151	     -0.03258796	     -0.32536779	      3.07187950	      1.12544065	      0.26515220	      0.01168530	      0.00645732	      0.03637480	      0.33600406	      0.72949420	      0.11436755	      0.21070440	     -0.91027007	      0.77419247	     -0.07461827	     -0.31066389	     -0.93144148	      0.14670676	     -0.37247335	     -0.31696494	      1.90794099	     -0.10377763	     -0.40728915	      0.19446693	      1.71103984	      0.00000000	      0.00000000	      0.01745329
      6.63333300	      2.66190862	     -0.03130652	     -0.31237582	      3.06173655	      1.14783667	      0.26367653	      0.00613331	      0.01620953	      0.06658699	      0.28698193	      0.65207982	      0.11502277	      0.20001236	     -0.81158694	      0.70258200	     -0.08625195	     -0.29605369	     -0.84954590	      0.12054068	     -0.37015948	     -0.32795074	      1.87356289	     -0.07721678	     -0.44769383	      0.21811998	      1.75529874	      0.00000000	      0.00000000	      0.01745329
      6.66666700	      2.64889135	     -0.02669432	     -0.29774915	      3.05103496	      1.17565572	      0.26245160	     -0.00203514	      0.02077905	      0.09467207	      0.23335900	      0.57526739	      0.11478460	      0.19512925	     -0.71170818	      0.63528025	     -0.10222159	     -0.27992126	     -0.77581647	      0.11501702	     -0.39600289	     -0.34439109	      1.88962668	     -0.05953456	     -0.49083148	      0.24155042	      1.81920165	      0.00000000	      0.00000000	      0.01745329
      6.70000000	      2.63544058	     -0.02438058	     -0.29043990	      3.04172157	      1.20468731	      0.26163372	     -0.00948209	      0.03066767	      0.11618295	      0.20464564	      0.51668036	      0.11399784	      0.19052521	     -0.62104615	      0.58852295	     -0.10986501	     -0.26634847	     -0.71223429	      0.10633840	     -0.44415695	     -0.36930899	      1.79654231	     -0.05793513	     -0.52849902	      0.26318123	      1.82886828	      0.00000000	      0.00000000	      0.01745329
      6.73333300	      2.63016096	     -0.01975442	     -0.28453054	      3.03245706	      1.23087644	      0.26056097	     -0.02204192	      0.03037255	      0.13226249	      0.18546192	      0.48549480	      0.10479786	      0.18810819	     -0.57931798	      0.56060138	     -0.11860992	     -0.25334681	     -0.66528365	      0.09458007	     -0.48541087	     -0.36927772	      1.77981569	     -0.06744993	     -0.57270078	      0.26151778	      1.82492162	      0.00000000	      0.00000000	      0.01745329
      6.76666700	      2.62545128	     -0.01972718	     -0.27777559	      3.02519922	      1.24848049	      0.25890173	     -0.02800528	      0.02294381	      0.13920566	      0.17201698	      0.48233889	      0.10078688	      0.18524971	     -0.58179636	      0.55218705	     -0.12194524	     -0.24850511	     -0.65248909	      0.09730253	     -0.51006290	     -0.36380241	      1.77925513	     -0.08262343	     -0.60157557	      0.25161478	      1.78052674	      0.00000000	      0.00000000	      0.01745329
      6.80000000	      2.62324928	     -0.02100263	     -0.29473006	      3.02110864	      1.25764063	      0.26023951	     -0.02475936	      0.02097546	      0.14838939	      0.20513852	      0.51064438	      0.09111943	      0.17830023	     -0.57877988	      0.55683533	     -0.12297428	     -0.23299572	     -0.59726746	      0.07128659	     -0.49847312	     -0.35061657	      1.72565110	     -0.06898105	     -0.61446011	      0.25718580	      1.70007028	      0.00000000	      0.00000000	      0.01745329
      6.83333300	      2.61522057	     -0.02842716	     -0.30354929	      3.01647356	      1.25449804	      0.26012766	     -0.01797711	      0.02535038	      0.15701162	      0.22729741	      0.53969657	      0.09283153	      0.17336842	     -0.59411972	      0.56114089	     -0.11951858	     -0.22731647	     -0.56685266	      0.05993881	     -0.49333647	     -0.33681209	      1.65430262	     -0.05561542	     -0.62117172	      0.26971938	      1.67437516	      0.00000000	      0.00000000	      0.01745329
      6.86666700	      2.58575958	     -0.02828209	     -0.30812682	      3.01192502	      1.24111730	      0.26067047	     -0.01199773	      0.02350296	      0.17146001	      0.23098004	      0.58601013	      0.09955563	      0.18391000	     -0.63419551	      0.57159783	     -0.12413457	     -0.21680228	     -0.56583818	      0.10696996	     -0.55399433	     -0.33245964	      1.67750824	     -0.06618590	     -0.62429621	      0.25015230	      1.53018586	      0.00000000	      0.00000000	      0.01745329
      6.90000000	      2.56449126	     -0.03352266	     -0.31951872	      3.00993072	      1.22017304	      0.26143462	     -0.00270316	      0.02722797	      0.16594618	      0.27128034	      0.65191958	      0.11148347	      0.18845856	     -0.70097328	      0.62375073	     -0.12246945	     -0.22144546	     -0.62051187	      0.09349298	     -0.50702294	     -0.33580306	      1.69980491	     -0.08994820	     -0.63155739	      0.22472082	      1.30399511	      0.00000000	      0.00000000	      0.01745329
      6.93333300	      2.55907154	     -0.04302220	     -0.31865120	      3.00945422	      1.19180935	      0.26092133	      0.01512223	      0.01972893	      0.14482919	      0.29825959	      0.70702896	      0.11805501	      0.18618512	     -0.78701790	      0.68868154	     -0.11685331	     -0.24045885	     -0.72354637	      0.08166355	     -0.45091902	     -0.35196217	      1.68389216	     -0.11358054	     -0.61853649	      0.21614155	      1.18308921	      0.00000000	      0.00000000	      0.01745329
      6.96666700	      2.55970407	     -0.04791383	     -0.30868642	      3.01029388	      1.16222945	      0.25992816	      0.02543370	      0.00649716	      0.11810820	      0.30657247	      0.74219202	      0.11758130	      0.18679805	     -0.86780854	      0.74958509	     -0.10874743	     -0.26086897	     -0.84882414	      0.08315751	     -0.41313113	     -0.36276822	      1.68897795	     -0.13872823	     -0.59781536	      0.21846447	      1.18629007	      0.00000000	      0.00000000	      0.01745329
      7.00000000	      2.56846603	     -0.05400939	     -0.29302105	      3.01157179	      1.13738498	      0.25862859	      0.03261143	     -0.00709894	      0.09377273	      0.29510523	      0.75432776	      0.11399977	      0.18158656	     -0.93142790	      0.79338371	     -0.09595165	     -0.28156850	     -0.96041199	      0.09454316	     -0.37647416	     -0.36654787	      1.73025609	     -0.15866467	     -0.57345041	      0.23935173	      1.33082241	      0.00000000	      0.00000000	      0.01745329
      7.03333300	      2.57937179	     -0.05214091	     -0.28402065	      3.01144444	      1.12524932	      0.25665604	      0.02369720	     -0.01852752	      0.08267570	      0.29307030	      0.74243829	      0.10100949	      0.17328717	     -0.94915999	      0.80288990	     -0.09154194	     -0.28930081	     -1.00473564	      0.08689427	     -0.34179857	     -0.36174746	      1.71351662	     -0.17313523	     -0.53227321	      0.26805207	      1.46293494	      0.00000000	      0.00000000	      0.01745329
      7.06666700	      2.58941777	     -0.04525419	     -0.28896995	      3.01097594	      1.12929170	      0.25631116	      0.01067249	     -0.02481371	      0.08615181	      0.29975735	      0.72327806	      0.09060682	      0.16831459	     -0.92384513	      0.79160172	     -0.10335009	     -0.28614686	     -0.97729703	      0.09234476	     -0.34055033	     -0.36644921	      1.71110071	     -0.17483485	     -0.49796208	      0.26686019	      1.45952752	      0.00000000	      0.00000000	      0.01745329
      7.10000000	      2.58719651	     -0.03835855	     -0.28339432	      3.00477848	      1.14828964	      0.25590616	      0.00204483	     -0.01634115	      0.10780749	      0.26634951	      0.65211828	      0.08955905	      0.16872113	     -0.82511482	      0.71728712	     -0.12846619	     -0.27034434	     -0.87722510	      0.10920762	     -0.35250781	     -0.36888182	      1.76116990	     -0.16368234	     -0.48670630	      0.26081156	      1.49103022	      0.00000000	      0.00000000	      0.01745329
      7.13333300	      2.58475342	     -0.04497270	     -0.27649589	      2.99851545	      1.17790578	      0.25619771	      0.01187035	      0.01512871	      0.12883594	      0.21354533	      0.56053886	      0.11149329	      0.16078748	     -0.68275144	      0.62421075	     -0.14360095	     -0.25921035	     -0.74010200	      0.12755801	     -0.38072983	     -0.35702147	      1.78550538	     -0.12573251	     -0.48809041	      0.28406989	      1.76790382	      0.00000000	      0.00000000	      0.01745329
      7.16666700	      2.58368838	     -0.04240893	     -0.28223940	      2.99291537	      1.21427830	      0.25645283	      0.00353419	      0.02788116	      0.14964914	      0.19483171	      0.48471150	      0.12692220	      0.15649627	     -0.53226989	      0.54628100	     -0.16939400	     -0.24290090	     -0.59700010	      0.12310025	     -0.40609004	     -0.36990814	      1.69511591	     -0.09872037	     -0.51655768	      0.32907880	      1.83604725	      0.00000000	      0.00000000	      0.01745329
      7.20000000	      2.58878029	     -0.03391757	     -0.28874190	      2.98858844	      1.24854226	      0.25931420	     -0.00539278	      0.03384555	      0.15667386	      0.18048208	      0.43827505	      0.13045056	      0.16041756	     -0.42512687	      0.49448840	     -0.19390905	     -0.22069253	     -0.48671172	      0.11802347	     -0.41320673	     -0.39538791	      1.74195524	     -0.08338745	     -0.54314038	      0.35484660	      1.86396978	      0.00000000	      0.00000000	      0.01745329
      7.23333300	      2.59774986	     -0.02583217	     -0.29071030	      2.98535037	      1.27595062	      0.25991781	     -0.02147185	      0.03933017	      0.15296057	      0.17635977	      0.41043752	      0.13343918	      0.16397840	     -0.36617445	      0.46241592	     -0.21424894	     -0.20830813	     -0.41362790	      0.11774715	     -0.42248105	     -0.43074782	      1.82474031	     -0.09277943	     -0.56325833	      0.36517223	      1.85944790	      0.00000000	      0.00000000	      0.01745329
      7.26666700	      2.60642650	     -0.02679782	     -0.29631634	      2.98511469	      1.29304907	      0.26097365	     -0.02339647	      0.04409881	      0.14042360	      0.18254977	      0.41469608	      0.13620457	      0.16043908	     -0.34990769	      0.45820008	     -0.22710926	     -0.20863166	     -0.37632691	      0.14033970	     -0.45361789	     -0.45699779	      1.84419762	     -0.10839680	     -0.58113533	      0.38764399	      1.91059529	      0.00000000	      0.00000000	      0.01745329
      7.30000000	      2.61387872	     -0.02172212	     -0.31004734	      2.98684712	      1.29993005	      0.26456613	     -0.02341010	      0.03778768	      0.12644446	      0.20298761	      0.45592702	      0.12873508	      0.16662718	     -0.38128115	      0.48529166	     -0.24081185	     -0.20112562	     -0.38014072	      0.18929209	     -0.50847508	     -0.49197519	      1.89580101	     -0.12943236	     -0.58747484	      0.41928617	      1.88063655	      0.00000000	      0.00000000	      0.01745329
      7.33333300	      2.60611522	     -0.02765428	     -0.32425144	      2.99154277	      1.29819282	      0.26528339	     -0.02745479	      0.02700316	      0.10606220	      0.22336300	      0.49705458	      0.12778119	      0.15406986	     -0.39863258	      0.51851738	     -0.23594698	     -0.21091701	     -0.38952049	      0.17648974	     -0.49219996	     -0.49828038	      1.88086537	     -0.15422986	     -0.60014886	      0.44738497	      1.85660894	      0.00000000	      0.00000000	      0.01745329
      7.36666700	      2.59453518	     -0.03206429	     -0.37102625	      2.99698675	      1.28730318	      0.26901791	     -0.02689945	      0.03685526	      0.11102987	      0.30373132	      0.61567955	      0.12167506	      0.15225879	     -0.51068136	      0.62637761	     -0.22826047	     -0.22032224	     -0.48604212	      0.18532544	     -0.54849155	     -0.52394868	      1.83366972	     -0.22868993	     -0.62253250	      0.56325724	      1.81179480	      0.00000000	      0.00000000	      0.01745329
      7.40000000	      2.56664279	     -0.03989824	     -0.39406372	      3.00339997	      1.26740064	      0.27077116	     -0.02273798	      0.02505384	      0.09276279	      0.35571547	      0.69056374	      0.12768712	      0.13808230	     -0.56496770	      0.68905445	     -0.21047544	     -0.23029068	     -0.53655206	      0.15037603	     -0.52822161	     -0.51444219	      1.75725404	     -0.25705646	     -0.62530047	      0.56832798	      1.67436995	      0.00000000	      0.00000000	      0.01745329
      7.43333300	      2.55028021	     -0.06805476	     -0.43327874	      3.01120867	      1.23586434	      0.27391024	      0.02104886	      0.03640633	      0.09380006	      0.42747389	      0.80381804	      0.15480532	      0.11825188	     -0.68035088	      0.81404906	     -0.15874826	     -0.26042363	     -0.67326463	      0.15990151	     -0.57836647	     -0.44227963	      1.73210595	     -0.24039272	     -0.60634281	      0.52536646	      1.47667289	      0.00000000	      0.00000000	      0.01745329
      7.46666700	      2.53233610	     -0.08142308	     -0.44619478	      3.01573514	      1.19827495	      0.27419463	      0.04502658	      0.01719324	      0.07645045	      0.50131585	      0.87778367	      0.15720827	      0.10096979	     -0.78820153	      0.90183044	     -0.12738789	     -0.28046697	     -0.79898712	      0.10942974	     -0.53318476	     -0.40497475	      1.66603796	     -0.21793500	     -0.58497124	      0.49706946	      1.30726771	      0.00000000	      0.00000000	      0.01745329
      7.50000000	      2.53601937	     -0.10027879	     -0.44506995	      3.02008546	      1.15823422	      0.27310470	      0.08129998	      0.00014085	      0.05265421	      0.54482727	      0.92755827	      0.14178956	      0.07053633	     -0.89703201	      0.98498081	     -0.08714827	     -0.30711624	     -0.95181186	      0.05475321	     -0.48665442	     -0.34261364	      1.64024520	     -0.17519238	     -0.53200194	      0.44686089	      1.23839684	      0.00000000	      0.00000000	      0.01745329
      7.53333300	      2.55264737	     -0.10417377	     -0.43166664	      3.02293657	      1.12316440	      0.27026266	      0.09510548	     -0.01968869	      0.03873845	      0.54215609	      0.93762461	      0.10698327	      0.03811252	     -0.96413484	      1.03667911	     -0.06278818	     -0.32229544	     -1.08403943	      0.09739046	     -0.49027926	     -0.32194506	      1.71224565	     -0.17711796	     -0.46817476	      0.39593201	      1.25471737	      0.00000000	      0.00000000	      0.01745329
      7.56666700	      2.56898742	     -0.12037004	     -0.41190066	      3.02384373	      1.09925023	      0.26648323	      0.11935636	     -0.02304318	      0.04412980	      0.48111680	      0.90837696	      0.07158752	     -0.00906642	     -0.97793685	      1.03318151	     -0.02615076	     -0.33572468	     -1.15291306	      0.25396902	     -0.45069363	     -0.33619184	      1.96447602	     -0.24129994	     -0.39491277	      0.35858720	      1.47194380	      0.00000000	      0.00000000	      0.01745329
      7.60000000	      2.59142726	     -0.11984299	     -0.38711864	      3.01901345	      1.09554281	      0.25954816	      0.10207662	     -0.02462123	      0.06913214	      0.41371063	      0.81666283	      0.03727906	     -0.03300745	     -0.90731056	      0.95549891	     -0.04246219	     -0.33854771	     -1.11775332	      0.33999354	     -0.22986341	     -0.32989779	      2.10221688	     -0.39961101	     -0.28270914	      0.33015914	      1.90515874	      0.00000000	      0.00000000	      0.01745329
      7.63333300	      2.60522111	     -0.09040261	     -0.35369678	      3.00550315	      1.11558142	      0.25475716	      0.06014491	     -0.03623618	      0.12115376	      0.30415969	      0.65480696	      0.00068848	     -0.01065123	     -0.72674818	      0.77886956	     -0.11591000	     -0.29735846	     -0.91280671	      0.59168505	     -0.16701273	     -0.39530305	      2.24298840	     -0.57317952	     -0.17229199	      0.21957021	      2.05422278	      0.00000000	      0.00000000	      0.01745329
      7.66666700	      2.60636429	     -0.06832575	     -0.30012811	      2.99028784	      1.16123780	      0.25042176	      0.02549632	     -0.03706446	      0.15435151	      0.15603703	      0.44946456	      0.00134743	      0.01991176	     -0.48100847	      0.53320033	     -0.18661778	     -0.24778904	     -0.59770356	      0.86930114	     -0.07916630	     -0.57892561	      2.27149429	     -0.77155848	     -0.19190462	      0.32394688	      1.92914666	      0.00000000	      0.00000000	      0.01745329
      7.70000000	      2.56773670	     -0.03732494	     -0.18127939	      2.97236444	      1.23079462	      0.24901033	     -0.02822862	     -0.05853676	      0.02333815	      0.15337911	      0.22225443	      0.08746144	      0.07810397	     -0.27860063	      0.23718854	     -0.24414371	     -0.17409966	     -0.31620996	      0.97148534	      0.35582041	     -0.51488906	      2.24745202	     -0.92419073	     -0.36074017	      0.27438590	      2.37562000	      0.00000000	      0.00000000	      0.01745329
      7.73333300	      2.57885846	     -0.04744397	     -0.15598523	      2.96532182	      1.31450090	      0.24625379	     -0.00018507	     -0.12667544	     -0.00814887	      0.15299991	      0.16362007	      0.16883614	      0.07343415	     -0.21719081	      0.17344633	     -0.24642188	     -0.18309276	     -0.23347101	      1.06241424	      0.48389645	     -0.23954802	      2.48207539	     -0.93221624	     -0.58419871	     -0.01359776	      2.87351483	      0.00000000	      0.00000000	      0.01745329
      7.76666700	      2.60234296	     -0.01826529	     -0.16938488	      2.96386424	      1.39168862	      0.24756523	     -0.04449050	      0.00882304	     -0.02005486	      0.13639182	      0.23944507	      0.25234424	      0.12584304	     -0.31747849	      0.25806648	     -0.22306140	     -0.17202425	     -0.36373252	      1.02229605	     -0.13538287	     -0.58951016	      2.73017372	     -0.79861281	     -0.53768695	      0.55715614	      2.70316481	      0.00000000	      0.00000000	      0.01745329
      7.80000000	      2.63710701	     -0.00308915	     -0.16589836	      2.97409122	      1.44651018	      0.25036957	     -0.04797930	      0.04609657	     -0.10328140	      0.18719250	      0.37961802	      0.17719139	      0.15796582	     -0.61232677	      0.45099590	     -0.19259490	     -0.20600983	     -0.71282930	      0.84962890	     -0.39151724	     -0.87482946	      2.01806277	     -0.62551374	     -0.56438284	      0.64317284	      2.10344654	      0.00000000	      0.00000000	      0.01745329
      7.83333300	      2.65765422	      0.00334514	     -0.14786931	      2.99102045	      1.48261775	      0.25350762	     -0.04966938	      0.08243035	     -0.29313741	      0.33470476	      0.55350258	      0.15286719	      0.20134996	     -0.98249023	      0.65865499	     -0.15078901	     -0.24962829	     -1.12566451	      0.65246709	     -0.41562033	     -0.79026758	      1.41082292	     -0.44983250	     -0.51640525	      0.48208451	      1.66931953	      0.00000000	      0.00000000	      0.01745329
      7.86666700	      2.67347443	      0.01431733	     -0.12799871	      3.00951371	      1.50166673	      0.25775379	     -0.04237297	      0.14422009	     -0.51146890	      0.48004354	      0.72382194	      0.13784602	      0.27328481	     -1.32446362	      0.84999046	     -0.10553604	     -0.27982497	     -1.52332208	      0.54957579	     -0.33174691	     -0.80959837	      1.22059620	     -0.34158703	     -0.35004037	      0.41666578	      1.63565078	      0.00000000	      0.00000000	      0.01745329
      7.90000000	      2.65890522	      0.03680502	     -0.12476262	      3.02837513	      1.50468528	      0.26406834	     -0.06055955	      0.17817343	     -0.70219226	      0.60343140	      0.91256741	      0.09696704	      0.36252556	     -1.64131703	      1.03296240	     -0.08796645	     -0.30996459	     -1.86506684	      0.50834556	     -0.09783873	     -0.86479773	      1.40275154	     -0.25943085	     -0.17457964	      0.30912567	      1.82876450	      0.00000000	      0.00000000	      0.01745329
      7.93333300	      2.64367586	      0.04663322	     -0.12696960	      3.04355738	      1.49243088	      0.27060061	     -0.05544085	      0.17569908	     -0.85935249	      0.72832740	      1.10500474	      0.02814108	      0.45105232	     -1.96376869	      1.19816358	     -0.06112117	     -0.35695942	     -2.14074381	      0.54254049	      0.19313866	     -0.92796617	      1.68783627	     -0.22920918	      0.02598262	      0.28811770	      1.97401548	      0.00000000	      0.00000000	      0.01745329
      7.96666700	      2.64218579	      0.04784138	     -0.11952925	      3.05572843	      1.46771643	      0.27658621	     -0.02955039	      0.16348250	     -0.93120430	      0.72657420	      1.27019831	     -0.07668932	      0.52374554	     -2.25139563	      1.33276288	     -0.01716247	     -0.39080443	     -2.31206035	      0.61606140	      0.54144360	     -0.79308065	      1.64672565	     -0.27417221	      0.36835522	      0.28598135	      2.00771464	      0.00000000	      0.00000000	      0.01745329
      8.00000000	      2.63056998	      0.07225370	     -0.12939158	      3.06356004	      1.43906966	      0.28045872	     -0.06194014	      0.16978911	     -0.96306307	      0.76980050	      1.41626855	     -0.20532268	      0.54207767	     -2.39884592	      1.41899263	     -0.02216140	     -0.42686092	     -2.32777577	      0.62121719	      0.78410642	     -0.63264592	      1.47146968	     -0.47266491	      0.67567778	      0.18336929	      1.96923629	      0.00000000	      0.00000000	      0.01745329
      8.03333300	      2.63778817	      0.06975682	     -0.18321883	      3.06814757	      1.40943615	      0.28373810	     -0.06470516	      0.15481282	     -0.90658616	      0.82795103	      1.51424958	     -0.22643475	      0.51860224	     -2.34625379	      1.48822436	     -0.03272502	     -0.44352831	     -2.21710127	      0.63348458	      0.92424607	     -0.52291560	      1.69188608	     -0.66956635	      0.78203908	      0.02046262	      1.99588608	      0.00000000	      0.00000000	      0.01745329
      8.06666700	      2.60045855	      0.07314223	     -0.25904875	      3.06945016	      1.37273805	      0.28785695	     -0.08177719	      0.20762714	     -0.70099204	      0.69495450	      1.51301624	     -0.19468751	      0.45427229	     -2.12571284	      1.49689636	     -0.10190458	     -0.48630148	     -2.01147032	      0.59871300	      1.06444339	     -0.38675827	      1.95186045	     -0.76484759	      0.82004511	     -0.15160647	      2.05159112	      0.00000000	      0.00000000	      0.01745329
      8.10000000	      2.58541332	      0.06396939	     -0.29523097	      3.06282053	      1.33003329	      0.28865766	     -0.07884383	      0.25060115	     -0.55259325	      0.57831488	      1.33669796	     -0.10471826	      0.43485089	     -1.77562570	      1.37581486	     -0.19496205	     -0.47651360	     -1.70604548	      0.53517196	      1.02722240	     -0.38710492	      2.03452473	     -0.69695423	      0.70666440	     -0.12409317	      2.12545878	      0.00000000	      0.00000000	      0.01745329
      8.13333300	      2.59200148	      0.01903479	     -0.37011651	      3.05260952	      1.27744218	      0.28386992	     -0.05148590	      0.22391176	     -0.33820635	      0.53065425	      1.16385079	      0.03398154	      0.39442186	     -1.36070918	      1.25556576	     -0.24304263	     -0.43865433	     -1.35504768	      0.37510517	      0.76497161	     -0.85044752	      1.52005831	     -0.59344754	      0.28120830	      0.22910424	      1.84447307	      0.00000000	      0.00000000	      0.01745329
      8.16666700	      2.58145630	      0.00497307	     -0.38055665	      3.03953354	      1.22295005	      0.27907927	     -0.04336107	      0.21968668	     -0.19886225	      0.41526378	      0.99754600	      0.10991895	      0.35984985	     -1.03318284	      1.08477078	     -0.28657379	     -0.38126541	     -1.04826448	      0.25858331	      0.56692671	     -0.83197737	      1.43441102	     -0.45051466	      0.07746245	      0.22488788	      1.84771207	      0.00000000	      0.00000000	      0.01745329
      8.20000000	      2.60031726	     -0.00900316	     -0.40946307	      3.02831866	      1.17256991	      0.27361143	     -0.01633135	      0.14631374	     -0.06929275	      0.37041671	      0.93366450	      0.14336354	      0.32857188	     -0.90325592	      1.01298303	     -0.20754262	     -0.30395977	     -0.94262755	      0.15825431	      0.26011675	     -0.65247776	      1.74937444	     -0.26199998	     -0.17832009	      0.26613768	      2.18740111	      0.00000000	      0.00000000	      0.01745329
      8.23333300	      2.62065838	     -0.01910860	     -0.43668569	      3.01901096	      1.13466508	      0.26833573	      0.01280677	      0.10604437	      0.04328418	      0.35037400	      0.91719294	      0.10177457	      0.28038673	     -0.89533434	      1.00171801	     -0.08166241	     -0.23623008	     -0.95079265	      0.15120947	     -0.06986618	     -0.52191304	      2.14925471	     -0.09776962	     -0.39960566	      0.41968227	      2.13443950	      0.00000000	      0.00000000	      0.01745329
      8.26666700	      2.64989335	     -0.01231196	     -0.42093484	      3.00957190	      1.11634951	      0.26012816	      0.02108370	      0.05959198	      0.09844851	      0.29969414	      0.87096990	      0.03075686	      0.23482639	     -0.92710165	      0.98333886	     -0.06171688	     -0.21434252	     -0.97878147	      0.13229054	     -0.24317111	     -0.48416216	      2.11507078	     -0.00346309	     -0.50224669	      0.40798559	      1.94281420	      0.00000000	      0.00000000	      0.01745329
      8.30000000	      2.67838563	     -0.02106137	     -0.40978650	      2.99839731	      1.12358557	      0.25196341	      0.04519953	      0.06161763	      0.16400494	      0.23576100	      0.78971399	      0.00877841	      0.19258364	     -0.85906882	      0.91319458	     -0.03440022	     -0.20035523	     -0.91656161	      0.13011754	     -0.42849241	     -0.45023376	      1.95722560	      0.02661652	     -0.56904963	      0.34563798	      1.86309622	      0.00000000	      0.00000000	      0.01745329
      8.33333300	      2.71190875	     -0.02211032	     -0.38959737	      2.98594666	      1.15241354	      0.24351947	      0.05213503	      0.05533283	      0.20819982	      0.18413938	      0.64574756	      0.02015554	      0.17369598	     -0.68646336	      0.77310217	     -0.03512688	     -0.18608861	     -0.74068128	      0.07861054	     -0.51974736	     -0.36506955	      1.85714336	     -0.00644009	     -0.65805067	      0.24351699	      1.93527511	      0.00000000	      0.00000000	      0.01745329
      8.36666700	      2.72474830	     -0.00939640	     -0.34311051	      2.97326517	      1.19294534	      0.23764757	      0.03248459	      0.06404750	      0.18989611	      0.16144411	      0.46401081	      0.06904483	      0.18532888	     -0.46165125	      0.56392625	     -0.07191571	     -0.16484891	     -0.47501321	      0.06814761	     -0.59224360	     -0.36357476	      1.86803552	     -0.11207063	     -0.68264054	      0.22196309	      2.06090479	      0.00000000	      0.00000000	      0.01745329
      8.40000000	      2.72219110	     -0.00989763	     -0.26697836	      2.96435462	      1.23847789	      0.23437402	      0.03610175	      0.08623872	      0.07049900	      0.20961257	      0.29506978	      0.14937992	      0.18896161	     -0.27645232	      0.36309959	     -0.11947618	     -0.16129513	     -0.26264535	      0.14636958	     -0.70754399	     -0.35712409	      1.89892386	     -0.22644899	     -0.65496988	      0.27778780	      2.18665072	      0.00000000	      0.00000000	      0.01745329
      8.43333300	      2.71372804	     -0.01384158	     -0.26553153	      2.95858762	      1.28880721	      0.23215500	      0.03819865	      0.09781629	      0.09130626	      0.20923794	      0.24469229	      0.17342760	      0.17762824	     -0.17659202	      0.29594346	     -0.13296376	     -0.16141019	     -0.16167919	      0.23872510	     -0.80508190	     -0.33964092	      1.91450740	     -0.28984478	     -0.64067662	      0.26907857	      2.31023401	      0.00000000	      0.00000000	      0.01745329
      8.46666700	      2.70782451	     -0.00853828	     -0.26111690	      2.95480017	      1.33320783	      0.23043588	      0.02161597	      0.11140587	      0.09476627	      0.22747493	      0.23266828	      0.18355290	      0.17923102	     -0.14973661	      0.27469279	     -0.14225600	     -0.15683260	     -0.14628134	      0.27866121	     -0.82437370	     -0.35044077	      1.93034659	     -0.32419302	     -0.63487199	      0.28294651	      2.25813511	      0.00000000	      0.00000000	      0.01745329
      8.50000000	      2.70294807	     -0.00646814	     -0.25779192	      2.95248576	      1.36424240	      0.22845024	      0.00712002	      0.11802078	      0.09218755	      0.24664279	      0.23881661	      0.18610243	      0.17804462	     -0.15415964	      0.27546532	     -0.14587726	     -0.15687059	     -0.16246853	      0.25188728	     -0.78850307	     -0.37037842	      2.00119381	     -0.32722974	     -0.65161366	      0.29765260	      2.21092595	      0.00000000	      0.00000000	      0.01745329
      8.53333300	      2.69635344	     -0.00137182	     -0.25667153	      2.95002622	      1.38101404	      0.22856075	     -0.00099983	      0.12697724	      0.08578745	      0.28112168	      0.26192317	      0.18691219	      0.18462396	     -0.18309976	      0.28840933	     -0.15415018	     -0.14960518	     -0.20359327	      0.24136847	     -0.78846741	     -0.39986586	      1.99991629	     -0.31604930	     -0.64203454	      0.29789617	      2.09090446	      0.00000000	      0.00000000	      0.01745329
      8.56666700	      2.69365212	      0.00058679	     -0.26327163	      2.95024565	      1.38494646	      0.22874718	     -0.00414263	      0.12806651	      0.07800782	      0.31314388	      0.29160979	      0.18560575	      0.18536918	     -0.20207382	      0.30210690	     -0.16087996	     -0.14418655	     -0.21364868	      0.21849161	     -0.79302759	     -0.43041966	      2.00386924	     -0.27733955	     -0.62100737	      0.29407105	      1.99920465	      0.00000000	      0.00000000	      0.01745329
      8.60000000	      2.69446011	     -0.00055354	     -0.27756414	      2.95109698	      1.37747314	      0.22826140	     -0.01085217	      0.13120122	      0.07372803	      0.35838500	      0.31912316	      0.18456073	      0.17913433	     -0.20694797	      0.31695369	     -0.16345013	     -0.14045670	     -0.20014713	      0.18886409	     -0.74643539	     -0.43599742	      1.98519162	     -0.23016269	     -0.60722465	      0.29900613	      1.93481466	      0.00000000	      0.00000000	      0.01745329
      8.63333300	      2.68964951	      0.00012988	     -0.28906460	      2.95232514	      1.35971522	      0.22644283	     -0.02842123	      0.13756794	      0.06680553	      0.40679427	      0.35294844	      0.18695266	      0.17407966	     -0.22997022	      0.32963519	     -0.16703631	     -0.13970152	     -0.18672252	      0.13993480	     -0.64386232	     -0.39889607	      1.87552187	     -0.16950030	     -0.59674182	      0.29173144	      1.83707952	      0.00000000	      0.00000000	      0.01745329
      8.66666700	      2.66380005	      0.00887478	     -0.29309613	      2.95547776	      1.32914864	      0.22785846	     -0.04772793	      0.14370470	      0.06340954	      0.39498582	      0.39775046	      0.19910535	      0.18964734	     -0.27598547	      0.35150212	     -0.17684745	     -0.12839193	     -0.20595526	      0.12087795	     -0.56099227	     -0.34758395	      1.79697982	     -0.09704001	     -0.55082583	      0.25263810	      1.78860738	      0.00000000	      0.00000000	      0.01745329
      8.70000000	      2.65248849	      0.00620999	     -0.30141143	      2.96038591	      1.28933335	      0.22680419	     -0.05229492	      0.14187600	      0.05459385	      0.42228582	      0.44149440	      0.20570636	      0.18821915	     -0.34003218	      0.40625299	     -0.17513221	     -0.13942914	     -0.26995922	      0.11443270	     -0.52423096	     -0.34689059	      1.68381343	     -0.06034955	     -0.52164447	      0.26250719	      1.76616436	      0.00000000	      0.00000000	      0.01745329
      8.73333300	      2.63839558	      0.01135888	     -0.30117877	      2.96766082	      1.24112834	      0.22821778	     -0.05934597	      0.13196866	      0.02367370	      0.44386728	      0.51981353	      0.19888965	      0.20439117	     -0.48804385	      0.49610776	     -0.17424981	     -0.14915974	     -0.42404839	      0.08891065	     -0.44018617	     -0.38610350	      1.69216674	     -0.03573804	     -0.48572835	      0.25241024	      1.73838679	      0.00000000	      0.00000000	      0.01745329
      8.76666700	      2.63119021	      0.01534986	     -0.29129233	      2.97451611	      1.19411988	      0.22918510	     -0.05594361	      0.10790702	     -0.00654439	      0.43789109	      0.59044332	      0.17054912	      0.21126739	     -0.65073736	      0.57843910	     -0.16481311	     -0.16064092	     -0.58811491	      0.09060454	     -0.40224157	     -0.43179501	      1.76671573	     -0.02595709	     -0.46041139	      0.24341190	      1.74894378	      0.00000000	      0.00000000	      0.01745329
      8.80000000	      2.62104275	      0.01896078	     -0.27100158	      2.97843360	      1.15830833	      0.22958482	     -0.04703495	      0.08116079	     -0.02874203	      0.39913316	      0.62865472	      0.13730204	      0.20975851	     -0.78176838	      0.63188034	     -0.14670889	     -0.16554601	     -0.73397031	      0.11905106	     -0.42555019	     -0.45230574	      1.90424407	     -0.01555459	     -0.45034468	      0.23640720	      1.79550474	      0.00000000	      0.00000000	      0.01745329
      8.83333300	      2.60484460	      0.01424672	     -0.25505930	      2.97871975	      1.14184664	      0.22853507	     -0.03445065	      0.07641103	     -0.02619451	      0.35190910	      0.62872764	      0.12562964	      0.19833518	     -0.82721702	      0.64626079	     -0.11738225	     -0.16627952	     -0.82192488	      0.13836464	     -0.46791445	     -0.46264401	      1.96350916	     -0.00300769	     -0.46010173	      0.23540892	      1.84641320	      0.00000000	      0.00000000	      0.01745329
      8.86666700	      2.59223994	      0.01185833	     -0.24655732	      2.97488771	      1.14618453	      0.22686525	     -0.02392417	      0.07922956	      0.00016257	      0.29621217	      0.58524591	      0.13298546	      0.19040129	     -0.77896993	      0.61287858	     -0.10848698	     -0.15700948	     -0.81073358	      0.14563910	     -0.50759954	     -0.46473885	      2.01447552	      0.00864263	     -0.48631683	      0.22676581	      1.88670338	      0.00000000	      0.00000000	      0.01745329
      8.90000000	      2.58170168	      0.00495937	     -0.24355074	      2.96732502	      1.16798900	      0.22500243	     -0.00403213	      0.09018308	      0.04743546	      0.22881931	      0.50064641	      0.16338491	      0.18116901	     -0.63399312	      0.53687297	     -0.10779929	     -0.14604474	     -0.70408119	      0.17030757	     -0.54986691	     -0.44392302	      2.01000040	      0.02293991	     -0.51068818	      0.20529840	      1.93834521	      0.00000000	      0.00000000	      0.01745329
      8.93333300	      2.58501493	     -0.00328488	     -0.24095490	      2.95798316	      1.20330847	      0.22026947	      0.00441244	      0.10246157	      0.08282823	      0.18716615	      0.40357257	      0.20834100	      0.16553582	     -0.46422367	      0.44298564	     -0.11405214	     -0.14253828	     -0.55084529	      0.13417519	     -0.48282548	     -0.38982735	      1.88009027	      0.01247215	     -0.54293561	      0.20359244	      1.98202474	      0.00000000	      0.00000000	      0.01745329
      8.96666700	      2.61377543	      0.01312304	     -0.18873371	      2.94694013	      1.23956548	      0.21839038	     -0.00165060	      0.08932639	      0.06116863	      0.08016505	      0.28489708	      0.26059959	      0.17999226	     -0.32667437	      0.31365478	     -0.15858066	     -0.12072112	     -0.40687059	      0.16519413	     -0.41469975	     -0.39215061	      1.85605692	     -0.00695109	     -0.48865898	      0.21488956	      2.01258336	      0.00000000	      0.00000000	      0.01745329
      9.00000000	      2.63776078	      0.01733686	     -0.18277235	      2.94204589	      1.26998586	      0.21719363	     -0.00336439	      0.08721149	      0.05773386	      0.04794103	      0.26853548	      0.26711935	      0.17878472	     -0.29584734	      0.28282995	     -0.17158254	     -0.11746678	     -0.34913768	      0.17939750	     -0.44223375	     -0.43001671	      1.92198628	     -0.03110409	     -0.49272868	      0.21531652	      2.04282061	      0.00000000	      0.00000000	      0.01745329
      9.03333300	      2.65506209	      0.01876275	     -0.18052956	      2.93941071	      1.29200632	      0.21547294	     -0.01104945	      0.08573290	      0.04764540	      0.04105741	      0.27674789	      0.26512288	      0.17645315	     -0.29966606	      0.28067566	     -0.17739124	     -0.12154367	     -0.33894133	      0.16967241	     -0.43625142	     -0.44860058	      1.94138810	     -0.05755583	     -0.50078784	      0.21188319	      2.01983080	      0.00000000	      0.00000000	      0.01745329
      9.06666700	      2.67569563	      0.02461596	     -0.17767676	      2.93860832	      1.30203483	      0.21608462	     -0.01549847	      0.06217306	      0.02844062	      0.04462983	      0.30603634	      0.24911687	      0.18721098	     -0.35440387	      0.29768294	     -0.19214636	     -0.11933878	     -0.35043174	      0.18261710	     -0.44441845	     -0.46422616	      1.94478740	     -0.06563494	     -0.47850851	      0.23631238	      1.97477395	      0.00000000	      0.00000000	      0.01745329
      9.10000000	      2.67077883	      0.02092312	     -0.18236004	      2.94098901	      1.30132611	      0.21530344	     -0.01667862	      0.04632721	      0.01027104	      0.07118243	      0.34657800	      0.23190006	      0.18320238	     -0.42011732	      0.34048826	     -0.19332917	     -0.12976111	     -0.39943827	      0.17606216	     -0.43818945	     -0.42746592	      1.82763095	     -0.08238279	     -0.46239438	      0.26772741	      1.93091466	      0.00000000	      0.00000000	      0.01745329
      9.13333300	      2.65356090	      0.01745796	     -0.18313113	      2.94302367	      1.29189447	      0.21691295	     -0.01173873	      0.03707972	     -0.00589944	      0.08427610	      0.38590441	      0.21962784	      0.18791821	     -0.48141106	      0.38204298	     -0.18551668	     -0.13310338	     -0.45717742	      0.20809047	     -0.47605730	     -0.38754609	      1.70880474	     -0.07577659	     -0.44534291	      0.26882528	      1.84886153	      0.00000000	      0.00000000	      0.01745329
      9.16666700	      2.62433074	      0.01449693	     -0.19825264	      2.94976836	      1.27513798	      0.21905514	     -0.01522770	      0.03950268	     -0.02631103	      0.13260342	      0.46321428	      0.20017137	      0.19056034	     -0.57819024	      0.46446610	     -0.15607726	     -0.13888442	     -0.56313818	      0.21557539	     -0.49997342	     -0.34210479	      1.70963733	     -0.07179435	     -0.43228601	      0.21810479	      1.67108303	      0.00000000	      0.00000000	      0.01745329
      9.20000000	      2.59688513	     -0.01912844	     -0.26178213	      2.96025278	      1.24845923	      0.22177544	      0.02315005	      0.06357436	      0.00570351	      0.23765893	      0.59272962	      0.17648038	      0.15482336	     -0.68413343	      0.61303941	     -0.06351480	     -0.16136661	     -0.70168420	      0.21907463	     -0.57051356	     -0.31425536	      1.80721379	     -0.04292142	     -0.46016001	      0.13068015	      1.50167510	      0.00000000	      0.00000000	      0.01745329
      9.23333300	      2.59251659	     -0.03843840	     -0.29731891	      2.96931293	      1.21188674	      0.22415830	      0.05180573	      0.05052892	      0.01353136	      0.31242882	      0.69588562	      0.16876697	      0.14050371	     -0.79646990	      0.73973873	     -0.02958495	     -0.18088176	     -0.84485791	      0.25825180	     -0.57840247	     -0.36782834	      1.83975903	     -0.03626557	     -0.43529053	      0.07711596	      1.25700949	      0.00000000	      0.00000000	      0.01745329
      9.26666700	      2.59504432	     -0.05149157	     -0.30736842	      2.97730153	      1.16857400	      0.22405759	      0.06482476	      0.02088743	     -0.01149224	      0.38680515	      0.76945600	      0.14716171	      0.12415975	     -0.91959944	      0.83502036	     -0.01617154	     -0.20361876	     -0.99324933	      0.25841812	     -0.50504958	     -0.36848231	      1.85010448	     -0.07601547	     -0.41014132	      0.06567069	      1.14021365	      0.00000000	      0.00000000	      0.01745329
      9.30000000	      2.60615437	     -0.06512327	     -0.31143745	      2.98214365	      1.12803163	      0.22567580	      0.09123873	      0.00205168	     -0.02900026	      0.43742019	      0.81183337	      0.12116804	      0.10249502	     -1.01037875	      0.89710155	     -0.00524951	     -0.21879732	     -1.11035547	      0.30059751	     -0.42335757	     -0.33985402	      1.89564974	     -0.12234692	     -0.37602530	      0.09596127	      1.20084586	      0.00000000	      0.00000000	      0.01745329
      9.33333300	      2.62291224	     -0.08289867	     -0.30021748	      2.98086618	      1.09992854	      0.22072343	      0.10999151	     -0.01177796	     -0.01343369	      0.41129678	      0.78590460	      0.08917889	      0.05388404	     -1.04040224	      0.89235368	      0.00640748	     -0.24352672	     -1.17275823	      0.35515982	     -0.30361855	     -0.30847254	      2.05417316	     -0.25917063	     -0.35589585	      0.16199708	      1.50234809	      0.00000000	      0.00000000	      0.01745329
      9.36666700	      2.62207806	     -0.06563375	     -0.28443956	      2.97336248	      1.09710471	      0.21874002	      0.07553208	     -0.02020405	      0.01930149	      0.35642326	      0.70545512	      0.03689655	      0.03812873	     -0.96546777	      0.81535511	     -0.03979405	     -0.23700710	     -1.10862905	      0.41596552	     -0.13231086	     -0.28897902	      2.15177033	     -0.43911868	     -0.30958118	      0.10392168	      1.88465195	      0.00000000	      0.00000000	      0.01745329
      9.40000000	      2.60655487	     -0.03125190	     -0.24633671	      2.95599635	      1.12496681	      0.21740820	      0.02615663	     -0.02886980	      0.05982515	      0.25295643	      0.52895641	      0.00240395	      0.06216356	     -0.75161514	      0.62938182	     -0.11250254	     -0.19517202	     -0.89132330	      0.58406532	      0.01652271	     -0.22032952	      2.40119994	     -0.60055771	     -0.23753712	     -0.00939386	      2.11877417	      0.00000000	      0.00000000	      0.01745329
      9.43333300	      2.58237835	     -0.01563817	     -0.20517033	      2.93623011	      1.18232286	      0.21470994	      0.00118234	     -0.03839220	      0.09308218	      0.16598012	      0.32853892	      0.02208157	      0.08695892	     -0.47746008	      0.40732846	     -0.17031753	     -0.15683994	     -0.59002011	      0.79869049	      0.19464195	     -0.10504822	      2.56226174	     -0.78258509	     -0.15082233	      0.13056253	      2.24634745	      0.00000000	      0.00000000	      0.01745329
      9.46666700	      2.56471418	     -0.00554654	     -0.12382898	      2.91783433	      1.25882652	      0.21467180	     -0.00991487	     -0.00258575	      0.01647971	      0.12569616	      0.14231193	      0.12146964	      0.12269040	     -0.26971145	      0.17414134	     -0.20365675	     -0.11512699	     -0.33031089	      1.07443607	      0.19176815	      0.08853156	      2.63796093	     -0.88657983	     -0.04192690	      0.14537880	      2.47926478	      0.00000000	      0.00000000	      0.01745329
      9.50000000	      2.57871551	     -0.00320882	     -0.12067332	      2.91079198	      1.33553240	      0.21543389	      0.01187267	      0.13896027	     -0.03426194	      0.15609133	      0.12539906	      0.28620597	      0.14583226	     -0.20223847	      0.11238139	     -0.20553118	     -0.10389624	     -0.20799412	      1.26998263	     -0.41189155	     -0.21210242	      2.87520539	     -0.90552763	     -0.02586510	      0.04592236	      2.71653709	      0.00000000	      0.00000000	      0.01745329
      9.53333300	      2.61334814	      0.01758899	     -0.16120557	      2.91466478	      1.39831779	      0.21938187	     -0.01134187	      0.04865156	     -0.01156849	      0.14287118	      0.24057421	      0.27150083	      0.18734548	     -0.32294722	      0.23311910	     -0.24636743	     -0.11193158	     -0.32255748	      1.14751559	     -0.56576492	     -0.79291042	      2.74149587	     -0.87008862	     -0.44536160	      0.33388937	      2.84295773	      0.00000000	      0.00000000	      0.01745329
      9.56666700	      2.65290977	      0.01887973	     -0.15006779	      2.92676035	      1.44929981	      0.22273994	     -0.02578029	      0.04175566	     -0.13316549	      0.22210850	      0.38766575	      0.18686628	      0.21220607	     -0.64371214	      0.41588563	     -0.22792609	     -0.16888252	     -0.64075913	      0.82378129	     -0.61007629	     -0.65471488	      2.37941166	     -0.75950802	     -0.69586228	      0.56563671	      2.26700091	      0.00000000	      0.00000000	      0.01745329
      9.60000000	      2.67760783	      0.01867255	     -0.18280592	      2.94930570	      1.48455252	      0.22657227	     -0.02652849	      0.03748413	     -0.29334505	      0.43745118	      0.61902698	      0.11196453	      0.23140901	     -1.02486763	      0.70107814	     -0.16742769	     -0.22533520	     -1.07311822	      0.53985761	     -0.63334428	     -0.49212031	      1.85671434	     -0.65351553	     -0.73113174	      0.48817128	      1.67235804	      0.00000000	      0.00000000	      0.01745329
      9.63333300	      2.67754681	      0.01461309	     -0.22358530	      2.97261599	      1.50504499	      0.23373733	     -0.01912390	      0.04497183	     -0.45305582	      0.63274235	      0.84116970	      0.09642218	      0.28032737	     -1.34217598	      0.96324704	     -0.12421021	     -0.27704211	     -1.43803132	      0.36171065	     -0.52204096	     -0.36730270	      1.66030548	     -0.50716631	     -0.58028453	      0.43480200	      1.14748327	      0.00000000	      0.00000000	      0.01745329
      9.66666700	      2.68345504	     -0.01610276	     -0.27448495	      2.99675159	      1.50321471	      0.24128317	      0.04039519	      0.07808986	     -0.53104209	      0.68106827	      1.04290310	      0.12144659	      0.34782506	     -1.62039478	      1.21821612	     -0.02854742	     -0.31549133	     -1.79159884	      0.33442119	     -0.35113079	     -0.35795313	      1.76370631	     -0.37630058	     -0.33241997	      0.45830864	      0.89541577	      0.00000000	      0.00000000	      0.01745329
      9.70000000	      2.66127132	     -0.03398401	     -0.30681765	      3.01633617	      1.49035118	      0.24932227	      0.07223862	      0.10339591	     -0.65249064	      0.77453311	      1.19829818	      0.11110396	      0.42961841	     -1.86936793	      1.42162599	      0.03768960	     -0.35371742	     -2.08582254	      0.40175586	     -0.20923118	     -0.40901996	      1.84707901	     -0.33969721	     -0.17086626	      0.56811828	      1.03784177	      0.00000000	      0.00000000	      0.01745329
      9.73333300	      2.61639147	     -0.03989735	     -0.32401726	      3.02923700	      1.46356764	      0.25459930	      0.05282582	      0.13753596	     -0.72478638	      0.86457594	      1.35193029	      0.03501649	      0.47267419	     -2.13826806	      1.60179690	      0.12415799	     -0.41300122	     -2.33211361	      0.48754315	      0.06765989	     -0.52003741	      1.77071144	     -0.47236988	      0.07961564	      0.91510292	      1.40906344	      0.00000000	      0.00000000	      0.01745329
      9.76666700	      2.55723249	     -0.00500730	     -0.30435411	      3.03228723	      1.43133660	      0.26005433	     -0.03781640	      0.16058961	     -0.82434042	      0.97569866	      1.48867266	     -0.08292092	      0.43050834	     -2.28848439	      1.68851895	      0.14510293	     -0.47222320	     -2.43145973	      0.53687932	      0.42125535	     -0.69029461	      1.69252577	     -0.58885150	      0.27908180	      0.74641200	      2.01919254	      0.00000000	      0.00000000	      0.01745329
      9.80000000	      2.57112049	     -0.00835073	     -0.31398626	      3.03122705	      1.39536898	      0.26308612	     -0.02788665	      0.13100918	     -0.77718113	      0.96488214	      1.59326910	     -0.06560738	      0.38613405	     -2.23889588	      1.74190539	      0.15613132	     -0.46780865	     -2.36245269	      0.61599264	      0.63538505	     -0.70687169	      1.83777031	     -0.52688430	      0.42458495	      0.44691681	      2.25881120	      0.00000000	      0.00000000	      0.01745329
      9.83333300	      2.59016985	     -0.02035585	     -0.36651260	      3.02994117	      1.35779063	      0.26510368	     -0.00607399	      0.10323516	     -0.56273215	      0.81891527	      1.59238634	      0.00926646	      0.34488219	     -2.01107578	      1.71834503	      0.09946454	     -0.45643115	     -2.13393121	      0.56566927	      0.79112382	     -0.47681417	      2.14079799	     -0.46488017	      0.53081040	      0.30120959	      2.34809368	      0.00000000	      0.00000000	      0.01745329
      9.86666700	      2.60828943	     -0.03571164	     -0.39600322	      3.02366690	      1.32041802	      0.26255795	      0.00791056	      0.04941906	     -0.37306571	      0.66826553	      1.42747331	      0.09151927	      0.31026304	     -1.67604538	      1.55200702	      0.01406817	     -0.44466371	     -1.79180992	      0.50120858	      0.70263745	     -0.50929445	      2.40337638	     -0.44003840	      0.48803399	      0.36305414	      2.35817197	      0.00000000	      0.00000000	      0.01745329
      9.90000000	      2.62855743	     -0.02793808	     -0.45379734	      3.01120675	      1.27532057	      0.25887008	     -0.00861574	      0.02983249	     -0.12667070	      0.50302102	      1.25694105	      0.16604726	      0.29439926	     -1.31109012	      1.35856282	     -0.09274990	     -0.38467874	     -1.40019761	      0.46785856	      0.41284581	     -0.63300245	      2.49452955	     -0.34588158	      0.37335837	      0.44352327	      2.36351284	      0.00000000	      0.00000000	      0.01745329
      9.93333300	      2.63226593	     -0.00848838	     -0.49941292	      2.99501666	      1.21947936	      0.25616221	     -0.03373138	      0.01044554	      0.06165958	      0.38454070	      1.12034677	      0.19434892	      0.28270490	     -1.02982945	      1.17025416	     -0.17748332	     -0.31155974	     -1.05307952	      0.43366673	      0.05130036	     -0.69426895	      2.32899669	     -0.26771236	      0.15188453	      0.46774249	      2.42777290	      0.00000000	      0.00000000	      0.01745329
      9.96666700	      2.64886704	     -0.01069082	     -0.50758644	      2.98075433	      1.15842065	      0.25051310	     -0.00863687	     -0.01714620	      0.17186441	      0.29477069	      1.02911935	      0.16895756	      0.24166105	     -0.94353169	      1.06799912	     -0.15913556	     -0.26415020	     -0.94680815	      0.42130779	     -0.32199650	     -0.53526868	      2.44304999	     -0.18526891	     -0.11897603	      0.44200208	      2.45398653	      0.00000000	      0.00000000	      0.01745329
     10.00000000	      2.68022182	     -0.01167190	     -0.51522755	      2.96879530	      1.10969454	      0.24439553	      0.01454016	     -0.04580003	      0.24606309	      0.26772340	      1.02496352	      0.10049494	      0.19625760	     -1.01619958	      1.08740570	     -0.11654389	     -0.24825006	     -1.04650821	      0.35285152	     -0.48639516	     -0.34867377	      2.58851706	     -0.12291200	     -0.40123386	      0.39002881	      2.33285420	      0.00000000	      0.00000000	      0.01745329
     10.03333300	      2.71906231	     -0.00448167	     -0.47800162	      2.95348985	      1.08370259	      0.23568204	     -0.00342923	     -0.04354543	      0.24794871	      0.23059329	      0.99327190	      0.02485891	      0.14660191	     -1.10774150	      1.08261268	     -0.07387017	     -0.23351534	     -1.17423822	      0.19998465	     -0.44462515	     -0.33165531	      2.42843492	     -0.08527296	     -0.53514833	      0.35120893	      2.31530053	      0.00000000	      0.00000000	      0.01745329
     10.06666700	      2.74881644	      0.00071436	     -0.44965288	      2.93775741	      1.08311871	      0.22892539	     -0.00845851	     -0.02919693	      0.26192210	      0.19942729	      0.93730104	      0.00256576	      0.12025617	     -1.10940552	      1.04950724	     -0.06202300	     -0.22376818	     -1.20658051	      0.13457948	     -0.43999468	     -0.32996098	      2.31442507	     -0.09074003	     -0.61483524	      0.31251995	      2.20578670	      0.00000000	      0.00000000	      0.01745329
     10.10000000	      2.76862496	     -0.00045048	     -0.37673966	      2.91771579	      1.10411597	      0.22356342	      0.00701785	     -0.03617494	      0.22740886	      0.15325606	      0.76839919	     -0.01342035	      0.09787504	     -0.99260431	      0.89566889	     -0.07529733	     -0.21548733	     -1.10071747	      0.14499871	     -0.42552898	     -0.29866606	      2.21640226	     -0.06695614	     -0.64508751	      0.23712353	      2.17481603	      0.00000000	      0.00000000	      0.01745329
     10.13333300	      2.78147714	      0.00816397	     -0.28350046	      2.89653914	      1.14278895	      0.22026378	      0.00696681	     -0.04117087	      0.12663583	      0.16903887	      0.54231258	      0.00035182	      0.10910694	     -0.79375199	      0.65868982	     -0.09986054	     -0.18375514	     -0.87570261	      0.18625984	     -0.44133828	     -0.31430287	      2.16559126	     -0.11072866	     -0.67075297	      0.25792530	      2.27316624	      0.00000000	      0.00000000	      0.01745329
     10.16666700	      2.76831231	      0.02184602	     -0.21856968	      2.87492792	      1.19383531	      0.21728329	     -0.01619961	     -0.02086631	      0.07415349	      0.18218859	      0.33453901	      0.02020024	      0.12940338	     -0.55049861	      0.42569571	     -0.15245304	     -0.14851723	     -0.59509388	      0.17605732	     -0.38701922	     -0.31834722	      2.15951675	     -0.16948582	     -0.68283150	      0.29489611	      2.34745962	      0.00000000	      0.00000000	      0.01745329
     10.20000000	      2.74619382	      0.00753673	     -0.22172613	      2.86028488	      1.24746992	      0.21425318	     -0.00299425	      0.00970642	      0.11996425	      0.19467835	      0.23507506	      0.04491091	      0.11864962	     -0.34981989	      0.31074527	     -0.15731467	     -0.14079838	     -0.38662576	      0.14911885	     -0.36962772	     -0.34319329	      1.88426439	     -0.22081821	     -0.72598183	      0.32973249	      2.34869255	      0.00000000	      0.00000000	      0.01745329
     10.23333300	      2.73575293	      0.02086729	     -0.20071704	      2.84886253	      1.29431439	      0.21559984	     -0.00911082	      0.00068124	      0.13094873	      0.15713742	      0.16324614	      0.05444849	      0.13968973	     -0.24312040	      0.22471379	     -0.18037599	     -0.11169112	     -0.25358301	      0.20811408	     -0.48729036	     -0.40811974	      2.01966724	     -0.26363141	     -0.70474966	      0.32353145	      2.34089772	      0.00000000	      0.00000000	      0.01745329
     10.26666700	      2.70478211	      0.00070268	     -0.15671340	      2.83704181	      1.33298878	      0.21409235	      0.02699985	      0.02471126	      0.08146160	      0.20107216	      0.09787021	      0.10341413	      0.12769234	     -0.17440649	      0.14489257	     -0.20687808	     -0.12504802	     -0.17591130	      0.27905786	     -0.64253571	     -0.47563554	      2.16332034	     -0.30755286	     -0.69826321	      0.42457897	      2.28914214	      0.00000000	      0.00000000	      0.01745329
     10.30000000	      2.69991413	      0.00553218	     -0.14851303	      2.83074045	      1.36045198	      0.21414254	      0.01964340	      0.01318821	      0.07209802	      0.22116195	      0.10644337	      0.10744138	      0.13492874	     -0.18127969	      0.14371113	     -0.21178948	     -0.12018166	     -0.17057325	      0.23272478	     -0.63873001	     -0.48998194	      2.18785213	     -0.31575497	     -0.69138006	      0.43203364	      2.22432662	      0.00000000	      0.00000000	      0.01745329
     10.33333300	      2.70034835	      0.01504555	     -0.12714436	      2.82397194	      1.37598556	      0.21429307	      0.00426602	      0.02208719	      0.03532771	      0.25808341	      0.11006162	      0.12967129	      0.14863667	     -0.20737897	      0.12922393	     -0.22974355	     -0.10997562	     -0.16371799	      0.16318703	     -0.61369912	     -0.45124155	      2.12563693	     -0.32927341	     -0.64888846	      0.47127764	      2.14107268	      0.00000000	      0.00000000	      0.01745329
     10.36666700	      2.69640658	      0.01400836	     -0.12538533	      2.81924769	      1.37934664	      0.21276371	      0.00245681	      0.01865056	      0.03231087	      0.27648357	      0.12113803	      0.13180296	      0.14412878	     -0.20627241	      0.13427955	     -0.23062525	     -0.11136441	     -0.15723081	      0.12908446	     -0.59131046	     -0.46182557	      2.12009369	     -0.33665296	     -0.64403621	      0.46689339	      2.09308748	      0.00000000	      0.00000000	      0.01745329
     10.40000000	      2.69447492	      0.01739033	     -0.11913155	      2.81447310	      1.37362749	      0.21235991	     -0.00294415	      0.01722384	      0.02505646	      0.29442483	      0.13591430	      0.13429024	      0.14555196	     -0.22777754	      0.13974143	     -0.23328563	     -0.10776740	     -0.16478409	      0.11661111	     -0.57235070	     -0.45433519	      2.05813291	     -0.32560817	     -0.63586200	      0.46211035	      2.02591993	      0.00000000	      0.00000000	      0.01745329
     10.43333300	      2.68836761	      0.02243442	     -0.10613328	      2.80950647	      1.35516440	      0.21126799	     -0.01227483	      0.01491983	      0.02050272	      0.28631209	      0.13901491	      0.13599573	      0.14938011	     -0.25228539	      0.14343420	     -0.23520283	     -0.10445926	     -0.18403093	      0.14725949	     -0.59427578	     -0.43395787	      2.01671713	     -0.30120491	     -0.63418678	      0.45986911	      2.01406434	      0.00000000	      0.00000000	      0.01745329
     10.46666700	      2.67462737	      0.02814086	     -0.09254701	      2.80744670	      1.32400664	      0.21059853	     -0.01787582	      0.00832777	      0.00990321	      0.26721002	      0.14454133	      0.13831282	      0.15335769	     -0.28325288	      0.15252825	     -0.23603743	     -0.10146121	     -0.21555414	      0.20652707	     -0.64805607	     -0.40657302	      1.96234656	     -0.26605208	     -0.62446653	      0.45652982	      2.03120296	      0.00000000	      0.00000000	      0.01745329
     10.50000000	      2.64396548	      0.02163006	     -0.08671163	      2.81230909	      1.28122433	      0.21106586	     -0.01066791	      0.02077885	     -0.02629111	      0.27946207	      0.20631516	      0.15805702	      0.15208829	     -0.39260251	      0.21843483	     -0.21979325	     -0.12268985	     -0.34340509	      0.27086807	     -0.70736606	     -0.38710224	      1.92407995	     -0.20834413	     -0.61968795	      0.40664944	      2.05676746	      0.00000000	      0.00000000	      0.01745329
     10.53333300	      2.64065307	      0.02479146	     -0.08347055	      2.81402450	      1.23106322	      0.21107981	     -0.01914757	      0.02869203	     -0.05868156	      0.30944765	      0.25813132	      0.15965182	      0.15790593	     -0.50015016	      0.27401290	     -0.20420072	     -0.12766512	     -0.45811033	      0.26061757	     -0.66769922	     -0.39480727	      1.96803857	     -0.15586605	     -0.61472691	      0.38049090	      2.03473198	      0.00000000	      0.00000000	      0.01745329
     10.56666700	      2.65257731	      0.02325247	     -0.08300607	      2.81639599	      1.18310050	      0.20977370	     -0.02879181	      0.04070396	     -0.10497989	      0.37365493	      0.32982437	      0.14250198	      0.15040615	     -0.65396074	      0.34950238	     -0.17308452	     -0.13937775	     -0.61117561	      0.18101533	     -0.53513577	     -0.39575250	      1.97752970	     -0.08387782	     -0.60942221	      0.35553582	      1.99401829	      0.00000000	      0.00000000	      0.01745329
     10.60000000	      2.67121116	      0.02963178	     -0.07104996	      2.81592314	      1.14574154	      0.21006892	     -0.03046198	      0.03316345	     -0.14761155	      0.40339643	      0.38341958	      0.10490043	      0.14535666	     -0.79735496	      0.40838224	     -0.15236864	     -0.13875354	     -0.75559018	      0.19451079	     -0.51664736	     -0.39414417	      1.95325324	     -0.02900713	     -0.56712764	      0.31493451	      1.89301966	      0.00000000	      0.00000000	      0.01745329
     10.63333300	      2.69030557	      0.02456507	     -0.06137668	      2.81290931	      1.12648986	      0.20967380	     -0.01186543	      0.02054784	     -0.16654748	      0.39389419	      0.40985422	      0.06450386	      0.12058255	     -0.89064597	      0.43986801	     -0.12541533	     -0.13884375	     -0.85433642	      0.20617160	     -0.51859556	     -0.36940512	      2.01851302	      0.02068733	     -0.54048560	      0.25060698	      1.86516478	      0.00000000	      0.00000000	      0.01745329
     10.66666700	      2.70563704	      0.00684972	     -0.06818546	      2.80544851	      1.13202357	      0.20569077	      0.01665059	      0.01788707	     -0.11951401	      0.35231763	      0.37534056	      0.04949344	      0.08496825	     -0.84072968	      0.41555875	     -0.10033432	     -0.14518080	     -0.82170491	      0.16246941	     -0.47266144	     -0.31397670	      2.02849585	      0.05978870	     -0.57818853	      0.18371186	      1.88801644	      0.00000000	      0.00000000	      0.01745329
     10.70000000	      2.70596816	     -0.00561910	     -0.08578094	      2.79894690	      1.15891129	      0.20341723	      0.03274127	      0.03378116	     -0.06029769	      0.31402675	      0.31533144	      0.06114512	      0.07079498	     -0.70881065	      0.35994851	     -0.09431493	     -0.14284140	     -0.70353177	      0.11215930	     -0.41766434	     -0.28348563	      1.92448535	      0.06866033	     -0.64709738	      0.17583967	      1.95674385	      0.00000000	      0.00000000	      0.01745329
     10.73333300	      2.71115932	      0.00492498	     -0.09608968	      2.79067058	      1.19791019	      0.20186780	      0.02116273	      0.01486645	      0.01992354	      0.21927731	      0.21272281	      0.05729295	      0.08073569	     -0.51513487	      0.26456642	     -0.12038173	     -0.12031712	     -0.51276116	      0.11332676	     -0.50441558	     -0.28761308	      1.95663997	      0.07433376	     -0.68526668	      0.15518509	      1.99683275	      0.00000000	      0.00000000	      0.01745329
     10.76666700	      2.69659705	      0.01217030	     -0.09194424	      2.78270903	      1.23945261	      0.20120332	      0.02145448	     -0.01095823	      0.08688216	      0.11765452	      0.11117177	      0.06789197	      0.09554727	     -0.33860204	      0.16752333	     -0.14610124	     -0.09934473	     -0.34184684	      0.21274639	     -0.71566126	     -0.31463930	      2.10915963	      0.07328639	     -0.68669352	      0.15736881	      2.01496049	      0.00000000	      0.00000000	      0.01745329
     10.80000000	      2.68876274	      0.00799115	     -0.09406547	      2.77692269	      1.27864674	      0.19932881	      0.02365741	     -0.01207275	      0.11074125	      0.10361371	      0.05641651	      0.08329631	      0.09568276	     -0.22259643	      0.11397329	     -0.15691136	     -0.09510488	     -0.23057230	      0.21012355	     -0.76914506	     -0.34232822	      2.11385717	      0.04475763	     -0.68406713	      0.19339277	      2.05411445	      0.00000000	      0.00000000	      0.01745329
     10.83333300	      2.68888931	      0.00651290	     -0.09677547	      2.77465006	      1.31147512	      0.19779520	      0.01363354	     -0.00905027	      0.09950480	      0.14304542	      0.05210051	      0.09005642	      0.09571260	     -0.18913062	      0.10168185	     -0.16223692	     -0.09416228	     -0.18568102	      0.13696361	     -0.70365576	     -0.35301472	      2.02771604	      0.00301187	     -0.66741703	      0.21900872	      2.01770236	      0.00000000	      0.00000000	      0.01745329
     10.86666700	      2.69164600	      0.02126065	     -0.08307297	      2.76958838	      1.33364740	      0.19847918	     -0.00437836	     -0.01558767	      0.08481431	      0.14501331	      0.04976494	      0.09050147	      0.12132253	     -0.18985742	      0.08271092	     -0.17227111	     -0.07102346	     -0.17317885	      0.12662095	     -0.71319176	     -0.38440633	      2.10469876	     -0.02494376	     -0.61957341	      0.23942237	      1.94385228	      0.00000000	      0.00000000	      0.01745329
     10.90000000	      2.68804804	      0.02128565	     -0.07399012	      2.76762017	      1.34495392	      0.19728877	     -0.01068971	     -0.01485227	      0.06721641	      0.15714518	      0.05643893	      0.09338236	      0.12481250	     -0.19662637	      0.08056319	     -0.17855471	     -0.06834148	     -0.17419611	      0.14527134	     -0.71400938	     -0.41354825	      2.08096918	     -0.05369003	     -0.57452305	      0.27922895	      1.87379323	      0.00000000	      0.00000000	      0.01745329
     10.93333300	      2.68057197	      0.01549422	     -0.07223041	      2.76663844	      1.34412087	      0.19618972	     -0.00684008	     -0.01133963	      0.05268947	      0.17669134	      0.06912702	      0.09652634	      0.12269891	     -0.19878397	      0.08850515	     -0.18152541	     -0.07114925	     -0.18440146	      0.16104715	     -0.68826393	     -0.41589760	      2.02273235	     -0.07106329	     -0.55106076	      0.30488429	      1.84580517	      0.00000000	      0.00000000	      0.01745329
     10.96666700	      2.67284198	      0.00834033	     -0.07352689	      2.76713016	      1.33166545	      0.19494256	     -0.00007523	     -0.00235511	      0.03567482	      0.20233133	      0.08682663	      0.10226064	      0.11826772	     -0.20767566	      0.10494544	     -0.18277052	     -0.07627007	     -0.20609841	      0.15296886	     -0.64022976	     -0.40822302	      1.94172217	     -0.08303001	     -0.53656423	      0.31501186	      1.83410370	      0.00000000	      0.00000000	      0.01745329
     11.00000000	      2.66223651	      0.00392467	     -0.07534793	      2.76967162	      1.30613032	      0.19489909	      0.00383990	      0.00344671	      0.01324522	      0.22483511	      0.11178349	      0.11113953	      0.11840551	     -0.22876210	      0.13156073	     -0.18330912	     -0.07911668	     -0.24684352	      0.15207512	     -0.59468377	     -0.38198369	      1.87904177	     -0.07482827	     -0.52104959	      0.31135035	      1.83797339	      0.00000000	      0.00000000	      0.01745329
     11.03333300	      2.65073025	      0.00019755	     -0.07137646	      2.77316248	      1.26806348	      0.19535052	      0.01316626	      0.00072493	     -0.01568686	      0.23495275	      0.14899074	      0.13177410	      0.12532767	     -0.29306466	      0.17330210	     -0.18500969	     -0.08542469	     -0.33784524	      0.20075842	     -0.61330995	     -0.34813591	      1.81302303	     -0.05864239	     -0.48988507	      0.28489781	      1.79021569	      0.00000000	      0.00000000	      0.01745329
     11.06666700	      2.64623585	     -0.00426619	     -0.06416773	      2.77690927	      1.22469230	      0.19732824	      0.02905346	     -0.00736477	     -0.06087998	      0.25506250	      0.20978816	      0.15257308	      0.13696145	     -0.40868842	      0.23360679	     -0.18761059	     -0.09494952	     -0.46806080	      0.21249960	     -0.58005264	     -0.33970234	      1.91014928	     -0.03855060	     -0.45693868	      0.25934006	      1.78445122	      0.00000000	      0.00000000	      0.01745329
     11.10000000	      2.65188684	     -0.02535118	     -0.06532981	      2.78342030	      1.18641746	      0.19566094	      0.04459838	      0.00728319	     -0.12262793	      0.34086480	      0.29647883	      0.17812897	      0.12410207	     -0.55929881	      0.32058766	     -0.17020556	     -0.13130822	     -0.61424450	      0.13022283	     -0.42273931	     -0.33782016	      1.80171212	     -0.02969009	     -0.44574206	      0.24728896	      1.75091707	      0.00000000	      0.00000000	      0.01745329
     11.13333300	      2.66096003	     -0.02742148	     -0.05054478	      2.78923261	      1.15442839	      0.19756808	      0.05078159	     -0.00423960	     -0.19025443	      0.36342054	      0.37553619	      0.17638154	      0.13364576	     -0.71877513	      0.39255123	     -0.15644197	     -0.14096097	     -0.76440658	      0.15614456	     -0.38629492	     -0.37425173	      1.86098989	     -0.01142549	     -0.41521539	      0.22223715	      1.75315726	      0.00000000	      0.00000000	      0.01745329
     11.16666700	      2.66036774	     -0.03448379	     -0.03984184	      2.79446943	      1.13395858	      0.19739056	      0.05673104	     -0.01618800	     -0.23831288	      0.37692376	      0.43613162	      0.17054363	      0.12889781	     -0.83414869	      0.44901333	     -0.13383064	     -0.15321370	     -0.87696830	      0.17584872	     -0.37228364	     -0.39337968	      1.92722880	     -0.00597150	     -0.40609593	      0.21432648	      1.76889065	      0.00000000	      0.00000000	      0.01745329
     11.20000000	      2.66587090	     -0.04353208	     -0.03750995	      2.79884696	      1.12312472	      0.19632756	      0.06048544	     -0.01369899	     -0.26440160	      0.39406886	      0.47329927	      0.16689676	      0.11456103	     -0.89946614	      0.49133283	     -0.11110339	     -0.16486996	     -0.94258538	      0.18483679	     -0.36055526	     -0.38963997	      1.90794102	     -0.00853667	     -0.40142106	      0.21352781	      1.78841276	      0.00000000	      0.00000000	      0.01745329
     11.23333300	      2.67131778	     -0.04891258	     -0.04196174	      2.80183562	      1.11877756	      0.19435280	      0.06157441	     -0.02359149	     -0.26884194	      0.39636408	      0.49187416	      0.15816034	      0.09867012	     -0.92440425	      0.51952199	     -0.09782427	     -0.17264498	     -0.97671741	      0.16957286	     -0.35122994	     -0.39215757	      1.92308019	     -0.02122762	     -0.41189498	      0.21397589	      1.80215892	      0.00000000	      0.00000000	      0.01745329
     11.26666700	      2.67546275	     -0.04976856	     -0.04268650	      2.80288039	      1.11897201	      0.19415315	      0.06007059	     -0.02280023	     -0.27069031	      0.39087150	      0.49354048	      0.15790796	      0.09468889	     -0.92267664	      0.52193044	     -0.09806585	     -0.17172279	     -0.97558677	      0.17331315	     -0.35460230	     -0.39215780	      1.92352966	     -0.02764633	     -0.41536280	      0.21177244	      1.80131928	      0.00000000	      0.00000000	      0.01745329
     11.30000000	      2.68400984	     -0.05091066	     -0.04929216	      2.80432639	      1.12218858	      0.19168598	      0.05480781	     -0.02777978	     -0.25499625	      0.38310278	      0.48410252	      0.15529528	      0.08520075	     -0.90296070	      0.51746040	     -0.09729457	     -0.17595992	     -0.95513881	      0.17995555	     -0.37300481	     -0.40036339	      1.91994553	     -0.05953088	     -0.41450378	      0.20403282	      1.79184490	      0.00000000	      0.00000000	      0.01745329
     11.33333300	      2.69443167	     -0.05131617	     -0.06699990	      2.80583912	      1.13172013	      0.18892808	      0.04894198	     -0.03375545	     -0.21681129	      0.36960563	      0.46100384	      0.15567861	      0.07471284	     -0.83057201	      0.49167846	     -0.10085921	     -0.17280869	     -0.87314877	      0.17792611	     -0.40438949	     -0.42736264	      1.89591110	     -0.07218276	     -0.41101567	      0.22276806	      1.76062318	      0.00000000	      0.00000000	      0.01745329
     11.36666700	      2.68820503	     -0.05071084	     -0.08327429	      2.80602244	      1.14621281	      0.18751300	      0.04385850	     -0.03003684	     -0.17019661	      0.35499456	      0.42800368	      0.17390010	      0.07717423	     -0.75020024	      0.44873158	     -0.10262688	     -0.16062546	     -0.78411902	      0.18108020	     -0.40780741	     -0.43979593	      1.86548087	     -0.08759288	     -0.40016736	      0.26282884	      1.72450490	      0.00000000	      0.00000000	      0.01745329
     11.40000000	      2.68176658	     -0.05182019	     -0.09848694	      2.80827586	      1.16112573	      0.18563110	      0.03546319	     -0.01629187	     -0.13728001	      0.34521418	      0.39391171	      0.19789484	      0.07477746	     -0.66519569	      0.40748937	     -0.09981096	     -0.15215450	     -0.69145546	      0.15344433	     -0.38474637	     -0.43423437	      1.80609239	     -0.11236258	     -0.38062697	      0.29247545	      1.72296786	      0.00000000	      0.00000000	      0.01745329
     11.43333300	      2.68371096	     -0.04672794	     -0.09832354	      2.80955145	      1.17124638	      0.18380480	      0.01962133	     -0.01604365	     -0.11251457	      0.30689360	      0.35443478	      0.20512178	      0.07568069	     -0.61313771	      0.37221078	     -0.10641696	     -0.14516576	     -0.63494715	      0.18613067	     -0.45416530	     -0.45589717	      1.84502528	     -0.13033743	     -0.34482074	      0.29269184	      1.76516637	      0.00000000	      0.00000000	      0.01745329
     11.46666700	      2.67354270	     -0.04621260	     -0.10528359	      2.81003217	      1.18024274	      0.18255453	      0.01465291	     -0.00853327	     -0.08764399	      0.29331305	      0.31964018	      0.21697281	      0.06955198	     -0.53829708	      0.33431343	     -0.10852607	     -0.14051507	     -0.56498213	      0.20406490	     -0.48251151	     -0.47120078	      1.82565184	     -0.16215489	     -0.33713059	      0.31013150	      1.75365996	      0.00000000	      0.00000000	      0.01745329
     11.50000000	      2.66539843	     -0.04436841	     -0.11286555	      2.81189968	      1.18778440	      0.18203583	      0.00811951	     -0.01042777	     -0.07736287	      0.30435028	      0.30357031	      0.21843403	      0.06545130	     -0.49898171	      0.31751866	     -0.11326089	     -0.13652406	     -0.52572060	      0.19518227	     -0.45601812	     -0.47522493	      1.82582456	     -0.18953956	     -0.33985397	      0.31752490	      1.69578277	      0.00000000	      0.00000000	      0.01745329
     11.53333300	      2.66112522	     -0.03936533	     -0.11974754	      2.81323461	      1.19426634	      0.18031769	     -0.00716798	     -0.01333469	     -0.06356971	      0.32206201	      0.28192192	      0.21601985	      0.05973402	     -0.45300447	      0.29524018	     -0.12209977	     -0.13322549	     -0.47448265	      0.20105645	     -0.44611583	     -0.49886765	      1.75114626	     -0.19946415	     -0.33117922	      0.32384738	      1.54431835	      0.00000000	      0.00000000	      0.01745329
     11.56666700	      2.65380493	     -0.04164098	     -0.12832002	      2.81540449	      1.19911273	      0.17974920	     -0.00856371	     -0.00920703	     -0.05484423	      0.34783155	      0.26370005	      0.21815777	      0.05203233	     -0.40841889	      0.27953330	     -0.12930835	     -0.13344392	     -0.42904891	      0.20713518	     -0.42189246	     -0.49275845	      1.61558336	     -0.18626587	     -0.31260917	      0.33368397	      1.41846191	      0.00000000	      0.00000000	      0.01745329
     11.60000000	      2.64839247	     -0.04579418	     -0.13458099	      2.81702382	      1.20249036	      0.17758982	     -0.01023566	     -0.00604542	     -0.04559841	      0.37053092	      0.24194476	      0.22320005	      0.04153388	     -0.36514627	      0.25767547	     -0.13810893	     -0.13715137	     -0.38550057	      0.20332926	     -0.39462687	     -0.45004508	      1.44412733	     -0.16129755	     -0.29111128	      0.33523209	      1.30219161	      0.00000000	      0.00000000	      0.01745329
     11.63333300	      2.64811172	     -0.04365800	     -0.13694835	      2.81755048	      1.20386095	      0.17583888	     -0.01763693	     -0.00327995	     -0.04063075	      0.38540991	      0.21849391	      0.22584609	      0.03893270	     -0.32333060	      0.23076448	     -0.15092041	     -0.13260457	     -0.34069127	      0.17476453	     -0.34613291	     -0.41117177	      1.30385250	     -0.13378584	     -0.26184802	      0.31723328	      1.16676867	      0.00000000	      0.00000000	      0.01745329
     11.66666700	      2.64887980	     -0.03658512	     -0.09315018	      2.81330001	      1.20176978	      0.17375106	     -0.02729865	      0.01130472	     -0.06199269	      0.30414348	      0.14430933	      0.22975377	      0.04336422	     -0.27802163	      0.14414652	     -0.18780025	     -0.12186616	     -0.27836433	      0.14528581	     -0.23921743	     -0.38768443	      1.19538080	     -0.08077314	     -0.14492206	      0.25059294	      0.96535805	      0.00000000	      0.00000000	      0.01745329
     11.70000000	      2.65292275	     -0.03726449	     -0.10645917	      2.81299363	      1.20152455	      0.17256100	     -0.02727234	      0.01537313	     -0.05703669	      0.34947829	      0.13828043	      0.22896327	      0.03639967	     -0.24544308	      0.13593942	     -0.19517535	     -0.12010278	     -0.24618377	      0.11073898	     -0.21992225	     -0.40490789	      0.96775924	     -0.06027456	     -0.14134694	      0.23353676	      0.77021476	      0.00000000	      0.00000000	      0.01745329
     11.73333300	      2.66654290	     -0.03436972	     -0.11068266	      2.81182339	      1.20091732	      0.17143568	     -0.03059127	      0.00981156	     -0.05693496	      0.37285368	      0.11894862	      0.22508302	      0.03134798	     -0.20749749	      0.11616828	     -0.20659020	     -0.11595769	     -0.20283781	      0.08931745	     -0.20415748	     -0.38597250	      0.76772381	     -0.04147811	     -0.11737267	      0.19953428	      0.56103808	      0.00000000	      0.00000000	      0.01745329
     11.76666700	      2.67990437	     -0.03980940	     -0.10508046	      2.81000912	      1.19978505	      0.17009302	     -0.01795047	      0.00880742	     -0.05816571	      0.36780261	      0.08663104	      0.22329114	      0.01941493	     -0.16915021	      0.09055413	     -0.21642378	     -0.12089245	     -0.16552634	      0.07712224	     -0.17620278	     -0.32137750	      0.59515179	     -0.02031948	     -0.09907194	      0.16811737	      0.43514462	      0.00000000	      0.00000000	      0.01745329
     11.80000000	      2.68901985	     -0.04526189	     -0.09852866	      2.80920134	      1.19818612	      0.16896814	     -0.00583178	      0.00840929	     -0.06033255	      0.35137970	      0.05614478	      0.22199437	      0.00839498	     -0.13470322	      0.07031724	     -0.22501243	     -0.12636095	     -0.13927249	      0.06511275	     -0.14003511	     -0.23868278	      0.45236096	     -0.00785883	     -0.09968315	      0.13698157	      0.38532093	      0.00000000	      0.00000000	      0.01745329
     11.83333300	      2.69237085	     -0.04279248	     -0.09606751	      2.81043345	      1.19713120	      0.16963902	     -0.00325751	      0.01003494	     -0.06479479	      0.33152671	      0.05202782	      0.22150513	      0.01187374	     -0.13381243	      0.06578524	     -0.22628050	     -0.12404245	     -0.14043208	      0.08029656	     -0.15030314	     -0.23146144	      0.44598836	     -0.00929897	     -0.11752381	      0.13466291	      0.38259339	      0.00000000	      0.00000000	      0.01745329
     11.86666700	      2.69391907	     -0.04367446	     -0.09666913	      2.80796439	      1.19662095	      0.16753922	      0.00091790	      0.01118797	     -0.03250199	      0.28605286	      0.01526910	      0.21956202	      0.00312852	     -0.07388593	      0.03900929	     -0.23246430	     -0.12076198	     -0.09562609	      0.08454612	     -0.18599198	     -0.17068980	      0.45235899	     -0.00580961	     -0.17480920	      0.10839185	      0.45982361	      0.00000000	      0.00000000	      0.01745329
     11.90000000	      2.69138277	     -0.04073391	     -0.08791499	      2.80686411	      1.19733574	      0.16791542	      0.00707748	      0.00812315	     -0.02504794	      0.25323240	      0.00420210	      0.21931214	      0.00913965	     -0.08000431	      0.02809079	     -0.23525927	     -0.11498224	     -0.10674920	      0.09909079	     -0.21123767	     -0.15582273	      0.46700839	     -0.00138084	     -0.21331502	      0.10273495	      0.47870600	      0.00000000	      0.00000000	      0.01745329
     11.93333300	      2.68440520	     -0.04067280	     -0.09594129	      2.80783115	      1.19760486	      0.16717958	      0.01048479	      0.01343969	      0.00122938	      0.20741164	     -0.00326259	      0.21907687	      0.00689600	     -0.05233816	      0.02799041	     -0.23869122	     -0.11414640	     -0.09168117	      0.11118640	     -0.26247065	     -0.11446571	      0.57201650	     -0.01283984	     -0.27872901	      0.07435345	      0.61284957	      0.00000000	      0.00000000	      0.01745329
     11.96666700	      2.68254717	     -0.03874897	     -0.09197084	      2.80937623	      1.19865995	      0.16730163	      0.01272312	      0.01143267	     -0.00002845	      0.18984400	     -0.00548808	      0.21911362	      0.00966693	     -0.05600116	      0.02635254	     -0.23927327	     -0.11339552	     -0.09536392	      0.12457460	     -0.28222568	     -0.11036586	      0.56991637	     -0.02814742	     -0.29373518	      0.06926344	      0.61093264	      0.00000000	      0.00000000	      0.01745329
     12.00000000	      2.68051883	     -0.03707532	     -0.08850314	      2.80976547	      1.19924259	      0.16675022	      0.01433144	      0.00986757	      0.00299106	      0.17727653	     -0.00888759	      0.21916327	      0.01123858	     -0.05917267	      0.02363413	     -0.23999428	     -0.11184682	     -0.09933512	      0.12966997	     -0.30178656	     -0.10926787	      0.57298733	     -0.04563806	     -0.30450436	      0.06365643	      0.61159355	      0.00000000	      0.00000000	      0.01745329
     12.03333300	      2.67744446	     -0.03541981	     -0.08544916	      2.81062407	      1.20005359	      0.16615482	      0.01333988	      0.00742800	      0.00429688	      0.16741664	     -0.00973925	      0.21925075	      0.01141400	     -0.06093283	      0.02280979	     -0.24043276	     -0.11122748	     -0.10236489	      0.13443836	     -0.31914312	     -0.11105510	      0.58268859	     -0.07418927	     -0.30941501	      0.05569810	      0.61153710	      0.00000000	      0.00000000	      0.01745329
     12.06666700	      2.68098154	     -0.01015697	     -0.09234040	      2.81050736	      1.19987739	      0.16778775	     -0.01857684	      0.01300445	      0.02093754	      0.15156756	      0.00285188	      0.21846865	      0.03732244	     -0.05987508	      0.03474908	     -0.24599767	     -0.08527840	     -0.11897761	      0.14370667	     -0.38418304	     -0.15832761	      0.72857436	     -0.10437563	     -0.31342857	      0.04816838	      0.63970333	      0.00000000	      0.00000000	      0.01745329
     12.10000000	      2.68044917	     -0.01144898	     -0.10560689	      2.81265124	      1.19974824	      0.16807146	     -0.01569482	      0.00802359	      0.04431611	      0.14090666	      0.02517967	      0.21884205	      0.03566915	     -0.07647979	      0.05147829	     -0.24977328	     -0.08796311	     -0.11728099	      0.19611586	     -0.42791955	     -0.24949344	      0.84168546	     -0.14128166	     -0.32696437	      0.09772203	      0.66738399	      0.00000000	      0.00000000	      0.01745329
     12.13333300	      2.67839052	     -0.02261935	     -0.13419190	      2.81586990	      1.20031779	      0.16716582	     -0.00314218	      0.00070607	      0.10063642	      0.11965909	      0.05237563	      0.21881931	      0.02006450	     -0.07289488	      0.08727827	     -0.25677888	     -0.10372261	     -0.11616436	      0.29662034	     -0.47168591	     -0.40941196	      0.98946918	     -0.21451253	     -0.33454203	      0.24726440	      0.70400939	      0.00000000	      0.00000000	      0.01745329
     12.16666700	      2.67505715	     -0.01852116	     -0.13076459	      2.81672784	      1.20047195	      0.16845686	     -0.00215145	     -0.00329845	      0.10782705	      0.08607995	      0.05522484	      0.21883812	      0.02731010	     -0.08213125	      0.09648836	     -0.26052116	     -0.10112148	     -0.14282709	      0.35222184	     -0.47160318	     -0.44379582	      1.08305283	     -0.28265614	     -0.31444010	      0.29608281	      0.79753686	      0.00000000	      0.00000000	      0.01745329
     12.20000000	      2.67592781	     -0.02735382	     -0.13029360	      2.81727085	      1.20181907	      0.16847919	      0.01840605	     -0.00723014	      0.12187822	      0.05335773	      0.05490648	      0.21957743	      0.01776813	     -0.08539412	      0.09995971	     -0.26252623	     -0.11120026	     -0.14438838	      0.41925617	     -0.46236097	     -0.49841517	      1.17221303	     -0.37649313	     -0.29252740	      0.37468805	      0.93667117	      0.00000000	      0.00000000	      0.01745329
     12.23333300	      2.67747359	     -0.02934091	     -0.13489951	      2.82120625	      1.20533690	      0.17001671	      0.02537634	     -0.01020981	      0.12105195	      0.04054230	      0.06418757	      0.21986537	      0.01358109	     -0.07749840	      0.10925147	     -0.26311791	     -0.11360654	     -0.13575506	      0.47040912	     -0.44138596	     -0.54047555	      1.24468723	     -0.46110906	     -0.26025287	      0.43403713	      1.03583149	      0.00000000	      0.00000000	      0.01745329
     12.26666700	      2.68076091	     -0.02901170	     -0.14422499	      2.81685119	      1.20909999	      0.16863043	      0.03055491	     -0.01989825	      0.17703257	      0.00650944	      0.06073471	      0.22024616	      0.01417813	     -0.06769791	      0.10720577	     -0.26810541	     -0.11193794	     -0.12999543	      0.57459939	     -0.43866130	     -0.66345091	      1.34506850	     -0.58602818	     -0.25987028	      0.63806555	      1.17680736	      0.00000000	      0.00000000	      0.01745329
     12.30000000	      2.67736877	     -0.02460013	     -0.13690977	      2.81790000	      1.21218122	      0.17094561	      0.03531005	     -0.02631791	      0.16503195	     -0.01555234	      0.06491940	      0.22081433	      0.02256577	     -0.07328455	      0.10391974	     -0.27027395	     -0.10421586	     -0.13852036	      0.63798146	     -0.41577678	     -0.67698330	      1.53354618	     -0.66235446	     -0.26118653	      0.67743309	      1.30400737	      0.00000000	      0.00000000	      0.01745329
     12.33333300	      2.68488983	     -0.02822153	     -0.12683001	      2.81411693	      1.21323108	      0.17042957	      0.04676132	     -0.02226713	      0.17152402	     -0.04324781	      0.05308510	      0.22183494	      0.02019698	     -0.08032040	      0.08967286	     -0.27115076	     -0.10644673	     -0.13759888	      0.70622722	     -0.40120649	     -0.73860533	      1.66640813	     -0.75197084	     -0.26287033	      0.74794536	      1.46320517	      0.00000000	      0.00000000	      0.01745329
     12.36666700	      2.68056892	     -0.03011047	     -0.12599352	      2.81137540	      1.21381050	      0.17070766	      0.05531332	     -0.02721019	      0.18431498	     -0.05478581	      0.05015042	      0.22290846	      0.01943999	     -0.07294600	      0.08172061	     -0.27187193	     -0.10434141	     -0.13231621	      0.76365847	     -0.36343071	     -0.81649273	      1.74563842	     -0.83983664	     -0.27157399	      0.85406177	      1.57778052	      0.00000000	      0.00000000	      0.01745329
     12.40000000	      2.68085655	     -0.02612560	     -0.12491392	      2.80864252	      1.21342563	      0.17143726	      0.05269312	     -0.03122893	      0.19257403	     -0.06413947	      0.04701525	      0.22348916	      0.02424340	     -0.07031148	      0.07668741	     -0.27327734	     -0.09974599	     -0.12811788	      0.82004022	     -0.36221596	     -0.87017137	      1.81062327	     -0.89970451	     -0.28236273	      0.92644311	      1.67350572	      0.00000000	      0.00000000	      0.01745329
     12.43333300	      2.68005730	     -0.02264761	     -0.12809970	      2.80757215	      1.21287109	      0.17223673	      0.04760356	     -0.03388937	      0.19868566	     -0.06692403	      0.04719152	      0.22407398	      0.02669398	     -0.06327123	      0.07579836	     -0.27464211	     -0.09532587	     -0.11995203	      0.85883666	     -0.38274502	     -0.92131691	      1.86837592	     -0.94445609	     -0.29624850	      0.98796616	      1.76553461	      0.00000000	      0.00000000	      0.01745329
     12.46666700	      2.67585907	     -0.01679580	     -0.15099685	      2.80684693	      1.21272532	      0.17284256	      0.03740290	     -0.03095557	      0.21613958	     -0.02062308	      0.06689742	      0.22627857	      0.03313557	     -0.05275634	      0.08973133	     -0.27750263	     -0.08803543	     -0.10843060	      0.89747747	     -0.44873538	     -1.00379258	      1.91388336	     -0.98845123	     -0.34000313	      1.08308670	      1.84808955	      0.00000000	      0.00000000	      0.01745329
     12.50000000	      2.67512150	     -0.01417897	     -0.14360419	      2.80529533	      1.21108516	      0.17501230	      0.03920639	     -0.03344720	      0.21055833	     -0.04204962	      0.06203646	      0.22699413	      0.04068685	     -0.06123131	      0.08070805	     -0.27965357	     -0.08234477	     -0.11464018	      0.94246558	     -0.49785700	     -1.01778548	      1.97480564	     -0.96481130	     -0.36079649	      1.09735176	      1.92413278	      0.00000000	      0.00000000	      0.01745329
     12.53333300	      2.67384239	     -0.01317034	     -0.14080436	      2.80485155	      1.20990868	      0.17543298	      0.03369394	     -0.03454176	      0.20935717	     -0.05906570	      0.05960216	      0.22709328	      0.04264212	     -0.06325512	      0.07724378	     -0.28028880	     -0.08142686	     -0.11710286	      0.92362211	     -0.51971649	     -1.04035547	      1.98155918	     -0.90730994	     -0.37548345	      1.12587881	      1.94225717	      0.00000000	      0.00000000	      0.01745329
     12.56666700	      2.67842546	     -0.01637513	     -0.14885595	      2.80309761	      1.20883490	      0.17683969	      0.03491115	     -0.02047524	      0.22144172	     -0.05507487	      0.06345349	      0.22784444	      0.04027047	     -0.06024792	      0.07851150	     -0.28094883	     -0.08172226	     -0.10600530	      0.90441283	     -0.53195866	     -1.11347516	      1.98221382	     -0.83151205	     -0.36537359	      1.17399858	      1.92501620	      0.00000000	      0.00000000	      0.01745329
     12.60000000	      2.67982840	     -0.01965023	     -0.15466028	      2.80230052	      1.20717794	      0.17801185	      0.03602615	     -0.01216702	      0.22655450	     -0.05164989	      0.06865904	      0.22820519	      0.03779799	     -0.05947681	      0.08376998	     -0.28082187	     -0.08370845	     -0.10512336	      0.87364678	     -0.54001672	     -1.15661624	      1.93683926	     -0.77719900	     -0.36033273	      1.17729873	      1.91489243	      0.00000000	      0.00000000	      0.01745329
     12.63333300	      2.67972198	     -0.02243953	     -0.16055395	      2.80096755	      1.20549169	      0.17856987	      0.03650120	     -0.00803653	      0.23135962	     -0.03576081	      0.07228009	      0.22839098	      0.03548844	     -0.05747049	      0.08796342	     -0.28048847	     -0.08504638	     -0.10379721	      0.85014800	     -0.53118260	     -1.15675781	      1.93596874	     -0.76032221	     -0.35848095	      1.17243184	      1.91067825	      0.00000000	      0.00000000	      0.01745329
     12.66666700	      2.67769993	     -0.02441058	     -0.16349510	      2.79981012	      1.20471298	      0.17937426	      0.03777149	     -0.00643161	      0.23547830	     -0.02480160	      0.07507825	      0.22857134	      0.03378285	     -0.05675100	      0.09039610	     -0.28025373	     -0.08595810	     -0.10400551	      0.84938086	     -0.52356887	     -1.15049935	      1.93029024	     -0.76842369	     -0.35522484	      1.15898067	      1.90086186	      0.00000000	      0.00000000	      0.01745329
     12.70000000	      2.67452841	     -0.02758728	     -0.16723245	      2.79974416	      1.20474139	      0.17989829	      0.03683356	     -0.00222252	      0.23547204	     -0.01919637	      0.07988897	      0.22890593	      0.03204751	     -0.05731495	      0.09675053	     -0.27953652	     -0.08880336	     -0.10422766	      0.83386142	     -0.50455697	     -1.15429490	      1.91568409	     -0.77260329	     -0.35216877	      1.15074284	      1.87725252	      0.00000000	      0.00000000	      0.01745329
     12.73333300	      2.67546790	     -0.02868646	     -0.16767574	      2.79841011	      1.20478632	      0.18075481	      0.03633322	     -0.00120346	      0.23568890	     -0.01905174	      0.07952871	      0.22890829	      0.03250306	     -0.05761384	      0.09658663	     -0.27956656	     -0.08858667	     -0.10450644	      0.83390810	     -0.50323027	     -1.15459188	      1.91553482	     -0.77255480	     -0.35206755	      1.15101791	      1.87711214	      0.00000000	      0.00000000	      0.01745329
     12.76666700	      2.66868751	     -0.03106158	     -0.16537831	      2.79846053	      1.20527128	      0.18252926	      0.03544276	      0.00281026	      0.23402804	     -0.02618056	      0.08197915	      0.22933998	      0.03401568	     -0.06179675	      0.09798776	     -0.27934638	     -0.08864225	     -0.10907488	      0.83156753	     -0.44508848	     -1.18989848	      1.89237771	     -0.77501172	     -0.32219996	      1.18072974	      1.88602950	      0.00000000	      0.00000000	      0.01745329
     12.80000000	      2.66834643	     -0.03160441	     -0.16623717	      2.79653164	      1.20517597	      0.18258260	      0.03469297	      0.00278849	      0.24005945	     -0.02066324	      0.08005458	      0.22942616	      0.03344820	     -0.06295439	      0.09400934	     -0.27962742	     -0.08857007	     -0.11113094	      0.83283452	     -0.43871815	     -1.19034280	      1.89024029	     -0.77626636	     -0.31790923	      1.18139529	      1.88738810	      0.00000000	      0.00000000	      0.01745329
     12.83333300	      2.66037477	     -0.03131659	     -0.16463808	      2.79613006	      1.20519282	      0.18348321	      0.03056392	      0.00104037	      0.24319173	     -0.03000848	      0.07961098	      0.22977543	      0.03707579	     -0.06344930	      0.09162279	     -0.27984820	     -0.08687309	     -0.11297783	      0.83904985	     -0.38898586	     -1.21697635	      1.86864173	     -0.78840934	     -0.29270095	      1.21372058	      1.89553798	      0.00000000	      0.00000000	      0.01745329
     12.86666700	      2.65973705	     -0.03204828	     -0.16546862	      2.79472406	      1.20510317	      0.18391102	      0.03145818	      0.00021597	      0.24723169	     -0.02596903	      0.07825063	      0.22980923	      0.03781626	     -0.06410681	      0.08944912	     -0.28010181	     -0.08555188	     -0.11365099	      0.84434049	     -0.38456259	     -1.21632841	      1.86591312	     -0.79430327	     -0.28845183	      1.21252027	      1.89462869	      0.00000000	      0.00000000	      0.01745329
     12.90000000	      2.65951539	     -0.03200859	     -0.16523899	      2.79399718	      1.20475903	      0.18521435	      0.03389889	     -0.00081745	      0.24703075	     -0.02732819	      0.07967473	      0.22975630	      0.04054164	     -0.06363571	      0.08933513	     -0.28021720	     -0.08430089	     -0.11186805	      0.85318345	     -0.37552543	     -1.21977811	      1.85848744	     -0.80393257	     -0.28145091	      1.21750075	      1.89089122	      0.00000000	      0.00000000	      0.01745329
     12.93333300	      2.65947555	     -0.03219580	     -0.16538236	      2.79322179	      1.20428201	      0.18595147	      0.03379505	     -0.00089756	      0.24701091	     -0.02732611	      0.07965387	      0.22975829	      0.04050022	     -0.06365694	      0.08930791	     -0.28021759	     -0.08433222	     -0.11186327	      0.85312658	     -0.37546981	     -1.21984295	      1.85846236	     -0.80396217	     -0.28137137	      1.21753687	      1.89086027	      0.00000000	      0.00000000	      0.01745329
     12.96666700	      2.65953778	     -0.03257972	     -0.16556495	      2.79239925	      1.20413568	      0.18672393	      0.03376931	     -0.00092598	      0.24704567	     -0.02727504	      0.07961812	      0.22975770	      0.04056408	     -0.06368400	      0.08921373	     -0.28022729	     -0.08428888	     -0.11186644	      0.85301873	     -0.37528519	     -1.21997114	      1.85843450	     -0.80410448	     -0.28122506	      1.21761311	      1.89079044	      0.00000000	      0.00000000	      0.01745329
     13.00000000	      2.66293456	     -0.03451293	     -0.16456807	      2.79252360	      1.20439225	      0.18635343	      0.03348503	     -0.00535952	      0.25281205	     -0.03256675	      0.07952658	      0.23009807	      0.03769652	     -0.06774515	      0.08392873	     -0.28037822	     -0.08624557	     -0.10106142	      0.84926607	     -0.33862886	     -1.24916142	      1.85748346	     -0.82252101	     -0.25869552	      1.24754898	      1.88122034	      0.00000000	      0.00000000	      0.01745329
     13.03333300	      2.66342650	     -0.03546593	     -0.16427451	      2.79189798	      1.20445473	      0.18703171	      0.03380964	     -0.00509252	      0.25316036	     -0.03275338	      0.07935016	      0.23007325	      0.03846063	     -0.06777637	      0.08375453	     -0.28043723	     -0.08570244	     -0.10115298	      0.84922756	     -0.33846635	     -1.24935455	      1.85765578	     -0.82236803	     -0.25898226	      1.24792411	      1.88161954	      0.00000000	      0.00000000	      0.01745329
     13.06666700	      2.66345868	     -0.03561249	     -0.16425485	      2.79184620	      1.20443900	      0.18760238	      0.03377503	     -0.00509898	      0.25318600	     -0.03279888	      0.07933084	      0.23007221	      0.03849511	     -0.06778261	      0.08371054	     -0.28044164	     -0.08569695	     -0.10116493	      0.84924021	     -0.33848045	     -1.24936899	      1.85766043	     -0.82238431	     -0.25902800	      1.24795911	      1.88163950	      0.00000000	      0.00000000	      0.01745329
     13.10000000	      2.66354742	     -0.03691879	     -0.16416187	      2.79198509	      1.20429528	      0.18801102	      0.03367757	     -0.00539743	      0.25299195	     -0.03365692	      0.07944348	      0.23004830	      0.03916554	     -0.06769382	      0.08340968	     -0.28049197	     -0.08530169	     -0.10121428	      0.84992681	     -0.33887029	     -1.24951619	      1.85743171	     -0.82234607	     -0.25948342	      1.24838833	      1.88188797	      0.00000000	      0.00000000	      0.01745329
     13.13333300	      2.66406693	     -0.03706835	     -0.16217163	      2.79078375	      1.20367125	      0.18894894	      0.03602592	     -0.00811538	      0.25439523	     -0.04360001	      0.07736720	      0.23001376	      0.04282845	     -0.06898882	      0.07905002	     -0.28098465	     -0.08248376	     -0.10021633	      0.86522599	     -0.34412116	     -1.25208589	      1.84871750	     -0.81947559	     -0.26424372	      1.25444505	      1.88493889	      0.00000000	      0.00000000	      0.01745329
     13.16666700	      2.66293347	     -0.03795581	     -0.16174198	      2.79113076	      1.20394589	      0.18917740	      0.03411875	     -0.01022535	      0.25411556	     -0.04512868	      0.07837052	      0.23002465	      0.04220766	     -0.06859871	      0.07817694	     -0.28099991	     -0.08297298	     -0.09982373	      0.86811849	     -0.34532303	     -1.25227670	      1.84767716	     -0.81858276	     -0.26432236	      1.25518712	      1.88528454	      0.00000000	      0.00000000	      0.01745329
     13.20000000	      2.66430485	     -0.03790451	     -0.16038703	      2.79000117	      1.20421112	      0.19019901	      0.03439525	     -0.01251199	      0.25657010	     -0.05056617	      0.07657695	      0.23005066	      0.04462559	     -0.06966456	      0.07490153	     -0.28132869	     -0.08091012	     -0.09776495	      0.88565673	     -0.35144678	     -1.24839400	      1.84601190	     -0.81691829	     -0.26893027	      1.25657629	      1.88815104	      0.00000000	      0.00000000	      0.01745329
     13.23333300	      2.66433364	     -0.03965557	     -0.16014642	      2.78982756	      1.20500097	      0.19087642	      0.03325929	     -0.01296007	      0.25687871	     -0.05054862	      0.07653022	      0.23005296	      0.04480080	     -0.06966517	      0.07484001	     -0.28134041	     -0.08070204	     -0.09757402	      0.88611656	     -0.35185247	     -1.24786777	      1.84650958	     -0.81664139	     -0.26921515	      1.25646316	      1.88805155	      0.00000000	      0.00000000	      0.01745329
     13.26666700	      2.66486846	     -0.03992969	     -0.15915510	      2.78934029	      1.20544973	      0.19204082	      0.03268839	     -0.01511544	      0.25623280	     -0.05750413	      0.07637053	      0.23007635	      0.04576762	     -0.07014635	      0.07315209	     -0.28150830	     -0.07944915	     -0.09665465	      0.89355954	     -0.36165956	     -1.24434558	      1.84550759	     -0.81496677	     -0.27607237	      1.25572020	      1.88650870	      0.00000000	      0.00000000	      0.01745329
     13.30000000	      2.66477595	     -0.04185986	     -0.15867913	      2.78912298	      1.20623679	      0.19309259	      0.03219650	     -0.01564777	      0.25661115	     -0.05748288	      0.07630700	      0.23006986	      0.04611084	     -0.07015125	      0.07315744	     -0.28154604	     -0.07872857	     -0.09656290	      0.89353532	     -0.36229307	     -1.24399329	      1.84588210	     -0.81465908	     -0.27630443	      1.25557519	      1.88643284	      0.00000000	      0.00000000	      0.01745329
     13.33333300	      2.66526072	     -0.04353373	     -0.15880512	      2.78854509	      1.20633650	      0.19441088	      0.03166154	     -0.01560072	      0.25667526	     -0.05755282	      0.07636278	      0.23006282	      0.04633628	     -0.07011068	      0.07296816	     -0.28158589	     -0.07816138	     -0.09652700	      0.89335367	     -0.36263326	     -1.24362566	      1.84627621	     -0.81431186	     -0.27666137	      1.25551960	      1.88636633	      0.00000000	      0.00000000	      0.01745329
     13.36666700	      2.66575654	     -0.04521898	     -0.15899851	      2.78807876	      1.20623716	      0.19594104	      0.03128976	     -0.01557193	      0.25647733	     -0.05792365	      0.07654090	      0.23004750	      0.04668253	     -0.07000967	      0.07284483	     -0.28162091	     -0.07758012	     -0.09640641	      0.89323825	     -0.36321874	     -1.24339772	      1.84633746	     -0.81391737	     -0.27706717	      1.25541908	      1.88648686	      0.00000000	      0.00000000	      0.01745329
     13.40000000	      2.66592540	     -0.04693283	     -0.15897795	      2.78776265	      1.20617216	      0.19762484	      0.03080555	     -0.01594466	      0.25606334	     -0.05865762	      0.07696286	      0.23002329	      0.04708593	     -0.06979627	      0.07282128	     -0.28164022	     -0.07714404	     -0.09613988	      0.89349949	     -0.36436164	     -1.24314961	      1.84618632	     -0.81338200	     -0.27756744	      1.25524270	      1.88686307	      0.00000000	      0.00000000	      0.01745329
     13.43333300	      2.67302449	     -0.04772968	     -0.16279993	      2.78583680	      1.20607143	      0.20071555	      0.03493597	     -0.01652711	      0.26090935	     -0.05974562	      0.07946969	      0.22995830	      0.05048850	     -0.06918245	      0.07031947	     -0.28175032	     -0.07275600	     -0.08565464	      0.90366157	     -0.39278031	     -1.22507144	      1.83982102	     -0.79722372	     -0.28744986	      1.24160452	      1.90319157	      0.00000000	      0.00000000	      0.01745329
     13.46666700	      2.67533587	     -0.04932778	     -0.16512562	      2.78616050	      1.20612160	      0.20199559	      0.03021597	     -0.01555996	      0.26006316	     -0.06129352	      0.08216863	      0.23004344	      0.04776119	     -0.06811296	      0.07298705	     -0.28136725	     -0.07556143	     -0.08148667	      0.90030251	     -0.39731445	     -1.22222482	      1.84027648	     -0.80262054	     -0.28912152	      1.23771096	      1.89407227	      0.00000000	      0.00000000	      0.01745329
     13.50000000	      2.67900103	     -0.04969696	     -0.16721828	      2.78476929	      1.20689447	      0.20409930	      0.02980020	     -0.01306457	      0.26630389	     -0.06292983	      0.08394122	      0.22991725	      0.04894958	     -0.06796442	      0.07245107	     -0.28166875	     -0.07338856	     -0.08155128	      0.89584648	     -0.40980712	     -1.22406741	      1.82216936	     -0.79760982	     -0.29120116	      1.23069472	      1.88703438	      0.00000000	      0.00000000	      0.01745329
     13.53333300	      2.67913145	     -0.05058101	     -0.16657041	      2.78469564	      1.20729299	      0.20573744	      0.02788166	     -0.01335423	      0.26609043	     -0.06356896	      0.08536547	      0.22988210	      0.04861618	     -0.06735781	      0.07248889	     -0.28165285	     -0.07396927	     -0.08145668	      0.89664761	     -0.41071951	     -1.22405377	      1.82111903	     -0.79709937	     -0.29137038	      1.23041856	      1.88699728	      0.00000000	      0.00000000	      0.01745329
     13.56666700	      2.68051447	     -0.05020252	     -0.16938125	      2.78429987	      1.20771888	      0.20819389	      0.02629012	     -0.01071635	      0.26814418	     -0.06390717	      0.08942589	      0.22967883	      0.05122370	     -0.06599935	      0.07574976	     -0.28176925	     -0.07179209	     -0.08016610	      0.89947566	     -0.41806307	     -1.22487689	      1.80409826	     -0.79003377	     -0.29080130	      1.22527703	      1.89141504	      0.00000000	      0.00000000	      0.01745329
     13.60000000	      2.68075674	     -0.05144796	     -0.16910213	      2.78398889	      1.20790564	      0.20951993	      0.02563291	     -0.01076706	      0.26842335	     -0.06374869	      0.08996261	      0.22966123	      0.05135933	     -0.06581676	      0.07553167	     -0.28178127	     -0.07185470	     -0.08023373	      0.89933544	     -0.41814827	     -1.22492424	      1.80380555	     -0.79007619	     -0.29071930	      1.22518927	      1.89133633	      0.00000000	      0.00000000	      0.01745329
     13.63333300	      2.68199436	     -0.05231166	     -0.17245547	      2.78403068	      1.20861085	      0.21116841	      0.02426927	     -0.00884896	      0.27281913	     -0.06281959	      0.09542098	      0.22963517	      0.05299326	     -0.06722382	      0.07834968	     -0.28180127	     -0.07108174	     -0.07719510	      0.90041377	     -0.42384350	     -1.22894527	      1.78016361	     -0.78945144	     -0.28435604	      1.22540517	      1.88861408	      0.00000000	      0.00000000	      0.01745329
     13.66666700	      2.68159111	     -0.05384922	     -0.17234251	      2.78399419	      1.20874095	      0.21218959	      0.02355499	     -0.00946252	      0.27300818	     -0.06279410	      0.09548158	      0.22962613	      0.05330446	     -0.06725412	      0.07842493	     -0.28180698	     -0.07096227	     -0.07716335	      0.90020213	     -0.42416593	     -1.22904100	      1.78003986	     -0.78945051	     -0.28412596	      1.22550071	      1.88826821	      0.00000000	      0.00000000	      0.01745329
     13.70000000	      2.68318723	     -0.05366362	     -0.17375120	      2.78361387	      1.20930323	      0.21260911	      0.01988711	     -0.00838474	      0.27834953	     -0.06388236	      0.09746974	      0.22961904	      0.05501168	     -0.07022710	      0.07916995	     -0.28200349	     -0.06997322	     -0.07557605	      0.89666792	     -0.43533093	     -1.22894195	      1.76953303	     -0.78877297	     -0.28350761	      1.22752593	      1.87031425	      0.00000000	      0.00000000	      0.01745329
     13.73333300	      2.68323171	     -0.05385421	     -0.17345668	      2.78383097	      1.20906645	      0.21334128	      0.01983792	     -0.00837918	      0.27846569	     -0.06385408	      0.09753065	      0.22961614	      0.05502596	     -0.07020420	      0.07923117	     -0.28200433	     -0.06991427	     -0.07554962	      0.89662067	     -0.43540128	     -1.22892637	      1.76950621	     -0.78870164	     -0.28353145	      1.22753936	      1.87038935	      0.00000000	      0.00000000	      0.01745329
     13.76666700	      2.68489386	     -0.05449174	     -0.17221669	      2.78386359	      1.20863324	      0.21409252	      0.02059948	     -0.00669896	      0.27862864	     -0.06435062	      0.09809149	      0.22958060	      0.05552651	     -0.07005965	      0.07978403	     -0.28204616	     -0.06871650	     -0.07548356	      0.89561251	     -0.43618059	     -1.22894947	      1.76862198	     -0.78684722	     -0.28448368	      1.22794485	      1.87211677	      0.00000000	      0.00000000	      0.01745329
     13.80000000	      2.68556735	     -0.05429565	     -0.17233197	      2.78377338	      1.20833346	      0.21426679	      0.01856219	     -0.00516402	      0.28058503	     -0.06301310	      0.09735864	      0.22963869	      0.05527159	     -0.07071202	      0.07970032	     -0.28209926	     -0.06835764	     -0.07579032	      0.89571010	     -0.43723672	     -1.22546922	      1.76857679	     -0.78195822	     -0.28589035	      1.22851619	      1.87580564	      0.00000000	      0.00000000	      0.01745329
     13.83333300	      2.68556401	     -0.05434424	     -0.17221022	      2.78412495	      1.20799292	      0.21430727	      0.01857545	     -0.00516744	      0.28064739	     -0.06300698	      0.09736520	      0.22963758	      0.05530250	     -0.07070646	      0.07970979	     -0.28210096	     -0.06831517	     -0.07579219	      0.89571749	     -0.43726489	     -1.22543149	      1.76855509	     -0.78194525	     -0.28591724	      1.22852543	      1.87581750	      0.00000000	      0.00000000	      0.01745329
     13.86666700	      2.68509925	     -0.05449201	     -0.17138287	      2.78459425	      1.20785014	      0.21431948	      0.01857184	     -0.00550563	      0.28092101	     -0.06310964	      0.09735006	      0.22963935	      0.05537795	     -0.07074840	      0.08001370	     -0.28210423	     -0.06798324	     -0.07576261	      0.89604577	     -0.43756593	     -1.22496613	      1.76841750	     -0.78196276	     -0.28604048	      1.22861578	      1.87587101	      0.00000000	      0.00000000	      0.01745329
     13.90000000	      2.68508692	     -0.05440962	     -0.17130828	      2.78498977	      1.20749304	      0.21419484	      0.01861002	     -0.00548929	      0.28098888	     -0.06309649	      0.09730797	      0.22964069	      0.05539322	     -0.07076922	      0.08001500	     -0.28210531	     -0.06796180	     -0.07577012	      0.89606623	     -0.43756790	     -1.22492135	      1.76841978	     -0.78194641	     -0.28606168	      1.22863029	      1.87588023	      0.00000000	      0.00000000	      0.01745329
     13.93333300	      2.68580371	     -0.05373573	     -0.17058246	      2.78497433	      1.20720193	      0.21416662	      0.01854689	     -0.00382700	      0.28246027	     -0.06226450	      0.09557626	      0.22969388	      0.05593254	     -0.07167722	      0.08055967	     -0.28211959	     -0.06730026	     -0.07603889	      0.89505175	     -0.43628142	     -1.22329379	      1.76969329	     -0.78088785	     -0.28669217	      1.22896985	      1.87723527	      0.00000000	      0.00000000	      0.01745329
     13.96666700	      2.68579895	     -0.05370886	     -0.17045908	      2.78547825	      1.20669178	      0.21404992	      0.01854755	     -0.00381107	      0.28252492	     -0.06227452	      0.09555290	      0.22969380	      0.05596274	     -0.07168328	      0.08057243	     -0.28212003	     -0.06728030	     -0.07604656	      0.89501311	     -0.43628994	     -1.22328783	      1.76970002	     -0.78083472	     -0.28672626	      1.22898196	      1.87725189	      0.00000000	      0.00000000	      0.01745329
     14.00000000	      2.68429914	     -0.05377529	     -0.16936988	      2.78627034	      1.20667530	      0.21374552	      0.01723932	     -0.00483081	      0.28265391	     -0.06294563	      0.09491031	      0.22971279	      0.05610392	     -0.07189487	      0.08140832	     -0.28207811	     -0.06745985	     -0.07596929	      0.89510595	     -0.43695047	     -1.22299463	      1.77015211	     -0.78046719	     -0.28705662	      1.22880303	      1.87727611	      0.00000000	      0.00000000	      0.01745329
     14.03333300	      2.68138588	     -0.05291006	     -0.16853778	      2.78705103	      1.20661858	      0.21326751	      0.01488998	     -0.00672196	      0.28230807	     -0.06572875	      0.09392426	      0.22972236	      0.05648676	     -0.07203244	      0.08137144	     -0.28210356	     -0.06771101	     -0.07699970	      0.89785004	     -0.43906306	     -1.22146054	      1.76970321	     -0.78117312	     -0.28850568	      1.22796230	      1.87722703	      0.00000000	      0.00000000	      0.01745329
     14.06666700	      2.67284635	     -0.04501475	     -0.16449174	      2.78561322	      1.20650689	      0.21366759	      0.00612071	     -0.00414860	      0.28639389	     -0.07933608	      0.08874034	      0.22921591	      0.06675294	     -0.06724393	      0.07636485	     -0.28319422	     -0.05782328	     -0.08964040	      0.89655572	     -0.44492899	     -1.19585570	      1.77125074	     -0.78111097	     -0.29970928	      1.21047888	      1.88666124	      0.00000000	      0.00000000	      0.01745329
     14.10000000	      2.67284164	     -0.04504232	     -0.16442342	      2.78583234	      1.20670976	      0.21356197	      0.00610820	     -0.00414914	      0.28641591	     -0.07932109	      0.08874147	      0.22921556	      0.06676740	     -0.06724014	      0.07640387	     -0.28319322	     -0.05779921	     -0.08961448	      0.89655321	     -0.44490352	     -1.19582318	      1.77125488	     -0.78115580	     -0.29968428	      1.21044693	      1.88664577	      0.00000000	      0.00000000	      0.01745329
     14.13333300	      2.67241603	     -0.04480901	     -0.16417692	      2.78620524	      1.20684770	      0.21366137	      0.00628455	     -0.00444946	      0.28637239	     -0.07937486	      0.08872544	      0.22922124	      0.06668332	     -0.06724403	      0.07677263	     -0.28317654	     -0.05776940	     -0.08940320	      0.89634728	     -0.44490579	     -1.19580878	      1.77123027	     -0.78155223	     -0.29940696	      1.21018851	      1.88653411	      0.00000000	      0.00000000	      0.01745329
     14.16666700	      2.67238376	     -0.04477034	     -0.16420055	      2.78668056	      1.20691402	      0.21380416	      0.00632325	     -0.00446578	      0.28634941	     -0.07943251	      0.08869829	      0.22922304	      0.06668005	     -0.06725363	      0.07676737	     -0.28317554	     -0.05777727	     -0.08939232	      0.89628676	     -0.44492628	     -1.19584623	      1.77121317	     -0.78160196	     -0.29939189	      1.21016336	      1.88651739	      0.00000000	      0.00000000	      0.01745329
     14.20000000	      2.67204403	     -0.04436324	     -0.16432208	      2.78737836	      1.20708493	      0.21389573	      0.00651529	     -0.00471067	      0.28592079	     -0.07991009	      0.08884510	      0.22922749	      0.06647094	     -0.06721087	      0.07697991	     -0.28315322	     -0.05791424	     -0.08917765	      0.89581075	     -0.44511776	     -1.19610621	      1.77115368	     -0.78174557	     -0.29926519	      1.21004501	      1.88643762	      0.00000000	      0.00000000	      0.01745329
     14.23333300	      2.67128991	     -0.04505176	     -0.16512772	      2.78926753	      1.20727810	      0.21350368	      0.00424584	     -0.00529589	      0.28242691	     -0.08335344	      0.09207486	      0.22925884	      0.06390566	     -0.06635434	      0.08006094	     -0.28272502	     -0.06096093	     -0.08505697	      0.88601521	     -0.44440647	     -1.19671831	      1.77266823	     -0.78232526	     -0.29677976	      1.20763292	      1.88247790	      0.00000000	      0.00000000	      0.01745329
     14.26666700	      2.67048866	     -0.04442075	     -0.16492479	      2.78964218	      1.20728764	      0.21354220	      0.00448303	     -0.00579141	      0.28283435	     -0.08314122	      0.09170191	      0.22928611	      0.06381898	     -0.06660360	      0.08041936	     -0.28268723	     -0.06125614	     -0.08475737	      0.88560169	     -0.44437687	     -1.19665665	      1.77251539	     -0.78232587	     -0.29614278	      1.20722184	      1.88227476	      0.00000000	      0.00000000	      0.01745329
     14.30000000	      2.66900352	     -0.04427853	     -0.16452509	      2.79042545	      1.20710596	      0.21357822	      0.00417718	     -0.00688377	      0.28244410	     -0.08407205	      0.09161688	      0.22930095	      0.06386358	     -0.06677399	      0.08148581	     -0.28259314	     -0.06194481	     -0.08398832	      0.88545813	     -0.44491707	     -1.19727941	      1.77170371	     -0.78244667	     -0.29506460	      1.20644076	      1.88189932	      0.00000000	      0.00000000	      0.01745329
     14.33333300	      2.66902633	     -0.04420394	     -0.16448629	      2.79089300	      1.20693069	      0.21363672	      0.00417952	     -0.00684128	      0.28248260	     -0.08407634	      0.09159802	      0.22930229	      0.06386061	     -0.06678164	      0.08147919	     -0.28259098	     -0.06198436	     -0.08397421	      0.88547257	     -0.44489587	     -1.19728338	      1.77167662	     -0.78245639	     -0.29504879	      1.20641878	      1.88187773	      0.00000000	      0.00000000	      0.01745329
     14.36666700	      2.66902791	     -0.04329897	     -0.16443045	      2.79150815	      1.20682172	      0.21369032	      0.00382157	     -0.00644933	      0.28224359	     -0.08418219	      0.09179151	      0.22930921	      0.06357566	     -0.06665358	      0.08208898	     -0.28252382	     -0.06265982	     -0.08340984	      0.88635664	     -0.44418818	     -1.19715445	      1.77104017	     -0.78298341	     -0.29430572	      1.20588816	      1.88158357	      0.00000000	      0.00000000	      0.01745329
     14.40000000	      2.66760580	     -0.04483204	     -0.16552915	      2.79288617	      1.20677883	      0.21442329	      0.00570276	     -0.00315243	      0.28251982	     -0.08694423	      0.09445193	      0.22934988	      0.06261853	     -0.06499163	      0.08406445	     -0.28231310	     -0.06328816	     -0.08019953	      0.89249322	     -0.43364711	     -1.20127487	      1.75099001	     -0.78518626	     -0.28169105	      1.20154164	      1.87986298	      0.00000000	      0.00000000	      0.01745329
     14.43333300	      2.66742361	     -0.04479766	     -0.16525562	      2.79305409	      1.20683461	      0.21456564	      0.00582911	     -0.00324945	      0.28231895	     -0.08741827	      0.09469877	      0.22934749	      0.06249839	     -0.06490221	      0.08415554	     -0.28230747	     -0.06328255	     -0.08013616	      0.89235435	     -0.43369585	     -1.20148970	      1.75076800	     -0.78518955	     -0.28171748	      1.20167864	      1.87982067	      0.00000000	      0.00000000	      0.01745329
     14.46666700	      2.66713072	     -0.04494461	     -0.16520111	      2.79305547	      1.20712572	      0.21474725	      0.00608208	     -0.00347198	      0.28218666	     -0.08770765	      0.09481419	      0.22934629	      0.06249062	     -0.06486644	      0.08417288	     -0.28230960	     -0.06319183	     -0.08012433	      0.89210957	     -0.43375724	     -1.20167877	      1.75059455	     -0.78518237	     -0.28164124	      1.20174302	      1.87990770	      0.00000000	      0.00000000	      0.01745329
     14.50000000	      2.66537163	     -0.04569905	     -0.16493870	      2.79317638	      1.20763557	      0.21491748	      0.00632995	     -0.00501935	      0.28175610	     -0.08876042	      0.09502488	      0.22935749	      0.06229974	     -0.06490575	      0.08430389	     -0.28230752	     -0.06304857	     -0.08009311	      0.89113950	     -0.43452539	     -1.20243013	      1.75069200	     -0.78493104	     -0.28131130	      1.20188831	      1.88016301	      0.00000000	      0.00000000	      0.01745329
     14.53333300	      2.66402800	     -0.04671229	     -0.16374917	      2.79312396	      1.20806968	      0.21470464	      0.00646999	     -0.00448224	      0.28144400	     -0.09555348	      0.09422193	      0.22953102	      0.06117607	     -0.06675244	      0.08324879	     -0.28229429	     -0.06454673	     -0.08071712	      0.89016328	     -0.43806361	     -1.20797715	      1.74619607	     -0.78356084	     -0.28114188	      1.20135829	      1.88095640	      0.00000000	      0.00000000	      0.01745329
     14.56666700	      2.66398911	     -0.04687245	     -0.16387446	      2.79305367	      1.20859263	      0.21489064	      0.00637720	     -0.00452063	      0.28146669	     -0.09551168	      0.09414855	      0.22953397	      0.06119097	     -0.06678375	      0.08320159	     -0.28229615	     -0.06455377	     -0.08073410	      0.89018025	     -0.43804571	     -1.20796650	      1.74619856	     -0.78355504	     -0.28109055	      1.20132881	      1.88095958	      0.00000000	      0.00000000	      0.01745329
     14.60000000	      2.66339747	     -0.04784207	     -0.16482273	      2.79298110	      1.20876660	      0.21477490	      0.00569833	     -0.00501554	      0.28225776	     -0.09444119	      0.09345657	      0.22956370	      0.06129998	     -0.06706774	      0.08269044	     -0.28231563	     -0.06461389	     -0.08089449	      0.89025245	     -0.43759032	     -1.20747503	      1.74642098	     -0.78317334	     -0.28040046	      1.20106403	      1.88093118	      0.00000000	      0.00000000	      0.01745329
     14.63333300	      2.66036828	     -0.04795447	     -0.16463213	      2.79310022	      1.20861341	      0.21485065	      0.00634109	     -0.00771456	      0.28339978	     -0.09344324	      0.09328544	      0.22957604	      0.06135679	     -0.06710933	      0.08228261	     -0.28233456	     -0.06459763	     -0.08096886	      0.89062563	     -0.43804002	     -1.20718894	      1.74577950	     -0.78277904	     -0.27875061	      1.20069297	      1.88108507	      0.00000000	      0.00000000	      0.01745329
     14.66666700	      2.66005324	     -0.04793698	     -0.16476001	      2.79311879	      1.20825538	      0.21511813	      0.00654333	     -0.00796868	      0.28344481	     -0.09342406	      0.09334174	      0.22957402	      0.06138380	     -0.06706421	      0.08216637	     -0.28233928	     -0.06460541	     -0.08098575	      0.89066811	     -0.43808241	     -1.20720030	      1.74559061	     -0.78276661	     -0.27852543	      1.20067565	      1.88110299	      0.00000000	      0.00000000	      0.01745329
     14.70000000	      2.66001275	     -0.04803298	     -0.16475353	      2.79310667	      1.20800634	      0.21536771	      0.00651147	     -0.00801728	      0.28345409	     -0.09342366	      0.09337094	      0.22957313	      0.06137908	     -0.06704450	      0.08215302	     -0.28233980	     -0.06460467	     -0.08098395	      0.89066135	     -0.43809102	     -1.20720830	      1.74558179	     -0.78276952	     -0.27849396	      1.20067033	      1.88109674	      0.00000000	      0.00000000	      0.01745329
     14.73333300	      2.65997995	     -0.04807598	     -0.16470256	      2.79321520	      1.20786556	      0.21558344	      0.00648849	     -0.00805612	      0.28343627	     -0.09346455	      0.09344862	      0.22957125	      0.06134511	     -0.06700233	      0.08214654	     -0.28234007	     -0.06459972	     -0.08097763	      0.89066219	     -0.43812110	     -1.20724453	      1.74555986	     -0.78276393	     -0.27847511	      1.20066461	      1.88110060	      0.00000000	      0.00000000	      0.01745329
     14.76666700	      2.65991489	     -0.04794431	     -0.16468035	      2.79342985	      1.20785762	      0.21573969	      0.00578420	     -0.00796867	      0.28241340	     -0.09422313	      0.09509974	      0.22953731	      0.06037905	     -0.06610163	      0.08238779	     -0.28233310	     -0.06439769	     -0.08065553	      0.89086908	     -0.43806896	     -1.20760049	      1.74579785	     -0.78256055	     -0.27822401	      1.20060513	      1.88108446	      0.00000000	      0.00000000	      0.01745329
     14.80000000	      2.66044201	     -0.04762732	     -0.16585502	      2.79344346	      1.20769642	      0.21601875	      0.00554982	     -0.00655646	      0.28231138	     -0.09319079	      0.09512456	      0.22953033	      0.06037681	     -0.06572251	      0.08330902	     -0.28230430	     -0.06407455	     -0.07992527	      0.89047645	     -0.43633509	     -1.20716781	      1.74653389	     -0.78226816	     -0.27746673	      1.20044585	      1.88114749	      0.00000000	      0.00000000	      0.01745329
     14.83333300	      2.65985775	     -0.04709969	     -0.16606809	      2.79341508	      1.20775534	      0.21622480	      0.00606567	     -0.00651673	      0.28250917	     -0.09212264	      0.09582260	      0.22949598	      0.06032530	     -0.06513688	      0.08379995	     -0.28230179	     -0.06373214	     -0.07951809	      0.88939325	     -0.43529172	     -1.20720765	      1.74687213	     -0.78153146	     -0.27635655	      1.20029099	      1.88117940	      0.00000000	      0.00000000	      0.01745329
     14.86666700	      2.65982789	     -0.04707190	     -0.16614416	      2.79358592	      1.20735896	      0.21614942	      0.00610793	     -0.00651416	      0.28252174	     -0.09208298	      0.09581326	      0.22949504	      0.06035426	     -0.06512616	      0.08379319	     -0.28230337	     -0.06371121	     -0.07951759	      0.88934395	     -0.43525166	     -1.20720879	      1.74686696	     -0.78149054	     -0.27631843	      1.20029004	      1.88115356	      0.00000000	      0.00000000	      0.01745329
     14.90000000	      2.65779516	     -0.04649386	     -0.16675665	      2.79407291	      1.20734438	      0.21614974	      0.00694469	     -0.00795870	      0.28248877	     -0.09161780	      0.09596872	      0.22946634	      0.06079132	     -0.06477193	      0.08414222	     -0.28231375	     -0.06335222	     -0.07937492	      0.88893762	     -0.43520556	     -1.20729332	      1.74683982	     -0.78093370	     -0.27518706	      1.20017056	      1.88084401	      0.00000000	      0.00000000	      0.01745329
     14.93333300	      2.65776649	     -0.04642682	     -0.16675163	      2.79432357	      1.20747017	      0.21597964	      0.00699395	     -0.00795747	      0.28249874	     -0.09158966	      0.09599045	      0.22946365	      0.06083217	     -0.06474477	      0.08415027	     -0.28231517	     -0.06332423	     -0.07937183	      0.88894734	     -0.43517566	     -1.20727410	      1.74685441	     -0.78089124	     -0.27515430	      1.20018007	      1.88084806	      0.00000000	      0.00000000	      0.01745329
     14.96666700	      2.65776786	     -0.04635847	     -0.16678062	      2.79449974	      1.20764957	      0.21590928	      0.00702885	     -0.00792529	      0.28247980	     -0.09158071	      0.09601140	      0.22946090	      0.06087426	     -0.06471754	      0.08416368	     -0.28231575	     -0.06330960	     -0.07936273	      0.88896618	     -0.43513512	     -1.20725849	      1.74685857	     -0.78085734	     -0.27513061	      1.20019132	      1.88084615	      0.00000000	      0.00000000	      0.01745329
     15.00000000	      2.65634603	     -0.04455668	     -0.16996706	      2.79566285	      1.20778055	      0.21727976	      0.00527941	     -0.00582777	      0.27987417	     -0.08868975	      0.10162101	      0.22905658	      0.06437638	     -0.06026203	      0.08828311	     -0.28235913	     -0.05991373	     -0.07699012	      0.88976270	     -0.42712390	     -1.20315664	      1.74892986	     -0.77767422	     -0.27066726	      1.20186089	      1.87415414	      0.00000000	      0.00000000	      0.01745329
     15.03333300	      2.65636971	     -0.04456707	     -0.16996002	      2.79571911	      1.20807022	      0.21734079	      0.00527170	     -0.00579987	      0.27987569	     -0.08871697	      0.10162611	      0.22905655	      0.06438076	     -0.06026741	      0.08826285	     -0.28236087	     -0.05990042	     -0.07700392	      0.88976283	     -0.42712694	     -1.20315482	      1.74893498	     -0.77769307	     -0.27069248	      1.20187275	      1.87412914	      0.00000000	      0.00000000	      0.01745329
     15.06666700	      2.65637919	     -0.04458543	     -0.16994344	      2.79579765	      1.20829757	      0.21734154	      0.00525770	     -0.00578777	      0.27986153	     -0.08876302	      0.10164632	      0.22905593	      0.06438271	     -0.06026525	      0.08824964	     -0.28236274	     -0.05987859	     -0.07701725	      0.88976998	     -0.42714260	     -1.20315606	      1.74894153	     -0.77771830	     -0.27071702	      1.20188715	      1.87410095	      0.00000000	      0.00000000	      0.01745329
     15.10000000	      2.65631428	     -0.04448487	     -0.16984132	      2.79592417	      1.20832673	      0.21729056	      0.00530345	     -0.00578269	      0.27964587	     -0.08919257	      0.10190973	      0.22905042	      0.06429171	     -0.06020300	      0.08823725	     -0.28237415	     -0.05970709	     -0.07709479	      0.88962036	     -0.42730361	     -1.20329244	      1.74894934	     -0.77782488	     -0.27081647	      1.20201161	      1.87394267	      0.00000000	      0.00000000	      0.01745329
     15.13333300	      2.65631532	     -0.04447486	     -0.16983686	      2.79606507	      1.20808149	      0.21728175	      0.00531047	     -0.00577146	      0.27962099	     -0.08924877	      0.10193004	      0.22905009	      0.06428753	     -0.06019897	      0.08823996	     -0.28237517	     -0.05968606	     -0.07709886	      0.88956431	     -0.42732169	     -1.20333598	      1.74895034	     -0.77781089	     -0.27082614	      1.20203096	      1.87391834	      0.00000000	      0.00000000	      0.01745329
     15.16666700	      2.65632362	     -0.04444350	     -0.16982691	      2.79622193	      1.20780590	      0.21717001	      0.00531990	     -0.00574903	      0.27959201	     -0.08929552	      0.10195105	      0.22904990	      0.06428063	     -0.06019669	      0.08826672	     -0.28237510	     -0.05966172	     -0.07708718	      0.88948749	     -0.42732529	     -1.20338653	      1.74896137	     -0.77776902	     -0.27082499	      1.20205545	      1.87390072	      0.00000000	      0.00000000	      0.01745329
     15.20000000	      2.65594471	     -0.04411379	     -0.16955319	      2.79665905	      1.20761156	      0.21698004	      0.00520801	     -0.00601961	      0.27940986	     -0.08955423	      0.10204524	      0.22905420	      0.06411476	     -0.06022285	      0.08864948	     -0.28235918	     -0.05965694	     -0.07688450	      0.88919412	     -0.42745514	     -1.20360724	      1.74908112	     -0.77739357	     -0.27068349	      1.20225305	      1.87390128	      0.00000000	      0.00000000	      0.01745329
