# Supplementary material for: Simulation of Human Movement in Zero Gravity
Source: Sensors (Basel). 2024 Mar 9;24(6):1770. doi: 10.3390/s24061770 (PMC10976247; doi:10.3390/s24061770)
Supplement: Supplementary file 1 [file sensors-24-01770-s001.zip › supplementary/motion_data/15 Jump/motion.trc]

PathFileType	4	(X/Y/Z)	sample.trc
DataRate	CameraRate	NumFrames	NumMarkers	Units	OrigDataRate	OrigDataStartFrame	OrigNumFrames
0.033333333333333333	0.033333333333333333	457	32	m	0.033333333333333333	1	457
Frame#	Time	PELVIS			SPINE_NAVEL			SPINE_CHEST			NECK			CLAVICLE_LEFT			SHOULDER_LEFT			ELBOW_LEFT			WRIST_LEFT			HAND_LEFT			HANDTIP_LEFT			THUMB_LEFT			CLAVICLE_RIGHT			SHOULDER_RIGHT			ELBOW_RIGHT			WRIST_RIGHT			HAND_RIGHT
		X1	Y1	Z1	X2	Y2	Z2	X3	Y3	Z3	X4	Y4	Z4	X5	Y5	Z5	X6	Y6	Z6	X7	Y7	Z7	X8	Y8	Z8	X9	Y9	Z9	X10	Y10	Z10	X11	Y11	Z11	X12	Y12	Z12	X13	Y13	Z13	X14	Y14	Z14	X15	Y15	Z15	X16	Y16	Z16
1	0	3.213111587511624	1.239288226895667	0.2467936979662279	3.197443358070125	1.420732042757261	0.2380488427117535	3.189367523803492	1.566152510043122	0.2356450617511199	3.209773615487348	1.787004413507844	0.2391740178012161	3.196306293725814	1.751378184476389	0.2715828016586606	3.143329736543674	1.720298177868539	0.4052972767103977	3.165471009086886	1.441223616328632	0.4412443320775112	3.053464993777528	1.236115363409367	0.4040203322042124	3.065351801393522	1.140757492754299	0.4050017174884882	3.044369537540865	1.060858337053764	0.3399542394992437	3.051479211182009	1.108663707208097	0.3483523694321879	3.219052378536626	1.749455727083517	0.2061758489233579	3.256576030628151	1.716830603295613	0.08091970501241195	3.348516055930031	1.447257407399431	0.04917831540175276	3.145898194972664	1.350940866804141	-3.817994623893842e-05	3.076892741352883	1.325441285010369	0.02159545256819169
2	0.03333300000000072	3.21403104763541	1.237351033970329	0.2498339244271492	3.197776314470102	1.418929005237127	0.2419939241086705	3.189506340859656	1.564513010797173	0.2401260059728803	3.210459970777415	1.785691443819164	0.2425161710280501	3.1961509886266	1.75005786347268	0.2746376485834173	3.14130354195901	1.719518657541294	0.4071080677783998	3.165507806341516	1.439986006012566	0.4418638052356757	3.05589616856237	1.233044642305585	0.4045228082652806	3.072124839447794	1.138486577965721	0.406877904763124	3.048348960436932	1.060202616262836	0.3412192836691344	3.053901744184652	1.106831900040288	0.3472388159014432	3.22009096638476	1.748037594858316	0.2100172862842996	3.259499328088198	1.715716313716465	0.08576767943718153	3.350567080481618	1.445709797150342	0.05056911060893796	3.15106100095761	1.334421648140816	-0.0004714466621344664	3.082977468412917	1.299235911316648	0.02320066770136492
3	0.0666670000000007	3.214693616051993	1.235592656536356	0.2529666303897069	3.197943895606427	1.417194222287462	0.2459698302405301	3.189549094399361	1.562835737644629	0.2446101257671909	3.211127203225847	1.784061846413218	0.2460826973524699	3.195964648487919	1.748442245447448	0.2778984750361165	3.139218645485375	1.718475076991204	0.4091568106779822	3.164995207177855	1.438726843083037	0.4432555908442509	3.058074270722266	1.228644542297037	0.4056364648636318	3.075009668920431	1.13323375947252	0.4086968916609475	3.051489635607635	1.05443272607983	0.3425353477206718	3.056825206864833	1.100845192988527	0.3478185508324923	3.221105201063028	1.746376034765875	0.2140184220978076	3.262762219475626	1.714609688199913	0.09077103187851829	3.356064401186612	1.444207825505798	0.05213454163460646	3.163932405452142	1.316539833661583	-0.002690512467934563	3.102945747764601	1.244125213068406	0.02149642632593265
4	0.1000000000000005	3.214759675637501	1.234512370772457	0.2562888381908546	3.197720210876482	1.41608154722069	0.2500112375973678	3.189367639503716	1.561743982431327	0.2490997046392894	3.211699435457437	1.782835125861797	0.2500767322879315	3.195687932448486	1.747201739633953	0.2815595394021564	3.137005629127191	1.717853574619328	0.41167630642151	3.162935809218622	1.438270807353621	0.4458456138817369	3.05928443481506	1.22995882839972	0.4071580869355454	3.073250053884786	1.13668087087086	0.4112639681814174	3.051335928786159	1.060479763012641	0.3434223361526397	3.056465957326876	1.106143289101443	0.3489107303091019	3.222015384831868	1.74519319050201	0.21832786959527	3.266384789600552	1.714392536715512	0.09607249732688004	3.348464732098023	1.443693285600021	0.05401866559828692	3.155574139077018	1.325425519007803	-0.00455001421867028	3.097685687712926	1.304738317680895	0.01146379321678889
5	0.1333330000000004	3.21413631978488	1.233364672629483	0.2598931576878466	3.197007741666119	1.414795108442431	0.2541508823761641	3.188874999946671	1.560352348012909	0.253595545612098	3.212062499591065	1.78103175913777	0.2545895302534992	3.195250166899446	1.745422758015517	0.2857232466983101	3.13461396340428	1.716530286990165	0.4147858014411127	3.158202301759603	1.437138320083955	0.4497540034578489	3.057770361189112	1.223989032805039	0.409158148851188	3.069039473288576	1.12871938548794	0.4174963616387085	3.052392392681995	1.049496083895798	0.3485078193059135	3.056953719604512	1.093186399805089	0.3536356256030644	3.222710191945012	1.743493478705135	0.2230256358700271	3.270179865259618	1.713366710993049	0.1017543213585635	3.360887001305398	1.442822519123788	0.05920107470972491	3.177339084219416	1.305156518142737	0.005134742755993293	3.142855418850144	1.207566624450569	0.03173708550117628
6	0.1666670000000003	3.212639871886799	1.232765061905929	0.2637772477127466	3.195636301621164	1.414114868758667	0.2584012721166734	3.187968335634185	1.559625721105505	0.2580944706093189	3.212101696074737	1.779964076248835	0.259571910071794	3.194596680397366	1.744369380438727	0.2903677434859814	3.132067303171293	1.715427692477486	0.4184906720585789	3.152628408751038	1.436242859304346	0.4543602154384691	3.052831801870043	1.227579763213547	0.411421121683041	3.0625028899553	1.133666578199291	0.4233092232634791	3.052451456866902	1.0579528773536	0.3501914658604776	3.056451711504335	1.100376121510599	0.3559167547307324	3.223058107921819	1.742504397024985	0.2280870156028699	3.273477128420652	1.712137484388637	0.1077917742538725	3.362565585581141	1.441824552908578	0.06556815531961711	3.173548575927722	1.334611812539225	0.009772823242498098	3.129838251392531	1.25399535578043	0.03628318236907963
7	0.2000000000000002	3.210388643582376	1.231775708303249	0.2679612415643828	3.193673538695763	1.413078207677469	0.2627674598469734	3.186688523671986	1.558547512477382	0.262589906873367	3.211758997368103	1.778616300487086	0.2649154995409302	3.19371370673372	1.743084092298262	0.2954170419153893	3.129400830303183	1.713485215271175	0.4227046626972996	3.147838528682619	1.4342112760191	0.4593331274510823	3.047466069894122	1.223290856688857	0.4150796331768658	3.053924512770892	1.127268260677122	0.4292928829581387	3.053248863637896	1.050830355606971	0.353915165872899	3.05710475323886	1.093277605333454	0.3615413439477778	3.22299455976965	1.741172657880463	0.2334443579545995	3.275695250323362	1.709223873423795	0.1140990175072967	3.362813083450998	1.437787023185394	0.07424378002633818	3.184306821525546	1.298179338225655	0.01121350597664364	3.16220829152	1.199510738486381	0.03974294920009676
8	0.233333	3.207659048304618	1.230929770935677	0.2724121334880393	3.191298167117063	1.41225508558647	0.2672341593975346	3.185130567253031	1.557754345290706	0.2670710947442004	3.211074343778521	1.777718995545173	0.2704714545320414	3.192640458424308	1.742248314736609	0.3007373861377892	3.12669116256005	1.711981765509952	0.4272611194233351	3.143730223033303	1.432648221017247	0.4637648004033326	3.043065032313283	1.222182314992499	0.4190903482060258	3.046532445489936	1.125559680633167	0.4325253004022059	3.054715942807926	1.048645532330629	0.357792073564859	3.055087418199285	1.089124826174277	0.3687838953738225	3.222548306681503	1.740238842187779	0.238988792535177	3.276755868708206	1.706423900819258	0.1205444739863896	3.360670446741456	1.433801676578405	0.08357257597159946	3.182917877796156	1.294184252827157	0.01256957159931957	3.164069594205051	1.194098281638572	0.04384510932632221
9	0.266667	3.204818337578983	1.230087792579494	0.2770859078989216	3.188765865925009	1.411480362301506	0.2717749957133778	3.183424575215485	1.557059029569899	0.2715242305464777	3.21014833273421	1.777022284265417	0.2761159218866044	3.191445519850929	1.741589663907724	0.3062039724167864	3.124023707830658	1.710913420442444	0.4320021285554779	3.139761496285236	1.431415674148051	0.4670816453551953	3.039967247909094	1.224581714535373	0.4209141598382846	3.04213312521586	1.129130366568283	0.4327477966377377	3.054707446396213	1.051724267489652	0.3614809324834418	3.053473567298359	1.093163186973406	0.3722239809498792	3.221815524576457	1.739495084191398	0.2446205672596657	3.276917549358947	1.704563225272388	0.1270021752472229	3.356631933129492	1.431239256002693	0.09307147563524028	3.175982242570298	1.32047974419049	0.01773929048605197	3.128146520679679	1.247170218952692	0.05248686790359481
10	0.3000000000000007	3.202217139455015	1.228312329795177	0.2819336058215258	3.186382728654665	1.409756865367916	0.2763549691932736	3.181750492253405	1.555368971255383	0.2759328163583333	3.209117119337891	1.775303871927594	0.2817299310252339	3.190215500409526	1.739953687244691	0.3116904553633434	3.121480448872506	1.70890870120826	0.4367377034001432	3.135165490005791	1.428882143684297	0.4697227633047198	3.037766288646921	1.217681387616021	0.4207298417124907	3.033296261663667	1.120556019449876	0.4274283499787327	3.056644666136692	1.037208516216224	0.3660478124631783	3.052997285597665	1.08382034670258	0.3745045654047834	3.220937521176828	1.737708393708227	0.2502431907648189	3.276649082079981	1.701817324729771	0.1333627983795174	3.351421315261077	1.426644200403531	0.1032880098017431	3.189978785038706	1.270082672394619	0.02988688282400935	3.156598827713306	1.171164710256258	0.06328143860287662
11	0.3333330000000005	3.199949781831787	1.226401479493541	0.2868533923677672	3.184321302486621	1.407988504138743	0.280929476212265	3.180256208005598	1.553708808587259	0.2802791235060725	3.208113420994409	1.773776114258559	0.2872612149334303	3.18903768942996	1.738481768160652	0.3171299033374835	3.119165094557538	1.706683465555864	0.4414119685004907	3.130991767494515	1.426184346841077	0.4729375975800771	3.034949582133174	1.214691702471049	0.4208032714095082	3.025206529960165	1.118498826851762	0.4264564273489918	3.055430510171178	1.033910890944598	0.3707341912877047	3.05298079384813	1.079821259140751	0.3812252409813951	3.220044858636057	1.736083278340809	0.2557937996002613	3.276389663499875	1.699133479007036	0.1395515499660866	3.348625881380763	1.422123843255781	0.1131507235782984	3.196561572988808	1.248164474801103	0.04369294890876729	3.163927711566357	1.151052309267453	0.0670268737478622
12	0.3666670000000005	3.197967446499538	1.22481351950878	0.2917427122151683	3.182589878665764	1.406649088621225	0.2854535621476083	3.17897549450423	1.55257147873206	0.2845449841644647	3.207204975717412	1.77287801887212	0.2927253278028304	3.187960209821492	1.737592223508888	0.3225200357080724	3.117153181937558	1.704563528127086	0.446116065496801	3.126265988700465	1.423734666230432	0.4778109209943823	3.029476533254757	1.214646554674258	0.4232489910499507	3.018616037000617	1.119762579022601	0.4261975998849926	3.056063106345499	1.033702396152149	0.3763436677043215	3.051757542148537	1.080614754092504	0.3901631527152775	3.219202826150533	1.735090038849114	0.2612516959398432	3.27635804814072	1.696879018634544	0.14553366307098	3.345362322537293	1.418035707600772	0.1229337611730013	3.195443661283979	1.243805179920018	0.05620953267484095	3.164526078776624	1.145493754899156	0.06920825419695373
13	0.4000000000000004	3.196155190048624	1.223404995228732	0.2965025286085462	3.181104151332277	1.405509428153321	0.2898825056000742	3.177893777142062	1.551644362676309	0.2887118435668757	3.206382194095132	1.772151185815663	0.2981390682709464	3.186988455979046	1.736842092165049	0.3278670654915353	3.115483382948238	1.702379147361669	0.4509828866993618	3.119778135287935	1.421250731530475	0.4849590044169462	3.020820834319031	1.210270597110947	0.4316483693959544	3.008273019414237	1.116574295526299	0.4287115616631888	3.057473737583449	1.029342280018029	0.38558190979496	3.047844183313715	1.076262840694586	0.3989157086276152	3.218408622835697	1.734309498943887	0.2666020643566694	3.276362895956948	1.694902432550585	0.1512731461752491	3.3412764560141	1.414152173501237	0.1339359495161008	3.198891251590051	1.230434279697369	0.07228722005264709	3.173889553344265	1.128473561391602	0.08089463479641831
14	0.4333330000000002	3.194533930446985	1.222255932584528	0.3009828553867105	3.179858736383944	1.404552515642738	0.2941617738189043	3.177026876655372	1.55083448116989	0.2927601622551942	3.205618119702737	1.771461507652354	0.3033756386047031	3.186117488090429	1.736105347954379	0.3330443827440856	3.114168811155607	1.700865122703092	0.4558809925227486	3.112869982916882	1.419821096233097	0.4931210541558764	3.010810552048697	1.210500471319571	0.443493819357015	2.993054133252014	1.116644450815398	0.43974033652407	3.051960508621133	1.035293308462486	0.4003512608186347	3.041817566669657	1.077915318273871	0.4098641053661053	3.217647069514536	1.733619451240048	0.2717456444217742	3.276209454899226	1.693721756783715	0.1566732553003793	3.338939604880085	1.411873613885773	0.1440366968096317	3.193956714455725	1.228661494498649	0.08773042961384553	3.186345048939474	1.128506128886084	0.0994002964343928
15	0.4666670000000002	3.193238383736097	1.221414450373287	0.3050500743630812	3.178912692924627	1.403774588973577	0.2982409001357902	3.176371898566715	1.550090564635614	0.2966709401060467	3.204881758614114	1.770728976606259	0.3082991941971446	3.185331765023421	1.735291686826676	0.3379150099700173	3.113188910005702	1.700088965520764	0.4606082811119573	3.108187895379281	1.41939121720106	0.4998764670483354	3.004511758878642	1.211879718128283	0.45154421664285	2.992194074711663	1.117003678024939	0.4449324390761338	3.048797266373966	1.028242334547662	0.4102630274550483	3.03754095044597	1.078797249064539	0.4185004463310152	3.216901816673863	1.732963559441314	0.2765828584947474	3.275917110903882	1.693370146864354	0.1616596485403625	3.337503266139521	1.411185693569725	0.1516626722014329	3.18494696220657	1.233688477749977	0.09780205980334379	3.187067340965044	1.131344173524818	0.1073593471663266
16	0.5	3.192353598720465	1.22069696672238	0.308672974864686	3.178283015727161	1.403037643452648	0.3020886785919517	3.175877302376759	1.549309281817405	0.300427538826504	3.20414462433029	1.769893204099907	0.3128800008629389	3.184607904617434	1.734333437092527	0.3424456832401108	3.112483940163576	1.699310058207646	0.4650914134235407	3.104889274143521	1.418884177468625	0.5048990703947357	3.001067824522345	1.211028279031418	0.4583487633611078	2.991263681939932	1.114848632807157	0.4551818921207824	3.044522372338345	1.023400232198047	0.4230831869608649	3.036798035652238	1.077374870614062	0.4278859737739258	3.216157142279004	1.732271987665851	0.2810873782167962	3.275514124645237	1.69345586834047	0.1662249700377572	3.333105023683097	1.41093097146607	0.1584043814761337	3.176952701263909	1.236376553767214	0.1041687422565777	3.182930051450456	1.133463658149588	0.1139970844393446
17	0.5333330000000007	3.191952142279533	1.220095310862216	0.311886652348171	3.177971006744987	1.402414379496917	0.3056894908159428	3.175497454699587	1.548637094131968	0.3040163888184202	3.203413634209118	1.769168215175116	0.3171595120403857	3.183938622326535	1.733457609279963	0.3466763355616414	3.111985199630357	1.698253545782417	0.4693506563420592	3.102374264086571	1.417898934604865	0.5089802824261489	2.998976634791182	1.206709834023933	0.4670503274349916	2.985817184483987	1.110211179825728	0.4674935937881757	3.045168765313394	1.02174832871476	0.4397342932709343	3.036429743474856	1.070499367146146	0.438506023803463	3.215424924189714	1.731718412095221	0.2852837172990481	3.275043822786149	1.693708132434746	0.170402671979125	3.330867680593721	1.410827042344331	0.1645732486726798	3.180378604305683	1.232053224610183	0.109470339199981	3.173599549067097	1.133644764398789	0.1262064787973373
18	0.5666670000000007	3.191972415537293	1.219825285743956	0.3147375861030962	3.177895341855092	1.402196954645417	0.309033198120569	3.175185915435007	1.548446194617504	0.3074255876445399	3.202693934364586	1.769042114132093	0.3211462947965985	3.183318947314364	1.733189168509868	0.3506221231888875	3.111625308642316	1.697642384786449	0.4733724479066603	3.101824216286734	1.417240964107231	0.5121849023539262	2.998893383606561	1.206746572572007	0.4713519520514574	2.983837611663012	1.110612482003687	0.4739965472640068	3.046851084496939	1.024062076909347	0.4461729354274864	3.037561516920393	1.070928643371722	0.4446525270950055	3.214711387016694	1.731711328656619	0.2891803315262634	3.274523809306542	1.69405653479517	0.1742204888220637	3.330815166536619	1.410757896743482	0.1688804668979531	3.181300471406547	1.230548520512077	0.1133136910716639	3.169140939332489	1.132390521482811	0.1326271235381402
19	0.6000000000000005	3.192308350415206	1.219690963904555	0.3172907254738113	3.177905703805266	1.402134249913726	0.3121157854475285	3.174880624457471	1.548443776882495	0.310644781008705	3.201963957266374	1.769163589827263	0.3248587967974674	3.182733853231109	1.733182520677086	0.3543067566995586	3.111356667700495	1.697074133762021	0.4772046927839707	3.10242033698701	1.416450784405835	0.5147632519161249	3.000253992948813	1.20630232886657	0.4725824052145556	2.985002350083988	1.110160090643342	0.4783711320392914	3.04895301927568	1.02446209660048	0.4493073612552241	3.034803707381507	1.068916837174825	0.4522417199138694	3.213997552760466	1.731920272422641	0.2927925581392845	3.273829902842411	1.694470084036471	0.1777098106470228	3.328402980246704	1.410806692271404	0.1716802665137102	3.176529034510156	1.232778851205813	0.1152472285213712	3.160333066410716	1.136935471438836	0.1365113203934614
20	0.6333330000000004	3.192899348507769	1.21947772176813	0.3195884995863384	3.177923681954739	1.401992667703416	0.3149342968951795	3.174563954350645	1.548383222119076	0.3136653085682958	3.201236322583413	1.769287252523105	0.3282992192480099	3.182188512521015	1.733171459215927	0.3577328313300309	3.111159492393334	1.696424435825627	0.4808711550008405	3.103477661748669	1.4153936823066	0.5170025091532416	3.003019691540473	1.204379420735612	0.4742675257178939	2.986172169585116	1.108243996085297	0.4844475938937475	3.051308118069524	1.023929365033582	0.453709527221795	3.034882278696771	1.065145150806894	0.4570412901712885	3.213297796399562	1.732121006755512	0.2961258661559862	3.272972780461433	1.694938246948265	0.1808947239785091	3.3260999065395	1.411092996392633	0.1737957084024747	3.174255275275536	1.233017875350547	0.1164080741099076	3.159810904536505	1.136365062191495	0.1377202766631769
21	0.6666670000000003	3.193622524693423	1.219121256709081	0.3216602843448793	3.177934172583502	1.401728254406198	0.3174887022581657	3.174280458203994	1.548230755148899	0.3164803157176824	3.200574565677903	1.769408064731755	0.3314694499226904	3.181718661109096	1.733155892745977	0.3609006390774923	3.11102911367905	1.69582266023915	0.4843521289070751	3.103920794173427	1.414241082374408	0.519161881832705	3.005766401566774	1.201106065120827	0.4779108590242372	2.986256144390041	1.105423492552364	0.4878857506428408	3.05493415349185	1.024772631774932	0.4608220411652491	3.037247964936109	1.060448971808706	0.4593314047221521	3.21267220330467	1.732291347972479	0.2991858246155627	3.27207378504212	1.695426717344021	0.183795195917182	3.326891128832344	1.411738594998726	0.1756165619463942	3.176678700091611	1.232020424530012	0.1187930678459904	3.162686155155832	1.134090569909463	0.1386536873130393
22	0.7000000000000002	3.194407396055842	1.21876658764265	0.3235096387287076	3.178009121569468	1.401499218724602	0.3197780024467025	3.1741140607455	1.548142149693602	0.3190839944469196	3.200090598210052	1.76961485807818	0.3343444049015684	3.181386795681516	1.733264153250781	0.3637805246971397	3.110982434269886	1.69526746780065	0.4875371094814303	3.104550782303954	1.41310899444005	0.5213215861377988	3.007380411039672	1.198230626554917	0.4817650776008664	2.990583697233393	1.101074273242307	0.490327891534355	3.059430573839141	1.017478933189763	0.4667073634080871	3.040078457065359	1.057441605816504	0.4606467316343823	3.212221397408162	1.732498675346545	0.3019589239362591	3.271401535807843	1.695786236055571	0.1864139502008389	3.32962806766442	1.412292935514029	0.1767997958072377	3.179810740681176	1.231275369208977	0.1209814253907777	3.16878267625611	1.132175285007901	0.1413845443330316
23	0.733333	3.195094735916104	1.218449168948745	0.32514485260288	3.178128380766316	1.401269950045301	0.3218032552483693	3.174094962861989	1.548010608012367	0.3214723170016926	3.199825064942402	1.769643654489869	0.3368869821185039	3.181215043811001	1.73323989428318	0.3663264648323682	3.11100668766556	1.694899877294391	0.490299140780745	3.106174970093842	1.412403440129571	0.5235064112407162	3.008626756586049	1.198023004421205	0.4820434381929724	2.994082610105526	1.100754509146362	0.4916305468121797	3.060507776099811	1.015857994151501	0.4669347042785253	3.041112248676146	1.057803381029315	0.4597364761080923	3.21198706088133	1.73252728491835	0.3044232197573327	3.27105266336144	1.695851244527519	0.1887494032455699	3.331336456183848	1.412522438500999	0.1771068501826326	3.184406993399956	1.229080173315095	0.1208414729057351	3.1758087538384	1.129678173498059	0.1435750170900807
24	0.766667	3.195607211777871	1.218117658058434	0.3265912897828587	3.17828199317773	1.400971071669568	0.3235729104479747	3.174234199301255	1.547752371859202	0.3236437984554843	3.199765779169311	1.769450821632326	0.3390910316768249	3.181199994205526	1.733005250359062	0.3685294942826514	3.111096769584151	1.69507018644592	0.4926211485275161	3.109141580389348	1.412612704343105	0.5261301895519067	3.01199646788131	1.19910833361026	0.4825383778943467	2.99609248481492	1.102596812322481	0.4924349338301154	3.060735340003026	1.017288287015715	0.4668904819257194	3.03852540047427	1.057416520341365	0.4571266870906566	3.211961584856659	1.732355391137782	0.306574710217718	3.271026290823051	1.695649774619082	0.1908124551106678	3.330457499502772	1.412394559509024	0.1772478785005971	3.187655766182635	1.225692834820524	0.1206099555555961	3.178267638361374	1.127277484200505	0.1444976989542506
25	0.8000000000000007	3.195890433040083	1.217678195798318	0.3278506454665895	3.178447105292843	1.400515333323125	0.3250967274906452	3.17451388820596	1.547279314537596	0.3255988596079311	3.199892915049867	1.768966788262493	0.3409532884623047	3.181334716988616	1.732491559642589	0.3703904326342484	3.111285684454674	1.695530113056422	0.4945301465015724	3.113436423866011	1.413334666285615	0.5291391662380739	3.018201239832388	1.198995733094051	0.4862112043808071	2.99931632533994	1.103024374307718	0.4945355089293951	3.058056652502055	1.014031799800541	0.4665267466984221	3.03772962953757	1.057079768120376	0.4575547748126398	3.212118470237768	1.731908019825453	0.3084086243647224	3.2712490601146	1.695168275414133	0.1926041122026397	3.330623908588831	1.412045201647333	0.1777647854213454	3.192175219356804	1.222039986939362	0.12245200192373	3.182543742070313	1.124183972157464	0.1462307164319464
26	0.8333330000000005	3.195949219405527	1.217306692550033	0.3288985926738951	3.178617033351562	1.400129185167603	0.326383300659671	3.174899507518431	1.546865444940863	0.3273396817485688	3.200187719484331	1.76853928832919	0.3424408900947356	3.181608118732825	1.732091968747314	0.3718822521753085	3.111620032815553	1.695890200407053	0.4959883574452439	3.117555233935753	1.413940091028565	0.5315229957285315	3.024499762253245	1.19832238845876	0.4882385992480975	3.003290480494292	1.102388782942079	0.4970533826072323	3.057719237416216	1.011271888215321	0.4679156233856543	3.040671100690916	1.055207526135445	0.4586130861677929	3.212428450380572	1.731459972766218	0.3099031641535451	3.271756123390083	1.694505712052406	0.1941121989831301	3.330948347336169	1.411328113551454	0.178060739680234	3.192938263769608	1.221135811462771	0.1231435231890159	3.184300760035779	1.122930779741116	0.1471333903231332
27	0.8666670000000005	3.195805715149557	1.217023713822602	0.3297230826062141	3.178770666045644	1.399821406540499	0.3274454869678322	3.175347468795064	1.546508165423801	0.3288705998996334	3.200605471343158	1.768134429971887	0.3435703237977309	3.181991456311944	1.731769139138716	0.3730206018752024	3.112130436632397	1.695998452693586	0.4970457553187344	3.120486882364307	1.414261514052292	0.5328148811384842	3.029212727518522	1.198425285741753	0.4879389686681849	3.006339137733246	1.103674350356608	0.4975291449629111	3.058677731206489	1.010712619565151	0.4699416585185371	3.046577372502117	1.055597252906562	0.4573651448519379	3.212841641699048	1.730994206166709	0.3110682450002248	3.272409282445832	1.693761494090944	0.1953382056719312	3.331009977389191	1.410411996326793	0.1774969393258512	3.193858158476859	1.219929854532719	0.1207472172584856	3.187159430058319	1.12226421005765	0.1463706254338444
28	0.9000000000000004	3.19558047996508	1.216984581760117	0.330330892895109	3.17894374606256	1.399801904329999	0.3283009985069003	3.175824042136793	1.546479715582489	0.330197849230962	3.201103190649493	1.768112651104538	0.3444053257736644	3.182452428541482	1.731802976029125	0.3738623000461596	3.1128314809947	1.695777305236326	0.49781881626782	3.122498781225884	1.414180665245266	0.5333145433453801	3.032835928549259	1.198725172287656	0.4884222334057309	3.010722169963524	1.10383520745979	0.4990350521003071	3.060457028043635	1.009546184394722	0.4721484731176122	3.050765308018596	1.057298374052752	0.4560559791499862	3.213312764772141	1.730912844426666	0.3119442144320002	3.273080848777433	1.693497245176623	0.1963020490725209	3.330088607166942	1.410041819265212	0.1763941688979231	3.192657813644718	1.220027233757965	0.1170335259213169	3.187481984907491	1.123661929539153	0.1449026486604292
29	0.9333330000000002	3.195422308180389	1.217021319639614	0.3307549526855926	3.179166594866322	1.399846085024008	0.3289727813085529	3.176305184634562	1.54651168462401	0.3313298126785457	3.201631932410349	1.768116422334011	0.3450234611388063	3.182951434194545	1.731802692596086	0.3744779730545212	3.113710584191516	1.695020805904962	0.4984521417147104	3.123764086163011	1.413380871133451	0.5331445804157063	3.036132678242973	1.195655045378466	0.4902151179097584	3.016558001006583	1.099679095008119	0.5007399173844881	3.066751569693357	1.005860669559835	0.4767278448551793	3.051682756317237	1.052721103188967	0.4547264406516768	3.213796996023593	1.730923518157652	0.3125867129654085	3.273692318691703	1.693673332775829	0.197040309393665	3.328994676582836	1.41043052969548	0.1755340956928855	3.192195447046566	1.22139868399775	0.1147172294000901	3.1867850812749	1.124920983067506	0.143429866387322
30	0.9666670000000002	3.19537629388556	1.216814714686611	0.3310320867415228	3.17941477286256	1.399551875253471	0.3294848798399794	3.176767076283819	1.546125220957502	0.3322761462902689	3.202136000718955	1.76754944933323	0.3454615168158271	3.183440214284399	1.731206204519207	0.374902186518949	3.114694787980933	1.693631379082294	0.4989737067116053	3.124837459599309	1.411938727050914	0.5325974100993308	3.038138715308233	1.194274324558583	0.4905953967507063	3.02343685577177	1.09834093351123	0.5035187585643205	3.067432543191523	1.00291674042089	0.4771990234936757	3.054360757417425	1.053544443532739	0.4535838590386471	3.214250916035661	1.730443142023336	0.3130338341361359	3.274230415203319	1.693447242901015	0.1975867626717516	3.329287214374884	1.410459532326627	0.1752654902277744	3.192296408961233	1.221972443508815	0.1140175424659146	3.183858061791327	1.124250090960736	0.1398103361618169
31	1	3.195443518244763	1.216458841917111	0.331197607489933	3.179646494902485	1.399011444676724	0.329863302130831	3.177180378827766	1.545418775968246	0.3330476438069274	3.202564832301871	1.766536059192604	0.345749030268392	3.183873030722857	1.730168712140113	0.3751688899526274	3.115681060719894	1.691960986126128	0.4993797690271791	3.125378321466955	1.410292388190182	0.532022778524721	3.038256700442809	1.192304653391006	0.4904874017182147	3.023058809806666	1.096395495382231	0.5022046939757688	3.067831486515105	1.002101237939844	0.4762746541522455	3.056034531328645	1.050933787349695	0.4539231415960048	3.214634114177133	1.729557392963496	0.3133212011986383	3.274633331452413	1.692668952194526	0.1979718498532048	3.330640477965487	1.409975357421074	0.1755388436670945	3.194071567782773	1.220099748765598	0.114163289062995	3.192373827121589	1.117880634251164	0.1340601857760357
32	1.033333000000001	3.195556103944874	1.216374678037141	0.3312837263046076	3.179851996816347	1.398740774025478	0.3301351528025193	3.177530689775623	1.544994145253759	0.3336559446820025	3.202879394635262	1.765862663675305	0.3459099692632913	3.184212568144674	1.729496842975374	0.3753116429576521	3.116563507331522	1.690978713130122	0.4996635678693297	3.124767180948807	1.409515676741979	0.531726398633202	3.036541502651459	1.191977956035932	0.4907855943111473	3.021420660055461	1.095761259836636	0.5018525972797808	3.065493367197714	1.002997801873506	0.4745165556271572	3.056217163212234	1.05178651573574	0.4548800280525364	3.214915918940757	1.728966151352283	0.3134813743967402	3.274875235114075	1.692093747377589	0.1982222519049361	3.334147665052182	1.409950494908856	0.1760329639002456	3.1979609069127	1.221308415636207	0.1144078733482594	3.19599785316754	1.120237488260781	0.1324175164118659
33	1.066667000000001	3.195656560745415	1.216588481689624	0.3313130773825585	3.180043621833631	1.39882892418905	0.3303239964776806	3.177806329013195	1.544984674432882	0.3341124620570934	3.203052499339197	1.765727798833464	0.3459633651799108	3.184430361780984	1.729369154499858	0.3753559113642551	3.117263005808681	1.690757763087495	0.4998290484185753	3.124298444232705	1.409573537559438	0.5317844446520341	3.034343236006188	1.193975344428175	0.4912461090434752	3.020782355700538	1.097929541990745	0.5022606999287329	3.064924066705621	1.004539041385621	0.4748585487228293	3.054726635461498	1.054682734670801	0.4552508817060315	3.215073839011129	1.728864887243644	0.3135396881136415	3.27486475678006	1.691855740174567	0.1983554605081251	3.334326904169027	1.41006097433963	0.1763586101750879	3.19700271900792	1.222754535487903	0.1151007880130603	3.19443807025534	1.121456663847226	0.1336245052387073
34	1.100000000000001	3.195727269141343	1.216955575500757	0.3312929117125825	3.180232383244403	1.399120534688153	0.3304479727676851	3.178005815515237	1.545212888272608	0.3344281326156003	3.203075003693524	1.7658781572333	0.3459271540437926	3.184508639410024	1.729523577742254	0.3753204091316054	3.11772802059861	1.690793614982844	0.4998795683164498	3.124151088046184	1.409770058407355	0.5318688422095132	3.032882469730219	1.194533500167096	0.4913908288509575	3.020097185027395	1.098118435069294	0.5022590923903109	3.066402948179472	1.004346873058056	0.4767419655455009	3.054813291251662	1.054610001735248	0.4558490411670972	3.215102250499801	1.729037269640836	0.3135187349735112	3.2746524277538	1.691765367376934	0.198393117511405	3.330066141640679	1.409918124222848	0.176284792501903	3.193385166571854	1.221511955952297	0.1156662811292918	3.193104279071926	1.118600877429499	0.1327760745918531
35	1.133333	3.19581983938889	1.217382838053598	0.331235943933286	3.18044398846138	1.399502983656826	0.330521991335873	3.178141294072259	1.5455483211437	0.3346135314408327	3.202941091263527	1.766180419721463	0.3458150149623367	3.184433732978992	1.729842965976994	0.3752185125016454	3.117928868119447	1.690984097434666	0.499832613629131	3.124126493251372	1.410008862471424	0.5316748208892851	3.032383184077614	1.19510772070277	0.4907381194774143	3.01798130130123	1.099108113136636	0.499675688847077	3.067713923132371	1.00623510689698	0.4784887335407394	3.053827526517365	1.055062572058556	0.4550205645788354	3.215001405946152	1.729336992111014	0.3134385099771144	3.274419625549693	1.691792955012348	0.1983629536944701	3.329616391649522	1.409735473162973	0.1760652527024627	3.19431785445103	1.220100509086524	0.1165854338310381	3.198585652177873	1.117336690321873	0.1321713697795421
36	1.166667	3.195889715802807	1.217849564423336	0.3311558785725914	3.180635074016971	1.399958908834447	0.3305568586113152	3.178186968608971	1.545986014096585	0.3346784523902498	3.202629124168632	1.766674824544856	0.3456493312235802	3.184185905764531	1.730353270224524	0.3750693899650911	3.117845045685337	1.691287892306169	0.4997338806415045	3.123587345594502	1.410233852128528	0.5312148707724866	3.031876740652938	1.195160641242368	0.4888062796907713	3.017013812030997	1.099273413944107	0.4985887815813483	3.065983600955978	1.00418268951995	0.4799471545245154	3.0523215955138	1.053826881248548	0.4543230240552718	3.214753376615545	1.729799797366078	0.3133199591406224	3.274099105274134	1.692176683771114	0.1982864433602877	3.330255307996233	1.410016130847128	0.1756246275624477	3.195751636111549	1.21912442802016	0.117805713010032	3.206477535935584	1.115695297423987	0.1325839102925432
37	1.2	3.195775897767212	1.218194583916887	0.3310558053886762	3.180722963639479	1.400295487134354	0.330557230988709	3.178097073384733	1.546297874516	0.3346315611801691	3.202119786752569	1.767050901937686	0.3454359470418275	3.18374916423518	1.730748334461249	0.3748737691829496	3.11746812890064	1.691720075839785	0.4996038157127554	3.122307251913378	1.410621103649239	0.530769833655981	3.030523534682517	1.195288874471788	0.4874207329056133	3.015339389128184	1.099052384512262	0.498820916253888	3.064255556534299	1.003980935921787	0.4805253339603904	3.051013320465519	1.05370626595482	0.4546268314011706	3.214337837496743	1.730139332798208	0.3131701661316856	3.273545653227296	1.692832892237299	0.1981742626092523	3.328675485406126	1.410765969062123	0.1751962065439394	3.195540212266085	1.218202464279476	0.1184645310641505	3.209879443474385	1.114287256395928	0.1324250038539918
38	1.233333	3.195405250896401	1.218196712275889	0.3309323763189519	3.180646078047398	1.400223645964545	0.3305217117390064	3.177855910817688	1.546136988564085	0.3344805625217634	3.201420413030728	1.766813372724262	0.3451718155505035	3.183123216229667	1.730540548367346	0.3746205720552342	3.116800201150499	1.69209761930789	0.4994150790977857	3.121528315226111	1.411135417837399	0.5304000184710567	3.029283158794698	1.197243890883047	0.4863207299903529	3.01284606583535	1.101911164454213	0.4986776685729049	3.058975984977608	1.006345795055194	0.4801278756380619	3.04893760214407	1.055533132455018	0.4558534894987543	3.213760302776544	1.729907453289013	0.3129891239754788	3.272854177694748	1.693309886843825	0.1980412333530031	3.3265368243925	1.411439716190712	0.1752920448794926	3.196474575628964	1.217792296540511	0.1183485706977674	3.208977237794713	1.113543013927684	0.1321834575243951
39	1.266667	3.194842738495996	1.217904278155375	0.3307822016830191	3.180443266868277	1.399867631955355	0.3304483436618697	3.177462869848287	1.545706397419905	0.3342329292985919	3.200552179601752	1.766301193512117	0.3448788991158196	3.182318147264863	1.730044686051927	0.3743269204506457	3.115844766423252	1.692280795445248	0.4991506101165226	3.120962036941799	1.411455499170988	0.5300769364090058	3.028336158358143	1.198102172325889	0.4856435532411075	3.01124212218028	1.10266696015471	0.497536003118044	3.054944037352823	1.005452878595732	0.4791075034528112	3.045459331846143	1.056512036387904	0.4552962196244668	3.213037015432152	1.729413340798666	0.3127902224997727	3.272081613977439	1.693185604432261	0.1979084246816998	3.327533644985697	1.411553815789262	0.17515192361909	3.19708958796845	1.218918561313035	0.117748355634828	3.209619185464683	1.114556659749172	0.1314797461508404
40	1.300000000000001	3.194084031538143	1.217264968193864	0.3306027782417192	3.180141949002094	1.399223358083153	0.3303337108526292	3.176944955535279	1.545041539448931	0.3338959257400039	3.199540831392854	1.765657979893353	0.3445871992638579	3.181351216034328	1.729391459177748	0.3740222158340981	3.114622422892297	1.69224819547247	0.498820978347745	3.120820506398814	1.411474725245849	0.5297947991362613	3.028503395393819	1.197160763576016	0.4853550434363433	3.00998202277425	1.101633034347947	0.4959426781026797	3.051081222609899	1.002083368296363	0.4766682134129492	3.044021438057553	1.054907434189568	0.452745010711072	3.212186973122626	1.728775197736266	0.3125908472655148	3.271252191660305	1.692348866543607	0.1977887801415959	3.328891075283374	1.41081665484201	0.1743148847027954	3.196321153000773	1.219451817650561	0.1165806055822259	3.209232020443471	1.115735312181881	0.1309366817635577
41	1.333333000000001	3.193120414277143	1.216124775616971	0.3303941799916209	3.179771822163478	1.398109728017593	0.3301721666776149	3.17632972415811	1.543931364875466	0.3334762782211986	3.198420219085047	1.764632473530621	0.3443225644838645	3.180244063370037	1.728348772776557	0.3737314272619078	3.113170437369596	1.691872632839781	0.4984353270297618	3.121142588315482	1.411162332441395	0.529562088466395	3.029288372686142	1.197149853697283	0.4850814349983918	3.009391134477668	1.101914929937101	0.4940019513349088	3.046504223430364	1.001714342960649	0.4719377100820559	3.041320109556082	1.055982995227261	0.4492314347228702	3.211233813979051	1.727739239898843	0.3124039467309804	3.270437579191796	1.691030614536878	0.1976813667516832	3.326098807343345	1.409528982276239	0.1729389275646869	3.196584567074762	1.215517393462819	0.1144129999761611	3.209584381526108	1.110976858389113	0.1286538682906627
42	1.366667000000001	3.191969069316212	1.214181711553371	0.3301532414014734	3.179339720629944	1.396145588711964	0.3299542015771267	3.175587181564455	1.541914337130049	0.3329797689056925	3.197201625323538	1.762599593987592	0.344079965358588	3.17900271369155	1.726323295952827	0.3734469508307608	3.111517296405843	1.690523645470725	0.4979425939176132	3.121121343839238	1.41006450973601	0.5293264530983811	3.029859776061762	1.195799394163533	0.4851761060763339	3.007992052601809	1.101041386562595	0.4920192702681892	3.040941105790691	0.9990624084965192	0.4697727562624215	3.035666178343867	1.054814410082652	0.4470274239530482	3.210176774952736	1.725708845862228	0.3122191478553741	3.269564463525874	1.688936781249602	0.1975590252209917	3.323618334032362	1.407767264358579	0.1718203064997018	3.194505859679393	1.213988744608804	0.1127555190713012	3.203812260291429	1.109343823876181	0.12511663024157
43	1.4	3.190754041976865	1.211179838449271	0.3298564458719827	3.178869638612095	1.393086458667956	0.3296660796441712	3.174692207250625	1.538762336875833	0.3324116965890332	3.195904598554558	1.759357270657585	0.3438306514078752	3.177638172659013	1.723102647199404	0.3731404807249004	3.10972491406445	1.687882227873814	0.4973066712162201	3.120500164607602	1.407734932901239	0.5288826873269028	3.029057650068133	1.194218381794304	0.4831946373954052	3.005316128094893	1.099938160905876	0.4873885256828481	3.032805366447368	0.9972454642670662	0.4639101711620361	3.031124813212726	1.054089591246068	0.4414285787852714	3.209018137664582	1.722479695018497	0.3120059391260114	3.268704117065225	1.685980039716924	0.197378066973674	3.325221287065268	1.405354291957746	0.1712514700304057	3.194992068531618	1.213138066435715	0.11251473930898	3.201510495059929	1.10796277535733	0.1238858182519277
44	1.433333	3.189546861764351	1.207213336588999	0.3294756732558867	3.178324065852903	1.389053423207841	0.3292946366108663	3.173593180482234	1.534629564165629	0.3317775137811712	3.194525091034959	1.7551449598966	0.3435442249289922	3.176149842787031	1.71891730156103	0.3727865486893691	3.10786450775545	1.683935157930953	0.4965383073028642	3.119286027237457	1.40403457894002	0.5282318071457497	3.027194577581917	1.192927634432257	0.4784784228455455	3.004044568361553	1.099607310208606	0.4803465078252425	3.022639858334006	0.9953993852169108	0.4539311341434079	3.022044053269382	1.057598555175381	0.4311355914798502	3.207734637124428	1.718268906080027	0.3117301084665639	3.26785758565464	1.682233105613763	0.197093180339139	3.323779072932058	1.401926795175461	0.1708656691206177	3.194360193625408	1.210532826399276	0.1121740375046692	3.198057835423032	1.105879497992605	0.1227565675996957
45	1.466667	3.18831084823031	1.202591082479212	0.328989620086967	3.17758589798895	1.38432244223001	0.3288302758737307	3.172184026176597	1.529750783372111	0.3310830691634024	3.193036880335905	1.750099748904007	0.3432046829070028	3.174525138510835	1.713907957750396	0.3723743966025133	3.10600408647754	1.678744383617761	0.4957090237151372	3.117668174427257	1.399040187728423	0.5278384802178712	3.025351877206032	1.186837174464335	0.4758371283585173	3.000530662392458	1.094545045888199	0.4796335745776937	3.014207798550943	0.9905992105827198	0.4504159597695204	3.015612842186038	1.050374353806106	0.4286200782108603	3.206276434196395	1.713247451949332	0.3113639272755516	3.266919862774235	1.677725781590492	0.196666343542944	3.321551962369139	1.397282088268203	0.1706964162260427	3.192158500192047	1.203214314447021	0.1115325872313127	3.194918356688118	1.097328068355668	0.1222454052523931
46	1.5	3.186847009764574	1.198537103534724	0.3283695821411283	3.176416757334475	1.38014108579261	0.3282657811572296	3.170306119376668	1.525413224453337	0.3303346467139728	3.19138449170397	1.745518538008074	0.3427862889063585	3.172736702572476	1.709332887429001	0.3718850602721214	3.10420051400579	1.673677310002469	0.4949165446891977	3.115944383536587	1.394230592460102	0.5275887977301369	3.023468218810766	1.183092522062534	0.4744839042983646	2.996268326126001	1.091080680426804	0.478094574069854	3.009791800013912	0.9881037527785584	0.4470571366838015	3.011841980504603	1.047563035263155	0.425424080973924	3.204564938740567	1.708742341487406	0.3108736970222535	3.265642014015382	1.673944297881665	0.1960573596311842	3.323280924997278	1.393805364329794	0.1707957081613658	3.190516009083228	1.203321068029258	0.1097040863858621	3.192667379435786	1.097817131422026	0.1181186299923918
47	1.533333000000001	3.184959058520725	1.196195929534681	0.327605890230005	3.174616789177676	1.377699864674547	0.3276036846136161	3.167840659971704	1.522857986498451	0.3295399085099975	3.189521464801541	1.742707145768329	0.3422752191614964	3.170766800282573	1.706505942259558	0.3713180786344058	3.102482947790664	1.669804000029456	0.4942596460376307	3.113783468031406	1.390621699892765	0.5273240766980266	3.021788619625478	1.180155381243492	0.4749646775654702	2.992273412413633	1.08905223928114	0.4774742048375176	3.005964567136511	0.9857520368428049	0.4467375517981891	3.008307133157694	1.045851921726547	0.423739442850166	3.202536473044238	1.706029325881526	0.3102414112014178	3.263711443920776	1.671568987805224	0.1952426214148962	3.325475216316809	1.392053981964788	0.1707785462980599	3.189171989233697	1.206739823321796	0.1077938199014321	3.187357133529344	1.101571432174642	0.1142598846450218
48	1.566667000000001	3.182563070307594	1.195916564070132	0.3267063938462899	3.172065190058863	1.377461428847403	0.3268554933874164	3.16471192179832	1.522644573685101	0.3287076439830116	3.187414001058913	1.74239238207426	0.3416773245889993	3.168605728281697	1.706138511606113	0.3706895815452734	3.100835085239121	1.667895543022773	0.4938376534018236	3.111754412725125	1.388664629965897	0.5271749823925084	3.020314573539183	1.17541943212776	0.4768832925328565	2.989727509913708	1.085711372475291	0.4823604425589468	3.00341237755893	0.9835846190072722	0.4513431632303405	3.005224008429216	1.040699815426759	0.4263920560470983	3.200155083362946	1.705789555281741	0.3094708666683027	3.260933614068377	1.670829100679444	0.194222595143576	3.323174714612326	1.391175470967941	0.1706209550896724	3.185715243345233	1.207124045322307	0.106543900468441	3.182299038518736	1.102020927052196	0.1140295580415403
49	1.600000000000001	3.179673811418063	1.197459618284167	0.3257098431477635	3.168729661490282	1.379205078561794	0.3260426074362633	3.160909839347863	1.524553472419054	0.3278477549667393	3.185053133428433	1.744345986284745	0.3410175446915467	3.166261001759926	1.708041035815263	0.3700293402524689	3.099208293425781	1.668791592313822	0.4937290488231518	3.10983633769977	1.389175679333196	0.5272433705219742	3.017136044444133	1.176483148484673	0.4786389812005918	2.990481477487198	1.085951735655294	0.4862557985394799	3.003896917672013	0.9836229080513305	0.4580799967178825	3.003051341307502	1.041310900777954	0.4318581825042558	3.197423981517777	1.707761182585189	0.3085897763198184	3.257190439047839	1.671815805374151	0.1930222146072227	3.315452543541116	1.391247050940149	0.1703633424921675	3.178088464286505	1.205019905554525	0.1064496015860675	3.177891818940898	1.099619367681193	0.1152300472141083
50	1.633333	3.176460649610144	1.200604288405542	0.3246701057804125	3.16482566121448	1.382691609571477	0.3251900510138389	3.156594013864656	1.528329988845532	0.3269699406838984	3.182497483553473	1.748302649478988	0.3402927042971713	3.163782724122016	1.711947434343709	0.3693288946236871	3.09755314128254	1.672142700877616	0.4938212020507434	3.106968659208913	1.391850631849304	0.5274868794169659	3.011968464666206	1.179919531510715	0.4809569066757798	2.991309877653327	1.086304532058564	0.4896213904044841	3.005578264271406	0.9838992464599924	0.4642236817328942	3.00435341931534	1.043158807496751	0.4373174881529775	3.194431902076054	1.711682259654291	0.3076191227474736	3.252742270590695	1.674716023807045	0.1916789026992358	3.308909368592718	1.39325360223367	0.1704662774354532	3.172011446792103	1.204977724888614	0.108144719872154	3.176052383223844	1.099624671254813	0.1188785431059504
51	1.666667	3.17316797258461	1.204480197338987	0.323652747987938	3.160696865821254	1.386985962586378	0.3243251964477638	3.152062968530529	1.53298813062544	0.3260838427128664	3.179848030737618	1.753273114789756	0.3394896700139481	3.161251717669689	1.71683927361468	0.3685660992394237	3.095828498411312	1.676812118606523	0.4939111320204534	3.102912641111809	1.395622731206609	0.5278098747739739	3.0053048163959	1.184295153764886	0.4838807375413428	2.988009366304297	1.088355597596098	0.4933505281556322	3.001696377572265	0.9878241071910951	0.4678559683813008	3.004373060837222	1.04596675731649	0.4419740694243433	3.19132311032457	1.716596809110707	0.3065813834995186	3.247988789666364	1.679096984173735	0.1902402313158038	3.305904196815574	1.397222310511737	0.1706888641124509	3.168576080452287	1.209623235156212	0.1110264051844901	3.16902977450933	1.104637249643908	0.1235734956734854
52	1.7	3.170115525214913	1.207958978664165	0.3227255522624849	3.156740932184777	1.390782551787614	0.3234758591931023	3.147657934013425	1.537054295516563	0.3251987850658038	3.177241023155603	1.757575669373658	0.338589071062709	3.158770431630396	1.721085587417241	0.3677125995436566	3.094034536534393	1.681273736813051	0.4937784648223317	3.098857460031588	1.399372477200238	0.5280819891846393	2.999303218876659	1.186164258023307	0.4866204652318954	2.981512276399958	1.089193504274182	0.4977897051977525	2.969711524186791	0.9892378690882559	0.4710683789423497	3.00357160424878	1.046611296498065	0.4467815058972278	3.188273112120966	1.720856035840689	0.3054985869977134	3.243399208923225	1.683133412029116	0.1887652501852177	3.302405698258673	1.400735178185313	0.1701692076433461	3.163730028525428	1.212255536362536	0.113315668970899	3.16372857342251	1.106824938276431	0.1282620235677514
53	1.733333	3.167514774825623	1.210635331384714	0.3219497097408777	3.15324801161685	1.393596496428718	0.3226691154859033	3.14365497664171	1.539988589985824	0.324323591835313	3.174819930904696	1.760587203233527	0.3376319942721755	3.156440196323786	1.724081698403773	0.366798519311362	3.09222179553861	1.68508218302084	0.4933636338251338	3.096275426745159	1.40302616265197	0.5281460857903598	2.995139939659939	1.18968746120088	0.4874045566218779	2.976767018894848	1.093011119375805	0.4953701894647327	2.962319374510228	0.9954617031281718	0.4687314883686806	3.003191516334758	1.048853281974811	0.4481634198721194	3.185449004479829	1.723843675431456	0.3044243990552433	3.239345487900986	1.686017639639201	0.1873319717899011	3.298361792183888	1.403248381078472	0.1677558638236466	3.156830649584744	1.214665180075176	0.1138166094986695	3.156597590037615	1.111807156558409	0.1333411543867425
54	1.766667	3.165329171219463	1.212147193614222	0.3213707443252339	3.150333195321566	1.395056236395756	0.3219300056571828	3.140220725293965	1.541407839825324	0.3234665541616882	3.172694250601001	1.761865808884225	0.3367278032902324	3.154336206761321	1.725388316859087	0.3659253651991203	3.090461745017361	1.687613617899165	0.4927903922927075	3.095832415152652	1.405859397256101	0.5278845763458486	2.99315165400947	1.195948873592516	0.4864244056401813	2.983977357150927	1.098875716290859	0.4880307725306948	3.002441103034316	0.997499853113094	0.4666187725403571	3.00206203942426	1.058525475661874	0.4472982104163675	3.182967575169605	1.725130631034825	0.3034457669511444	3.235927434454254	1.687500757932274	0.1860251789277257	3.294845322024982	1.405135271437336	0.1634436483749495	3.153082717322051	1.216473983461542	0.112350435894603	3.152177864460578	1.114591356886286	0.1359829565169444
55	1.800000000000001	3.163449325099701	1.211932187064865	0.3210007689901026	3.148008421244976	1.394643319162781	0.3212752467702016	3.137423832526385	1.540804702418504	0.3226344381538165	3.170918379067885	1.76088283331408	0.3359860289162631	3.152489104300908	1.724491650061302	0.3651975270997739	3.088790187453535	1.687908131630436	0.4921967600736892	3.094527328635213	1.406470368238211	0.5273724601745281	2.991227475575953	1.197383351066058	0.4861889980517614	2.98475333163582	1.100338765095871	0.4841423564276617	3.011083122736493	0.9993687689898088	0.4629051739708778	3.001039558117166	1.061166580371718	0.4461689815070726	3.180887239955421	1.724181414254471	0.3026420847803128	3.233325721800146	1.687058729660018	0.1849208729780771	3.292986832703985	1.405190016234265	0.1589095317330752	3.151295765348103	1.21733751608382	0.1083022807211214	3.149764164187829	1.11733125712939	0.1351895018979756
56	1.833333000000001	3.161684113147614	1.210172091627217	0.3208084383113209	3.146172186384309	1.392624828048981	0.3207079306706231	3.135241625111464	1.538528424682898	0.32183140344069	3.169472929353194	1.758094641394929	0.3354566213116513	3.150878086940075	1.721838035307332	0.3646664881916258	3.087207708324147	1.685938164164763	0.4916571111723643	3.091561907708925	1.404725737790148	0.526960323678953	2.988419788441493	1.192566951609946	0.4873516808131522	2.977570161342007	1.095517916161933	0.4820045986521386	3.001835428278321	0.996864186966574	0.4569235043104257	2.994931475157529	1.056468790929229	0.4441385166788	3.179188322803696	1.721425971811285	0.3020451353950614	3.23154085320841	1.684868129519205	0.1840474551956228	3.289101109775929	1.403136333739199	0.1550148861899835	3.14770300128363	1.215695769655885	0.102786524468923	3.144906792754664	1.116474564911826	0.1300676521664333
57	1.866667000000001	3.160032694302415	1.207646291598043	0.3207365158755272	3.14477965189562	1.389895387772655	0.3202191566654479	3.133619707388549	1.535604992472642	0.321058963220655	3.168294356787793	1.754744295426841	0.3351439907463774	3.149446974583939	1.718577646825167	0.3643378468228122	3.085686609204891	1.682845922127887	0.491203252404663	3.089716710019538	1.401976075163092	0.527203674979971	2.985619090817804	1.191889985350532	0.48774941773577	2.973150954052534	1.095878200093635	0.4831385090553577	2.994560343252641	0.9966903594636216	0.4572727988222451	2.986494514081675	1.056751815534831	0.4443040334901449	3.177806995433282	1.718122469614201	0.3016480766187039	3.230499568949535	1.681946211688568	0.1833878794933497	3.284268326286315	1.399991513492895	0.1526236503166281	3.139790301506137	1.214723933586946	0.09892379389192771	3.138317933030291	1.114194770743442	0.1226139945986834
58	1.9	3.158526168232168	1.205012733650307	0.3207197647610446	3.143734254326537	1.387150302701859	0.3197933302989232	3.132387360880812	1.532747899743492	0.3203166391872784	3.1672400774631	1.751613840494227	0.3350036361397893	3.14808702137928	1.71546014762539	0.3641739570328856	3.084158126530911	1.67953851452478	0.4908325264271033	3.088924792907324	1.399104553150369	0.5279030262088219	2.983743894107443	1.190049198450018	0.4873080441805208	2.971000844411444	1.093638114109996	0.485226753428105	2.990780155048844	0.9948797083841737	0.459088086087108	2.98440858196202	1.053655336565176	0.4468479818780903	3.176597871479284	1.715066686764722	0.301408353705783	3.230037095780168	1.679431696995861	0.1828945021957946	3.280401519641548	1.397263306657646	0.1518005418786496	3.132644910588283	1.214699452861274	0.09632883362468266	3.13423175676721	1.111057567488659	0.1135820073382963
59	1.933333	3.157119662833623	1.202912328890183	0.3206838094220953	3.142775516061121	1.385067623747649	0.3194106462602971	3.131241457468539	1.530673297221658	0.3196025208983642	3.166103748220825	1.749492327838082	0.3349788266498708	3.14664925885177	1.713282200742102	0.3641300649665	3.082534564116722	1.67730010226543	0.4905923351625828	3.088286232203988	1.397190922127947	0.528446756229128	2.98267184043168	1.189536877249162	0.4861441932052857	2.967034193707878	1.094145997262027	0.4846011400845185	2.988462015620867	0.9970101626179023	0.4571076103798619	2.98372046615505	1.053378207987865	0.4476999397673515	3.175345317494387	1.713014085306708	0.3012720259889167	3.229758270465114	1.678176148789368	0.1825111799351178	3.281390296035563	1.396252040810483	0.1517826969173908	3.133282135440815	1.216336949333312	0.09456616534173488	3.122619258509135	1.116385582766962	0.1087417969455308
60	1.966667	3.155522387510178	1.20168017491783	0.3205575345586252	3.141495986670911	1.38397366599329	0.3190501702188414	3.12980011863575	1.529691220741797	0.3189136552613432	3.164647037080739	1.748636569680025	0.3350071984156072	3.144969577313628	1.712368929607996	0.3641579175652533	3.08071453787016	1.67646978336618	0.49052205886092	3.087834500392255	1.396359968176194	0.5284727667603961	2.982497981109983	1.188248954186289	0.4861708332732584	2.963896470885166	1.093353610504721	0.4828377038602915	2.988518197100248	0.9983272905376936	0.4542486865668026	2.983616146095968	1.052236125134258	0.4471033585783693	3.173798135850777	1.712173475592703	0.3011810862913428	3.229020913846296	1.677768511342145	0.1821846984340586	3.28267926628874	1.395935978938651	0.1517575146514684	3.134435098810383	1.216823414565999	0.09336033287313607	3.12076046101661	1.117038124096399	0.1075131694185956
61	2	3.153314748762488	1.201546209156569	0.3202874571972044	3.139498765468535	1.384106979962108	0.3186910630381299	3.127726422455828	1.530034068652996	0.3182460912439422	3.162659939480862	1.749235428267937	0.3350331555519726	3.142908571454976	1.712926416701503	0.3642077513590574	3.078587972290527	1.676685652604999	0.4905925232746393	3.087162445228023	1.396002471156994	0.5278222903909127	2.980442331475492	1.189031218052256	0.4850613886916641	2.963342770923011	1.093534683904758	0.481788051124443	2.989438348342331	0.996474409100168	0.4550482241813948	2.981932442443376	1.053077878813423	0.4454967342053642	3.171739597209672	1.71273024587222	0.3010825389679315	3.227120101903029	1.678080862809703	0.1818670011020077	3.28431639672182	1.395601321594482	0.1515372662613848	3.135709196792425	1.216482638328038	0.09245685264668499	3.118907098796321	1.118520241738456	0.1054641686103408
62	2.033333000000001	3.150092179084325	1.202952634737333	0.3198476133674789	3.136551606364387	1.385916387388891	0.3183157530966549	3.12486785885229	1.532157052793633	0.3175954892266617	3.160023462795727	1.751811055855645	0.3350221240434448	3.140394489663747	1.715435955235233	0.3642422695271227	3.076079662071301	1.678018896416091	0.4907436404462505	3.085145382636928	1.396201267785068	0.5265652979653673	2.974815835381409	1.18962308956186	0.480750601538302	2.959272331498131	1.093583721463139	0.4779916210642104	2.98876761465741	0.9950370357463605	0.4551102509894141	2.97614984258113	1.05150744406402	0.4431322116564528	3.169055672999393	1.715222837663114	0.3009423837819423	3.223625312547019	1.679927083559649	0.181533155118313	3.281049244083198	1.396348857757946	0.150419503702074	3.131927899720139	1.216081887377153	0.09141187421035181	3.108142861228378	1.121279584888461	0.1036251085077607
63	2.066667000000001	3.145858175413166	1.206391610939472	0.3192466771692792	3.132854897714509	1.389899069568761	0.3179118812962361	3.121374190420136	1.536558663189622	0.3169575427273448	3.156826881278705	1.75691042953562	0.3349765242772652	3.137486774460045	1.720380350671237	0.3642482788545959	3.073209319735892	1.681206385857201	0.4909049896039238	3.081304412242101	1.398152541258708	0.5253440900768178	2.965449024075271	1.194310738496953	0.4734632018599404	2.949021763074199	1.097710437190664	0.4678385635530165	2.983183529041796	0.998873020661683	0.4497018431424982	2.971327881519643	1.055460071487958	0.4384282386748704	3.165842422892846	1.720240260641773	0.3007569033724846	3.218890539548515	1.683995652344526	0.1811920870947046	3.266783827651936	1.399327708890673	0.1485198296134306	3.108385752698376	1.224253447091095	0.08949768420735009	3.071784208539775	1.129872370339325	0.1030447462045678
64	2.100000000000001	3.141509544813334	1.211660417401524	0.3185442574307774	3.129113656065252	1.395702365592035	0.3174729119824282	3.117668412803954	1.542734302752654	0.3163281306514126	3.153389561608962	1.763706055993555	0.3349052057622475	3.134384037018964	1.726983565622844	0.3642122240684304	3.070135319491146	1.686272310964835	0.491006065511903	3.07817917060609	1.40246925359499	0.5248933772411543	2.957500390484685	1.20256308388106	0.4668349172746499	2.945129338684121	1.104521975166669	0.4593913655978855	2.982346678931051	1.003461606001285	0.4395154543970884	2.970123811861238	1.064570751242549	0.4321704482268415	3.162415691076943	1.727017821519598	0.3005339482322214	3.214202114819159	1.689809723977412	0.1808680788478212	3.258837959344003	1.404509847525873	0.1471860835002183	3.095724599929536	1.23642938443144	0.08803232357255794	3.060676287357579	1.139512808313388	0.1050787589578609
65	2.133333	3.13771804306611	1.217475752688684	0.31780408965839	3.125754933943927	1.401939504278235	0.3169910062038706	3.114122419273954	1.549241162456876	0.3157028718493288	3.149996219842029	1.77065733945147	0.3347306578801183	3.131279713309807	1.73379224245441	0.3640524945857228	3.067042474297271	1.69238701331825	0.4909230028940629	3.076758019863596	1.408366333497796	0.525201720903762	2.952953064328628	1.211878422844467	0.4628197704594317	2.938740830836423	1.114715787750861	0.4506909648921193	2.978035251813566	1.013785578977256	0.4264679974203908	2.972465555553567	1.075049857439665	0.4284312480759471	3.159054640581408	1.73396218320016	0.3002298465745212	3.210315252214749	1.695679562733009	0.1805328110927757	3.2558644127665	1.409557860374531	0.1464306082305319	3.091086602461689	1.241798570079895	0.08771836000258139	3.064049967308392	1.141842772302803	0.1071498967373187
66	2.166667	3.134679747671508	1.222501549792851	0.3170848772687493	3.122844333192704	1.407236815681705	0.3164607083937502	3.110959264151537	1.554737894927086	0.3150779370091892	3.146809003138665	1.776549057929424	0.3343801916487067	3.128306299221324	1.739582323325934	0.3637008081683147	3.064091309770337	1.698134134673468	0.4905950869976288	3.075119814546787	1.414110638706278	0.5255231538493946	2.94980477819569	1.219978774077338	0.4607209564165834	2.931910232035952	1.122768734425849	0.44874880437564	2.975374530230633	1.023198463045355	0.4206641564957357	2.97320897526001	1.083058435302476	0.4275090332743179	3.155920126486752	1.739816396367163	0.2998022839146868	3.207144190333823	1.700895272319744	0.1801391030572296	3.251457696701861	1.41432855322637	0.1458095107856194	3.086210357622078	1.244929330436653	0.08842082254549301	3.065988645402452	1.142872286688359	0.1089026484285895
67	2.2	3.132403681597439	1.225339180481948	0.3164375311899155	3.120381955967748	1.410070478761422	0.3158811759947169	3.108315733658245	1.557587260698984	0.3144502894605983	3.143953434048477	1.779457725703255	0.3338261248887279	3.125567639280757	1.742470477603758	0.3631292830613167	3.061401031758506	1.701230589872092	0.489983501231903	3.071468439306365	1.417312968698003	0.5252956079947627	2.946355479028197	1.225288570486313	0.4584235692425357	2.925421192769042	1.12858694915738	0.4492075707038442	2.970894374678497	1.033018185313707	0.4149191055433619	2.969019980676036	1.091917659755645	0.4250381659193558	3.153134284009078	1.742719458231721	0.2992374238862626	3.204551409649969	1.704087059041307	0.1796635148422923	3.249425805317749	1.417933112620887	0.1452086123310561	3.085998539226289	1.248220356782689	0.08867105606921359	3.068130056163802	1.146712598283056	0.1108438520389803
68	2.233333	3.130813955475754	1.225039530113139	0.3158851035378327	3.118374877406944	1.409436985641036	0.3152539082217655	3.106253672856573	1.556706796580152	0.3138175109700501	3.141478349420848	1.778169028595995	0.3330604971472019	3.12311385187401	1.741242279227646	0.3623304897863815	3.059025321680957	1.700323301694007	0.4890738117558337	3.066004669558009	1.416673510591756	0.5246638760080811	2.942854005004309	1.222160347737829	0.457719331652412	2.917229442845893	1.127178135982303	0.4486754163609056	2.964158568574849	1.031511111025996	0.4183279304105231	2.95914387902214	1.092778900538225	0.4276914451193385	3.15075190854532	1.741508051274379	0.2985348882845385	3.202482654134597	1.703686388546373	0.1791076985611283	3.248334592578583	1.418331082988972	0.1445491413110507	3.082947760728861	1.251586163237426	0.08878977329557726	3.072119600879385	1.149810000387994	0.1119873413406202
69	2.266667	3.12985321573548	1.221718624247597	0.3154100277925121	3.116841290734269	1.405527268606015	0.3145803740461857	3.104784925339093	1.552345313971212	0.3131777574008739	3.139378683929886	1.773090578190284	0.3320783885558606	3.120951898136046	1.73628782596399	0.361302682973809	3.056963767496268	1.695916528957154	0.4878719854971048	3.061028913197383	1.412882791835996	0.5241542779833626	2.939768624171061	1.216412712320454	0.4574207759943364	2.910333749851718	1.125298946581939	0.4390212972122068	2.964906263033498	1.031301878216409	0.4226075659516931	2.965775831882557	1.083342263633812	0.4219666014554766	3.148779634948888	1.736557560198954	0.2976983101227624	3.200981965620787	1.699673777592921	0.1784805564628945	3.246127803221079	1.414901843228134	0.1441645296535362	3.082364727701993	1.246151833718832	0.08836709220690248	3.064235342292607	1.145733092090341	0.1098165130343015
70	2.300000000000001	3.129369801727909	1.216818232444918	0.3149664492882822	3.115753859544792	1.400004662495982	0.3138650289782684	3.103842831390272	1.546371774964525	0.3125302310349578	3.137607766290535	1.766496202431734	0.3309299249028839	3.119051630160661	1.729837514347968	0.3600972785334581	3.055151731380194	1.689890138045208	0.4864465946380504	3.059136536646078	1.407852289427687	0.5242439604313007	2.938145651020636	1.211596221346185	0.4571578055051777	2.907273950947769	1.122729878188755	0.4308434399269187	2.957681347044156	1.027524133756692	0.4227351567115152	2.965970801103311	1.077126025533418	0.4174698289400403	3.147179794746228	1.730042615257962	0.2967661026671549	3.20010921612713	1.694026444979311	0.1778157722218274	3.245922108931153	1.409730060661728	0.143931104899046	3.085684830831015	1.238416440131132	0.08854704556968628	3.05346659779077	1.139147006000102	0.105683045440964
71	2.333333000000001	3.129107409741373	1.212092262901451	0.3145048176131211	3.114995951757832	1.394808694262386	0.3131170410118931	3.103248243745504	1.540861640298389	0.3118750215058399	3.136075477175505	1.760679091571161	0.3297450092305771	3.117345312281834	1.724143837200624	0.3588364624165112	3.053453678959781	1.684225640779342	0.4849495369741252	3.060118161781507	1.403153391935451	0.524696116195936	2.936548891101723	1.211644491490859	0.4560313476987538	2.90341707962286	1.125849195142812	0.4262168889010194	2.938774173299553	1.029616978655668	0.4264500314300376	2.958656880229949	1.078273105139381	0.4132198015243682	3.145865599711521	1.724220160945477	0.2958257883395521	3.199780896264218	1.68880401916484	0.1771802242586742	3.246126123773805	1.404614981680266	0.1437210963749724	3.083535264588761	1.236729521751875	0.08909525247021631	3.045773592420456	1.139971084790599	0.1036533484795371
72	2.366667000000001	3.128726998808898	1.209104801088224	0.3139723909494969	3.114308998938147	1.391577386610731	0.3123464559069477	3.102720701450372	1.537474400936318	0.3112124759196879	3.134647877878988	1.757215911159177	0.3287025366174802	3.115729988539866	1.720708545538404	0.3576776087528655	3.051656295551639	1.68039701815343	0.4835337307524242	3.061970867759905	1.399832695352245	0.5251459849543794	2.934857498395721	1.212133387426758	0.4555020500830481	2.899398627991693	1.126186819563166	0.4235099923149689	2.935242241949351	1.03120641383182	0.4199986489323363	2.949922204105046	1.084727473237471	0.4012920423107069	3.144707287551935	1.720767627988216	0.2949946383564739	3.199678780128213	1.68571003461321	0.1766556348052776	3.244111160267762	1.40111184618552	0.144776841064858	3.081032180241858	1.231337172801992	0.0900709693295263	3.041185760311568	1.133694536437811	0.1008241854193108
73	2.4	3.128152466113917	1.209227374802333	0.3133285416841997	3.113560164539321	1.391692124302062	0.3115625578223303	3.102077203118539	1.537602878184639	0.3105428133712294	3.1332450816624	1.757460539267707	0.3279228421813974	3.114137670515052	1.720825516567225	0.3567260170370636	3.049571042232424	1.679740479169495	0.4822146194198209	3.062094714075599	1.399269557088783	0.5252877665487025	2.93279733006244	1.21126672600727	0.455994097533957	2.894926634999289	1.1292948996282	0.4259808375033118	2.921135021767412	1.045534620286377	0.4080244789420874	2.954642953611204	1.084567842819732	0.4012916336997105	3.143622220340572	1.721105745689279	0.2943561562803088	3.199599809016361	1.686501858389069	0.1762891670306292	3.24491316874459	1.401880699381596	0.1481908595855601	3.084654634964029	1.22983374325015	0.09178333059013018	3.04008180920915	1.134210876445293	0.09906066265665775
74	2.433333	3.127385043972551	1.212450116059353	0.3125849561141198	3.112677438351751	1.395093570783404	0.3107784011093977	3.101232752546736	1.541149774627796	0.3098663110610069	3.131846232746249	1.76123075857422	0.3274507264691234	3.112545546140923	1.72439399823218	0.3560321632368167	3.047084739532079	1.682444378688181	0.4809368794190951	3.05979107003848	1.401962151598128	0.5258480778977492	2.928884087211979	1.215794013922762	0.456510475450487	2.89753043442623	1.129445399011784	0.4359244099804715	2.925716897494826	1.049690811199953	0.4229904110944416	2.956550848081352	1.090167696252986	0.4019191493642842	3.142574006989413	1.725000839124707	0.2939495233216914	3.199442100638903	1.691071796352612	0.1760899466561251	3.248353356345866	1.407244290449734	0.1535878327795151	3.08798776230211	1.23740709543027	0.0930538299713196	3.045179864507663	1.140456626091534	0.1002100446242214
75	2.466667	3.126591778260595	1.21768127606792	0.3117871931183009	3.111734903299688	1.400641118327806	0.310006700492078	3.100243747377778	1.546948959778652	0.3091826400730965	3.130491527276345	1.767361977347782	0.3272516381754972	3.110984015339791	1.730350079390434	0.3555857828686864	3.044223245493162	1.687920897488587	0.4796442966259655	3.057736552026829	1.407711775388122	0.5278826884458063	2.926263331787156	1.225889079580291	0.4574918521322888	2.901039989096821	1.136848536860037	0.4341051242551654	2.933917075170362	1.05956499322792	0.4249470914986888	2.961048512949328	1.108831781682247	0.4051339532667755	3.141576741060123	1.731188925502477	0.2937604617593736	3.199242361724234	1.697983502999351	0.1760258716202439	3.260352942474971	1.415522105142444	0.1597263784061879	3.094353090299458	1.256919279817663	0.0951064064282794	3.069590299466003	1.161846116756212	0.105873052336468
76	2.5	3.125932023927312	1.22359572252708	0.3109541685443356	3.110850520110507	1.406905631495897	0.309250953898504	3.099221903536439	1.553490451833307	0.3084897901338705	3.129208466788969	1.774290569134365	0.3272065722045893	3.1094897410287	1.73720166438556	0.3552950313313892	3.041126665755633	1.695227986376329	0.4782635111073652	3.059537299516555	1.416516153519037	0.5319022135739944	2.932309074987979	1.229092414236718	0.4681601138707134	2.913800725849847	1.142804165983266	0.4375812519811133	2.937723938921168	1.063754417386696	0.4166291993851451	2.963118561566737	1.111275195178026	0.4152688031766119	3.140639149200063	1.738057698410076	0.2937151792749337	3.198977806243102	1.705214796012339	0.1760290840659552	3.269003882666288	1.423678448984045	0.1634370517048964	3.106307004507366	1.261999831950589	0.09515593765362573	3.088741959086863	1.166280797248082	0.1105793473465968
77	2.533333000000001	3.125406487652893	1.229326162452736	0.3101037936303562	3.110090887983839	1.41291073049388	0.3085126636150209	3.098264185255164	1.559715228470427	0.3077849761368292	3.127990207716954	1.78082978657124	0.3272569458305147	3.108085896442522	1.743739884428746	0.3551144935225274	3.038008025470694	1.702837488287367	0.4768832672332092	3.064263215368489	1.426451171303043	0.536070421665728	2.941673620323977	1.236509078525407	0.476996538015981	2.944017041573742	1.151315467104837	0.4641849983733373	2.978913411243552	1.067602009140317	0.4386331365554429	2.973905524253051	1.114026251650183	0.435354301498164	3.139746190573049	1.74448402906622	0.2937688359736324	3.198391957679022	1.711538658981149	0.1760596446890158	3.273133004407064	1.430777542610398	0.1637973599796976	3.10742598792135	1.270754606822673	0.09259269330990623	3.08879912220003	1.175654645064544	0.1111867358395875
78	2.566667000000001	3.12492788869833	1.233631805354416	0.3092791648111122	3.109415486410127	1.417289978926852	0.3077943877414607	3.097418975598198	1.564164167072802	0.3070650585997351	3.126789140303684	1.785372739321608	0.3274186118190773	3.10677384113409	1.748266397442551	0.3550620522696092	3.035102510293233	1.708172623879724	0.4757605811765276	3.065686371509878	1.4326302650065	0.537184567338286	2.939610505324856	1.250958915331256	0.4616867338918086	2.935703450477777	1.161482617298376	0.4541260007544361	2.988130387093487	1.0985929214942	0.4473454872124312	2.981542263229799	1.138384107555667	0.4333271646444271	3.138853269290462	1.749001311317887	0.2939164950746821	3.197152226611963	1.716460854408769	0.1761201757757081	3.281304884987974	1.437625941226069	0.1626996968909673	3.112107411108203	1.281290558932568	0.09035272549049439	3.092276599286392	1.185815389689601	0.1091356776499458
79	2.600000000000001	3.124478531824569	1.235442187430361	0.3084971324986405	3.108809902053461	1.418811594263132	0.3070913704813386	3.096726615209718	1.56544805878379	0.3063255103160947	3.125580585282622	1.786333563459006	0.3276423835623278	3.105564532310297	1.74918174901372	0.3550946561470209	3.032602850569274	1.709498457440542	0.4750110946134765	3.065680287603031	1.434234405043037	0.536293300834683	2.932688233319109	1.264528292028289	0.444377482957674	2.892990481667924	1.184631412911957	0.4208049421654194	2.957188766337973	1.121330004403708	0.4288642710453622	2.973009490674002	1.153958025900353	0.4144436418658509	3.137939994317535	1.750114124925897	0.2941095616148643	3.195130948707369	1.719019542891495	0.1761987403064818	3.286780062393288	1.443541133810789	0.1614988909111292	3.112868076747401	1.295297540315055	0.09119912971075916	3.090314413301963	1.197851215065681	0.1106665843982033
80	2.633333	3.124295865965243	1.234400015039827	0.3077186905256186	3.108434848991493	1.417132837944942	0.3063879892368021	3.096311450480575	1.5632331818308	0.3055601857463006	3.12445674933038	1.783438870458573	0.327792145950666	3.104522481205513	1.746277548117486	0.3550841359161286	3.030660119731611	1.707179541683587	0.474517396391081	3.065091599829047	1.432102945935158	0.5345221300807164	2.927048530450297	1.274884838416577	0.4303926657615359	2.870776983082175	1.211642179367903	0.3816236825239621	2.956410398561695	1.174540095081622	0.3931434714078489	2.977337891230006	1.185260337069509	0.3849109876907564	3.137099674871939	1.74747011907943	0.2942458101901924	3.192873890534099	1.718197958758839	0.176256114865952	3.286683873726483	1.446516595064218	0.158983521682038	3.093076453891484	1.320940791357259	0.09334332007279503	3.052561306823086	1.231602796339027	0.1124850817847226
81	2.666667	3.124478783317909	1.23130522989224	0.306883729065393	3.108408283983807	1.413306324277305	0.3056634579273814	3.096250702847654	1.558799530506137	0.3047617794331055	3.123544634664642	1.778285223062932	0.32772591382438	3.103709669191844	1.741160616678477	0.3548763921513313	3.029311789202719	1.702158499444132	0.4739430462094852	3.060970374522331	1.427072990026754	0.5322843432437132	2.924301140669562	1.271260843976794	0.4230708300895342	2.868244845005007	1.211455550954182	0.3654364087394869	2.96022339872453	1.177215512601121	0.3821085949466116	2.979017325047028	1.19088311461843	0.3704647074490596	3.13646989879845	1.7425378385705	0.2942205304439927	3.191517662126675	1.714172638574461	0.1762703759046699	3.290288589553481	1.444880697299343	0.156202594763714	3.092152882052019	1.325845763467895	0.09315364470863499	3.043812599503229	1.240225443287693	0.1111536030804929
82	2.7	3.124953379893132	1.22760068109007	0.3059756414280597	3.108738270456933	1.40898984196142	0.3049061507035763	3.096534750350906	1.553984621090351	0.3039241490729644	3.122948896429476	1.772946133872059	0.3273837502649853	3.103176175550921	1.735882204318959	0.3544041031553563	3.028548689692112	1.695872485091267	0.473127770306559	3.054804261632921	1.420579144811174	0.5300083348923674	2.924196595223434	1.256158227609639	0.4201688753688864	2.867355627446659	1.207088829773746	0.3589093920643054	2.956624366599872	1.163291976608988	0.3761093971853426	2.978669044760388	1.176818497496552	0.3665757807020749	3.136148203300611	1.737329187542761	0.2939756509522621	3.191603571470704	1.70878629075833	0.1762080757590331	3.289325089250076	1.439569981083804	0.1541548078828278	3.094864726400774	1.314246965030825	0.09201771044137422	3.04303132579495	1.231781093208416	0.1098677884700334
83	2.733333	3.125690573983857	1.224857321451571	0.304991046553553	3.109344303421071	1.405837144616642	0.3041106064818248	3.097064814784829	1.550514379194369	0.3030424153592767	3.122746640317288	1.769151973228375	0.3267757329738174	3.102956711289967	1.732163911669467	0.3536736296037909	3.028329087263878	1.691116426537745	0.4721050258938935	3.049794692751546	1.415824987292814	0.5281222626637333	2.924793223633447	1.251626054302393	0.4158668283368798	2.868585951728898	1.203382475846438	0.3526783486388804	2.956356351519208	1.158809319528909	0.3724943353441039	2.980881055038726	1.178321059293802	0.3651542226599585	3.136185121062687	1.733583313390177	0.293495379096827	3.193043615667543	1.704652216531351	0.1760183033987395	3.285828039554932	1.434279522252738	0.1534663303434265	3.094261862817601	1.304260654282311	0.09048137318488116	3.041895453428607	1.225195557135885	0.1082167870208134
84	2.766667	3.126750773160449	1.224424184199813	0.3039481451906367	3.110136852424146	1.405257255744451	0.3032781775617683	3.09769176848504	1.549852764210088	0.3021130785595162	3.122954339388456	1.7684021910402	0.3259575982633988	3.103052140123723	1.731402654567768	0.3527372922728996	3.028585869994874	1.689569657038369	0.4710038327889513	3.047811682719526	1.414317969078585	0.5267650886503382	2.923867189307217	1.249714085911006	0.4114363978963294	2.870720715862761	1.202002620822112	0.3465541803706557	2.958073567341529	1.161135235961249	0.3662747307783218	2.980162799666882	1.175738293415086	0.3591388766631876	3.136569189464515	1.732885160038775	0.2927960991244017	3.195404500976948	1.704125246541811	0.1756585320882711	3.286317603674677	1.433078150456375	0.1540366057024993	3.09390931373177	1.305899453813014	0.08712313827495931	3.04150757006282	1.226930040060522	0.1043448160275158
85	2.800000000000001	3.128171713296823	1.2268459965014	0.3029100492060575	3.111019403868633	1.407828293649043	0.302421848790992	3.098247734165419	1.552605056434266	0.3011349129507421	3.123536094779785	1.771379843721357	0.3250010803273335	3.103433685637857	1.734263862897352	0.3516735510134079	3.029206912519592	1.691977878673723	0.4699417915530008	3.04952750915892	1.416773808859216	0.5261548686043835	2.919248140913919	1.260710361170022	0.405028445661792	2.872448989241737	1.212133141129581	0.340249045657097	2.96032592893586	1.167510143942946	0.358453065190283	2.977174864786327	1.184706289971223	0.3495483327435272	3.137239808538986	1.735903104054197	0.2919180703489906	3.197984159595536	1.707812476434046	0.1751073834561209	3.295036722773251	1.437346606642601	0.1549902556186903	3.099626382665878	1.327355296749366	0.07937246416612273	3.04064893434564	1.257085225835028	0.09482580554001256
86	2.833333000000001	3.129891073947045	1.231437525368464	0.3019784739690325	3.111900759925932	1.412853851460584	0.3015624910257846	3.098600507662097	1.558053707920461	0.3001084465524827	3.124426895908538	1.777367028323319	0.323969827767678	3.10405535717294	1.740107951709897	0.350559408068144	3.03006077352782	1.697955165950418	0.4689894001147064	3.053540241453225	1.422589334748266	0.5262186465713261	2.910900367611833	1.294704736304344	0.3945994895223298	2.870764940650332	1.235248446418163	0.3312709076946728	2.959417556977367	1.201409889847901	0.3573250454974236	2.981369800888948	1.224030345997124	0.3471172388118238	3.138116828174139	1.741836664769181	0.2909118118944764	3.200032199881979	1.714213006248785	0.1743719370872525	3.299588829342376	1.444440495079669	0.1549733857939125	3.096540858628225	1.361515313406414	0.06875881286602271	3.029600092938797	1.291748481178625	0.0826422796489983
87	2.866667000000001	3.131714726728375	1.23675490395927	0.3012368212341332	3.112765522348293	1.418767488722774	0.3007192137694696	3.098736341822109	1.564490198185077	0.2990352579121056	3.125537212568368	1.784408101563799	0.3229194305719945	3.104856393985975	1.74705224920054	0.3494543436233456	3.031004958113467	1.704640173947257	0.4680870854486107	3.058418269901654	1.428923415362657	0.527229568900613	2.905312033819571	1.311273226103903	0.3904742773654654	2.866896450494342	1.254004574578079	0.3235085563431984	2.957422080206183	1.232384091485548	0.3511269440468536	2.985556328044888	1.246470346416286	0.3431477528296599	3.139124393920536	1.748746533124005	0.289837832003805	3.201288051972177	1.720943580392573	0.1735165048025505	3.304559788903105	1.45161772838309	0.1545497651600048	3.095573918534174	1.387966092529825	0.06299967147737243	3.028263624150684	1.313014742783619	0.07636024170428406
88	2.9	3.13342849631201	1.241419957772941	0.3007106884433512	3.113691265107529	1.424059884184788	0.2999020724937314	3.098775822587729	1.570256655032964	0.2979175039596765	3.126754126486481	1.790671909002263	0.3218972242393555	3.105762276063832	1.753251651619242	0.3483971124693478	3.031906875551549	1.709584914505055	0.4671381978922953	3.06293794406215	1.43353492599728	0.5293733711861489	2.902830914526195	1.319769625782796	0.3933731992877648	2.866681087060393	1.270531158144693	0.3186032351411606	2.960313590198603	1.27661056727184	0.3448241436118519	2.988958982040086	1.268639697477626	0.3280001395734893	3.140198154739758	1.754879558332534	0.2887616863883253	3.201913447607619	1.726074147619205	0.1726457822067416	3.306593342853772	1.45692598824937	0.155199755877454	3.095031774906408	1.395354897904136	0.06535765775347321	3.026548677641658	1.320810229910962	0.0761374066711763
89	2.933333	3.135012797687613	1.24440796226078	0.3003634852967246	3.114809967778331	1.427526547234135	0.2991078033935898	3.098890202836578	1.573957738857521	0.2967569171731715	3.127951342507209	1.79464429115305	0.3209008554701835	3.106688929458021	1.757215263252534	0.3473721875254086	3.032653779610431	1.711694522011201	0.4660116622447772	3.066140961929529	1.435523440283324	0.5318146379748762	2.90251664144459	1.331279549534003	0.3941636148740065	2.869340449566441	1.297055641268146	0.3119380319143505	2.959958576964091	1.317593416877661	0.3405552047694615	2.99484588017616	1.318094411670117	0.3093844250215847	3.14127970428188	1.758749269449029	0.2877212604645426	3.202391128391287	1.728270733491376	0.1718638252175776	3.310571661018273	1.459777846907663	0.1561412452092149	3.095397486285599	1.398234355379525	0.07091972978117386	3.023625421657818	1.326208525464103	0.07942039579377154
90	2.966667	3.136514260761228	1.245751028425614	0.3001230607098728	3.116138363507958	1.42909020958928	0.298319246464325	3.099224275762971	1.575502017722433	0.2955542776297773	3.129032329666491	1.796315801704328	0.319901673010597	3.107568948759887	1.758913254094161	0.3463376843210388	3.033183718316499	1.71195643143133	0.4646131903408096	3.067156629436991	1.436293581986237	0.5335858126356087	2.905287239765122	1.33384660327696	0.3916073387760012	2.872265486075077	1.303762654460193	0.3054387081345611	2.959381389775445	1.327636126913194	0.3384547106359965	2.99835752667231	1.333738605251352	0.2976708008422471	3.142327433185546	1.760334682431844	0.2867248264428748	3.203170864169742	1.728438358259085	0.1712307101356692	3.320855601203947	1.462526720311998	0.1557625642590094	3.104135564694679	1.404349815085509	0.0737441983421178	3.033108273343522	1.333696639410786	0.08189030942910765
91	3	3.137997145530296	1.245036633249208	0.2999105637083543	3.117572430556131	1.428139473553747	0.2975099490926715	3.099844441834948	1.574184768252223	0.2943093911038605	3.129975968488241	1.794725398477513	0.3188366547945435	3.10838080069984	1.757463065007749	0.3452306529467301	3.033553138976311	1.71037818758539	0.4629447188510117	3.066846709617877	1.435712490847069	0.5340692237665874	2.908855000226069	1.330488395284408	0.3912537014614065	2.870219991400453	1.311665652017715	0.3040525110766529	2.958669814562532	1.326259149621243	0.3355381766744114	3.00005616597477	1.333605071684621	0.295805361104185	3.143330405714436	1.758695506356006	0.2857368764054903	3.204492373512229	1.726233692287841	0.1707292984959747	3.328513318921124	1.4631382338705	0.153970285069174	3.112783047570805	1.403168324414623	0.0729344254164994	3.041573461495589	1.336226103482991	0.08113628467047299
92	3.033333000000001	3.139469660883242	1.242508482579632	0.2996514127159373	3.119012144669596	1.424923641000811	0.2966513214830229	3.10076682527981	1.570334461026614	0.2930214797641742	3.130811206342227	1.790204115580147	0.3176781215802169	3.109131013633474	1.753186074095159	0.3440248932071571	3.033866253707824	1.707398825871068	0.461085304260398	3.064548711497323	1.434066516723626	0.5330918092347334	2.911916757502608	1.318065087175373	0.3923573568796545	2.866795898224634	1.305345202101301	0.3088470338416002	2.958916872386038	1.310369883969835	0.3363331955318344	3.000797874571926	1.327585642110506	0.2958117469861291	3.144303288576462	1.754176224303359	0.2847230674045496	3.206487271318629	1.721822467574841	0.1703019581290742	3.326508488057015	1.460650046505708	0.1510241843542669	3.112080481496932	1.403146453042191	0.06969585737461623	3.03589455438009	1.339271077782618	0.07815062581407574
93	3.066667000000001	3.140889090185877	1.239202805856839	0.2992837061870125	3.120381887144101	1.420818184107349	0.2957198003659706	3.101908348035272	1.565639974611496	0.2916901012819106	3.131604937553155	1.784796905797941	0.316482804099642	3.109844092652084	1.748025259272427	0.3427777114324861	3.034242032298724	1.703912338233306	0.4592402179977959	3.060377867251751	1.43174483022529	0.5313733564206371	2.912914028355172	1.312030929848738	0.3911052944215389	2.860708480711035	1.283991272376933	0.3142636309264352	2.962130066182326	1.286390949421531	0.330987537404871	3.004174822788991	1.311856837677233	0.2952643932255236	3.145271985384548	1.748785775833156	0.2836818157363443	3.209067254658041	1.716593588181254	0.1698679919704395	3.331930042216227	1.458631760779796	0.1474158449055177	3.117107783334448	1.407390810329675	0.06832532230660014	3.040129830400319	1.345720217893431	0.07438456674668824
94	3.100000000000001	3.14202486825678	1.235910375398634	0.2987356766355102	3.12148791770962	1.416947701632967	0.2946937638420603	3.103014936274372	1.561402259572914	0.2903148138985085	3.132363201689258	1.780045169400834	0.3152689644968399	3.110511071778339	1.743461515745379	0.3415166247335573	3.034763200043617	1.700058010660109	0.457583958542236	3.055299466654892	1.428595186489087	0.53014764477343	2.911956937248384	1.303991334794193	0.3873003243537131	2.858737928967657	1.270010565765293	0.3117232273640493	2.960090550075386	1.270021449527886	0.3272102629750017	3.007041768926603	1.303905145233095	0.2962988779434418	3.146187958136356	1.744034710799153	0.2825773126687451	3.211725893350946	1.711275850764352	0.1692961932402167	3.34429147661293	1.457092974885697	0.1446815803230027	3.13039215648098	1.408624437576806	0.06959463468290103	3.053717402531649	1.350782127783239	0.07079921404950634
95	3.133333	3.142731015060397	1.233406082166183	0.2979407953517323	3.12213522057681	1.414300017665482	0.2935560412257245	3.103810576034628	1.558717692368622	0.288895993095322	3.133048460847694	1.777313651143349	0.3140083430839706	3.111104463191054	1.740794843047876	0.3402306779659595	3.035482874955989	1.696916991936337	0.4562698450912819	3.053005934640321	1.425684360275833	0.5303024590731688	2.910121767170316	1.306107590088985	0.3837558329032557	2.858197215346264	1.278401412721924	0.3051379253207644	2.95683576513	1.269105655391378	0.3232598236771217	3.008479084348938	1.303975762741491	0.2971189708788343	3.146962721310604	1.741253626953857	0.2813492265746201	3.213873373683226	1.707382617214412	0.1684379981816682	3.347272252749492	1.454770470025	0.1435239497056368	3.133249369218047	1.405377028479318	0.06950097485529998	3.055577802187734	1.35117465060349	0.07059105935463904
96	3.166667	3.142875206612388	1.232046188169539	0.2968361951475881	3.122194560824675	1.413144898815732	0.2922943391212849	3.104130093309809	1.557760246165608	0.2874355412884638	3.133639705622991	1.776570717549144	0.3126235011726159	3.111609104552274	1.740035452963455	0.3388558116707808	3.036413855395994	1.694908078967489	0.455279296257052	3.054305731684405	1.423616349100939	0.5317881151663191	2.907838529345289	1.310970274178393	0.3821781119650513	2.856206900957799	1.290080537590071	0.3018131390059584	2.953197611394904	1.2735641467622	0.3196363044453985	3.00618001531421	1.318660591866994	0.2947720618999045	3.147539385726859	1.740454844249848	0.2799261237592887	3.21519214583543	1.705498859950565	0.1671703067284447	3.343784845667852	1.451951359336935	0.1433085348321066	3.128840184890129	1.406368737117703	0.06416716894950734	3.052548315921812	1.351740449459073	0.07436755165097049
97	3.2	3.142367649721098	1.232515846547868	0.295407663179	3.121627412993984	1.414122332115276	0.2909092962710328	3.103916581527029	1.559178202148894	0.2859379411356053	3.134133976706548	1.778423787355952	0.311043477009219	3.112020245871951	1.741828250059923	0.3373272746960927	3.037507153635468	1.695298833106209	0.4544740185512585	3.058785101213415	1.424052275689432	0.5340658670471771	2.90629644023842	1.322902409762865	0.381286909677609	2.859876397318047	1.299038775099735	0.2988864427427249	2.957999591730607	1.300695648983911	0.3179727691778907	3.002873416778846	1.331743218878993	0.290617486014562	3.14789852886767	1.742223771372899	0.2782630621840158	3.215478239210437	1.706515343826398	0.1654287508214413	3.343863291441355	1.451097693498051	0.1433272943036233	3.127464498079334	1.410965485354695	0.05682973620345924	3.049235803971658	1.357375945956486	0.07339030126176239
98	3.233333	3.141241169365849	1.23534786420012	0.2937369146441161	3.120533573822922	1.417825003039398	0.2894225079264686	3.103202310495737	1.563652192492753	0.2844108470537829	3.134521727948981	1.783735500197335	0.3092935830434181	3.112328072338383	1.746969992077499	0.3356609633622128	3.038652091033788	1.699242638812687	0.4537677828963032	3.065579502989349	1.428129086909635	0.5367536697327789	2.907669932365907	1.350912378201975	0.3794196901338404	2.871172195715318	1.321341866707932	0.2915491593326181	2.97093381097366	1.338566917555	0.3141680254225985	3.002707775804433	1.357198496925072	0.2826514412076143	3.148041481433325	1.747408291632278	0.2763968848350227	3.214650974076712	1.711506275874973	0.1632635384644738	3.344889483573234	1.454059063675546	0.1417799042432048	3.129721923268802	1.415526663477271	0.04691415434725159	3.034718996318162	1.397624641498477	0.06395563854604448
99	3.266667	3.139652410422035	1.239766215476833	0.2919888862382861	3.119110316204049	1.423281018990133	0.28787491108247	3.102085261830121	1.569994637640628	0.2828653424354517	3.134774194719459	1.791077108893468	0.3074905330236227	3.112513113340972	1.75404074562074	0.3339565658624816	3.039694652104655	1.705445827118669	0.4531414642978105	3.071828171646367	1.434092454536483	0.5395070961882021	2.91127524054543	1.351549530178706	0.3808944656411812	2.87769490041988	1.332102122643145	0.2898996748227222	2.969338133684365	1.35539223619241	0.3202411267912645	3.00105814752599	1.366851632515553	0.2785593435283096	3.147973090458368	1.75465363939683	0.2744424777766923	3.212784957877867	1.719291955800214	0.1608458793879948	3.341657871268477	1.459586373489761	0.1367694049734206	3.12611426691893	1.415884718440827	0.04024043567176456	3.027584723569623	1.408341568362112	0.06669916786945182
100	3.300000000000001	3.137933531364286	1.244418012906286	0.2903129804551748	3.117648569683482	1.428748140580473	0.286306343437659	3.100769653532313	1.576123149279812	0.2813137438539469	3.134899023210628	1.797915090751673	0.3056884500155697	3.112576487873543	1.760674967337667	0.3322551192162407	3.040526147261013	1.712055633822432	0.4524673615643249	3.076175452886874	1.440617545601302	0.5420401218577057	2.913371794343039	1.357087575677361	0.3846605936057128	2.88021325339509	1.338977258008536	0.2928900401613409	2.970927813956558	1.366012504288545	0.3243538851520605	2.998818823865069	1.371029293363065	0.2786392002169746	3.147746427850581	1.761426101085869	0.272489604389976	3.210508566139867	1.72706256754459	0.1583807047088041	3.331948980800667	1.46448950204223	0.1278285789480884	3.112443502130736	1.410014308626159	0.03605736165454089	3.015489670888483	1.402304048204452	0.06175785686923185
101	3.333333	3.136494221167508	1.247833452986611	0.2888070256477958	3.116436509691423	1.432460347282775	0.2847467737679719	3.099478041774141	1.580033873868856	0.279767919599504	3.134908033525928	1.801913109036481	0.3039119971855283	3.112518619030386	1.76465624055443	0.3305635318079435	3.041081470776469	1.717039175530621	0.4515746182384349	3.077471544472878	1.446361604132958	0.5442930226894707	2.914049294211015	1.365002031520927	0.3880835478781423	2.883805932195116	1.346322481955518	0.2955000164149673	2.976527108465252	1.381010271669118	0.3239594852888145	2.995362335983966	1.376642487128386	0.2779713180170722	3.147427152266326	1.765390471993909	0.2706037029358317	3.208721280588322	1.732252120106234	0.1560581677841294	3.32482390275395	1.467549358655388	0.1167970744243091	3.102877206508595	1.407955813669293	0.03072863394017909	3.007640029536883	1.397210562875616	0.05369144968705575
102	3.366667	3.135634113009246	1.248713958695107	0.2875065691357336	3.115659334194915	1.433052000049497	0.2832152910244404	3.098384772339597	1.580314639051822	0.2782392181280889	3.134797454243733	1.801623741668299	0.3021989470967997	3.112333718853904	1.764525945808979	0.3289059803382604	3.041351720888761	1.718788364106876	0.4504002913416746	3.074193924444209	1.449617954504249	0.5460938809810815	2.913689538884449	1.363172518636567	0.3906854871758801	2.887281642177138	1.347052463567736	0.2960005413983323	2.979475039394885	1.380490678752922	0.3228226965346054	2.995891326523636	1.376895785730234	0.2797744968438357	3.147056842940569	1.765123882146361	0.2688371388253359	3.207941592583384	1.733618078252486	0.1540014487559035	3.320994060222691	1.469259705253129	0.1065272448636421	3.097750029551141	1.416418492733255	0.0252381041093497	3.004548190576116	1.399220575509182	0.05164764354370425
103	3.4	3.135501987567572	1.246533243278088	0.2863742026065331	3.115365795352338	1.430120543861971	0.2817192028936673	3.097581378704596	1.576668618326406	0.2767383354727148	3.134546565379685	1.796987876579751	0.3005729390075386	3.112011833980989	1.760190862950589	0.3273077681318908	3.041395158198857	1.716813080116166	0.4490092256775358	3.067232132098209	1.4495230267501	0.5471445617583529	2.912067032956723	1.350601994385225	0.3931487000466921	2.883313298202377	1.338104429088109	0.2998834256884087	2.974018225983362	1.366178989689125	0.3232570065578524	2.994303157565724	1.371351375531761	0.2840886328975484	3.146639704791545	1.760525359835155	0.2672091418370689	3.208147785460377	1.72975141032956	0.1522359312213488	3.319092345855636	1.468213580639956	0.09935897289214057	3.096889961993681	1.410625720012687	0.02333814536308519	3.002679040002011	1.396941806428399	0.04983786137392986
104	3.433333000000001	3.135941146339384	1.242208838701123	0.2853248258962047	3.115422944863958	1.424932177359142	0.2802569125822905	3.097042110037767	1.570646868879948	0.2752747671168487	3.134125282174176	1.789983789210706	0.2990648170903314	3.111539393145828	1.753544766585166	0.3258068787543424	3.041295274605666	1.712231392855595	0.4475682348759173	3.057755681208985	1.44643755042011	0.5472207056547385	2.908133937909716	1.346749950813218	0.3920202137159955	2.875321549073427	1.328705352908348	0.3030152234300191	2.975181800928033	1.348498239197426	0.3136042972639553	2.995550211656378	1.356682181557367	0.2890625752794548	3.146146039032451	1.75350972882308	0.2657180391646766	3.209021528134305	1.721217503221727	0.1506979727288968	3.325230074388306	1.464375287515513	0.09588752662758415	3.10406070767535	1.403385385448621	0.02403146658512728	3.009132115123223	1.395786152849006	0.05569702821363506
105	3.466667000000001	3.136442272895291	1.237588022928992	0.2842700531095414	3.115464614718034	1.419696865497092	0.2788217693772988	3.096630028127918	1.564816643830397	0.2738568856091237	3.133487955990944	1.7835594032829	0.2976908267721147	3.110899676116556	1.747369877461439	0.3244306293647392	3.041106241777913	1.706836753955952	0.4462205149510445	3.048295406716206	1.441204402472917	0.5460226968067815	2.903737450385852	1.341482589152731	0.3848844860008062	2.869872633311816	1.306671459974463	0.2979867645154147	2.972025513413697	1.309068019975222	0.309817556223578	3.003185454538251	1.328298352692559	0.2936966012767595	3.145505069161219	1.747054369969938	0.2643327567739832	3.209880325853525	1.711845392907431	0.1492356655985203	3.341190296943378	1.45987545710675	0.09457241269388167	3.122174574625787	1.40250777500212	0.02393038357471473	3.029528928643627	1.379098287037388	0.05586279578588612
106	3.5	3.136414978135768	1.235193737109036	0.2831708114936695	3.115086106469908	1.417139893628532	0.2774128134283866	3.096160624097302	1.562151675019751	0.2724930863013417	3.132591682417702	1.78090134057921	0.2964459903083201	3.110084336438889	1.744691616406017	0.3231910797630667	3.040832898896237	1.703156161147556	0.4450339110325471	3.044045962622632	1.4367358706824	0.5440022524008423	2.901524749620669	1.340643271285	0.378505672747726	2.871911784014948	1.303479615111518	0.2907406107464823	2.974858386035574	1.313845279341347	0.3043035003427	3.005945492970492	1.335604204454754	0.2929490550488867	3.144630605443858	1.744427622228917	0.2630046720357276	3.20983228423811	1.70750426132514	0.1476641908458154	3.345475002371554	1.457184820741142	0.09356210254865606	3.12518561674025	1.4031227505036	0.02294194405520322	3.034796452350136	1.371120962729077	0.05590978336691466
107	3.533333000000001	3.135610161997036	1.236833955734163	0.2820366908050657	3.114133400248254	1.419124300078985	0.2760395937226589	3.095494594269412	1.564545398164828	0.2711923387297066	3.131445442439663	1.783892261129463	0.2952924991321568	3.109109471137705	1.747407779439776	0.322065710632997	3.04046752176606	1.703689531617537	0.4440152633346871	3.045992768053394	1.43615377028725	0.5415332897047954	2.902488891727356	1.341024689012592	0.3750884117263712	2.873333272652164	1.313011632825377	0.2860962547103651	2.97423617287833	1.327696339959056	0.3004011034477404	3.001557205202263	1.35271526999662	0.2826800680987014	3.14349184417826	1.747497731811769	0.2616813808165356	3.208366024406087	1.710759453217188	0.1458541773481491	3.336870120400314	1.457037744549454	0.09286852869281335	3.113726181623393	1.405825857945573	0.02195713557612055	3.025623801787631	1.377670587837173	0.05735137212463137
108	3.566667000000001	3.134256948556656	1.243102182641401	0.2809196030361914	3.112752282333297	1.426152152619638	0.2747227563680793	3.094592531271152	1.572379772396125	0.2699647709956325	3.13010694498279	1.792777765637174	0.2941872911645871	3.108014276257722	1.755887430455929	0.3210204946654951	3.040023043778321	1.709752473304094	0.4431939550027484	3.052164638154521	1.440935657386743	0.5383352983467171	2.905611822551024	1.354990578393288	0.3688161954473029	2.880971114842656	1.33824433048069	0.2763362344894953	2.968260720247278	1.363876807445336	0.302448555712388	2.991393045084412	1.3850076328588	0.2668420180788237	3.142123594659066	1.756429521296994	0.2603292074406023	3.205491521847285	1.721116969051944	0.1437781280257733	3.317765491408473	1.462024040352129	0.09344946561206276	3.092187908138392	1.403426677356346	0.02418163276411767	3.004118974075528	1.392799296135191	0.05916478910888988
109	3.6	3.132936061462863	1.252253168186632	0.2798913261922042	3.111329336179709	1.436250720639122	0.2734882422402724	3.093538075703291	1.5834014577483	0.2688211057486431	3.128665537367528	1.804993916333138	0.2930615869005045	3.106855110680637	1.767717789635433	0.3199905730040695	3.039522906292249	1.719409728668627	0.44255370261778	3.06009054222957	1.449374325671227	0.5350576564363744	2.91038862280247	1.386013314440456	0.3594257684070978	2.895381773781476	1.357877961585892	0.2666611575589526	2.967177621919673	1.416436214881042	0.2961422609731781	2.983903780795387	1.423114635003843	0.2501496544523594	3.140614461623733	1.768618235510261	0.2589164613957212	3.201696024025051	1.734648227287168	0.1414906352190091	3.319520102345138	1.473177960254316	0.09554981810373663	3.090937844875321	1.411581914545549	0.0338391429858495	3.001502191141428	1.400950158449476	0.06283059183917922
110	3.633333	3.13203364701106	1.261267862635483	0.2789951096995967	3.110120315141714	1.446062339484228	0.272355023712526	3.092436384492073	1.593930004637213	0.2677710515125297	3.127151692409429	1.816536617079675	0.2917701276504218	3.105659558636392	1.778945045891655	0.3188325831374548	3.038968024752198	1.729546055426022	0.4419366724621488	3.065879795673108	1.458110316060388	0.5316900503389946	2.91271499907548	1.404420484923098	0.352071885286093	2.89487937423895	1.386409641105456	0.2592085176697121	2.97303960954284	1.437746909238804	0.2882777715818856	2.984009863237008	1.437968029368809	0.2401698141590391	3.139018208680672	1.780128332227471	0.2573728324588824	3.197612248344432	1.747730213712172	0.1390714683568415	3.325207449419322	1.485912515911911	0.09611087695369425	3.096562107391632	1.422855659969585	0.0411929756008355	3.002025963550238	1.414374198262467	0.0712818036490082
111	3.666667	3.131673690534979	1.267088295008261	0.2782547069480103	3.109233383573184	1.452261623589558	0.2713394372051972	3.091409138131443	1.600424100395415	0.2668241517928069	3.125591981151058	1.823652815110404	0.290175624280921	3.104452814988709	1.785862522707719	0.3174103873594712	3.038343895443931	1.73649535218436	0.4410744577352261	3.068984317019134	1.464017317575818	0.5286262238396231	2.911857262089403	1.41749180315718	0.3504525215500874	2.887979346514639	1.400975094958165	0.2592335786569505	2.97008850721838	1.443186315875076	0.2835612404803992	2.979724673812428	1.438762339232301	0.2367074765331678	3.137392279326829	1.787238935290755	0.2556389843349098	3.19386193050442	1.756361975231201	0.1366245061739091	3.313064652465261	1.492384940953387	0.0927412034113433	3.082246672239815	1.427562079362353	0.04070946114424022	2.984508343641314	1.414470833899189	0.07240794823272284
112	3.700000000000001	3.131808873388177	1.268448123936678	0.277698065501456	3.108740022161273	1.453562738654652	0.2704590313520167	3.090593606718467	1.601588655401685	0.2659898168806809	3.12406505727711	1.824966325377286	0.2882248274485758	3.103283734196112	1.78711906098355	0.3156625438627442	3.037657576237026	1.738499093478294	0.4397295762293896	3.070044310531855	1.465693866370808	0.5255733479858768	2.910877430181178	1.418870304086737	0.3494176651620225	2.887674636940092	1.403089949060491	0.2584955843787845	2.973771634417044	1.445165704316098	0.2755188580143724	2.97695423578319	1.438569774430307	0.2335403337106268	3.13583864951777	1.788566680102541	0.2537077523160541	3.190970478221198	1.758670532264956	0.1342617479902229	3.303715767119453	1.49246446358993	0.08736054690500941	3.073220396570738	1.421802215480582	0.0381271168037533	2.978740109677518	1.399849537528309	0.06526824225773421
113	3.733333	3.132279131795944	1.265738336481689	0.2773513549080165	3.108560770073857	1.450323440912382	0.269731777253067	3.090088994021232	1.597851500204368	0.2652772264500048	3.12263352947983	1.820860896952218	0.2859398495966065	3.102195885922689	1.783126866356173	0.3136102949590234	3.03696870829616	1.73583885527926	0.4378774233874611	3.07039144178005	1.463354501194093	0.5221486013675839	2.9101605205519	1.412101159702166	0.348383662256761	2.885764899453914	1.399434873849518	0.2544870516480906	2.970677998558091	1.439882250254765	0.275567837260452	2.977063952224414	1.436479184094787	0.2321511159466849	3.134431300286879	1.784479971907962	0.2516149558055673	3.189072380179627	1.754710966704993	0.1320767110778471	3.300823263554387	1.488440421629876	0.081736935824148	3.069521123337724	1.419292498424613	0.03949656239787145	2.977664101609537	1.40465849499259	0.06912491790893513
114	3.766667	3.132857887783673	1.259826179428914	0.2772195390460195	3.108535342665324	1.443421214796132	0.2691737740299273	3.089927477745011	1.590180435213403	0.2646946408308006	3.121310997343233	1.812366503053481	0.2833885604230287	3.10120578626928	1.774946431726846	0.3113265648587796	3.036362816431418	1.729437016582201	0.4356509203425226	3.070390180377773	1.457844505212045	0.5186337459443268	2.909218418096489	1.397920484740443	0.3494725205270832	2.881857587924229	1.39688451694121	0.2552096676188389	2.967623960685757	1.427009148854974	0.2789572504398639	2.975514862256425	1.432802574338254	0.2360381716765377	3.133191106067247	1.775970149088669	0.2494202839634295	3.188174150711838	1.745123884332024	0.1301378733564904	3.29907932278928	1.479713840510944	0.07724244596308692	3.06653212745332	1.41399249456914	0.04182207060974512	2.974027424213561	1.407184134164765	0.07552549103831412
115	3.800000000000001	3.13340523722793	1.252448266196982	0.2772894754715504	3.1086181627154	1.434870012987512	0.2688002298428696	3.090076912765547	1.580759005699266	0.2642488292885355	3.120099392473375	1.801971401382724	0.2807189108234277	3.10031873802606	1.764982578147315	0.3089572698197778	3.035926198233454	1.721434312798592	0.433326377952605	3.070100732431248	1.451258614660531	0.5155823605665989	2.908528417119418	1.385244225443656	0.3526269527084991	2.877738537610622	1.389468946258768	0.2617557121272092	2.966040531742077	1.425541277310827	0.2809488582957055	2.973276730928234	1.429607588860728	0.2435288884842892	3.132116000917987	1.765510501889019	0.2472229866286069	3.188079683125499	1.733090427522178	0.1284832312784197	3.300318397782852	1.468885278118278	0.07439669077068499	3.069748565985291	1.406379562334048	0.04013927226139039	2.970164127957677	1.402117185584981	0.06889966704228019
116	3.833333	3.133953487683008	1.246105491328451	0.2775490033252485	3.108857836609659	1.427604165504177	0.2686253083694229	3.090479159840458	1.572849649636651	0.2639449862126931	3.119029856526661	1.793501447008906	0.2781504354705311	3.099550703123627	1.756898102201736	0.3067128227865645	3.035748114676935	1.71497954111395	0.4312894451735971	3.069224689717039	1.445765034015728	0.5130284263539484	2.907844915988403	1.369735628998943	0.3531928339324038	2.87637134484406	1.380310514612249	0.2618285497061891	2.964105722655773	1.418875749889358	0.2802072993290237	2.974284924160157	1.417923008587108	0.2479335037103896	3.131215331530375	1.756887263270618	0.2451592259422167	3.188594281056686	1.723254928126611	0.1271346278560112	3.29942883386909	1.459739546297292	0.0742103949105868	3.070252065067187	1.406316350603249	0.03643630681132548	2.968858646488028	1.392362325336945	0.05273795087046962
117	3.866667	3.134572961729393	1.242925500913376	0.2779860181100096	3.109321867477165	1.424113765580135	0.268658919613939	3.091051542812064	1.569238911740392	0.2637861459953847	3.118170984714818	1.790137066766581	0.2759156551332605	3.098930634649055	1.753729833850477	0.3048067502313123	3.035878000440019	1.712805077967402	0.4298617850003068	3.069793132552566	1.44425603840961	0.5117785675507192	2.906901742279987	1.367861707268534	0.3538864991410068	2.881087229643327	1.374444379241998	0.2605347705363776	2.965446964639964	1.405691148684646	0.2830919000112923	2.975915616054127	1.418100263474418	0.2489114740330471	3.130518367475851	1.753271159682771	0.2433691000457335	3.189559971658623	1.719135440687509	0.1260986124559425	3.301267671278	1.45571393366586	0.07808036115712505	3.071818375476608	1.407240219827797	0.03729765758808493	2.969195458615864	1.391678958313068	0.04725149988965346
118	3.9	3.135225482964516	1.242973656132301	0.2785840633651419	3.109979458678895	1.424390460454863	0.2689037097776443	3.091648237490944	1.56977593086821	0.2637727130417753	3.11753909571097	1.791434430919452	0.2741533885194914	3.098451665693864	1.755073350666045	0.3033555601532736	3.036273773513869	1.714432194309838	0.4291214082451925	3.073419838975481	1.44678878685266	0.5121046221308161	2.905774088126432	1.378388681404091	0.3570030565988588	2.887697407347509	1.372920790433638	0.265787774983313	2.973542340696755	1.412564137902631	0.2850228806896566	2.971777979505275	1.419930923577276	0.2490777398859568	3.130006918845143	1.754287765322019	0.2419399489803397	3.190623493065929	1.719853152592638	0.1253568496844585	3.305410007234757	1.456258001677732	0.08443564808550952	3.073510982194084	1.41435643984101	0.04348755506143079	2.970452665914226	1.401845357156995	0.05490414955140979
119	3.933333000000001	3.135915662879972	1.245233563743141	0.2793298024314499	3.11077362769302	1.427215380395729	0.2693564225509291	3.092118840803359	1.57302056970268	0.2639028428228317	3.117119211398699	1.795596543152139	0.2729271670603711	3.098084478093081	1.759202922241437	0.3023992912292641	3.036840668722221	1.718281318165828	0.4290153407490517	3.081042959504264	1.451436940325461	0.5135538875505103	2.9084445848666	1.408467677390583	0.3556388242267242	2.893426025218068	1.408847798671852	0.2591446837996186	2.972043577727966	1.436468062842069	0.2851574791355418	2.974578902239262	1.436949733630857	0.2402389229043477	3.129641371268958	1.758191400933718	0.24091638206152	3.191487629059057	1.723201848674738	0.1248832885743397	3.306033026990623	1.459780069599453	0.09126837712547421	3.071582686139251	1.415653398738821	0.05271722220165185	2.967097011765447	1.407540762443625	0.06063628029979894
120	3.966667000000001	3.136582648259331	1.24865785716335	0.2802031839299489	3.111558034102491	1.431315368578562	0.2700074833083074	3.092318709048871	1.577557639487562	0.2641727977491394	3.116860665517479	1.800912175181375	0.2722335862160132	3.097778921991821	1.764482439157385	0.3019142675486184	3.037434931490711	1.72299336542934	0.4293659302953954	3.088922629707189	1.456553267057881	0.5159478771309006	2.91329806253447	1.431160511924549	0.3557904017117671	2.897270853252373	1.427560582638393	0.2594790836552054	2.973131652489172	1.453273181916357	0.2845043964358673	2.977569215343459	1.451830904432642	0.2360288577843173	3.129358815362763	1.763283384409952	0.2403039707796888	3.192158280469307	1.72719475507371	0.1246699288020481	3.314329259657799	1.465028507310559	0.0985578272512062	3.078337017457515	1.41847621162165	0.06111527667000537	2.972567090932552	1.411979605220736	0.0640415470877973
121	4	3.137069366120457	1.251743551019629	0.2811888540703226	3.112099778511423	1.43490643837481	0.27084526077383	3.092142656093907	1.58148937422271	0.2645778613495627	3.116578201583657	1.805326957187525	0.2720116080727429	3.097422743476538	1.768843607695208	0.3018354978263627	3.037857158611669	1.726955261781367	0.4299779227451335	3.093523907369897	1.460253094670638	0.5186220148227493	2.91698953871219	1.444797543779213	0.3561032983867733	2.902357685715156	1.438881023973604	0.2598040170010327	2.979920299296982	1.470751669386689	0.2859227369710013	2.983120060835139	1.45986072327269	0.236417346035658	3.129002085663104	1.767577964903673	0.2400785078334134	3.192347403663501	1.730943687216439	0.1247137239307052	3.327578547608149	1.471284608208029	0.1053573151290301	3.092065781809568	1.429560622453991	0.06336651668516111	2.988295681459237	1.41982618047101	0.0730743964419838
122	4.033333000000001	3.137171119647092	1.25336367339355	0.2822897386570028	3.112235131764464	1.436726140362751	0.2718604931781535	3.091507875613593	1.583381476561659	0.2651124275286937	3.116040914149172	1.80736410402104	0.2721565940338534	3.096887684158005	1.770828307092587	0.3020730364930371	3.037903329103758	1.728725829348989	0.430655908766188	3.095653568848762	1.462242361754423	0.5216758226159973	2.919651361185166	1.436586679934776	0.3572309463326199	2.906565096312156	1.438136659991728	0.2602229112133319	2.986271132406136	1.461838108492175	0.2893487753081381	2.985741549435466	1.457777986904462	0.2373371065267678	3.128386800528903	1.769598258003938	0.2401914938913918	3.191518755065391	1.733019692876652	0.1250173379735727	3.333219858341627	1.475819128433655	0.1085313661393002	3.098590779316797	1.430291381425479	0.06234355410584	2.993961464034229	1.42290937761452	0.07534806078000082
123	4.066667000000001	3.136823830872898	1.252603876724054	0.2835291261599707	3.111948231454624	1.435756031016085	0.2730428164107291	3.090464795872192	1.582054246952182	0.2657695819252551	3.115126447372681	1.805716588501689	0.2725526486288196	3.096114500532813	1.769228908710016	0.3025359097920848	3.037483728241101	1.727420193602249	0.4312770665492356	3.095704279046039	1.462545557168548	0.5257334198756888	2.921670992306163	1.431641121822792	0.3611958487616713	2.907465463654895	1.435398805775844	0.2636840314159937	2.988688713792094	1.459199248821689	0.2907657844754359	2.984341803207354	1.45531226420821	0.2391949253889203	3.127431997463078	1.767992990830514	0.2405841767710505	3.189558013150169	1.731637731904702	0.1255928552043957	3.331117820496357	1.47596461003117	0.1073164891100404	3.097059718751183	1.428096424678038	0.05956747300483662	2.992234340463551	1.421917719611099	0.07309893104286939
124	4.1	3.136225495725058	1.248937960403507	0.2849358250525246	3.111433044184738	1.43146037540553	0.2743770577620143	3.089234607354547	1.576924486254542	0.2665405205714705	3.113871212525722	1.799748895968421	0.2731177164183094	3.095140124132007	1.763453050710728	0.3031647429177134	3.036638810528542	1.722449726733238	0.4318004447620121	3.092643931369971	1.460518391707015	0.5309015829455731	2.922572710572681	1.417441101093151	0.3701761367675924	2.903190300907781	1.417667967499244	0.2757718996196598	2.98955801089178	1.452678863238991	0.2906020943588268	2.974758878759531	1.443417444289868	0.2464619475015412	3.126203281790493	1.762115854084808	0.2412078771268595	3.186994159772178	1.725776045750715	0.12645807779453	3.322465339682685	1.470271861712164	0.1034405148144918	3.090673304172533	1.419937182666091	0.05378238309324041	2.986141348254479	1.417113219753844	0.06471179689309828
125	4.133333	3.135790196336063	1.242840606432617	0.2865210562142302	3.111037527170252	1.424513538214215	0.2758397910527278	3.088180631981491	1.568933895584301	0.2674143058278382	3.112470395123126	1.790728716372553	0.2738030388113625	3.094096624206597	1.754693738784037	0.3039294370795018	3.035547977472797	1.714543254484571	0.4322662578222971	3.086652983441264	1.455485652688018	0.5359130934627162	2.921008854950347	1.389927706581164	0.380771710393744	2.892532095576786	1.388045475737487	0.2928148485329081	2.979256750200939	1.439368506783285	0.2954212968944832	2.964264943104186	1.42820147385121	0.2605115088349306	3.124903332170574	1.753204003730661	0.2420195616828845	3.184820864535867	1.716426429254197	0.1276099122375372	3.311950814354424	1.459451927583385	0.1001820416281603	3.082145847830751	1.407173677822848	0.0477097097726935	2.976998382549703	1.407176258234701	0.05324816636033243
126	4.166667	3.13577093391024	1.236689400897553	0.2882609590479865	3.110965794585802	1.417605354673788	0.2773975773698132	3.087573004620098	1.561212176773756	0.2683772581436796	3.111187664215904	1.782260277941706	0.2745620176299718	3.093152857825321	1.746474636491444	0.3047963753479949	3.034484483133904	1.706796504616425	0.4327644747825731	3.079991366527826	1.449658650390998	0.5394677955169451	2.918311120354666	1.377213116962316	0.3835526352691279	2.885763791469452	1.388271254473459	0.295234399370895	2.966702529383152	1.440866335416725	0.3045525507577633	2.966038502308454	1.421114513608243	0.2659232988674943	3.123766013275508	1.744768526307453	0.2429593986582855	3.18348841205537	1.707176193873114	0.1289717271133186	3.308897608615947	1.449812146157731	0.09924750503815113	3.079278270664873	1.398675212459045	0.04641996509667799	2.975202887578292	1.391955668282462	0.04339611913775752
127	4.200000000000001	3.13606287223365	1.232993423810905	0.2901087231478583	3.11120208578637	1.413480604508123	0.2790134316707786	3.087473532057532	1.55674625561881	0.2694136291800004	3.11022970401438	1.777510585892232	0.275374016944696	3.092434086454171	1.74193004458756	0.3057422232580246	3.033679986268511	1.702416531603755	0.43342638443127	3.075660753818243	1.445651802668712	0.5408277803596778	2.914102794778233	1.371816560350472	0.384095505535338	2.887111184147227	1.388130380781003	0.2934724396401604	2.958680317429351	1.441799500901637	0.3057984075872861	2.969446140208012	1.41467739854243	0.2699196552859113	3.122955118629831	1.739938328660307	0.2439750216970626	3.183064265511924	1.701423370408632	0.130450104917888	3.318233836039909	1.446060567146648	0.09987147950764245	3.091102644506458	1.397925958369844	0.04979946643270498	2.991614214111855	1.398818819490133	0.04821594634592038
128	4.233333	3.136456138909429	1.232631062275019	0.292015998410468	3.111618887260817	1.413189256988455	0.2806533275571274	3.087754105467287	1.55660190749909	0.2705068220887685	3.109665550531904	1.777636076961205	0.2762356066007896	3.091972605282166	1.742180427036329	0.306745643626287	3.033197883117216	1.702659330099385	0.4343166236985639	3.07489027063621	1.444912540921449	0.5406954567509844	2.90673648423504	1.376793164193568	0.3891996598815385	2.884380093473675	1.374245221979109	0.3013972282061643	2.955507890493247	1.433867695816135	0.3083811046366316	2.963639965213857	1.413331320302239	0.2796329723388602	3.122513607525891	1.739866456917704	0.245028114095815	3.183387594205521	1.70032012576865	0.1319701780504508	3.312356481930559	1.446758142267116	0.1005797277713426	3.081226408708087	1.403898439433959	0.05570863992691163	2.977232300274962	1.412504249975255	0.06766799073144958
129	4.266667	3.136988889594087	1.235108204987831	0.2939413846661528	3.112123964288442	1.416092649630653	0.2822869814327378	3.088264257301405	1.560013702064751	0.2716403172836645	3.109473044713686	1.781691820955827	0.2771560608709396	3.091730668497347	1.74625224014935	0.3077761167495687	3.03292736317233	1.706623642194612	0.4353315190315818	3.076012834199402	1.447555366100202	0.5402982843350933	2.900888108452006	1.397052448776466	0.3888378443331165	2.885908045584297	1.402340525262895	0.2946141006432311	2.964912127607615	1.43774164070988	0.3177183585141318	2.969975167001846	1.421973261505653	0.2792528675462736	3.122429317894598	1.743699158602797	0.2461055198700792	3.184461791791342	1.703282206412786	0.1335022977822731	3.321714372734956	1.453121314424183	0.103393162546776	3.088192872817296	1.413615372937293	0.06332788817557621	2.981833380843832	1.410400129097785	0.07480908903253296
130	4.300000000000001	3.137486783834416	1.239343756020835	0.2958376291496789	3.112480576118963	1.420840022768924	0.2838895407221923	3.088751975154743	1.565394953758378	0.2727981046244061	3.109506850896773	1.787775688854678	0.2780914509972198	3.091601556574741	1.75228853442397	0.3087622038443882	3.032690458394679	1.712501850897854	0.4363064206313779	3.078722866653829	1.453230395752636	0.540997041250727	2.901273067715617	1.412903238187632	0.3872130826390052	2.884522810692046	1.420283287878314	0.294743962549591	2.972443479004475	1.446119415003047	0.3187590905396551	2.971640939326519	1.435072149584237	0.2736079049988492	3.12257072905277	1.749596101871175	0.2471698164466226	3.185811351368478	1.708890140262821	0.1350107546610301	3.340834450250025	1.463256105862162	0.1081343489325127	3.108280045258036	1.420072395120927	0.06882777111254748	3.003255298969009	1.410272413471942	0.0783604219722748
131	4.333333	3.137778542707217	1.243791148217852	0.297669626915313	3.112592098995219	1.425729521861562	0.2854476705729884	3.08903611989338	1.570824790705803	0.2739661667625113	3.109560734337534	1.793816030296362	0.2789827879442203	3.091454449641471	1.7582118353142	0.3096370601557729	3.032321366338907	1.717899596908927	0.4371161743593296	3.081653573651155	1.458478098395829	0.5422017560326108	2.902915065796252	1.417493713907565	0.3882955502027107	2.876538673061728	1.435197381170685	0.2987651634873874	2.968372854818524	1.447945206373484	0.315363982017216	2.956174833256598	1.441390113299067	0.2688221820964076	3.122753763314368	1.755538562450395	0.2481843416300662	3.186823709338405	1.714949223060211	0.1364769502842183	3.344167902058604	1.471211524825942	0.1117647059633105	3.110689562288557	1.427946842202421	0.07025549063982836	3.005665095676741	1.414577265563016	0.08402418525911655
132	4.366667	3.138038740170745	1.246889900734619	0.299446633756331	3.112688063096213	1.42911824541677	0.2869645193196151	3.089133749713284	1.574443327980421	0.2751335179690119	3.10948676894498	1.797848837127877	0.2798105727776037	3.091197601554938	1.762104412118027	0.3103886059341257	3.031703098259212	1.721082011054516	0.4376813423993677	3.083577727667331	1.461203549296759	0.5435559842291627	2.904165918242018	1.417961780784377	0.3896446685568992	2.873556658857768	1.43603682124687	0.2994652094832326	2.965143378494014	1.448958318997974	0.3158113314583516	2.942200953123267	1.440949082498238	0.265486212272614	3.122857377613294	1.759552276861592	0.2491532004050813	3.187440509527658	1.719316120917053	0.1379329089447936	3.340547897090923	1.475015789398829	0.1134437821294834	3.10659894033461	1.429286590078626	0.06838835505624047	3.00207975990604	1.414464117322648	0.08675253976416046
133	4.4	3.138519440825618	1.247692313667666	0.3011878288200112	3.113044479644913	1.4299267948412	0.2884487813478463	3.089196026916965	1.575027415200967	0.2762910193766195	3.109196229197175	1.798508013824024	0.2805753282990635	3.090775508049562	1.762662436094885	0.3110338749486057	3.030769323151978	1.721195758781051	0.4379460031345381	3.08237156632659	1.461058070151964	0.5449935512151332	2.905040941560618	1.41969899665782	0.3891641880194562	2.875577324821134	1.425766927978063	0.2946393938994203	2.958690968367464	1.448235443987729	0.3166461737112476	2.937494170312664	1.442774907396823	0.2615551214452645	3.122821014430347	1.760264826740543	0.2501005363998812	3.187902535276462	1.720732194823291	0.1394252681036509	3.339129619362129	1.476509967441288	0.1141982431910514	3.105353261286723	1.429701452058732	0.06533120757437366	3.00184478483031	1.419075885735748	0.08784534921198622
134	4.433333000000001	3.139450432201107	1.245733829912143	0.3028879565224563	3.11386593962916	1.427531401834119	0.2899066859407081	3.089440515491633	1.571924308288009	0.2774304474795505	3.1086700638231	1.794953225305608	0.2812722574387763	3.09017492686311	1.759140267765673	0.311596396040099	3.029531507254042	1.718131007473868	0.4378960052773065	3.076966877013636	1.458682148181914	0.5461242085302387	2.904195530482036	1.412803931443404	0.3914983682869891	2.879939668061739	1.419127846947808	0.2959265415451239	2.958393933184719	1.449871499349644	0.317320969954224	2.935807433153305	1.435420946575166	0.2642247636849616	3.122639262234514	1.75682605253344	0.2510421686852364	3.188537427446771	1.718014622506028	0.1409721239736401	3.34358701687409	1.474918041335861	0.1154737202093805	3.111358023636421	1.428883656553372	0.06387412306015955	3.007048620191506	1.418529851876665	0.08648501257219407
135	4.466667000000001	3.140728285676902	1.241080470989967	0.3045248591647173	3.11507547386765	1.422011896847548	0.2913397588250893	3.089962127061573	1.565373537515793	0.2785430604106653	3.107927675661195	1.787418050035973	0.2819158241048176	3.089404614825386	1.751796332710992	0.312125706265461	3.028084900589854	1.712321943491945	0.4376565477472847	3.068842968545327	1.454094880714293	0.5460699867850373	2.90167825878302	1.380535118458905	0.394801107099948	2.880656417583879	1.398333656632627	0.3034187272089828	2.960520056702125	1.443067535760344	0.3176187950498606	2.940841980601045	1.42379855364174	0.2748521296194245	3.122306511017876	1.749459284379439	0.251979935548327	3.189201489242028	1.711240615261078	0.1425183889508849	3.345031431041502	1.468739514838618	0.1176606763937748	3.118432290096062	1.415956378585225	0.06268282607861553	3.015322577329556	1.413064115260679	0.08253963950031655
136	4.5	3.142065650179078	1.234709474460806	0.3060691017104214	3.11639996612805	1.414652644865251	0.2927467629757917	3.090700352063461	1.557096138181656	0.2796192100898136	3.107013345540271	1.778040980047584	0.2825710468381712	3.088482120990604	1.742641974695746	0.3127170285932252	3.026583800334953	1.704930427317665	0.4375330637765675	3.061479392254355	1.447642347887342	0.5451729238159172	2.899621939487336	1.374190496923554	0.3911222184254391	2.873567464572012	1.383042905116206	0.2983355535068177	2.956337744906938	1.418445992920604	0.3151699486085209	2.955069432887716	1.419084664401527	0.2755160950957053	3.121809383214233	1.740277692356549	0.2529190297684542	3.18966381947758	1.702422170067747	0.1439744838311381	3.337005128491735	1.459211225866415	0.1204212515010781	3.115790506089292	1.382432753352299	0.06382366074901463	3.013929902979505	1.397446582770452	0.07770582346214226
137	4.533333000000001	3.143174182803137	1.228656265343322	0.3074854178594669	3.117493208047979	1.407953213850969	0.2941247746817021	3.091401061503391	1.549954591423981	0.2806480533401438	3.105936352484268	1.770279662464205	0.2832901237593549	3.087387735035375	1.734969657541571	0.3134326420100312	3.025103743094169	1.698145098027435	0.4377739193964647	3.055705590647619	1.441293040225065	0.5443818965005937	2.895003741482471	1.362629586938253	0.3912610014272352	2.873659165993611	1.36726369158677	0.3001087134959737	2.962564654897532	1.413342327389448	0.3099802577946273	2.954069517287779	1.413897015977897	0.281873748165233	3.121100065278394	1.73267358192812	0.2538454639461295	3.190008582890282	1.695096469155973	0.145249374193496	3.3404726720536	1.451380197410225	0.1243864426423513	3.122269423956729	1.376447651695007	0.06579074138589008	3.026116812004598	1.399887444977176	0.07068234472714699
138	4.566667000000001	3.143751247745877	1.224475882448774	0.3087774507044773	3.117976065258538	1.403657196090943	0.295478330361357	3.09170462789956	1.545696372859579	0.2816191095754723	3.10461309325826	1.766009990522176	0.2840997028339564	3.086050517041207	1.730645392961486	0.3143056478444111	3.023617043502633	1.693800820239955	0.4386017925020504	3.054196351307453	1.437137962445528	0.5448787677867374	2.892847645473173	1.359360937165471	0.3902759394355774	2.875388089196559	1.365093421082941	0.3036015837940207	2.96745930937264	1.407193113374881	0.3093556843981207	2.953927849306262	1.410016477277868	0.2861233997793481	3.120053692607056	1.728489086061778	0.2547333576488657	3.189820325965988	1.690885399169136	0.1462498804244335	3.339371089910114	1.445588302822958	0.127744938879765	3.11777931259549	1.382474247215071	0.06993123599089023	3.028309520930418	1.41121421658479	0.07019384990407525
139	4.6	3.143578496169527	1.223555620968453	0.3099824843442759	3.117564786335778	1.403154484862372	0.2968167468321862	3.091294829181986	1.5456017923944	0.2825222544381456	3.102933324624193	1.766488448878532	0.2849667126419795	3.084388374193809	1.731006953141667	0.3152997548929016	3.021996127262089	1.693625372168405	0.4400415270151887	3.058917637400864	1.437088628898671	0.5470037535351133	2.896458136994772	1.384577472680538	0.3848518771217851	2.873576062688453	1.419553055958386	0.2992444863676781	2.963526512416073	1.414759627395564	0.3170511085290862	2.968147234144419	1.427260841426828	0.2798586275762352	3.118545414803962	1.728906727191841	0.2555338956040094	3.188685143719574	1.6905391868487	0.1469011721739314	3.332145256740237	1.442934248711086	0.1294040083549818	3.107051772412739	1.382170583224681	0.0752028176388819	3.017136811174098	1.417840920124855	0.0728787530355015
140	4.633333	3.142777993851464	1.226399373293757	0.311160144155539	3.116270286078251	1.406770145302198	0.2981512512631789	3.090090388806905	1.549952231151638	0.2833482874779152	3.100836548418687	1.771871028468629	0.2858222709532408	3.082357450014707	1.736252820993019	0.3163225067739868	3.020061020367289	1.698194415146103	0.4418865542484656	3.066252907784329	1.441855598673324	0.5507857083169467	2.903823221404024	1.406547733709306	0.3826887062169438	2.876023867140234	1.411752681857163	0.2930318723310039	2.963868575019613	1.433096083719409	0.3185683187942654	2.973073527612603	1.427469910662531	0.2721946064471653	3.116538569966663	1.734077443715153	0.2561961331826623	3.186687885274294	1.694593834987785	0.1471833057273156	3.332709107454663	1.445531495638269	0.1309608022864851	3.104213066251746	1.383241776590283	0.08425183955061251	3.011335571313961	1.426487059041741	0.08652927473532353
141	4.666667	3.14175953023367	1.232005722415865	0.3123689988689903	3.114355305559331	1.413158128360883	0.2994918685605558	3.088185955471874	1.557255352139476	0.2840886707724533	3.098234058471426	1.780396513264492	0.2865056005548904	3.079920620938756	1.744619467831194	0.3171836694718069	3.017599044560836	1.705777634069528	0.4436880304550154	3.073629763041384	1.450216553644741	0.5554021178295804	2.913241679637362	1.416004272481763	0.3815874810798075	2.883851574817752	1.411926853440303	0.2893667112840907	2.977725007816549	1.451183862987403	0.3062279603064654	2.977261564472163	1.433407005977816	0.2651025079013032	3.114012169950127	1.742339734395653	0.25663049926584	3.183961916184304	1.702338960355278	0.1470948925394777	3.3330886323345	1.451822906587693	0.1327161852409668	3.102708216689874	1.395889539762096	0.08686450212021109	3.009295143780493	1.438140416089414	0.09241213844623558
142	4.700000000000001	3.141088028907262	1.238419830039387	0.3136814884981401	3.112385158376827	1.420116177717773	0.3008548598019017	3.085816993340836	1.564992141226786	0.2847365906387311	3.095066573423321	1.789262310567928	0.2868444248091641	3.077084910386718	1.753310379613432	0.3176861173944691	3.014472912091533	1.713735261641209	0.445009883336015	3.079376540844429	1.460248613192331	0.5605385771708186	2.921142081728987	1.431151767578541	0.3834283522930414	2.888450685823138	1.424649694831384	0.2920640776437236	2.983513115443842	1.472210154773023	0.3050436427630324	2.980892988136771	1.44699256307559	0.26364696576912	3.110988248287074	1.750989385093274	0.2567516587161784	3.180431793100866	1.71101816541474	0.146653794162529	3.326099002732469	1.459273104573862	0.1346221695358201	3.094022928929301	1.415682360616472	0.08658007133197071	3.000776859872409	1.452028539614839	0.1032656549934421
143	4.733333	3.141499760975308	1.242923724002546	0.3151562201596606	3.111202766454868	1.424737044027614	0.3022548484422534	3.083383426324736	1.569778992950984	0.2852868126836801	3.091404804226854	1.79466543532999	0.2866434761849987	3.073951548056805	1.75858868176552	0.3176175649039176	3.010688920622269	1.71848549862661	0.4453958096237309	3.081620494518186	1.468271967149875	0.5654113941846211	2.925735198808753	1.435584093774199	0.3870375018604624	2.888793869885756	1.43064555561204	0.2993189764282061	2.984558866629915	1.480079750393857	0.3012082308807397	2.97742911492763	1.452523274663317	0.2648293876103111	3.107610506548591	1.756321377389024	0.2564700374881136	3.176350958604832	1.716612444574663	0.1458785827989602	3.318976895196449	1.465181656555814	0.1352339147223449	3.086440519592156	1.421202083833642	0.08683370540753391	2.989475236602749	1.446305027774415	0.1064793286788157
144	4.766667	3.143737416837557	1.244171572698188	0.316825703186007	3.111507119931764	1.425631171744776	0.303700840347536	3.081295565085329	1.570026591279506	0.2857365418399941	3.087448788175978	1.795027513918664	0.2858240076371941	3.070702637221867	1.758842837343014	0.3168826834526779	3.006364482832474	1.718883116258384	0.4445995744464743	3.080090724622209	1.471826261745903	0.5689478888171747	2.926118897063895	1.430377125572527	0.3896313072108624	2.887268248414871	1.42846501395642	0.3028690565431284	2.980223537948077	1.478657942750923	0.2909492355526907	2.974029840488923	1.455223500194554	0.2655672803027962	3.10412444493546	1.756777603041851	0.255772099128178	3.172249284124755	1.717900665768826	0.1448372262751314	3.323480076030242	1.469803915377197	0.1334560092743696	3.091758450409754	1.423127918449787	0.08741746622870991	2.994192016322374	1.451041652904882	0.1032926871442211
145	4.800000000000001	3.148158515513092	1.241393138849591	0.3186904026115471	3.113601712879016	1.421966566599703	0.3051959792909328	3.079876192947689	1.56476967554608	0.2860859382390376	3.083455147123906	1.789369542918729	0.2844651741490296	3.067557501875483	1.753056585516704	0.315550880852735	3.001670293254921	1.713814188546098	0.4425996693784719	3.074988621567132	1.46905172375724	0.5708875502283325	2.922034026739415	1.422132329800685	0.3922836305443601	2.885419269910771	1.423046810535748	0.3044312441895948	2.977868736610753	1.471334354149067	0.2873540810078452	2.972118072276657	1.447766592924906	0.2681021284795211	3.100800442077088	1.751415454203528	0.2547466071390297	3.168242279301399	1.714427023330239	0.14364761133009	3.328874792173654	1.471033336035946	0.1295825055886505	3.096727809266899	1.420965836019334	0.08896176601344205	2.998160694995006	1.449601000768502	0.1015144462445065
146	4.833333	3.154603022852724	1.234450179462658	0.3207003458403432	3.117448743119037	1.413628202022717	0.3067313525348553	3.079399294843983	1.553939972747594	0.2863370802463075	3.079720928388434	1.777650386602974	0.2827053880604753	3.064755039222856	1.741244117057795	0.3137658322243648	2.996831276980459	1.70304622739862	0.4394432990583994	3.065908357127075	1.459874722725399	0.5709823743362265	2.915590058558634	1.401304578939536	0.3949292107648291	2.881050564134823	1.403945618594089	0.3053152095789342	2.974073100343165	1.448504694392759	0.3046558298921353	2.966892798097073	1.439764983782166	0.2733135208587724	3.097924209213864	1.740134412532455	0.2535282126861694	3.164187552241025	1.70603371264255	0.142442485256001	3.331015707539196	1.466903002256964	0.1232307499399594	3.100179800601163	1.412814537256458	0.08735338990784139	3.001628993838496	1.437948622452025	0.09929225075114256
147	4.866667	3.162674054855796	1.223928565509827	0.3227700833571195	3.122928265473817	1.401561795085901	0.3082838673801787	3.08013355505088	1.538876394638777	0.2864925381121584	3.076587875995739	1.761703680935493	0.2807345395583298	3.062543408969954	1.725225388641201	0.3117283974006992	2.992142858176029	1.688035299267684	0.435299313502288	3.053691873776305	1.444903277005509	0.5683556191121553	2.910992319367781	1.367077414328664	0.3956896110411218	2.873668689562892	1.371713455184404	0.3051323763643337	2.967253616205347	1.416499796382654	0.3096757436480705	2.964711321433879	1.418044417049691	0.2788784064951201	3.095804299396367	1.724595667883752	0.2522853940944948	3.160015730173358	1.693326509984713	0.1413693936417605	3.330546053218597	1.457284345667542	0.1134324145135252	3.101736538994926	1.400831542673057	0.07930825163368264	3.004465880680785	1.425686218190677	0.08976845307026191
148	4.9	3.172163166290538	1.210427781877141	0.3248139046955261	3.130126140553154	1.386702793888569	0.309818307024384	3.082408518318732	1.520927485213749	0.2865544355073664	3.074433071325103	1.74313700849652	0.2787915610138498	3.061162360334049	1.706642908681346	0.3096810768898576	2.987931339709851	1.670082660955579	0.4303927199049947	3.038872780144549	1.425565942948451	0.5623047171836451	2.91099138337121	1.320113173451741	0.3987136307878292	2.867059451998299	1.335761936378111	0.3095039569317411	2.958211449455836	1.38422553197088	0.3203545800709536	2.967765434279739	1.369278934680561	0.2886973263487766	3.094772992709099	1.706275602596415	0.2512182492018051	3.156481400881352	1.676642136721463	0.1406232265603614	3.318343656864236	1.440897863341171	0.1009688692623289	3.08667281735626	1.38670839979123	0.06572588277765741	2.984879471782317	1.380882691430535	0.07122529007365865
149	4.933333000000001	3.183147422814274	1.193947677968854	0.3267906320366633	3.139253222357214	1.369010845753015	0.3112881391849445	3.08651392293453	1.500236011315514	0.2865231542266918	3.073575627677956	1.721640962234504	0.2771822041314769	3.060778430916225	1.685201714291656	0.3079109567102758	2.98450601489905	1.648739349236188	0.4250824193565731	3.021666543297631	1.402075966647355	0.5527361904121245	2.914269417912154	1.260627793172901	0.4104913900531386	2.882347716715211	1.254659639943916	0.328358280561115	2.949958520440295	1.287156510387114	0.3527655524156277	2.982872823727428	1.297456036755444	0.3108624723280151	3.095100678303416	1.685021956257909	0.2505564038631408	3.155250571330188	1.656509081481407	0.14044152649296	3.305385512286431	1.420405593768824	0.08848597271622359	3.073227398440913	1.380528411434858	0.05271662510740221	2.969850194618536	1.377076770760457	0.04889595963114548
150	4.966667000000001	3.195671582469742	1.173217691062607	0.3287171742354686	3.150289591404498	1.347190368768634	0.3126353641616818	3.092393230654561	1.475404984218239	0.2863962045654736	3.07412156188514	1.695446714285272	0.2762198528628295	3.061394331278907	1.659076468935115	0.3067166160080377	2.982079797709988	1.621916541911054	0.4199511838392148	3.005562594465761	1.371265697108425	0.5404487324654147	2.913986862720926	1.193891660750735	0.4199199601629205	2.918540040456049	1.138423439468778	0.3695460488660346	2.961767252503877	1.188805876476366	0.3674711133887738	3.009814254733731	1.201658963273252	0.3510973354597827	3.096823059932852	1.659261902325322	0.2504975998762545	3.157655782417324	1.631258649201069	0.1409823914477525	3.303179645172636	1.394680876283058	0.07846015993291656	3.075386353885829	1.357197671651342	0.04311044786901735	2.973406079948935	1.352294519381477	0.03299988565601082
151	5	3.209084638668584	1.149415881784542	0.3306080878881137	3.16258145437497	1.322522690859857	0.3137861222988905	3.099489901425232	1.447705056929623	0.2861676813937811	3.075875717221876	1.665819351062252	0.2761759356094138	3.062799829262752	1.629369834276581	0.3063656033549967	2.980655971002511	1.590286660330456	0.415605871214234	2.996207786465451	1.335423482641732	0.5277612747535465	2.912518881228136	1.164783480755861	0.4017672749937268	2.929357039903105	1.106459790833111	0.3652595858930947	3.006758042996192	1.137832719706459	0.3463193856295719	3.009979803226117	1.125931899437273	0.3662470521746294	3.099650886772197	1.630414692459488	0.2511668939590485	3.16406863121354	1.602537358876894	0.1422610801390639	3.295782511457999	1.365396131936637	0.07357026577329667	3.069995319878712	1.324618670340262	0.04032797789891168	2.966247283281128	1.325204022544406	0.0353154551034174
152	5.033333000000001	3.221574004228412	1.125973144163332	0.3323834900696883	3.174311889101335	1.298292701108682	0.3146428644498283	3.106587399023119	1.420682809715644	0.2858273914119436	3.078272150921339	1.636605342374507	0.2770769361712698	3.064531513051504	1.59997974733663	0.3069122240284218	2.979965989444135	1.559132123247319	0.4124350924261096	2.986051975693459	1.301539091589687	0.5152814913887449	2.912599469485386	1.140662354950119	0.3732761209261515	2.928398497581902	1.091143117077888	0.3313453772690544	3.026210797227486	1.083290385248946	0.3260220372779041	3.00467143495823	1.093708310585372	0.3490836804557011	3.102911207296035	1.602154705487018	0.2524973133929477	3.173636902140311	1.575133435822722	0.1440702433830716	3.304015448453511	1.341845552759279	0.07369057215496363	3.079124544372685	1.305649286018201	0.04134149996925146	2.981248098427916	1.310182080817312	0.04577186417739872
153	5.066667000000001	3.230866115042086	1.10508815538433	0.3338015167117692	3.183107408227754	1.276757706424341	0.3150943346020578	3.112088140842634	1.39698876066882	0.2853625959709763	3.08043558711927	1.610955342489841	0.2787825626934379	3.065947612289945	1.574140192124862	0.3082893589069972	2.979592859326741	1.532352560136038	0.4109636023302983	2.968396080459481	1.274381516873572	0.5046977003130175	2.903243962624395	1.132734105462167	0.339821064706419	2.933814061940731	1.095378352753861	0.2834590204138996	3.020931453354768	1.070172960845026	0.3062803031511119	3.01872231670238	1.087053676351174	0.3177736366004476	3.105619030851336	1.577377916647554	0.2542664766298747	3.183254286897034	1.551880025267322	0.1459651907516765	3.34248907295725	1.326543660476879	0.07389312326141516	3.118274760675424	1.281425103880653	0.04011889843369831	3.037514968525596	1.313242922493579	0.04447695325968047
154	5.1	3.234783466110138	1.088733715576955	0.3344832849613782	3.186650649670542	1.259943790159899	0.3150333553581642	3.114443856032745	1.379379128958643	0.2847604731717972	3.081465707393297	1.592072384094505	0.2811215092594989	3.066412124343187	1.555158595999318	0.3104197342733321	2.979122136159295	1.512713772066422	0.4118866425661571	2.938141661107532	1.26009336508637	0.4996199529405179	2.865222898785838	1.162738661643045	0.3125160436171153	2.901793147374202	1.138704411204069	0.2449820071299275	2.971038252527962	1.092016698378583	0.2787529477473176	2.988144122312652	1.149743172749272	0.2895255890221705	3.10675728489549	1.559037633155705	0.2561917959109626	3.18820477971038	1.535339781616954	0.1473727019011374	3.358213626806061	1.317515381202569	0.06355985121754111	3.131695862542095	1.285074749546331	0.03087721090742597	3.052805150761277	1.32701772426119	0.03233271233685719
155	5.133333	3.232779363678184	1.07790608228951	0.3340464010236177	3.183852782300272	1.248851911872354	0.3143817390217254	3.112776453948404	1.369411770929303	0.2840095855293422	3.080792041760851	1.581778213415515	0.2838704011996234	3.06549739084777	1.544819829991259	0.3131555938179304	2.978305300703977	1.502514284274073	0.4158294393085649	2.891753495709257	1.265011476640342	0.5044461794585587	2.796794939627852	1.189779684334364	0.3058531768462146	2.813291041750311	1.187034435675172	0.2281195108808378	2.849897732564858	1.160669929292397	0.256623890856056	2.867290091190334	1.140940908689379	0.2730764897682466	3.105672462894393	1.548924242651168	0.257961441091441	3.185510952966892	1.528660061503517	0.1477884953702804	3.347588046834245	1.32346410634456	0.03148183482892883	3.128206785049656	1.327271189961613	0.006773163249788366	3.058825412463546	1.381446007238916	0.001873462125319586
156	5.166667	3.225703590314499	1.075768483519585	0.3322453667536539	3.175060586700432	1.24688858628836	0.3131121531912688	3.107011629977272	1.369820323534751	0.2831007285399758	3.07827538850357	1.583367394876009	0.2866287612362783	3.063028892992376	1.546214184938453	0.3161189673714073	2.977079158561414	1.50737379969752	0.4228433562729602	2.836800833941818	1.297364875827142	0.522993944761808	2.725231363586941	1.258249810539991	0.3240393716653678	2.750720362911934	1.252410996661886	0.2492027522882512	2.790691810301201	1.221162711418146	0.2927930303709256	2.826413972293567	1.21713193539162	0.2952435284429537	3.102215800692973	1.550335883525221	0.2592109394373467	3.175661733240414	1.53611871884396	0.1469318819702677	3.253694379033478	1.355674195283346	-0.02642689064808735	3.027638286758951	1.394309005027545	-0.02746405167760708	2.978844780700734	1.480990534636207	-0.03506060835372191
157	5.200000000000001	3.213293636791849	1.089352083311729	0.3291546969344468	3.161004159266882	1.261573473933675	0.3112693702707395	3.097778400130389	1.387883609689528	0.2820295352267138	3.074087803659207	1.604566491377823	0.2887387586058916	3.059002247330815	1.566940792707331	0.3185930005544205	2.975369954098555	1.53694011478525	0.4315200498078706	2.783415350567536	1.366425166972088	0.5532271824575173	2.6680268227293	1.335258544945807	0.3723311981710105	2.685892950896271	1.356710011033075	0.2983496954938611	2.724416855808764	1.298461761356478	0.3296575735589041	2.781533386743098	1.357559539562142	0.3464791453679912	3.09668025422378	1.570933331261156	0.2595442150881669	3.162755095195458	1.565823964428468	0.1448259705017825	3.154339221121175	1.430151597060342	-0.08526728700498339	2.924127771052767	1.443356891232413	-0.05648588049991684	2.9023096970215	1.487071933324882	-0.06898356107192347
158	5.233333	3.195434965604568	1.127827646829693	0.3250621757620754	3.143339309468625	1.302790222517767	0.3089538796931776	3.086480234157601	1.434208101520029	0.2807976443468941	3.068591562709973	1.656109367486764	0.2893556925969389	3.053577383235567	1.617853710095758	0.3196637297958369	2.973085508260111	1.602878317886362	0.4393831344002361	2.750075555077069	1.479477303651447	0.588382484076688	2.661001970293831	1.443725356272364	0.4215110403475457	2.671165079608417	1.434123783679368	0.3878604553550841	2.713898496757228	1.374619036012812	0.4019188696858738	2.759513786156837	1.455164711562041	0.4067725729006907	3.08964048493546	1.621224073680765	0.2585350251225789	3.151261618552548	1.627674658499049	0.1415206450418731	3.128560062866626	1.556918611160333	-0.1292041715457083	2.904666270928716	1.537586124612833	-0.05190361378591073	2.886587242170739	1.468381403891329	-0.05913069128010912
159	5.266667	3.17315464584272	1.191452451560648	0.3204666048266636	3.124180776363615	1.370517518243793	0.3063246770261215	3.074567353592035	1.5081610227661	0.2794164326223019	3.06171126647226	1.735634166909538	0.2878352157586799	3.046767909663233	1.697015174588669	0.3186508595167094	2.969860965781416	1.699526212473867	0.4441866019560525	2.741455233574322	1.618201731246556	0.6201187137475095	2.713683788455279	1.641876442897218	0.4068699127209559	2.756321489517496	1.670079012229536	0.3393860311894465	2.831530556525891	1.682967565837655	0.3689056808836749	2.83505883299876	1.691933251868798	0.3856033384116464	3.081322730270048	1.699062231656782	0.2559183468109424	3.142074968141792	1.716377540548248	0.1370864376524043	3.110084531905847	1.703471695429879	-0.1560253519539399	2.917612222668269	1.738983119100654	-0.009132180356653485	2.860027765177973	1.779626854470274	0.01795903477178673
160	5.300000000000001	3.149904678479869	1.269059540102445	0.3160421874989163	3.105999510192285	1.452053625499322	0.303596455033251	3.063202769352791	1.595301327537973	0.2779105887687929	3.052957173330689	1.826176870816488	0.2843687287794845	3.038451092938186	1.7875098891672	0.3157153369528163	2.965265831656266	1.799106880306729	0.4456189342160455	2.764888605581751	1.74057657917572	0.6509282014365839	2.79251657478831	1.790966099085977	0.4063723011701996	2.870712296108354	1.828497108942763	0.3326077976397521	2.972711539603728	1.865836794897825	0.3122401149536198	2.926709734529529	1.798000085670868	0.3547293467424647	3.071543542676914	1.788418419314004	0.2519327047504071	3.132718644098964	1.812302594288716	0.1318356634995979	3.094690572536778	1.82847504978169	-0.1647368164533478	2.977508456502571	1.859147365330068	0.04412166533683408	2.88461718667786	1.868168508937133	0.07350121912000789
161	5.333333	3.131053317196242	1.347385710249067	0.3125214798190045	3.091472486921433	1.532571886319562	0.3009810340927961	3.053253884485497	1.679494972223874	0.2763083380474207	3.0420461085941	1.911017484584272	0.2793610511332407	3.028622148721941	1.872484105631149	0.3112335231161556	2.959031090338493	1.881270376430469	0.4440233061478211	2.826849070336857	1.820581310276946	0.6781648686739346	2.853502997938894	1.869626564170396	0.4403229498934935	2.926574418581822	1.885251439961656	0.3698553247359794	2.995926936373795	1.909642427507858	0.2910208702251075	2.940952959763948	1.867771996155327	0.3455191789565931	3.060240105166701	1.872947232281957	0.2469422210116885	3.121658475738449	1.894771957018575	0.1261172516301832	3.06522115015489	1.902220152578059	-0.1546999099228361	3.034048458920925	1.932396676852328	0.0790912943398942	2.942003754518205	1.887944974097558	0.1138074644341462
162	5.366667	3.121449236722442	1.418221267206292	0.3104856014394716	3.083102291690744	1.603664765108726	0.2986472039162352	3.045252388881751	1.751265569337036	0.2746357911580302	3.029150488324646	1.981629833995657	0.2731251392766818	3.017506492615511	1.943236300367475	0.3054913706807827	2.951084776376371	1.94102789257601	0.4395628909402262	2.915486123007596	1.855715832654679	0.690300769886979	2.881375395419715	1.881315647493115	0.4747946944910456	2.911702133734236	1.868224711151576	0.3968449483774331	2.947852186373485	1.831709337391531	0.3277018346272949	2.905175992036452	1.83215727267851	0.3600375485561808	3.047654344111888	1.943937054022185	0.241241336902787	3.108325035107061	1.955547117475255	0.120209717793835	3.084963119720423	1.917625509123798	-0.1285098834340733	3.044377056973382	1.967414899670127	0.07639800928064001	2.953840239189434	1.941027718119585	0.1125334852156571
163	5.4	3.122739660218766	1.47752358830997	0.3101609601851476	3.0815825808667	1.661311796990078	0.2966848495920928	3.039186553971854	1.806011278295184	0.2729161860089356	3.014929559490272	2.034023008633747	0.2659692868850277	3.005570256443971	1.995841293689996	0.2987644936847379	2.941566711822204	1.980450754969017	0.4322501987251522	2.990501857427347	1.856982754806958	0.6766822560370866	2.888179184066802	1.859662732192426	0.4879174120245926	2.898841537802609	1.835076914760204	0.4144907979021199	2.921514226395504	1.788725039192082	0.3834887446414774	2.89869911924153	1.81363478346883	0.3733152253441153	3.034307849154251	1.997048470330191	0.2350954440773547	3.092924821341144	1.995702351889664	0.1143461305565715	3.239391416534972	1.89772789543879	-0.09464745676703584	3.065425792613046	1.895147421754483	0.02903468618661098	2.986845660248146	1.84606933814626	0.01572921822970889
164	5.433333000000001	3.132664003915475	1.523221661649894	0.3114042246752244	3.085130858021076	1.702470840356419	0.2951091414086567	3.03440968274368	1.840032274193598	0.2711718923702539	3.000244445628041	2.063684593011791	0.2584538509568964	2.993357206623147	2.026049441016407	0.2915611049357127	2.93072991898962	2.000359338124541	0.4224596391824131	3.018675669125241	1.834254899025962	0.6409995120087386	2.877618889944562	1.770456636334327	0.5004681430448714	2.867853584433783	1.742441540560711	0.4482860281021718	2.883747148368797	1.70058067001054	0.4605830677544763	2.869032180336331	1.72746508294974	0.4066791937425454	3.020787146669532	2.027712327051387	0.2289027502897971	3.076315298473969	2.017257983249682	0.1088474846603273	3.267495726987451	1.860047914372119	-0.05761792739961874	3.072720685335228	1.760703782124307	-0.03080830867642995	3.019347516874097	1.677403784861344	-0.05043947398061492
165	5.466667000000001	3.147554695403372	1.552792475596822	0.3137202276157896	3.091061278899041	1.723592190456	0.2938627874241282	3.030259919846491	1.850169209660112	0.2694224870074265	2.985867843564116	2.066333405025503	0.2511224654383902	2.981371259082874	2.029699906118512	0.2844059434079246	2.91901058124944	1.998209094322901	0.4109896176684481	2.99873433302353	1.796711446627504	0.5989057934207764	2.85341511836049	1.619201919833103	0.5317199423202925	2.794856360171778	1.57010929511804	0.516845226975875	2.790987561565301	1.608262865559815	0.50863655256198	2.841918760281835	1.577377770759852	0.4599676960337893	3.007602950751574	2.031896449042592	0.2230293654126086	3.058727012687779	2.019094895127537	0.1039139231834462	3.220359367606756	1.819662647544177	-0.02353814259944323	3.073359792085264	1.657914412552253	-0.06526575978419727	2.988403003766887	1.616087578547023	-0.07943982701004752
166	5.5	3.164080719359522	1.562568470911383	0.3163403400687881	3.09732952536252	1.721923975785051	0.2928279516570299	3.026424596311803	1.835955222409642	0.267680896420828	2.972401962792631	2.041375025070667	0.2439736210500738	2.97004965539651	2.00672681579276	0.2773838592625739	2.907057801781535	1.972613398332433	0.3984075736853253	2.96675225193257	1.75663088356503	0.56401133444504	2.827254977191609	1.572202506715837	0.5418534816605771	2.751160556858585	1.542623530235432	0.5357878427312671	2.748098631063563	1.556459617623017	0.5440523731673761	2.823196170094264	1.536448506691434	0.4855019470659398	2.995171723370603	2.008598560612828	0.2174929827699052	3.039954786244884	1.993960533673631	0.09939843365027817	3.165658238598443	1.776086810174672	-0.01247324954512292	3.018328957433072	1.613493030588447	-0.05891632956400022	2.924134005475564	1.584793326159623	-0.05103003557762856
167	5.533333000000001	3.178592940409851	1.555484340002911	0.318821627059532	3.101888700886523	1.701799334172462	0.2919112775412842	3.022372342194543	1.803310573168743	0.2659565433184881	2.960152839060848	1.995574343376113	0.2372048770235625	2.959606038018034	1.963537897377996	0.2707270108165579	2.895260871356277	1.928681825836945	0.3855845513522126	2.926516919253629	1.717110803941886	0.5390541498751271	2.784012685985567	1.550326055934394	0.5270672035318991	2.717388349155723	1.549694708798499	0.5008811011785638	2.708912150752584	1.556749017263848	0.5193291217533668	2.776147798067424	1.567976692557889	0.4584775864245422	2.983736723960282	1.964705307334025	0.2124293460136053	3.021167402997701	1.947470639158086	0.09531417636338854	3.11461012992187	1.733356738248767	-0.0298871556824094	2.946909266214582	1.591569560670251	-0.05324441854562886	2.859857038146081	1.620575940808014	-0.01565954273777354
168	5.566667000000001	3.187845302050871	1.539454265858887	0.3212153433689467	3.102937203361743	1.673514747417638	0.2910908444786412	3.017459290808371	1.764429804135938	0.2642613374020551	2.949248241104352	1.943592297340655	0.2314890408741393	2.950116865004461	1.914118007673044	0.2651245768548292	2.883785438686012	1.881791485386163	0.3741693805361931	2.87086683175719	1.690966431353193	0.5240959640582314	2.720905968692269	1.548543652869584	0.4985841063779359	2.688507360329298	1.515320190699865	0.4659980529686438	2.663091219112513	1.554490115940588	0.487847466284651	2.72633874691286	1.565519249030219	0.4284726150158875	2.973432346279776	1.914743815924093	0.2082705730201283	3.003879149815266	1.896283395049523	0.09190403256977049	3.073492205946033	1.703729037625531	-0.06422292439763318	2.920437387761021	1.580156476241017	-0.07350037182630845	2.863674636456846	1.60103446952206	-0.02921419315880824
169	5.6	3.189551300974733	1.518608149477929	0.3235669520518905	3.099435353426679	1.644847827825157	0.2903481704462523	3.011265413142054	1.729917248837028	0.2626039995332836	2.940025079149167	1.901293248140666	0.2276512957724799	2.941775941069622	1.873427514160069	0.2614079441074859	2.873000301911221	1.846644444549834	0.3660398370282029	2.806073871397613	1.68706660545974	0.5182996269169845	2.650100680351114	1.583479101870016	0.4668035575699218	2.631697794237642	1.560991871874946	0.4423844206229359	2.610109040389733	1.599805707537863	0.4555680739886057	2.667630375526021	1.595824265131913	0.4087044564519354	2.964545559749052	1.873578105934166	0.2055102734482986	2.989686636380968	1.856520111290298	0.08942894463345827	3.017647485303702	1.694052501974074	-0.1024095990494475	2.868272536064324	1.599802798286769	-0.09880923240056738	2.837347999166417	1.606491055486219	-0.04720256450373899
170	5.633333	3.184117822083294	1.494688015809316	0.3257809907383238	3.091574861346336	1.6192356055628	0.2896355952262568	3.003829362828908	1.704836662653346	0.2609861093453825	2.932836331327298	1.878075929889879	0.2262935092322974	2.934820565861764	1.850223010945087	0.2601750655262015	2.863413073704667	1.828297840319362	0.3625456191252333	2.742642268473552	1.69434100195432	0.5188965864618382	2.578987651993617	1.701538986292731	0.4242636988843621	2.517609566397341	1.742432899500337	0.3990832528480329	2.491455166317062	1.793748667265092	0.371562110105427	2.542998720540003	1.785068152340075	0.377080915769867	2.957380698397318	1.849632618932326	0.2044825889781567	2.979756398165978	1.835902802342078	0.08806927377788867	2.989108521193703	1.705244525993318	-0.1347998643425181	2.829704819516925	1.647815579892068	-0.1036051003099155	2.801395057249232	1.657542402039057	-0.05262958747244495
171	5.666667	3.173915276338434	1.466035785144107	0.3274208881017923	3.080609368838941	1.592932338984885	0.2888457633492714	2.995697312356665	1.683856664994062	0.2593985836116945	2.927778280834849	1.865647182339902	0.2275155852926836	2.929408846958642	1.836552742925027	0.2614872197400313	2.85559239225982	1.817624636307418	0.3640995151804974	2.701105313935354	1.692228746816054	0.5272037489525234	2.544119048176421	1.763057678578631	0.3979976735661715	2.496983646958435	1.835909973907217	0.3805866606439963	2.50332843686963	1.912757734571674	0.3444339307686845	2.498164974290018	1.848792667656771	0.3434416263944348	2.952037320103471	1.835385728508952	0.2051934266120093	2.97367592677458	1.826480104421209	0.08784856121587689	2.952543272684599	1.722076246687443	-0.1549618581957364	2.781754274671498	1.774623664759507	-0.06776399228739749	2.77289972568802	1.845681967912933	-0.006722072468481371
172	5.700000000000001	3.160020750008274	1.427983930270856	0.3278388396599866	3.067844292640121	1.559636048841997	0.2878279346294019	2.987617595591739	1.658126254500776	0.2578219698801907	2.924789410743617	1.84883682388066	0.2306617513528759	2.92560940013988	1.818260380245811	0.2646428110595282	2.850023502608482	1.801824044019547	0.3696543245612554	2.693880631775944	1.668165065757188	0.5406454424293078	2.553184415283468	1.77674916182678	0.3935520301576116	2.550173224890276	1.865147867054662	0.3716968179691627	2.570775778227516	1.952876734694904	0.3401103311685161	2.556488986052717	1.853642637304908	0.3203585358159654	2.94850064303497	1.81698209351403	0.2071882375124926	2.970692335919936	1.813419043375685	0.08852591441536915	2.958174415024654	1.717366034244597	-0.1569888723734058	2.785337163167755	1.809456487744305	-0.04601428072039218	2.790927896192667	1.875361661980938	0.0176244651619975
173	5.733333	3.144367843571934	1.373718077015543	0.3265391985908083	3.055022050529898	1.512110687500587	0.2864535055723653	2.980480777328843	1.619177840211792	0.2562348131438857	2.92390651984248	1.817013016747757	0.23489490883716	2.923494256210125	1.785066786144613	0.2687733431830119	2.846923583610925	1.768811538150324	0.3775377278214878	2.72327275462782	1.611307635897185	0.554875112175169	2.592574779558587	1.702840349505283	0.4120737069655922	2.600410277462574	1.79770568246527	0.394907390731125	2.6302428419076	1.895024700086943	0.3787779485432989	2.631586301139678	1.791031142371917	0.3464664644122408	2.94686204882243	1.784150266583043	0.2098925025872603	2.97051169107425	1.782838377156586	0.08973687979409742	2.997535977766964	1.669584810335471	-0.1358978920225109	2.818287956695494	1.7550470653216	-0.04534552115625627	2.806377895020057	1.823628294434479	0.01187366867114362
174	5.766667	3.131795129738252	1.309159796657801	0.3235420239856399	3.044840474882879	1.453942669870901	0.284660892379366	2.975341656849016	1.568697136128869	0.2546180995595415	2.925172407537284	1.772455596499678	0.2393283905989254	2.923088928575376	1.73932739313023	0.2729927887357499	2.846204670800569	1.720388122932562	0.3858507260758112	2.785171247218129	1.531827116436317	0.5641693527885236	2.64141585204798	1.490713139090571	0.4498275842882582	2.613868527958302	1.505680864666462	0.4632547575843604	2.64539518606155	1.457296312666817	0.4607806823688712	2.653609627362119	1.469727398998945	0.4201534890733857	2.947253297955327	1.738794025861827	0.2127086993469954	2.973230255186714	1.733872750590181	0.09104373262165885	3.0669872460656	1.581208777202207	-0.09171758080479564	2.870360352578693	1.563208885892862	-0.04248276470465803	2.85360020574313	1.533535934495993	-0.01847547438171233
175	5.800000000000001	3.12548401069196	1.247981827393165	0.3191121394889547	3.038921882778173	1.396235570234732	0.2824306111642443	2.972750111028136	1.516678279266051	0.2529557440558198	2.928325972432252	1.726979690732181	0.2430905368735002	2.924181810331129	1.692712573353499	0.2764317358238871	2.847358395040166	1.671996213601827	0.3925710465754944	2.860274851337143	1.458443202719871	0.5609604145218847	2.685993285938298	1.443870550621741	0.4666762303724362	2.637646169984218	1.503964621103503	0.4862557408625423	2.676273295757166	1.515871340480201	0.4893303125628825	2.623353766122838	1.523475125079051	0.4467715035929371	2.949533477551241	1.692083826590915	0.2150599355840294	2.979338735179434	1.681751670685672	0.0920299376222574	3.127882477926444	1.489100279233435	-0.03550808085321532	2.907763618698133	1.501380620302013	-0.02062276104600318	2.871591946057904	1.458468354652358	-0.04986230444555616
176	5.833333	3.122835924977751	1.191086607918673	0.3135851941490966	3.036646399695911	1.340569352288169	0.279797276521658	2.972401494424616	1.464332567094038	0.2512402816375685	2.93204896565933	1.677959013697195	0.2455752453742643	2.925952188363859	1.642868561674851	0.2785130466112161	2.849187961430334	1.618953325806438	0.3962785977774469	2.906479746999841	1.388187952788056	0.5427498396519985	2.72284839630293	1.331244309034607	0.458964436647965	2.681256870555833	1.313554957092677	0.4502156984444974	2.655441843044631	1.395707545333813	0.477248159196375	2.643232412914354	1.344318509273843	0.4145392126035601	2.952671979101765	1.64265169765313	0.2165628651361517	2.987070656077746	1.62746305264458	0.09244075567369263	3.136856148106514	1.405285354657741	0.01674585056906813	2.908067284135258	1.445718630073155	0.004958603218052672	2.821738058781174	1.424764085349768	-0.0248949801086764
177	5.866667	3.122079983631094	1.139545974829242	0.3075455899963524	3.037510022750048	1.2906133089883	0.2768628916012226	2.973752287429627	1.415556035426123	0.2494753217114525	2.935178963478075	1.628950225298325	0.2467128805822823	2.927653613611492	1.593290385631492	0.2792403874822826	2.850622428637098	1.564343297707757	0.3969962925296454	2.912779427258925	1.318378200010482	0.5152849003159785	2.749836500381644	1.184588236455488	0.4399980327091609	2.707926740764505	1.157611176527662	0.4141494616855235	2.653465920058227	1.212785813143078	0.4363925402899265	2.724406996118734	1.176506431339694	0.3865508489899651	2.955690006908693	1.594327591804416	0.2171583278017765	2.994278046294914	1.57724169386014	0.09217603423294646	3.127530901644839	1.335033373102966	0.06143429723340543	2.904744088564671	1.346711143478594	0.02811952187481832	2.807586631251021	1.348865273542895	0.003374804041710961
178	5.9	3.122733963789579	1.10184336439027	0.3015067055885699	3.040678761357889	1.256281532321969	0.2737298214897171	2.976016101326561	1.381430895914632	0.2476695963177448	2.937193066965117	1.593786259956339	0.246701862425606	2.928885428559855	1.557588113670164	0.278888115492786	2.851138602739638	1.523331975700087	0.3955313983849141	2.904764107268406	1.265298933494582	0.4871777372037527	2.778419932429405	1.066874909151709	0.419769344060716	2.740341231197114	1.014618558929693	0.4092235905555707	2.727062929810722	0.9656328840410938	0.4148474370632146	2.783778646678197	0.9972114422024787	0.3815891416981859	2.958010321182748	1.560152558979327	0.2169346786945319	2.999336126196795	1.542227748551794	0.09120749783563556	3.120970045071215	1.289929002675327	0.09321676710460103	2.908151511177579	1.211074728207844	0.05071210567866943	2.825813373349739	1.242219504233381	0.03966639127977585
179	5.933333000000001	3.123328944854333	1.086450404922433	0.295816201175538	3.043975426315327	1.244922297073906	0.2704688687722827	2.97796936559189	1.370519250215449	0.2458328419162015	2.938033816483637	1.583152817654886	0.2458690473183615	2.92948595739187	1.546233455614854	0.2778032193336156	2.850712090214654	1.508456983411703	0.3930359740705698	2.90007266197602	1.244223014856682	0.4657323582151278	2.800345779575186	1.040365654821058	0.3938612614648904	2.751672938141923	0.9799147674074055	0.3727973215011952	2.749681170349087	0.9236688838891234	0.3759094907382267	2.799737486928874	0.9628419324299528	0.3559914430854726	2.959351830982051	1.550199762584502	0.216053043176012	3.0017374640202	1.532274714691302	0.08959530414545019	3.127338313323434	1.280440764602673	0.1075580058256658	2.914364562307629	1.211891532374185	0.05354561848531517	2.841385303685933	1.252288158385494	0.06454546769337487
180	5.966667000000001	3.122282428784532	1.09378118916744	0.2905832117542833	3.045555965868119	1.256264660151536	0.2671353433914652	2.978660910870242	1.3830596356802	0.2439785053828551	2.93797519601198	1.596825065216504	0.2446217655322903	2.929518237386375	1.559275348217552	0.2763909525466422	2.849665433888002	1.519096359390631	0.3906465014113004	2.911552284783089	1.2548073001331	0.4543340098418092	2.820366885027508	1.052704701625086	0.3717074690384017	2.763652684968706	0.9892520671926178	0.3404692614076986	2.760033515002937	0.9475577131790972	0.3359116364319609	2.8219071529515	0.9673202603634904	0.327172290646839	2.959718276623709	1.5641727902322	0.2147453011938528	3.001003794324513	1.546436479339042	0.08748141914690304	3.158685125015864	1.304533215467136	0.1037619647684008	2.944456538900265	1.272367899170186	0.04329437922464847	2.856281856295656	1.29202688814524	0.06421396895828248
181	6	3.11826496172912	1.120838678371917	0.2858087846559787	3.044077829789984	1.28709931159162	0.2637786842012305	2.97742942412395	1.416025786811073	0.2421225758302908	2.937502443499511	1.631520171107927	0.2433753965881871	2.929182807022809	1.593534617338528	0.2750263720809254	2.848375902490079	1.552460243741525	0.38905323431926	2.93614290274949	1.293433342782565	0.4523089853269863	2.839603825280271	1.097479032057444	0.3580556441671899	2.783785927690233	1.03828991499902	0.3242722353242602	2.790033487766366	0.9965105344062214	0.3209844638177747	2.859142072488746	1.027536819747039	0.3103340242622838	2.959359719969751	1.598775623476729	0.2132771599011712	2.9973011975463	1.581394873162739	0.08507893439330511	3.17849992077906	1.35315756331552	0.08736955695157918	2.954977153916593	1.313893272500887	0.03680024957716457	2.863519876443896	1.320107852774317	0.06105080456973878
182	6.033333000000001	3.110761598414447	1.16326207845671	0.2815492928468161	3.038772898090333	1.332402534631442	0.260455748149986	2.973892058860464	1.464112617226514	0.2402826483726792	2.93710773062223	1.682525203203371	0.2424673406663146	2.928696659449549	1.644057179667079	0.2739790336886482	2.847126775905413	1.603407002255447	0.3884104904149037	2.959937333784215	1.352634086104754	0.457505214602551	2.851221590398102	1.166435743055454	0.3520064005256335	2.804856413461081	1.087439242111618	0.3288099308995338	2.812799243899006	1.04205338198471	0.3171109243585987	2.875262975212482	1.076696244911442	0.3109803028217628	2.958640444804154	1.649258170961963	0.211899558418543	2.992663801077176	1.632977660420152	0.08268593520513495	3.182520316982746	1.415759886263903	0.07054787360501651	2.956629094022709	1.345304891929499	0.03637055584777792	2.859721182653661	1.34794235932791	0.05621639338124095
183	6.066667000000001	3.100200980882887	1.214525797659564	0.2778576801773408	3.030024746719665	1.385386018767668	0.2572287534159552	2.968242823757256	1.519647419005974	0.2384772940881021	2.937139704135264	1.741691559314495	0.2420025559354993	2.928259251445314	1.702610087964237	0.2733123067201096	2.846144425790573	1.664285587348787	0.3884510808682194	2.976627102551432	1.423730201052021	0.4667483707332059	2.859871947641373	1.257696577851277	0.3500091834669957	2.844249071661674	1.172480398567983	0.3360355482526579	2.85848199626142	1.136444625493689	0.2974745006909155	2.909373253850468	1.162293124076089	0.311369069157723	2.957910323431779	1.707700544836514	0.2107411526712978	2.989451595430216	1.693418685394622	0.08055094535303607	3.18120466959845	1.482473193124772	0.06200996945645147	2.964554231857688	1.37345834324221	0.03564205996977417	2.865964995282047	1.372851750133203	0.06372302930263073
184	6.1	3.088348567285907	1.267079133741804	0.2747309496078081	3.019486931855647	1.438958090072383	0.2541587326270421	2.961401627686228	1.575447959136268	0.2367261607175089	2.937775964367329	1.800781487450063	0.2418724695822988	2.928073460109622	1.761178669408787	0.2729443770195419	2.845757024934625	1.724148391012033	0.3888950378731245	2.984187522501994	1.491135467503208	0.4774307920045137	2.861486855716294	1.321815873768033	0.3526836729806004	2.867290128700407	1.249494433024298	0.337076894750548	2.903607000724944	1.255017921647865	0.2876087534635065	2.957231894576811	1.263712047322985	0.3218431256755888	2.957441810893126	1.766056462829189	0.2097941667085801	2.988605044483282	1.753019173711547	0.07878023397893409	3.186570452238599	1.547298080316134	0.06025704298798121	2.978382238512409	1.422946689295744	0.02389470389211629	2.880000117656281	1.411075603798918	0.06212553375797213
185	6.133333	3.07726323587011	1.314545368704879	0.2721932988059846	3.009119956382548	1.487315833022618	0.2513069580062292	2.954503036975613	1.62569760905017	0.2350482286506326	2.938986701260803	1.853238446482321	0.2418544784178487	2.928276564783	1.813487931258968	0.2727181581356914	2.846218399762057	1.773712312841246	0.3895228033013925	2.989749938995744	1.546144038269645	0.4896529193466192	2.857121117985109	1.38701553947592	0.361346165060654	2.851948700728524	1.332250936520011	0.3350451456194486	2.891563092760578	1.350177560573706	0.2721560495945222	2.953159532300049	1.363170698659442	0.31495626056302	2.957352615969292	1.817807691715145	0.2089654985643647	2.989128558698575	1.802470822944234	0.07734911253555478	3.211775257309875	1.605603259952587	0.06278441217111172	3.012662227185239	1.47538063202184	0.01694084147643619	2.950816502105247	1.44666838506494	0.08104609350527311
186	6.166667	3.067969316102575	1.352651151759266	0.2701821322315419	2.999914079584388	1.52612881838148	0.248706033016417	2.948263081641186	1.66588377340938	0.2334579634443409	2.940552104628437	1.894535159981469	0.2416510098270672	2.928879135880389	1.855009607609685	0.2723791222825993	2.847544855803397	1.810353504215129	0.3900620743414625	2.993515891747386	1.585998352560004	0.5008237107688968	2.846403072030195	1.451412663894136	0.3744789675591575	2.829871720920051	1.400367201207773	0.3428432897203326	2.875454184530348	1.412919550688113	0.2706761766179651	2.926385867675677	1.436085577159661	0.3101558902334255	2.957574637283211	1.858445448651971	0.2080865648942972	2.989038852439811	1.836902991841008	0.07612465535273651	3.227442020591534	1.649147624693287	0.06531229626943302	3.017950763218505	1.533949885379424	0.02935394737691965	2.955885334646983	1.507774142943261	0.09644548528691303
187	6.200000000000001	3.060831917053451	1.37825691146856	0.2685772942264957	2.99225268583802	1.551871275937204	0.2463640287293175	2.943165459391226	1.692542146189565	0.2319660041806352	2.942361941364324	1.921460231597932	0.2410489154488179	2.929898150852175	1.882258114405298	0.2717026496627528	2.849638548512137	1.833639289385646	0.3902294349068318	2.991768022251707	1.607853354699542	0.5079291415444326	2.827222551867164	1.485643671634362	0.3898100150726087	2.803020837592013	1.435617413811651	0.3528725749416124	2.838222632178365	1.490392928186763	0.2984637290867081	2.895857295382726	1.463894510643105	0.3136765181101758	2.958125244187239	1.884920494388659	0.2070218994892251	2.987771827715147	1.85690892060587	0.07497839540643195	3.221987209731024	1.671080884620767	0.06582470473531583	2.995288018449767	1.580894294824701	0.0484972035791959	2.905164860297734	1.58104815220453	0.1009665422690982
188	6.233333	3.056022139335087	1.390822759652796	0.2672960734615877	2.986390590203043	1.563642713697242	0.2442919172643565	2.93959361811352	1.704906029726904	0.2305824839546942	2.944454819834227	1.933382303510621	0.2400058883633101	2.931383461064255	1.894496304546104	0.2706117437755184	2.852388877403432	1.844792759491515	0.3898970302886017	2.984968218497352	1.614931674089755	0.5109607715791332	2.807762974662086	1.490122928533229	0.4084673546360572	2.784830904162519	1.440696733349961	0.3661315136221253	2.813659441123503	1.492985026688946	0.3242294059567356	2.877238673978058	1.459870488263425	0.3266829616470942	2.959143357460385	1.896644766536888	0.205748853677849	2.986734505449602	1.865521039291984	0.07389247835888499	3.208165468555752	1.670328920783189	0.0684484430925158	2.979620731594912	1.571394643569919	0.06008967239421126	2.891611311178619	1.57823725053935	0.113382455347234
189	6.266667	3.053522616345464	1.391996366784572	0.2662485506094428	2.982617510001476	1.563298484687782	0.2425040340362843	2.937789930923265	1.704805595822154	0.2293170041991707	2.946899270519674	1.932349658094301	0.2385680971247432	2.933375700329369	1.893787889739597	0.2691304192444677	2.855708533743311	1.846065312618368	0.3890757922026283	2.975534363383056	1.612017140488597	0.5105173113941441	2.795221440642771	1.478474820750083	0.4230396679010388	2.775518908390968	1.429369120919178	0.3754609428943412	2.791612654675748	1.468756404330692	0.3428367574479539	2.860843969935708	1.443856450877788	0.3367905392585273	2.960758992718663	1.895568080520754	0.2043033453493114	2.987263394891475	1.865340969045871	0.07290220009477424	3.190671935286255	1.655841301997545	0.07331013858358851	2.960496734952954	1.564371637068888	0.06170287336787542	2.878778003129233	1.584747979407508	0.1264674806852249
190	6.300000000000001	3.053389783456399	1.382417991005698	0.2653533611198642	2.981226376232956	1.551697753678187	0.2410100903759357	2.937887101152552	1.693058803951364	0.2281773341226774	2.949780513224782	1.919259986744546	0.2368057288509604	2.935903927937574	1.881027322068014	0.2673239245460363	2.859542367304039	1.836901926548775	0.3878213511147186	2.967400571690761	1.599900571303391	0.5074118584803615	2.792179746629074	1.460194173044235	0.4273702934464514	2.773006128502523	1.404088975141651	0.3846724130910527	2.785971774791204	1.428539068858532	0.356091311847315	2.852856082488586	1.420445071786618	0.3430316905428323	2.963076961033843	1.88256896124483	0.2027333296619471	2.990124327322274	1.855887206661052	0.07204168339808903	3.174298848116337	1.633246189094134	0.07675602505426359	2.947666181593913	1.542350080815093	0.05308291056748057	2.867011804663012	1.565647926888437	0.124394609536675
191	6.333333	3.055673161205696	1.361868948930752	0.2645985993318216	2.98257695350827	1.529198252918089	0.2398223517480901	2.939939082943925	1.669985589231565	0.2271697793400215	2.953142756843351	1.894639009375229	0.2348213521070788	2.938953927017686	1.856767137752547	0.2653104141199857	2.863826967788655	1.816701762708119	0.3862926589002803	2.958256860572691	1.575501562930072	0.5023032550712837	2.789431109135621	1.423784456460351	0.4253474663304718	2.769050080997653	1.365890850599186	0.3879172801929929	2.794712338507714	1.407700129113811	0.3608542328335378	2.841189079985043	1.381399201641148	0.3574379403953166	2.966141313013337	1.858092908235508	0.2011122080571702	2.995439398247222	1.835690727012837	0.07134612885453	3.172122175071429	1.603490984433281	0.07662731890986892	2.966837764415792	1.48214681163995	0.03980400808662683	2.888598018948106	1.481129001037251	0.1079788743425199
192	6.366667	3.05998003657677	1.33122907168163	0.2640210417948087	2.986522807095226	1.497196712146117	0.2389488085222117	2.943704178352689	1.637212246295736	0.2262989296191506	2.956889017278797	1.860630890474501	0.2328242057161442	2.942404240920715	1.823068739657465	0.2633152557650587	2.868368209119861	1.786420244811622	0.384771093371609	2.948083932561671	1.539792703773122	0.4967243674835086	2.782055571562634	1.388522120008155	0.4131108385291835	2.757318141453789	1.339347264272811	0.3896223079753991	2.781168444611759	1.379874312710194	0.3619395932530811	2.817357501994718	1.346856498321226	0.3734550669039488	2.969837234141044	1.824181293125243	0.1995776566512513	3.002394048319708	1.804296768755947	0.07087340584650047	3.163023611727929	1.564038277647134	0.07223871424179262	2.970171284919552	1.437224264247204	0.02984355932669677	2.89287722511825	1.437237176633987	0.08872481874335976
193	6.4	3.065621512455987	1.29143472231199	0.263685090332097	2.992521363165467	1.456718986247943	0.2383829586445639	2.948735208371189	1.595857234991863	0.2255660712201982	2.960851276789279	1.818408413241656	0.2310315998741114	2.946065673523293	1.781095223645207	0.2615641225934442	2.87287962630444	1.74595169291794	0.3834700427850382	2.941863341240073	1.494797820294366	0.4924424431889773	2.771204364643568	1.360515866495722	0.4019609074676926	2.741898548004866	1.331497705528822	0.3885891940332269	2.762666359661867	1.340689154222004	0.356087693928304	2.800560312156703	1.326106015661885	0.3787831337604546	2.973960155590564	1.782003488629929	0.1982714215965124	3.010206387359421	1.760708865460629	0.07066671490490092	3.154592279184835	1.511591640940085	0.06359685935370159	2.950521977735062	1.393879165916213	0.02502080722820706	2.854478232774599	1.407226857789984	0.06615783579934365
194	6.433333000000001	3.071615928512168	1.246997286277218	0.2636037952801298	2.999700357073417	1.411996182073602	0.2380919907929297	2.954430726200573	1.550129814623163	0.2249677408177713	2.964794550002383	1.771895524775525	0.229579346903863	2.949693507375557	1.734838293342855	0.260188447845886	2.877006584826595	1.69986359033969	0.3823979496024161	2.939022028646624	1.44588600678431	0.4881991077560221	2.762792650138442	1.327739101202446	0.3936623794458482	2.731004294290256	1.296408721643375	0.3733146784568462	2.760032194871244	1.321548518615107	0.3497705156002281	2.782463563286171	1.316991090964173	0.3480118498014492	2.978226203917725	1.735524352247124	0.1972834943186202	3.018215085936903	1.7111183655668	0.07071875176006265	3.146689306020217	1.45574504505327	0.05139620666140545	2.927612043860385	1.3769909895449	0.01317733405060793	2.825178686630728	1.39476531633886	0.03365617534559527
195	6.466667000000001	3.077061490207974	1.202744328441464	0.2636819562431236	3.007320640718549	1.368470828081208	0.2380217177436195	2.960216826243128	1.505617953981256	0.224497149318775	2.96847780605491	1.726905007915972	0.2285987298754998	2.953035663228152	1.690052961938424	0.2593076302164751	2.880426230422068	1.655486502032345	0.3816647422016774	2.93403644170605	1.396955358884245	0.4826328986157832	2.753221125159628	1.284141477643551	0.3794518224907298	2.703443311933532	1.276246301932172	0.3483758353028175	2.748427951275187	1.329063179423549	0.3376282795917774	2.752375766971418	1.300218236056488	0.3145730144372635	2.98234530027946	1.690541490538289	0.1966957647096967	3.026133472932658	1.663731257632469	0.07101250255072294	3.145246559916334	1.404299912697435	0.04203374351138476	2.919864556974487	1.34556419633483	0.005169761228027217	2.817733011317252	1.351502214978709	0.02202126493191079
196	6.5	3.08076879053425	1.165735955727781	0.2637038497527511	3.014108238608601	1.333384670637871	0.238087122894857	2.965321284225096	1.469915612101413	0.2241428923005186	2.971615947592737	1.691385523333314	0.2281297225879107	2.955815902059937	1.654625888122468	0.2589386428138274	2.882845361953068	1.621072625105915	0.381218437193082	2.930361200036072	1.35792587624535	0.4763945092959317	2.74671661720373	1.266459945981394	0.3584866192663009	2.687096562674833	1.277392055612666	0.3438479818769266	2.726975332380653	1.28005254269976	0.3092725053552183	2.733132559768414	1.299317058143937	0.2935821713800032	2.985962056065508	1.654921204200112	0.1965212222652828	3.033467551729024	1.626724664876788	0.07150535707726238	3.146202411907967	1.363393634157779	0.0389961402271254	2.916637782089152	1.324549407621063	0.001067380679715221	2.811550830528839	1.336345515857433	0.01444626186734147
197	6.533333000000001	3.081692204050842	1.142487937874797	0.2634540255715504	3.018690254086699	1.312903962745431	0.2381955609558732	2.969004182041642	1.449455771360365	0.2238908717022546	2.973913701984801	1.671859111290978	0.2281749831352617	2.957784770899552	1.634993399916114	0.2590619498760138	2.884120577549702	1.602194763975504	0.381077121316749	2.933159442323436	1.335938893831216	0.4706567441690893	2.747819179253924	1.255661492276439	0.3425035175715246	2.687896150668842	1.276955600876705	0.3327161864980623	2.722883495792006	1.278648150157101	0.2880330027275667	2.737820644988741	1.29573988599666	0.2802760046815724	2.988698284940746	1.635224514991713	0.1967395418415601	3.03906858324703	1.606281651389023	0.07214897306932061	3.161226800596558	1.339868763610998	0.04078092932913897	2.932221092532089	1.318084186521894	0.0002260941143348088	2.82991825080539	1.331822554109752	0.010289808079064
198	6.566667000000001	3.078965842743485	1.136389525279412	0.2628264187288076	3.019901841525273	1.309982510757221	0.2382718229376429	2.970744985844817	1.447615349918214	0.2237268379401142	2.975141956398539	1.671780328737317	0.2287502688142111	2.958764608221204	1.634563297547515	0.2596770978503027	2.884207775418107	1.600670798497144	0.3813257713112296	2.942646444978451	1.332808002208515	0.4664812260035658	2.754274896265784	1.264025357690669	0.3347181324651125	2.694051320797091	1.292829265616676	0.3241276952231927	2.727169265226995	1.298694826236075	0.2755974128562918	2.743507044806712	1.305153440128724	0.2694056262889088	2.990256056639727	1.634906491766729	0.1973437839793721	3.041827914698603	1.606046136002347	0.07293453576823655	3.154290699941463	1.336594418006856	0.04330955828291014	2.919466395618079	1.333026152213278	0.0005655103637482253	2.8136971327874	1.343329767199044	0.01063572325020981
199	6.6	3.072372396627717	1.146553453646898	0.2618916339845277	3.017356184155659	1.323309660425752	0.2382742086569363	2.970435059289714	1.463038879351057	0.2236371472548411	2.975246288065902	1.689353119397286	0.2298541870778115	2.95870250852761	1.651690857295596	0.260764255567115	2.883142866006276	1.614507330239213	0.3819495745390621	2.953924427071	1.346923547696139	0.464897057989292	2.764761881433376	1.285540807158134	0.3266982135470875	2.694813145353505	1.309018107681079	0.3177389714347345	2.727565198655943	1.314081765930425	0.2626775692251345	2.747078812792826	1.323142361509931	0.2479083166740885	2.990551806480997	1.652172621797706	0.1983368161247011	3.041722291291324	1.622340367971412	0.07392321756560348	3.151843088954494	1.350767554496478	0.04885940871251192	2.912313348819385	1.342952540738611	0.007341338396966107	2.805281656271762	1.353252586077205	0.01015091520385574
200	6.633333	3.062807909628649	1.16900284510232	0.2608048340016451	3.011602238357393	1.348389688430927	0.2381868473170689	2.968326510904051	1.490546716373426	0.2236080214357785	2.974336924129148	1.718608304464002	0.2314467195334654	2.957673924507121	1.680600742119357	0.262267761012752	2.881040542849133	1.63936446625512	0.3828482585681169	2.966716402633601	1.375336527508285	0.4665831438391141	2.781097766687007	1.315944720672849	0.3193795304043671	2.709143111802767	1.34947225822278	0.3043313345116101	2.749346067132266	1.357954531655273	0.2434733891990505	2.7792032279868	1.373918373374708	0.2213035514344213	2.989688854866539	1.68114006182349	0.1996991992223091	3.03946722246764	1.648848180641115	0.07518137399163716	3.150158026767791	1.377059238800753	0.05714936362983992	2.907487443488742	1.358853175514847	0.01844364210412086	2.79947968133358	1.368240010774406	0.02225748077587198
201	6.666667	3.051940336969744	1.197716815455199	0.2597177279789031	3.003709622666424	1.378496666894813	0.2380061662939322	2.96488446258802	1.522750103592326	0.2236248315127589	2.972594938521082	1.751446163757669	0.2333687679530025	2.955825585795648	1.713384255323808	0.2640264520256779	2.878066481125312	1.668497298364433	0.383798185754038	2.978947003658862	1.410636843515241	0.4709786485449958	2.798558710046688	1.357163432134497	0.3158823311743476	2.729369390201437	1.399913405785538	0.2917430432646237	2.760608633697189	1.386169562115383	0.2305595906247564	2.795070688404019	1.412995630854259	0.2026970291398054	2.987868139995261	1.713782620272171	0.2013307378525002	3.035989249514526	1.679058433501298	0.07670803770102119	3.15879451514037	1.409455533755205	0.06611680269233601	2.915180749550177	1.389885235473497	0.02991753185286702	2.807760029191661	1.402944762495336	0.03402365965794068
202	6.700000000000001	3.041251850048954	1.226801469050329	0.2587598869850368	2.994877408339361	1.407670183434636	0.2377454541806652	2.960572206449982	1.553222929086938	0.2236734105979362	2.970120783384814	1.781309124202406	0.2355093636534341	2.953278894673673	1.743313792952344	0.2659229293850175	2.874342614952121	1.696129116507834	0.3847573624487106	2.986740039959942	1.444495935585375	0.4765390680748986	2.810605728583626	1.386868930098295	0.3185638646699038	2.752161597053127	1.440180328040561	0.2767297937848249	2.778082637138861	1.41069967111781	0.2221377022320687	2.801041310558908	1.435870185800625	0.1957979872477198	2.985253356035811	1.743774130184826	0.2031446837487939	3.031503035078411	1.709152225104094	0.07847966337587023	3.168836067097907	1.444776958630708	0.07603688018494198	2.928832490072871	1.394071642934563	0.04426011963376109	2.821881675232372	1.405660444258577	0.05190288057273799
203	6.733333	3.031508282408175	1.252425700901851	0.2579814174127707	2.98588904384836	1.432426246062683	0.2374184843372428	2.955662075931795	1.578450886773019	0.2237392325074166	2.967016324288628	1.805219170169209	0.2376594120381631	2.950147239768872	1.767295971665962	0.267747708160832	2.869927976485088	1.720069945025361	0.385477996445765	2.989175044155698	1.475817090818305	0.4820310870446235	2.818342610473742	1.409317695047823	0.3296761936387865	2.769372774684443	1.464078563234048	0.2786758659257697	2.783546021012526	1.447956742608322	0.2265386005945856	2.786855422256209	1.470955150607481	0.2072931506125726	2.982014001829726	1.768057107791945	0.2049842843325431	3.026287383835879	1.736224779907988	0.08042352810406436	3.169256380167264	1.479434938254376	0.08611095141794115	2.938244456945176	1.415016084716019	0.05336000299367179	2.833337006335616	1.427168732334692	0.07322444615600719
204	6.766667	3.023319281186752	1.270465081823111	0.2573269418936531	2.977433372731656	1.449132242571647	0.2370281937465943	2.950467232722923	1.595111182641758	0.2238072099004531	2.963590817402705	1.820489551887425	0.2394838766774479	2.946654218610878	1.782603264747606	0.2691762871101051	2.865017213740347	1.736435580612213	0.3854959963216473	2.98703194077639	1.497649023341834	0.4849577572710795	2.821703478528768	1.410766732219613	0.3385124668261829	2.776244559641458	1.458655615835667	0.2791929687920841	2.792041766934944	1.455836921867002	0.2126669772101154	2.759104238638075	1.461022262910884	0.2272681463923325	2.978487337598584	1.783741062035284	0.2066010128714763	3.021387723242123	1.754798037043435	0.0823848766689062	3.170234676316844	1.502988178787105	0.09239558261466643	2.946889155797891	1.432448285889018	0.05521004914074925	2.846895333769301	1.447747986537844	0.0805773975391417
205	6.800000000000001	3.01677354084421	1.278146964645158	0.2566918877368293	2.970135654439702	1.455563475815161	0.2365885716625212	2.945314348386342	1.601034210218653	0.2238659125364382	2.960125909154552	1.825064552487135	0.240701492497445	2.943019814825487	1.787328452926839	0.2699544136554293	2.859897134941015	1.741891391279534	0.3845554029466438	2.981035080357714	1.503375986683917	0.4840459106530915	2.820434789915374	1.40500165112541	0.3355532186797491	2.778345622028072	1.454781085298706	0.2720887741565119	2.808342479895506	1.457048713964572	0.1945438532028809	2.751153537679285	1.463442613217189	0.2361730557541636	2.97497844698035	1.788592088529303	0.2077868013539824	3.017672083990195	1.760952243720143	0.08421360102775681	3.153728236389627	1.508990342993114	0.09456914941938203	2.929915469972569	1.431310385061903	0.05559790470294792	2.835390457963669	1.45472710218583	0.09459236822207089
206	6.833333	3.011680467725699	1.275022641464254	0.256001417276686	2.964230471130328	1.451338199455732	0.2361193497360397	2.940518391632244	1.596049317832546	0.223907723531883	2.956824435075307	1.81878960474653	0.2411546776827308	2.939420612342845	1.781438766379704	0.2699447069565942	2.854808669324503	1.737064578779094	0.3825324661318945	2.970196440891677	1.495881206519348	0.4808797798139355	2.818204962829784	1.397934739364823	0.3316928542829924	2.779435312446138	1.457252822325418	0.2613984543750318	2.815886748899907	1.445540080884355	0.1839351615654041	2.750936335975905	1.470770917803638	0.2351373914585359	2.971723162827128	1.782333715589179	0.2084210789002039	3.015974603293065	1.754707123327245	0.0857923040227134	3.142620013407789	1.501717831393345	0.09569607565108174	2.920682654608427	1.414007902512276	0.05368797738873324	2.830531025949215	1.44902082523023	0.1046009695764541
207	6.866667	3.007861151902152	1.261991966087975	0.2552075919549197	2.959750978670819	1.437220071159667	0.2356454955036265	2.936396226495397	1.581304212292837	0.2239288855557088	2.953779474709125	1.802989483326174	0.2408513850148984	2.935984773452031	1.766102743660667	0.2691756914995082	2.849958954818025	1.723983758125226	0.3795460936254579	2.953856644140555	1.480557452787607	0.4772394320604147	2.82271858740884	1.358707091506108	0.3436932280760391	2.780432941167159	1.382839445797485	0.2589971012677189	2.805985893090365	1.405335771286318	0.1813562052699222	2.765290648771705	1.402898611103522	0.2379196415367439	2.968839659609674	1.766378679787415	0.2084855374260148	3.016182608555302	1.738433048992801	0.08701979580677351	3.162472819507574	1.48577082398749	0.09587493893613182	2.95061123476837	1.401767749114487	0.04402378763446273	2.859342500502733	1.420958532870892	0.08272948700327015
208	6.9	3.005380302186799	1.240353731312461	0.2543255485365573	2.956907273276653	1.414439216323882	0.2352108594949957	2.933207919331823	1.557947975443254	0.2239306079890333	2.950969432580179	1.778729079129563	0.2399845846646588	2.932791979165614	1.74211864814385	0.2678824390304518	2.845621791324482	1.703041248475621	0.3762588398238966	2.934276559660315	1.457299744196426	0.4740338516697043	2.829912937049464	1.295825860114368	0.3719365228008913	2.79381771507971	1.314542615268295	0.2868312862377945	2.820862858985303	1.324642147560176	0.2067206669729899	2.807539399656495	1.293720179963086	0.2602510650624565	2.966299512574284	1.742103574912968	0.2080791777444934	3.016742050156132	1.714010531527284	0.0878266555100681	3.14482640155031	1.457539504622069	0.09217959721894808	2.92312980606039	1.39131316533105	0.03599749772668102	2.818878223891359	1.397317764370569	0.04978298923218563
209	6.933333000000001	3.004768854835655	1.212245395929925	0.2534560737403376	2.956302585152516	1.385335058305801	0.2348773719754894	2.93122820362521	1.527945618129706	0.2239190313373784	2.948416108175529	1.747737428999923	0.2388955252581919	2.929916081658661	1.711095645315274	0.2664502848866079	2.842031831771628	1.674394368778147	0.3734771859971968	2.914947558319516	1.426838755449112	0.4733282031720645	2.827351122211587	1.251465326264154	0.3904819792088857	2.790566329333485	1.264668052897866	0.3035340749331476	2.818872479636789	1.265974236259529	0.228350782202741	2.829987996662672	1.262673149334348	0.2672580929564611	2.964108016122514	1.711483775457161	0.2074243987580385	3.017594578828814	1.683751847563333	0.08827319200480946	3.127442302344881	1.421806682880304	0.08603084967234011	2.901125049171953	1.364959531128564	0.03231932913160177	2.79571392836422	1.368430343488186	0.02332201613728852
210	6.966667000000001	3.005754603212664	1.183223680082076	0.2527222880496874	2.957812723802856	1.355844685100296	0.2346927819692287	2.93035949437255	1.497420921093475	0.2239006936492492	2.946184951482528	1.716407976985842	0.2378790994334052	2.927399441742184	1.679487834668149	0.2652178718491691	2.839290752466735	1.643437254149172	0.37178140100067	2.901905794318129	1.396399524842734	0.4761527210255152	2.814480237882808	1.227422683843454	0.3929655562511442	2.782868997709341	1.237399878141732	0.3062282410058559	2.80795217767664	1.240754258107783	0.232526586411326	2.824442486809377	1.241532183802265	0.2622914721751577	2.962261922504348	1.680757806297384	0.2067273991179218	3.019142760961323	1.655147751171122	0.08840996056838391	3.119762973894783	1.388731017778986	0.08030255759320039	2.896880752148452	1.340078307140643	0.02674794405533343	2.792625067796183	1.341283646704513	0.01559284458595834
211	7	3.007118843766978	1.160026617941916	0.2522006595546769	2.960451641093811	1.33341469599178	0.2346775468749308	2.930074451713067	1.474443691622385	0.2238805327666108	2.94427049983045	1.693687717075089	0.2371478243484513	2.925199040202394	1.65633712126937	0.2644386325251685	2.837294738836546	1.6183487456883	0.3714819790570748	2.896354390757364	1.371522826429478	0.4805536952760545	2.793152786951234	1.224954239966906	0.3775379650023193	2.768116192542531	1.249160844594853	0.2919753960354003	2.797095416658631	1.25101739860843	0.2178925830537543	2.817063487551466	1.260168031788151	0.2521149902461111	2.960653516330582	1.658428820639361	0.2061422364887242	3.020857154191191	1.634597852786125	0.08823898623315886	3.117143450204598	1.364056347934572	0.07667161778250789	2.89350954154617	1.326432034399152	0.02173012412943395	2.78988221246625	1.331544961469332	0.01609724459064934
212	7.033333000000001	3.007491450006559	1.148570687900633	0.2519154009871576	2.962832485630091	1.324043788646518	0.2348192935190525	2.929655805287271	1.465177698699768	0.2238602244172527	2.942514366161486	1.685885723156519	0.2367912079674665	2.923161850848695	1.648097485933717	0.2642152324152442	2.835751005163605	1.607111594595878	0.3725605388697321	2.892055373892773	1.354567401320117	0.4822059837893199	2.766970716092053	1.22991548254997	0.3506501980476646	2.735477405170674	1.261193681385679	0.2565303533828302	2.782367446845132	1.229474050409122	0.1903468588003779	2.807983396148559	1.295704068067413	0.2429925282152503	2.95904682125477	1.650590921170927	0.2057521347683691	3.021826903156779	1.626757119522741	0.08775168229895303	3.110801515587609	1.352059163647441	0.07315144910610177	2.882514641066928	1.317108881311681	0.01606257311746118	2.778528238406132	1.331253556232668	0.01581168059241936
213	7.066667000000001	3.005772871448466	1.152193240301003	0.2518896782666537	2.963473393507543	1.33026559219194	0.2350784975640308	2.928417794198874	1.471939327499054	0.2238377588205489	2.940626650117619	1.694613327218906	0.2368106494902778	2.921055895626443	1.656571376925284	0.2645228577722186	2.834209260317404	1.61284169648416	0.3745697212279769	2.888547131219303	1.353591761395418	0.4812303705257903	2.751571598205943	1.228475537077176	0.3380310909178266	2.709242772967118	1.249438850125171	0.2537463985079166	2.766722307453875	1.211572936905176	0.2033089158251145	2.760473115753968	1.283523426228345	0.2433840861788929	2.957126907485596	1.6589188575136	0.2055890957658688	3.020993548644197	1.633105346919924	0.0869702015283723	3.109885223391886	1.356067922953516	0.06983826432803487	2.877361256001707	1.32293217494031	0.01280920473755086	2.773200503790401	1.341503889585691	0.01656631816171983
214	7.1	3.001765310869542	1.17071640343214	0.2521935966647867	2.96142207626821	1.35103489865809	0.2354045880057168	2.925950865114826	1.493523260618148	0.2238076107850786	2.938364548971825	1.718051148599605	0.237183880015414	2.918691504477731	1.680002377759947	0.2652888348096886	2.832277267652525	1.634863914408152	0.3770842919503066	2.892622676017453	1.371868941604235	0.4792725617935193	2.746452031103543	1.256569563362099	0.3325994950916518	2.699016364342651	1.261247359536063	0.2591234574633923	2.766956024680746	1.22678065032306	0.2483875937090088	2.752028576033887	1.286668181504792	0.2447022730198993	2.954654670251232	1.681737657780047	0.2056526884312291	3.017424946680073	1.653101961491605	0.08592944333173447	3.115714969213927	1.376646672838149	0.0689556392445613	2.879266928245377	1.349987885283087	0.01340904325548649	2.775633711877708	1.364449080621716	0.02537633255249197
215	7.133333	2.996319897384957	1.200159964572811	0.2529154813401592	2.956666684713824	1.381677911459854	0.2357432531568102	2.922337663575987	1.525346262556192	0.2237610660576077	2.93564482308627	1.751141302473966	0.2378334328534292	2.915993652343117	1.713239804585916	0.2663697710201638	2.829705194209172	1.668282558209984	0.3796251202480241	2.904961638484211	1.40616337504665	0.4788913046980021	2.749086936165111	1.353045812854189	0.3163306305703676	2.705546525560854	1.374802192625066	0.2355667879867225	2.768453505909948	1.370714403964799	0.2543174527366788	2.775433862228231	1.36461000061434	0.2344358641907907	2.951586732372354	1.714243868902521	0.2058937031130608	3.010975828515952	1.683785567603244	0.08466964388478487	3.122998314087676	1.409926058908562	0.07087643319075082	2.887075351281008	1.376081423906397	0.0176432316664614	2.786995670731523	1.38274444294284	0.03997849827826205
216	7.166667	2.990801594584982	1.235233518184023	0.2540842439054204	2.950307081437967	1.417077114322128	0.2360520477256311	2.918072013014545	1.562290087817733	0.2236879739293771	2.932475359900178	1.788989899177021	0.2385755786897491	2.912966931445435	1.751196249995078	0.2675246814022156	2.826384176881812	1.707154491443592	0.3816220774190767	2.917262596010243	1.449608700423906	0.4801474689360115	2.759750046237244	1.401983724061328	0.3040417968028935	2.721230253729498	1.44954219851363	0.2290113743457703	2.782518287060889	1.411202760960356	0.241988232892963	2.774490092739537	1.400306911073859	0.2160680302945927	2.948019302652073	1.75165906412313	0.2061985546948564	3.002259517654136	1.721440840352491	0.08325271025199603	3.122211178755373	1.451578210157641	0.07401485255008707	2.892570674772586	1.387958902030289	0.0285850655289296	2.798296586303969	1.408492714912789	0.06022133698057128
217	7.200000000000001	2.986650005437043	1.268878162843145	0.2556425721884002	2.943793136649776	1.450379619239746	0.2362994664620292	2.913633216965468	1.596999689593067	0.2235780434273386	2.928894895264508	1.824278858625438	0.2391653049812458	2.909648898812475	1.78652143982858	0.2684679786382813	2.822370068837737	1.743129010114196	0.3827023219406802	2.926597718233449	1.491800122962339	0.4828182861338304	2.770222604508148	1.439181904747004	0.3027754502139916	2.730760236291303	1.488832185518322	0.2358824771490557	2.79259515611913	1.448097741635192	0.2368276598903886	2.772871712797849	1.435034816167063	0.2082871465609587	2.944082468784545	1.786701267319624	0.2064139387767076	2.992089489893368	1.757467582548016	0.08177214584203026	3.117660755269549	1.491704873038068	0.07550781069531612	2.884471703741041	1.429408477091823	0.04194958104545112	2.79298587769894	1.436776812405692	0.08037576630895292
218	7.233333	2.984873088646077	1.295894221203037	0.2574834205249661	2.938390615960282	1.47649070174502	0.2364650481842348	2.909380131834489	1.623851872138038	0.2234221275165168	2.924981706073747	1.851321328841715	0.2393591831583148	2.906098957985011	1.813603892822867	0.2689141846792844	2.817834877412176	1.770256395261054	0.3826795131670374	2.931520022450604	1.524698071089727	0.4869161197305888	2.775334977211448	1.463386452673755	0.3074429533441669	2.735308310769349	1.526817347951351	0.2495317200985708	2.798403614508692	1.471749404622993	0.2293358046478146	2.779282128282616	1.472129357305541	0.2055963332738653	2.939944293778322	1.813642097687738	0.206397228741324	2.981805853188673	1.785669863557041	0.08036823710711885	3.114314061551713	1.524955303920994	0.07417207885257943	2.874683194547809	1.475543371893506	0.05129311352388771	2.785092937975545	1.462675995407054	0.1017110522778261
219	7.266667	2.985502686539267	1.313441103867844	0.2594635130360753	2.934550826763976	1.492433934970757	0.236530116578937	2.905407470526106	1.639554856848843	0.2232127837100136	2.920799777086304	1.86667245355158	0.238957609087996	2.902367700809757	1.82904529990562	0.2686184838895727	2.812942508180669	1.785119235939849	0.3814150485351474	2.933236521832445	1.544965895709467	0.4928170592694034	2.777361345938127	1.488127569528785	0.3150168019582189	2.733302306099533	1.549407242619711	0.2582756806319191	2.787323974739891	1.506804026080351	0.2375613631367189	2.762284712087768	1.541188782771106	0.2113867977545042	2.935741023096199	1.829042044441265	0.2060362928772718	2.972396743807628	1.801718191280176	0.07918411596406387	3.119695806641641	1.548129246463267	0.0706679474127999	2.880782073154854	1.492106838384603	0.05449522963649836	2.787417004546898	1.485567893825204	0.1011293743260342
220	7.300000000000001	2.98777694468185	1.321026135875388	0.261414304183924	2.932113595750315	1.497715340931067	0.2364807199827101	2.901770277419487	1.643856787277416	0.2229465406979667	2.916500871021837	1.870355580170267	0.2378990182532967	2.898562852273034	1.832785816210268	0.2674812062808561	2.807833591601517	1.788209962196671	0.3787894148147162	2.930671499761802	1.552826520406198	0.4993294017671106	2.781473824872133	1.488413072986057	0.3168577919710534	2.737776971396178	1.539278466382985	0.2524986071907905	2.791609680297447	1.504233047609324	0.2440321871789798	2.750290730456684	1.551534333956999	0.2152819390217696	2.931667755027631	1.832886979836441	0.2053103772379961	2.964602725542574	1.805535493573236	0.07835536827342357	3.133478324399522	1.559892706183429	0.06851619628426216	2.896135739899771	1.501845544273151	0.05503659833589095	2.795390563122939	1.496031883161652	0.0850505140874362
221	7.333333	2.990881967004988	1.318934170221911	0.2631438462080001	2.930857850131026	1.492457648820665	0.2363131698214931	2.898627096163161	1.636965099359907	0.2226247013028486	2.912371778232802	1.862371802727125	0.2362585554814715	2.894886248122041	1.824778700493247	0.2655613661020258	2.802709825897643	1.780331586987866	0.374779825631778	2.921295463464415	1.549576586626803	0.5053627916078766	2.78759492192898	1.476828943713717	0.3173452445986839	2.750573382202151	1.534753250168516	0.2531948417971996	2.809226647955046	1.493261618391351	0.2396697537577897	2.741099213419773	1.539478000078903	0.2136040822299213	2.928008902351961	1.825297387325252	0.204289397750144	2.958926039675915	1.799104835625521	0.07798991891733563	3.130319952174317	1.560342549319691	0.06921321786992669	2.895284128798952	1.495151386593237	0.05790208062741756	2.79272613607842	1.483460574370313	0.08642406947342542
222	7.366667	2.994439724074864	1.30729793335809	0.2644386709641758	2.930924193264639	1.47711563285901	0.2360376532869801	2.896266587263886	1.619306420535504	0.2222528360846396	2.908861335688649	1.843029315661411	0.2341710772508059	2.891639506879681	1.805465823347367	0.2630172303794643	2.797886777035552	1.762342151103596	0.3694746231711057	2.903456329703751	1.534996338953331	0.507729670274918	2.790417679239224	1.445612791370574	0.3214382580902834	2.750022864247431	1.49937913809486	0.2535294252728474	2.817520915906768	1.455363528031684	0.2367728144948775	2.735580179599033	1.501794533977605	0.2123961132938584	2.925157946843603	1.806494598594202	0.2030835087129972	2.956474321626684	1.782238802160701	0.0781471390754581	3.122861719351627	1.548855915184565	0.07168138457290585	2.897094528684977	1.470725903693979	0.06019704243973312	2.805747234947111	1.472340563679825	0.1027953526567751
223	7.4	2.998357848314955	1.2854668298128	0.2650747479301832	2.932550957433223	1.451894521627298	0.2356759296808816	2.89499868226001	1.591387186520506	0.2218401873243339	2.906451380417866	1.813043884961934	0.2318801139481815	2.889148719201018	1.775755834099372	0.2601545874945678	2.793739196950158	1.735034473497053	0.3632779150505002	2.881443882506175	1.50892974366648	0.5027090937552419	2.788293524323966	1.39465136686597	0.3333788511667982	2.734081947933307	1.418246126656039	0.2600906321696187	2.812524685223599	1.407874803055044	0.2597111914271071	2.728571866536635	1.420644644675681	0.2171830609620857	2.923495198130765	1.776932340028291	0.2018563565268044	2.958366800677719	1.753347328824275	0.07882903851046258	3.116260092906841	1.520874898849315	0.07545064016215924	2.898344119159376	1.43204817201256	0.05516821183884187	2.800895985413737	1.449262768487259	0.09040671741386389
224	7.433333000000001	3.002590434420442	1.253784425585299	0.2649069257636323	2.935622585668884	1.417694566767602	0.2352590165892273	2.89489440833809	1.554493887292388	0.2213973391146361	2.90541259534665	1.773906923421299	0.2297817675686442	2.88761890725433	1.737152003475734	0.2574415789812448	2.7906258753427	1.69942910553469	0.3571638903956411	2.860437027508756	1.468615820531259	0.4877593533740788	2.779788403917178	1.320806472538798	0.3414463305847237	2.723677996649635	1.318685101282404	0.265617623293557	2.803220443500793	1.330983659969742	0.2745002212127979	2.739348234636477	1.350773914046888	0.2277902362968701	2.923169692904262	1.738018631210642	0.2008313713570731	2.964732599148519	1.71389056936926	0.07997925286548886	3.120091083727213	1.476516952723677	0.08102122905751721	2.908924057994559	1.383823439295192	0.04107435853022268	2.813827748056209	1.405602816117539	0.05790731065336348
225	7.466667000000001	3.00679682493635	1.215508550488216	0.2639177327252268	2.939471229560817	1.377878485501563	0.2348263507573371	2.895681824808368	1.512441568469694	0.2209344736726215	2.905614680823716	1.729699103272205	0.2283346939999598	2.887021112958081	1.693559158044017	0.2554125677035576	2.788751335400126	1.659674536364994	0.3525174455932	2.842530258502971	1.419413859664225	0.4667829614897827	2.764291534068836	1.248883808178765	0.3350073066923711	2.710563591005898	1.221979415537316	0.269704790004799	2.784875178526501	1.255059788082928	0.2775646125377234	2.748076547386619	1.280162197288488	0.2585167629073615	2.923954284555762	1.693923744972623	0.2002370324136071	2.974138022153333	1.669374691997406	0.0814683944375079	3.104389190664719	1.420899019672834	0.0883874183083395	2.892071624238614	1.340587824173546	0.02917445673425613	2.803672531706382	1.374346072980813	0.03153549109153545
226	7.5	3.010727895944338	1.176065169880392	0.2621933702229441	2.943297064251543	1.337794729441823	0.2344182485038259	2.896907284981134	1.470899620748028	0.2204588522871439	2.906668267274135	1.686674019386719	0.227868043197983	2.887159139401483	1.650948044097311	0.2544746504414155	2.788149953679918	1.620782467477558	0.3505351716530101	2.829567143724618	1.371264133094106	0.4489157815068503	2.742634090449187	1.198557787045397	0.3149982714241371	2.695827282905237	1.145438472240673	0.2700073759951077	2.760831303864958	1.142384479101009	0.2877277112624111	2.748571821885966	1.173756650041668	0.2816284229776896	2.92539106140878	1.650982640932179	0.200194830230269	2.984121444584568	1.62707059939467	0.08304383719844786	3.082715212557931	1.368247768645745	0.09249164462757686	2.878065502375704	1.301509699161628	0.01928652899465437	2.792724877301282	1.297766063912422	0.03129646023065107
227	7.533333000000001	3.01398529457459	1.142188551732311	0.2599029809458602	2.946335993778451	1.303927281461042	0.2340732471398413	2.898089867981986	1.436192066356059	0.2199737309719933	2.908093964520022	1.651437383545986	0.2284502810588489	2.887753218259071	1.615821551768219	0.2547658203299784	2.788699126214366	1.588561121315613	0.3517754149067899	2.817704911279833	1.334533546664793	0.443212742975796	2.714610588679	1.170853980054924	0.302548617112421	2.67198458642476	1.11252981316539	0.2823384072904485	2.743058530540149	1.077270485440556	0.3008655471834897	2.739391113278578	1.12307132581601	0.2798535811021988	2.92696073211477	1.615825621299367	0.2006610447052451	2.992024852567884	1.592970034176589	0.08437199033565569	3.093559441480117	1.332144728819467	0.08189723022817201	2.894901786866176	1.284313485901138	0.004697346613858826	2.804490898535394	1.278636005968227	0.0354121928814467
228	7.566667000000001	3.01543608336135	1.119604706904462	0.2572678104030088	2.947905561399155	1.282459941913716	0.2338301955537946	2.898928268134884	1.414760894099953	0.2194798222779407	2.909512019233414	1.630741387093809	0.2300251763283056	2.888546885460951	1.594840235896911	0.2562681968563731	2.790189597048559	1.569965759194605	0.3562207249112466	2.797532519607522	1.315950303217561	0.4537943065748883	2.673117829490693	1.20267411916957	0.3000118923056476	2.633355564490308	1.158552007639164	0.2746917680002282	2.713194458004438	1.106341013699892	0.291877181155777	2.659514105224556	1.141284613241698	0.2719783748521133	2.928265856712721	1.595193730925722	0.2015215102284759	2.99609755411365	1.575218654879614	0.08515225921713272	3.120228453862433	1.320373303690099	0.04708281250718783	2.914579343134358	1.313532498952042	-0.02508347934855587	2.829114033790002	1.334053318029642	0.002211057869403458
229	7.6	3.01322427275735	1.113650712231283	0.2545131679259449	2.947299952546066	1.2793624827712	0.2337196430641013	2.899263434681629	1.413163433933072	0.2189747711216287	2.910619352957663	1.631390739187353	0.2323504130281436	2.889297489272768	1.594753738549937	0.2587308777642052	2.792309022672252	1.574669978123369	0.3630524921289559	2.764336861087735	1.324166448927507	0.4780162142587242	2.6227991785905	1.316774499237816	0.3092690569044218	2.580814206604915	1.354333085014845	0.2481659317790611	2.637727597407828	1.312839071220005	0.2627184540044556	2.542016015233777	1.333107432388713	0.251734612449832	2.929023561653058	1.595835553881716	0.2025707982178744	2.995917875182671	1.583147505935785	0.08518098712310179	3.091778305432317	1.339616066966887	-0.004985036500457684	2.869049174501639	1.382390352707505	-0.05659486458654486	2.791123495900369	1.443580928826756	-0.04402355938345262
230	7.633333	3.005716646264536	1.130538144620787	0.2518604993628968	2.944209278933946	1.300983020955823	0.2337624006072465	2.899154779341151	1.437990313563726	0.2184531134379983	2.911142579301909	1.659632249732391	0.2348683762591359	2.889766370089932	1.622003164411827	0.2615490549885021	2.794750344889617	1.610049332276446	0.3706326068871839	2.730419930319013	1.369369977693713	0.5118616537187237	2.588051549043929	1.406846697400458	0.342473807602401	2.564778701306782	1.42414004238013	0.2852597668918024	2.585901427986983	1.415456518989809	0.2655990579469663	2.524434530991179	1.393224154071499	0.2476188106715965	2.929045648014297	1.623894436077946	0.2034585150944585	2.992695736687204	1.623088582426462	0.08438271329305244	3.117575833403782	1.406532447811682	-0.05754641527990639	2.888225216221934	1.45362483702609	-0.06902221151653606	2.827569746987834	1.513077918117006	-0.03480591654985971
231	7.666667	2.993250344773818	1.173942405697737	0.2495040026792518	2.939385080388864	1.350273781450365	0.2339660960667586	2.898980304183722	1.491609537059006	0.2179070913758376	2.910784021004733	1.716594046789282	0.2367143618712758	2.889743371581821	1.678026758420768	0.2638297850687835	2.797452031776101	1.676583274521646	0.3773283636760715	2.722043298940737	1.455682825346094	0.5521678950924247	2.59323962338508	1.422577642718783	0.4053828296042327	2.602337164592731	1.407442291747309	0.4171099218872132	2.615088105918689	1.356863433044313	0.3711588371147894	2.543464190642409	1.368781111503955	0.3191157610717763	2.928160023213942	1.680625023070741	0.2036704041737979	2.987901620324149	1.695767584237818	0.08266347258371605	3.137300715546849	1.518692969541513	-0.1027961999019717	2.911785455091668	1.507105939935155	-0.06644840579146749	2.877892584000655	1.515082546452162	0.01445258496187512
232	7.700000000000001	2.979407455986664	1.241983382659981	0.2477161326078375	2.93483581182738	1.423928376105031	0.2343338969646379	2.899352190709047	1.569714866572368	0.217328390050661	2.909189379810865	1.797455644491127	0.2368219092172427	2.889034855084855	1.758239576447305	0.2645228632639328	2.800503046642899	1.765490761226251	0.3818063194793941	2.743297417596833	1.568907970190052	0.586681903612872	2.641702151353769	1.578806324106631	0.4246039564402571	2.67209041246	1.542118184364294	0.4319882145808117	2.646589014300827	1.450677586487175	0.3754591305684663	2.617603605146117	1.497693274558949	0.3435056157689059	2.926178608259309	1.761156762861247	0.2025891217761106	2.982241615812288	1.789074877207222	0.07981570814408577	3.070305858111364	1.643955035352249	-0.1354554348322173	2.847037189172339	1.639485327939955	-0.05571794389671996	2.824841485525758	1.61980721933033	0.02580097926972278
233	7.733333	2.97015659121893	1.323061644162717	0.2468286013055625	2.933315815245401	1.508532570731163	0.2348785132263511	2.900841473425526	1.657202129777799	0.216712493908392	2.905952950782566	1.886710336427599	0.2344535395994415	2.887449567801356	1.847156785819013	0.2629117257360122	2.803900713419692	1.852499539419874	0.3834950400181263	2.784428529638867	1.672701493124915	0.6053136388084549	2.701661549805617	1.775032328758755	0.4090175000090066	2.755638538796013	1.788743028116172	0.3597340917442994	2.730641440287015	1.727186430744871	0.2837669142611856	2.744139834811915	1.757582310192733	0.2961193898827112	2.922880439799185	1.850135603762334	0.1998150806796763	2.975755690188324	1.879203193365554	0.07576193787716165	3.069385602998101	1.748823187613054	-0.1395565584989741	2.873611321960515	1.801226624486972	-0.02126893932745454	2.862087649971767	1.80953602905728	0.07656166174153219
234	7.766667	2.969502240980053	1.398908824835446	0.2471016432160012	2.93683462464805	1.585133501025597	0.2356091981534229	2.903679119490946	1.733410070039369	0.2160581384850031	2.900788544728946	1.963150408902703	0.2292805566401318	2.884869416126079	1.923624415734381	0.2586800051500835	2.807383418597296	1.916435738061352	0.3820464078980104	2.836642227275121	1.735745340105715	0.6033374869791045	2.739112559705029	1.773963587710871	0.4012457520647792	2.779496115698231	1.803600819263647	0.3238246373566006	2.782841135753715	1.748008429779649	0.2269733413087723	2.765529233430853	1.765873426346032	0.2649750171746491	2.918103685605456	1.92653482703758	0.1952070449062089	2.967440618762278	1.942843647197731	0.07059250092833184	3.137777988581137	1.803097569001844	-0.116303821982263	2.93602830495279	1.828931162674305	-0.0101329562095909	2.88710941670542	1.784714234683313	0.06874726400450233
235	7.800000000000001	2.977439846517187	1.458490094254025	0.2485588002533364	2.945320811401618	1.642845334573946	0.2364983234998508	2.907712218859092	1.78713727245184	0.2153666888184428	2.893931727504929	2.014729593008634	0.2215325541010422	2.881440472829242	1.97582749051987	0.2520186062469325	2.810507736904966	1.953138357594146	0.3771276871067211	2.885852110416927	1.761216782261316	0.5824365623405738	2.7639397297028	1.676430432667629	0.410531407472924	2.783482576597972	1.722349872424877	0.3320377246362226	2.79526934074224	1.698313157825114	0.2338834339580972	2.771752517162625	1.712055104350047	0.2740478593422271	2.912046392412385	1.978339015095464	0.1889647381031687	2.955701643065055	1.975458527619817	0.06458188116394635	3.165776449508258	1.809395340440302	-0.08716849936522642	2.971386196912441	1.68108994724581	-0.03985899396283418	2.887427588389236	1.682469408467829	-0.001025645711115204
236	7.833333	2.991110909212044	1.49867129280663	0.2511005836762857	2.956887185097884	1.678384182534434	0.2374987874462738	2.912529185636059	1.81565295123033	0.2146445445716395	2.88610420734021	2.037229998422297	0.2121711575529381	2.877535830012631	1.999858404220388	0.2437801065923748	2.812696899601622	1.968092987275818	0.3690520470678467	2.912343642618658	1.761745704900059	0.5487895008492241	2.771435446213182	1.60717262588369	0.4221067261899404	2.777666107473157	1.619889492838558	0.3578197857823772	2.75622590543821	1.633919652990796	0.2992519844802615	2.793141008872448	1.652890232345123	0.3131335588009341	2.905284997612685	2.001492482572298	0.1817502131987471	2.940335335683936	1.983803280313171	0.05827998336855746	3.137041709334196	1.795342996000065	-0.06948386913296392	3.016982010286847	1.58806664736166	-0.05973266618540342	2.927638766664582	1.600661144665356	-0.03106390145379518
237	7.866667	3.006937441742254	1.519609491890564	0.2545221278716057	2.969482183778712	1.692429092279859	0.2385409825698949	2.917717577155424	1.820700349976473	0.2138978041694785	2.87834047143569	2.03217009751936	0.2023063118276733	2.873673309879112	1.997203397690645	0.234958473987644	2.813604496540638	1.963284077481173	0.3586075467388601	2.902804515229769	1.742221356464775	0.5104316127655694	2.744390669448626	1.613384440275775	0.3971423568266994	2.736042095740127	1.625384161837669	0.3300613025682842	2.720610545505926	1.652037276873143	0.3037255854654839	2.785290294818534	1.669984235511851	0.3154362872261903	2.898673667689438	1.997583338074355	0.1743181031774071	2.924046332627331	1.971224698455725	0.05224504603536377	3.075915703475912	1.766940090923507	-0.06834297421929242	3.000826459702164	1.556469718976347	-0.04689649516655633	2.922849493927789	1.555577380387866	-0.01220509406448057
238	7.9	3.022443516440648	1.52271411215961	0.2585802733902048	2.981742047163118	1.687616358555833	0.2395438618838035	2.922948934286028	1.806275293044452	0.2131315082438446	2.871687878577706	2.004713359696797	0.1929926090988625	2.870380173462872	1.97255833378078	0.2265299497899522	2.813154497145058	1.939922574994589	0.3469703894001115	2.866914780965617	1.712086818156474	0.4741920085904027	2.69589455113588	1.646110541730548	0.3606752085798087	2.663182225293544	1.692448735441052	0.3054083446496781	2.677707615909494	1.696197959421718	0.2683165187109874	2.742076928016954	1.727464264243687	0.3010658309121733	2.893090571820822	1.971847211542449	0.1673763706608472	2.910459400266575	1.941062700716128	0.04689790079269106	2.999995507591652	1.726882177635114	-0.08010077657450412	2.905804816797508	1.560295661443467	-0.02072244153892579	2.843857831375144	1.561961526294126	0.01387669422232642
239	7.933333000000001	3.036603330256269	1.511029348854943	0.2631245848147045	2.992781365765798	1.668543882348543	0.2404388359331532	2.927808679777128	1.778517532006386	0.2123516648212647	2.866939771403073	1.963600634258923	0.1852785394666168	2.868062461839251	1.934104517109728	0.2195227177866398	2.811512761249451	1.902873881329155	0.3359046911377966	2.814604669638753	1.68114355061267	0.4445441836264523	2.648989156064202	1.668590409473912	0.3215778312622449	2.622253126856159	1.733769632651872	0.3048981001277524	2.672017790537318	1.718111807311761	0.2592311250617135	2.695421177965753	1.762377409162673	0.2924992873124201	2.889172392067937	1.932728172339419	0.1616083471014461	2.90181542317877	1.900662326554257	0.04254961164872706	2.931773939439595	1.686879942870692	-0.09663478686843671	2.818076961542573	1.588278381376601	-0.006821384279659919	2.781783959032146	1.563105169183293	0.02455480693703798
240	7.966667000000001	3.048549888946582	1.489091995954845	0.2679656388349772	3.001433563007661	1.641482240058993	0.2411511526374509	2.931505585339539	1.745055413016674	0.2115622856091821	2.8643917455748	1.920736053144317	0.180000584509154	2.866862807084656	1.893126775371223	0.2147956146515436	2.808942815192396	1.86284535155955	0.3273648842017245	2.744638946621464	1.66040614730244	0.4250427283752143	2.600994933034753	1.694795016572255	0.2844799903723393	2.587744351872097	1.756547752029887	0.2788554754998906	2.644904682553348	1.771283554451319	0.2353218309189027	2.664626089341733	1.787040881027009	0.2717336911774647	2.887085072704741	1.89126904818159	0.1575375499228802	2.897658116266582	1.859961706215986	0.03937957605473263	2.867633583601389	1.659217804692932	-0.1121334926785747	2.730676929961049	1.586114498403518	-0.02942902987117644	2.702614539245057	1.577924218739058	-0.005133991392722363
241	8	3.057585131661089	1.461504915952093	0.2726755466177956	3.006356039627777	1.611645460562413	0.241568932571658	2.933175089116924	1.712004044709225	0.2107611371323791	2.863898553765854	1.885700871190659	0.1775081402424778	2.86669942673628	1.858787964401432	0.2127262950259068	2.805849236714303	1.829518608214712	0.3227561973582453	2.669128175364017	1.653249180938121	0.4188518568875558	2.549714676976285	1.725241273632561	0.2644132222639605	2.530687875193516	1.799587325540883	0.2654291464258015	2.561081424306679	1.840029529767034	0.2004590161165617	2.564724778176567	1.830602265567838	0.2354590984483245	2.886605375559374	1.856253537641177	0.1553611857848918	2.895884006657819	1.826648309764994	0.03739589012739558	2.819416900643011	1.647359726303863	-0.1236052145461555	2.639717041705822	1.587925193954787	-0.04622467319926443	2.620652496568266	1.556911796695926	-0.02415727060373427
242	8.033333000000001	3.062194230411486	1.430498203717618	0.2764048854886354	3.006366147765385	1.5809270892612	0.2415205535108485	2.9323904863756	1.682636260532285	0.2099361610216516	2.865222335068482	1.86326669034665	0.1774956326280881	2.86746868367414	1.83562727149186	0.2130011911042138	2.802896361558317	1.809676881649642	0.3222833872677621	2.621762657485011	1.654552975508412	0.427269956650134	2.524177829553471	1.762403160066545	0.2650261985640552	2.521913814516231	1.844374681898328	0.2683326877704078	2.538335145584797	1.905688250268141	0.2005950327164342	2.526349996601062	1.863722091533594	0.203626529759536	2.88744502869635	1.832083731832078	0.154846982951883	2.89473870389073	1.805040675859524	0.03640440331013485	2.784593950540659	1.646637672919555	-0.1290065670699109	2.60760296781666	1.664313329386027	-0.0201728795301637	2.544916478570038	1.700468643957476	0.02009505047825268
243	8.066667000000001	3.060973303943162	1.394223093957306	0.2783165637007233	3.001134740389338	1.546728005021365	0.2408535227253775	2.92925779535049	1.653652918648684	0.2090728181050971	2.867850705447879	1.845491260550978	0.1792408718293954	2.86893485045166	1.816357815393767	0.2148712560519388	2.800600435944727	1.795378025755082	0.325045198525278	2.612323401529911	1.643730953680505	0.4451320172483361	2.529066085831534	1.785737736743555	0.2800614802385498	2.557748576233054	1.867675906940731	0.27155022429284	2.574362507989362	1.932567804446663	0.2134910825818371	2.551874048049738	1.86749042843841	0.1912823435423737	2.88917822880121	1.811859741424785	0.1555267404282754	2.893112440374491	1.78651357457617	0.0361565506125833	2.748802212813449	1.632129946737087	-0.1265608599316954	2.625209753030729	1.742885977009829	0.01261793633365838	2.541531456310078	1.76636929007436	0.05533073933911754
244	8.1	3.053790287687515	1.3489249063416	0.2779388535232353	2.991421836011706	1.504619730597889	0.2394974011912799	2.924338231611262	1.618186390962704	0.2081609196361912	2.871419689397747	1.820518953945423	0.1819966369688429	2.870913046971838	1.789837530024941	0.2175619489004231	2.79918572869601	1.771397609371254	0.3294349536318494	2.634078918977658	1.601875000992753	0.4650495465984041	2.546901162664282	1.732921869500686	0.3190486011616173	2.576893873922921	1.828385941138257	0.307183870156158	2.576564652588998	1.863157810753246	0.2537195666508507	2.566755579367747	1.814332384772755	0.225800612139647	2.891595646612144	1.784787358033863	0.1569476482231664	2.892710047552601	1.758175582159241	0.03646658282179993	2.740567478103515	1.582416816162581	-0.1139084361452998	2.636175378745687	1.716947537034293	0.01916579708416713	2.583804594855525	1.777041764470318	0.06537639434494419
245	8.133333	3.041885901218056	1.29574672502849	0.275142320810032	2.978660420794228	1.453846384047018	0.2374393282339019	2.918529579714823	1.573866924960393	0.2071915878265189	2.875824125347695	1.783049022815393	0.1849366962269247	2.873349649488532	1.751121318099951	0.2202354005150697	2.798707700180428	1.729871215627469	0.3333920904841097	2.680067328825168	1.530618966027957	0.4782913519958206	2.567753776079932	1.534771659452943	0.3748939255445329	2.551431852975112	1.586142020308787	0.4115191068380872	2.476580458878922	1.553823592198831	0.3747540978307249	2.498541814296604	1.550115764233879	0.3181936386506716	2.894731176646462	1.746194950729702	0.1585965097161904	2.896466617830908	1.716136208416092	0.03706018347637846	2.759316808754347	1.503532853450325	-0.09200087620147038	2.62113390250546	1.502032631435842	0.01277352228149761	2.629198196050699	1.496522777007285	0.06261128848805356
246	8.166667	3.028580721313319	1.242789801108325	0.2701717191581762	2.965537368763711	1.402060166848958	0.2347432756989598	2.913100741759348	1.528021791288085	0.2061598638538411	2.881205652245211	1.740515488730938	0.1872825905578121	2.876346935832332	1.707749313684574	0.2221622470964728	2.799320378001092	1.682353338657568	0.3354466638026234	2.746266222229349	1.460675928404346	0.4772192854710754	2.608422344673158	1.452779828340352	0.3737991287226153	2.565199875277483	1.526558097701204	0.414253004608208	2.509306434907654	1.544297271993008	0.3980162833007856	2.516847769046613	1.500671277148194	0.348442532458574	2.898815094549464	1.703302451720171	0.159965141062534	2.906838913555673	1.670670523055163	0.03756277504929933	2.806929415397907	1.427951652040919	-0.0662858347358555	2.651830793227125	1.412941405471137	0.01940698062070183	2.639546977605119	1.44847543530355	0.07160542755481686
247	8.200000000000001	3.016126072093047	1.194777578554301	0.2637151157799695	2.953998483823291	1.354542211014743	0.2315771526546929	2.908640519991142	1.485099248245128	0.2050704276504152	2.887198612245576	1.697881200266612	0.1887463680990694	2.879738138939649	1.664735591024084	0.2231569532710898	2.800897559925928	1.636318358172433	0.3356474805378261	2.817974842892434	1.405594050492349	0.4618394042700077	2.670612165232896	1.442645404544371	0.3212841085742899	2.620682952597487	1.513120120093617	0.3357350051782552	2.568283556258093	1.538030604727398	0.3505371076629281	2.623001574861052	1.517765476053369	0.3148718215152784	2.903571623997354	1.660894373493621	0.1608295213224246	2.922220718165809	1.628016367090681	0.0377030779203217	2.888632208794404	1.367847187442353	-0.03923665054755425	2.712534454980241	1.39877169261078	0.02038665806591548	2.682434886181797	1.44768822408126	0.05997743147925361
248	8.233333	3.005717368154206	1.157465514833202	0.2566663102261899	2.944917125248647	1.318139472142929	0.2281681710477734	2.904980938826911	1.451593328108333	0.2039355389247	2.893065555776952	1.663457034970951	0.1895525219986638	2.88316805250595	1.630179520779971	0.2235702618530158	2.803251267702719	1.600131735230196	0.3355572807626497	2.880371053902635	1.369283514077547	0.4421806795102742	2.730947156732219	1.385132928635241	0.2790099561479592	2.672262368364252	1.415951892324623	0.2929572654436942	2.594006730094928	1.414092902986491	0.3197553837196221	2.711383559585575	1.458116236431428	0.299366772185616	2.908287314798606	1.626919391022464	0.1612571534805535	2.936997116019076	1.595788505211902	0.03735279123153309	2.985255782571355	1.328389350142698	-0.01036623634865544	2.787492533038514	1.413752805648452	0.0129289802904136	2.759094949977146	1.484611300848926	0.02046635846886811
249	8.266667	2.997044284679913	1.13946517270982	0.2498020493630433	2.93788229169164	1.302672763425709	0.2247221916709572	2.901505076737857	1.438409940646267	0.202768277687536	2.898254787656297	1.651182400632785	0.1900121807879935	2.886341536213727	1.617758457364286	0.223809800382586	2.80620871804786	1.590010473888537	0.3367559958306015	2.918611960724556	1.360138221049267	0.4290507137855732	2.763394160452121	1.326836375434235	0.264498274662104	2.694222515094386	1.368787650232587	0.2708876748407823	2.606020008281517	1.336236016834695	0.2805759383514977	2.734468655955033	1.407134522636042	0.28077882283081	2.912343487045716	1.614471282458203	0.1613747049451942	2.945919634865646	1.584422877499234	0.03644914285646396	3.038506644152571	1.318795687218869	0.01733130964107518	2.817779389261459	1.3771194161294	0.01671048925233926	2.765913996140588	1.444996534154333	0.02041656257056942
250	8.300000000000001	2.988896563009644	1.1444426273332	0.2436119769050246	2.931952455486972	1.312058258253912	0.2213828444888017	2.897747233158001	1.450421736905273	0.201579537883553	2.902544271041715	1.66681896666993	0.190356680023007	2.889094112786259	1.633066582732613	0.2241113022740681	2.80958105915169	1.610050717571494	0.339774584930392	2.944535126659455	1.383499988166457	0.4297849888747965	2.777741587471314	1.313820829554673	0.2770408729767518	2.707005278240556	1.350617627344956	0.2648523697404024	2.612479104840177	1.330302795533155	0.2451817485888363	2.71795615743948	1.361625253065173	0.2491577647812247	2.915463105573089	1.629141470269142	0.1613010175413236	2.947707344472997	1.598268280270668	0.03506263842250794	3.079152749664582	1.341785894053382	0.04022894498285332	2.849175164067812	1.331678987139704	0.03194373640605944	2.785129823593659	1.405094810733269	0.03925966935492507
251	8.333333	2.980531242530341	1.169845415747862	0.2383542679698121	2.926459089539152	1.342746473871919	0.2182392216577216	2.893631514321916	1.484051063349035	0.2003790481221598	2.905975474701222	1.705415310603961	0.1907855889505903	2.891379222577566	1.671091356045621	0.2245922880317526	2.813106217789747	1.651480494535284	0.3441387586437089	2.961390743998535	1.429836030462167	0.4455052640044647	2.779515607429741	1.357695368659858	0.3170565973405285	2.722960948139868	1.372027886860369	0.2820685890955512	2.631122895395373	1.376498121341196	0.2362738451605335	2.713735353940676	1.412278455668539	0.2374450755677736	2.917691438829187	1.666527180334816	0.1611835618031542	2.944276311542046	1.634421078041813	0.03341784896227779	3.090165385553781	1.390306894620828	0.05318785959994318	2.862019517019375	1.332900645643448	0.04348986246146554	2.784543173486553	1.390761038873886	0.02793620989785832
252	8.366667	2.97238868359036	1.209132074853664	0.2341523743095887	2.921380385466007	1.386610997992716	0.2153477339628227	2.889464942296977	1.530546033053467	0.1991774734458368	2.908787115703041	1.755933448158409	0.1914411446676431	2.893252889473049	1.72113244565183	0.2252876074236422	2.816449670902174	1.702831345847711	0.3487461026753914	2.964427248002914	1.483540440615449	0.4672648605680336	2.76965125842519	1.429477359621818	0.3502359426204978	2.729220127108579	1.451666895762659	0.2922039912301783	2.651325575717234	1.443801109575928	0.2663046562599346	2.707922420198814	1.479754442961065	0.2403693342322538	2.919322053850074	1.716083553519856	0.1611773223466221	2.939430212986878	1.683107606003389	0.03182991800505725	3.102781643637109	1.452117849300847	0.0540706578701631	2.872491250934396	1.37686341151148	0.05083983780516312	2.799431819708761	1.38154799022907	0.00589179810866398
253	8.4	2.965056049038042	1.256315336646049	0.2309781706171191	2.916905018211053	1.436894560435636	0.2127348959387689	2.885602944380175	1.582722036588665	0.1979853268878575	2.911166629295444	1.810106821238833	0.192421485270967	2.894772062339092	1.775079922589849	0.2262072104109359	2.819363868024002	1.75820277559018	0.3528337632504803	2.955892475555707	1.538520937941701	0.4868021560541457	2.753955496473848	1.509400995987955	0.3652730808155878	2.709076235633161	1.549555649434942	0.3057563681825544	2.665856001463445	1.552463831783319	0.3140529505987063	2.709955954005588	1.573062694438094	0.2477409402984436	2.920607177638747	1.769751633401387	0.1613990591518071	2.936147969895607	1.737711266305702	0.03058293489171366	3.131010399505172	1.520191915698134	0.0455329355581171	2.904270502490758	1.421980024259229	0.0396711040453135	2.807694573732659	1.41990695225916	0.02303216508100055
254	8.433333000000001	2.958896952610684	1.306460280705163	0.2286822781721039	2.913206682330624	1.488678326406133	0.2103965914202785	2.882305007814189	1.635562534552589	0.1968109086940134	2.913109311635075	1.863106090990326	0.1936262040434505	2.895936729124523	1.827972984451146	0.227217318136672	2.821764198277664	1.811482145942999	0.3559754524699464	2.944331328542915	1.59086931638864	0.5002033815635342	2.739976669431084	1.593510386704501	0.3704944139673323	2.688984985082312	1.64856102581791	0.3233608272042451	2.678675560459534	1.640549855788753	0.336190628520298	2.705855619301145	1.647768946775608	0.250636957311005	2.921600300164821	1.822743185330295	0.1618118586532402	2.934988746391792	1.792182442510911	0.02979847908145125	3.149983105905021	1.585349742438832	0.03303471406744006	2.938234109513905	1.469668359311736	0.01740945143375646	2.847777950121465	1.478282089224758	0.05056042506969248
255	8.466667000000001	2.954628316122277	1.350379893588072	0.2270658263310337	2.910327189269241	1.532696439438103	0.2083111542628603	2.879644996938004	1.679689982280488	0.1956613698759522	2.914409342395453	1.906178881960102	0.194782576857268	2.896673216546078	1.870846132188368	0.2280799901932866	2.82359890726871	1.852087282171008	0.3580309915585225	2.940795866096554	1.630043478733779	0.5063305571901855	2.736014262529797	1.62937789540709	0.3746138347013716	2.679302807903341	1.67689679579521	0.3369924091794229	2.700395694978264	1.664423140111208	0.3500622455191603	2.699384992382818	1.655980178154885	0.2539080735794659	2.922146559556042	1.86632629937481	0.1622451047198854	2.934816488852489	1.836056200984728	0.02941557937017084	3.149934233504376	1.632220761863415	0.02208207589470368	2.938173474973028	1.52005289089079	0.004275767239818328	2.873557835845257	1.488206377107042	0.05646039679600057
256	8.5	2.952086990465209	1.382111705387223	0.2259488551045313	2.908098107599243	1.563666475395705	0.206463553751862	2.877589626778514	1.710316607749283	0.1945453324851966	2.914924120340419	1.935602748582364	0.1956402936195736	2.896937251591183	1.900095930291297	0.2286120547706346	2.824742703223349	1.878187297883199	0.3589221591695567	2.94122746743621	1.653614103640529	0.5055943644937562	2.736117220407095	1.643070501450506	0.3773883324022662	2.670188367146186	1.670252724985736	0.3297793588995188	2.733446688546322	1.675028149938487	0.3643451127347786	2.696575002068421	1.660342305639145	0.2584347118960637	2.922136822843041	1.896303205704841	0.1625433958027619	2.934669684686861	1.864845657027835	0.02931881971325903	3.141438919315447	1.656725831999879	0.01772275019443391	2.912632785887292	1.573321297588798	0.007422160547384532	2.857340623082647	1.524415194247138	0.06339801912490202
257	8.533333000000001	2.95051678912117	1.399923627866154	0.2251668814952582	2.906208602638638	1.580468562811222	0.2048374134738461	2.876020269895255	1.726584049520599	0.1934702522423591	2.914636409495648	1.950870147368511	0.1960449128436096	2.896743046308742	1.915349310429839	0.2287058393184505	2.825135330213134	1.891241640267281	0.3586543834009683	2.937059526258551	1.661178445346873	0.4984721151871048	2.7301001668115	1.635089551528758	0.3774637247647517	2.665632424387623	1.673937173256433	0.3176893812364295	2.743681843837217	1.689745283187075	0.3631160939644104	2.698372188722053	1.672533396032452	0.2642463363394545	2.921560094162488	1.911914107985155	0.1626001603561595	2.933932855563262	1.879124676492468	0.02939747452077314	3.135633047489969	1.664512544997625	0.01936075261992922	2.901256242913509	1.589336996176789	0.01646634124316102	2.84479258872893	1.538151639909512	0.07052792301866197
258	8.566667000000001	2.9494632541015	1.40444986965489	0.2245490597431032	2.904471146533208	1.58401132540102	0.2034084300168835	2.874878432309389	1.729469460641081	0.1924415316353754	2.913687515327776	1.952850993284283	0.1959424321613335	2.896188583205569	1.917404746053595	0.2283231018170024	2.824871552673172	1.891787328238089	0.357305866776266	2.929097805264417	1.654325355032725	0.4861220559644007	2.721736317980794	1.61752395815645	0.3691696927874496	2.656150528796999	1.666313686109006	0.3137232589018698	2.732560134069901	1.692589195414438	0.3564489562986939	2.700954075101386	1.675531352843524	0.2664982104424536	2.920541901106956	1.914122010944671	0.1623572690443401	2.932405509900661	1.881432068553983	0.02956887368067953	3.131201746214514	1.659400503685705	0.02171502396891518	2.896195680649009	1.595861128767624	0.02490080534108557	2.840271702145288	1.540686636182623	0.07691243021418619
259	8.6	2.948940015964438	1.39670865425474	0.2239748284284558	2.902922331187679	1.575170152811317	0.2021518132416439	2.874299832250764	1.71991824340531	0.1914634769678358	2.912306638054853	1.942382429897684	0.1953169625770153	2.895420066030635	1.906974528953457	0.227450111144686	2.824165284753589	1.879530090887469	0.3549913464633826	2.920751267942911	1.634305202744105	0.4698529270124148	2.714926449467373	1.591493068814512	0.3551735279995287	2.646557832861914	1.64516934676962	0.3134948466690068	2.723763120312757	1.667362227381158	0.3596699047393376	2.692310350143988	1.656742142596232	0.2678832126781409	2.91931271557356	1.903915406997261	0.1617869549236059	2.930502003159375	1.873212773789922	0.02978762982668887	3.108188671342064	1.639499995600144	0.02042319647331433	2.872410743225405	1.58534962316543	0.02708542573703382	2.815492811871618	1.536087635563515	0.08951967208582959
260	8.633333	2.949437269109859	1.377305460302336	0.2234079664628037	2.902035923143868	1.554339475970131	0.2010530882422269	2.874684986017999	1.698429337583201	0.1905400571054351	2.910803303863081	1.920042995839568	0.1941879572852843	2.894621636185721	1.884552093776876	0.2261042059950418	2.823271997074752	1.854735247909187	0.3518438976738656	2.913463156793821	1.603633325518301	0.4515054190659587	2.71124486801791	1.554861240384336	0.3361452706453968	2.641343672690068	1.619828368684967	0.311715441550327	2.723026515315088	1.64882166334404	0.3504996085429199	2.683203211862566	1.63654373743867	0.2674707437971584	2.91821313503698	1.881931022748484	0.1609025525447726	2.929558263371721	1.854229377062319	0.03005681559634714	3.069393024354104	1.60576681327548	0.01530604049869747	2.83096217802417	1.554283314706266	0.01865427100931794	2.764259411339142	1.524830432900282	0.09446066625190978
261	8.666667	2.951605358365581	1.347012600336664	0.2228978756489411	2.902456483081329	1.521978641801865	0.2001155386290738	2.876474569666819	1.665436678270923	0.1896757244153622	2.909498350141931	1.886152209080001	0.1926306257507334	2.893974997094128	1.850595263494167	0.2243717663135976	2.822470267106827	1.818494484197284	0.3481710332087103	2.907239960633367	1.564055673322978	0.4328344058813146	2.709713975043821	1.513550935756768	0.3128013783729259	2.635949671442344	1.562509729520165	0.2939919919620536	2.719968742124912	1.6015593723506	0.3098518058466787	2.664956022356408	1.571944324309079	0.2527132524833574	2.91758716423687	1.848409994115313	0.1597673028396655	2.931010544773373	1.823529675311009	0.03040910152440144	3.052839692655103	1.565566926013404	0.009643707668674069	2.823224535133157	1.511796690065461	0.006248472943564141	2.751971182518745	1.517049059762649	0.08314095137949983
262	8.700000000000001	2.955819196676554	1.30651893664705	0.2224990063418213	2.904955102871476	1.479156885263913	0.1993533609343833	2.879984226274967	1.621858883797741	0.1888743657820225	2.908687633025711	1.841629423732827	0.1908083890690067	2.893638695785653	1.806088486320003	0.2224394581445467	2.822021838502073	1.772371053230036	0.3445260941462268	2.899262472594509	1.515157445295758	0.4172372503584973	2.705696368296999	1.474247708684088	0.2920038327647784	2.621892574441838	1.50554428355829	0.2783322489238592	2.698832208627252	1.538995910339026	0.2870904455154928	2.673229929976268	1.53760809419891	0.2287187023699379	2.917707830722808	1.804222122139765	0.1584909500392397	2.935856122052732	1.78113491032448	0.03087188072912697	3.039897956974834	1.516941905866553	0.005703276771917253	2.823657847327011	1.453551449159606	-0.0003336319720331277	2.757875912082325	1.439967901331439	0.07231306034474604
263	8.733333	2.961634435563543	1.259718309121846	0.2221852691717618	2.909774343507059	1.430435300555779	0.1987676769030481	2.885120822720591	1.572127787550089	0.1881363703941011	2.90850638911318	1.790919310782	0.1888619252022381	2.893657660360886	1.755436010351089	0.2204684449948056	2.822051724116228	1.720313695275909	0.3413820690774069	2.89268100418481	1.459499905511932	0.4065624229915601	2.701513187001859	1.421309112269308	0.2774856820290214	2.613830102756928	1.452257159670471	0.2666975033580016	2.687713723772603	1.492597912781864	0.2762457554428945	2.67811122464342	1.493695762687335	0.2140350817584805	2.918641524542631	1.753848829850207	0.1571509749111467	2.944072617950241	1.730891374693127	0.0313984792932953	3.02734456736557	1.462861559190983	0.003514352859968754	2.800464039250571	1.4166451073932	0.005503146401534498	2.732102571250867	1.414438801533628	0.0742208599816756
264	8.766667	2.967815386089278	1.214745215154341	0.2218555860620328	2.916384798230114	1.38447856840093	0.1983367230698596	2.891432412361623	1.525233202521639	0.1874585921588884	2.908904936735932	1.743117531854578	0.1868435265445871	2.893946109962755	1.707786128649204	0.2185274739567614	2.822447730392719	1.673666916153336	0.3388548801822412	2.889467600501695	1.411042783617223	0.4016740991373243	2.703390813866129	1.376216881954997	0.2682909703136938	2.617529580152766	1.414667472069863	0.2512916772773694	2.694084350125983	1.446845853428076	0.2657570290427063	2.686598959368182	1.453057010927665	0.2038002124531494	2.920248812999068	1.706299216471739	0.1557630709195368	2.954997811013903	1.682037035468592	0.03185117938629266	3.035478959500588	1.416124869275226	0.0037492843314374	2.802618146653181	1.388514610954512	0.00968679588359962	2.732617872911836	1.396501248949145	0.07964390261526832
265	8.800000000000001	2.972347932014819	1.181010906459078	0.221322782970435	2.923295180365321	1.351094726368391	0.1980136930223831	2.897929200241772	1.491559292660147	0.1868344787655456	2.909524210506839	1.70900545587191	0.1847770187857318	2.894232102072047	1.673879618993444	0.2166486141792802	2.822909731385356	1.641726971255553	0.3368788201014932	2.893470432359729	1.379839581223627	0.4003063291294606	2.712777403001703	1.349617964238093	0.2598120701189695	2.628644447701919	1.38397427323167	0.2378978697456703	2.702705260516173	1.417810529263395	0.2535866573175691	2.689628187745424	1.425829112968392	0.1942596408267385	2.922060779520801	1.672239941659981	0.1543041501285781	2.966583572106436	1.643815784251461	0.03202100048176421	3.066494725606999	1.38567235461007	0.009371434072994542	2.832010097029558	1.37624541799984	0.00792808742965846	2.772861169254041	1.380050974542157	0.08045973224758529
266	8.833333	2.973117986879727	1.165220477411722	0.2203838023670978	2.928573573828062	1.337253802232631	0.1977384609398493	2.903264400248995	1.478363197063822	0.1862549631409986	2.909742411300871	1.696247207619895	0.1826488967597859	2.894110204220963	1.661290646750884	0.2148252577307801	2.82306279183224	1.63008741144295	0.3354533881020765	2.902945093724417	1.370528107847433	0.4015867121834064	2.724787226493323	1.343632289384126	0.256415415489601	2.641309924256664	1.379581623407578	0.2336483258276992	2.707721362994149	1.413271623683879	0.2505941223592278	2.700546677724368	1.426000765968085	0.1917480153321855	2.923335666742405	1.659256480806835	0.1527127053517953	2.975580179029225	1.625547618316679	0.03165627367775206	3.093262227173792	1.377513326365618	0.0187558821019896	2.859225667322504	1.36731650109317	0.01093681525917791	2.788826688997464	1.410447223933549	0.06229153220638935
267	8.866667	2.969322306245097	1.169520477871463	0.2189772733209401	2.93084876953146	1.344791026324047	0.1974561124679103	2.906302991643169	1.487141697670375	0.1857101023824353	2.908981924748308	1.706471012327091	0.1804388123432742	2.89321819352397	1.671568723443367	0.2130213898127246	2.822564839249848	1.639297592455995	0.3345205594192883	2.915532086158974	1.382585164573404	0.4047862144515023	2.735242256753185	1.356524629346175	0.2593394004449694	2.653681006374019	1.397335163818087	0.2394019270419383	2.718807846694698	1.435927260325513	0.2529501211295903	2.719721317385744	1.44754306956149	0.1953702022036465	2.923404719237676	1.668974217898463	0.1509329626225069	2.97975170294168	1.630037389152032	0.03060091386615782	3.112882294103926	1.387327943127161	0.02838016768284153	2.877852311041451	1.378957100693515	0.01498299518776243	2.80526672940894	1.431652321442375	0.04804762758333259
268	8.9	2.96182474519412	1.19141050660036	0.2172587617836374	2.929808766791795	1.370407765331697	0.1971364606143018	2.90669160301477	1.51417186126999	0.1851931295362539	2.906885470346471	1.735626325189888	0.1782098226998318	2.89136038891794	1.700634138383037	0.2112651933359991	2.821194587474128	1.666068331928655	0.3340361799546375	2.926481099904701	1.412082617588478	0.4095924682991616	2.740503087719755	1.389022794226785	0.2662035414520676	2.661464176693186	1.43663229536161	0.247968689991416	2.734043679965324	1.476552812839391	0.2588663457269426	2.732194512125658	1.476176210151943	0.1993206560263798	2.921900215477709	1.697482217409615	0.1490035376711529	2.978324203069305	1.654926388468552	0.02888858760574217	3.12958100359629	1.409901321995063	0.03322158749811788	2.899598059689577	1.391726991294326	0.01173672740736161	2.821129966752348	1.427032659111912	0.02889048529937708
269	8.933333000000001	2.952809413132405	1.224886329169111	0.2154988612284712	2.926154371704964	1.407146191387837	0.1967711318695801	2.9048843085009	1.5522247875994	0.1847009348760076	2.903447852431042	1.775713351569831	0.1760614757664195	2.888579491793534	1.740596271031962	0.2096117562372128	2.818908732928043	1.705152342047763	0.3338564768192814	2.932220111908037	1.455157918763345	0.416086591662967	2.741218864843528	1.432972611617707	0.2747980624178605	2.663515795151703	1.485665772388042	0.2523581925682075	2.747165968903524	1.509975783720952	0.2678057821015295	2.727720576385335	1.519664641334325	0.2042183817030579	2.918867734866009	1.736964251202697	0.1470335072331762	2.971757644993129	1.693345838173163	0.02671778490744661	3.100998914997522	1.440307226937889	0.02817426158251857	2.875970745364901	1.406125339335568	0.003370300175134594	2.77969489945579	1.43304594608253	-0.001389291853414592
270	8.966667000000001	2.944919136395924	1.260795214866086	0.2140217352685974	2.921280611746062	1.444966816438751	0.1963742210247073	2.901855567664485	1.591098811530666	0.1842332796077328	2.899029289957616	1.815490740101899	0.1741048233342894	2.885138415566507	1.780399832957055	0.2081157536013138	2.81588921122763	1.74572566317858	0.3337747508774562	2.93601806091868	1.502025660424222	0.4243695268926013	2.744147410615809	1.482058237420989	0.2851302457154808	2.673440074615176	1.534483574214472	0.2605951277019757	2.769541479061317	1.56517773243012	0.2850527830417697	2.72523253758703	1.562476436378215	0.2085750524984085	2.914754386497308	1.776409074322632	0.1451756945594156	2.962053152607988	1.7339353916881	0.02442793033935893	3.100168924272392	1.479933080988134	0.01949932933902482	2.878348668312399	1.438758431987047	0.002117950659188255	2.780259303828436	1.443882948033968	-0.005515518127240455
271	9	2.939611370951495	1.291527903105878	0.2130265490143461	2.91632205557454	1.475895995456123	0.1959613314064055	2.898267684457116	1.622339823717489	0.1837888518595617	2.894083378558671	1.846077042884291	0.1723532153968959	2.88133674788781	1.811191399087196	0.2067164360653535	2.812401683615043	1.77755549778398	0.3334585001106023	2.937697995018855	1.540271173062382	0.431646971353094	2.744995291146908	1.51316470883218	0.2959624840049043	2.681295722388585	1.5745602751511	0.262443605998769	2.776592954358938	1.596959834718205	0.2827671885586477	2.732217806983851	1.592688567455616	0.2131469464420613	2.910090560922026	1.807069608943687	0.1435204834510002	2.951553792850576	1.768350882827328	0.02237880024493002	3.107367430213437	1.521297387471897	0.01338860156280982	2.876649030553088	1.47527792158203	0.01099842402368389	2.776888644604591	1.510372507406446	0.003535319508989905
272	9.033333000000001	2.937265228367935	1.312797593531142	0.2125350105438234	2.912172221453665	1.496195889146106	0.1955449434163201	2.894627314051824	1.642328590403317	0.1833666132679679	2.889284828869749	1.864695749322721	0.1708128413554985	2.877580642734697	1.830025960322516	0.2053485799424347	2.808773550796478	1.796532568681547	0.3325799598985858	2.938462015008649	1.564508260027181	0.4365541729458969	2.746303742091846	1.526715860888176	0.3051080911237506	2.685557297021226	1.584657105028207	0.2688997653901855	2.775206757078004	1.613659192473568	0.2624012906869251	2.754976798010714	1.604206803232334	0.2203872999155418	2.905578651680082	1.825999227765193	0.1421381352891862	2.942924476318261	1.791798807905174	0.02090217270432768	3.099855740004099	1.551778397797271	0.01004877240731456	2.868241390714885	1.504360383048561	0.0180145345517552	2.762436705553957	1.524591098018327	0.01682652467560181
273	9.066667000000001	2.93752598104376	1.323027196190603	0.2124696026376527	2.9093852697168	1.505010105433425	0.1951412095871974	2.891298687059834	1.650517764983494	0.182967246014281	2.885343132055683	1.871498027617303	0.1694929637600698	2.874288621116035	1.836986704515225	0.2039708418347819	2.805296562751559	1.802811144078588	0.3308645191551687	2.931681501928026	1.571170655077383	0.4380016439259167	2.742924121725711	1.527591430014743	0.3017035347217505	2.681112831400049	1.583794048189425	0.2606730565515474	2.763003954515287	1.61692943230611	0.2511013663333547	2.76223066103582	1.611474528794431	0.2218339232221231	2.901926079788416	1.833144516404583	0.1410908950429299	2.938443256716054	1.802213619250999	0.02025094818079756	3.099090350488058	1.564938354452836	0.01051577519807866	2.872787086892674	1.514220130342077	0.01729234917040579	2.765568319338095	1.521144181665437	0.01946657471560274
274	9.1	2.939740075443167	1.322778133630491	0.2126880087480345	2.907988123778995	1.503073430471987	0.194767788220168	2.88844545516281	1.647766104258237	0.1825932814628328	2.882713017492397	1.867409774555931	0.1684536813719528	2.871764902705795	1.83299314631604	0.2026260666102401	2.802242581032791	1.798409736611312	0.3283613357458051	2.918448668152643	1.565023770751371	0.4373141287487269	2.737689172896563	1.515814460314836	0.2923085704504357	2.675894522148072	1.574337438075735	0.2436581010462293	2.758784166460468	1.601859448517333	0.2473483328164728	2.762693928505601	1.602112701242292	0.2128177767964677	2.899559202428975	1.829416966938747	0.1404441141846127	2.93854990421069	1.801234021792268	0.02054676292756069	3.098788652621506	1.564454092886116	0.0145676309120851	2.876708198489829	1.486209469638963	0.008773437967544196	2.770706954731776	1.492595300931463	0.01950510609383111
275	9.133333	2.943337838902794	1.313603705326795	0.2130269124191664	2.907659697572532	1.491608460364605	0.1944467193770531	2.886034271617758	1.635204225291036	0.1822490147522402	2.881548865620698	1.853576367205895	0.1678150435705289	2.870163143198738	1.819192461225099	0.201453085677063	2.799860162466543	1.786035730868108	0.3254881490856077	2.905604669265637	1.552701408554092	0.4346628603301489	2.736358652054254	1.486150396909908	0.2906906288636021	2.680651099703181	1.532268859079533	0.2310203919416619	2.766268186616546	1.553460228368366	0.2446624892769995	2.759128825802159	1.55693944064306	0.1959954276580861	2.898584386226021	1.815949163753612	0.1402705452021717	2.94231384367393	1.790718727583689	0.02178935306193973	3.113865681319504	1.557591551937878	0.01914051232840268	2.910594060258369	1.448982769576059	-0.005317134962155455	2.807593601469034	1.45067385858281	0.008067477212503907
276	9.166667	2.948023147258048	1.296212652803014	0.2133660628077308	2.908298053073685	1.471271995720329	0.1942142445201978	2.884126911333788	1.613429462172374	0.1819412677417974	2.881813706747611	1.830820089771099	0.1677646848509269	2.869531799424202	1.796450100959214	0.2006994744601029	2.798314783313602	1.766515498391543	0.3228767894713207	2.89336347996768	1.530493987878929	0.4270264948242644	2.732954804321932	1.431113208732163	0.29737583537431	2.682512560970919	1.460920066928389	0.2247087910134618	2.758815543296498	1.472362098908928	0.2448860801925934	2.763810593754667	1.507244889939925	0.2090956309752046	2.89892686923692	1.793436623762183	0.1406667358816667	2.948300659112265	1.770175150485543	0.02387173773718318	3.121884075254383	1.541866795208229	0.02241537193172012	2.922843106096911	1.432069088299568	-0.01777546092820416	2.822151078503601	1.444317340698133	-0.0007513991858671331
277	9.200000000000001	2.953687553590309	1.269744099798247	0.2136468737398226	2.910260439717799	1.441733865644631	0.1941192593520629	2.882952933144748	1.582005436570334	0.1816784391328867	2.883360233689558	1.798733372085054	0.1685118728968129	2.869827402070693	1.764430174456896	0.2006572646143259	2.797576490495389	1.736856657023273	0.3210460229477212	2.878052312837621	1.493071251701914	0.4155341681524606	2.72493785065956	1.368490862396422	0.3076252454786025	2.677803712349719	1.400506142618978	0.2235938876348007	2.741101678427479	1.418657696869722	0.2477953780570232	2.765937893676391	1.456841295801482	0.2418145922752489	2.900439974510371	1.761408741411528	0.1417385923985752	2.955661620789114	1.737493437912772	0.02660527705207706	3.121758967117382	1.510686560146387	0.02408746216190471	2.914945708457925	1.414393912053034	-0.02297717170259455	2.81752402441163	1.427692199323464	-0.008505995039890782
278	9.233333	2.960124925985428	1.233717757188508	0.213840612778845	2.913677766788712	1.403022424740701	0.1942019574651351	2.882753740033292	1.541171408558061	0.1814683782332094	2.885908498955716	1.756807063208526	0.1702606423069293	2.870890121186662	1.722689371702995	0.2016183923818858	2.797354812966498	1.695804763927478	0.3203811179255597	2.858691192363755	1.444879961153435	0.4063140754551604	2.719064522542114	1.289036721404373	0.3199761338563687	2.675503324946212	1.305183056699995	0.2439105090938059	2.74728326099449	1.337846621899901	0.2628830150999052	2.752066910086272	1.37863624782584	0.2557602972105523	2.902878598002138	1.719620170543403	0.1435760489204789	2.963776845024506	1.69319607891893	0.02971456395159683	3.123564378588919	1.461993577282132	0.02082204210335062	2.913037602824809	1.382512001489278	-0.02702713893506025	2.826506679498025	1.409093700250142	-0.02113435337967462
279	9.266667	2.966590403468045	1.191460798577505	0.2139416224433126	2.917939057546205	1.359141759964452	0.1944860768717629	2.883284174765002	1.495369649383608	0.1813151363389073	2.888986116026846	1.709952827946004	0.1731861271089996	2.872402459454808	1.675917718018811	0.203834914104276	2.797235059797937	1.64863330516451	0.3214067141027368	2.835374747932909	1.392458651281231	0.4050452243088729	2.699770789802652	1.223247247596409	0.3261674758258825	2.649685342540007	1.202348443251296	0.2672483145968829	2.74118397524136	1.227780488529921	0.2810291038518109	2.724031385157495	1.214569053285822	0.2442246914406178	2.905781843060445	1.673042828703067	0.1462074718607897	2.971285468923909	1.644842855865116	0.03284757928421475	3.107517126422443	1.403812492335867	0.00886162133078924	2.894869896458145	1.354190202155359	-0.04240080105275677	2.815208965163528	1.397918725615874	-0.04592296693892786
280	9.300000000000001	2.971461673142112	1.151178184183643	0.2139706187410424	2.921688177669093	1.318832725035995	0.1949721419056862	2.883932451290789	1.453873153270487	0.1812172319871123	2.892050021014996	1.668239100706244	0.177249692274687	2.873957646731027	1.634016638769389	0.2073219952538068	2.796735716343753	1.606280369418276	0.3242698862386756	2.812730681003224	1.349729134808961	0.4163169274159212	2.66263371408949	1.204056500592227	0.3164430153328922	2.610393232836046	1.192344300933207	0.2396432089573636	2.696457439877929	1.205460374543725	0.2712064140999861	2.692694443516823	1.212615839599333	0.2161246195043426	2.90859865086061	1.631611412152357	0.1495087421302451	2.976944238639417	1.603195326817118	0.03564929171153104	3.094232382247998	1.352148826455342	-0.01142973509243634	2.881594310580819	1.333629690632512	-0.06964352671730606	2.809038487182363	1.387735907846649	-0.08410059030040454
281	9.333333	2.97222827796529	1.124007537629328	0.2139321998519476	2.923015125197088	1.293372202959103	0.1956288901851186	2.883870570515431	1.42830885009002	0.1811662794333647	2.894484862541615	1.643909134664767	0.1820269342092767	2.875083867978934	1.60915868542934	0.2116864389174209	2.795446176690739	1.582144801204524	0.3285476560380919	2.789435596191637	1.332235471986444	0.4398558288229139	2.618684173682433	1.241701376391419	0.3215599328998434	2.565653108073934	1.260774020868958	0.2414331027635359	2.648907945207681	1.272525835507794	0.287296389874909	2.636683341966636	1.265989717977757	0.2199944676010964	2.910710638894997	1.60739416723689	0.1531130555464909	2.979745920099961	1.581322694508183	0.03776637606059805	3.077929766482056	1.325773610684639	-0.04033280924803345	2.861191225354779	1.361951208642751	-0.09333094257202815	2.772989046068272	1.398906203309025	-0.1197730932541465
282	9.366667	2.966674693754318	1.119018167210188	0.2138339739630803	2.920559491051422	1.29180884456618	0.1964125284984491	2.882648033434934	1.428219245188064	0.1811510354949349	2.895820642132317	1.646322692283108	0.1868553620707989	2.875403177150616	1.610795953656837	0.2162779470022213	2.793145035892508	1.586929844227436	0.3333514391731582	2.760778625791922	1.349713888815984	0.4701971651546011	2.580400238653377	1.348685035136443	0.3457319848804243	2.507074424493834	1.361779521698587	0.2883919991888745	2.573404236561949	1.390157711482036	0.3271426354038485	2.540893423628887	1.376958474686536	0.242898687339016	2.911672773083322	1.609727588055722	0.156530302076418	2.9794263086517	1.588526031528101	0.03891040973673413	3.055692018636301	1.340288094519965	-0.07845257693592088	2.840301883122052	1.418201927404963	-0.1067320458886382	2.757735321162578	1.459141814781364	-0.149470004976976
283	9.4	2.954247230700164	1.142581261044185	0.2137077988288192	2.914099876463938	1.320057433398608	0.197276995532203	2.880269434225174	1.459956359234193	0.1811589677052196	2.895785613964958	1.681321153229027	0.1909144175333424	2.874691076584767	1.64496815566317	0.2202790998105134	2.789887256898348	1.627270850836895	0.3375350725918638	2.730873108393483	1.405852923933151	0.4993063237997987	2.567858571265559	1.461192565017996	0.3656862776515742	2.521733305644399	1.436088250449193	0.3236696446538859	2.610726216908248	1.444811296905729	0.3415288460519657	2.574159678533021	1.474262067180119	0.2919547935340669	2.911247108385983	1.644429833280328	0.1591964643671238	2.976183096316352	1.629616091711908	0.0388536823442695	3.055825628091566	1.409755209861935	-0.1241697479269764	2.864778964909735	1.534417263520986	-0.1036689675835956	2.78077566358012	1.542812261218225	-0.1485310284378205
284	9.433333000000001	2.937214902024827	1.195765559654566	0.2137073437776962	2.90490484110494	1.378438364397967	0.1982009885673343	2.876964857003796	1.523310275565195	0.1811794173867187	2.894143172240787	1.748391830369599	0.1934195978900359	2.872805601313831	1.7113426403328	0.2229148622533113	2.785968509434564	1.70039205951747	0.3402923910530132	2.687421714459172	1.4951598149329	0.5219993732855175	2.567876967857143	1.558686984214161	0.345465140275182	2.511230254609481	1.538859152765907	0.2938824663058151	2.594912552964121	1.503162685988343	0.2908508061298815	2.612561740286045	1.584524447670769	0.3137106964976147	2.909239783250098	1.710882712892396	0.1605922428270143	2.969636661973872	1.701998712636293	0.03746862654607832	3.05267445222069	1.52771104703595	-0.1630042779126374	2.88570609081156	1.660115932492286	-0.08709215713900122	2.800351174447968	1.68429988930524	-0.09407388706504333
285	9.466667000000001	2.921778128501741	1.270090905057308	0.2141659365415474	2.896310289320299	1.457295149284965	0.199204957568698	2.873430010881852	1.606926761724079	0.1812073448362577	2.890813007449144	1.835661704948492	0.1938190434214198	2.869773521111904	1.798235251034388	0.2236640526113475	2.781947628742184	1.789507886957567	0.3415413015148903	2.672571669140853	1.602242330360574	0.543031284805234	2.602568461178575	1.695079706609095	0.323496613264342	2.522763895465594	1.727487257430623	0.2557687028908007	2.547887001895663	1.73143717321111	0.2290695832113541	2.602070383724295	1.701254152406109	0.2684236618690087	2.905613317104483	1.797205083240161	0.1603735231056231	2.959740910596717	1.790407203962164	0.03478953099694171	3.075368978910978	1.663527205304841	-0.1749635343260612	2.886635245698201	1.77735582890437	-0.07497109222750012	2.838989653921939	1.865322643105189	-0.03755992563285578
286	9.5	2.914618979356739	1.3460556544835	0.2154796703818853	2.891861922285399	1.535441174750841	0.2003241766085544	2.870439176935911	1.68728794069176	0.1812421159600146	2.885556534934615	1.918198672897523	0.1917457163822869	2.865575291443656	1.880812013143919	0.222171487898166	2.778111930011214	1.871326138856185	0.3411581787561825	2.71733443944401	1.701679457298663	0.5641135508378348	2.665897311582362	1.82591574458927	0.3431378632221752	2.608036283259632	1.825111259727583	0.2737583412198501	2.625463209425977	1.829571633784415	0.2405804556060805	2.668146527952922	1.794772990024762	0.2424576806247488	2.900266839189751	1.878973600170395	0.158366395470756	2.946935793111257	1.869662366651666	0.03103428663098498	3.143332478892284	1.771930277260671	-0.1546914899972446	2.918296901061541	1.816868629442302	-0.06255379939687351	2.858478281733919	1.88814906274549	-0.01495330996796382
287	9.533333000000001	2.918558466612896	1.411119946279103	0.2178560625815692	2.892939471567416	1.59963718452218	0.2015730998429663	2.868085296440288	1.750061340209002	0.1812856240946404	2.878092085838778	1.981343472108746	0.1872857809575579	2.860113939261243	1.944162642317951	0.2184151388717576	2.774146523427614	1.92947248993798	0.3384428910464334	2.78743977327464	1.769315829562779	0.5737096881867568	2.711412827115847	1.842912953252724	0.3771190919206464	2.673939243933842	1.831934261557348	0.2993863074387929	2.678153749296547	1.81590131786396	0.2910855742865385	2.704014256163092	1.819971150193952	0.2491665782392495	2.893094164766952	1.941883687873842	0.1547188615171777	2.932363734512572	1.927322912126028	0.02667116833860347	3.183289158790106	1.820165027185438	-0.1145074965879023	2.949314967445876	1.804115107409154	-0.05195624459602069	2.884357317691948	1.861529479395891	0.007574664488243796
288	9.566667000000001	2.932287435414166	1.463078497949903	0.2212317188741617	2.898859813258461	1.647681289125862	0.2029343000267498	2.866303467138113	1.793214898582197	0.1813440296720179	2.868715154367078	2.023134752594338	0.1809067285977452	2.853596333940051	1.986253828231385	0.2127320990874191	2.769758440589966	1.963053690206423	0.3328280503772768	2.851114248250108	1.804642096520194	0.5651881787495718	2.732615348510437	1.742299321920048	0.4304164127052277	2.719904446577084	1.723689634512847	0.3628559187115485	2.718169299657996	1.721854742368678	0.3648659789481569	2.70215080935727	1.724025624292243	0.3059188155537341	2.884432696020983	1.983918701243323	0.1498318433314791	2.916360350671775	1.963812493246798	0.02218755091110238	3.15614814041919	1.816858963474199	-0.07521028689910386	2.925110066393884	1.756655298418064	-0.0644751171608199	2.866765091026019	1.824940421911472	-0.01120384494217355
289	9.6	2.951658050566773	1.49938133981195	0.2253841579099549	2.907807263312901	1.677110219008797	0.2043791669815603	2.865365223652407	1.81498797937415	0.1814306795292396	2.85831168885638	2.041169710002842	0.1734641012772254	2.84655996491955	2.004914383997795	0.2058754212071388	2.764849475772447	1.975723656649622	0.3244375291827142	2.869186134843523	1.806234928217283	0.5401642404109297	2.747999580090337	1.644631646639297	0.4803270936996173	2.749531666549449	1.637176431241897	0.4300181918687893	2.755203757596911	1.650903653904767	0.4256072567307152	2.71507609593288	1.670372873207783	0.3711926824524187	2.875125610618951	2.002636049632071	0.1443730487573016	2.89979026779118	1.977084094308129	0.0181003818397417	3.119630927070221	1.791650647465913	-0.0472848058440494	2.925113113571226	1.655692897092888	-0.07788576253697736	2.840351959060773	1.687378785858225	-0.04618980183580644
290	9.633333	2.972252633326292	1.518953606285777	0.2300433222103096	2.917927736887817	1.686910123754088	0.2058705898935606	2.865525162176306	1.814818806861735	0.1815602973535543	2.848076408436349	2.033281120037409	0.1659380362636805	2.839717335592983	1.998249356939321	0.1987626059748497	2.759651853146064	1.968282260508126	0.314097342398754	2.838797569608976	1.777419376843042	0.5045713360029203	2.752529131570401	1.55826739522316	0.4938756943462775	2.756771948805856	1.535543544244456	0.4623257014924679	2.765111527924898	1.537337427406399	0.4556984237959751	2.724844376153004	1.54906916689722	0.3966571713126734	2.866225406577512	1.996183857725477	0.1390675939533783	2.884385242688256	1.966774089711165	0.01483861130838212	3.065576817004769	1.75741882279743	-0.03793697304071817	2.883304745732237	1.616696203597312	-0.07617938683225869	2.809299237212092	1.637739509950624	-0.04354281371318849
291	9.666667	2.991124807330042	1.521627262636472	0.2350021093940244	2.928261641401359	1.678392033109074	0.2073713820519456	2.86702006136792	1.794952584003442	0.1817462096044921	2.839357356314459	2.001386864600059	0.1592902202755632	2.833863153173675	1.968184801284192	0.1923534275736689	2.754707744858382	1.940739410377191	0.3032330603628561	2.792540792840987	1.734086230664299	0.466564804443632	2.739012718990615	1.511767832631217	0.4665858210447813	2.749402806710693	1.492231507717227	0.4505294631093352	2.743013658006671	1.499251431313706	0.4545367135115616	2.726652677794413	1.492559779727316	0.3804051238739637	2.858856354237179	1.966634464368876	0.1345795949933516	2.872631347341409	1.935748585399417	0.01266499913868897	3.019205074239695	1.717520427934212	-0.04857101198552249	2.818142586468569	1.613288809928356	-0.07101680606672862	2.746051167722328	1.671814631849007	-0.04038490379303913
292	9.700000000000001	3.006298251254501	1.50966883162161	0.2401014928063512	2.937620389744013	1.655886859831839	0.2088312498434679	2.86951250213805	1.761641449616289	0.181997666380093	2.833118912013817	1.953881560081058	0.1543215370380187	2.82953685343544	1.922847923395033	0.1874894221811385	2.75037013043192	1.898085269351407	0.293328681910306	2.74228864453317	1.690269323649888	0.4306304072210654	2.701224022701733	1.501000796883106	0.400040417150644	2.714927918751739	1.484422840190166	0.3905296620762449	2.685828152173332	1.514535568431874	0.3993411237839681	2.710210116967338	1.485104584543491	0.3282376730957708	2.853762882623482	1.921954942303171	0.1314221487462219	2.865522300332364	1.891371303313375	0.01165727010746763	2.980794661050648	1.677994859100638	-0.07602681123752379	2.797474478396016	1.596323285579586	-0.08104927930632287	2.722153467566756	1.636007859309672	-0.05991697779097139
293	9.733333	3.016969149191949	1.486152504250668	0.245187344937296	2.944621316129249	1.625011686433545	0.2101893213164266	2.872141708869156	1.723586465595511	0.1823202035858113	2.829814879079553	1.905432008710464	0.1517752787393787	2.82695868329553	1.876195440053949	0.1849774642269571	2.746820626600063	1.851181698528954	0.2862052996211888	2.684517513179731	1.652994422992513	0.4012173032378491	2.644751080695304	1.517101445327409	0.3227557368668943	2.651277726250984	1.493690235915742	0.3041055367368528	2.598640619955567	1.519659512671855	0.3136457620189722	2.650435880595498	1.510305347880818	0.2667927232397266	2.851194798377689	1.875399404720343	0.1300106626399641	2.862299183944629	1.844413935367458	0.01180679822476086	2.912519058481065	1.642936554281945	-0.114523825231276	2.753485854667839	1.572620894820563	-0.1010005336234517	2.688268763286238	1.595315988935008	-0.06984345648952679
294	9.766667	3.023421334292759	1.455413731873351	0.2499509001020845	2.948323695457813	1.591498871598705	0.2113685474718294	2.873995918223978	1.688354983671074	0.1827145616733187	2.829442091388892	1.868820302806413	0.1522760878027058	2.826063671401552	1.840246662373038	0.1854551197323197	2.74411678813374	1.814871659599522	0.2834964426065512	2.63138772350485	1.627567026599254	0.3808353446119893	2.596105613417576	1.602912395142851	0.2748602674247062	2.600258337792771	1.585386705715055	0.2615805512598797	2.534682234981669	1.625234262395519	0.2586666512756309	2.586810663936655	1.634911824020103	0.2257649592192203	2.851023112678141	1.838617792238701	0.1306642884571779	2.862189793007138	1.807558371197517	0.01313061516434241	2.840816877692312	1.621906542263509	-0.1506894616862216	2.679991936124778	1.571018912299705	-0.1009024670162149	2.660538904858563	1.570321880588615	-0.06318557147786562
295	9.800000000000001	3.025603817362124	1.419710698621128	0.2538035481544493	2.948217819773218	1.557888068510403	0.2122594162480733	2.874437466301556	1.65881483655609	0.1831728150630084	2.831435033332575	1.847101621829204	0.1558401403533242	2.826460390815256	1.817626284708864	0.188892539796412	2.74217523343738	1.792820460596852	0.2854841709240929	2.594915398678743	1.606297664888304	0.3683482217352116	2.57046891251056	1.661475031292177	0.2503711818129301	2.579430650307441	1.660773163130123	0.2246158339124428	2.505482039750268	1.691348376661511	0.2045546650338058	2.549193829744081	1.711425219717557	0.1851659796677796	2.852726223508544	1.815017329979661	0.1333475168898331	2.865499160250432	1.785651712248934	0.015594180862191	2.80479227527075	1.615476788152206	-0.1755055927652567	2.648032727896461	1.61149434803567	-0.08167210349311498	2.628461642429424	1.597150101775962	-0.0487438298650713
296	9.833333	3.022982802596631	1.380755364495269	0.2559902104958731	2.944090531646061	1.524720108315319	0.2127326804607644	2.873105627352186	1.634206427388302	0.1836784797781184	2.834667178005648	1.834981742639574	0.1616933529781506	2.827490601354439	1.803595070366874	0.1944769053232717	2.74089956350134	1.780008751599154	0.2911897584690204	2.579635117270981	1.583455883479473	0.364125053387678	2.567679223651846	1.706736430244901	0.2293085408252354	2.576632859561224	1.746737806504405	0.1950683572680055	2.519516213652855	1.80163012579358	0.1597584913434692	2.572037454900599	1.766444116463253	0.1596211907192605	2.855337909443321	1.800381268965335	0.1375460920140433	2.871148149721693	1.772389707509665	0.01897502180660958	2.787412352196524	1.606506912145681	-0.1847423847815441	2.653095163953206	1.718688691417943	-0.05166800097468072	2.620981405521358	1.791787744072829	0.005739074260159051
297	9.866667	3.014907226414841	1.338966515849016	0.2559520304449615	2.936000095380261	1.489289519834223	0.2126894937699959	2.869826841036823	1.607853002877963	0.1842106985313331	2.837803949201947	1.81925067332918	0.168592354381946	2.828419195351769	1.785847089074922	0.2009489511311986	2.740156417352398	1.761865362291894	0.2988420507999817	2.588453169260648	1.5469146869234	0.3677758270874043	2.579444055748966	1.682791861989019	0.2140906791353805	2.602085301558218	1.763761927905332	0.1887316386103288	2.580161886019721	1.862692700729102	0.1613467589480934	2.622140471293656	1.781345935675871	0.1592348418014487	2.857718318208601	1.782948378503412	0.142452951885548	2.877212763302957	1.754450726817062	0.02287743216640635	2.82861562702477	1.574748214837731	-0.176004389109091	2.721476367341267	1.720364402089441	-0.03343262636785845	2.730164068360855	1.724789284484348	0.03983335173900743
298	9.9	3.002139516199532	1.291325583087132	0.2534894445246345	2.924765256206629	1.4463437086652	0.2120969982569675	2.864845308975427	1.57239841681304	0.1847513003112789	2.840001426758341	1.790113185713703	0.175280040157947	2.828795150643759	1.75502367693871	0.2070997459748205	2.739921653385356	1.726196698549721	0.3067921180717922	2.621600520579683	1.489054898394452	0.3779533869339966	2.596511841016051	1.642967735349269	0.2174115074979999	2.637043967855046	1.719038163354428	0.1974813769130034	2.653860058355951	1.824574392600733	0.1952445343046188	2.661185927461954	1.754054231749287	0.1794284936097167	2.85914847408697	1.753287506587816	0.14724293358035	2.883614284340861	1.72309509480463	0.02679376632700087	2.890097479842708	1.523223761914407	-0.1477766794333897	2.761529133081297	1.655216630423907	-0.02462667808842916	2.772250983932122	1.676387261545387	0.0522149730903981
299	9.933333000000001	2.9867309966245	1.236518429783175	0.2488866728774463	2.912323458072162	1.39470209418015	0.2110147196658057	2.858904143633997	1.525846433609773	0.1852888570184009	2.840999101346573	1.745591138807516	0.1807350187529392	2.828522916541209	1.709475399541388	0.2120340513384982	2.740304581082209	1.672505692715224	0.3140974162785784	2.676272950107704	1.417733907169418	0.392352473663333	2.619774905459447	1.574364485710139	0.2356660340465377	2.661526110551602	1.637375398470458	0.2044074652894909	2.705340853119195	1.720449774432245	0.2268592851791728	2.69406308596002	1.646718849480346	0.1959527146333241	2.859409020395364	1.709068995415167	0.151235992597969	2.890913420760974	1.677003294502431	0.03018239064831203	2.965372427960458	1.462584913819819	-0.104102489075278	2.780579053051365	1.530810794916587	-0.0227229449262353	2.802898236074514	1.561796961858786	0.05643920762606321
300	9.966667000000001	2.971137838673362	1.180604134097323	0.2428067733869013	2.900757725785794	1.341436464219411	0.2095756708914004	2.85280842457655	1.47534882375798	0.1858190417463321	2.840954568092183	1.694041854505602	0.1844475462143696	2.827755052407376	1.657627218476127	0.2153887614021699	2.741382002222877	1.614349077409689	0.320635810647848	2.743035099392379	1.355588402751945	0.4079732675721045	2.650851072443668	1.491905222122773	0.2551701034081012	2.689728876831811	1.52339633546384	0.1995164171256713	2.704659129213884	1.612075826891967	0.2442576826738425	2.705267855729318	1.512316918068101	0.1896204360897495	2.858614455484542	1.658188925212617	0.1540654670811408	2.898232244140109	1.626752005488612	0.03258011585292752	3.058535572393118	1.402124334005044	-0.05249731121431148	2.852118480947464	1.47059739657356	-0.03044945122539342	2.841216492131531	1.492849140182857	0.03821282499105708
301	10	2.956588030594713	1.134108838532012	0.2360482773946344	2.89056575370891	1.29726490449492	0.2079416107174998	2.846643269548709	1.432214560880063	0.1863423372953928	2.840026063655947	1.648582459414597	0.1864664801012249	2.826625922395444	1.612386733333816	0.2173301118910973	2.742846967452201	1.569109040319054	0.3265295717223434	2.806601732471301	1.320317762862858	0.4222693554780487	2.674799424793688	1.395297939070033	0.2712090648117843	2.69338533279106	1.4077006233912	0.2045751469557959	2.680856145908032	1.490292094329154	0.2543961638876047	2.697052878949037	1.420244661450208	0.196453424979777	2.856822280246485	1.613379478029954	0.155706171174365	2.900621875856836	1.584900926894215	0.03368393718381116	3.07977213729181	1.353482868083581	-0.01135741908935258	2.884529390348906	1.44878522294112	-0.03018098270394843	2.810035612700291	1.442859305779644	-0.006641312965622563
302	10.033333	2.942721319428387	1.106981486421514	0.2294007907799655	2.881083531099388	1.272840296545825	0.206267121973653	2.840174171836531	1.408881702905173	0.1868603516108842	2.83868245423659	1.624479553602402	0.187259202172054	2.825358983822695	1.588502495522153	0.2183283620591469	2.744303511483871	1.549322555048133	0.3317921141500558	2.85387630731765	1.314577767225076	0.4328829743597931	2.689690595528158	1.361486409879382	0.2883740452411334	2.675780255762102	1.343559708641324	0.2244405560112447	2.665180953743494	1.446181794607651	0.2626312140158396	2.685262430926724	1.387106001569625	0.2017235546648416	2.854398377057423	1.58937631505902	0.1564246916496845	2.896351986648823	1.562627263365764	0.03353764242561617	3.040354357140887	1.327144363815251	0.008478163798567457	2.82472509494964	1.403261118974427	-0.01905136050648026	2.745698971795555	1.403327642577199	-0.03450194618884449
303	10.066667	2.928230702970221	1.104326291907663	0.2235632149626265	2.871440325041871	1.273795887318107	0.204689628152758	2.833190877602474	1.411661170341673	0.1873748032963881	2.837606247809876	1.62908033543204	0.1875036565251012	2.824229889346014	1.593161401106852	0.2189448985594706	2.745430354674705	1.557898674210751	0.3363721184586924	2.880675237163313	1.331896311924711	0.4401741951830913	2.694842230801066	1.338588009343325	0.3018024463475014	2.657386780338224	1.29130858757609	0.233938649195972	2.668058362375227	1.373131980617648	0.2844891410767097	2.686920476451404	1.326572105428182	0.198013885423983	2.851975500316428	1.593257191463465	0.1566817962214826	2.889211329175432	1.566160775736659	0.03261368796149071	3.020074758510347	1.326222668493783	0.01469743587017596	2.791304047153906	1.383759234715739	-0.01271711051932251	2.71119292975515	1.3718017777445	-0.02721470780027936
304	10.1	2.911915613698659	1.124556272069399	0.2189360526145207	2.861035927263002	1.298345305434873	0.2033076173799109	2.825774960258788	1.438654100846874	0.1878874451128657	2.837181281414147	1.659189343498305	0.1878480894795776	2.82338820884662	1.62331233930387	0.2196922923576219	2.745923363694856	1.590639975717338	0.3402721469234395	2.891145264611383	1.369641376515649	0.4485627175782868	2.69476662049341	1.35936095920692	0.3133286869392324	2.64068598571947	1.330181128825435	0.240967107021496	2.666572324585416	1.411646394346378	0.2777322622426159	2.674665220902319	1.354281067048339	0.2015621263253746	2.849990884012497	1.622157509017914	0.1569578057776957	2.88218809497535	1.594374957126688	0.03147621302192231	3.019282838802438	1.348945460022754	0.0132847786836943	2.784481927134981	1.38885360865382	-0.01625841984801906	2.693415748901312	1.379607195500409	-0.01851310241637904
305	10.133333	2.893827068415697	1.162629758328842	0.2156113661707759	2.849963379090599	1.340685939517284	0.2021717890516799	2.81835614340939	1.483767252614888	0.188398666786254	2.83744697884604	1.707088636928614	0.1887811315017631	2.822848014693558	1.671312127826472	0.2209422161486988	2.745610202534549	1.641034587532823	0.3436210898994116	2.891651905333521	1.422704020225789	0.4591954862755485	2.692583930627676	1.424996799142413	0.3247672037956051	2.62395535100597	1.425397209701372	0.265762077103001	2.672087627685239	1.478299455767965	0.2857018824166255	2.670668655987332	1.443757947293242	0.2107660782364583	2.848625886537467	1.668895296840626	0.157642153441791	2.876203123380115	1.64177451086533	0.03061708413861065	3.01891118992247	1.391154889487275	0.006912687121842621	2.786311449977514	1.41464943585771	-0.02099448755165846	2.687297015963437	1.410515413892456	-0.00929080312292826
306	10.166667	2.87545211305931	1.211091975651313	0.2134557567800712	2.83913697120739	1.392961564850721	0.2012913007776653	2.811531371418353	1.538690605726009	0.188906147339383	2.838235010802911	1.763894828052355	0.1905624022647933	2.822529528864477	1.728158015327496	0.2228691066352143	2.744439731001703	1.701241818164565	0.3465353875757652	2.884402444402961	1.481112030191914	0.4700362662193687	2.685144583000865	1.498549937684328	0.3309713820787319	2.604531373285043	1.508876303285476	0.2732455473390161	2.668080907323887	1.544214248514543	0.2910049394634216	2.665952733113546	1.53116643971713	0.2157810858801398	2.847899283472685	1.72492091668348	0.1589686597518449	2.871666187879285	1.700781840977784	0.03039378646132322	2.989891270082906	1.446997862967586	-0.001503969442662061	2.763077984974794	1.477587614262393	-0.02271301787299956	2.661279006848578	1.445876290581607	0.007694682573639738
307	10.2	2.859018151086502	1.26263140601982	0.2122267568898123	2.829700372154357	1.44752831569103	0.2006445705871278	2.805827900894696	1.595234554090409	0.1894049811332757	2.839346890209165	1.821138847283811	0.1932431990632238	2.822332625417024	1.785384773406494	0.2254777305376061	2.742473603363915	1.760571340886123	0.3489825301983914	2.873976068701448	1.539224553105496	0.4820802623700952	2.67792354144028	1.556165076236128	0.3386997038071672	2.593939067924691	1.564875340176602	0.2851267274981584	2.660204795609097	1.61797920424355	0.2918822300215169	2.658731321905083	1.585588242109688	0.2187470407757398	2.847768497040288	1.781859908946396	0.1610152360270312	2.869396286707365	1.759221065855818	0.03103350789510595	2.965521337111092	1.504210910007095	-0.003156865637396518	2.727062339942548	1.476178132539366	-0.01708267103660604	2.638155897607526	1.452217599308987	0.03432691632324628
308	10.233333	2.846152026202953	1.311370787793499	0.2116036309964519	2.821946945731886	1.497879260004989	0.2001753839557795	2.801348866761885	1.646559325056203	0.1898866643577	2.840439488292406	1.871819323446901	0.1965779739242688	2.822077216625638	1.836088345273195	0.2285338959857555	2.739792389659117	1.811372475751765	0.3507707323597197	2.860113630423653	1.591826912490494	0.4937373501301491	2.671694024191373	1.600666884785309	0.3426774280776926	2.592331059765344	1.598461839092585	0.2849227014102278	2.659556364840228	1.655245634715792	0.2927841781953363	2.659255036196081	1.631818146342422	0.219287603261424	2.847978955419084	1.832671249676605	0.1636337658309382	2.869262761361548	1.808646346303168	0.03251620305213865	3.006256013230356	1.55610801311925	0.005495197224324735	2.764585492199008	1.534476531033985	-0.006932903997910716	2.695191581370458	1.511523895785783	0.04493281898871243
309	10.266667	2.836655226816903	1.35152564562385	0.2112754083668848	2.815463380636233	1.53830801450468	0.1998168973585639	2.797958474541271	1.687173872123807	0.1903410547241652	2.8410755219104	1.911102269428346	0.2000928173488316	2.821559954772837	1.875481964733713	0.2316540993130235	2.736580731910955	1.849165264096402	0.3518319129149482	2.844852022469144	1.629807866156664	0.5013757426051709	2.66454524840087	1.635850561272749	0.3402986238697432	2.588373287405948	1.637352327698548	0.2785264940077836	2.653682024947233	1.700082299859349	0.292287018414382	2.659451454321886	1.680915221804282	0.2202296002483977	2.848102602495028	1.872258394354086	0.1664933417677677	2.869117228887699	1.844838886442459	0.03457218678459089	3.045434041901278	1.596305667069349	0.01861636882474665	2.804202125501608	1.597407113991681	0.006581116773912662	2.748724293805683	1.565807477311197	0.05417821070054964
310	10.3	2.829293256762097	1.379516144787604	0.2110108527425237	2.809767581699028	1.565774044981644	0.1995061901786326	2.795483523353194	1.714449088856133	0.1907567553385616	2.840973846952028	1.937185067388005	0.203317713981731	2.82065575344106	1.901640726241328	0.2344651781020188	2.733088246273099	1.874449141142535	0.3522138815055578	2.829953916515376	1.651774383707699	0.5040122707106069	2.654569055206593	1.647334768382467	0.3361471155729071	2.579392793884316	1.65450042039987	0.276158305999949	2.645482402488745	1.714250190550995	0.2930773130998116	2.652404926800807	1.704091190417844	0.2232890895849796	2.847813070827639	1.898659739188828	0.16923238540032	2.867434516437002	1.869406356913331	0.03684721142013694	3.03537385761562	1.62030734509849	0.02932232274027153	2.79347474044893	1.633816583210325	0.01839316755870841	2.737339997016516	1.596624821260591	0.07022493331521323
311	10.333333	2.823083227811118	1.394942633267703	0.2106686116501572	2.804715112092466	1.580482112208676	0.1991909134865584	2.793728811045298	1.728937102592853	0.1911220028760017	2.840113611915649	1.950936098223435	0.2059238303145968	2.819340628974481	1.915384552784511	0.2366876746449397	2.729537535806198	1.887594272688689	0.351836668084525	2.815533031570745	1.660519107365978	0.5028799828248394	2.641862319433372	1.644668996666616	0.33256533805245	2.568327921059246	1.656438595041014	0.2718046394073585	2.628015196475876	1.713883828199275	0.2935357612068844	2.641372115962613	1.714475022763759	0.2250830670639383	2.847020789381332	1.912667821895392	0.1715657415516881	2.864804591982176	1.883692122326803	0.03905880045612738	3.012989875378271	1.62966699991554	0.03575949575236152	2.772399606075871	1.643627020402658	0.02422255010925044	2.721660614674488	1.605469900135843	0.08552467439908584
312	10.366667	2.817702181173347	1.398638715761795	0.2102142500010119	2.800396908128918	1.583470444458025	0.1988380448393999	2.792440964074725	1.731680564187782	0.1914269269285486	2.838578892567313	1.953032553002598	0.2077493754403054	2.817629989223386	1.917509515451475	0.2381798720802833	2.726128605093837	1.888747868477689	0.3507701814399019	2.803924941228581	1.658511710930633	0.4998457315409182	2.630680425226125	1.635199464560734	0.3321014370226096	2.561265964153129	1.652918279054397	0.2732471565105325	2.619332824649739	1.701899627541033	0.2950757367436388	2.637009842207131	1.712618400825304	0.2287505678166284	2.845733944003477	1.914962477717932	0.1733174054028793	2.862383977063452	1.886820662088039	0.04102391959198801	2.99772407535518	1.628519755076174	0.03849432070651532	2.759332457146002	1.647775611976241	0.02899816624521143	2.708724185736792	1.606402867904713	0.09333038314027933
313	10.4	2.813479333675079	1.391640456660749	0.2096836125032027	2.797050729499954	1.575859477190289	0.1984271697205365	2.791451478887512	1.7238166130861	0.1916637935475094	2.836505745152117	1.944437260972459	0.208747427861335	2.815567235171596	1.909008624584108	0.2388951413292588	2.723016683806956	1.879236851763583	0.3491720697059975	2.797245848036794	1.646494857083996	0.4950739062621644	2.623743239706812	1.618351111022167	0.3310983563826853	2.554123072619795	1.64064928079652	0.2751507797245006	2.622765425206513	1.683494609946977	0.2908756161534866	2.638857860145317	1.70051941180165	0.2351266325351131	2.844030037860585	1.906520605246516	0.1743950077164565	2.861438289102272	1.878915034387128	0.04261763514055915	2.986411234002405	1.620454397496115	0.03879018616007709	2.746300472283449	1.634676609189028	0.02868396211393157	2.687253382042688	1.604320649256728	0.08929530101479886
314	10.433333	2.811037013418332	1.373273077844675	0.209114881215236	2.795013041599669	1.556950560095024	0.1979440663177791	2.790750823045624	1.704626486973578	0.1918274750938448	2.834008642286679	1.924510066224995	0.2088835476286806	2.813205205545494	1.889164304452424	0.238805827235245	2.720306293423107	1.857617865619624	0.3471437923192949	2.79580890717612	1.623775452986648	0.4883705463142629	2.623733617543929	1.593975809629594	0.324003076770685	2.549255101402605	1.615699137671713	0.2716989879059232	2.618601367115267	1.664863581576733	0.2815680745743737	2.639914824687845	1.685837162032884	0.2381433949557525	2.841989595884197	1.886751823154106	0.1747345985076844	2.862718929229121	1.859127432619669	0.04372033605716143	2.992845134744921	1.605819824759132	0.03837712342603697	2.754637842800817	1.601400794575735	0.0196623033429418	2.695720816127388	1.592007070464286	0.08070487709316972
315	10.466667	2.810707645988565	1.342447903636618	0.2085285255542924	2.79439789713571	1.525588297874632	0.1973826850254902	2.790323311342986	1.672899776691268	0.1919161702312351	2.831119454487566	1.892322636486074	0.2080944544592402	2.810583671737899	1.856974779916636	0.2378892317511652	2.718087031519941	1.823006884639861	0.3449344903967651	2.795827887541831	1.590686147335646	0.4802206885452008	2.628892642758221	1.56852620394985	0.3126939056172667	2.555556463263427	1.582244013330311	0.2556526130060801	2.625383745384557	1.62765629556364	0.2674341148331529	2.641162025605082	1.637880085981982	0.2142761305545074	2.839603513960739	1.854714189140684	0.1742753502321676	2.865525093673307	1.826623895376805	0.04419065890366543	3.01617820658686	1.581450814066394	0.03755371952887734	2.787671676415698	1.547812033773243	0.004865796358242642	2.726525971607713	1.548273905152234	0.05745188850044006
316	10.5	2.812044164936706	1.30051148193082	0.2079090352457149	2.794707629081557	1.482897854118497	0.1967461924581669	2.789924583968441	1.629595967948793	0.1919318629436779	2.82777141517765	1.84881332801654	0.2063891792242941	2.807700183014318	1.813422638204613	0.2362084282403255	2.716408067184208	1.777976798013329	0.3431150435146678	2.795192448418375	1.546286550168269	0.4694054210706449	2.632683190671173	1.534458407018731	0.3025586860654997	2.566491807944951	1.537691965043351	0.2377158218451817	2.632920421085903	1.574838935527869	0.2555969888846573	2.644252398887164	1.566761264803761	0.1868390537514225	2.836746513329985	1.811324335970209	0.1730224795699895	2.867792227524775	1.783143584027364	0.043928280743775	3.043210284281968	1.544743462456959	0.03523406125398552	2.828513439154037	1.491244284962912	-0.007291904405272821	2.764833639658304	1.49556792846477	0.02843373989550055
317	10.533333	2.814156375196045	1.25117103713581	0.2072040699614389	2.795047739334873	1.432313152527285	0.1960407115588727	2.789145534314063	1.577923163193327	0.1918788204705849	2.823937016216497	1.796669884342772	0.2038739259361957	2.804560197147152	1.761307914102975	0.2339036527010124	2.715200488814487	1.725295607994321	0.3420897465571022	2.798720084032901	1.489162649319674	0.4536642364128495	2.632963036535898	1.481610210331888	0.2944289042383986	2.57033326523906	1.499429526061533	0.236947505836868	2.630790369363285	1.538009262003686	0.2459766098064976	2.644718757680768	1.532954318993807	0.2010673676212589	2.833320963905914	1.759359621879989	0.1710596598077818	2.867392808963198	1.731065293216345	0.04291522581841592	3.029934666822767	1.490149683965621	0.02728634608580051	2.811681608925597	1.45257716593879	-0.009418052516594626	2.75740254715928	1.440006545670281	0.009118134992525093
318	10.566667	2.815772827478841	1.203499519603405	0.2063233759372396	2.794535342598106	1.383117491818512	0.1952713317370254	2.787662585317496	1.527438453937529	0.1917624834451487	2.81980617572105	1.745288912683413	0.2007797761679831	2.801249672289503	1.710116908760996	0.2311790077606883	2.714259950856753	1.675650537816153	0.3417848324521518	2.804300682552872	1.431042106832371	0.433499897767717	2.631488362485674	1.424870683034311	0.2784917754407116	2.567053967666893	1.454196406971993	0.2374705721017479	2.640120556771648	1.468617110924425	0.2212373970821577	2.641323975645196	1.488742667725174	0.2342892174240138	2.829465341264102	1.708168923275583	0.1685748169581968	2.864429347110075	1.67994196316598	0.04126069897418513	2.981144433409872	1.428699962716521	0.01502020422257477	2.748532695455111	1.425705132920055	-0.009665237371540189	2.681540931289336	1.413955729544428	0.009650270486116691
319	10.6	2.815695799220318	1.167166432855482	0.2051877049642195	2.792807229059978	1.345680586781938	0.1944552050199153	2.785407283546664	1.48907148104169	0.1915905057520379	2.815678529407325	1.706309053739827	0.1975128188084986	2.797896936248981	1.671321029626471	0.2283636185280671	2.713307204291598	1.640499050406771	0.341972420829818	2.802142317003198	1.386644555445093	0.4151881147322206	2.622184225576681	1.370894629874807	0.2626392199208415	2.552866635707222	1.391462063718337	0.2276201835530232	2.631121014734093	1.432167175494839	0.2161726670507739	2.632664807678722	1.433945199213929	0.2381712278130044	2.825483908415298	1.669294222189669	0.1658901729390824	2.860159551337429	1.641046632265876	0.03921534668195081	2.976485431226784	1.383891979535996	0.006160493560434735	2.740481926153871	1.383843927057032	-0.01616999346072343	2.679642736490082	1.388945186623076	0.008920814269292572
320	10.633333	2.812804113215893	1.149556610193194	0.2037557496139926	2.789564917435655	1.328183251314015	0.1936152462301175	2.782341692584047	1.471662532612403	0.19137115674107	2.811886295611368	1.68938528461497	0.194445840615682	2.794654735637696	1.654534289338645	0.2257598618086652	2.712109649581448	1.627606307443617	0.3423553028718898	2.800446541032796	1.368561673804972	0.4046722549541619	2.612630381732798	1.346971263475632	0.2608431616080387	2.539870912477146	1.387529645780851	0.2236225411080772	2.625386656017372	1.417741897401179	0.2269401812340006	2.632197751970829	1.42383613851773	0.2283564555140591	2.821703312976009	1.652124629924375	0.1633135956032726	2.855514759925827	1.623185255729712	0.03703331837840655	2.976584040704268	1.36137190639934	0.004264120089804447	2.743158774955448	1.373412471128763	-0.02394300329603686	2.682935226223309	1.365283079605557	-0.007716228862927604
321	10.666667	2.806783308064179	1.154330095889135	0.2020710163489264	2.784830386500405	1.334537148513971	0.1927809746999169	2.778529256891191	1.479342450173467	0.1911127007993709	2.808708414791609	1.698889064734261	0.1919769862380166	2.791660779848675	1.664063866937349	0.2236829841226014	2.710476086836231	1.638778948199408	0.3426891779521155	2.809864203911432	1.380790908115762	0.4028050568317561	2.614152806381293	1.353685589749819	0.2709402405601173	2.543548421534279	1.397905457158825	0.2364960640401999	2.63145751329564	1.426803585420099	0.2396971382108799	2.635027705343172	1.440507793607957	0.2253699927199407	2.818408809777627	1.660983210637368	0.1611645561577071	2.851334383482329	1.629663458529497	0.0350110961774756	2.954146407792773	1.361621941396765	0.006660667131333269	2.721226792715813	1.389033099243608	-0.02635169167998573	2.65294930282732	1.369747098411462	-0.02636133146347986
322	10.7	2.798691472696367	1.179602173152749	0.2003059881049385	2.779430555085822	1.362468236695489	0.1919992993398419	2.77437506972771	1.509420780489901	0.1908248362172434	2.806344204582113	1.731566084306782	0.1905772378307225	2.789030488524889	1.696646599472043	0.2225160267642779	2.708252095766286	1.67043373625344	0.3429228457013817	2.82604720472486	1.417729872469802	0.4071213869888433	2.625091790129251	1.393365939300921	0.2805574247347653	2.557378719227541	1.448205496485155	0.25081010889091	2.637933201693706	1.475637179607455	0.2457463675815925	2.638292293189342	1.480291545447243	0.2391051029492735	2.815855617472786	1.692822201019976	0.1598102581024333	2.84885943566171	1.658322850631193	0.03350645095145311	2.929201765131266	1.387932956024289	0.01398255085584859	2.688238025260534	1.399527509664671	-0.02240088407148126	2.595416268711314	1.416527745322624	-0.03346418404844761
323	10.733333	2.790298620367548	1.218035936896404	0.1986600001927105	2.774484302418873	1.403749639769176	0.1913117880665941	2.77043563384094	1.552781267400198	0.1905153649448814	2.804785319627932	1.77725341407447	0.1905491540352471	2.786796360102429	1.74210069632706	0.2225033167545273	2.705368228612239	1.712995758061598	0.3430762256012731	2.837659937889623	1.466796062358513	0.4158191097162139	2.638226977882783	1.435795086623167	0.2861680522922785	2.574383471345929	1.496684597157407	0.2494369085615815	2.635969653468053	1.519825734053078	0.2435854266560337	2.634944680757973	1.521066358332493	0.2382340313953751	2.814120747643919	1.7378938484999	0.1594936712079255	2.848621184553104	1.701123967179438	0.03278609596373099	2.957555116512045	1.440338544687892	0.02838214117913945	2.718140939215816	1.431272794817773	-0.01267607638829036	2.62367881279916	1.444674789094655	-0.02602138962404074
324	10.766667	2.782869944633249	1.260796452834022	0.197246449073584	2.770497112216035	1.448749702754819	0.1907287991301635	2.767065183707702	1.599210571302959	0.1901865659712775	2.803784494415003	1.825123309964027	0.1917223874625453	2.784884603491268	1.78970278767081	0.2234912174161983	2.701907290287704	1.757354912694632	0.3430367345639471	2.837706293974299	1.51584612247864	0.4257421093962083	2.645138623327258	1.483093067876885	0.2856434513853179	2.58015251511894	1.539068561215252	0.2454155546755531	2.620045172705904	1.570701453036797	0.2424222694922314	2.618586044938934	1.559414371472681	0.2337633104099605	2.813014075997462	1.785499719071131	0.1601261017882353	2.84951719974691	1.748604989690415	0.03283807591707942	3.028596619150176	1.505484957978976	0.04570471645792524	2.808271740380825	1.48458336953983	-0.002000122344121722	2.753413166272723	1.441072505264062	-0.02446272694327182
325	10.8	2.776559547284361	1.300350927954024	0.1960791950183882	2.767162035129917	1.489369980628751	0.1902333929487477	2.764290543641271	1.640385955554735	0.1898359460817946	2.802968082585791	1.86649342942471	0.1936475845591602	2.783158672827314	1.830800394778977	0.2251015847040487	2.698131877490732	1.795942169571053	0.3428429407204757	2.826412900876238	1.553473814514879	0.4331821374957187	2.63750000780957	1.531200786977039	0.2845464455995652	2.564473016881118	1.58997385012807	0.2464643959604212	2.606340068893172	1.622449553868184	0.2442726841700495	2.599740977351645	1.606682297410553	0.2393351578760903	2.812156709139136	1.82705026480653	0.1613960770438898	2.849128534385864	1.791291484509571	0.03346488346220614	3.036220912840174	1.555248755603358	0.05673885061560993	2.813726959051425	1.525204665750159	0.008498780679506358	2.761614215031346	1.47913442614775	-0.02196730168472549
326	10.833333	2.77163817527655	1.332422459259799	0.1951271531586777	2.764437808916724	1.521305141408323	0.189801534625388	2.762181842731305	1.672027446978307	0.1894590176677898	2.802082452197177	1.897287011936537	0.1957949885266616	2.781514081508769	1.861413695025515	0.2268873223286319	2.694346199771901	1.824262146845363	0.3424400299218729	2.812226169774437	1.577177554333788	0.4367653183994897	2.624759968687364	1.55853338869051	0.2832853981937455	2.553602718549468	1.613798108622452	0.2420018347019364	2.611953558959581	1.646203410715584	0.2433482376063012	2.588649328573429	1.63235657256696	0.2438218529625736	2.811290636718889	1.85830227209114	0.1629323835455426	2.847100873375005	1.82373737822969	0.0344518668636558	3.008652451709858	1.584364202229585	0.06065354677334512	2.774242571405225	1.546679729566485	0.01659828102764523	2.726986542821269	1.495107174755974	0.0004866283334102744
327	10.866667	2.768337561913559	1.355046117579109	0.1943443620527236	2.762347254588589	1.543044183595212	0.1894056688696841	2.760753435965312	1.692983984896674	0.1890494582750389	2.800936321760541	1.917104512768946	0.1976487064563325	2.779835077745703	1.881228173007878	0.2284003203959621	2.69071873206682	1.842743221967169	0.3416472519682414	2.7958465303567	1.590592905560715	0.4379636328426685	2.612651923492831	1.564414798668955	0.2805291290519649	2.546473709284276	1.621992592172638	0.2394007802814982	2.613460895061686	1.645268982228889	0.2494635192870834	2.565415573126843	1.64288608306592	0.2323016819417134	2.810248633834685	1.878511967312039	0.164369074657806	2.844262908389221	1.845114859152369	0.03557903280623268	3.010097166046962	1.60623733228011	0.0602248514061705	2.770666907109587	1.587564861127707	0.02409466034852115	2.722779045943201	1.549361581156037	0.03026052534759829
328	10.9	2.766370881088009	1.365975451261862	0.193676024082781	2.760613430463885	1.552806588748047	0.1890125269443957	2.75973603231388	1.701821363450329	0.1885979610306112	2.799340076267669	1.92488750543315	0.1987592351850981	2.77797667921313	1.889155528940544	0.2292286990379346	2.687302815823262	1.850388589731025	0.3402663435876829	2.778745535201431	1.595218313249843	0.4380141471282525	2.602549951236673	1.56397441673602	0.2758807546636415	2.536611739523982	1.621663564463403	0.2334091935821826	2.608405370932884	1.636506188086169	0.250843903392348	2.558316881529477	1.642099819212027	0.2382851555132773	2.808854534263642	1.886514682780938	0.1653611328861331	2.841308461839614	1.854088957614328	0.03661421238740353	3.011644359305043	1.615980150160106	0.05654572829851044	2.772536612992564	1.59608898073795	0.02554188834851216	2.718979943036219	1.552148676482081	0.04077690211182434
329	10.933333	2.765615939844284	1.364723733133456	0.1930996780562725	2.759070281512437	1.55024920069393	0.1885991009949988	2.758889198106463	1.69831329490851	0.1880958576648918	2.797229328279174	1.92025823198009	0.1989111035113167	2.775865568443078	1.884747470743275	0.2291712382060676	2.684186742317072	1.846928686514534	0.3384077711112523	2.765245033266015	1.590955529112787	0.4363640136058541	2.593826749726393	1.557245406218752	0.2726930477017241	2.528101053632958	1.613193195130755	0.2282736155645363	2.606596670776067	1.622673634246938	0.2451253310123673	2.558273380345752	1.627960778973638	0.2506580935442821	2.807030280979689	1.882047626807825	0.1657047026727348	2.838685031617134	1.850721878792364	0.03739597545721391	3.003538901721378	1.61125733223196	0.05037833137180177	2.767243466374623	1.582264014496537	0.02070014419745532	2.714639110204512	1.539665403090099	0.03976741462080909
330	10.966667	2.766334205485895	1.351243563202299	0.1926345804136683	2.757873371351575	1.53532724696819	0.1881594698347428	2.758138898888402	1.682458377101294	0.187536996562412	2.794633006676224	1.90317222256919	0.1980786087593411	2.773494595965864	1.867925771648307	0.2282098537643169	2.68143764284141	1.832003707421685	0.3362570805776228	2.756190368722509	1.576176888518672	0.432461150836243	2.585650739650011	1.544622328171374	0.2717205666352833	2.519748880204464	1.600627601536236	0.2284110411017018	2.606682130093167	1.605497478282577	0.2390419204735595	2.555002929336152	1.611035481835894	0.2544986966826075	2.804794004376204	1.865113483672302	0.165333960888133	2.83686782985707	1.834835724563876	0.03784168759511028	2.986840302071193	1.592604189376768	0.0436071861528413	2.752004937501137	1.554312343148049	0.01311465193817722	2.70463367993607	1.519108417319947	0.03538746819425424
331	11	2.768726492667184	1.325296029707293	0.1923187897086923	2.757294479328163	1.50781630947627	0.1877016950746808	2.757465223785998	1.654073348833481	0.1869178732527461	2.791584695887267	1.873540580237267	0.1963807401431345	2.770873368849163	1.838573720956648	0.2264649622807062	2.679028663959416	1.804655157777206	0.3339583022920959	2.750366309429562	1.548700724948799	0.4262721954716675	2.579714886089123	1.521435564606022	0.2680868267570065	2.51198773154439	1.575408061892215	0.2281013492678704	2.588274383496572	1.577022284931447	0.2410281517042273	2.544095536216768	1.587346418575306	0.2418209396934046	2.802183601403314	1.835625564932251	0.164298365245035	2.836101769181833	1.805661222755435	0.03793349524218591	2.974945784243629	1.561589323528402	0.0376385370360962	2.743112384834643	1.517585875200806	0.0008419915037708465	2.692960777136416	1.493188129962297	0.02479299347379898
332	11.033333	2.772493012791886	1.288448454887269	0.1921764823083765	2.75756181905001	1.469229063456892	0.1872421224587379	2.756872128522566	1.614491921112783	0.1862376633185498	2.788116235855837	1.832610561737919	0.1940583982425095	2.768033352285027	1.797946786983768	0.2241780017743804	2.676899179141317	1.766112796410983	0.3317534152478883	2.744278494515517	1.509039855682346	0.4184483311888134	2.574623387727069	1.477089714726496	0.2597300472562115	2.506021140075193	1.521962530910228	0.2163975068276852	2.568681078647848	1.53793375572523	0.2292840721186637	2.532491554032996	1.547486430283693	0.2254370145551136	2.799232829194529	1.794880039090131	0.1627444255318596	2.835978159543854	1.764252234057202	0.03770071853406634	2.986338855415778	1.51995951047414	0.03295031442011617	2.770545595924687	1.460800649787613	-0.01631815561720624	2.723919603009612	1.433550528239133	0.003305926451561852
333	11.066667	2.776915979209787	1.247143121599659	0.1921825845395038	2.758814962796064	1.426360403479599	0.1867950269454868	2.756413852561027	1.570597087371058	0.1854975959622043	2.784366315274636	1.787723437261767	0.1914394298924073	2.76508530389139	1.753308048613298	0.2216787938708955	2.675042544731547	1.723120860788993	0.329957844826726	2.73608809287582	1.463864963243841	0.4103941778544068	2.564867729216929	1.434612477918552	0.2553663380748118	2.500075163893402	1.485558828743998	0.2096805797655318	2.567817973464363	1.491799930864614	0.2205804859408239	2.530982237938372	1.505946691543671	0.2138772525097307	2.796048405984646	1.750128945549447	0.1608819525558427	2.835370457319416	1.717664922610498	0.03719168837576872	2.983526701461393	1.469502918095553	0.02680594878600476	2.767808981527751	1.434724852049581	-0.02409187077774778	2.723334214174845	1.407629016778397	-0.0125055250592985
334	11.1	2.781744677555132	1.208194779242544	0.1922814398335793	2.760999650724136	1.386212222018468	0.1863588241330293	2.756112849532995	1.529556204391015	0.184699005439765	2.780584771200191	1.746218237741074	0.1888356877164525	2.762188264768632	1.711935841728919	0.2192548001042538	2.673448151898555	1.682828964147837	0.3286684416642086	2.729785531360605	1.420880473416015	0.4023274292044655	2.55285705353378	1.392925167655282	0.2525147747257993	2.48549510956624	1.451134535669625	0.2138356740388817	2.560312303942516	1.459133842127092	0.2285675549504573	2.528253349816588	1.469945291897479	0.2119132387038181	2.792839193661767	1.708699270393762	0.1589235027405936	2.833908523564212	1.67424677178682	0.03645952826574136	2.928338257924571	1.415032274576093	0.01566812902967998	2.694841183706298	1.398424384810854	-0.02580760518350778	2.594999245529573	1.391129596930397	-0.02379697412189355
335	11.133333	2.787219498597741	1.17725030767998	0.1924010665852302	2.763940289763205	1.354313015906624	0.1859189770001309	2.756051944550041	1.496940012706616	0.1838440915445844	2.777151805762056	1.71335415350758	0.1866100329655698	2.759550852802994	1.679064093249071	0.2172052922559309	2.672121069906584	1.651086309254915	0.3278661042082098	2.728217991127351	1.388949168029148	0.3968422090898372	2.550143933140531	1.35921559936602	0.2489041428633978	2.483479326004794	1.408124381244434	0.2127756356884402	2.560333045340665	1.424839383884643	0.2280575844241705	2.530546049092893	1.437280579105423	0.210940137972453	2.789951843904614	1.675973652499785	0.1571268660163374	2.832798893737885	1.641875616834418	0.03563597508228557	2.927705481861643	1.37828708593849	0.006220335706551946	2.692936027861232	1.376842114923053	-0.02561990113835995	2.588152658838496	1.386115434871448	-0.0262743642942187
336	11.166667	2.792834722182538	1.15621031119609	0.1923948043662923	2.766979610712613	1.332584481263661	0.1854457881983526	2.756105807353293	1.474848592199635	0.1829346275888444	2.77425645322437	1.691325210515987	0.1848906780685403	2.757291450842944	1.656963422326197	0.2156355659760214	2.671113787716713	1.630674154380753	0.3275746755818368	2.727942585542913	1.369687968862345	0.3943935654044697	2.551308919464495	1.339934649471328	0.245328897432773	2.485420112073093	1.381765765837616	0.2049240583913726	2.559640185900895	1.401123673000906	0.225450144831333	2.529870306629794	1.412753876036423	0.2074623225083853	2.787536842160103	1.654031916366414	0.1555970383625585	2.832180459574281	1.621887040648537	0.03477198551988658	2.933402058107426	1.358752622195221	0.0009037199887862737	2.700595341144466	1.368525300020653	-0.02874488042780916	2.600488679129653	1.39143052522256	-0.03512482704792579
337	11.2	2.797787651010458	1.144072779025632	0.1921192321905849	2.769605170406699	1.320150985935208	0.1849077984180619	2.756142544311965	1.462509213653966	0.1819722986943749	2.771999192460542	1.679535826719785	0.1836718783203342	2.755491243784798	1.645016348622665	0.2145325138378155	2.670533696347716	1.620282242554405	0.3278069099372427	2.729313150104945	1.360121868456417	0.3947282487855746	2.552702144965418	1.330754239849529	0.2458993801632756	2.488058860170998	1.376098097214026	0.2070278385270675	2.562309999490727	1.388562924895093	0.2301240469189117	2.53348242212565	1.395933280188827	0.2103178972438927	2.785655261968116	1.642232385447728	0.1543433112912337	2.831635524455489	1.612179007265764	0.03387298515837326	2.93050421913309	1.34972024274066	-0.001241897752548203	2.696685042864531	1.354757439561312	-0.03147335846796909	2.598047123585482	1.381861553192355	-0.04535477351147457
338	11.233333	2.801421898286794	1.139181344833556	0.1914771316563006	2.771749492268605	1.315484717790264	0.1842813106785959	2.7561529950306	1.458276288777592	0.1809597010680163	2.770464214757861	1.676195859579243	0.1828845621323144	2.754219489658515	1.64143541591473	0.2138148202134217	2.67048183965747	1.61731629911356	0.3284000610185248	2.730090792173067	1.357230875012613	0.3971346969131572	2.552706870374394	1.326956458581843	0.2475720675134741	2.487624064559904	1.374142760331581	0.2070497768349553	2.561311314550019	1.380170743935146	0.230673202556948	2.533054808454837	1.391974232672736	0.2114431197785671	2.784369714577196	1.638834739116354	0.1533379015865623	2.83102879692944	1.609913594531631	0.03295763171446033	2.929290046049814	1.347862750264113	-0.001808229904350772	2.694401111491101	1.351289864297825	-0.032317379884116	2.596080574697032	1.382959308977286	-0.04760818068915384
339	11.266667	2.803609851646643	1.139451989556238	0.1904467440515676	2.773620452705554	1.316410614223256	0.1835540838017893	2.75616969468243	1.459703690198268	0.1799013531510849	2.769651713958654	1.678526059157549	0.1824301770954207	2.753489577846597	1.643495807499134	0.2133701542631705	2.67101747483296	1.618534378578237	0.3291678420355782	2.729816148720993	1.358130042549469	0.401388170228858	2.552704447836882	1.32292166902576	0.2520144786992508	2.488184024733204	1.369819977959217	0.2064684655148377	2.565648766630087	1.380985131892048	0.2275409427547842	2.53528632311575	1.390540180495398	0.2136070379556513	2.783690868470565	1.641138992036612	0.1525423466174043	2.830472836532569	1.612063975995943	0.0320694472553484	2.93192482772068	1.350345885945612	-0.002180433972525533	2.696036999117138	1.3528650835242	-0.03094558407958818	2.597707082171726	1.383607048781982	-0.0484156592631706
340	11.3	2.804862695294952	1.144064906005596	0.1890663567689473	2.775653839384294	1.32215305575977	0.1827238209429012	2.756278587848639	1.465950665596977	0.1788040652154436	2.769519431854282	1.685831787465681	0.1822316737036909	2.753281221248263	1.650439494339356	0.2131050725571771	2.672175035215525	1.622651538606756	0.3300133616236211	2.728505500401559	1.360974500731155	0.4059570402599289	2.552722036525608	1.319925910074014	0.2570966885697252	2.489191196074359	1.366845531350971	0.2080001794895544	2.577342977109356	1.380322405758384	0.2200660400195824	2.540887908773707	1.3908559541133	0.2199219164402101	2.783608538516181	1.648460780509564	0.1519351176348995	2.830368191743384	1.618043758901992	0.03127793724847407	2.937101949106953	1.356208119056729	-0.002618586112739308	2.699413317834387	1.351400646553608	-0.02857463974770499	2.600446598704353	1.380901660719078	-0.04974734611781459
341	11.333333	2.805862960290172	1.153652387189965	0.187414528084378	2.778236898623149	1.333449444512144	0.1817976169973223	2.756602138468847	1.477860019936856	0.1776774233078455	2.769994575676416	1.69928861557125	0.1822709916817748	2.753551479016215	1.663383862163975	0.2129887091873241	2.673948442753769	1.631163857701762	0.3309643916616762	2.726412526623966	1.366389362995514	0.40848289024209	2.552046822600952	1.321304253832094	0.2557888651831814	2.494811833381624	1.366984497812199	0.2025003009269439	2.588731132405591	1.376911302980978	0.2130635265560951	2.559704237208503	1.391133548870447	0.2200760930931937	2.78409135667602	1.661906937497245	0.1515364907829832	2.831158535209249	1.629134270581829	0.0306825014628589	2.944107874567958	1.3664984623055	-0.002541239898545501	2.706116144763389	1.35373062928009	-0.02599398684512981	2.606807867129755	1.375442143645451	-0.04756966478098165
342	11.366667	2.806972709178943	1.167702224978307	0.1855839518797556	2.781255997696706	1.349608861589103	0.1807852232484106	2.757095533741134	1.49471806919209	0.1765327695631276	2.770952028085234	1.718216890113948	0.1825972750131936	2.754215822011243	1.681636303510536	0.2130547704317975	2.676225386519241	1.644680062521169	0.3321045184739553	2.722954679388575	1.375147782840957	0.409047710621552	2.548827347108212	1.332334157012431	0.2482240925928621	2.50822897165569	1.375787508496492	0.17900150815684	2.606964746473961	1.383986527384823	0.2025562097394971	2.610348405859034	1.401632302645183	0.2024685250767753	2.785044692265192	1.680774211164399	0.1514039129247348	2.832867570683519	1.645518244266491	0.03038572878785731	2.945964700631439	1.381613075587005	-0.002248635065876937	2.706966687041281	1.364775872399761	-0.02426142225192153	2.608466442635314	1.381102998863052	-0.04080698593689376
343	11.4	2.807851877815753	1.182079989980965	0.1836725966401639	2.783875029504129	1.365421239203029	0.1796956861071146	2.757517367781612	1.510691041030051	0.1753824275339861	2.772201139285163	1.735322627577636	0.1832659789105063	2.755144058131364	1.69823549914247	0.2133475935756312	2.678757297209246	1.658219167286783	0.3333902992260074	2.71892948218985	1.385139449400556	0.4104878173404831	2.544741216217254	1.348912031415236	0.245450766033659	2.52067424633013	1.393523908476627	0.1678623719094107	2.616894060680161	1.400312063592718	0.1938552294010157	2.626359836180382	1.414942123488126	0.1850198893861727	2.786296282006555	1.69797478313063	0.1515952068957796	2.834884255549731	1.661831364091132	0.03046140167671289	2.937386961981148	1.397741360399193	-0.00174539083701007	2.694564082992727	1.372663966953732	-0.02294534331229251	2.591217238971059	1.403594305418016	-0.03129438871108873
344	11.433333	2.80838938268241	1.193793820622428	0.1817551649420152	2.785686920388728	1.377548733104715	0.1785370914357853	2.757915725998151	1.522494426453411	0.1742380849363811	2.773629261473848	1.747007399821221	0.1842541788308452	2.756263873496318	1.709643026620412	0.2138549839254572	2.68132767109834	1.668329024484465	0.3346225349852019	2.714334777159331	1.394198168688162	0.4138739594365862	2.541710835527734	1.369681750631706	0.2469477904640189	2.532083655106252	1.40460470578979	0.1599601688691919	2.63282716166337	1.404769197461824	0.1760880137064544	2.635217598868222	1.442874447445294	0.190833689919736	2.787760783182603	1.709977161912089	0.1521079331983954	2.837025234553753	1.674968848642911	0.03091734124459544	2.965066980889065	1.414780042350457	-0.000686316775202482	2.726051204152836	1.383932263700671	-0.01968658996286907	2.625863828327765	1.397859905348215	-0.0266148342553566
345	11.466667	2.808664734765494	1.202929338539817	0.1798645290379036	2.786743137749752	1.386514575346736	0.1773157730137391	2.758432706488935	1.531051495219556	0.1731091862768474	2.775249992626421	1.754877145629	0.1854551408573987	2.75757932213827	1.717308237129814	0.2144978321030089	2.68386128207493	1.675168172936477	0.3356047021044772	2.710050177603529	1.401545038537319	0.4172946440032162	2.539146569550259	1.378048706586879	0.2506021670464342	2.53408959415222	1.411379959643622	0.1598207447249569	2.632952017805122	1.412448500323846	0.1733909771973967	2.628362127798788	1.445995954286172	0.1931521972522053	2.789444462322086	1.718280594265187	0.1528610918738253	2.839619234756417	1.685663732485827	0.0316834641314124	2.975239598452549	1.428430353438749	-0.001031046392268544	2.739149602849803	1.384732386890067	-0.01871362097328153	2.638888923681844	1.393852128009239	-0.02441038783117295
346	11.5	2.809001561312195	1.210507254285434	0.1780112448574948	2.787354175836565	1.393767148697675	0.1760427776632196	2.759244500764835	1.538040204421798	0.1720041205542144	2.777133050886349	1.761126656971231	0.186734334899175	2.759126748662103	1.723359190725049	0.2151830669336736	2.686376358635757	1.680095400593691	0.3362446365633958	2.703979926033763	1.407350473095002	0.4185042955147312	2.535630891969598	1.372383995201108	0.2545408174061782	2.53317181445833	1.402031440058904	0.1613012642278185	2.626958969136615	1.396465020288174	0.1789186921455919	2.607470338778713	1.428798134433763	0.1899347006689621	2.791392231919468	1.724953153187448	0.1537444472848099	2.843156064623292	1.694690335162094	0.0326451835491892	2.969414101723884	1.437490187157175	-0.005365952805812636	2.732757417830149	1.395661956500237	-0.02179427647900913	2.633946307912279	1.401690818618378	-0.02458539098165771
347	11.533333	2.809923757171967	1.216578995026949	0.1762260765660975	2.787946141961888	1.399523694503467	0.1747396913652391	2.760555423418745	1.543746822138976	0.1709309756074947	2.779329854213454	1.766199997934603	0.1879972142007194	2.760937668535464	1.728246070186861	0.2158718805203342	2.688936681558643	1.683502640573463	0.3366573444843203	2.696745090356145	1.410002008158732	0.4152315972337782	2.531405661359453	1.347714632871511	0.2564020279627411	2.527111013145729	1.385433805684698	0.1656858260797187	2.621396918913879	1.370912316455818	0.1849353432761843	2.599363705209201	1.403661649306085	0.1937767965662809	2.793627575172256	1.730387406017575	0.1546674669810047	2.847666718864123	1.701561599895677	0.0336609307202968	2.967535061958534	1.4419232451347	-0.01185508668911951	2.731830460070776	1.39086718886406	-0.02517361081179218	2.636203902343459	1.370831221149147	-0.02011500668431136
348	11.566667	2.811337705746482	1.221320491038007	0.1745196500044592	2.788651622079385	1.404005513671067	0.1734295351158667	2.762400686353646	1.548393646138692	0.1698961451705204	2.781753152144868	1.770357181743467	0.1891375584471975	2.762961078259659	1.732222179697418	0.2165151140975505	2.691514672373663	1.68597490000739	0.3369068594660919	2.689398375568	1.409960838540044	0.4064271933802523	2.527832986946501	1.327194829275948	0.2509601488440552	2.515387027691484	1.339508578356718	0.1575833292661564	2.60849886408301	1.339631544034058	0.1840243164214328	2.61805792949656	1.358730243701396	0.1831919815021902	2.796046515776689	1.734841667180098	0.1555300844009404	2.852409205500446	1.706409010904025	0.03455919221717983	2.959651246193752	1.441824090817347	-0.01801242299574496	2.729163407278568	1.371423826096619	-0.03803901277101759	2.627818489840032	1.364262938672001	-0.02058366546951566
349	11.6	2.81253728207755	1.224194075920584	0.1729002581900625	2.789300034006871	1.406515727257424	0.1721373603012848	2.764641535141509	1.551124863172147	0.1689045287843918	2.784155662513639	1.772562983590457	0.1900368379249483	2.765053677525648	1.734280976189057	0.2170536784442369	2.693970676331093	1.687113335350806	0.3369715683217189	2.683409910087549	1.408466034722545	0.3926088966953026	2.525832834299601	1.311606360388355	0.2399149371107714	2.51119856580553	1.298812733148554	0.1493137641250696	2.605165004900901	1.316204682043094	0.1839962766229656	2.62523450721894	1.363155115168351	0.1683283348399067	2.798401032436337	1.737340153815622	0.1562276882730982	2.856035239898568	1.709526365397682	0.03517047427944344	2.947940854352312	1.439922690876908	-0.02330916691441524	2.731949512906773	1.34459543408672	-0.06139235907298107	2.641402333050638	1.330198792353025	-0.02575363115611359
350	11.633333	2.8127300119005	1.224526344981332	0.1713977185164432	2.789620191258953	1.406266354268447	0.1708885560901521	2.766985737937653	1.550954185749319	0.1679588826871498	2.786274151591269	1.771662178816798	0.1906069559207168	2.767049717881203	1.733324695990703	0.2174462635776359	2.696170523598044	1.686408951086856	0.3368918922481459	2.678900270871471	1.406276607440381	0.3759800214057544	2.525542634967305	1.293972160304596	0.2331591294729346	2.516705884611536	1.238427269853634	0.1623570198694238	2.605133079587667	1.260363315940399	0.1975297742030448	2.63315415291378	1.25460465618547	0.1876447846671435	2.800419790163168	1.736753601807185	0.156673094325589	2.857321835889305	1.710737918751522	0.03537453431349089	2.928818784482687	1.438044836035028	-0.02885561266415331	2.720400835903511	1.327703305411299	-0.07477394784238979	2.633274537275735	1.314993618971929	-0.02440405078525146
351	11.666667	2.811635062377367	1.223178308654179	0.1700576048801594	2.789465118753958	1.40437718966887	0.1697023957162338	2.769033512137691	1.549004799651173	0.1670589253381844	2.787957944901201	1.769021017026839	0.1908155132563453	2.768808933492305	1.730756198024741	0.2176560590232802	2.698013110846094	1.684364227346803	0.3366582341188291	2.674099958388026	1.403901250137173	0.3591669685631991	2.529056185369284	1.266731432000057	0.2335304629549107	2.524724749231295	1.18564774379021	0.1912647072684786	2.618336416276021	1.16824985182586	0.2082872136307299	2.630635083827286	1.196109991456765	0.2122123518170616	2.801946997767015	1.734306515573357	0.1568162375577566	2.85630845714565	1.709779596210453	0.03516152509867562	2.911290594856907	1.435539000038266	-0.03413516984902146	2.710879632500382	1.312508396394908	-0.07576600900151587	2.639081716986754	1.260681550288618	-0.02488651295511879
352	11.7	2.80962464056026	1.221743813570759	0.1689165731859224	2.788754879195006	1.402657992924675	0.1685820019826792	2.770423121406696	1.547265302885347	0.1662015936453243	2.789166994730182	1.766915935350735	0.1906400340700063	2.770240794206677	1.728830237463866	0.2176176031167396	2.699501954986404	1.682660938752814	0.3363046288542422	2.668052412437598	1.402585763144248	0.3442665339247464	2.536315414780625	1.237133068311061	0.2418432420000931	2.528554725515387	1.149198580462824	0.2289942039790872	2.607378660330525	1.077886561818116	0.2155072049104462	2.598159633367657	1.127644897370419	0.2265809860434115	2.802943126364069	1.732158865743305	0.1566136370927355	2.853788628371685	1.70766476555324	0.03457107542547892	2.891221881438551	1.432025412214376	-0.03654398482983227	2.711523491277068	1.276172011735588	-0.07237222779548406	2.658615536628701	1.195668433534283	-0.02484562699987116
353	11.733333	2.807663442029531	1.220503720150899	0.1679832680455949	2.787745499396777	1.401263916135086	0.1675176948381397	2.771103831355863	1.545836403601223	0.1653829284734029	2.789947992003843	1.765286916079764	0.1900316998819724	2.771326030929592	1.72745212038775	0.2172287329643275	2.700754429153397	1.681594619036749	0.3358789465112545	2.662404137906382	1.402192179320721	0.3332319918475615	2.548508296554995	1.209415994022859	0.2520216526106254	2.534706162714144	1.119273089294404	0.2585853172004396	2.603735645751244	1.042851493103255	0.2380151152143565	2.56112190754698	1.075747960203003	0.2433927663619401	2.803480672162614	1.730346495236835	0.1560173602402057	2.850902465290741	1.705025621113671	0.03365268949463258	2.876802164111838	1.428182846566738	-0.03571129386123992	2.724999979893275	1.248430418891594	-0.07719060047818908	2.685028543638436	1.161680949525093	-0.03702047767337008
354	11.766667	2.806645189699516	1.219372632424677	0.1672245760134531	2.786735226149478	1.399962428805251	0.1664907814746732	2.771205906638191	1.544436338743721	0.1645993162281252	2.790390970512223	1.763738606005416	0.1889045132400813	2.772098624648362	1.726162668575448	0.2163584153522809	2.701938914916152	1.681083384515403	0.3353658048539264	2.662171975061407	1.402010382951158	0.3277081881580969	2.563142536011732	1.197256305422038	0.2617308701299479	2.557601427800279	1.10630179609557	0.2813905159305631	2.618933984972729	1.02079599916616	0.2634651759260357	2.582394320892804	1.067337291256224	0.2691020993522194	2.803681372729894	1.72858759563574	0.1549656502640653	2.848702593055068	1.701943465938867	0.03244049866241409	2.86528790303469	1.423587188780484	-0.03308019863960468	2.741139475220852	1.227968197398753	-0.08589959820103801	2.721405395369588	1.128170724613067	-0.06323254547583211
355	11.8	2.806606836319489	1.218423853909289	0.1665833534495282	2.785816557023174	1.398831794053531	0.1654883952759493	2.77093858993033	1.543225880310966	0.16385025026251	2.790595618553841	1.762473742768262	0.1872632725714021	2.772623128149651	1.725069267181192	0.2149766341811193	2.703146604716951	1.680744439962695	0.3346912737202277	2.669017000576898	1.40122614682113	0.3279268869272027	2.578417080262529	1.191045931691964	0.2707771106121478	2.582793158693481	1.102228648011052	0.2985155698634299	2.646289147419587	1.017997531979169	0.2832065533166579	2.625459360252511	1.062782014253786	0.2821508238902375	2.803675935255226	1.727169082064169	0.1534661776373781	2.84764093627218	1.698998023598634	0.03099084468728318	2.856303350777827	1.419054930920781	-0.03009071018396658	2.755526523282957	1.210527430206329	-0.09139227572046801	2.764536111351924	1.10555053966594	-0.08564319885201382
356	11.833333	2.807008073422624	1.217953268846259	0.1660134931455226	2.785002552587068	1.398274853417946	0.1645116759417078	2.770554497306201	1.542736581735056	0.1631390755814347	2.790694128752407	1.762111084840701	0.1852032300774333	2.772999196806917	1.724778929675214	0.2131581675489341	2.704388041685515	1.680830690201426	0.3337366042041255	2.682328302649138	1.400372053900379	0.3332825010375796	2.595172934382964	1.186782732997588	0.2798024651432935	2.609793798212637	1.093962485755349	0.2996775014362102	2.671293047772678	1.002736773886952	0.2870316893031591	2.659609392176324	1.06425538028203	0.2769226763256115	2.803617097373551	1.726690545684857	0.1516002358998801	2.84770946832381	1.697248873585984	0.0293806219645024	2.863434842425575	1.416635873545961	-0.02732407855636279	2.775426250543833	1.203261540975596	-0.09170556815479664	2.800532608412262	1.101237869303092	-0.09617145358432924
357	11.866667	2.80747543516389	1.218168799398645	0.1655064987817635	2.784375392484802	1.398540426301358	0.1635740012338789	2.770267680639366	1.543221185198052	0.1624719234595434	2.790822597974472	1.762897584878678	0.1828357991886013	2.77334015726794	1.725603975064148	0.2110101617752157	2.705669562587058	1.681911939639514	0.332420208186503	2.701193645159477	1.400908171359107	0.3421623777486968	2.614418304492974	1.186279126854739	0.2895185490839247	2.624614860179515	1.089074465184734	0.2985443104958989	2.678732633284189	0.9962045548218306	0.282426046980872	2.669388963658153	1.055234739504511	0.2689818985037199	2.80364314775513	1.727333416303975	0.1494702152923191	2.848684508130173	1.696688460467465	0.02768605820270999	2.878759227116181	1.416397920017198	-0.02482623902586763	2.799075008224309	1.200148202885509	-0.090580247608509	2.825314137714221	1.098031611654981	-0.0995395325221263
358	11.9	2.807886220291425	1.218925030948006	0.1650754072414367	2.784127272853374	1.399443900172404	0.1626976887277769	2.770280730866968	1.544388872146377	0.1618573874200808	2.791106398089708	1.764417726824552	0.1803040461814566	2.773759227306677	1.727212603401172	0.2086795936701967	2.707006213192349	1.684124718144186	0.330748891949723	2.721366814344435	1.403839940201526	0.3524024542605195	2.634662865862186	1.189014335579287	0.2992676236659823	2.637095309863271	1.090238881588326	0.2991384222172066	2.678991070018137	0.9936558186515153	0.2756639251529522	2.672347158093593	1.053839353427214	0.2614544265777	2.803873045212267	1.72864509372883	0.1472056557174621	2.850316956616873	1.696802088391598	0.02599285999426198	2.8992637217484	1.417821435614	-0.02231011291655262	2.820113316244418	1.200821189853939	-0.08801906402458018	2.840638237035596	1.097682614909826	-0.1001536603142409
359	11.933333	2.808336538339533	1.219966181431063	0.1647285804391578	2.784426478593445	1.400648548469053	0.1619064399117324	2.770724858116643	1.545789257539624	0.161305381968466	2.791607754136749	1.766112649217519	0.1777836257835525	2.774332348097762	1.72905805560915	0.206345674984996	2.708422599146939	1.686880798075207	0.3288636741316736	2.737730960512599	1.408510958967218	0.3623159844797809	2.651597324692267	1.195781751154145	0.3124244403748809	2.648318460441713	1.098474930719472	0.3104402873127065	2.674190531438962	0.9985156813377434	0.2762666827445163	2.668438905126179	1.063048639823843	0.2621686976452819	2.80436368150876	1.730095799008403	0.1449563106984223	2.852234426583479	1.697002436687554	0.02439832813560231	2.9183291889212	1.420451190053344	-0.02013763944351466	2.840243789541009	1.202785085944456	-0.08499903715909318	2.853960155198581	1.09883676655146	-0.09797071447994232
360	11.966667	2.808920610145977	1.220883565884795	0.1644576849807623	2.78530325549137	1.401693497938846	0.1612176637191696	2.771630653765307	1.546901695799782	0.1608256088270984	2.792313227963388	1.767404106523332	0.1754397253206761	2.775080252006432	1.73045723341121	0.2041681753650784	2.709916078384893	1.688242770207772	0.3269156438392176	2.747914192353351	1.411809256571796	0.3706456425321935	2.662144636161675	1.196661563491712	0.3244310311057451	2.658317188638668	1.098127043484318	0.320968639156104	2.674454683609342	0.9972641472685219	0.2797528184779102	2.671813317064158	1.064048737316891	0.2661986393840517	2.8051063945736	1.731233198719504	0.1428607960573996	2.854110120018053	1.696800650283525	0.02299602039564502	2.935683227304901	1.423483239485337	-0.01842244358219138	2.859971611032424	1.205269639584754	-0.08111607259583969	2.85588114731937	1.100639394399918	-0.09251612928794893
361	12	2.809595436059374	1.221796847385682	0.1642570298275405	2.786655565436791	1.402773728410352	0.1606442669727843	2.772965269402028	1.548016476712598	0.1604273538925874	2.793224838365235	1.768676719072634	0.1734027672372391	2.776011345457124	1.731769238073768	0.2022716084572652	2.711448858398066	1.688389846374216	0.3250372452478694	2.751820394299965	1.413614362764122	0.3778898202680916	2.666062660997108	1.196828847423016	0.3359222110800258	2.674679977081611	1.102595759233277	0.3278257876366175	2.682365218868411	1.003697620413853	0.2789075318063203	2.676198865325436	1.071121493508989	0.269142358625732	2.80610269023245	1.732423008630712	0.1410333044629863	2.85598976396494	1.696306447436375	0.0218646410147479	2.948273951257137	1.426327880495416	-0.01754325495904092	2.87299467916392	1.205963552939487	-0.07662776076304414	2.865225270851322	1.100779269869708	-0.08926183993493333
362	12.033333	2.810335744226584	1.222771073489117	0.1641383179947154	2.788328563949345	1.403969726676407	0.1601959312829443	2.774666631268448	1.549272644996971	0.1601190761443366	2.794326175957989	1.770128058610144	0.1717642840531942	2.777113288281991	1.733201730009324	0.200748421021298	2.712974796772043	1.687700843146699	0.3234039616362466	2.75150446005849	1.414544223052926	0.3856654541022	2.664718709041415	1.196503023130551	0.3516135323391395	2.687394754376086	1.120357845299054	0.3537161621426927	2.663450427756385	1.040202114111469	0.2882379022908118	2.664619171160274	1.092077647035056	0.2776720883464389	2.807333056090342	1.733826702300914	0.1395573808951849	2.857977531777272	1.695955392782911	0.02105586183651026	2.963361034822511	1.430032681323365	-0.0178159180370559	2.882453781479493	1.210087315864868	-0.07129637095478812	2.875787167617499	1.105353278585829	-0.08480077034399858
363	12.066667	2.811387067229766	1.223464455514002	0.1641316140027618	2.790253454820928	1.404799380048156	0.1598790685414682	2.776691610063985	1.550114091990281	0.1599079487560191	2.795606046691807	1.771079104764642	0.1705778160322104	2.778367209142695	1.734149936457834	0.1996582298002565	2.714429157263379	1.686475202205987	0.3221962543322807	2.750052033756808	1.415433711896201	0.3951319995259731	2.662383415485485	1.19776128698354	0.3631135512254505	2.682683130167788	1.120251978855525	0.3756874485913975	2.64834126852018	1.047050613605524	0.3018764059973077	2.659798213470065	1.090155571096162	0.2889829584757757	2.808781926130168	1.734743133142338	0.1384851890346522	2.860312654505668	1.695959204904891	0.02059241921801472	2.973926775647244	1.435333361284997	-0.02014742318070893	2.887287577466032	1.215943219092655	-0.0691456604953375	2.879940388882675	1.111314905267395	-0.08022101459017594
364	12.1	2.812902268324543	1.223405765086383	0.1642414586107522	2.79232476922218	1.4046521264147	0.1596888962062799	2.778962575691112	1.549850840897846	0.159798225800727	2.797036697529441	1.770691356027642	0.1698081948033367	2.779736584156666	1.733828340095381	0.1989739935526424	2.715727855541038	1.684789827023276	0.3214681950517783	2.74731171977457	1.417489594934542	0.4078956243849806	2.659484850516479	1.199804633617222	0.3724681440933298	2.654582535839816	1.107396570664889	0.3801020032382484	2.640849397851154	1.043827615483966	0.2988827431508186	2.655256705026273	1.085076736938736	0.3031131190607783	2.810413284735801	1.734347651006719	0.1377982874838957	2.86317638686351	1.695907910289076	0.02044272078660249	2.988893482568924	1.443229272328418	-0.02614999085898244	2.893725654782574	1.225552981589384	-0.07220172658011159	2.882226791563152	1.119058454618578	-0.07329285953549106
365	12.133333	2.814675309772531	1.222911303833875	0.1644506036642981	2.794260729569376	1.403909765986117	0.1596110603154335	2.781258499297135	1.548939091644119	0.1597908265253042	2.798556665397224	1.769533219807014	0.1693555460482657	2.781155817946488	1.732788700771449	0.1986019394319611	2.716782060941112	1.683918600172123	0.3211860974586764	2.739152124510196	1.422506904198901	0.4243156110839827	2.648649886455064	1.205693748148833	0.3827332658354393	2.637830029301469	1.10825564291877	0.3778772295260435	2.644086851076183	1.036132080296049	0.2962982035325997	2.655917922447117	1.085612906020035	0.3197288453100169	2.812143490561788	1.733183123132574	0.1374173073667327	2.866459950656368	1.695896720849399	0.02052589143936167	3.010614112456713	1.453787430319871	-0.03562089909470925	2.899482012642519	1.24964367987981	-0.07963604754703962	2.871377195191228	1.15189305041127	-0.06396421188743213
366	12.166667	2.816226580977611	1.222769004888675	0.1647297981140892	2.795701818425794	1.403605676042745	0.159626840767799	2.783265022006491	1.548582707301097	0.1598840528751094	2.800099966579765	1.769099586036819	0.1690845144019274	2.782551619718033	1.732499540917058	0.1984126968961024	2.717532625555148	1.685835217252024	0.3212587726734634	2.725856056167971	1.432450082447229	0.4429487730147892	2.626757862523525	1.22154618439753	0.3927472963312436	2.624344651777794	1.125247327842165	0.3903597054798557	2.640361974927405	1.059444128175731	0.3051083709126484	2.653049948622727	1.102225955943259	0.3312762088563775	2.813867464490132	1.732651004379985	0.1372247468157687	2.869952163521042	1.696028372073661	0.020732062269342	3.023701409878016	1.462971613464903	-0.0462167838904235	2.902774440774281	1.261295241050329	-0.08760266236425657	2.868576164948517	1.166250601446743	-0.0569401080240851
367	12.2	2.817197432326254	1.22356942707024	0.1650588813992217	2.796424917635692	1.404403104954461	0.1597202953403894	2.784765018193064	1.549477568592978	0.1600752594685803	2.801607476454393	1.770122268250006	0.1688837815472043	2.78386545736594	1.733668616617206	0.1983029921281454	2.717982618237575	1.690576633320853	0.3215786630530398	2.708610787605391	1.447572118968403	0.4627048904141321	2.597453055864233	1.249940294039807	0.4032089173579085	2.615626353636149	1.163879665599131	0.4159070955122667	2.632346963655428	1.111708478920318	0.3324254035532574	2.638997403618419	1.14452760913901	0.3415828412912496	2.815486071332513	1.733493682738543	0.1371138014861246	2.873215665643913	1.696905428774452	0.02094090350564703	3.03327783475826	1.471993052263001	-0.05731001204910943	2.90216387182258	1.274350927515151	-0.09604103002214605	2.859544091384978	1.187050780534295	-0.05746294696625135
368	12.233333	2.817540662419797	1.225625313102503	0.1654205171035788	2.796464713357796	1.406624856730339	0.1598804295947355	2.785711486218656	1.551957033702354	0.1603616415327473	2.803072750585607	1.772913046244296	0.168681564221007	2.785078438150997	1.736579821985675	0.1982092129068552	2.718209980716805	1.697506377858291	0.3220568273084621	2.693805913372944	1.466385571962963	0.4819560797227688	2.57582863979055	1.276292829421192	0.4083179476240215	2.616574963895545	1.198427565478533	0.4247871207911836	2.637651500148356	1.15217611022299	0.357196633158078	2.638774929125225	1.178561529292276	0.3504405149596548	2.816956318402749	1.736057989183822	0.1370072839093538	2.876011114943091	1.699831894697045	0.02104935197136167	3.040769571279552	1.483673244463255	-0.06917674130812432	2.90025835622886	1.289843355960101	-0.1043535219713342	2.851008548459927	1.212000823811392	-0.05378745650865688
369	12.266667	2.81721616065006	1.22849718113279	0.1657883752832533	2.79584949462922	1.409787534027186	0.1601010060004738	2.78610038343398	1.555508610754622	0.1607407323182228	2.804450990362897	1.77688330434752	0.1684476835519046	2.786149688413042	1.74063920212887	0.198101807818773	2.718258633938731	1.705839576156629	0.3226085572121238	2.683490250076535	1.488451789356657	0.5002402363670561	2.566808310148739	1.299869250245975	0.4092449770343117	2.6154906214224	1.222255472636782	0.4171152458700679	2.640942741492577	1.185156616044234	0.3617072679546061	2.648458727048933	1.222281982408667	0.3513700266117583	2.818225248632238	1.739786591212538	0.1368706415945811	2.878263214948286	1.704544218758341	0.02101760732321443	3.050034953447089	1.498846727788332	-0.08204288784190035	2.8999266489616	1.314077904204096	-0.1105065748802703	2.854474747559542	1.2492246808854	-0.04388811508539485
370	12.3	2.816159531841984	1.230742361141837	0.166165966364851	2.794589895923982	1.412366923276591	0.1603856977250073	2.785912284283428	1.558464404485164	0.1612106472806519	2.805636576667605	1.780115592019532	0.1681931742001743	2.787002144536968	1.743994375099414	0.1979866981416975	2.718105778751014	1.713348218179772	0.3231505718251189	2.677132597549768	1.51267844503821	0.5181866289968826	2.56565666389031	1.331585439045571	0.4123324047315556	2.613981667746304	1.255662748592265	0.4124536452019619	2.635536758841945	1.231435811517231	0.3623116957875951	2.647347341774052	1.262097673578565	0.3485394777496628	2.819208505482425	1.742789364712444	0.1367141897862407	2.879945389272953	1.708521950958808	0.02087537662339418	3.057726308166227	1.514002709841485	-0.0970405250995173	2.889093735975386	1.347637340207849	-0.1127095590693934	2.841300847255529	1.294578050047661	-0.04348024847300274
371	12.333333	2.81445798368872	1.232085173102135	0.1665919401912663	2.792793400213132	1.414108762434874	0.1607466679304512	2.785221567125612	1.560595869610119	0.161770138128752	2.806484130470867	1.782505944914788	0.1679602694765636	2.787540975942115	1.746542684622213	0.1978959986228903	2.717682470640449	1.719455327865822	0.3235959506255038	2.672379587078694	1.536523501021255	0.534432473720667	2.569538643777584	1.360280171935408	0.4158581353643682	2.620659463484551	1.28562644972081	0.4125374673747813	2.642634755537376	1.270238282659422	0.3654334888685239	2.653678377194627	1.295302603283715	0.3483593569023193	2.819819934937599	1.744915546440275	0.1365879474143681	2.881196065582128	1.711145285063285	0.02070847881527321	3.057772864773633	1.525273131337732	-0.1119205757764302	2.875712278461395	1.369673066742685	-0.1090683355520663	2.802740386009579	1.333920849085338	-0.05294552632501168
372	12.366667	2.812344660090881	1.232592057760833	0.1671210946895817	2.790700487484418	1.415052724068085	0.1612002759472123	2.784227728043021	1.561935092517682	0.1624181108493524	2.806879395488463	1.784173571404515	0.1678320064604596	2.787700087589541	1.748366229793522	0.1978998257420371	2.716957147268006	1.724039515535247	0.323956515331739	2.666711673234831	1.557441702746176	0.547828810810997	2.575897480805099	1.379765773391798	0.4186502702641891	2.633024807850741	1.312272621934185	0.4113294104590777	2.651872353343721	1.29016255755207	0.3646272146346823	2.662417856115555	1.320276949429644	0.3478011140468469	2.820016016165138	1.746295523056185	0.1365765076382081	2.882142615387779	1.713067360323594	0.02062162479551451	3.058110266741565	1.533672531509969	-0.1233037637020318	2.869197790686274	1.383746743500804	-0.1042454072610132	2.797627608440594	1.343854916296585	-0.04993677767008858
373	12.4	2.810133269441832	1.232189279925004	0.1677902032671952	2.788579141126658	1.414969538035239	0.161759659831733	2.783184109274099	1.562129925803575	0.1631526016611729	2.806762580065167	1.784642653359209	0.1679090768354384	2.787458177240004	1.748909558024311	0.1980882197121495	2.715946993517976	1.726178663892445	0.3243139927155225	2.662898978698216	1.572767626283423	0.5583091499618078	2.584975274963348	1.394366339245092	0.4186466247659508	2.648722176417077	1.333559762945486	0.4029304861130354	2.661409079656523	1.308038169027259	0.3509248526448898	2.671185586002914	1.343563132351645	0.3387975818967467	2.819792780715807	1.746588366792724	0.1367714004102942	2.882551095853615	1.714618225061351	0.02070023981592422	3.063174167232626	1.542805164530387	-0.1289665706105196	2.87335550378677	1.396812836255311	-0.1006318608125082	2.802559924490318	1.361903023380008	-0.04254805991576632
374	12.433333	2.808155622624702	1.231384327059298	0.1686024258784643	2.786672821716333	1.414300022730714	0.1624300664756491	2.782302557061987	1.561614968676582	0.1639698758773083	2.806171095646507	1.784358346439307	0.1682310330033011	2.786854866642469	1.748617777312424	0.198502482615024	2.714733974473876	1.726997582435686	0.3247336071131834	2.662577819901227	1.582812889789237	0.5657216781679038	2.597490098001071	1.406738898969494	0.4152199788052922	2.670057277721011	1.360175715199963	0.3842173262677013	2.681547446666845	1.341085814790073	0.3156810330731716	2.690832022898177	1.372589108248329	0.3253757569687458	2.819204558973885	1.746233561083762	0.1372169408078824	2.882194822787453	1.715917719314224	0.02098529409186093	3.070678944487132	1.553043691645854	-0.1281713824909335	2.882304770880194	1.407055596442059	-0.09323534776817206	2.808424428954721	1.368470666569518	-0.03218256594141505
375	12.466667	2.806597114670685	1.23035622032848	0.1695251779764623	2.785181633499897	1.413206137740825	0.1632085577467143	2.781693625412434	1.560510553930746	0.1648641611399282	2.805199581463724	1.783334333070148	0.1687836609867492	2.785961360652334	1.747610201185433	0.1991355963358664	2.713422258595143	1.727127038955628	0.3252260607436082	2.666540937731345	1.587631369784671	0.5693379564450813	2.610838194658697	1.419903492368068	0.409473347451169	2.67442340125035	1.36516797032794	0.3613832425888399	2.700265156007496	1.360685103128659	0.2721327056887327	2.692814149393493	1.386084120028406	0.3044997088986859	2.818333878380697	1.745178054228135	0.1379143616091432	2.8811115030984	1.715845724616103	0.02149539379245727	3.079964881437735	1.563306820553687	-0.1232723620886052	2.891029030509681	1.415329382285389	-0.084399208141097	2.826574531058103	1.378639234676104	-0.01131424330066983
376	12.5	2.805355577956786	1.229045920635613	0.1705243189936203	2.784111201521964	1.411699042899432	0.1640876282412591	2.78128521028608	1.558824682782052	0.1658279908483315	2.803903958648388	1.781539665369385	0.1695797191254506	2.784823657186456	1.745886435033885	0.2000005316197644	2.712069592490317	1.72571457372788	0.3258505369587341	2.672777329657584	1.585263559364508	0.5687513696482097	2.629213821830362	1.429068246592522	0.398753631037625	2.685956234791962	1.367656546214968	0.3466493631888656	2.697620114138858	1.367705548207118	0.2465469400125432	2.685821338347504	1.38292623469562	0.2771976384040566	2.817214658339242	1.74337228704046	0.1388680576976689	2.879346114114634	1.713948224179919	0.02225554576190794	3.095616864321347	1.572100024168635	-0.1166723728299416	2.907042183404807	1.427702231497201	-0.07484986147000713	2.884750140837665	1.387808946199815	0.01393953619981993
377	12.533333	2.804212335298657	1.227555757977504	0.1715914717187673	2.783257423043406	1.409974285627853	0.1650562289023144	2.780881303069045	1.55683492899851	0.1668527972371411	2.802316053855574	1.779354865986508	0.1706674941326173	2.783476191400423	1.74378148409338	0.2011438172898209	2.710722060419739	1.722557454121832	0.3268028850226901	2.680313111141318	1.573304822163048	0.5646499837607838	2.651014103694969	1.424465590349277	0.3828676616577185	2.701943140350133	1.371855207784854	0.3221701726684017	2.676354861307448	1.363835202941861	0.2173677580733328	2.680019110198016	1.3787154222396	0.2518494267172294	2.815843285090339	1.74119821513532	0.1400890725271338	2.876778870585206	1.710786631253373	0.02328381670159476	3.100113762530181	1.574543058353984	-0.1104147797242378	2.914937687234884	1.428412632775572	-0.06115285871790503	2.89489203487749	1.382245009566588	0.0251498993283957
378	12.566667	2.803089053621392	1.226234776280531	0.1726795768748385	2.782400219933681	1.408408252299952	0.1660882956606499	2.780342540354772	1.554997474705615	0.1679281778469915	2.800526994266428	1.77733700529512	0.1720285233336599	2.781984736160062	1.741809385867651	0.2025402579876199	2.709416200869215	1.718800905645757	0.3281253051665739	2.68811407510279	1.555797012106293	0.55869121574987	2.669438769857191	1.415852900782552	0.3647110848223377	2.705081920504801	1.363172175606787	0.2932969291252543	2.664546351093088	1.354763113746606	0.1914961373119512	2.674207977109293	1.369792625890743	0.2296318567068651	2.814273966999947	1.739214253346618	0.1415410486144092	2.873747669315614	1.707547411242564	0.02456134613422351	3.090140887276312	1.569478832777049	-0.1056217810286973	2.91022347798817	1.423568271768459	-0.04097873676275076	2.876422395457694	1.376751031382016	0.03434334176637148
379	12.6	2.801930022238623	1.224955777494758	0.1737092777736673	2.781349571350721	1.406823085202163	0.1671467194543743	2.779612414782538	1.553121863155693	0.1690425093377325	2.79868700136468	1.775207330726383	0.1735775135099083	2.780442460643582	1.739699643104862	0.2040913315908294	2.708156507595769	1.71533982088798	0.3296453675917968	2.692509540576254	1.540873550685748	0.5531620818853843	2.675406735258514	1.408072406367058	0.3523531860266332	2.704075104300275	1.360333805745398	0.2797354318998	2.661395591491844	1.348901687624954	0.182477718984701	2.668308275432268	1.366129928971433	0.216286824211003	2.812627472805272	1.737165253730967	0.1431464988474596	2.870910886009741	1.704465466157757	0.02603084972883584	3.083362921411233	1.560983757180989	-0.1019987424632081	2.913224364768087	1.411274425924603	-0.02554196574394673	2.845818243940162	1.366468454668737	0.03120806011986467
380	12.633333	2.800663460929362	1.223664845639947	0.1746518425465508	2.780025556317427	1.405174546752713	0.1682042682710023	2.778698999681194	1.551174710394838	0.1701856068228687	2.796955034820896	1.772895365547963	0.1752717427971406	2.778949650656905	1.73739390160729	0.2057449023720893	2.70694209328234	1.712604256731898	0.3312522999492775	2.692747518102796	1.53250057778636	0.5500412834101088	2.669191158406978	1.404757292893223	0.3491980723128532	2.698758861486515	1.357312753742695	0.2818031166525153	2.659874534532472	1.348258260898708	0.1825572752578776	2.66466110519651	1.366246137347952	0.2134752433327661	2.811039005167787	1.734980997616375	0.1448558434831112	2.868735243240789	1.702284528832293	0.02763524473802767	3.076580407184202	1.552577756616453	-0.1000937799539706	2.901162029327379	1.404870572843082	-0.02359402848119573	2.812347028546942	1.376741817550219	0.01210349781913553
381	12.666667	2.799312139032782	1.222830701171473	0.1755202345371273	2.778570914025624	1.404103899753892	0.1692470679238632	2.777682267158428	1.54993256301869	0.1713493235588764	2.795468430087447	1.771391039700132	0.1771069436858461	2.777597858213395	1.735853506738905	0.2074946340263481	2.705760205954916	1.711060821998642	0.3328780941727844	2.689515601811675	1.530012275969239	0.5495746779854919	2.660891736594113	1.402950761650636	0.3521261403041311	2.696788308835268	1.356441284968695	0.2863181182079589	2.658315192849947	1.349409763487126	0.1859072041092626	2.662773048835426	1.36321457028322	0.2172787979625389	2.809634173273236	1.733596241883958	0.1466481853378901	2.867323697527036	1.701828817624184	0.02932505254313499	3.073843908075561	1.547429677771168	-0.1003561186382138	2.896044240374771	1.403182849020999	-0.02449833819644909	2.804254904491291	1.381694087028626	0.004125453489270301
382	12.7	2.797963792313531	1.222474962342596	0.1763357540783779	2.777140157261512	1.40365974125908	0.1702674347433299	2.776645494932898	1.549443452234643	0.1725272293690461	2.794265722306833	1.770775044433736	0.1790575013046698	2.776429017857581	1.735152261605948	0.2093250282300892	2.704593017713974	1.710074478774821	0.3344770101490233	2.685474560451003	1.529822585219631	0.5507460807824655	2.657357099344926	1.398791207036996	0.3559579487570105	2.695993201775811	1.354654988762605	0.2885554189219323	2.656016240324675	1.348345719556175	0.1884395629149488	2.660637451230445	1.361189366230666	0.2211670234624784	2.808457546754142	1.73309413143931	0.1484957531985076	2.86629980128704	1.702618372555582	0.03104650608986216	3.065859318071357	1.545101293221075	-0.1031945430269062	2.891408314580241	1.400487493086691	-0.02318450735809735	2.801160746168701	1.369988583733616	0.01161779769124575
383	12.733333	2.796806630906903	1.222482928905236	0.1771195020272804	2.775906956642889	1.40368806959953	0.1712608171017651	2.775664233643132	1.549504568354768	0.1737145279633696	2.793327521572039	1.770834462360579	0.1810654185828335	2.775449104579282	1.735088608563917	0.2111926233366852	2.703438088455479	1.709180395891627	0.3360149388497848	2.680805050551083	1.529581838624281	0.5524789302396425	2.657100742066202	1.397992386094353	0.3572542095114886	2.695973676981315	1.354076765179997	0.2894503983814627	2.655657759071954	1.348321452076297	0.1896521599655027	2.660760118644564	1.361679720612184	0.2219313442434095	2.807508215293387	1.733262820085261	0.1503576947179096	2.865372264518139	1.70336507774303	0.03275705002968127	3.061405468863345	1.544690748779835	-0.1070775607733077	2.890003742265467	1.401980183284119	-0.0210541320811838	2.802411318819385	1.368675618765379	0.02166791958508728
384	12.766667	2.795861196829313	1.222638488946362	0.1778902373394962	2.774915449268609	1.403892055451896	0.1722229386638408	2.774765795368985	1.549748023830953	0.1749075240839207	2.792604901266421	1.771119481668516	0.1830510623969273	2.774639976238895	1.735207125570649	0.2130299667856389	2.702290944216994	1.708023611384442	0.3374300017166229	2.674468244249725	1.528665510964318	0.5540968575244085	2.657180031230384	1.400028281859459	0.3563407360616067	2.696130072891258	1.353396161999279	0.2898724133609586	2.655020628917961	1.345900541869218	0.1911952320227422	2.660512928640268	1.365681814515792	0.220705841002394	2.806755533930576	1.733691268617573	0.1521810759653933	2.864479725295245	1.703924702972325	0.0344177659174407	3.053800729286821	1.544123386395333	-0.110814978342366	2.886002868099185	1.39935527047693	-0.01914342949317118	2.801734718838201	1.363403824563391	0.03331708720059805
385	12.8	2.795040364199674	1.222693628561104	0.1786586306111692	2.774124022269261	1.403952362779249	0.1731493463018107	2.773949267280781	1.549792700672036	0.1761035975654306	2.792081139307057	1.771094255431133	0.1849144239301268	2.773992812925771	1.735047476738137	0.2147500448291263	2.701166244545144	1.706573958827867	0.3386224275301052	2.667799980988571	1.527812043577637	0.5551381082179325	2.655824637486782	1.401132461375962	0.3550682237849861	2.695035480947576	1.353475579584725	0.2891060217152741	2.654298205638301	1.346260462011201	0.1907059628466446	2.659758585461534	1.364373831567347	0.2198126074414307	2.806186044501749	1.733823573671563	0.1539007811070227	2.863724084110051	1.704037831527167	0.03598118229888552	3.048183165446253	1.543387216573884	-0.1142561844215265	2.882947600851989	1.396095305870833	-0.02007281351562144	2.805578442702089	1.361876128324378	0.04270718089020565
386	12.833333	2.79419652998822	1.222772147058259	0.1794318210200752	2.773415934044825	1.404089664851346	0.1740400158104214	2.773180632609139	1.549959848495523	0.1773023249533736	2.791728779547056	1.771255978506737	0.1866204208934859	2.773489319115977	1.735123414520626	0.2163305261125891	2.700087218119291	1.705587683828206	0.3396339916560618	2.661646520463335	1.527638561569955	0.5558734691558354	2.653180879527867	1.400926872540303	0.3552378002362311	2.692535456593525	1.353026730093055	0.2901146466386874	2.652155690175865	1.345998746609227	0.1911553818162391	2.656475528038329	1.363936510749793	0.2202455054172944	2.805768923323699	1.734066426716643	0.1554902416886329	2.863050086640623	1.703955768099062	0.03742339077103229	3.045092033993643	1.543534271522855	-0.117247986481334	2.880977168536512	1.395440889898731	-0.02277831196349362	2.805384275936591	1.362545433113573	0.04404263089286526
387	12.866667	2.793244695956078	1.222715632195577	0.1802067670055161	2.772666365701966	1.404092695373059	0.1748957904875685	2.77243499194927	1.549994107874673	0.1785047094041061	2.791502107216027	1.771277079822105	0.1881572782161909	2.773099678383249	1.735158614386469	0.2177675994979986	2.699081713525866	1.705458383223398	0.3405458291998702	2.655412433697001	1.528360345313895	0.5564753354445489	2.650867150039997	1.400822490124465	0.3566187311726301	2.691389471785017	1.353213048642269	0.2918742760928499	2.651038190000434	1.344267381110694	0.1927648528544641	2.654509081156025	1.364000685379649	0.2217339224508132	2.805459168608979	1.734069693636444	0.1569392509027344	2.862423610704364	1.703606412360462	0.03873741685674706	3.041575643009515	1.543956638623536	-0.1196876957613511	2.880745870438936	1.393419538192453	-0.02504280646978845	2.805957231442568	1.362425303843163	0.04301538964654364
388	12.9	2.792254495830062	1.222450034589981	0.1809592668766388	2.771865211983402	1.403848722070461	0.1757162199429583	2.771705557192719	1.549755035926302	0.1797122789384608	2.791346341521036	1.770955997981859	0.1895248311237586	2.772786858815742	1.734920701354358	0.2190580085834361	2.698174592107764	1.705821213573069	0.3414062362462019	2.650303242312627	1.529538357154568	0.5570713994022459	2.649912040190354	1.39945570220326	0.3585869101932714	2.691336090625218	1.35395200450565	0.2921206727285394	2.650638336623603	1.343217555795568	0.1933139164093537	2.654728118157221	1.363082823096508	0.2236544699107028	2.805209512300819	1.733683963180798	0.1582433416545267	2.861874542554182	1.703039837677372	0.03992636177916129	3.039493614423	1.54361997825304	-0.1212281835416324	2.880517513583352	1.391389529881175	-0.02524958161768381	2.805836015452656	1.360373873245738	0.04322328189258197
389	12.933333	2.791338521990458	1.222092264382336	0.1816574848865256	2.7710511206125	1.403439023604595	0.1765029951793037	2.771020049606301	1.54928923097675	0.1809278066748298	2.791198066564056	1.770321549792772	0.1907455991425937	2.772510317980796	1.734359381225963	0.220216925682365	2.697388110157363	1.706086557351647	0.3422783367997991	2.646930702033272	1.53031966974738	0.5578693768636441	2.648789036426426	1.398435231409927	0.360195280998837	2.691283753526239	1.353331906310872	0.2930308109915533	2.650715484525593	1.34349080958914	0.1935735970782503	2.655425888034077	1.362779105691254	0.2249269833893029	2.804971397557307	1.733026084129562	0.1594139667543949	2.861378310518548	1.702498186020468	0.04100594129160832	3.037695628179307	1.54293199388981	-0.1218529102344745	2.880907724742999	1.389674836025573	-0.02359181274821056	2.806293337859107	1.358853238156538	0.04551471362858344
390	12.966667	2.790561777926074	1.221806254680273	0.1822763951080513	2.770261142383132	1.403049326725352	0.1772621252387707	2.770383113525079	1.548809501528809	0.1821549187891882	2.790996702700112	1.769656139145659	0.1918239703816176	2.772227658496027	1.7337310690557	0.2212432469589357	2.696712525441821	1.706196079183828	0.343151252253529	2.645278232766976	1.531117009575754	0.5590179612257391	2.647595362081969	1.398109150242856	0.3624371093687188	2.689715494941504	1.353038161088115	0.2954268554821255	2.649607267545552	1.343539413723725	0.1952857029124598	2.655908220235516	1.361156792672753	0.2275459665568916	2.804699750955358	1.732381194217572	0.1604561819547602	2.860893733177958	1.701959730037886	0.0419887602015184	3.035533454761611	1.542434250058023	-0.1221363924130199	2.879359688428641	1.389872534040923	-0.02228734572381038	2.804785403944249	1.359411495011052	0.0466083781781719
391	13	2.789924855734117	1.221547991869769	0.1828091250850281	2.769517107509238	1.402658744916268	0.1780049815761212	2.769793695290611	1.548316381926516	0.1833979656604142	2.790713890354374	1.768960101688073	0.1927684639618323	2.771913094092041	1.733029436663637	0.222141355359449	2.696127437007061	1.705957457543494	0.3439884717619092	2.644455848281572	1.531767684261991	0.5603831921068753	2.64692048349221	1.398733707016227	0.3645967316420027	2.688234158677345	1.351775027101217	0.2986136780301072	2.646620053978702	1.338948379342621	0.1993300865471377	2.655753944792816	1.364229259022418	0.2307997547642062	2.804373775163751	1.731757630428133	0.1613807694463819	2.860378333574691	1.701478615986578	0.04288483901599129	3.033235822963039	1.542217517424033	-0.122132881622057	2.876396875845492	1.391156503903691	-0.02150172040989351	2.8017629567854	1.360572789073764	0.04668493941915632
392	13.033333	2.789460348201451	1.221410237209458	0.1832693350729625	2.76890294451773	1.402468435269381	0.1787502819373175	2.769282142959188	1.548100397640287	0.1846624255773016	2.790357389825038	1.76869056362653	0.193596716898069	2.771562503282533	1.732718240724739	0.2229306711590058	2.695614279322173	1.70574382867613	0.3447594688745825	2.644395037977007	1.532198847439391	0.5616851271628194	2.646746602459649	1.399199113674839	0.3661230813136986	2.687950996838662	1.351995496432799	0.2998031559786033	2.646449439413229	1.33865214846202	0.2006375081829956	2.654940901787636	1.361953271966866	0.2324189732402583	2.804003050321018	1.73154473724142	0.1622101616695491	2.859807838571299	1.701299661558454	0.04370816343991229	3.032124618168496	1.542472709867892	-0.1217520852581719	2.87419058779362	1.393255604873358	-0.02104424628191368	2.799751728643914	1.360455834943595	0.04667345652374989
393	13.066667	2.78923684016054	1.221344874563559	0.1836922864270692	2.768505092531503	1.402423750449617	0.179522201203843	2.768899066660753	1.548089792954281	0.1859543749614829	2.789962572886862	1.768740982945097	0.1943611179529446	2.771187373167342	1.732705915556047	0.2236619855559333	2.695158356633435	1.705623760927508	0.3454695999355689	2.644922064582088	1.532412967702153	0.562703297756373	2.646989154905004	1.398863300319868	0.3674262875712689	2.68866774402169	1.353089331822138	0.30016525908993	2.647998417253979	1.339634942892257	0.2010508967905988	2.652996246717166	1.361462510765802	0.2334455944578305	2.803620698855423	1.731635085673266	0.1629931352559333	2.859292346672991	1.701471699002422	0.04449600461743254	3.032878973149345	1.543011180011271	-0.1209375067821526	2.874206991259763	1.392880162281655	-0.02121391706347557	2.799969061333981	1.360645891290419	0.04652052303097522
394	13.1	2.789158268990264	1.221244054397638	0.1841261359300806	2.76828275507896	1.402369845944952	0.18034789383198	2.768644541990238	1.548082625097975	0.1872797732172435	2.789538188509098	1.768828748053082	0.1951303364113133	2.770785216330419	1.732727082561166	0.2244024892174041	2.69474613470661	1.705420841464917	0.3461846409287002	2.644947157243767	1.532095658299466	0.5633833946531547	2.647606259124811	1.398379917464007	0.367917284480964	2.689073000643105	1.353057571611347	0.2998911612500226	2.64827524817037	1.339572088302599	0.2008087127371743	2.652409963839563	1.361482050041836	0.2334522842995416	2.803231157909021	1.731758536127004	0.1637909142595224	2.858868627341713	1.701546693302221	0.04530248754461855	3.033897642670707	1.543870140450778	-0.1200791464184492	2.875865658575011	1.392201103701968	-0.02130224042644027	2.801421855043444	1.360467284624217	0.0467391623802338
395	13.133333	2.789085666245437	1.221155665736962	0.1846193860367428	2.768139290606628	1.402324980794464	0.1812546728744441	2.768478683785032	1.548072960598134	0.1886441210554517	2.789070993350497	1.768913440035428	0.195984419919223	2.770340928626164	1.732748015373697	0.2252302893928636	2.694348291911848	1.705151260444373	0.3469868125823637	2.64455424821792	1.531337651757503	0.563977015928979	2.648886307226756	1.396850898422085	0.368219548380722	2.689215664817421	1.351970112533551	0.2989539579361009	2.648796242412154	1.339104170111009	0.1997535423273888	2.652989323206293	1.362546795800971	0.2330463437913236	2.80281629824377	1.73187780020338	0.164672328096387	2.858468179788213	1.701352203312399	0.04618646578446816	3.035954675184282	1.545552700336977	-0.1191519443421189	2.880637955340183	1.390279567601061	-0.02164987896971302	2.805710081855255	1.359730487876228	0.04685634151358706
396	13.166667	2.788911010106813	1.221278283068689	0.1852143681997058	2.76798915964932	1.4024607462949	0.1822667059704001	2.768347582452305	1.548210157852291	0.1900515755631802	2.788538337533855	1.769100386654802	0.1969879788038777	2.769834616443956	1.732890316098454	0.2262089143452634	2.693927364630293	1.705039217822768	0.3479259604189462	2.644832914247089	1.53077609352054	0.564724551899121	2.650271999723959	1.396872459775915	0.3688405651220181	2.688699925303883	1.351735143648972	0.2981693669092857	2.647540814801863	1.34063030722083	0.1994677061595459	2.652548758899792	1.36212962058255	0.2334467454537522	2.802347740273173	1.732095534507233	0.1656954145178468	2.857992850202006	1.701168140424688	0.04719595415629899	3.037791930824826	1.548301113593633	-0.117910324941272	2.883649975208003	1.390363237422069	-0.02342366002252882	2.808821261397656	1.359955355710394	0.04511244638609361
397	13.2	2.788577028736703	1.221626367058146	0.1859567667113196	2.767799924328179	1.402778665072616	0.1834043761611517	2.768209599096146	1.548475144332863	0.1915043528180866	2.787912761855015	1.769300116767064	0.1981931731830249	2.769246156859377	1.733047337016579	0.2273897790953691	2.693458216080805	1.704836995074138	0.3490568814010838	2.645927843791054	1.530168287917308	0.5657486392391351	2.650054791960092	1.397196649885526	0.3694217886237836	2.688460699632923	1.352058391669912	0.2983315761419126	2.645804618608278	1.340929468711398	0.1999424136898047	2.6511420231544	1.360934816106852	0.2341388857841333	2.801793211955109	1.732365411713768	0.1669065606970003	2.857405433630297	1.701442939543379	0.04837052935288556	3.041184649644014	1.551670131578126	-0.1156451647734191	2.885744225879715	1.393734360436783	-0.02551347248603747	2.812168264020185	1.361962353741517	0.04324011054110535
398	13.233333	2.788115051164103	1.222239873532103	0.1868880066028036	2.767577682194726	1.403414060723405	0.1846827621378135	2.76804463107517	1.549095542787496	0.1930028342722038	2.787176887099405	1.769913106192275	0.1996312072132673	2.768563592672272	1.733603000473197	0.2288087913343124	2.692925745217321	1.704891989307566	0.350426976230479	2.64708962480715	1.529788981225057	0.5671501564144945	2.649285558390915	1.396704945797006	0.3710134674323649	2.687058055070163	1.352743267133333	0.2997683335859049	2.645405460410462	1.341777289762962	0.2005988027269535	2.650404239995656	1.36289607549206	0.2354461188259176	2.801129474711521	1.733039224596614	0.1683355732443807	2.856645649151655	1.702329881161535	0.04973512106192803	3.042298114410531	1.554681962681755	-0.1125699792874242	2.884397469843865	1.395991444871646	-0.02653117848197914	2.811442943213107	1.367716465235514	0.04407020799367964
399	13.266667	2.787610288612024	1.222975629563771	0.1880181990264066	2.767331670198435	1.404225431302072	0.1861063660758856	2.76783890804814	1.549924247068893	0.1945448220340754	2.786303653636463	1.770838508008364	0.201295499867385	2.767770872211713	1.734469635638645	0.2304628048255838	2.69232158708681	1.705213875581175	0.3520365384766212	2.647972700959707	1.529700616562183	0.5687062335218813	2.649927200181335	1.396537203520181	0.3728334017519028	2.687199910956972	1.35022410920111	0.3014535343810256	2.646752684317456	1.3411115606964	0.2023808583767318	2.65104767891672	1.362223577677632	0.2366184871158432	2.800330074564501	1.733990546311394	0.1699865941902954	2.855699028311963	1.703439444898774	0.05130161613858896	3.044970527191817	1.557227162238207	-0.1092523253033436	2.888399073199486	1.395539534357505	-0.02572059657924205	2.817987343200404	1.368890528428839	0.04645743856968555
400	13.3	2.787151634046292	1.223512601037084	0.1893460573857947	2.767004305453093	1.404773184483562	0.187670724175408	2.767525228992586	1.550437319158035	0.1961252635205216	2.785244989697985	1.771417654334614	0.2031725874535952	2.766838753092535	1.735001529964853	0.2323338938010175	2.691635049722059	1.705581279429287	0.3538916879547718	2.648518365064278	1.529708326208228	0.5702384447238779	2.650785858224549	1.396447567203761	0.3743518690531139	2.688166225897959	1.350509336095591	0.3033111701702572	2.645762249318735	1.341763399271262	0.205341383878107	2.650638237223556	1.360637944133097	0.2382002592222869	2.799352056930055	1.734601542931935	0.1718542327194033	2.854530106496576	1.704253733938856	0.0530785524757214	3.045806297470762	1.559000440245804	-0.1064650369731365	2.888255818674724	1.397896433523091	-0.02426310876870968	2.816907820831069	1.364391442447279	0.04607559150862679
401	13.333333	2.786717095595322	1.223639428742285	0.1908753688788212	2.766504714697628	1.404793013317318	0.1893659044857869	2.767013057165984	1.550350039940392	0.1977369016243744	2.78397748466822	1.771291799273952	0.2052744565548137	2.765751509599642	1.734810150932314	0.234423484724704	2.690863333190684	1.705274406927085	0.3560243669081819	2.648523734829149	1.529147164923621	0.5719759584804203	2.650614657183352	1.395997625077616	0.3755733155668185	2.687554478390503	1.350960761661383	0.3041852498272505	2.644588485972445	1.341454715397445	0.2066753826468805	2.649749037305763	1.359007536638901	0.2397476170407967	2.798172140850745	1.734566394631047	0.1739408050462651	2.853136769676698	1.70464327112743	0.05507578292153897	3.044202672633129	1.560186839871287	-0.1040079109086943	2.886635344866474	1.398928626634944	-0.02270629134415351	2.813953198059756	1.364562090064027	0.04575800860602829
402	13.366667	2.78627438896466	1.22349517637302	0.1925999053078831	2.7657999667758	1.404469655586192	0.1911759321272591	2.766258184579482	1.549906474493719	0.1993705204812916	2.782551124824816	1.770753680634807	0.2076115446698734	2.764538612113002	1.734202964474857	0.2367359689558925	2.69003740443685	1.704682899970763	0.3584697088324963	2.648553196264287	1.528155500891664	0.5741293855017927	2.650031150025757	1.396695134583573	0.3770894553268538	2.686484246931258	1.350607894036486	0.3063000743211302	2.643339615255226	1.341667980244777	0.2090234056410123	2.648785842102353	1.358302110483623	0.2417226885607975	2.796827290906008	1.734136806025176	0.1762416421633515	2.851583771873558	1.704874381216264	0.05728498160174424	3.042430051245983	1.561443674133157	-0.1012192788376571	2.887576920484448	1.397518926491852	-0.02100157977725867	2.814021155552137	1.364642989388427	0.04714698377067902
403	13.4	2.785849660760789	1.223309567251094	0.1944847288793209	2.764976289522921	1.404059671617044	0.1930755804174964	2.76531306453277	1.549362478832641	0.2010147351411624	2.781060507439111	1.770060730417821	0.2101596331564654	2.763262597296332	1.733457314360794	0.2392452262623168	2.689202074656321	1.704228207315457	0.3611767140131266	2.648790875775314	1.527102713925874	0.5764610232583315	2.649555462275904	1.397620434002205	0.3786802445884614	2.684848830379143	1.348687547147776	0.3087535070430609	2.641487622564876	1.339569927550308	0.211968643949317	2.647323304254462	1.356454099551682	0.2438695825172893	2.795400108933361	1.733549282405144	0.1787270045105445	2.85000116114503	1.705098265849729	0.05967098064763281	3.043097099205819	1.562887679242282	-0.0979728231206705	2.888584909374682	1.397628045510135	-0.01986011867860591	2.814974831922758	1.364093292735286	0.048325731049694
404	13.433333	2.785381474543282	1.22327913842414	0.1964963466696843	2.76410352261338	1.403783596843334	0.195034553429481	2.764253391850036	1.548932964283012	0.2026567274972208	2.779596378782305	1.76942423553327	0.2128680213974305	2.761989855564313	1.73281400961962	0.2419032097836699	2.688403435727075	1.703919245009833	0.3640594649788056	2.649142005245328	1.525969176437517	0.5787404864034781	2.649206627438383	1.398487855588081	0.3798841723777523	2.682994524056617	1.348958622326433	0.309353387588676	2.641055322569378	1.338610176198975	0.212094999240754	2.647321642305683	1.355993457670297	0.2448412135441673	2.7939728880822	1.732990252916714	0.1813471259484183	2.848474403901571	1.70544663800029	0.06217962839732152	3.043203124160176	1.564257560755836	-0.09504500467574321	2.88892903166752	1.397600250754265	-0.01910306037156356	2.816835731416589	1.366002143449055	0.05052885480577284
405	13.466667	2.784808211903184	1.223412849165824	0.1985898015939881	2.763233043402347	1.40367696374351	0.197017033101521	2.763141156713112	1.548656539244116	0.2042824616396438	2.778218748482888	1.768863837938291	0.2156870842927046	2.760770613001715	1.732252560022792	0.2446590610470593	2.687669694297194	1.703333414786898	0.3670469695044506	2.649843367581416	1.524575625846815	0.5812449761449189	2.648694787432787	1.395477179261581	0.383153593230195	2.679461661464716	1.346356381706828	0.3114869336382747	2.640120916302918	1.337493267554248	0.2133403670392022	2.645702202358756	1.354942134765606	0.2480832065913925	2.792606886412081	1.732528749294357	0.1840488058771841	2.847017188578941	1.706079370823754	0.06475258053334633	3.03982129010603	1.565882481179429	-0.09240359131785524	2.889068383242211	1.397713546549432	-0.01775572115795917	2.818543122736584	1.369948733829672	0.05354418130665749
406	13.5	2.784228173892389	1.223805187561976	0.2006824304113333	2.76246064808028	1.403933902173542	0.1989790895982451	2.762061384219637	1.548818435942032	0.2058767902959149	2.776983427907676	1.768846205627887	0.2185173581532655	2.759652363713317	1.732176601169971	0.2474149245809823	2.687022265434517	1.70269111211312	0.3699986663159769	2.651217929189877	1.52328602156735	0.5837552399873973	2.648058495297448	1.394792994257143	0.3861163837246515	2.676371976707041	1.346040591559933	0.3130472688000909	2.6373233331752	1.337992769436525	0.2145788131453716	2.643153630216297	1.354675126618617	0.250958311728698	2.791365987801421	1.732627686810814	0.186747849383816	2.845783681271779	1.707209054629956	0.06731188716918152	3.037282802198569	1.567288104672447	-0.08973405218918538	2.891309556134003	1.395320921586007	-0.01554387519598025	2.818826320856862	1.373456682764027	0.05515399162836099
407	13.533333	2.783790774402012	1.224272556621009	0.2026806711874906	2.761817754492632	1.404356424501049	0.2008766182113135	2.761078365344422	1.549216229040306	0.2074250959740422	2.775938522232692	1.769183131560815	0.2212592748221947	2.758679574417171	1.73241992803757	0.2500795414658187	2.686492066622901	1.70236046437069	0.3728219419101918	2.652234280062674	1.522374124809163	0.585898551272976	2.6478905120764	1.39526175418853	0.3874194580201534	2.675596549808743	1.345713497194268	0.3139591512014858	2.637260978151924	1.338330855021084	0.2155916612873295	2.64305921276011	1.355326119523884	0.2518599861175265	2.790299535327295	1.733073771264057	0.189361088560024	2.844839442722579	1.708252542493804	0.06977941866643093	3.038394710873008	1.568363572679356	-0.08740920917395997	2.894159939637567	1.394387996338336	-0.01379847698383936	2.819869778599605	1.373146052765968	0.05511903146923432
408	13.566667	2.783489901412918	1.224723621130351	0.2045303420700576	2.761253856562395	1.404800761022599	0.2026744375582615	2.760210888686866	1.549667956849109	0.2089139933222648	2.775100787469354	1.76959976589047	0.2238624930145567	2.757879955923143	1.732742301560184	0.2526127476543711	2.686107428875101	1.70230742011504	0.3755259024279707	2.65242541236156	1.521580115274164	0.5877262388982931	2.647882401266594	1.396040144386714	0.3881112670622238	2.675466245482222	1.345237300488623	0.3151233753599788	2.636883999882039	1.337769974558052	0.2173088586805552	2.641698663065818	1.354922892643126	0.2524027876156071	2.789420650595783	1.733591005064037	0.1918365922501856	2.844027549444557	1.709050627395972	0.0720974791806798	3.037590401581047	1.569312802617479	-0.08560241667647524	2.895145354524849	1.393655660822259	-0.01252527400909687	2.819474122167311	1.372198604310876	0.05520106220141818
409	13.6	2.783251386966958	1.225180544976601	0.2062055145426704	2.760737153806743	1.405290698556162	0.2043444987852194	2.759485940815065	1.550201671244571	0.2103311525682061	2.774469421641124	1.770126377493454	0.2262841064755115	2.757269595756708	1.733204466249409	0.2549826240216598	2.685885880582862	1.702542529737622	0.3781163514416415	2.651699337724988	1.520855513470961	0.5893290142503358	2.647777675060841	1.395971940425364	0.3892306542416063	2.675812786376348	1.346424033116174	0.3161174315455377	2.636650957279042	1.336527382469978	0.2183316389481176	2.640755234161475	1.355528194696077	0.2536026274408459	2.788729290073711	1.734177996415597	0.1941312972367001	2.843265588727002	1.709841047786985	0.07422237819807571	3.036162099026555	1.5702642949169	-0.0839272029944106	2.896115671148142	1.39296896446372	-0.01138326300525444	2.819818857418143	1.373301290006317	0.05613552231196826
410	13.633333	2.783036707442094	1.225603185979637	0.2076820729592823	2.760274983739626	1.405778475985869	0.2058622145738229	2.758956623195977	1.550758513558089	0.2116655728875191	2.774018535203673	1.770753805904933	0.2284759850038682	2.756846472124855	1.733791416580305	0.2571471962074009	2.685825681577792	1.703111847468264	0.3805647931785516	2.64991001770582	1.520050331170921	0.590697361175331	2.647715160563156	1.395623173972055	0.3904751923416576	2.675941148685884	1.346460562776754	0.3163098233080979	2.636946771185845	1.335641313912198	0.2184553579858867	2.640607885672566	1.357605708172914	0.2546823534475832	2.788214252586128	1.734819030295574	0.1962050970582013	2.842560357230153	1.710629358266862	0.07612409149092686	3.036397179323478	1.571258205287154	-0.08190360240316497	2.898499907463155	1.392006323083362	-0.01047639452449767	2.822102886930945	1.37378952023122	0.05657057309304805
411	13.666667	2.78283518811621	1.226002524732003	0.2089216251961674	2.759887112350184	1.406279884997451	0.2072042145699742	2.758654951055431	1.551361898846648	0.2129073224659023	2.773727272888647	1.771552093870454	0.2303953124904923	2.756601905247569	1.734518909795647	0.2590584861538681	2.685902308640356	1.703949779714717	0.3827840616143582	2.648471556474335	1.519033185281449	0.5919128251636485	2.647233851854909	1.393214033384754	0.3918826646146438	2.675844872682321	1.346748594675833	0.3169701947187881	2.637157889236394	1.333993044482054	0.2185166916956795	2.642333209027746	1.35664553066481	0.2558218004406717	2.787871294201369	1.735619398315961	0.1980228899819496	2.841949566067965	1.71162643926095	0.07777887317892865	3.036216706033021	1.572484333256531	-0.07951140601044233	2.899662154207106	1.39168427231187	-0.009786065835960256	2.822788499352981	1.372347901862751	0.05662556563626822
412	13.7	2.782620041559732	1.226113099751055	0.2098941494481235	2.759580712065004	1.406442607018749	0.2083517064173853	2.758583090028253	1.551574994168408	0.21404793077433	2.773597243761418	1.771912839815405	0.2319864850031147	2.756532201231561	1.734814710147257	0.2606528250571676	2.686091039948351	1.704396010735201	0.3846274340371212	2.649432780292098	1.517937476468378	0.5930666549070773	2.646766022844414	1.391283498654088	0.3929855781572072	2.675317631159754	1.34566792933611	0.3180215041960064	2.637374434575042	1.333674344225855	0.21924610943178	2.642388181197081	1.356335008973783	0.2565480493164247	2.787709968102497	1.735996868567936	0.1995449187920142	2.841524784036955	1.712395430384604	0.07916277667221035	3.037162408112392	1.573446327448234	-0.07700489048673535	2.901089792177684	1.391882138506481	-0.009271186982728486	2.823883419394557	1.37183806747433	0.05665175702472876
413	13.733333	2.782382015026915	1.225805674312937	0.2105904950150389	2.759421132831512	1.406113677939649	0.2092954993116246	2.758744120267574	1.55119723667238	0.2150814391916624	2.773657196031085	1.771518858305848	0.2332171536906197	2.756645849654232	1.73441449136886	0.2618911358386078	2.68638848970127	1.704070135059235	0.385996582545169	2.651786284725917	1.517070832424604	0.5940960109080263	2.647543692482062	1.393287852595569	0.3932980729210002	2.676232652229043	1.345301848722567	0.3198732004504536	2.638403163764747	1.334450117645281	0.2209958125806285	2.642504570277055	1.355750026193945	0.2568201759311498	2.787756278693945	1.735622197024842	0.2007480021808511	2.841391369606784	1.71256251802744	0.0802625448340611	3.037723210756766	1.573346640045748	-0.07513299186126686	2.901419059837766	1.391117559245155	-0.008806931399579358	2.824701185233434	1.372258659470236	0.05676548358609204
414	13.766667	2.782226582825331	1.225268468662005	0.2110288588139256	2.7594962884774	1.405528081508829	0.2100362913990355	2.759139033815686	1.550517717715846	0.2160046200917751	2.773922938235472	1.770723060283692	0.2341020259426959	2.756943418774095	1.733634868680751	0.2627806569286384	2.68679560202644	1.703472852509907	0.386901162457339	2.653997052245814	1.51638494410139	0.5948448839192833	2.648872191458705	1.393831253400921	0.3936592008804519	2.677705523797101	1.345888038393182	0.3207154602124233	2.639332775234692	1.335911690757795	0.2222685303781037	2.643590196170621	1.355756019500633	0.2573582539788655	2.788022643445999	1.73485777690966	0.2016393485327177	2.841604872536395	1.712368214956441	0.08108720850178651	3.036695061761999	1.572490836541172	-0.07418064709099	2.902209635466134	1.389429042618953	-0.007616159365762686	2.82515092388758	1.370881134506165	0.05864241958194742
415	13.8	2.782193805909881	1.224873476277414	0.2112480319654843	2.759847676628898	1.405168624496694	0.2105835283722651	2.759767033086224	1.550135905835285	0.2168170440651931	2.774390808066807	1.770319742114536	0.2346795768017562	2.757414026980419	1.733216161799008	0.2633556679265172	2.687301663783807	1.702666624390601	0.3873750984762213	2.655335101638886	1.51553064812415	0.5952829122326794	2.649675589916247	1.392842055615009	0.3936797032111798	2.677431579523139	1.345518230585873	0.3200221111974056	2.638755994490141	1.335479035586906	0.2216454253104425	2.642677848095698	1.355410855800435	0.2571339669032018	2.788503387483153	1.734477031156683	0.2022452436307769	2.842104810370627	1.712165597640171	0.08165769410256493	3.037571469491382	1.572282771179388	-0.07390002145682223	2.899822445181614	1.391255423742122	-0.009316381231684125	2.824529251476608	1.371017541005467	0.05759702103543814
416	13.833333	2.782263715676755	1.224687732164385	0.211293120612784	2.760426441323591	1.405098899127828	0.2109525703389967	2.760602440751591	1.550119148695617	0.2175211364567859	2.775029940107614	1.770379243997637	0.2349991167841412	2.758028830996917	1.733242087952479	0.2636631141774611	2.687880487546301	1.701981270372611	0.387479896726457	2.655889464970513	1.514900949465129	0.5954857303184828	2.650504358405472	1.391976035100963	0.3938687770740877	2.677449595435873	1.346536056336982	0.3188422376279972	2.638243966226715	1.335669394028095	0.2206185237657931	2.642712831745369	1.355698254646049	0.257169946597698	2.789168670760194	1.734535940549638	0.2026052747899736	2.842838848410478	1.712090026672919	0.08200874396017956	3.037860492406106	1.572145015819118	-0.07399948601699151	2.899614349617684	1.390352105303662	-0.01043642549504271	2.824515011720021	1.371459803013752	0.05728733954818319
417	13.866667	2.78239450355642	1.2244184504118	0.2112065223220604	2.76114069426388	1.404909447051031	0.2111620777509511	2.761613876334417	1.549941993225029	0.2181216051804161	2.775776020075938	1.770212115451125	0.2350975615734889	2.758741456647714	1.73306302877315	0.2637411143825275	2.688502905746837	1.701333879785998	0.3872791978828322	2.655830233029399	1.514685833956145	0.5954386890915725	2.651220388402408	1.391065494785779	0.3942161863915071	2.678846122546712	1.346663809431555	0.318271553447273	2.63926381654637	1.335592782939137	0.2204877327377925	2.64336313778462	1.355089692788981	0.2575100412866864	2.789959848063575	1.734372761841598	0.2027557589741798	2.84371720974687	1.711922651453146	0.08217650966580407	3.039194514656673	1.571971313295967	-0.07439287182930662	2.900646320557647	1.390848364598079	-0.0104428593255693	2.824384171374475	1.371172578133661	0.05703835679662564
418	13.9	2.782586703736289	1.223979897228897	0.2110352205359869	2.761916125580778	1.404448337388237	0.2112351875925959	2.762756065293183	1.549398919685979	0.2186251619544019	2.776559517563131	1.769549753779995	0.2350287439237719	2.759500091816252	1.732417152520155	0.2636426552699171	2.689135297026247	1.700488971642493	0.3868516818434875	2.656282211648898	1.514516750235547	0.5951582385859293	2.651748575983857	1.391294983633661	0.393960426356343	2.679944631995507	1.34629107604751	0.3182318353421112	2.640094989748696	1.335314978224453	0.2202559851186889	2.644690533357477	1.356905595530646	0.2573189536215661	2.790813756936653	1.733739031745956	0.2027446162244851	2.844673156358758	1.711609297263746	0.0822073104544975	3.039879251781787	1.571310230280414	-0.07506645491403305	2.900150057680827	1.391492789543945	-0.01040718909195404	2.824338512668549	1.370622098025972	0.05655693859689611
419	13.933333	2.782871203976938	1.223527717566967	0.2108232138670516	2.762747259932627	1.403933940432628	0.2111988595966201	2.763986170275959	1.548760185152631	0.2190403328476217	2.777325200033842	1.768793005562528	0.234867441061606	2.760259523737455	1.731657776202327	0.2634401835274355	2.689746640386447	1.699452615284279	0.3863036914205821	2.657735459187759	1.513989462796205	0.5948209132973232	2.652341974676375	1.392230168958627	0.3932296668046325	2.681959589545875	1.346507534255901	0.3186607324577428	2.641486554586467	1.335392303611236	0.2204517396944697	2.646414859069943	1.355814648277971	0.2569786795682699	2.791679763961693	1.733036458364057	0.2026319697578158	2.845698607032243	1.71135349926732	0.08215541179325471	3.038383242244582	1.570277082999989	-0.07573649686699846	2.899117459327835	1.391245402730908	-0.009479037493623587	2.823521701696122	1.371066761007692	0.05728124003434652
420	13.966667	2.783219157747643	1.223197427864509	0.2105969351383585	2.763582866506722	1.403585391130929	0.2110789883801352	2.765212298909587	1.548330771014268	0.2193764218130071	2.778044181324366	1.768331577823678	0.2346724335482988	2.760987799347056	1.731138234679448	0.2631903322272931	2.690322412019808	1.698153830303461	0.3857257679201532	2.659669299967409	1.512950707533618	0.5946554971099273	2.652844163113327	1.391340594247645	0.3927193949726319	2.681464192344696	1.342661637657534	0.3189056136008517	2.641070556649119	1.335230087888501	0.220616195007006	2.64720508486817	1.35692685924678	0.2560917531037817	2.792519268241909	1.732653783619756	0.20246357765687	2.846795954036145	1.711324374919516	0.08206071501373148	3.037593801215856	1.56984012566587	-0.0758061431982163	2.899636850742818	1.389960994395592	-0.008577987680541422	2.823258620349384	1.371586344244425	0.05804648169680255
421	14	2.783596698856078	1.223115342220002	0.2103702805950878	2.76434117327604	1.403550103919122	0.2108995698139224	2.766337063349448	1.548303317275314	0.2196432788530855	2.77871353997759	1.768336616197184	0.2344660545447433	2.76166983275204	1.731057396008052	0.2629178301430227	2.690862947143643	1.697231359847989	0.3851677024127258	2.660825062526948	1.512438121278632	0.5946595576315055	2.652598260093885	1.390119040139481	0.3930690287623606	2.680793170095679	1.344429393037692	0.3188710907364087	2.640292239731251	1.335528894437335	0.2207448497856493	2.645548828215672	1.357049044480277	0.256157511408422	2.79331067389563	1.73273348424195	0.2022618071242697	2.847950259029769	1.711609826296216	0.08194109289514009	3.040907009616877	1.570662854493428	-0.07518205570005668	2.901179134958106	1.39171921239663	-0.009359845903981614	2.824480562228888	1.372369084721743	0.05730920264542545
422	14.033333	2.783954428392365	1.223198542740055	0.2101611087100126	2.764970680243875	1.403693751315919	0.2106857620437854	2.767322688790891	1.5484882373747	0.2198516365158818	2.779311973436568	1.768538219682268	0.2342529043077992	2.76228988942255	1.731188099555618	0.2626370862406296	2.691368479590466	1.696693460523211	0.3846636477118278	2.661053671481793	1.512481970241663	0.5947239856968795	2.652811076876552	1.390269416795131	0.3932498645778705	2.681801934601274	1.345007268187145	0.3185851488450273	2.640995520404396	1.336379982993127	0.2207795488282708	2.646020017245948	1.357549538961038	0.256244251937285	2.794024783039349	1.732995556185871	0.2020416612754912	2.849038222662548	1.712038573671973	0.08180824914190413	3.044355782622336	1.571825405795904	-0.07433572001773417	2.904868959898369	1.391220648671379	-0.01136874470842894	2.8280787327358	1.371294417510994	0.0553759196163857
423	14.066667	2.784329754237534	1.223388038664767	0.2099839492971165	2.765515824393427	1.403936247074831	0.2104625102332061	2.768181592325369	1.548777773906862	0.2200124855094511	2.779808255764305	1.768850483150377	0.2340377123761001	2.762833944007473	1.731439824617598	0.2623648870227991	2.691833538912135	1.696483682968098	0.3842448340023864	2.661110586250119	1.512693178982504	0.5947839968357467	2.652778377507774	1.390873125211598	0.3930313173688871	2.682948580012687	1.344120479458631	0.3187965348669335	2.641951544194724	1.336160530849563	0.2208926285603158	2.647877226080251	1.35799824033878	0.2558964817556726	2.794632381034713	1.733355961678775	0.2018188142060369	2.849825990794251	1.71237831389047	0.0816721703406906	3.046445265466324	1.57269499056786	-0.07345075213013388	2.906898358592689	1.391162378353626	-0.01311947155235375	2.830049954274027	1.37146262847629	0.05398965153844143
424	14.1	2.784779047125709	1.223625852978043	0.2098444774574764	2.766027933177689	1.404182566785529	0.210250252660183	2.768950219646806	1.5490394167264	0.2201361931436218	2.78019820212353	1.769118157139791	0.2338201735066026	2.763303130180636	1.731653719887208	0.2621083841641602	2.692261343583411	1.696457684244677	0.3839143413394244	2.66107355714246	1.513165118736072	0.5947802416452476	2.652194104116697	1.390920269290212	0.3931336625285263	2.682998146479882	1.344788468875877	0.3191014064640195	2.64243017061279	1.336165531790003	0.2205650732078674	2.648179382393019	1.357805918102478	0.255974501472999	2.795133071343626	1.73367456139743	0.2016048781142682	2.850325729914425	1.712653634812329	0.08154632456879619	3.046950504697262	1.572849037294179	-0.07281135692846086	2.90572184679352	1.391372514871058	-0.01355296365781103	2.830212608640633	1.370834656344152	0.05472144469438742
425	14.133333	2.785320300522229	1.223759090074849	0.2097443108501377	2.766547696553185	1.404250239845726	0.2100660920935183	2.769658195812832	1.549051893684413	0.2202323151034042	2.780502032931223	1.769072139494312	0.2336047949507468	2.763711124393884	1.731589224500452	0.2618766837452981	2.692667415037508	1.696479277999164	0.3836855687588844	2.660817036985298	1.513785063965932	0.5946558985840489	2.65199916470791	1.391231314181456	0.3934444673626267	2.683032405766925	1.346006907051365	0.3197426284634397	2.643258329598938	1.336829512898261	0.2207601930269126	2.647705856130101	1.358215527366963	0.2563617097973563	2.795547528000735	1.733675312150811	0.2014122885139857	2.850665409897815	1.71271554179067	0.0814471362783159	3.047217639399532	1.572671497175401	-0.07263418948990381	2.907221350305754	1.391022653242725	-0.01220865112502597	2.831712075822144	1.371111896614129	0.05615148587865652
426	14.166667	2.785994824213955	1.223871205390572	0.2096810222483011	2.767115949509074	1.404273774337464	0.2099222826192934	2.770337975715313	1.548993581732266	0.2203091887778445	2.780772758147831	1.768982290432454	0.2334164953170811	2.764089576358941	1.731495106039656	0.2616947840445281	2.693083384318271	1.696778888845136	0.3836037002838869	2.661408381017406	1.513999078510176	0.5944391482728852	2.652826925406831	1.391417505488803	0.39368893264783	2.684278887558402	1.345817133426282	0.320880524094669	2.64478992181524	1.337530222504976	0.2218992429079576	2.648064776052246	1.357916226569126	0.2568597078927987	2.79592144437833	1.733614138686046	0.2012599484147324	2.850928385290025	1.712707739504476	0.08138709211522427	3.04589828263406	1.572608408661736	-0.07246019098592865	2.909243745305192	1.390274494907422	-0.0103321746084314	2.833007650953504	1.371385045659791	0.05715093916842649
427	14.2	2.78674219288996	1.224037214810421	0.2096510677438501	2.767733940039929	1.404410961021171	0.2098254192826927	2.770991920741181	1.549095988503786	0.2203734167307105	2.781089768420286	1.769138910702836	0.2332780163118534	2.764477664511966	1.731660788900934	0.2615770448866243	2.693509089810514	1.697446577941355	0.3836210962005864	2.662227801462397	1.513951812810868	0.5940115355429751	2.654124085171905	1.391559136467995	0.3933199201800728	2.684109065966617	1.345644452880134	0.3195574207994783	2.64416957129882	1.337023450825529	0.2209868122016589	2.650210366948755	1.358347235263554	0.2565029758868873	2.796322023725601	1.733751188148852	0.2011618178130841	2.851272483073202	1.712721545544205	0.08137193488485474	3.047131879974846	1.572529789838312	-0.07172556410088395	2.910094837114675	1.390538299586123	-0.009510306935655636	2.832689490143697	1.371821773226823	0.05677352107126839
428	14.233333	2.787507966849095	1.224236707625383	0.2096623911659185	2.768366329698357	1.404624512713262	0.2097787732216004	2.771591706621875	1.549327298896985	0.2204301556844176	2.78148169392196	1.769455658984011	0.2331971733342585	2.764887036880085	1.732008982696563	0.2615225545786516	2.693932945210964	1.698053067777923	0.3836886937402062	2.662355779601722	1.513655293586147	0.5934797227538534	2.654709862815626	1.390048814034288	0.3925346008914183	2.683514561406276	1.345833543650546	0.3170028689652257	2.644661130274081	1.336738766614974	0.2182965113239407	2.650920750496624	1.356843326670056	0.2553820918370669	2.796773261827531	1.734007121008731	0.2011218488000256	2.851798161377636	1.712585503885467	0.08140731070320788	3.049657462448563	1.572334949287047	-0.07083324161717604	2.909486489275032	1.391291768283864	-0.009474967452663199	2.832979176359564	1.369240447654754	0.05619507903657877
429	14.266667	2.788266995156382	1.224296767387019	0.209727221784727	2.769001596538081	1.404680782436883	0.209783050934859	2.77214597117163	1.549393018757153	0.2204834141865609	2.781941971028716	1.769531507940848	0.2331767975327788	2.765313690215368	1.732118722769101	0.2615279134172908	2.694332956597794	1.698217712752128	0.3837723067987009	2.662459703006992	1.513363957149301	0.5931680902581203	2.654797215316006	1.389808536878991	0.3923027424399314	2.684293636173339	1.345798986601038	0.3168149275077871	2.645039948240806	1.33721791484483	0.2182699355405698	2.651220967021589	1.356458515106371	0.2552222824063713	2.797273728978884	1.734043992630105	0.2011411270447469	2.852513149136131	1.712247053152491	0.08149327579210591	3.049749932534704	1.572331171019444	-0.07062685749734897	2.910597865982743	1.391331781235598	-0.008516684758971311	2.832972435921604	1.36960683085936	0.0563327437173036
430	14.3	2.789070054860661	1.224162711370396	0.209844598254932	2.769663856358866	1.404531992029203	0.2098356807823582	2.77267385654933	1.549245093791679	0.2205361248595206	2.782450197823152	1.769357009339098	0.2332090877261439	2.765746804106922	1.731964141150875	0.261585071816655	2.694689548555394	1.698124820998657	0.3838572255433325	2.662649271533536	1.513118551639156	0.5931280738461704	2.655056416541409	1.390022112193969	0.3924899225811712	2.685175102102971	1.346113344703948	0.3167899884826512	2.644220409543781	1.336823199033399	0.2188097306458446	2.652090798041192	1.358323994530929	0.255601621209659	2.797809234227572	1.733857952907371	0.2012138843887886	2.85340216845343	1.712001148595155	0.08162094168765188	3.050514628635721	1.572572393708603	-0.07098617229483548	2.914054399755947	1.390856991317918	-0.007451120461141183	2.835241006196564	1.369863414527219	0.05662029623478917
431	14.333333	2.78986152460634	1.223951449616813	0.2100027896477461	2.770322761287211	1.404335927898945	0.209931386490666	2.773165061279076	1.549066244979546	0.2205901423408124	2.782965756392584	1.769199559301996	0.2332759345062876	2.766162434066175	1.731826735267473	0.2616786005207373	2.694968435611498	1.697981447385855	0.3839057252226978	2.662585132516769	1.513090377584123	0.593179916190278	2.655102451814382	1.389466543463047	0.3926233768917533	2.685609272976342	1.345670143304313	0.3172405687729791	2.645207622783064	1.336635318154591	0.2188558963173431	2.652044030438558	1.358271439644707	0.2557081826183625	2.798345368071801	1.73367410699484	0.2013283819286559	2.854345241393955	1.712014665962083	0.08177614700588108	3.051141771438707	1.57274439872209	-0.07178466209067584	2.914145737275489	1.390872072547497	-0.007976452855035777	2.835925321561251	1.369269794390685	0.05622400549712325
432	14.366667	2.790557730092247	1.223777266581265	0.2101851794599766	2.770899012540973	1.404215737146773	0.2100633931182249	2.773571765100447	1.548994042525798	0.2206463069270757	2.783440080767319	1.769217740085285	0.2333720911588079	2.766531946002254	1.731880814453414	0.2618052319202573	2.695152013002986	1.697989548426443	0.3839384240630401	2.662395675077863	1.51333715101868	0.5933159123352064	2.655513495169286	1.389629518660489	0.3927486530085386	2.686198906397037	1.345190592598992	0.3178533755545084	2.646391568881723	1.336215105141868	0.2192750552288082	2.652770682174373	1.356364722067286	0.2558856026060486	2.798833105864542	1.73362762189975	0.2014779394538215	2.855135051401738	1.711999764229173	0.08195037748181956	3.051687631442096	1.572677098721342	-0.07280001838280013	2.915512552384129	1.390523012531118	-0.009139821665505714	2.837207164032323	1.36912150782533	0.05514989681501977
433	14.4	2.79108022987841	1.223769005157293	0.2103716342197003	2.771315948351506	1.404300786034425	0.2102237624381354	2.773846400753403	1.549165577824406	0.2207045864521616	2.78382521546587	1.769558939052307	0.2335094400156949	2.766824954305621	1.732264170586559	0.2619727675301224	2.695219240995566	1.698236279686388	0.3839862588328001	2.661816720744727	1.513892558711134	0.5935198887963555	2.656290008082455	1.389785714717067	0.3929576757135027	2.686185284267085	1.34538419914923	0.3179988425200832	2.646857065342394	1.336234858925603	0.2192437663435647	2.652265289904691	1.355998100038529	0.2558550003401537	2.79922745940994	1.733869834631463	0.201666562276593	2.855657353738336	1.711931849882515	0.08214835090069847	3.051265937808114	1.572307450325898	-0.07373482653601617	2.918983774619489	1.387773635216579	-0.01047878888366163	2.840640078450583	1.367511660968952	0.05349149346467701
434	14.433333	2.79139036636635	1.223920524436268	0.2105498103882427	2.771550266734045	1.40454202116721	0.2104049008746612	2.773977721823483	1.549482416621027	0.2207642813419954	2.78410147759641	1.770020434808529	0.2337160987204911	2.76702682722879	1.732753005328166	0.2621999315570579	2.695166089646102	1.698639308420663	0.3840981486205314	2.661118249082174	1.514540253547145	0.5937865689567093	2.656665827453795	1.390112938097333	0.3932629782747807	2.686334625283481	1.346262584349335	0.3184289578215068	2.646914443222639	1.336987161149283	0.2197086478138087	2.652144408725839	1.358500954129382	0.2559375669077709	2.79951212122399	1.734256281814598	0.2019083625959743	2.855923548912628	1.711944809821595	0.08238377716963072	3.050962800827837	1.57204273752171	-0.07399466385307839	2.919798512545129	1.387176237764564	-0.01087260721567194	2.841419496051494	1.367939023631187	0.05329120223412021
435	14.466667	2.791504659709505	1.224195641077719	0.2107116868753837	2.771597900553866	1.404882708315745	0.2105987684284634	2.7739589149839	1.549877079746939	0.2208240352793337	2.784264125291307	1.770496369910914	0.2340047636211273	2.767131950676365	1.733224710174394	0.2624911013418621	2.694999866355531	1.699063475987222	0.3842995935242198	2.66084399139973	1.514830617332316	0.5940770429468305	2.656392659058711	1.39151673410596	0.3930582274292031	2.686519785093088	1.345796210079071	0.3188603430721234	2.647064673622882	1.336866232606795	0.220131475313192	2.65234919132955	1.358264004151208	0.2555601559461085	2.799684766351563	1.734708824686672	0.2022077142011656	2.855976925698923	1.71225832226901	0.08266372962401643	3.051475465920162	1.572280105075568	-0.07325882136816345	2.919454908806917	1.386747991674158	-0.01006964737693735	2.840554520546738	1.36834249924468	0.05393070823001966
436	14.5	2.791507159516666	1.224585220540173	0.2108600154128919	2.771514193768902	1.405309027393044	0.2107989251665509	2.773819158243533	1.550333348007665	0.2208822568561739	2.784325626239036	1.770987259546345	0.2343646003839563	2.767147688881205	1.733695285349236	0.262832889414769	2.69473023659807	1.699614758734691	0.3845629813041807	2.660556085150242	1.514885426519314	0.5942491559796503	2.656064388867803	1.391763551404473	0.3930214800543568	2.686596189725229	1.346127951928212	0.3188681204270667	2.647054771467685	1.337337201168468	0.2201771774789548	2.652643540827457	1.358729201589742	0.255431585000311	2.799761642087906	1.735208116211966	0.2025565282144315	2.855877093133745	1.712895894788097	0.08298588973105425	3.05325255669913	1.573425881067971	-0.07183584364523701	2.919314695673342	1.389089555879734	-0.0082785660159899	2.839757528314705	1.369847989232321	0.05508576237390901
437	14.533333	2.791502320334085	1.225039224682049	0.2110062895003972	2.771376769115169	1.405779782695454	0.2109999657563344	2.773606563577355	1.550823522887714	0.2209370876283678	2.784314597248294	1.771497904842292	0.2347662506922265	2.767093690895384	1.734187764569794	0.263197066686052	2.694379790134012	1.700469939793553	0.3848356100647461	2.660239367636537	1.514867361423581	0.5941542018588897	2.655547800575049	1.391660646567869	0.3928803441034632	2.686267681659383	1.346345524092936	0.3187886557551147	2.647334471824816	1.337195486874341	0.219936868297584	2.652379532777671	1.360513295709684	0.2551826301204486	2.799773064091014	1.735730864036719	0.2029344379255925	2.855706168093735	1.713584042316785	0.08333867429704757	3.054345647187634	1.574966050629932	-0.07047283120525012	2.923501137920602	1.388729267450441	-0.00720616406643691	2.843328180568908	1.370271149021829	0.05547078033130833
438	14.566667	2.791485836902973	1.225536125851111	0.2111649330880602	2.771219287651216	1.406328990981474	0.2111971458707574	2.773360891928016	1.5514388980862	0.2209865237764937	2.784274483097652	1.772183546897861	0.2351820163161107	2.767000006784754	1.734854030395521	0.2635582433207781	2.69398237110733	1.701250443269669	0.3850594775229725	2.660098227260292	1.514708466896036	0.5938820820709447	2.654815163330623	1.391460768607098	0.3923189897426878	2.686005494386535	1.346583054004074	0.3188007296299334	2.647772169203205	1.337429695363589	0.2193914033748608	2.652572624999317	1.359039635339349	0.2546457174486257	2.79975734165936	1.736406095821191	0.2033185084732761	2.855571947273758	1.714121910705589	0.0837062517306659	3.053742170351838	1.576138602295492	-0.06955000216453674	2.923011561474268	1.389900374789336	-0.007805575613424394	2.843145099542498	1.371090341637288	0.05521822652512239
439	14.6	2.791434912243501	1.225848287475243	0.2113499008155459	2.771075234163312	1.406703426753259	0.2113873772971856	2.773130537262919	1.551886929252506	0.2210287996515251	2.784222812811464	1.772686547711425	0.2355772573744862	2.766886752588993	1.735346888327904	0.2638876688023848	2.693573928467019	1.701434648212764	0.3851999840464402	2.659268161473733	1.514596929936159	0.5935886226488906	2.654629643932255	1.391159607605438	0.3915608896464279	2.685988005114971	1.347016785495939	0.3178628891575299	2.648079218952135	1.337920848967768	0.2186280720927352	2.65248532907818	1.359163143250635	0.2537019176569429	2.79973270640523	1.736891516894948	0.2036827290717884	2.855601427754652	1.714173074600331	0.08407388457635766	3.054809054046347	1.576171518938476	-0.06874920320997062	2.920583673706292	1.391143594906487	-0.00875270626163448	2.841766498775414	1.37120527815711	0.05495505017833358
440	14.633333	2.791420969364067	1.225818918303191	0.2115760180695264	2.77098545579469	1.406688074780091	0.2115702389400152	2.772944417949988	1.551898020598348	0.2210627436801481	2.784139063345177	1.772692621245194	0.2359437963447506	2.766754609465774	1.735321927765194	0.26418351239093	2.693174594363956	1.701036802677943	0.3853032676245282	2.657021194172972	1.514417291340757	0.5935392589979125	2.654356447491133	1.391602890828139	0.3913637988731735	2.686219952700864	1.346366850414712	0.3181466497440497	2.647082644888153	1.338469047045401	0.2196583393305549	2.653403924444746	1.359599309897521	0.2535132912713615	2.799686373195035	1.73692387304898	0.2040181206538836	2.855754426636163	1.713760789012393	0.0844342657148605	3.056465995551766	1.575652002972534	-0.06772450374910034	2.9237316516561	1.389340641715839	-0.008073575492324622	2.844380197265723	1.370691371660412	0.05522410277093985
441	14.666667	2.791565389553909	1.225523361403156	0.2118450733367057	2.771007574818408	1.406319822689386	0.2117438145985173	2.772827978395516	1.551479801705318	0.2210871637630252	2.78403431591654	1.772183028830947	0.2362504662834426	2.766621247953565	1.734776014295522	0.2644254493943158	2.692820666410189	1.700446640987948	0.3853835697298688	2.655607796567959	1.5140855243247	0.5936314660249559	2.653917210086963	1.391427949055103	0.3914478079376256	2.686754898087297	1.346294294874783	0.3181662264427033	2.646331405607353	1.338172689794983	0.2199114324281698	2.653199962450477	1.359265651311827	0.2537653771334067	2.799625600542546	1.736480913272024	0.2042999421448961	2.855925622392407	1.713280237996074	0.08475465667443624	3.056538988961147	1.575417752979141	-0.06702705229103474	2.925052389973202	1.388547028435646	-0.006941756123260344	2.844621025484303	1.371259488584193	0.05586859063099717
442	14.7	2.79186790735658	1.225119707608601	0.2121532792353373	2.771132606052968	1.405766124911765	0.2119053599658118	2.772775194025749	1.550807630581607	0.2211009410337335	2.783931329677146	1.771338166750378	0.2364642419469337	2.766506696370658	1.733910036576338	0.2645902590497574	2.692544127276653	1.699899753287136	0.3854353982715575	2.655668740972241	1.513719506802006	0.5937571924302579	2.653567751649052	1.390956294891013	0.3917527327682637	2.686500589360335	1.345794747621523	0.3186004949139111	2.647666087171133	1.337814613850886	0.2198152728998058	2.652692886438335	1.358465175655511	0.2542646272071649	2.79956344562871	1.7357219216736	0.2045013353023238	2.856047442300977	1.712972178314451	0.08500088410447723	3.056389897319737	1.57563248521739	-0.06672552542603304	2.924669488936625	1.3895223048737	-0.006040863634209357	2.844276425916219	1.37140429708279	0.05619971771160268
[truncated: 15 more rows]
[truncated: 48 more columns]
