# Supplementary material for: Simulation of Human Movement in Zero Gravity
Source: Sensors (Basel). 2024 Mar 9;24(6):1770. doi: 10.3390/s24061770 (PMC10976247; doi:10.3390/s24061770)
Supplement: Supplementary file 1 [file sensors-24-01770-s001.zip › supplementary/motion_data/15 Jump/motion1_raw.trc]

PathFileType	4	(X/Y/Z)	sample.trc
DataRate	CameraRate	NumFrames	NumMarkers	Units	OrigDataRate	OrigDataStartFrame	OrigNumFrames
0.033333333333333333	0.033333333333333333	457	32	m	0.033333333333333333	1	457
Frame#	Time	PELVIS			SPINE_NAVEL			SPINE_CHEST			NECK			CLAVICLE_LEFT			SHOULDER_LEFT			ELBOW_LEFT			WRIST_LEFT			HAND_LEFT			HANDTIP_LEFT			THUMB_LEFT			CLAVICLE_RIGHT			SHOULDER_RIGHT			ELBOW_RIGHT			WRIST_RIGHT			HAND_RIGHT
		X1	Y1	Z1	X2	Y2	Z2	X3	Y3	Z3	X4	Y4	Z4	X5	Y5	Z5	X6	Y6	Z6	X7	Y7	Z7	X8	Y8	Z8	X9	Y9	Z9	X10	Y10	Z10	X11	Y11	Z11	X12	Y12	Z12	X13	Y13	Z13	X14	Y14	Z14	X15	Y15	Z15	X16	Y16	Z16
1	0	3.223224853515625	1.221533050537109	0.2529923095703125	3.201229248046875	1.403333831787109	0.2459812927246094	3.188473388671875	1.549242309570313	0.2424302368164062	3.209513671875	1.771255859375	0.2439451751708984	3.194129638671875	1.735786804199219	0.2761985473632813	3.1367646484375	1.703018371582031	0.4073406066894531	3.167956298828125	1.42389453125	0.4485099792480469	3.05144677734375	1.220228164672851	0.4071851196289062	3.082429443359375	1.126575439453125	0.3998988037109375	3.042591552734375	1.031725868225098	0.3582289733886719	3.056802734375	1.098525543212891	0.3468388977050781	3.219892578125	1.733166687011719	0.2121040649414062	3.268389892578125	1.698157348632813	0.09097822570800781	3.378123291015625	1.433048461914062	0.0544885368347168	3.150262451171875	1.396594482421875	-0.01593088722229004	3.048797119140625	1.427951751708984	-0.02394475364685059
2	0.03333300000000072	3.224812744140625	1.225179382324219	0.2530425415039063	3.2025537109375	1.406969696044922	0.2463800201416016	3.190133056640625	1.5529248046875	0.2433159942626953	3.210016845703125	1.775058288574219	0.2442755584716797	3.19470263671875	1.739599060058594	0.2765765991210937	3.13666650390625	1.708484497070312	0.4078337097167969	3.162993408203125	1.428402801513672	0.4458659973144531	3.053315185546875	1.220435791015625	0.4072937927246094	3.088032958984375	1.128177886962891	0.3990533142089844	3.0473564453125	1.0332922706604	0.3582717590332031	3.060128173828125	1.102252555847168	0.3428178405761719	3.22070556640625	1.736932312011719	0.2125776977539063	3.2685205078125	1.702434143066406	0.09102781677246094	3.372093505859375	1.434882934570312	0.05425429534912109	3.148548583984375	1.374922485351562	-0.01390887451171875	3.044494384765625	1.391270233154297	-0.02969478416442871
3	0.0666670000000007	3.2249951171875	1.225119567871094	0.2535538635253906	3.2025673828125	1.40657080078125	0.2469616088867188	3.1900791015625	1.552266296386719	0.2439736785888672	3.2096826171875	1.774036865234375	0.2446399993896484	3.194604736328125	1.738649536132812	0.27699462890625	3.137485107421875	1.707532592773437	0.4083681030273438	3.16428759765625	1.42792822265625	0.4459002685546875	3.055060791015625	1.220070510864258	0.4080171508789063	3.089396240234375	1.127882598876953	0.3994579772949219	3.047807861328125	1.033479183197022	0.3590026550292969	3.06020458984375	1.101702369689942	0.3437680358886719	3.22022998046875	1.735962341308594	0.2129738159179687	3.266602294921875	1.700069946289062	0.09152922821044922	3.3896328125	1.440368469238281	0.06339423370361329	3.184821044921875	1.331800354003906	-0.002003796339035034	3.098732421875	1.270216186523438	0.008020295143127441
4	0.1000000000000005	3.224162353515625	1.225944183349609	0.2553131866455078	3.200736572265625	1.407923767089844	0.2489324340820313	3.188573486328125	1.554173828125	0.2466351928710938	3.21385498046875	1.776109252929687	0.2511640777587891	3.196947998046875	1.740539428710937	0.2826777648925781	3.136490966796875	1.708849487304688	0.4129908752441406	3.160160400390625	1.427707244873047	0.4486052856445312	3.05469384765625	1.21716535949707	0.4096609802246094	3.091409423828125	1.125268341064453	0.404545654296875	3.05015185546875	1.032558837890625	0.3590790100097656	3.06238818359375	1.100142723083496	0.3426700744628906	3.22433056640625	1.738098876953125	0.2191151733398438	3.277226806640625	1.703203979492188	0.09953446197509766	3.357001953125	1.429956878662109	0.04540169906616211	3.141655517578125	1.371484161376953	-0.04747414016723633	3.049832763671875	1.420454223632813	-0.07101709747314452
5	0.1333330000000004	3.21914404296875	1.226118667602539	0.2599013061523437	3.19902001953125	1.407735412597656	0.2537890014648437	3.18941552734375	1.553568237304688	0.2516757202148437	3.2132021484375	1.7747490234375	0.2555444488525391	3.196726806640625	1.739296936035156	0.2870850830078125	3.13374169921875	1.710030456542969	0.4160733337402344	3.153234375	1.429622406005859	0.4505896606445313	3.057413818359375	1.215865371704101	0.4103113708496094	3.090486083984375	1.122923690795898	0.4078548278808594	3.050033203125	1.031734697341919	0.3597901611328125	3.060447998046875	1.092787521362305	0.3497038269042969	3.223738037109375	1.736885864257812	0.2236750183105469	3.268708251953125	1.706282165527344	0.1003679122924805	3.378701904296875	1.441434631347656	0.06842327117919922	3.18496630859375	1.306196990966797	0.02245896720886231	3.16804296875	1.201692321777344	0.03150653457641601
6	0.1666670000000003	3.21680224609375	1.226597839355469	0.2598756103515625	3.19632373046875	1.408154968261719	0.2536529235839844	3.188156005859375	1.554069763183594	0.2521222534179687	3.21436181640625	1.77490283203125	0.2583696594238281	3.1968740234375	1.739380249023438	0.2892725830078125	3.13377685546875	1.709628845214844	0.4180803527832031	3.149089111328125	1.428858032226562	0.4515345153808594	3.04872412109375	1.217545791625977	0.4095813903808594	3.079061279296875	1.124036972045898	0.4180672912597656	3.050077392578125	1.033466259002686	0.3613503723144531	3.0589873046875	1.093426666259766	0.3504212646484375	3.225088623046875	1.737194946289062	0.2263870239257812	3.2801767578125	1.708015808105469	0.1069121856689453	3.374922119140625	1.440463592529297	0.05506842041015625	3.140301513671875	1.423765899658203	0.004082236289978027	3.0867197265625	1.332024719238281	0.003867201566696167
7	0.2000000000000002	3.212867431640625	1.226282730102539	0.2650940856933593	3.192797607421875	1.408013153076172	0.2606667175292969	3.185030517578125	1.554017517089844	0.2606441650390625	3.211913818359375	1.774827575683594	0.2679658508300781	3.194390869140625	1.739183166503906	0.2987414245605469	3.129879638671875	1.707152221679687	0.4263647155761719	3.149140869140625	1.426670318603516	0.4611524047851562	3.046323974609375	1.217400756835938	0.4146004943847656	3.06899267578125	1.122316833496094	0.4283616943359375	3.050755615234375	1.032485404968262	0.3661712951660156	3.061701904296875	1.092640350341797	0.3566253662109375	3.222454833984375	1.737238342285156	0.2357498779296875	3.272392333984375	1.705869140625	0.1145171661376953	3.3749287109375	1.439220184326172	0.07327217102050781	3.175171630859375	1.319823028564453	0.01151560211181641	3.17742236328125	1.214418731689453	0.02499045753479004
8	0.233333	3.209363525390625	1.22476286315918	0.2716946716308594	3.191431884765625	1.406218719482422	0.2671538696289062	3.18584326171875	1.551928466796875	0.2672613830566406	3.21095068359375	1.772446411132813	0.2701469421386719	3.1935615234375	1.737408325195313	0.3014694213867187	3.1262001953125	1.705543151855469	0.4271947937011719	3.144322021484375	1.425883117675781	0.4629904174804688	3.04404248046875	1.216410903930664	0.4151007080078125	3.06250830078125	1.120643104553223	0.4284911804199219	3.052926513671875	1.030239753723144	0.3657270812988281	3.056102294921875	1.084267082214355	0.366568115234375	3.22193505859375	1.734382934570312	0.2388635711669922	3.2725009765625	1.698490661621094	0.1195647659301758	3.3738935546875	1.431641479492187	0.0824256362915039	3.17541943359375	1.314662292480469	0.0147178544998169	3.17953369140625	1.209130493164063	0.02377493858337403
9	0.266667	3.207709716796875	1.224047302246094	0.2739352416992187	3.189244140625	1.405529632568359	0.2700157775878906	3.184067138671875	1.5513037109375	0.2709700927734375	3.210705810546875	1.771659729003906	0.2769460144042969	3.19231640625	1.736394165039063	0.3074600830078125	3.12362255859375	1.703846374511719	0.4323477172851563	3.140843505859375	1.423757141113281	0.4659642333984375	3.040297119140625	1.214985260009766	0.4152401733398438	3.059171142578125	1.118840316772461	0.4251702575683594	3.054135009765625	1.025259695053101	0.3666044921875	3.055743408203125	1.083465576171875	0.3668201904296875	3.222159423828125	1.733851928710938	0.2454921264648438	3.283240966796875	1.6990615234375	0.1308232116699219	3.374325927734375	1.428348083496094	0.09414488220214844	3.14969482421875	1.400364562988281	0.01377338886260986	3.083630859375	1.322424041748047	0.04214185333251953
10	0.3000000000000007	3.2037939453125	1.223438949584961	0.2835259704589844	3.18496923828125	1.404975799560547	0.279398681640625	3.179314208984375	1.550810485839844	0.2799857177734375	3.2065283203125	1.77127099609375	0.28319091796875	3.188826416015625	1.736318786621094	0.314504638671875	3.1232587890625	1.701574584960937	0.4405650024414062	3.133104248046875	1.420082977294922	0.4655809020996094	3.0388642578125	1.208140441894531	0.4153187561035157	3.04609912109375	1.110014755249023	0.4100409240722656	3.05876025390625	1.006425902366638	0.3735105285644531	3.055531494140625	1.076407501220703	0.3675594177246094	3.217130126953125	1.733120910644531	0.2518091735839844	3.271960205078125	1.696342468261719	0.1345477752685547	3.354892822265625	1.421318695068359	0.1122210388183594	3.18635302734375	1.265908386230469	0.04008137512207031	3.165973388671875	1.164038848876953	0.06159895706176758
11	0.3333330000000005	3.2017490234375	1.223332992553711	0.2866419982910156	3.184019775390625	1.404978332519531	0.2825198974609375	3.1790263671875	1.550835327148437	0.28318212890625	3.20579833984375	1.771337158203125	0.2870456848144531	3.18768359375	1.736318908691406	0.3180471496582031	3.118197265625	1.700958862304688	0.4418144836425781	3.13094482421875	1.419894470214844	0.4700802001953125	3.03884375	1.207902038574219	0.4162040100097656	3.041604248046875	1.109637969970703	0.4094802551269531	3.058932373046875	1.006415113925934	0.3738437194824219	3.055048095703125	1.074451766967773	0.3692903747558594	3.216944091796875	1.733241821289063	0.2557871398925781	3.27180224609375	1.694526489257812	0.1391656188964844	3.348853759765625	1.417766540527344	0.117264289855957	3.186878662109375	1.249803192138672	0.05970199966430664	3.1632294921875	1.146883453369141	0.06988822174072265
12	0.3666670000000005	3.201795654296875	1.223202133178711	0.2869052734375	3.18404736328125	1.404841827392578	0.282818359375	3.17908251953125	1.550695922851562	0.2835260009765625	3.205938232421875	1.771182678222656	0.2873457336425781	3.18782666015625	1.736176208496094	0.3183604125976562	3.1184541015625	1.70087158203125	0.442202880859375	3.131237548828125	1.419829895019531	0.4706058044433594	3.039134521484375	1.207786804199219	0.4169598999023437	3.0420009765625	1.109521598815918	0.4103345031738281	3.059477783203125	1.006355650901794	0.3746146545410156	3.055506591796875	1.074257118225098	0.3705479125976562	3.217053466796875	1.733079833984375	0.2560874633789063	3.271861572265625	1.694075500488281	0.1395427551269531	3.34873974609375	1.417180633544922	0.1188681411743164	3.18727880859375	1.248517547607422	0.06193601989746094	3.163602294921875	1.145649810791016	0.07254661560058594
13	0.4000000000000004	3.19649951171875	1.22328678894043	0.2961289672851563	3.181482177734375	1.405731781005859	0.2922115478515625	3.177704833984375	1.552064880371094	0.2926924743652344	3.2062490234375	1.773034912109375	0.295414306640625	3.188079345703125	1.738178161621094	0.3268075256347656	3.1176083984375	1.700437866210938	0.4498334045410156	3.119662841796875	1.418258819580078	0.4783088989257813	3.02535205078125	1.205939834594727	0.4264313049316406	3.042302490234375	1.11018448638916	0.4088043823242187	3.06836865234375	1.007512793064117	0.3759733276367188	3.051665771484375	1.076822509765625	0.3737171630859375	3.216876220703125	1.734612609863281	0.2641294860839844	3.27209765625	1.690237487792969	0.1492410583496094	3.332312744140625	1.407959075927734	0.1349036407470703	3.187732177734375	1.21988752746582	0.09207430267333984	3.175230224609375	1.114311683654785	0.08752232360839844
14	0.4333330000000002	3.193801025390625	1.222954635620117	0.3057335815429688	3.17730517578125	1.406161254882813	0.30112939453125	3.171731689453125	1.553158752441406	0.3008783264160156	3.204828857421875	1.7746083984375	0.3030308227539062	3.1863876953125	1.739954895019531	0.3348851318359375	3.117406982421875	1.702724670410156	0.4597607116699219	3.110354248046875	1.420300048828125	0.4974520263671875	3.005102783203125	1.211512420654297	0.4469115905761719	3.001585693359375	1.114189613342285	0.4274327392578125	3.060580078125	1.029248058319092	0.3859020080566406	3.050777099609375	1.085338569641113	0.3871943054199219	3.2142431640625	1.735785827636719	0.2714478454589844	3.26735888671875	1.688717163085937	0.1558580169677734	3.326443115234375	1.40458203125	0.1452229156494141	3.178813232421875	1.216180191040039	0.1079063720703125	3.20530029296875	1.11522925567627	0.1311957702636719
15	0.4666670000000002	3.194211181640625	1.222352630615234	0.3067500915527344	3.177173828125	1.405150299072266	0.30219189453125	3.1729609375	1.5519052734375	0.3027347717285157	3.205903076171875	1.772891174316406	0.3076979370117188	3.187114501953125	1.737958557128906	0.338881103515625	3.115387451171875	1.703110107421875	0.4625518798828125	3.108364013671875	1.421011138916016	0.4984454650878906	3.00501318359375	1.211988876342774	0.4471644287109375	3.016977783203125	1.115704376220703	0.4268856811523438	3.06041845703125	1.02108930015564	0.3877362060546875	3.0459951171875	1.085613357543945	0.3905919494628906	3.215699462890625	1.734491149902344	0.2758756103515625	3.269672119140625	1.689496032714844	0.1601672515869141	3.324470458984375	1.405215728759766	0.1463822631835938	3.168913330078125	1.223136001586914	0.113176155090332	3.194445556640625	1.121355751037598	0.132653564453125
16	0.5	3.190802001953125	1.221388793945313	0.3093407287597656	3.17551611328125	1.404244995117188	0.3042324829101563	3.172984375	1.550974487304687	0.3043474426269531	3.203884521484375	1.772185668945312	0.3076827697753906	3.185578857421875	1.737305419921875	0.3391739807128906	3.115361083984375	1.702102783203125	0.463531005859375	3.10535546875	1.420231506347656	0.4995069885253906	3.003267578125	1.209588104248047	0.4530488586425781	3.008372314453125	1.110938453674316	0.4453960876464844	3.05033544921875	1.017831056594849	0.4014536743164063	3.04747216796875	1.081884925842285	0.404195556640625	3.2138798828125	1.733683227539062	0.276082763671875	3.27266357421875	1.690102416992187	0.1622627716064453	3.322804931640625	1.404914245605469	0.1529168548583984	3.16129150390625	1.229586273193359	0.113224235534668	3.185443359375	1.127624885559082	0.1332481994628906
17	0.5333330000000007	3.19031689453125	1.219492050170898	0.313689453125	3.17437646484375	1.401777374267578	0.3078788146972656	3.17135546875	1.54810400390625	0.3075547790527344	3.200881591796875	1.768830810546875	0.3139704284667969	3.183143310546875	1.733455810546875	0.3450153503417969	3.11696533203125	1.693727783203125	0.4697582702636719	3.09666015625	1.413429656982422	0.5076235656738282	2.994002685546875	1.201255340576172	0.4746137390136719	2.9974609375	1.103046661376953	0.4642725830078125	3.055260009765625	1.012506902694702	0.4367684631347656	3.04138671875	1.07024308013916	0.4326043395996094	3.21076953125	1.730980407714844	0.2817731018066406	3.267110595703125	1.693191650390625	0.1651133575439453	3.324105712890625	1.409968963623047	0.1696937561035156	3.1721083984375	1.229026260375977	0.1223027801513672	3.19802783203125	1.128061279296875	0.1436036834716797
18	0.5666670000000007	3.19200341796875	1.220384414672852	0.3134460754394531	3.17691357421875	1.403225799560547	0.3086325073242188	3.173735595703125	1.5499111328125	0.3090071411132813	3.203701171875	1.771126892089844	0.3157024536132813	3.18560791015625	1.735694152832031	0.3466783752441406	3.1175341796875	1.698012390136719	0.4714635009765625	3.099947021484375	1.416920837402344	0.5100606079101563	2.99568115234375	1.205222595214844	0.4748576965332031	2.990874755859375	1.106457717895508	0.4689742736816406	3.053648193359375	1.019232711791992	0.4405688781738281	3.0452119140625	1.073711959838867	0.4314371948242188	3.213795654296875	1.733168273925781	0.2834991149902344	3.27087353515625	1.694099060058594	0.1672332305908203	3.325477783203125	1.409649444580078	0.1694503021240234	3.171414794921875	1.229375793457031	0.1231554183959961	3.19535498046875	1.127082588195801	0.1415546569824219
19	0.6000000000000005	3.19220703125	1.219396484375	0.3177953796386719	3.1756923828125	1.402089904785156	0.3137351684570313	3.171927001953125	1.548723937988281	0.3147594909667969	3.202510009765625	1.769839294433594	0.3201008911132813	3.1845126953125	1.734627746582031	0.3513643188476562	3.115325439453125	1.696834350585938	0.4754607543945312	3.09634765625	1.415915130615234	0.5141644897460937	2.991450439453125	1.20513053894043	0.4758678283691406	2.990209228515625	1.106302215576172	0.4696187744140625	3.05668310546875	1.019646614074707	0.4490800170898437	3.04427099609375	1.072676750183105	0.4459606323242187	3.212309326171875	1.731692810058594	0.2880473937988281	3.2699990234375	1.693099487304687	0.1719614715576172	3.324339599609375	1.408665313720703	0.1737591094970703	3.1614951171875	1.236642242431641	0.1264341049194336	3.1798759765625	1.132708999633789	0.1416088714599609
20	0.6333330000000004	3.193706298828125	1.219071426391602	0.3181142578125	3.176495361328125	1.401671539306641	0.3140467834472656	3.17151611328125	1.548248046875	0.3147917175292969	3.202975341796875	1.769134948730469	0.3225068359375	3.1844970703125	1.733720886230469	0.3532438659667969	3.114606201171875	1.697157104492188	0.4772870483398438	3.0969794921875	1.415954711914063	0.5142055053710938	2.99684375	1.202711242675781	0.4770240783691406	2.989090087890625	1.104139602661133	0.482322265625	3.059123779296875	1.022217876434326	0.4553024597167969	3.043838623046875	1.066862915039062	0.4524775085449219	3.212953369140625	1.731249267578125	0.2902127380371094	3.271816650390625	1.693673278808594	0.1744074401855469	3.32189111328125	1.408500396728516	0.1757017059326172	3.16104345703125	1.23575569152832	0.1245267105102539	3.182198974609375	1.132584182739258	0.1411026458740234
21	0.6666670000000003	3.190226318359375	1.217930786132813	0.3205534362792969	3.1723876953125	1.399625427246094	0.3168659362792969	3.169168701171875	1.545559020996094	0.3189640197753906	3.19662939453125	1.765953308105469	0.3261938781738281	3.1789033203125	1.730442626953125	0.3568807067871094	3.111663818359375	1.695051513671875	0.4819213256835937	3.0994580078125	1.414279144287109	0.513869140625	3.00319677734375	1.200372207641601	0.4773363342285156	2.984583740234375	1.103856513977051	0.4845680236816406	3.062694580078125	1.027534917831421	0.4670848999023438	3.04731982421875	1.062268093109131	0.4527388000488281	3.207174560546875	1.728363464355469	0.294103515625	3.266960693359375	1.692729370117187	0.1788875579833984	3.32140380859375	1.409720733642578	0.1796724395751953	3.167360595703125	1.233020248413086	0.1263751220703125	3.185949462890625	1.129498626708984	0.1404979553222656
22	0.7000000000000002	3.19415869140625	1.218608795166016	0.3247115173339844	3.17441357421875	1.401375579833984	0.3220733642578125	3.169063720703125	1.548236999511719	0.3244789428710937	3.19769482421875	1.770006958007813	0.3317806396484375	3.1801298828125	1.734267883300781	0.3628533325195312	3.11306689453125	1.697084838867188	0.4886366271972656	3.0982236328125	1.414156433105469	0.5174022827148438	3.0070400390625	1.195564468383789	0.4853016052246094	2.997190673828125	1.096832855224609	0.4866628723144531	3.071217041015625	1.014272748947143	0.476510986328125	3.049359619140625	1.056484943389893	0.4521616821289062	3.207717041015625	1.732179626464844	0.2992606811523438	3.2664951171875	1.695419067382812	0.1828119812011719	3.3238984375	1.411018005371094	0.1789816284179687	3.17034326171875	1.229653106689453	0.1330429229736328	3.19005322265625	1.124893356323242	0.1402928009033203
23	0.733333	3.193274658203125	1.218294982910156	0.324095458984375	3.17358837890625	1.401065307617188	0.3222147827148438	3.168573974609375	1.547909973144531	0.3255821533203125	3.1989541015625	1.769406921386719	0.3336119689941406	3.1811796875	1.733697326660156	0.3645937194824219	3.115138671875	1.69433154296875	0.4902421875	3.101414306640625	1.411167785644531	0.5169916381835937	3.00444580078125	1.19577555847168	0.4806158447265625	3.00044921875	1.096880096435547	0.4876306762695313	3.072125244140625	1.01262541103363	0.4749346313476562	3.050291748046875	1.057244873046875	0.4522827758789063	3.208607666015625	1.731621948242188	0.3009369812011718	3.266594970703125	1.695693359375	0.1838441772460938	3.32828125	1.41225439453125	0.1775325927734375	3.18074853515625	1.227043075561523	0.1274725494384766	3.200630126953125	1.123084259033203	0.1420131988525391
24	0.766667	3.193436279296875	1.218532516479492	0.324323974609375	3.173842041015625	1.401300262451172	0.3224908447265625	3.168884521484375	1.5481357421875	0.3258917846679688	3.19928955078125	1.769611572265625	0.3339722290039063	3.181495361328125	1.733901977539062	0.3649369201660156	3.115393798828125	1.694579833984375	0.4905550537109375	3.1016640625	1.411449401855469	0.5174411010742187	3.0046640625	1.196086883544922	0.4810838928222656	3.00076025390625	1.097179374694824	0.4878792114257812	3.073221923828125	1.013691358566284	0.4746580810546875	3.05050146484375	1.057637699127197	0.4523468017578125	3.208953857421875	1.731833129882812	0.3012984008789062	3.2670498046875	1.69587060546875	0.1842810211181641	3.328594970703125	1.412418853759766	0.1781020355224609	3.180924072265625	1.227376541137695	0.1279060821533203	3.199893310546875	1.123309700012207	0.1428330078125
25	0.8000000000000007	3.1933349609375	1.218237609863281	0.3271732177734375	3.174119873046875	1.4009501953125	0.32596484375	3.16964990234375	1.5477060546875	0.3299694213867188	3.1984052734375	1.769223022460938	0.3394675903320313	3.180764404296875	1.733222473144531	0.3701367797851562	3.113954345703125	1.696069580078125	0.4959462280273437	3.10890966796875	1.412957702636719	0.5243746337890625	3.014734375	1.1971142578125	0.4844707946777344	3.007273193359375	1.098285484313965	0.4877264709472656	3.06936279296875	1.007085233688354	0.4732478637695313	3.050841064453125	1.057070583343506	0.4516377258300781	3.208458984375	1.731730224609375	0.3066256713867188	3.2634697265625	1.69355859375	0.1889044647216797	3.325364501953125	1.410478942871094	0.1782181243896484	3.185806396484375	1.217651260375977	0.1352743225097656	3.2103935546875	1.115410331726074	0.1537778167724609
26	0.8333330000000005	3.194033935546875	1.219291458129883	0.3274183349609375	3.17588525390625	1.402364166259766	0.3261543273925781	3.171141357421875	1.549322692871094	0.3297326965332031	3.200720947265625	1.771019226074219	0.3396721801757813	3.18264990234375	1.735015380859375	0.370199951171875	3.114634521484375	1.696350708007813	0.4951398315429688	3.112052734375	1.41291259765625	0.5245159912109375	3.02423779296875	1.193883483886719	0.4855288391113281	3.009786376953125	1.095702499389648	0.4889720764160156	3.071090087890625	1.003568209648132	0.4759656982421875	3.050289794921875	1.051134078979492	0.4524261779785156	3.21092578125	1.733461730957031	0.306843505859375	3.268251708984375	1.695025146484375	0.1901048736572266	3.325211181640625	1.410426818847656	0.1818653259277344	3.184391357421875	1.218301467895508	0.1380447235107422	3.20847119140625	1.115421195983887	0.1543846588134766
27	0.8666670000000005	3.19419580078125	1.218491958618164	0.3276567993164062	3.175708740234375	1.401384735107422	0.326901123046875	3.170851806640625	1.548207397460938	0.331001953125	3.200459228515625	1.769715576171875	0.3410012817382813	3.182217041015625	1.733762634277344	0.3714197082519531	3.11310888671875	1.696618347167969	0.4960809326171875	3.1138125	1.413432189941406	0.5257659912109375	3.027386474609375	1.194133193969727	0.4863752746582031	3.016887451171875	1.095556579589844	0.4904693603515625	3.074450927734375	1.001430802106857	0.4755424499511719	3.0514384765625	1.051602981567383	0.4531728820800781	3.210818603515625	1.732169128417969	0.3082720031738281	3.267815185546875	1.692975463867187	0.1917507476806641	3.325975830078125	1.408931243896484	0.1813090667724609	3.187240234375	1.215873870849609	0.1360380096435547	3.212996826171875	1.113594116210938	0.1530163116455078
28	0.9000000000000004	3.19437646484375	1.218947509765625	0.3273879699707031	3.17694287109375	1.402069793701172	0.3269199523925782	3.172005126953125	1.548994567871094	0.3308330688476562	3.200756591796875	1.770805847167969	0.3399650573730469	3.182345703125	1.734920837402344	0.3704189758300781	3.111444580078125	1.696555969238281	0.493815185546875	3.116455078125	1.413614776611328	0.5270585327148437	3.03090478515625	1.193938171386719	0.4868854370117188	3.02070556640625	1.095292335510254	0.4916446228027344	3.0757802734375	0.9993110522627831	0.4787138977050781	3.052614990234375	1.050846912384033	0.4537891845703125	3.211560546875	1.73310302734375	0.3075068359375	3.270336181640625	1.691962951660156	0.1924427490234375	3.3244326171875	1.407047454833984	0.1788923492431641	3.1826142578125	1.217292327880859	0.1286112213134766	3.2117822265625	1.116541648864746	0.1492703399658203
29	0.9333330000000002	3.194705322265625	1.219892288208008	0.3269540405273437	3.1770634765625	1.403181671142578	0.3269483642578125	3.17183349609375	1.550240539550781	0.3310187377929688	3.2022158203125	1.772014282226563	0.3412533569335938	3.183869384765625	1.736023742675781	0.3717061157226563	3.11553564453125	1.695185485839844	0.4959320068359375	3.116800537109375	1.411464691162109	0.5250995483398437	3.035833984375	1.188894577026367	0.490272216796875	3.0218388671875	1.090501342773438	0.4909711303710937	3.084237060546875	0.998359210729599	0.4836109008789062	3.053089111328125	1.045340015411377	0.456551025390625	3.212427490234375	1.734409912109375	0.3084107360839844	3.27063720703125	1.69365283203125	0.1927629089355469	3.325160400390625	1.408496795654297	0.1797120361328125	3.18265380859375	1.219166641235351	0.1286045379638672	3.21197265625	1.118347259521484	0.1492737731933594
30	0.9666670000000002	3.19417041015625	1.219661041259766	0.3272358703613281	3.177027587890625	1.402731628417969	0.3270842895507812	3.172537109375	1.549601684570312	0.3312017211914062	3.202744384765625	1.771031066894531	0.3423199462890625	3.184346923828125	1.734973876953125	0.3725414123535156	3.11689794921875	1.694330932617187	0.4970625915527344	3.118175048828125	1.410908386230469	0.5250989379882812	3.038602294921875	1.188110870361328	0.4908824157714844	3.028598388671875	1.089378662109375	0.4919099731445313	3.08202734375	0.9917513208389283	0.4878646850585938	3.05930419921875	1.045080997467041	0.4601197204589844	3.21305908203125	1.733604797363281	0.309419921875	3.274072265625	1.694332336425781	0.1949381256103516	3.326161376953125	1.409293487548828	0.1790083160400391	3.181964111328125	1.222523895263672	0.1249584503173828	3.200297607421875	1.118802230834961	0.1429616394042969
31	1	3.195677978515625	1.217398330688477	0.3269956359863281	3.17785302734375	1.400048492431641	0.3264551696777344	3.173199951171875	1.546636596679687	0.3303746643066406	3.203074462890625	1.767657775878906	0.3418743591308594	3.185078857421875	1.731541687011719	0.3721054992675781	3.120415771484375	1.688517028808594	0.4969696350097656	3.118011474609375	1.405572998046875	0.5242062377929687	3.03960791015625	1.182516036987305	0.4922591247558594	3.02558349609375	1.08448070526123	0.4903075866699219	3.0850517578125	0.9906102266311646	0.4877721252441406	3.06030908203125	1.039804428100586	0.4595599365234375	3.21310400390625	1.730426147460937	0.308816650390625	3.271238037109375	1.692632873535156	0.1926589050292969	3.3299072265625	1.4093037109375	0.1794732971191406	3.18705908203125	1.222187026977539	0.1251209411621094	3.211486083984375	1.119508964538574	0.1404564208984375
32	1.033333000000001	3.196065185546875	1.217862045288086	0.3266129760742187	3.178207275390625	1.400613128662109	0.3260723876953125	3.173609375	1.547284118652344	0.3300585632324219	3.20372314453125	1.768349487304687	0.3424987182617187	3.1853662109375	1.732153747558594	0.3724638977050782	3.1189111328125	1.689045776367188	0.4964532165527344	3.113834228515625	1.406080688476562	0.5247597045898438	3.034702392578125	1.183119262695312	0.4929343566894531	3.023919677734375	1.084600051879883	0.4924818420410156	3.08665869140625	0.9928102717399597	0.4898376159667969	3.0621884765625	1.041103057861328	0.4598219909667969	3.214025634765625	1.731176879882812	0.3094144897460938	3.27271337890625	1.693849670410156	0.1932953491210938	3.33174755859375	1.410532623291016	0.1780463409423828	3.191106689453125	1.222009307861328	0.1222117538452148	3.216161376953125	1.120029251098633	0.1411806793212891
33	1.066667000000001	3.196956787109375	1.217475540161133	0.3278066711425781	3.178887451171875	1.400052368164062	0.3263226318359375	3.1739970703125	1.54661328125	0.3296064453125	3.20314013671875	1.767636413574219	0.3418829956054688	3.184984619140625	1.731407531738281	0.3718624572753906	3.12072021484375	1.688939697265625	0.4970812377929688	3.113477783203125	1.406177429199219	0.5246378784179687	3.027255126953125	1.186275482177734	0.4914152526855469	3.024609375	1.087294097900391	0.492967529296875	3.08566650390625	0.9945172443389892	0.4893388671875	3.059205078125	1.045467720031738	0.4607872619628906	3.213563232421875	1.73052001953125	0.3088360290527344	3.27373876953125	1.69405078125	0.1933341674804687	3.3348310546875	1.411287719726563	0.1805272979736328	3.1901630859375	1.225904922485352	0.1253104476928711	3.212445556640625	1.123570426940918	0.1453192596435547
34	1.100000000000001	3.196387939453125	1.217268753051758	0.3279232482910156	3.178228759765625	1.399811126708984	0.3265509033203125	3.173201171875	1.546345031738281	0.3298889465332031	3.2021767578125	1.767351623535156	0.342277587890625	3.184104248046875	1.731090759277344	0.3722564697265625	3.120151123046875	1.688432434082031	0.4975450134277344	3.1134677734375	1.405682250976563	0.5249459838867188	3.0276220703125	1.185659164428711	0.4917946166992188	3.02481640625	1.086695259094238	0.4932752075195312	3.085254150390625	0.993532940864563	0.4896441650390625	3.0598564453125	1.044959827423096	0.4604795837402344	3.212573486328125	1.730273498535156	0.3091906433105469	3.2720078125	1.693635986328125	0.1933811645507812	3.331275390625	1.410556304931641	0.1799501800537109	3.185453369140625	1.225924591064453	0.1254083633422852	3.20613037109375	1.122946807861328	0.1436834259033203
35	1.133333	3.196196533203125	1.217350143432617	0.3267627868652344	3.179160888671875	1.399759185791016	0.3260868530273437	3.17468310546875	1.546105102539062	0.3298501892089844	3.203146240234375	1.766934753417969	0.3411794128417969	3.185308349609375	1.730805480957031	0.3713443298339844	3.1202998046875	1.688149169921875	0.4958584289550781	3.115302978515625	1.406109619140625	0.526791259765625	3.026639892578125	1.187839202880859	0.4918050842285156	3.0229013671875	1.089042251586914	0.4900771484375	3.086888671875	0.9983897433280945	0.4900769958496094	3.0575078125	1.047551467895508	0.4592251281738281	3.213479736328125	1.729792663574219	0.30824853515625	3.271440185546875	1.692314880371094	0.1921716461181641	3.329515869140625	1.409291625976562	0.1808139953613281	3.186425048828125	1.222827209472656	0.1266987915039063	3.21185107421875	1.121294929504395	0.1462018737792969
36	1.166667	3.197174072265625	1.217781204223633	0.32687841796875	3.179221923828125	1.400154113769531	0.3256213684082031	3.17520751953125	1.546554626464844	0.32948193359375	3.2040400390625	1.767343139648438	0.3419306335449219	3.185805419921875	1.731131469726563	0.3717829284667969	3.119365234375	1.688765258789062	0.4956905212402344	3.116072509765625	1.406423370361328	0.5248160400390625	3.028568115234375	1.188015350341797	0.4873742980957032	3.022265625	1.089359191894531	0.490671142578125	3.08489111328125	0.9977298007011414	0.4893631591796875	3.057301025390625	1.045956211090088	0.4589547729492188	3.214637939453125	1.730289184570313	0.3089613037109375	3.27303173828125	1.693408508300781	0.1928634643554688	3.331651123046875	1.410447448730469	0.1805941162109375	3.1905419921875	1.222353576660156	0.1265943908691406	3.214805419921875	1.120769424438476	0.1474361724853516
37	1.2	3.19855712890625	1.219008026123047	0.3265899353027344	3.18205224609375	1.401824493408203	0.3266996154785156	3.176495849609375	1.548421081542969	0.3303530883789063	3.203109375	1.769875610351562	0.3424869384765625	3.185280517578125	1.733455505371094	0.3724701843261718	3.1187001953125	1.688926879882813	0.4958294372558594	3.10968115234375	1.406264129638672	0.5251856079101562	3.022939453125	1.187111526489258	0.4878249816894532	3.019904052734375	1.088117790222168	0.4904449462890625	3.084059326171875	0.9973423554897308	0.48842431640625	3.055209228515625	1.045827903747559	0.459349853515625	3.214043212890625	1.732830261230469	0.3094889831542968	3.269810791015625	1.6948798828125	0.1921921539306641	3.330629150390625	1.412211944580078	0.1740504302978516	3.193125244140625	1.218682830810547	0.1289078826904297	3.2167138671875	1.116281524658203	0.1472740020751953
38	1.233333	3.1957548828125	1.217424819946289	0.3267928466796875	3.179505859375	1.399396911621094	0.326415771484375	3.175427001953125	1.545347839355469	0.3301978149414063	3.201151611328125	1.76587353515625	0.3418540954589844	3.183493896484375	1.729625793457031	0.371749267578125	3.11788134765625	1.689308044433594	0.4962468872070313	3.112930908203125	1.407908020019531	0.5257769775390625	3.026220947265625	1.190234283447266	0.4868825073242187	3.015499755859375	1.092265243530274	0.4901715698242187	3.079534423828125	1.002072431087494	0.4871819763183594	3.055806884765625	1.048322341918945	0.4583255310058594	3.21219873046875	1.728972534179688	0.3091002197265625	3.269247802734375	1.695568481445312	0.1917694854736328	3.328830810546875	1.413851379394531	0.1767149810791016	3.19651416015625	1.219122512817383	0.1274856338500976	3.21358544921875	1.116229125976562	0.1473466033935547
39	1.266667	3.1966162109375	1.217467010498047	0.326467529296875	3.179932861328125	1.399304412841797	0.3260063171386719	3.1757861328125	1.545171142578125	0.3300340270996094	3.201556884765625	1.765546264648437	0.3422234191894531	3.1837216796875	1.729274047851562	0.3719391784667969	3.1177294921875	1.688837829589844	0.49610791015625	3.11147509765625	1.407630523681641	0.5258193969726562	3.021899169921875	1.191510101318359	0.4855344543457031	3.01612548828125	1.09321418762207	0.4897991943359375	3.075747802734375	1.000104404985905	0.4871209411621094	3.048046142578125	1.049739906311035	0.4556195068359375	3.212759521484375	1.728716918945313	0.3094822082519531	3.269385498046875	1.696024536132812	0.1918267059326172	3.328510498046875	1.414352478027344	0.1769888763427734	3.196759765625	1.219780792236328	0.1262532806396484	3.209631103515625	1.116222770690918	0.1455227508544922
40	1.300000000000001	3.19559033203125	1.217470657348633	0.3266641845703125	3.179241943359375	1.399432525634766	0.3263704223632812	3.17290966796875	1.545319702148438	0.3293949890136719	3.1984609375	1.765869873046875	0.340934814453125	3.18044775390625	1.729677490234375	0.3706838989257812	3.115367919921875	1.689791931152344	0.4955982055664063	3.111083740234375	1.408399108886719	0.5252793579101562	3.024317626953125	1.190811477661133	0.4860410461425781	3.015279296875	1.092687660217285	0.4897233581542969	3.06620263671875	0.9946701154708862	0.4831436157226562	3.049003173828125	1.048853092193603	0.4557939758300781	3.20990869140625	1.72890771484375	0.3083888244628906	3.268091064453125	1.692057495117187	0.1926583709716797	3.328044921875	1.410625579833984	0.174176513671875	3.19298583984375	1.217389739990234	0.1265470962524414	3.208401611328125	1.11398104095459	0.1450334777832031
41	1.333333000000001	3.1953876953125	1.215598617553711	0.3249319458007813	3.179624267578125	1.397549591064453	0.3255509338378906	3.1758662109375	1.543434692382812	0.3301724243164063	3.1997255859375	1.764180725097656	0.3400252990722656	3.182090576171875	1.728079772949219	0.3700821228027344	3.1157333984375	1.689209045410156	0.4945860290527344	3.11275732421875	1.408075866699219	0.5259331665039062	3.0260693359375	1.190857055664063	0.4849992980957031	3.015618408203125	1.092848419189453	0.4864429626464844	3.063863037109375	0.9937651677131653	0.4769224243164062	3.046490234375	1.049632415771484	0.4469980773925781	3.211358642578125	1.72708447265625	0.3077248229980469	3.27008642578125	1.691393859863281	0.1919594116210938	3.328581298828125	1.409734832763672	0.173777099609375	3.19328955078125	1.217087738037109	0.1248495178222656	3.212134765625	1.113830223083496	0.1405950469970703
42	1.366667000000001	3.193607421875	1.214952453613281	0.3249790649414063	3.178037353515625	1.396844970703125	0.3259270935058594	3.17248681640625	1.542627197265625	0.3301155090332031	3.19677685546875	1.763219909667969	0.340328857421875	3.1787265625	1.727164855957031	0.37015966796875	3.111762451171875	1.68897509765625	0.4944801330566406	3.1129970703125	1.407909149169922	0.5255199584960938	3.028302978515625	1.189688735961914	0.4863302307128906	3.015548828125	1.092024475097656	0.4834639587402344	3.054519287109375	0.9887776966094971	0.4765876159667969	3.035513427734375	1.048660842895508	0.4493748474121094	3.208670166015625	1.726123413085938	0.3081556396484375	3.26641845703125	1.688915954589844	0.192437744140625	3.32451318359375	1.407478424072266	0.1715773620605469	3.19062060546875	1.214866943359375	0.1192531127929688	3.204559326171875	1.110806579589844	0.1345267639160156
43	1.4	3.193164794921875	1.211670989990234	0.3240054016113281	3.17891552734375	1.393338623046875	0.3261100769042969	3.173212890625	1.538848083496094	0.3305950317382813	3.197044921875	1.759053405761719	0.34168359375	3.17891943359375	1.722930541992187	0.37123681640625	3.109232421875	1.684786682128906	0.493758056640625	3.10946142578125	1.404269256591797	0.5252345581054687	3.025424560546875	1.186569732666016	0.4843080749511719	3.010355712890625	1.089443824768066	0.4805115661621094	3.044498046875	0.9847390127182006	0.473169189453125	3.03548193359375	1.045460327148438	0.4485066223144532	3.20915576171875	1.722152709960938	0.3095063781738281	3.266196044921875	1.686259887695313	0.1932992706298828	3.32820556640625	1.406114532470703	0.1733572692871094	3.194212646484375	1.213844223022461	0.1219920806884766	3.201623291015625	1.109071701049805	0.1355643310546875
44	1.433333	3.191082275390625	1.208998153686524	0.3240378112792969	3.176747802734375	1.390865783691406	0.3257185974121094	3.17000390625	1.53651416015625	0.3294208374023437	3.194394287109375	1.756959899902344	0.3393694152832031	3.176296142578125	1.720978515625	0.3692044677734375	3.10924072265625	1.683780822753906	0.4936625671386718	3.114690673828125	1.403021331787109	0.5253118896484374	3.024749755859375	1.188636993408203	0.478359375	3.014463623046875	1.091757934570313	0.4640416870117188	3.0318603515625	0.983211950302124	0.4528697814941406	3.020564453125	1.056777030944824	0.4201981201171875	3.206299560546875	1.719838806152344	0.3072815246582031	3.2659658203125	1.685908569335937	0.1916328582763672	3.32885888671875	1.405470611572265	0.1741258850097656	3.1920166015625	1.215137557983399	0.1218253402709961	3.1955712890625	1.109771621704102	0.1330781097412109
45	1.466667	3.191818359375	1.20211067199707	0.3243682250976562	3.179400634765625	1.38392739868164	0.3275224914550781	3.172532470703125	1.529422180175781	0.3316085205078125	3.195156494140625	1.749910095214844	0.3400110168457031	3.1772666015625	1.714040588378906	0.3700264282226562	3.107931884765625	1.673801879882812	0.492105224609375	3.107920654296875	1.393234497070313	0.5235513916015625	3.0208642578125	1.177540664672851	0.478318359375	3.010678955078125	1.080580780029297	0.4651601257324219	3.0218955078125	0.9713405513763428	0.4538701477050781	3.0144716796875	1.042211437225342	0.4354719543457031	3.207434326171875	1.712685485839844	0.3082599487304687	3.2650439453125	1.677591125488281	0.1920644989013672	3.328511962890625	1.397638366699219	0.1733659820556641	3.18980029296875	1.208624237060547	0.1222584991455078	3.19229833984375	1.103214988708496	0.1323935394287109
46	1.5	3.189341796875	1.197218780517578	0.3240930480957031	3.17673974609375	1.378851104736328	0.3271627502441406	3.169728515625	1.524200622558594	0.3312543334960937	3.192962646484375	1.744403625488281	0.3399161682128906	3.17469677734375	1.708618957519531	0.3697265319824219	3.105310546875	1.671567993164063	0.4926169738769531	3.108686767578125	1.391280151367188	0.523974609375	3.021525634765625	1.176196685791016	0.4772370300292968	3.0041083984375	1.08047875213623	0.4632910766601562	3.019474609375	0.9719729423522949	0.4508816833496094	3.01114892578125	1.043686477661133	0.4201812133789062	3.20540283203125	1.707182250976563	0.3083006591796875	3.264677734375	1.674274841308594	0.192450439453125	3.327219482421875	1.394595153808594	0.1709459228515625	3.1892255859375	1.206490203857422	0.1157698745727539	3.19172021484375	1.101190338134766	0.1259943084716797
47	1.533333000000001	3.188641357421875	1.194928314208984	0.3259125061035156	3.176070556640625	1.376527160644531	0.3281745910644531	3.167769287109375	1.521802917480469	0.3308908996582031	3.1913125	1.741935974121094	0.3390006103515625	3.1731484375	1.706242980957031	0.3689609375	3.10594189453125	1.669305480957031	0.4930460510253906	3.10550634765625	1.388961853027344	0.523406494140625	3.01408740234375	1.175798202514649	0.4763218688964844	3.000332763671875	1.079490982055664	0.4625212707519532	3.012527099609375	0.9706367263793946	0.4498986206054688	3.007890625	1.043048053741455	0.4193609619140625	3.203552490234375	1.704645874023437	0.307408935546875	3.262738037109375	1.670577453613281	0.1918895874023437	3.329960693359375	1.391980773925781	0.1714784088134766	3.18504638671875	1.209950057983398	0.1139895477294922	3.18404638671875	1.104311889648437	0.11969580078125
48	1.566667000000001	3.186342529296875	1.195533981323242	0.3242769165039063	3.17360400390625	1.376959136962891	0.3248656311035156	3.1665205078125	1.522170715332031	0.3268980102539062	3.19009375	1.742063537597656	0.3356124877929688	3.171813232421875	1.706341613769531	0.3653868408203125	3.10276220703125	1.66853857421875	0.4880255432128906	3.103141845703125	1.389234771728516	0.5247847900390625	3.018931884765625	1.172019180297851	0.4843896179199219	2.99587451171875	1.077890693664551	0.4687568054199219	3.01163232421875	0.9693705139160156	0.4583155822753906	3.00561669921875	1.039354278564453	0.42880810546875	3.202434326171875	1.704878784179688	0.3040128784179688	3.262083740234375	1.670735900878906	0.1889044036865234	3.328765869140625	1.392060363769531	0.171970947265625	3.18534375	1.209266510009766	0.114121940612793	3.1847685546875	1.103796630859375	0.1209989471435547
49	1.600000000000001	3.181958251953125	1.19544596862793	0.3241039123535156	3.169595703125	1.376788818359375	0.3247978210449219	3.16285986328125	1.521928955078125	0.326953857421875	3.187170654296875	1.741621215820313	0.3353672180175781	3.16913525390625	1.705977661132812	0.3653345947265625	3.1034931640625	1.669018981933594	0.4899838256835938	3.1018603515625	1.389628967285156	0.5247199096679688	3.008109130859375	1.176852310180664	0.48257373046875	2.99598291015625	1.080356712341309	0.4696758728027344	3.0132734375	0.9716639595031739	0.4671241760253906	3.00314453125	1.0436764793396	0.4331289978027344	3.19903271484375	1.704419128417969	0.3036523742675781	3.25852001953125	1.668363708496094	0.1891371612548828	3.31771337890625	1.388227020263672	0.1713791198730469	3.17401318359375	1.2055830078125	0.1143386764526367	3.176639892578125	1.100172203063965	0.1206595993041992
50	1.633333	3.179254150390625	1.199273071289062	0.3223497009277344	3.166140625	1.380852508544922	0.3235198974609375	3.157322998046875	1.526119812011719	0.32525732421875	3.185394287109375	1.7456982421875	0.3342362060546875	3.167175048828125	1.71016796875	0.3643600463867188	3.10242724609375	1.672546142578125	0.489550048828125	3.09749853515625	1.392591400146484	0.52306298828125	3.00611181640625	1.177820831298828	0.4838134155273437	2.994983642578125	1.080509674072266	0.4759169921875	3.011455078125	0.9715844993591308	0.4806539611816406	3.0062099609375	1.043458530426025	0.4345814514160156	3.196210205078125	1.708385314941406	0.3021519775390625	3.252890380859375	1.670820861816406	0.1864528961181641	3.313542724609375	1.390311218261719	0.1724838409423828	3.16908984375	1.20706120300293	0.1177253570556641	3.178118896484375	1.101773826599121	0.1229306411743164
51	1.666667	3.172499755859375	1.206459762573242	0.32080859375	3.15917529296875	1.388988800048828	0.3224883117675781	3.149439453125	1.53497119140625	0.3242689208984375	3.18068359375	1.755089477539062	0.3375905151367187	3.162071044921875	1.719009094238281	0.3672586364746094	3.100514892578125	1.677912353515625	0.49386279296875	3.0983740234375	1.396036560058594	0.5240285034179688	3.0002939453125	1.18328547668457	0.4824115600585938	2.987467529296875	1.085380271911621	0.4794998168945312	3.021587890625	0.9800115814208984	0.4840924987792969	3.006293701171875	1.044700614929199	0.4336347045898438	3.1908564453125	1.718101013183594	0.3045143737792969	3.245638916015625	1.67746875	0.1881115417480469	3.3095830078125	1.39627685546875	0.1713635406494141	3.166561767578125	1.209397232055664	0.1196134262084961	3.1724384765625	1.103533065795898	0.1280660705566406
52	1.7	3.16976220703125	1.208623809814453	0.3188849487304687	3.15572705078125	1.391596160888672	0.3214140319824219	3.14538623046875	1.537932250976562	0.3238417663574219	3.177789306640625	1.758451354980469	0.3380250549316406	3.15956591796875	1.722144714355469	0.3678934936523438	3.098558837890625	1.681429077148437	0.4953528747558594	3.09525048828125	1.398382568359375	0.521548583984375	3.000419921875	1.182672698974609	0.4840805053710938	2.98365283203125	1.085352104187012	0.4918198852539062	2.943852783203125	0.9815823879241944	0.4936980895996094	3.008841796875	1.04274755859375	0.4454223022460937	3.187212646484375	1.721542419433594	0.3044278869628906	3.23879833984375	1.682949523925781	0.1854666748046875	3.30382470703125	1.401067687988281	0.1708592987060547	3.16534814453125	1.210032913208008	0.1188221740722656	3.17125	1.103894546508789	0.1275121841430664
53	1.733333	3.168179443359375	1.211392349243164	0.3181933288574219	3.15214208984375	1.394823516845703	0.318411865234375	3.141085205078125	1.541608215332031	0.3193927917480469	3.17610400390625	1.762468017578125	0.3336448974609375	3.157519287109375	1.726228454589844	0.3636521301269531	3.097481689453125	1.686071472167969	0.4923027038574219	3.09311474609375	1.402694122314453	0.5242921142578125	2.992316162109375	1.188482833862305	0.4888541259765625	2.96818994140625	1.092180633544922	0.4934154968261719	2.91467431640625	0.9945050849914551	0.4876943054199219	3.0123193359375	1.04651314163208	0.4467650756835937	3.1850302734375	1.725356506347656	0.2998825378417969	3.239010986328125	1.685883605957031	0.1817688903808594	3.29617822265625	1.401096405029297	0.1728095397949219	3.15453271484375	1.211057662963867	0.1219728012084961	3.17029345703125	1.105502197265625	0.1297386779785156
54	1.766667	3.1650234375	1.215133392333984	0.3169854736328125	3.14693505859375	1.397286651611328	0.3178764038085938	3.136366943359375	1.543224304199219	0.3203485412597656	3.17060546875	1.76300537109375	0.3324063720703125	3.15263623046875	1.727145202636719	0.3627440185546875	3.091820556640625	1.691020751953125	0.4912351684570312	3.09451708984375	1.409496612548828	0.5248619995117187	2.991364990234375	1.198536987304688	0.4862839660644531	2.990794677734375	1.100932922363281	0.4709665222167969	3.020486572265625	0.9947698192596436	0.4827781066894531	3.00362841796875	1.064624275207519	0.4449910583496094	3.179175537109375	1.725886596679687	0.2990114135742187	3.23045361328125	1.68543359375	0.1809370727539062	3.289822021484375	1.403179595947265	0.1644253387451172	3.1507373046875	1.210465194702149	0.1245251312255859	3.165734375	1.105481224060059	0.1329053344726563
55	1.800000000000001	3.164828125	1.215162796020508	0.3169518432617188	3.146785888671875	1.397321899414063	0.3178473815917969	3.136264892578125	1.543263793945313	0.3203282165527344	3.170605224609375	1.7630263671875	0.33246240234375	3.152614990234375	1.727164489746094	0.3627861022949219	3.091752685546875	1.69104638671875	0.4912581481933594	3.094226318359375	1.40951220703125	0.524834228515625	2.990888427734375	1.198657104492187	0.4861721801757812	2.9901474609375	1.101063247680664	0.470792724609375	3.019926025390625	0.9949390888214111	0.4827417907714844	3.0029970703125	1.064780670166016	0.4446463928222656	3.179162841796875	1.725914245605469	0.2990563049316406	3.230361083984375	1.6855400390625	0.1809191741943359	3.28937939453125	1.403243255615234	0.1638580017089844	3.149916259765625	1.210851379394531	0.123712287902832	3.1647265625	1.105791404724121	0.1314577178955078
56	1.833333000000001	3.162060546875	1.21273860168457	0.3206323852539062	3.144776123046875	1.394875823974609	0.3217081604003906	3.12937158203125	1.540328857421875	0.3218385009765625	3.167705322265625	1.759391906738281	0.3324736022949219	3.14948095703125	1.724011413574219	0.3631780090332031	3.088745849609375	1.687793273925781	0.4915961608886719	3.08389111328125	1.40607080078125	0.5219509887695313	2.984821044921875	1.192381500244141	0.48882568359375	2.979808349609375	1.095983085632324	0.4679967041015625	3.014016357421875	0.9908979682922363	0.4761336975097656	3.0003408203125	1.059860870361328	0.4369157104492187	3.17518115234375	1.722000122070312	0.2991592102050781	3.225963623046875	1.682782470703125	0.1805330810546875	3.27994091796875	1.400313537597656	0.1544971618652344	3.143807861328125	1.206400970458984	0.1111102981567383	3.161091796875	1.102308868408203	0.1242031402587891
57	1.866667000000001	3.159365966796875	1.210689865112305	0.3187621765136719	3.141574951171875	1.393051483154297	0.3200356140136719	3.126166748046875	1.538723022460938	0.3205025939941406	3.167683837890625	1.757487060546875	0.3322487487792969	3.149018798828125	1.722145446777344	0.3628558044433594	3.090010986328125	1.686604919433594	0.4925126342773438	3.0844765625	1.404450378417969	0.5226907958984375	2.983372802734375	1.191056289672852	0.4913005065917969	2.976539306640625	1.094751876831055	0.4698638305664062	3.00579833984375	0.9880383758544922	0.478356201171875	2.992040771484375	1.059958160400391	0.4371289367675781	3.17454833984375	1.72012255859375	0.2986583557128906	3.2245908203125	1.679212524414063	0.1800603332519531	3.27783642578125	1.396337982177734	0.1522001342773437	3.13257080078125	1.208910949707031	0.1079384384155273	3.14955712890625	1.104245056152344	0.1177170257568359
58	1.9	3.157729736328125	1.207708801269531	0.3188025207519531	3.140724365234375	1.389952484130859	0.3203102722167969	3.125558837890625	1.535496520996094	0.3207811279296875	3.16695654296875	1.754024475097656	0.3329425964355469	3.148197998046875	1.718679626464844	0.3634024658203125	3.088130126953125	1.683127014160156	0.4923951110839844	3.08315771484375	1.401323547363281	0.5231751708984375	2.98531884765625	1.186531204223633	0.4928710327148437	2.97394287109375	1.090434310913086	0.4729603271484375	3.0010537109375	0.9834989604949951	0.4839257507324219	2.988468994140625	1.053633651733398	0.4421849365234375	3.17394873046875	1.716740844726563	0.2993681335449219	3.2239375	1.676341125488281	0.1807321624755859	3.27517431640625	1.393701599121094	0.1499852600097656	3.12953955078125	1.207269119262695	0.1041304016113281	3.146758056640625	1.102727729797363	0.1136274566650391
59	1.933333	3.157435302734375	1.207405197143555	0.3186764526367187	3.1404833984375	1.389666961669922	0.3201553649902344	3.12535986328125	1.535225830078125	0.3206026000976562	3.1669404296875	1.753729919433594	0.3328523864746094	3.14811474609375	1.718393676757813	0.3632864990234375	3.0875458984375	1.682894104003906	0.4920709228515625	3.081450439453125	1.401067504882813	0.5226192016601563	2.982796875	1.18671337890625	0.4917276000976563	2.97078759765625	1.090689727783203	0.4718011169433594	2.9970478515625	0.9835351924896241	0.4827752990722656	2.98486962890625	1.053737396240234	0.4413226013183594	3.1739384765625	1.716443664550781	0.2992766418457031	3.2239248046875	1.676067993164063	0.1806206970214844	3.274616455078125	1.393357055664062	0.1494390869140625	3.12848486328125	1.207368057250977	0.1032754364013672	3.145323974609375	1.102708267211914	0.1122156143188477
60	1.966667	3.157390380859375	1.207386367797852	0.3186507873535157	3.140438720703125	1.389650177001953	0.3201336975097656	3.125311767578125	1.535210266113281	0.3205823974609375	3.166896484375	1.753714782714844	0.3328553161621094	3.148067138671875	1.718375915527344	0.3632850036621094	3.0874521484375	1.682864562988281	0.4920462341308594	3.08125244140625	1.40102978515625	0.5225267333984375	2.98250537109375	1.186730529785156	0.49153369140625	2.97041552734375	1.090724281311035	0.471566650390625	2.996552978515625	0.9835326595306396	0.4824850158691406	2.98450244140625	1.05377307510376	0.4410528259277344	3.173896484375	1.716431030273438	0.2992764587402344	3.22387255859375	1.676075622558594	0.1806076507568359	3.27450830078125	1.393362976074219	0.1493222808837891	3.1283203125	1.207426895141602	0.103110466003418	3.1451552734375	1.10275634765625	0.1119459762573242
61	2	3.15738818359375	1.207385696411133	0.318650146484375	3.140436767578125	1.389649566650391	0.3201329650878906	3.12531005859375	1.535209777832031	0.3205816650390625	3.166895751953125	1.753714111328125	0.3328552856445313	3.148066162109375	1.718375183105469	0.3632848205566406	3.087448974609375	1.682863830566406	0.492045166015625	3.081242919921875	1.401028747558594	0.5225230712890625	2.982490478515625	1.186732482910156	0.49152587890625	2.970396484375	1.090727081298828	0.4715570983886719	2.99652734375	0.9835335769653321	0.4824728698730469	2.98447900390625	1.053776554107666	0.4410426025390625	3.173895751953125	1.716430419921875	0.2992763366699219	3.223870361328125	1.676075256347656	0.180606689453125	3.274498291015625	1.393361602783203	0.1493172302246094	3.128302490234375	1.207431777954102	0.1031043395996094	3.145130859375	1.102759910583496	0.1119372711181641
62	2.033333000000001	3.15738818359375	1.207385696411133	0.318650146484375	3.140436767578125	1.389649566650391	0.3201329650878906	3.12531005859375	1.535209777832031	0.3205816650390625	3.166895751953125	1.753714111328125	0.3328552856445313	3.148066162109375	1.718375183105469	0.3632848205566406	3.087448974609375	1.682863830566406	0.492045166015625	3.081242919921875	1.401028747558594	0.5225230712890625	2.982490478515625	1.186732482910156	0.49152587890625	2.970396484375	1.090727081298828	0.4715570983886719	2.99652734375	0.9835335769653321	0.4824728698730469	2.98447900390625	1.053776554107666	0.4410426025390625	3.173895751953125	1.716430419921875	0.2992763366699219	3.223870361328125	1.676075256347656	0.180606689453125	3.274498291015625	1.393361602783203	0.1493172302246094	3.128302490234375	1.207431777954102	0.1031043395996094	3.145130859375	1.102759910583496	0.1119372711181641
63	2.066667000000001	3.146511474609375	1.206619354248047	0.3185196228027344	3.130095458984375	1.390512664794922	0.3183708801269531	3.117617431640625	1.537582580566406	0.3185423278808594	3.155414306640625	1.758720397949219	0.3306874389648438	3.13731201171875	1.722719604492188	0.3614952392578125	3.076412109375	1.683042785644531	0.4903435363769531	3.07402001953125	1.398680084228516	0.520575439453125	2.960623291015625	1.192232971191406	0.4744119567871094	2.950173583984375	1.095004333496094	0.4552435607910156	2.989522216796875	0.9915123062133789	0.4708967895507812	2.98205029296875	1.055915885925293	0.423084228515625	3.16296923828125	1.721261596679688	0.2967676696777344	3.212653076171875	1.679593322753906	0.1771138000488281	3.253625732421875	1.392908172607422	0.1448897247314453	3.08500830078125	1.224168930053711	0.09827030944824219	3.07734521484375	1.117296844482422	0.1039078674316406
64	2.100000000000001	3.141582763671875	1.214654998779297	0.316012939453125	3.124563232421875	1.39847509765625	0.3188273010253906	3.110101318359375	1.54535400390625	0.320691162109375	3.147154296875	1.76643115234375	0.3359140930175781	3.129900390625	1.729804443359375	0.3664713745117187	3.0760185546875	1.686165588378906	0.4971544189453125	3.07726123046875	1.400878784179687	0.517016357421875	2.95470849609375	1.20175456237793	0.4627702026367188	2.961301513671875	1.102589431762695	0.4554779357910156	2.9931767578125	0.9954660758972168	0.4590726928710938	2.98081396484375	1.066564010620117	0.4158074340820312	3.154127685546875	1.729612182617188	0.3011778564453125	3.197581298828125	1.6916875	0.17790625	3.25529248046875	1.407928741455078	0.1453672332763672	3.091466552734375	1.232720153808594	0.1060839309692383	3.061434814453125	1.129755981445312	0.1030831451416016
65	2.133333	3.139767822265625	1.219517837524414	0.3164795227050781	3.123649169921875	1.403652069091797	0.3194039611816406	3.108222412109375	1.550627197265625	0.3206547546386719	3.148919189453125	1.771331237792969	0.3361845092773437	3.130880126953125	1.734939392089844	0.3666756896972656	3.074644287109375	1.692558471679688	0.4969925842285156	3.079362060546875	1.407243591308594	0.5207615966796875	2.95472314453125	1.210141525268555	0.4626746520996094	2.9442744140625	1.113369819641113	0.4407295227050781	2.979708984375	1.008147910118103	0.4262803344726562	2.9838232421875	1.075958229064941	0.4040093078613281	3.155464599609375	1.7343671875	0.3014238891601563	3.199228515625	1.693297180175781	0.1790828857421875	3.250476318359375	1.408195556640625	0.1442372741699219	3.0865595703125	1.233168869018555	0.102683708190918	3.0610576171875	1.128810165405273	0.103473030090332
66	2.166667	3.1381669921875	1.22488166809082	0.3141727905273438	3.11967236328125	1.408747985839844	0.3175518798828125	3.105070068359375	1.555756958007813	0.3203341674804687	3.141779541015625	1.777164428710937	0.3351268920898438	3.12411962890625	1.74061572265625	0.3656354370117187	3.06930419921875	1.703353942871094	0.4980714416503906	3.082038818359375	1.418574645996094	0.5244915771484375	2.95272802734375	1.225588958740234	0.4630858459472657	2.93890771484375	1.128166229248047	0.44667236328125	2.97858740234375	1.025475658416748	0.4263929443359375	2.9801962890625	1.090522842407227	0.4044636535644531	3.149263427734375	1.740163208007813	0.3006109313964844	3.197768798828125	1.698370483398437	0.1803504180908203	3.24297509765625	1.412939727783203	0.1406565551757812	3.0804873046875	1.235449981689453	0.1045799102783203	3.066749755859375	1.128923034667969	0.1039125747680664
67	2.2	3.136259033203125	1.227438598632812	0.3152802734375	3.118541259765625	1.411729797363281	0.3180784301757812	3.10521435546875	1.559133972167969	0.3206736450195313	3.14076953125	1.781252319335938	0.3337746887207031	3.123349365234375	1.744764953613281	0.3646470031738281	3.062844970703125	1.708541076660156	0.4951826477050781	3.083840087890625	1.424308319091797	0.5272697143554688	2.950864013671875	1.236582214355469	0.4564004516601562	2.93884375	1.138484893798828	0.441556396484375	2.97955224609375	1.044017925262451	0.3968838500976563	2.983970458984375	1.108786460876465	0.3881825256347656	3.14840185546875	1.743971557617187	0.2994541320800782	3.193882080078125	1.704103332519531	0.1770946044921875	3.2404482421875	1.417437286376953	0.1446186370849609	3.08171875	1.236398071289063	0.1065098114013672	3.07067626953125	1.129420455932617	0.11013232421875
68	2.233333	3.13329248046875	1.228068649291992	0.3145863342285156	3.1150927734375	1.411876922607422	0.3194234008789062	3.101041748046875	1.558865173339844	0.3235138854980469	3.137069580078125	1.780490234375	0.3354351501464844	3.119654541015625	1.744273315429687	0.366451171875	3.05962548828125	1.706567810058594	0.4964291381835937	3.078319091796875	1.422634735107422	0.5271458129882812	2.950350830078125	1.232226303100586	0.4559417419433594	2.93452587890625	1.135090286254883	0.4398209533691406	2.980407470703125	1.045765586853027	0.3904278869628906	2.984859619140625	1.107801704406738	0.38223974609375	3.144537109375	1.743102600097656	0.3013571472167969	3.190052978515625	1.703623046875	0.179206787109375	3.240968994140625	1.419017028808594	0.1411734161376953	3.07645166015625	1.242487274169922	0.110470832824707	3.08016845703125	1.135356552124023	0.1167573928833008
69	2.266667	3.133616455078125	1.222882186889648	0.3170707702636719	3.1139638671875	1.405618133544922	0.3202114868164063	3.099645263671875	1.551838012695312	0.3233307189941406	3.13600341796875	1.772263793945313	0.3346321105957031	3.11853466796875	1.736363586425781	0.3655581359863281	3.05943359375	1.702680969238281	0.4961962890625	3.066769287109375	1.419394927978516	0.5238126220703125	2.941614990234375	1.227226058959961	0.456621826171875	2.927041748046875	1.135347152709961	0.4221375122070313	2.98627197265625	1.045585163116455	0.3933398742675781	2.98718798828125	1.105011596679687	0.3836809997558594	3.1434033203125	1.734955322265625	0.3008490295410156	3.18925341796875	1.696254821777344	0.1793581695556641	3.23348681640625	1.411934417724609	0.1423566589355469	3.073325927734375	1.234219192504883	0.1059176406860352	3.06813623046875	1.127604843139648	0.1101636428833008
70	2.300000000000001	3.13172314453125	1.217548965454102	0.3170509948730469	3.112163330078125	1.399849639892578	0.3195954284667969	3.09779638671875	1.545711975097656	0.3221918640136719	3.134015380859375	1.765605102539062	0.33344677734375	3.116008056640625	1.729899841308594	0.3640859680175781	3.0544853515625	1.695420288085937	0.492978759765625	3.0630185546875	1.413164947509766	0.5234500732421875	2.942945068359375	1.218565658569336	0.4560696411132812	2.92358251953125	1.128666442871094	0.419488525390625	2.979327880859375	1.038155937194824	0.3873302917480469	2.98524462890625	1.09651203918457	0.3822558288574219	3.141978271484375	1.728279968261719	0.2999998474121094	3.19171484375	1.689012512207031	0.1806089477539063	3.23372119140625	1.405346282958984	0.1416281433105469	3.076342529296875	1.226781143188477	0.1013679275512695	3.0536845703125	1.12267756652832	0.1035153732299805
71	2.333333000000001	3.134205078125	1.212539443969727	0.3174934387207031	3.114612060546875	1.395028900146484	0.3177507019042969	3.100447509765625	1.541071044921875	0.3186236267089844	3.135692138671875	1.761411315917969	0.3283099060058594	3.117998291015625	1.725781494140625	0.3592960205078125	3.058581298828125	1.689353576660156	0.488798095703125	3.059892822265625	1.407294128417969	0.5243373413085938	2.932745361328125	1.217776840209961	0.4546872253417969	2.917365966796875	1.129086944580078	0.4133218383789062	2.98324072265625	1.043482139587402	0.387062255859375	2.98549072265625	1.098912185668945	0.3816902160644531	3.143671630859375	1.723877807617187	0.295027587890625	3.19447607421875	1.684140380859375	0.176097671508789	3.23512890625	1.400043395996094	0.1367835693359375	3.06720947265625	1.229859680175781	0.101776496887207	3.03976416015625	1.127115997314453	0.1099962921142578
72	2.366667000000001	3.12820556640625	1.205869522094727	0.3173559875488281	3.110633544921875	1.388396575927734	0.317254638671875	3.09912109375	1.534534606933594	0.3185040588378906	3.13305859375	1.754935180664063	0.32666943359375	3.1151162109375	1.719528564453125	0.3576935119628906	3.05475732421875	1.684114562988281	0.486888671875	3.064065185546875	1.402952209472656	0.5260806274414063	2.933948486328125	1.217319869995117	0.4523187866210938	2.91350341796875	1.128954528808594	0.4127057800292969	2.979791015625	1.044426425933838	0.3844980773925781	2.98289501953125	1.096472427368164	0.3810968933105469	3.14170556640625	1.717177307128906	0.2938820495605469	3.194907470703125	1.677963989257813	0.1759712524414062	3.231189208984375	1.393712707519531	0.1354601593017578	3.06384326171875	1.223984756469727	0.09716926574707031	3.036224853515625	1.121252159118652	0.1034596176147461
73	2.4	3.128229248046875	1.207467544555664	0.3166300964355468	3.111342041015625	1.390117401123047	0.3164992065429688	3.099552490234375	1.536283386230469	0.3172250061035156	3.13253564453125	1.756838684082031	0.3269098510742188	3.114807861328125	1.721119262695312	0.357723876953125	3.05447265625	1.683940246582031	0.4864862060546875	3.067546630859375	1.403057006835938	0.5272243041992187	2.937607177734375	1.217617752075195	0.4524275207519531	2.902912841796875	1.137574829101562	0.4056167602539062	2.98842041015625	1.073780715942383	0.37461279296875	2.986055419921875	1.10515941619873	0.3698253784179688	3.141287353515625	1.719344177246094	0.2938244018554688	3.194010986328125	1.679669006347656	0.1758043518066406	3.233796875	1.394915679931641	0.1420118713378906	3.0686416015625	1.222936935424805	0.1037701644897461	3.03425537109375	1.122038497924805	0.1029961318969727
74	2.433333	3.126347412109375	1.209557601928711	0.3132491455078125	3.10964208984375	1.3920537109375	0.3149093627929688	3.096994873046875	1.538009399414062	0.3166353454589844	3.128171875	1.758625366210937	0.3263706970214844	3.110520263671875	1.72282373046875	0.3570600280761719	3.050985595703125	1.685579650878906	0.4860275573730469	3.07326953125	1.40637451171875	0.5321906127929688	2.92898291015625	1.236237609863281	0.4485204162597656	2.90555419921875	1.153215087890625	0.4001175231933594	2.994692138671875	1.097722267150879	0.3641223449707031	2.98885400390625	1.128701843261719	0.369156005859375	3.1374384765625	1.721208862304688	0.29340625	3.188813720703125	1.680894592285156	0.1751452331542969	3.2312421875	1.396446746826172	0.1443191680908203	3.067538330078125	1.22359326171875	0.1051419143676758	3.031061767578125	1.123617805480957	0.109358757019043
75	2.466667	3.12232763671875	1.216310272216797	0.3130956726074219	3.107156494140625	1.399311309814453	0.31518994140625	3.094345703125	1.545557556152344	0.3164722900390625	3.12774072265625	1.766128112792969	0.3296959838867187	3.110352294921875	1.729835998535156	0.360126953125	3.05648828125	1.687614868164062	0.4903894653320313	3.0646552734375	1.405484619140625	0.52572021484375	2.904808837890625	1.247444808959961	0.4452816162109375	2.90384619140625	1.159793197631836	0.3990135498046875	2.9972412109375	1.11077367401123	0.3637223510742187	2.9928779296875	1.159826309204102	0.3643136901855469	3.136031005859375	1.7291826171875	0.2957941284179688	3.182087646484375	1.691921936035156	0.1740759887695313	3.2484755859375	1.410198364257812	0.1589967803955078	3.0703837890625	1.252745483398437	0.1149287796020508	3.08375390625	1.147461807250977	0.126169921875
76	2.5	3.121829345703125	1.220431045532226	0.3136742858886719	3.105339599609375	1.404252716064453	0.3150661010742187	3.09241796875	1.551231201171875	0.3163272094726562	3.125211669921875	1.7729443359375	0.3309329223632813	3.108188232421875	1.736172424316406	0.3614163208007812	3.0572763671875	1.693644653320312	0.493591064453125	3.063873291015625	1.409618194580078	0.5254415283203125	2.899771240234375	1.252839569091797	0.4475696105957031	2.898330322265625	1.168803604125977	0.3940953674316406	2.992294677734375	1.11522176361084	0.365890380859375	2.982599853515625	1.15924934387207	0.3655122985839844	3.13335595703125	1.736100524902344	0.2965046081542969	3.178482666015625	1.701811584472656	0.1728209228515625	3.258349609375	1.422212677001953	0.1556043395996094	3.09407763671875	1.24833772277832	0.1129180679321289	3.11857275390625	1.144958023071289	0.1276603317260742
77	2.533333000000001	3.120343505859375	1.228534149169922	0.3118225708007812	3.1038193359375	1.411279663085937	0.3122514038085937	3.092192138671875	1.557505249023437	0.3135125427246094	3.123397216796875	1.778112243652344	0.32831640625	3.105359130859375	1.741633056640625	0.3580701599121094	3.043	1.705599365234375	0.4862499389648438	3.091666748046875	1.433615905761719	0.5528651123046875	2.9407685546875	1.269857086181641	0.4673191223144531	2.98283056640625	1.186527008056641	0.4342223815917969	3.057936767578125	1.125632766723633	0.3794329223632812	2.9828642578125	1.166629165649414	0.36974560546875	3.133032470703125	1.741354614257812	0.294628662109375	3.17988916015625	1.706718688964844	0.1725633392333984	3.255376220703125	1.427400024414063	0.160343017578125	3.0981474609375	1.249598419189453	0.1153888854980469	3.119671875	1.146495315551758	0.1320538330078125
78	2.566667000000001	3.12208056640625	1.233795669555664	0.3114106140136719	3.104826416015625	1.416558868408203	0.3128148803710937	3.095555419921875	1.562984680175781	0.3164562072753906	3.126896728515625	1.78387890625	0.3279703369140625	3.108519775390625	1.747890808105469	0.3581536560058594	3.042632568359375	1.714185180664062	0.4852797241210938	3.071030517578125	1.436658813476563	0.54034912109375	2.926135986328125	1.277445007324219	0.4373079833984375	2.967814453125	1.190225967407227	0.4155395812988281	3.06480810546875	1.172977005004883	0.3639866943359375	3.005546630859375	1.189974395751953	0.3431953125	3.13681640625	1.746548645019531	0.2949642333984375	3.18244921875	1.712779846191406	0.1721214294433594	3.263306884765625	1.43511083984375	0.1545021820068359	3.104572998046875	1.259489166259766	0.1057906723022461	3.12262353515625	1.156850631713867	0.1286356811523438
79	2.600000000000001	3.12162060546875	1.234917999267578	0.3112759399414062	3.103162353515625	1.417624328613281	0.3116613464355469	3.090208984375	1.563854431152344	0.31297705078125	3.122822509765625	1.784187561035156	0.3311146240234375	3.103925537109375	1.747460815429688	0.3600880737304687	3.039843017578125	1.708098754882812	0.4865611267089844	3.08680517578125	1.433287536621094	0.5429728393554687	2.922531494140625	1.302911102294922	0.428904296875	2.874630615234375	1.230785720825195	0.3806604309082031	2.979646728515625	1.20101496887207	0.3593106994628906	2.994025634765625	1.219901290893555	0.3353731384277344	3.13283154296875	1.747741027832031	0.2971383361816406	3.178072998046875	1.715666748046875	0.1736533203125	3.270466064453125	1.441661376953125	0.1540617980957031	3.11444091796875	1.264603820800781	0.1015802612304687	3.12775146484375	1.163133316040039	0.1318432159423828
80	2.633333	3.122575927734375	1.232504730224609	0.3110150451660156	3.1047275390625	1.414272033691406	0.3111634826660156	3.093530517578125	1.559843688964844	0.3129864501953125	3.120670654296875	1.779679626464844	0.3312908325195312	3.102557861328125	1.742706909179688	0.3599761962890625	3.034087646484375	1.7048583984375	0.4836557006835938	3.08465380859375	1.432234375	0.5398124389648438	2.931177490234375	1.293086120605469	0.4237862854003906	2.871286865234375	1.233007308959961	0.3735714721679688	2.974171875	1.22038688659668	0.3349429321289062	3.0059111328125	1.250811126708984	0.3198572387695313	3.131695068359375	1.743689514160156	0.2975541076660156	3.17848779296875	1.718844543457031	0.1737833557128906	3.269791015625	1.446088409423828	0.1548331298828125	3.071236083984375	1.323033111572266	0.09783219909667969	3.0601044921875	1.221921112060547	0.1281408081054687
81	2.666667	3.125476806640625	1.228643096923828	0.3049443359375	3.10462939453125	1.409382110595703	0.3076458129882813	3.0927275390625	1.554282104492188	0.312411865234375	3.12145361328125	1.773184875488281	0.3293377685546875	3.1030498046875	1.736674987792969	0.3581021728515625	3.03422705078125	1.700268859863281	0.4813710021972656	3.074269287109375	1.427383483886719	0.5393886718749999	2.927282958984375	1.2881904296875	0.4170037536621094	2.86511376953125	1.232848449707031	0.3648748168945313	2.969221435546875	1.210687698364258	0.3363134460449219	3.00401611328125	1.260471313476562	0.3090532531738281	3.1322333984375	1.737032836914063	0.2959803466796875	3.1768779296875	1.711727905273438	0.1720569152832031	3.2813583984375	1.445159881591797	0.1498026123046875	3.078408203125	1.330026611328125	0.09559084320068359	3.059066650390625	1.231547698974609	0.1289033508300781
82	2.7	3.1257255859375	1.223356185913086	0.3042835083007813	3.106491943359375	1.403766510009766	0.3070191955566406	3.094532958984375	1.548275146484375	0.3112055053710938	3.11899365234375	1.766971130371094	0.3294414978027344	3.100698486328125	1.730135925292969	0.3576141052246094	3.032584228515625	1.690366577148438	0.4797548522949219	3.065857177734375	1.417506805419922	0.5383792114257813	2.92799462890625	1.274983856201172	0.4105931091308594	2.86339697265625	1.233208297729492	0.3499818115234375	2.965945556640625	1.203111297607422	0.3243687133789063	3.007010986328125	1.251428100585938	0.3037518920898438	3.1310537109375	1.731242431640625	0.2962770385742188	3.177912353515625	1.704625671386719	0.1738567199707031	3.276291748046875	1.437213836669922	0.1451148681640625	3.077318115234375	1.316525177001953	0.09117398834228516	3.054096923828125	1.22120329284668	0.1298334350585937
83	2.733333	3.12701611328125	1.22035661315918	0.3051260070800781	3.108466064453125	1.400371704101562	0.3091896057128906	3.095069091796875	1.544405090332031	0.3132406311035156	3.119864501953125	1.762844604492187	0.3271090698242187	3.1016630859375	1.726678894042969	0.3559877014160156	3.032698486328125	1.685916259765625	0.4768989868164062	3.059251953125	1.413559906005859	0.5379826660156251	2.928419189453125	1.270051605224609	0.405065185546875	2.862776123046875	1.232802612304688	0.3430255737304688	2.962467529296875	1.192968276977539	0.3207882385253906	3.0094755859375	1.253482223510742	0.2989021606445312	3.131718994140625	1.726549011230469	0.2946781616210937	3.17981591796875	1.697265258789062	0.1737090301513672	3.2727119140625	1.428323608398438	0.1480637664794922	3.07273779296875	1.31125146484375	0.0924376220703125	3.0531181640625	1.215387649536133	0.1310571746826172
84	2.766667	3.127566650390625	1.218164855957031	0.303565185546875	3.10985791015625	1.398448760986328	0.3066818542480469	3.096675048828125	1.542657958984375	0.3097662963867188	3.121359130859375	1.76126025390625	0.3244263000488281	3.1027939453125	1.725000854492188	0.3530323791503907	3.035552978515625	1.684851745605469	0.4752708129882813	3.054906982421875	1.411771026611328	0.5369919433593749	2.9247099609375	1.270037750244141	0.4011977844238281	2.861796630859375	1.235065277099609	0.3350041198730469	2.962603759765625	1.199907318115234	0.3096405944824219	3.008332275390625	1.254323211669922	0.2966521606445313	3.133603271484375	1.725001647949219	0.2920284729003906	3.18282958984375	1.695021667480469	0.1715513458251953	3.2720439453125	1.424335266113281	0.1484212951660156	3.068608642578125	1.3133134765625	0.09201728820800781	3.05310986328125	1.216341049194336	0.1299977111816406
85	2.800000000000001	3.1274560546875	1.218868469238281	0.30159912109375	3.109812744140625	1.39920849609375	0.3045735778808594	3.0972978515625	1.543509033203125	0.3079234924316406	3.121859619140625	1.762095764160156	0.3238290100097656	3.103181640625	1.725672973632812	0.3521755065917969	3.038223388671875	1.684207763671875	0.4752508850097656	3.056973388671875	1.410292724609375	0.533706787109375	2.91956494140625	1.280255828857422	0.3932869873046875	2.860158447265625	1.238879211425781	0.3275101928710937	2.96604931640625	1.218365234375	0.3071628112792969	3.0043271484375	1.267724853515625	0.2894686279296875	3.1342529296875	1.726000549316406	0.29128564453125	3.1903984375	1.699395874023438	0.1730235443115234	3.2914755859375	1.43319384765625	0.146047607421875	3.07919677734375	1.348387298583984	0.07772312927246093	3.054614013671875	1.25414241027832	0.1177947006225586
86	2.833333000000001	3.132318359375	1.222214172363281	0.2987586364746094	3.111957763671875	1.403212554931641	0.3018781127929687	3.096625732421875	1.548005432128906	0.3048847045898437	3.12082421875	1.767525695800781	0.3240735778808594	3.10209375	1.730466369628906	0.3520125427246094	3.042373046875	1.687290161132812	0.4780098266601562	3.06380908203125	1.410993194580078	0.53110546875	2.909216796875	1.300656616210937	0.3896360473632812	2.85680419921875	1.259643981933594	0.3172601318359375	2.9666416015625	1.252254989624023	0.30989013671875	3.001559326171875	1.285081726074219	0.2924089050292969	3.13339990234375	1.731745727539062	0.2908563232421875	3.190516845703125	1.705708679199219	0.1721482849121094	3.290643798828125	1.437690399169922	0.1438535003662109	3.072832763671875	1.389014495849609	0.05607781600952148	3.030670166015625	1.300194641113281	0.09533349609375
87	2.866667000000001	3.13459716796875	1.226928955078125	0.2983352966308594	3.112303955078125	1.408027069091797	0.3009906005859375	3.095646484375	1.552934631347656	0.3037240295410156	3.12286279296875	1.772656127929688	0.3209366149902343	3.10401904296875	1.735979919433594	0.3494556274414062	3.044088134765625	1.693829833984375	0.47599462890625	3.06304638671875	1.417544921875	0.5325978393554688	2.90602978515625	1.310382843017578	0.3906668395996094	2.854940185546875	1.277326477050781	0.3132184143066406	2.964094482421875	1.276434967041016	0.2958903503417969	2.996693603515625	1.305221252441406	0.2912448425292969	3.1345673828125	1.736411071777344	0.2877718200683594	3.191360595703125	1.7109921875	0.1685106201171875	3.300554931640625	1.446094970703125	0.1392799377441406	3.07633544921875	1.423172515869141	0.05611456298828125	3.0300126953125	1.330452575683594	0.07856461334228515
88	2.9	3.13545361328125	1.236341918945312	0.298421875	3.11041650390625	1.418570648193359	0.29927587890625	3.09409033203125	1.564694274902344	0.3017185363769531	3.126430908203125	1.785322814941406	0.3212871398925781	3.1072900390625	1.748372619628906	0.3499612426757813	3.04633349609375	1.703816711425781	0.4765416870117187	3.068476318359375	1.425525268554688	0.5334822998046875	2.9003017578125	1.328738922119141	0.3937142944335937	2.8538388671875	1.284182250976563	0.3181317443847656	2.962178466796875	1.291148498535156	0.2931168212890625	2.9916513671875	1.336377166748047	0.2930154113769531	3.13676904296875	1.748997863769531	0.2871528015136719	3.187315673828125	1.721336608886719	0.1644129333496094	3.30146875	1.455041198730469	0.1461058349609375	3.07485693359375	1.431561431884766	0.06401924133300781	3.031367431640625	1.334867858886719	0.07766719055175782
89	2.933333	3.1351923828125	1.238536575317383	0.2967425842285156	3.1094306640625	1.421072418212891	0.2978699951171875	3.0911103515625	1.567293518066406	0.2998359985351562	3.12991796875	1.787381103515625	0.3193921508789063	3.110244384765625	1.750805358886719	0.3483808898925781	3.05134326171875	1.705164978027344	0.4759232482910156	3.07213671875	1.426342224121094	0.5339111938476563	2.897314697265625	1.345547302246094	0.3912669372558594	2.859224609375	1.289087432861328	0.3187291564941406	2.966663818359375	1.306474975585938	0.2938096008300781	2.991993408203125	1.349413238525391	0.2935502014160156	3.138662353515625	1.750805236816406	0.2849144897460937	3.187826904296875	1.720819030761719	0.1618289947509766	3.302497802734375	1.453731597900391	0.1489329833984375	3.073473388671875	1.434918487548828	0.07086134338378906	3.026177001953125	1.339202270507812	0.07975865173339844
90	2.966667	3.1363408203125	1.242828536987305	0.2966174926757812	3.11252685546875	1.426204986572266	0.2981865539550781	3.09399951171875	1.572868713378906	0.2996825561523437	3.129125732421875	1.794307556152344	0.3189776611328125	3.109234375	1.757480712890625	0.3477754211425781	3.045998779296875	1.710272583007812	0.4731881713867188	3.06848779296875	1.431342987060547	0.534333740234375	2.9026083984375	1.348868469238281	0.3811066284179688	2.867554443359375	1.290799896240234	0.3078850402832031	2.974513671875	1.317899688720703	0.2886583557128906	2.997549560546875	1.357442993164062	0.2833530578613281	3.13929248046875	1.75756884765625	0.2848289184570312	3.189314453125	1.723041931152344	0.1628150939941406	3.318609130859375	1.461778839111328	0.1485157165527344	3.087027099609375	1.446841094970703	0.07492408752441407	3.04132666015625	1.350209594726562	0.08602359771728516
91	3	3.139185546875	1.242080139160156	0.2968795471191406	3.1145107421875	1.425663360595703	0.2996609497070313	3.09159228515625	1.571979797363281	0.3003828430175781	3.12991259765625	1.793358337402344	0.3189946899414062	3.109563232421875	1.756824035644531	0.3480053405761719	3.044962890625	1.709277404785156	0.4729081115722656	3.0755419921875	1.4314873046875	0.5380133666992187	2.9099794921875	1.344160125732422	0.3864635925292969	2.857539794921875	1.310614379882812	0.3082160339355469	2.967199462890625	1.314064727783203	0.2847145080566406	2.9990546875	1.356768341064453	0.2828130187988281	3.139482421875	1.756322998046875	0.2848561706542969	3.18874267578125	1.722427856445313	0.1620839538574219	3.33343603515625	1.468642028808594	0.1501349792480469	3.102499267578125	1.445401611328125	0.07523394012451172	3.06169140625	1.346047454833984	0.08260670471191406
92	3.033333000000001	3.1393330078125	1.235653228759766	0.2956243286132813	3.114206298828125	1.417340209960938	0.2976614685058594	3.091367431640625	1.562191955566406	0.297931396484375	3.125615234375	1.782207946777344	0.3136045532226562	3.10554345703125	1.7461630859375	0.3425443725585938	3.039156005859375	1.700749938964844	0.4655582275390625	3.073986572265625	1.428432189941406	0.5387333374023437	2.9164970703125	1.332173248291016	0.3877468872070313	2.8609892578125	1.304476959228516	0.3105879516601562	2.96934326171875	1.303083129882812	0.2860973510742187	3.00226318359375	1.354229614257813	0.2841604309082031	3.136223388671875	1.745182189941406	0.2805350036621094	3.192610595703125	1.710449645996094	0.1626515960693359	3.321220947265625	1.45123876953125	0.1538699340820313	3.095726806640625	1.447359405517578	0.06754644012451172	3.0424892578125	1.355172058105469	0.07308031463623046
93	3.066667000000001	3.13987109375	1.233655685424805	0.2952271118164063	3.11526220703125	1.415117736816406	0.29713525390625	3.092924072265625	1.559809326171875	0.2973410949707031	3.127263427734375	1.7793994140625	0.3136723022460938	3.1070654296875	1.743361694335937	0.3423916015625	3.040440673828125	1.697609436035156	0.464868408203125	3.07706884765625	1.426018676757812	0.5380975952148438	2.921217529296875	1.327826171875	0.3872606811523437	2.8682802734375	1.298263061523437	0.3091973571777344	2.977385986328125	1.300676086425781	0.28937841796875	3.008534423828125	1.349992309570313	0.2852820739746094	3.1379599609375	1.74250341796875	0.2806111145019531	3.195470458984375	1.709421203613281	0.1630450439453125	3.325428466796875	1.451647399902344	0.1488072814941406	3.100609375	1.452513488769531	0.0617276496887207	3.048970703125	1.359496307373047	0.06458120727539063
94	3.100000000000001	3.13999951171875	1.225932861328125	0.2935478210449219	3.1166015625	1.406606903076172	0.2956033630371094	3.095156494140625	1.550674926757813	0.2958710327148438	3.12964013671875	1.769315856933594	0.3087145080566406	3.109109130859375	1.734012939453125	0.3376589660644531	3.038791015625	1.690781005859375	0.4580703430175782	3.064830078125	1.421149475097656	0.5372144165039062	2.918130126953125	1.307638336181641	0.3899120178222656	2.86121142578125	1.286323883056641	0.3126054382324219	2.96860595703125	1.285486328125	0.2872554016113281	3.001920654296875	1.333603118896484	0.2868935852050781	3.14059814453125	1.732015014648438	0.2766041870117187	3.19800830078125	1.695822875976563	0.1607095642089844	3.354809814453125	1.455543640136719	0.141626693725586	3.12673486328125	1.465606689453125	0.06804952239990235	3.0750341796875	1.373216094970703	0.0694925308227539
95	3.133333	3.14000048828125	1.22593098449707	0.2935474853515625	3.11660302734375	1.406605316162109	0.295602783203125	3.095158935546875	1.550673583984375	0.2958704528808594	3.129644287109375	1.769314331054687	0.3087148742675781	3.10911328125	1.734011596679688	0.3376591491699219	3.038794189453125	1.690779602050781	0.4580703430175782	3.06483203125	1.421147613525391	0.537214111328125	2.918132080078125	1.307636444091797	0.3899113464355469	2.86121484375	1.286322570800781	0.3126035461425781	2.96860986328125	1.285482879638672	0.2872550354003906	3.001926025390625	1.333595336914063	0.2868941345214844	3.140602294921875	1.732013549804687	0.2766044006347656	3.198014404296875	1.695822265625	0.1607103118896484	3.354813720703125	1.455541534423828	0.1416242065429688	3.12673974609375	1.465612731933594	0.06804464721679687	3.075034912109375	1.373224365234375	0.06948677062988282
96	3.166667	3.14000048828125	1.22593098449707	0.2935474853515625	3.11660302734375	1.406605316162109	0.295602783203125	3.095158935546875	1.550673583984375	0.2958704528808594	3.129644287109375	1.769314331054687	0.3087148742675781	3.10911328125	1.734011596679688	0.3376591491699219	3.038794189453125	1.690779602050781	0.4580703430175782	3.06483203125	1.421147613525391	0.537214111328125	2.918132080078125	1.307636444091797	0.3899113464355469	2.86121484375	1.286322570800781	0.3126035461425781	2.96860986328125	1.285482879638672	0.2872550354003906	3.001926025390625	1.333595336914063	0.2868941345214844	3.140602294921875	1.732013549804687	0.2766044006347656	3.198014404296875	1.695822265625	0.1607103118896484	3.354813720703125	1.455541534423828	0.1416242065429688	3.12673974609375	1.465612731933594	0.06804464721679687	3.075034912109375	1.373224365234375	0.06948677062988282
97	3.2	3.14000048828125	1.22593098449707	0.2935474853515625	3.11660302734375	1.406605316162109	0.295602783203125	3.095158935546875	1.550673583984375	0.2958704528808594	3.129644287109375	1.769314331054687	0.3087148742675781	3.10911328125	1.734011596679688	0.3376591491699219	3.038794189453125	1.690779602050781	0.4580703430175782	3.06483203125	1.421147613525391	0.537214111328125	2.918132080078125	1.307636444091797	0.3899113464355469	2.86121484375	1.286322570800781	0.3126035461425781	2.96860986328125	1.285482879638672	0.2872550354003906	3.001926025390625	1.333595336914063	0.2868941345214844	3.140602294921875	1.732013549804687	0.2766044006347656	3.198014404296875	1.695822265625	0.1607103118896484	3.354813720703125	1.455541534423828	0.1416242065429688	3.12673974609375	1.465612731933594	0.06804464721679687	3.075034912109375	1.373224365234375	0.06948677062988282
98	3.233333	3.140913330078125	1.227314224243164	0.2906852722167969	3.1151611328125	1.408978942871094	0.2910858459472656	3.096629150390625	1.554481567382813	0.2924495239257813	3.132347412109375	1.774566589355469	0.3043487548828125	3.1115244140625	1.739242919921875	0.3336702880859375	3.048501220703125	1.696398681640625	0.4593968505859375	3.076467041015625	1.426466796875	0.5438169555664063	2.91522900390625	1.357745178222656	0.3820187377929687	2.8875	1.326189971923828	0.2923371276855469	2.9964912109375	1.340164367675781	0.2757487487792969	3.000164794921875	1.377122650146484	0.2653662414550781	3.143201416015625	1.7368037109375	0.2721819458007813	3.201380615234375	1.699884399414063	0.1557980499267578	3.358390380859375	1.456608123779297	0.1511261444091797	3.14107470703125	1.446485961914062	0.04614933013916016	3.03690478515625	1.444899597167969	0.02343015670776367
99	3.266667	3.1410927734375	1.230546936035156	0.2886098022460937	3.114203125	1.41288916015625	0.2888158569335937	3.094731689453125	1.558942687988281	0.2899791259765625	3.130111328125	1.780001342773438	0.3037590637207031	3.109565185546875	1.744172668457031	0.3330575866699219	3.051448486328125	1.700519104003906	0.4616197814941406	3.079826171875	1.428621612548828	0.5439216308593749	2.918138916015625	1.361465881347656	0.3803241271972656	2.879050537109375	1.335958679199219	0.2924710998535156	2.988241943359375	1.35059765625	0.2744468383789063	3.00147998046875	1.382142730712891	0.2660229187011719	3.1408193359375	1.742414733886719	0.2709781188964844	3.1970205078125	1.703739074707031	0.1534826812744141	3.357274658203125	1.460976837158203	0.1511517944335938	3.13817529296875	1.448555206298828	0.04761091613769531	3.0316103515625	1.451842437744141	0.05793500900268555
100	3.300000000000001	3.138864013671875	1.237087539672852	0.2868356628417969	3.112227783203125	1.420809692382813	0.2875043029785156	3.09260400390625	1.567914001464844	0.2888461608886719	3.131919189453125	1.789654174804687	0.3068105163574218	3.111441650390625	1.753203857421875	0.3360236511230469	3.055944580078125	1.707712646484375	0.4663230590820313	3.082849365234375	1.432407592773437	0.5448775024414062	2.913304443359375	1.374907348632812	0.3830238647460937	2.883570068359375	1.345907989501953	0.2918377075195313	2.993154541015625	1.365484527587891	0.2760142517089844	3.00095751953125	1.391667602539063	0.2686172180175782	3.14129296875	1.752409851074219	0.2726829528808594	3.1887041015625	1.717236145019531	0.1492247772216797	3.339059326171875	1.46615576171875	0.1351628112792969	3.1155751953125	1.426329254150391	0.04460328674316406	3.009153564453125	1.440404235839844	0.03383369827270508
101	3.333333	3.138932861328125	1.243407104492187	0.2864584655761719	3.11199462890625	1.427370056152344	0.286759521484375	3.092252197265625	1.574686889648437	0.2878750915527344	3.133315673828125	1.796521179199219	0.3050504455566406	3.11244775390625	1.760298706054688	0.3344053649902344	3.055447509765625	1.715727111816406	0.4646306762695313	3.084073486328125	1.441151397705078	0.54664697265625	2.915366455078125	1.376056396484375	0.3862559509277343	2.897714111328125	1.351667510986328	0.2905272521972656	3.00385107421875	1.386395812988281	0.2760499572753906	2.996829833984375	1.397873321533203	0.2655636901855469	3.142498779296875	1.7590068359375	0.2710499877929687	3.19130224609375	1.720890991210938	0.1487838592529297	3.326389404296875	1.46167724609375	0.1229872817993164	3.100413818359375	1.416488220214844	0.04048707962036133	2.995248291015625	1.424733856201172	0.01709660530090332
102	3.366667	3.136297119140625	1.244677230834961	0.2856410827636719	3.10905712890625	1.428478210449219	0.2853311462402344	3.08955859375	1.575735595703125	0.2861893920898437	3.13332421875	1.796822082519531	0.3044374389648438	3.111888427734375	1.760770629882813	0.3335369567871094	3.051016845703125	1.717151672363281	0.4622172241210937	3.07696435546875	1.445139801025391	0.5526082153320313	2.91510791015625	1.374024932861328	0.3879969177246094	2.908585693359375	1.352022247314453	0.2903692016601562	3.014399169921875	1.383701049804688	0.2688082580566406	2.997944580078125	1.39051611328125	0.2662132263183594	3.14217138671875	1.759356018066406	0.2703433532714844	3.194177734375	1.727105895996094	0.1478059539794922	3.323466064453125	1.466647552490234	0.1098043746948242	3.096052734375	1.435546081542969	0.0252216682434082	2.988077880859375	1.434299072265625	0.02566352272033691
103	3.4	3.137619384765625	1.240328506469726	0.2857380981445313	3.10880224609375	1.422878631591797	0.2843087463378906	3.0885966796875	1.569241882324219	0.2845213928222656	3.132942626953125	1.7890009765625	0.30247119140625	3.11190380859375	1.753149169921875	0.3316300354003906	3.048718505859375	1.713073913574219	0.4594263610839844	3.072833251953125	1.4446650390625	0.5560013427734375	2.91526953125	1.363813903808594	0.393623291015625	2.892290283203125	1.344260498046875	0.2985430297851562	2.9974267578125	1.372624237060547	0.2726250305175781	2.99286767578125	1.3848662109375	0.271858154296875	3.14120263671875	1.751769836425781	0.2683858032226563	3.19293603515625	1.725223876953125	0.1451819305419922	3.322456787109375	1.467698364257813	0.1006096725463867	3.09216455078125	1.439868774414063	0.02718175888061523	2.9873662109375	1.428572540283203	0.006547957420349121
104	3.433333000000001	3.140306884765625	1.237073059082031	0.2862795715332031	3.111175537109375	1.418948699951172	0.2842662963867187	3.088763671875	1.564491333007813	0.2830836181640625	3.13295263671875	1.783581237792969	0.3002798767089844	3.111757568359375	1.747992980957031	0.3293561706542969	3.045531005859375	1.708488098144531	0.4552089538574219	3.0682314453125	1.444739562988281	0.5616595458984375	2.9163251953125	1.359112731933594	0.3975220336914063	2.8908330078125	1.330546966552734	0.3057665100097656	2.99334228515625	1.359436981201172	0.2725354614257812	2.98762451171875	1.370458465576172	0.2712062377929688	3.141407470703125	1.746312805175781	0.2665381774902344	3.1949833984375	1.717808227539062	0.1450690765380859	3.327374267578125	1.461798278808594	0.1069714279174805	3.09981201171875	1.427870513916015	0.03032859420776367	2.99332666015625	1.437961151123047	0.0346784439086914
105	3.466667000000001	3.139461181640625	1.22878385925293	0.282127197265625	3.112567138671875	1.410476623535156	0.2828910827636719	3.08640673828125	1.554955810546875	0.2811828918457031	3.13157470703125	1.773413940429688	0.2951637268066406	3.109337158203125	1.73867822265625	0.3242389831542969	3.047771240234375	1.69935888671875	0.4520033569335937	3.0551884765625	1.436418914794922	0.5603975830078125	2.9180986328125	1.339619750976563	0.3905303955078125	2.87787841796875	1.306327911376953	0.3062568969726562	2.986150634765625	1.305246612548828	0.2807337646484375	3.004874267578125	1.335927215576172	0.2782609252929688	3.140708984375	1.735511413574219	0.2625458984375	3.19785595703125	1.691277282714844	0.1480509033203125	3.364324462890625	1.457382385253906	0.1078674774169922	3.1346962890625	1.446120300292969	0.03293276596069336	3.03153369140625	1.418744873046875	0.03152594375610351
106	3.5	3.139701904296875	1.227443374633789	0.2809609680175781	3.1136298828125	1.409050201416016	0.281623779296875	3.0888154296875	1.55360400390625	0.2801771545410156	3.1295966796875	1.7726376953125	0.2946585388183594	3.1080478515625	1.737444763183594	0.3236050109863281	3.047912109375	1.695127258300781	0.4509035949707031	3.054452392578125	1.433195495605469	0.56095361328125	2.9221494140625	1.335067413330078	0.3884465026855469	2.88409765625	1.30584228515625	0.3018200073242188	2.992283203125	1.307464111328125	0.2764966735839844	3.0080537109375	1.335372283935547	0.2749142761230469	3.13949755859375	1.735036437988281	0.2620036315917968	3.196762939453125	1.69222216796875	0.1472062835693359	3.369352783203125	1.463589904785156	0.1049352722167969	3.13981201171875	1.444286346435547	0.03227321243286133	3.038454345703125	1.411193939208984	0.03192807388305664
107	3.533333000000001	3.1394990234375	1.227596984863281	0.2808228759765625	3.1133173828125	1.409263305664062	0.2815035705566406	3.088467529296875	1.553871887207031	0.2800982666015625	3.12958251953125	1.772909301757812	0.294974853515625	3.108015869140625	1.737672607421875	0.3238905639648437	3.047714599609375	1.695077270507813	0.4510873107910156	3.053298095703125	1.432263122558594	0.5593706054687499	2.920287841796875	1.336521606445312	0.3859346618652344	2.881248779296875	1.309259521484375	0.2990617370605469	2.98880126953125	1.310423858642578	0.2709698181152344	3.0038642578125	1.3396884765625	0.2700732727050781	3.139392333984375	1.735345581054688	0.2622173156738281	3.195501708984375	1.692892761230469	0.1466526641845703	3.3629052734375	1.461297729492188	0.09916808319091797	3.132325927734375	1.447029296875	0.0283278980255127	3.02946923828125	1.418872192382812	0.02598084449768066
108	3.566667000000001	3.13787890625	1.23512841796875	0.2789100646972656	3.110421875	1.418258544921875	0.2793523864746094	3.08722802734375	1.564470581054688	0.2791144104003906	3.126876708984375	1.785628173828125	0.29638134765625	3.1066494140625	1.749338012695313	0.3257445068359375	3.054603759765625	1.702993408203125	0.4567392578125	3.055339599609375	1.431108947753906	0.5481212158203125	2.904477294921875	1.368081176757812	0.3714182434082031	2.887554931640625	1.34856103515625	0.2748667602539063	2.996268798828125	1.368993072509766	0.2563525085449219	2.98867529296875	1.40868359375	0.2549608612060547	3.13589306640625	1.748416259765625	0.2623164367675781	3.190489501953125	1.713779113769531	0.1420983734130859	3.3167060546875	1.453726654052734	0.09900629425048828	3.093196044921875	1.414500610351562	0.009915404319763184	2.98844482421875	1.4350087890625	0.02361806297302246
109	3.6	3.1373330078125	1.247675277709961	0.2800119323730469	3.108755859375	1.431425262451172	0.2804656066894531	3.086244873046875	1.578375671386719	0.2809836730957031	3.127271484375	1.800318969726562	0.2973724060058594	3.10733203125	1.763990356445313	0.3272533264160156	3.058400390625	1.715541625976563	0.4593930969238281	3.061333251953125	1.439496520996094	0.5416068115234375	2.90339990234375	1.398997039794922	0.3631041564941406	2.90888525390625	1.373190612792969	0.2662637023925781	3.005790771484375	1.424745330810547	0.2410281677246094	2.988931884765625	1.434854827880859	0.2470255432128906	3.135568359375	1.762877319335937	0.2630509948730469	3.1839052734375	1.724270446777344	0.1407252044677734	3.32401708984375	1.468481384277344	0.1078877334594727	3.093283203125	1.419130981445313	0.04260478210449219	2.988742919921875	1.426473541259766	0.01621140098571777
110	3.633333	3.133941650390625	1.262388885498047	0.2794644165039062	3.107838623046875	1.446238342285156	0.280014404296875	3.084756591796875	1.592885437011719	0.2794969177246094	3.12714794921875	1.814220397949219	0.2961806640625	3.10763427734375	1.777890075683594	0.3262154541015625	3.059728271484375	1.732013977050781	0.4594055480957031	3.058709716796875	1.453808074951172	0.532428955078125	2.901123046875	1.407403839111328	0.3555313415527344	2.91066845703125	1.374419342041016	0.2613702087402344	3.002284423828125	1.436020568847656	0.2399000854492188	2.99123974609375	1.439310241699219	0.2444014892578125	3.13458203125	1.776967712402344	0.2615671691894531	3.176959228515625	1.742936828613281	0.1359365692138672	3.337101318359375	1.499078399658203	0.1080151062011719	3.10733544921875	1.434600128173828	0.05496109008789062	3.000016845703125	1.440808532714844	0.04546828842163086
111	3.666667	3.135114501953125	1.26793603515625	0.2796644592285156	3.107552001953125	1.452402648925781	0.278954345703125	3.087376953125	1.600141662597656	0.2791792602539063	3.12647412109375	1.823018798828125	0.2969176940917969	3.1075400390625	1.786074157714844	0.3269585266113281	3.058810546875	1.74208154296875	0.4612180480957031	3.062899169921875	1.461985534667969	0.531895751953125	2.89775341796875	1.418740966796875	0.3596941223144531	2.89546044921875	1.396850189208984	0.2614595031738281	2.99642333984375	1.437985900878906	0.2318661193847656	2.98238232421875	1.437739898681641	0.2406041259765625	3.13443505859375	1.78589501953125	0.2619463195800781	3.177980712890625	1.757671997070313	0.1346262969970703	3.305103271484375	1.495579315185547	0.092187744140625	3.071464111328125	1.442235473632812	0.03869250869750977	2.96396923828125	1.431226226806641	0.04722987747192383
112	3.700000000000001	3.134803955078125	1.267339569091797	0.280044921875	3.1072294921875	1.451767517089844	0.2783150634765625	3.086994140625	1.59947314453125	0.2777153930664062	3.1234326171875	1.822805908203125	0.2949114074707031	3.10504345703125	1.785697998046875	0.3250750732421875	3.059288330078125	1.742805358886719	0.46070361328125	3.06303076171875	1.462413208007812	0.5300242309570312	2.896088134765625	1.427209411621094	0.3577784118652344	2.9095205078125	1.400284973144531	0.2617268676757812	3.005818603515625	1.439684204101563	0.2177755584716797	2.981082275390625	1.437534881591797	0.2370650177001953	3.13173486328125	1.785720336914062	0.2599910888671875	3.177826171875	1.759536193847656	0.1331561431884766	3.295095458984375	1.493229949951172	0.08894129180908203	3.066741455078125	1.425944732666016	0.02892149162292481	2.96277685546875	1.399230834960937	0.01398356246948242
113	3.733333	3.136999267578125	1.266623748779297	0.2795326232910156	3.110972412109375	1.451343841552734	0.2781127319335938	3.087797607421875	1.598653686523438	0.2759219360351562	3.124572998046875	1.821959594726563	0.2937655334472656	3.106188720703125	1.784766479492188	0.3238571472167969	3.05820556640625	1.742204406738281	0.4588751220703125	3.064981689453125	1.460603973388672	0.5233089599609375	2.897795166015625	1.414879425048828	0.3536737365722656	2.892256591796875	1.401559020996094	0.2540237274169922	2.99853564453125	1.425806945800781	0.2243106231689453	2.983318359375	1.431914764404297	0.2337350311279297	3.1327607421875	1.784962585449219	0.2586984558105469	3.17559130859375	1.760632263183594	0.1303096008300781	3.29729296875	1.497428466796875	0.07933818054199218	3.065338623046875	1.427827514648437	0.03847666931152344	2.95930810546875	1.409677947998047	0.02500006484985352
114	3.766667	3.137872802734375	1.259293640136719	0.278889404296875	3.1079892578125	1.442719116210938	0.2762076110839844	3.08332421875	1.589225219726563	0.2737280578613281	3.122675537109375	1.81140087890625	0.2894442138671875	3.103795654296875	1.774873718261719	0.319723388671875	3.054813232421875	1.731323791503906	0.4534530639648438	3.062139404296875	1.452150482177734	0.5233909301757812	2.89807421875	1.394676300048828	0.3555663146972656	2.893744140625	1.400726135253906	0.2555245513916016	2.999877197265625	1.419926544189453	0.2232851409912109	2.97802685546875	1.431098083496094	0.2347870483398438	3.13049169921875	1.774097778320312	0.2548999176025391	3.178938720703125	1.743226989746094	0.1305174560546875	3.295508056640625	1.478903717041016	0.07959433746337891	3.06051708984375	1.423298248291016	0.04009085464477539	2.954031982421875	1.408694763183594	0.02937830924987793
115	3.800000000000001	3.138114501953125	1.250088485717773	0.2784827575683594	3.1076708984375	1.432381439208984	0.2747054443359375	3.085729248046875	1.578514282226563	0.2727705993652344	3.121648193359375	1.800216552734375	0.2855250854492187	3.103028076171875	1.764080627441406	0.3159686889648438	3.051031005859375	1.721000671386719	0.4478030090332031	3.06545458984375	1.445516967773437	0.5245348510742187	2.904064697265625	1.383482391357422	0.3576219787597656	2.89436328125	1.391104034423828	0.2586131286621094	2.999234619140625	1.413278381347656	0.2262776336669922	2.982455810546875	1.432488433837891	0.2403225250244141	3.13032373046875	1.762721496582031	0.2518177032470703	3.181917236328125	1.729149047851563	0.1302477416992187	3.28846875	1.462320007324219	0.07957647705078125	3.056847900390625	1.411430786132812	0.02491139221191406	2.95140576171875	1.423171630859375	0.041798828125
116	3.833333	3.139223388671875	1.237328170776367	0.2791871948242188	3.1084013671875	1.418346710205078	0.2744966735839844	3.08595166015625	1.5634404296875	0.2717388305664062	3.115994873046875	1.784784301757813	0.280053466796875	3.097895751953125	1.74909765625	0.3108041076660156	3.04525244140625	1.7091943359375	0.4423289489746094	3.06571240234375	1.436399017333984	0.5205234985351562	2.90570166015625	1.370424163818359	0.3559986877441406	2.888990966796875	1.373489990234375	0.2583236083984375	2.990082763671875	1.407015838623047	0.2261796569824219	2.9803349609375	1.417848907470703	0.2393694152832031	3.126071533203125	1.747029296875	0.2475378875732422	3.17847607421875	1.711169738769531	0.1279497604370117	3.287136474609375	1.447336608886719	0.07669278717041016	3.05525048828125	1.430128265380859	0.01028401374816895	2.949326171875	1.420150909423828	0.00158671760559082
117	3.866667	3.14159814453125	1.237662307739258	0.2797226867675781	3.11127880859375	1.419463928222656	0.2751466369628906	3.0892333984375	1.565176086425781	0.272490234375	3.11956787109375	1.787299743652344	0.2814029541015625	3.101353271484375	1.751418762207031	0.3121690673828125	3.04792041015625	1.711082153320313	0.4438593444824219	3.065969970703125	1.436097137451172	0.5187808227539062	2.904264892578125	1.37650146484375	0.3521949157714844	2.891116455078125	1.379636749267578	0.2536055145263672	2.993518310546875	1.409880645751953	0.2209169921875	2.9838740234375	1.419916809082031	0.2367077026367188	3.129669921875	1.749476318359375	0.2486783142089844	3.182975830078125	1.713886779785156	0.1288348236083984	3.28290625	1.444161834716797	0.08486721801757813	3.051025634765625	1.425085083007813	0.01571359443664551	2.9457265625	1.412625061035156	0.0003131851553916931
118	3.9	3.14119580078125	1.239671020507813	0.2802852783203125	3.110634765625	1.422137084960938	0.2760440063476562	3.08846484375	1.568390930175781	0.2736840209960937	3.118896240234375	1.791371765136719	0.2819169311523437	3.10102392578125	1.755393005371094	0.3130783386230468	3.050661376953125	1.714562622070313	0.4464345092773437	3.066189208984375	1.437678039550781	0.5189492797851563	2.89885546875	1.391531463623047	0.352366455078125	2.89204443359375	1.391135711669922	0.2527171936035156	2.99651904296875	1.416776550292969	0.2212515563964844	2.982608154296875	1.427309295654297	0.235854248046875	3.128643310546875	1.753364196777344	0.2490015716552734	3.1819384765625	1.7156015625	0.1292431030273437	3.290470947265625	1.446882934570312	0.09299485015869141	3.056427734375	1.4260048828125	0.02863199234008789	2.949364501953125	1.416215881347656	0.02586220932006836
119	3.933333000000001	3.14172607421875	1.245321365356445	0.2811018676757813	3.111251220703125	1.429031951904297	0.2779093017578125	3.088483642578125	1.576166320800781	0.2760885314941406	3.117254150390625	1.800859924316406	0.2834998168945312	3.099968505859375	1.764567687988281	0.3151606140136719	3.05315625	1.72345361328125	0.4507696838378906	3.075220947265625	1.443135009765625	0.5152782592773437	2.896166748046875	1.404936157226563	0.3568213500976563	2.902353759765625	1.404651000976562	0.2564862976074219	3.00674267578125	1.430490600585937	0.22242578125	2.971810302734375	1.425340637207031	0.2316500244140625	3.12699072265625	1.7626171875	0.2503395690917969	3.179106201171875	1.730013061523437	0.1275796890258789	3.288994384765625	1.459386962890625	0.09453847503662109	3.0529453125	1.427064331054688	0.03659019470214844	2.945651611328125	1.417241790771484	0.02624094390869141
120	3.966667000000001	3.13816943359375	1.252813064575195	0.2820190124511719	3.113010498046875	1.437729827880859	0.2802489013671875	3.084482177734375	1.584086120605469	0.2750686950683593	3.1201357421875	1.808286376953125	0.2816274108886719	3.101956787109375	1.772545166015625	0.3135826110839844	3.053600341796875	1.730567687988281	0.4487202758789062	3.088426025390625	1.4530732421875	0.5218707885742188	2.906260986328125	1.423762664794922	0.3643125305175781	2.902904296875	1.426596069335937	0.2636770324707031	3.004595703125	1.443755767822266	0.2174032287597656	2.970724853515625	1.447593322753906	0.2320389709472656	3.1284921875	1.769598510742187	0.2484432067871094	3.178699951171875	1.728229064941406	0.12722509765625	3.30025927734375	1.461486724853516	0.09840238952636719	3.06337060546875	1.421483428955078	0.04691194534301758	2.956744140625	1.423482788085938	0.02715768051147461
121	4	3.136658935546875	1.253938171386719	0.2836311645507812	3.11039501953125	1.438424224853516	0.27905322265625	3.086014892578125	1.585346130371094	0.2739102172851562	3.119491455078125	1.809669860839844	0.2775237731933594	3.101853515625	1.774194030761719	0.3099743957519531	3.059240234375	1.733262634277344	0.4471500549316406	3.0872060546875	1.457103179931641	0.526637451171875	2.910734375	1.434025146484375	0.36216796875	2.9162900390625	1.429296264648438	0.2618236999511719	3.018567138671875	1.456834075927735	0.2227472229003906	2.981361572265625	1.454308532714844	0.2331681671142578	3.12803173828125	1.770706481933594	0.2448095092773437	3.1773935546875	1.727752685546875	0.1239848556518555	3.326879638671875	1.474657653808594	0.1119321746826172	3.090813720703125	1.437328155517578	0.0562493782043457	2.9827509765625	1.433147033691406	0.04993624114990235
122	4.033333000000001	3.136689697265625	1.254494644165039	0.2839764709472656	3.110247802734375	1.439005767822266	0.279538330078125	3.085626708984375	1.585927551269531	0.2744650573730469	3.11797705078125	1.810466552734375	0.2784956665039062	3.1005654296875	1.774825439453125	0.3109073486328125	3.058268798828125	1.733492553710938	0.4481011657714844	3.088611328125	1.457431335449219	0.5273194580078125	2.912091796875	1.433701782226563	0.3629046936035156	2.91903515625	1.429855895996094	0.262583984375	3.02186962890625	1.459450866699219	0.2265083160400391	2.986598388671875	1.457285705566406	0.2364746398925781	3.126667236328125	1.771605346679687	0.2456791381835937	3.177489990234375	1.729490905761719	0.125126091003418	3.332116943359375	1.479469757080078	0.1120209808349609	3.09785693359375	1.435006072998047	0.0537398567199707	2.989987060546875	1.428265075683594	0.04602753829956055
123	4.066667000000001	3.136540771484375	1.254475982666016	0.2842284851074219	3.110107421875	1.43895556640625	0.2798794555664063	3.085455078125	1.585846130371094	0.274862060546875	3.117466552734375	1.8103935546875	0.2787633056640625	3.10024560546875	1.774731750488281	0.3112391967773437	3.059004638671875	1.733600341796875	0.4487843627929687	3.0913359375	1.458216522216797	0.5293670043945312	2.914044189453125	1.432143981933594	0.3662090759277344	2.920122802734375	1.426966247558594	0.2659108276367187	3.022308349609375	1.456977081298828	0.2284269409179688	2.987619384765625	1.454479248046875	0.2390996856689453	3.12608154296875	1.771553527832031	0.2459170227050781	3.1762509765625	1.729510803222656	0.1250945358276367	3.330576171875	1.479426422119141	0.1109103088378906	3.096186279296875	1.434428558349609	0.05376449584960938	2.988364013671875	1.427033020019531	0.04627429580688477
124	4.1	3.13566357421875	1.253095474243164	0.2847825622558594	3.109253662109375	1.437099517822266	0.2806082458496094	3.083998291015625	1.583494995117187	0.2754590454101563	3.1140205078125	1.807742492675781	0.2785692443847656	3.09707568359375	1.772150268554687	0.3110597229003906	3.055986328125	1.73219384765625	0.4485812683105469	3.089748779296875	1.460026977539063	0.536521240234375	2.915603515625	1.426807708740234	0.3721988220214844	2.921012451171875	1.415623046875	0.2726131591796875	3.021703125	1.443897644042969	0.2308501586914062	2.986694091796875	1.440888732910156	0.2431571197509766	3.123012451171875	1.768952819824219	0.2459727478027344	3.17130712890625	1.727157165527344	0.1247016448974609	3.316766357421875	1.473037780761719	0.105173469543457	3.08193408203125	1.431415466308594	0.05001910781860352	2.975181640625	1.419527496337891	0.03823198699951172
125	4.133333	3.1371552734375	1.241428527832031	0.2886191101074219	3.110989013671875	1.424318267822266	0.2859190979003906	3.082425537109375	1.569138671875	0.2803333129882812	3.111152099609375	1.792143432617187	0.281820556640625	3.093722412109375	1.757024658203125	0.3140674743652344	3.045695556640625	1.718729064941406	0.4487770690917969	3.0879443359375	1.452857604980469	0.5459349975585938	2.92152587890625	1.404020355224609	0.3797362670898438	2.89261279296875	1.3941728515625	0.2847999572753906	2.991977294921875	1.426235137939453	0.2445185546875	2.978282958984375	1.4320712890625	0.2472686767578125	3.121023681640625	1.7533115234375	0.2500466461181641	3.17624072265625	1.711018859863281	0.1329410247802734	3.299888916015625	1.448606323242188	0.1030800399780273	3.069119873046875	1.412281585693359	0.03526765060424805	2.9622451171875	1.422603668212891	0.03659308624267578
126	4.166667	3.139687744140625	1.233153167724609	0.290615234375	3.113275634765625	1.416184783935547	0.2881219787597656	3.083052001953125	1.560777770996094	0.2817818298339844	3.109656494140625	1.784259155273437	0.2806536865234375	3.092402099609375	1.749339050292969	0.3132828063964844	3.0395966796875	1.711158447265625	0.4463789672851562	3.07862841796875	1.448119201660156	0.5529253540039063	2.921880859375	1.390256469726562	0.3800321350097656	2.877842529296875	1.375204925537109	0.2917229919433594	2.9763701171875	1.415723419189453	0.2571131286621094	2.975896484375	1.426792572021484	0.2513710784912109	3.120053955078125	1.745101440429687	0.2493743286132812	3.177157470703125	1.70056298828125	0.1338688507080078	3.289463623046875	1.432482757568359	0.1070338897705078	3.05740625	1.404229522705078	0.03896066665649414	2.95269287109375	1.415377471923828	0.01744551849365234
127	4.200000000000001	3.14161669921875	1.230101531982422	0.2911582336425781	3.11349169921875	1.411767181396484	0.28852392578125	3.083685791015625	1.555580627441406	0.2828795166015625	3.109328125	1.777826354980469	0.2808892517089844	3.09180322265625	1.743233947753906	0.3132550048828125	3.036931396484375	1.706126159667969	0.4448356018066406	3.0766875	1.44514584350586	0.5516278076171875	2.924920654296875	1.376991943359375	0.3800210266113281	2.879669189453125	1.375817535400391	0.2917165832519531	2.978055419921875	1.408957489013672	0.2514556884765625	2.97830322265625	1.424610565185547	0.2543880920410156	3.120287841796875	1.738763427734375	0.250183349609375	3.17349267578125	1.692266418457031	0.1345386505126953	3.3226474609375	1.444148712158203	0.1149499893188477	3.092979248046875	1.407822021484375	0.04775360107421875	2.99333203125	1.429235046386719	0.01569947624206543
128	4.233333	3.139205322265625	1.230553359985352	0.2924667053222657	3.11169677734375	1.412482574462891	0.2900696716308594	3.082833740234375	1.556640258789062	0.2849102172851563	3.1085341796875	1.779049621582031	0.2807178039550781	3.09204833984375	1.744636901855469	0.3138815002441406	3.042013671875	1.708346557617187	0.4477457275390625	3.0740439453125	1.4442314453125	0.550009521484375	2.91049951171875	1.390991882324219	0.3837330627441407	2.878413818359375	1.379960327148438	0.2903888244628906	2.97918505859375	1.410949676513672	0.2542496337890625	2.97697900390625	1.427909332275391	0.2597093505859375	3.11846923828125	1.739757568359375	0.2498806457519531	3.17219482421875	1.693602172851562	0.1341981048583984	3.29046826171875	1.429816375732422	0.1064113922119141	3.05442333984375	1.417981750488281	0.05321468734741211	2.949669921875	1.43467578125	0.06677904510498046
129	4.266667	3.13966796875	1.234413864135742	0.2954857482910156	3.115017578125	1.417904937744141	0.2941220397949219	3.08444140625	1.562590942382812	0.2878619995117188	3.10892724609375	1.786468078613281	0.2813687133789062	3.09293310546875	1.752045959472656	0.3152315063476562	3.05026416015625	1.713570922851563	0.4520062255859375	3.069091552734375	1.442706848144531	0.54431591796875	2.894722900390625	1.399634063720703	0.384080322265625	2.8886025390625	1.391376922607422	0.2846802062988281	2.989059326171875	1.430780914306641	0.2541807250976563	2.970472900390625	1.426501892089844	0.2616711730957031	3.11879638671875	1.746718688964844	0.2505775146484375	3.17495458984375	1.697486022949219	0.1363470001220703	3.311292236328125	1.440669036865234	0.1073407516479492	3.073056640625	1.434828399658203	0.05614551544189453	2.966291259765625	1.424652893066406	0.06478626251220704
130	4.300000000000001	3.136825439453125	1.23946598815918	0.2980025329589844	3.110859619140625	1.422669158935547	0.2951151123046875	3.08110693359375	1.567445983886719	0.2886497802734375	3.107836669921875	1.790933471679688	0.2813442687988281	3.092156005859375	1.756744140625	0.3155514526367187	3.054663330078125	1.721115112304688	0.4545202941894531	3.073734130859375	1.449889343261719	0.5452827758789063	2.89663720703125	1.417843597412109	0.3856269226074219	2.905507568359375	1.399258819580078	0.2878901062011719	2.99946337890625	1.453184783935547	0.2591354675292969	2.972706787109375	1.437460235595703	0.2621567993164062	3.11666552734375	1.751060485839844	0.2504378814697266	3.171639892578125	1.703576416015625	0.1349751892089844	3.347914794921875	1.471583953857422	0.114725830078125	3.1156240234375	1.428417144775391	0.05529125213623047	3.008810546875	1.422496368408203	0.06633187103271485
131	4.333333	3.1350478515625	1.243881561279297	0.2987045288085938	3.1075517578125	1.426487396240234	0.2940690307617188	3.08075830078125	1.57159033203125	0.2880982666015625	3.10785107421875	1.794681640625	0.2828243103027344	3.09166943359375	1.760328186035156	0.3164931030273437	3.051745849609375	1.725158142089844	0.4546137390136719	3.077210693359375	1.455110321044922	0.5456865234375	2.893391357421875	1.42395556640625	0.3943219909667969	2.884427001953125	1.429546691894531	0.2951809387207031	2.98498974609375	1.455005462646484	0.2532736358642578	2.9383642578125	1.448480529785156	0.2573535461425781	3.117044189453125	1.7550947265625	0.2518097229003906	3.16851171875	1.708409423828125	0.1347071533203125	3.34800830078125	1.479319274902344	0.1175565872192383	3.114705810546875	1.440851776123047	0.06071563339233398	3.009000732421875	1.424933654785156	0.0705859375
132	4.366667	3.136541259765625	1.247123229980469	0.2988748474121094	3.108326171875	1.4304736328125	0.2939744567871094	3.081362060546875	1.576236755371094	0.2879907836914062	3.110138916015625	1.800173828125	0.2832717590332031	3.09350244140625	1.76570556640625	0.3169549865722656	3.0532958984375	1.729705505371094	0.4555112609863281	3.082690185546875	1.458700286865234	0.5467066650390625	2.89759521484375	1.420264831542969	0.396818603515625	2.8838447265625	1.429747650146484	0.2980595703125	2.985068603515625	1.456269409179688	0.2570340576171875	2.910839599609375	1.444736206054688	0.254752212524414	3.11923388671875	1.760405578613281	0.2520714721679688	3.171984130859375	1.711504699707031	0.1357154235839844	3.343761962890625	1.474790740966797	0.1202481536865234	3.110137939453125	1.438754119873047	0.05853976440429687	3.0043623046875	1.421591491699219	0.07069498443603515
133	4.4	3.136143310546875	1.247487335205078	0.2993236389160156	3.10768701171875	1.430790710449219	0.294543701171875	3.0801123046875	1.576425109863281	0.2884627685546875	3.107177490234375	1.800555053710938	0.2835234069824219	3.09090869140625	1.765984802246094	0.3172762451171875	3.05124658203125	1.730773864746094	0.4561807861328125	3.08110595703125	1.460902221679687	0.5504716796875	2.89605859375	1.418796447753906	0.4015405883789063	2.880908203125	1.429488311767578	0.303117431640625	2.981681884765625	1.454070953369141	0.2598578186035156	2.907165771484375	1.444237884521484	0.2595022583007813	3.116474853515625	1.760840576171875	0.2523202362060547	3.169322021484375	1.712518188476563	0.1357777099609375	3.34359033203125	1.477698974609375	0.1196834716796875	3.1102998046875	1.438780395507812	0.05853185272216797	3.00454150390625	1.421740631103516	0.07093957519531249
134	4.433333000000001	3.136256103515625	1.246791442871094	0.2996878356933594	3.107877685546875	1.429825286865234	0.2948639831542968	3.080126708984375	1.575194152832031	0.2886317443847656	3.10652294921875	1.799068725585937	0.2838975524902344	3.09005126953125	1.764510559082031	0.31744873046875	3.048729736328125	1.728537719726563	0.455433837890625	3.080547607421875	1.458848236083985	0.548287353515625	2.8978076171875	1.413218811035156	0.3981331481933594	2.881349853515625	1.422164428710937	0.2998979797363281	2.9817587890625	1.448805267333984	0.2574523010253906	2.9051181640625	1.431330932617187	0.2563056945800781	3.1162333984375	1.759433166503906	0.2528462982177734	3.17175341796875	1.711543273925781	0.1376147613525391	3.34981298828125	1.479957244873047	0.1243721466064453	3.11881884765625	1.437210144042969	0.05868474960327148	3.013074462890625	1.420800354003906	0.07065631866455079
135	4.466667000000001	3.14036572265625	1.243443969726562	0.3029410400390625	3.11074462890625	1.425096099853516	0.2976338500976562	3.07580419921875	1.567770751953125	0.2880791931152344	3.10373291015625	1.790000671386719	0.2817083435058594	3.0857578125	1.756188354492187	0.3147637939453125	3.036321044921875	1.721867492675781	0.4494685363769531	3.069854248046875	1.456464874267578	0.5483582153320312	2.8905341796875	1.384489593505859	0.4070624389648437	2.87712353515625	1.412544982910156	0.3126711730957031	2.97354443359375	1.440498260498047	0.2641082458496094	2.93064501953125	1.413583709716797	0.2750880126953125	3.1143857421875	1.750163513183594	0.2517707061767578	3.1766962890625	1.704247436523437	0.1402748260498047	3.357198486328125	1.476649444580078	0.132075439453125	3.133337646484375	1.433392913818359	0.04976062393188477	3.0277041015625	1.422454559326172	0.0628819236755371
136	4.5	3.141885986328125	1.234591445922852	0.3079077453613281	3.113552001953125	1.41499447631836	0.3035160522460937	3.079927490234375	1.556835388183594	0.2947775573730469	3.101592041015625	1.777807739257812	0.2840392761230469	3.085063720703125	1.7444208984375	0.3176658020019531	3.03280224609375	1.715687316894531	0.4513314514160156	3.060258544921875	1.45161083984375	0.549140869140625	2.8939619140625	1.381835296630859	0.3946351318359375	2.87284228515625	1.391885650634766	0.2988565063476563	2.973242919921875	1.422554016113281	0.26393701171875	2.958256591796875	1.417451110839844	0.2711428833007812	3.112869873046875	1.738031982421875	0.2549459686279297	3.16775146484375	1.689110473632812	0.1421371459960938	3.32355322265625	1.447125793457031	0.1252848815917969	3.109599853515625	1.358008392333984	0.06114375686645507	3.0121611328125	1.398946472167969	0.07109987640380859
137	4.533333000000001	3.141212646484375	1.228767654418945	0.3081962890625	3.11390966796875	1.408503875732422	0.3036670837402344	3.081070556640625	1.5498505859375	0.2947688598632813	3.101956787109375	1.769975463867187	0.2856326904296875	3.08524072265625	1.73647900390625	0.3187206115722656	3.031708984375	1.705930297851562	0.4507593383789062	3.05644384765625	1.441622680664063	0.5449708251953125	2.893583984375	1.375213928222656	0.3869802551269531	2.873036376953125	1.381828735351562	0.2912288818359375	2.9740224609375	1.412047058105469	0.2592878112792969	2.968274658203125	1.417795959472656	0.2719207763671875	3.11366015625	1.730591064453125	0.2565651245117188	3.16980224609375	1.685037536621094	0.1436798553466797	3.331081298828125	1.448303680419922	0.1257099685668945	3.11880859375	1.360339019775391	0.0584715690612793	3.028886474609375	1.415362731933594	0.06593438720703125
138	4.566667000000001	3.14398681640625	1.221250762939453	0.3085711364746094	3.116726806640625	1.400706970214844	0.30349609375	3.086394775390625	1.542446960449219	0.2955099792480469	3.102413818359375	1.762675537109375	0.28697900390625	3.086761962890625	1.728764099121094	0.32005322265625	3.035607421875	1.6991513671875	0.4530069580078125	3.048279052734375	1.433462371826172	0.54444287109375	2.8849638671875	1.377105133056641	0.38356591796875	2.87972998046875	1.384367523193359	0.2859662780761719	2.984156982421875	1.408402648925781	0.261207763671875	2.968256591796875	1.420056396484375	0.2721547546386719	3.1146708984375	1.723709350585938	0.257705322265625	3.164861083984375	1.679494506835937	0.1417611083984375	3.327940185546875	1.444022277832031	0.1321959228515625	3.108267822265625	1.367505981445313	0.07707306671142578	3.03405810546875	1.442473358154297	0.07405410003662109
139	4.6	3.14418115234375	1.222675018310547	0.310482666015625	3.116107177734375	1.403175598144531	0.3054153442382813	3.084921142578125	1.545672485351563	0.2973468627929687	3.09853369140625	1.767385070800781	0.2867853088378906	3.08324072265625	1.733376831054688	0.3204039916992187	3.034529052734375	1.702720947265625	0.4550442810058594	3.058046630859375	1.434895690917969	0.54357763671875	2.890595703125	1.381263092041016	0.3838137512207031	2.87478955078125	1.399046325683594	0.288093505859375	2.979972412109375	1.41457763671875	0.257345458984375	2.971860107421875	1.424282440185547	0.2710433654785157	3.111241943359375	1.728054626464844	0.2576408386230469	3.16619970703125	1.684000854492187	0.1428162231445312	3.312772216796875	1.436056060791016	0.1279269180297851	3.09339306640625	1.367221893310547	0.05712157440185547	3.01928076171875	1.442377105712891	0.04539628982543945
140	4.633333	3.142404296875	1.22526676940918	0.3108052978515625	3.11398291015625	1.406370727539062	0.3054102478027344	3.0843623046875	1.549767517089844	0.2978467712402344	3.09628857421875	1.7723525390625	0.2867007446289063	3.081668212890625	1.738170654296875	0.3207109680175781	3.03759423828125	1.707562255859375	0.4575179138183594	3.060710693359375	1.439859741210938	0.5497208862304688	2.885666015625	1.399917419433594	0.3928374328613281	2.877474853515625	1.406359924316406	0.2943989868164062	2.984212646484375	1.426807342529297	0.2714311218261719	2.96630419921875	1.432574554443359	0.2754515380859375	3.108903564453125	1.732922546386719	0.2573340148925781	3.164306884765625	1.685565368652344	0.1434716949462891	3.318133056640625	1.440548309326172	0.1341499481201172	3.0917763671875	1.369849273681641	0.08874967193603515	3.009755615234375	1.437908020019531	0.08804108428955078
141	4.666667	3.143073486328125	1.228528274536133	0.3108506774902344	3.11356396484375	1.410158447265625	0.3050683898925781	3.083456298828125	1.554021606445313	0.2973748474121094	3.096932861328125	1.777383850097656	0.2863890686035157	3.0816298828125	1.743155700683594	0.3203390197753906	3.038374755859375	1.712393249511719	0.4579761657714844	3.067358642578125	1.445632995605469	0.554510498046875	2.891471923828125	1.411086273193359	0.3959062194824219	2.88622119140625	1.415283111572266	0.2967660522460938	2.991583984375	1.440540191650391	0.2704209594726563	2.9628232421875	1.441634063720703	0.2712343444824219	3.109712890625	1.737731079101563	0.2570569152832031	3.170041748046875	1.6924384765625	0.1442465057373047	3.320330322265625	1.444352081298828	0.1271429672241211	3.093534912109375	1.382474456787109	0.06815661621093751	3.010214599609375	1.449569061279297	0.0699334945678711
142	4.700000000000001	3.13920849609375	1.241810317993164	0.3097507934570313	3.1056962890625	1.424551910400391	0.3035943298339844	3.075252197265625	1.569856262207031	0.2968867492675781	3.093725341796875	1.79522021484375	0.2903477478027344	3.077373046875	1.760326416015625	0.3238635864257812	3.029330322265625	1.726856567382812	0.4608228149414063	3.07649560546875	1.461377502441406	0.5618369750976563	2.90300927734375	1.432408416748047	0.3961064758300781	2.887876953125	1.431788879394531	0.2969230346679688	2.9948232421875	1.464568542480469	0.2841149291992188	2.975366455078125	1.456636688232422	0.2716615905761719	3.10591552734375	1.755509399414062	0.2599968872070312	3.166435791015625	1.708034606933594	0.1465941314697266	3.31055224609375	1.452750946044922	0.1349813690185547	3.0839658203125	1.402363128662109	0.05745145034790039	3.004825439453125	1.460490936279297	0.1024910736083984
143	4.733333	3.1413505859375	1.245410293579102	0.3105280456542969	3.105342041015625	1.427662414550781	0.3046029052734375	3.07550146484375	1.573133850097656	0.2993390808105469	3.090899169921875	1.798660888671875	0.2914899597167969	3.0754638671875	1.76372314453125	0.3253838195800781	3.02444482421875	1.731500549316406	0.461544921875	3.069533935546875	1.468420806884766	0.5694547729492188	2.9016455078125	1.425038848876953	0.4011651306152344	2.88715576171875	1.434627838134766	0.3023597106933594	2.99466259765625	1.464462646484375	0.2873490905761719	2.96758837890625	1.460946472167969	0.2746149291992188	3.103203369140625	1.758970703125	0.261168212890625	3.157881103515625	1.712392333984375	0.1444924926757812	3.301338623046875	1.456546234130859	0.1403461303710938	3.075946044921875	1.383645629882813	0.07901721954345703	2.987473388671875	1.442228363037109	0.09923073577880859
144	4.766667	3.141955078125	1.247283187866211	0.3104067077636719	3.105697998046875	1.429498809814453	0.3041650390625	3.074332275390625	1.574631591796875	0.29798193359375	3.08739404296875	1.800260681152344	0.2882512512207031	3.07200634765625	1.765456848144531	0.3223136291503906	3.02026416015625	1.735441528320313	0.4587261962890625	3.066262939453125	1.474639068603516	0.5717536010742188	2.89900341796875	1.423742248535156	0.4049060363769531	2.88144140625	1.434656982421875	0.3067259521484375	2.987278564453125	1.457994659423828	0.2762280883789062	2.964368408203125	1.459247680664062	0.2773108825683594	3.100414306640625	1.760432556152344	0.2584023132324219	3.1588828125	1.714981323242188	0.1431084747314453	3.309564697265625	1.463332397460938	0.1365077514648438	3.086745849609375	1.387419952392578	0.06956468200683594	2.997873779296875	1.443896057128906	0.09371098327636719
145	4.800000000000001	3.14820556640625	1.246199325561523	0.3126896667480469	3.110535888671875	1.428317016601563	0.3053916015625	3.072785400390625	1.571914794921875	0.2957369079589844	3.08501416015625	1.79793115234375	0.2877482299804687	3.069393310546875	1.762777954101562	0.3214356994628906	3.01326025390625	1.730236328125	0.4557115478515625	3.065471435546875	1.469451263427734	0.566947265625	2.893791259765625	1.411382385253906	0.4066394653320313	2.8811767578125	1.427087951660156	0.3082255554199219	2.986527099609375	1.446001892089844	0.2728665466308594	2.9639716796875	1.443116394042969	0.2812908935546875	3.09853466796875	1.7583251953125	0.2577198791503906	3.155010498046875	1.712172241210937	0.1415193023681641	3.315168212890625	1.466072387695313	0.1333362426757813	3.090357666015625	1.385094665527344	0.07912187194824219	2.9992177734375	1.442696960449219	0.087743408203125
146	4.833333	3.157365966796875	1.237569671630859	0.3135444030761719	3.119345703125	1.417650512695313	0.3074584350585938	3.076153076171875	1.557916564941406	0.2959015502929688	3.080175537109375	1.781720642089844	0.2851725769042969	3.065477783203125	1.746825378417969	0.3187284851074219	3.00462841796875	1.714988647460937	0.4493294372558594	3.057916748046875	1.461532684326172	0.5688426513671875	2.8978095703125	1.393917114257813	0.4041944274902344	2.882204833984375	1.406141143798828	0.3067970886230469	2.986787353515625	1.431877044677734	0.2778134155273437	2.967105712890625	1.433837799072266	0.2816304016113281	3.09544921875	1.742672302246094	0.2562008361816406	3.153562255859375	1.700108520507813	0.1411439208984375	3.316726806640625	1.459670318603516	0.1350257568359375	3.093597412109375	1.377527221679687	0.08768392944335937	3.001124755859375	1.431323028564453	0.09051968383789062
147	4.866667	3.163832763671875	1.224632873535156	0.3176619873046875	3.121966552734375	1.40134619140625	0.3089509582519531	3.076232666015625	1.538668151855469	0.2956067504882812	3.071984375	1.759655334472656	0.2856408386230469	3.058161865234375	1.724569519042969	0.3183982849121094	2.995248779296875	1.696951965332031	0.4468614501953125	3.049402587890625	1.450084533691406	0.5710964965820312	2.909899169921875	1.368110046386719	0.3987930603027344	2.885304443359375	1.372154876708984	0.3038789367675781	2.981476318359375	1.408520294189453	0.2644504089355469	2.967150146484375	1.414975433349609	0.2740436401367187	3.08906982421875	1.721796569824219	0.2572384338378906	3.145979736328125	1.686707824707031	0.1410828247070313	3.318749267578125	1.458372344970703	0.1222834091186523	3.100855712890625	1.371513122558594	0.07462995910644531	3.012316162109375	1.428563018798828	0.08301796722412109
148	4.9	3.1750380859375	1.211560882568359	0.3198365783691406	3.1263603515625	1.386975555419922	0.3092221069335938	3.0715888671875	1.521007873535156	0.2922568054199219	3.06891259765625	1.742671630859375	0.2821888122558594	3.054742919921875	1.707590759277344	0.3150291442871094	2.99128515625	1.680036254882812	0.4437283325195313	3.033149658203125	1.430351135253906	0.568972412109375	2.910012451171875	1.319774993896484	0.3992335510253906	2.8789951171875	1.306907348632812	0.3067160339355469	2.974185546875	1.354096099853516	0.2765478515625	2.975412109375	1.358182403564453	0.2798139343261719	3.085830078125	1.704571716308594	0.2537437133789063	3.14595947265625	1.670720642089844	0.1383864593505859	3.30652294921875	1.433832122802734	0.1078605651855469	3.08040771484375	1.373811706542969	0.0539857177734375	2.977886962890625	1.351726745605469	0.03874380874633789
149	4.933333000000001	3.187697021484375	1.19311946105957	0.3197307739257813	3.1353701171875	1.367083068847656	0.3102873840332031	3.074163818359375	1.497719421386719	0.2919320983886719	3.0630498046875	1.718624450683594	0.2829300231933594	3.049878173828125	1.682933837890625	0.3153401184082031	2.984294677734375	1.656069702148438	0.4427088623046875	3.026382568359375	1.409592041015625	0.5725949096679688	2.9207236328125	1.282545501708984	0.4034119873046875	2.86799267578125	1.26996337890625	0.3215516357421875	2.972904296875	1.297899749755859	0.3027948608398437	2.987815673828125	1.285907684326172	0.2887905883789063	3.0817353515625	1.681450988769531	0.2545838317871094	3.141588134765625	1.653960327148438	0.1377819976806641	3.28806982421875	1.410319366455078	0.09768647003173828	3.0580595703125	1.380561462402344	0.03800251007080078	2.95551171875	1.399984252929688	0.02119146728515625
150	4.966667000000001	3.19619921875	1.167102142333984	0.3176418762207031	3.1383115234375	1.337501373291016	0.3080159606933593	3.07427490234375	1.465022216796875	0.2881127014160156	3.0617958984375	1.683656372070312	0.2761963195800781	3.048144287109375	1.648582824707031	0.3083689270019531	2.98056494140625	1.621108093261719	0.4329942626953125	3.008260498046875	1.373687622070312	0.5592591552734375	2.916193115234375	1.220866439819336	0.4073909301757813	2.89173876953125	1.187494476318359	0.3193553771972656	2.998651611328125	1.202099822998047	0.3028976745605469	3.0134169921875	1.238220321655273	0.3096007995605469	3.081364013671875	1.64664306640625	0.2490885467529297	3.1424443359375	1.619225158691406	0.1343446807861328	3.29221630859375	1.384307647705078	0.07702645874023438	3.060981201171875	1.380482971191406	0.02402655029296875	2.9573212890625	1.393592529296875	0.01679879379272461
151	5	3.20453857421875	1.131415710449219	0.316384521484375	3.150829833984375	1.304799774169922	0.3083250732421875	3.083922119140625	1.431440002441406	0.2841572875976562	3.06260205078125	1.651363464355469	0.2760509338378906	3.049361572265625	1.614810363769531	0.3073609619140625	2.97606201171875	1.574427856445312	0.4264885864257812	2.99884521484375	1.326669525146484	0.558018798828125	2.913190185546875	1.177087936401367	0.396517822265625	2.9739404296875	1.155457733154297	0.3226360778808594	3.080616943359375	1.1299248046875	0.3138109436035156	3.036260498046875	1.172136810302734	0.3168733215332031	3.084652099609375	1.615455017089844	0.2486131134033203	3.1433134765625	1.5815009765625	0.1330976257324219	3.293698486328125	1.343735076904297	0.07759725952148437	3.06082373046875	1.359924194335937	0.02541777420043945	2.957748046875	1.377515014648437	0.01075087356567383
152	5.033333000000001	3.211119384765625	1.109972595214844	0.3148936462402344	3.159143310546875	1.2811171875	0.3088671264648438	3.09063818359375	1.404187377929687	0.2837510986328125	3.06268505859375	1.620056396484375	0.2767059631347656	3.04940576171875	1.583308532714844	0.30655224609375	2.967012451171875	1.537856811523437	0.4147608032226562	2.981192626953125	1.29487548828125	0.5474381713867188	2.9335986328125	1.132184204101562	0.3880692138671875	3.007371337890625	1.107561241149902	0.3307823486328125	3.110282958984375	1.079335220336914	0.3117676391601563	3.060396728515625	1.148449951171875	0.31992626953125	3.086872314453125	1.58572509765625	0.2504480438232422	3.14879345703125	1.556272216796875	0.1377455902099609	3.293897705078125	1.324637237548828	0.06654601287841796	3.064744873046875	1.356356201171875	0.02188937377929687	2.96922509765625	1.385385955810547	0.05105023956298828
153	5.066667000000001	3.2330849609375	1.083118316650391	0.313639404296875	3.17991943359375	1.255480163574219	0.3066783447265625	3.105777587890625	1.376385955810547	0.280038818359375	3.065730712890625	1.592121826171875	0.2696902160644531	3.053564453125	1.554659606933594	0.2998235778808594	2.973732421875	1.514849731445313	0.4136751708984375	2.959890380859375	1.264202087402344	0.53680419921875	2.94756689453125	1.116166915893555	0.3551331176757813	3.031442626953125	1.099515167236328	0.3084439392089844	3.132615478515625	1.075361610412598	0.2747786254882812	3.0813232421875	1.132686660766602	0.3036893615722656	3.092762451171875	1.558657165527344	0.2442914123535156	3.1738515625	1.535696960449219	0.1413220825195312	3.3718818359375	1.343122894287109	0.07159520721435547	3.140084228515625	1.30899755859375	0.03185647392272949	3.07722265625	1.387626190185547	0.06136271286010742
154	5.1	3.2390849609375	1.081822105407715	0.3137481689453125	3.18911474609375	1.256174957275391	0.3086429443359375	3.105742919921875	1.370588958740234	0.277024169921875	3.069599609375	1.588258361816406	0.2688033447265625	3.055892578125	1.550390930175781	0.2981830139160156	2.975589599609375	1.508138061523438	0.4117767028808594	2.93747021484375	1.254670120239258	0.52705615234375	2.936330322265625	1.154348526000976	0.31356884765625	3.023822265625	1.128476104736328	0.277979736328125	3.124310302734375	1.084304504394531	0.2726979370117187	3.07662548828125	1.182887710571289	0.2906370849609375	3.096860595703125	1.554513061523437	0.2435110473632812	3.1859794921875	1.52310107421875	0.1488525085449219	3.36318603515625	1.317113464355469	0.05845145034790039	3.12695556640625	1.314624725341797	0.0231099796295166	3.071843505859375	1.398897827148438	0.05440903091430664
155	5.133333	3.230183349609375	1.069903945922852	0.3165458984375	3.184332763671875	1.244204849243164	0.3075726928710937	3.109680908203125	1.363541107177734	0.2759806518554688	3.06645068359375	1.578760986328125	0.2700892333984375	3.05317041015625	1.540148559570313	0.2982079467773437	2.97472900390625	1.489811706542969	0.4087540588378906	2.888588623046875	1.249563552856445	0.5227241821289063	2.763162353515625	1.191548126220703	0.3331477661132812	2.79902099609375	1.222094741821289	0.2478981170654297	2.89333056640625	1.228405700683594	0.1930232391357422	2.866615966796875	1.228610610961914	0.2397109832763672	3.095558349609375	1.546599670410156	0.2453397369384765	3.184562255859375	1.526546508789063	0.1485378723144531	3.38853564453125	1.333904632568359	0.09958217620849609	3.176199951171875	1.326974243164063	-0.006740204811096192	3.110599609375	1.404524261474609	0.01934573936462402
156	5.166667	3.22776708984375	1.069501243591308	0.317811279296875	3.180432861328125	1.243829010009766	0.3106159057617188	3.112156005859375	1.368775939941406	0.2858238525390625	3.065466064453125	1.583736694335937	0.2824878540039062	3.05527587890625	1.545087951660156	0.3119725341796875	2.967971923828125	1.495806671142578	0.4165335083007812	2.84359521484375	1.281996826171875	0.547794921875	2.76216357421875	1.275624298095703	0.32741796875	2.81916943359375	1.324328979492188	0.2649740295410156	2.924589111328125	1.296776519775391	0.2757685852050781	2.896820556640625	1.311581146240234	0.2861367797851562	3.092746337890625	1.551729370117187	0.2553845062255859	3.149718505859375	1.538210754394531	0.1356749267578125	3.265376953125	1.359062408447266	-0.05389770889282226	3.031626953125	1.390603271484375	-0.02210009002685547	2.99203076171875	1.48548681640625	-0.0004828702807426453
157	5.200000000000001	3.21949951171875	1.086018417358398	0.3183682250976563	3.1667861328125	1.260141387939453	0.308906982421875	3.099247802734375	1.386970886230469	0.2851709899902344	3.062475830078125	1.605535034179687	0.2802809448242187	3.05158447265625	1.567544799804688	0.3109912719726562	2.9561201171875	1.534114929199219	0.416236572265625	2.769291259765625	1.354523864746094	0.5278892822265625	2.630548095703125	1.298158386230469	0.3444125061035156	2.673030517578125	1.301310485839844	0.2557934265136719	2.774318115234375	1.257558685302735	0.2565970153808594	2.774743408203125	1.312679290771484	0.3069085083007813	3.087259765625	1.571617858886719	0.2524010314941406	3.13523828125	1.561929382324219	0.1273515853881836	3.13264111328125	1.394839630126953	-0.1066139907836914	2.90013134765625	1.4047119140625	-0.04863652420043945	2.8779892578125	1.456450164794922	0.04103688430786133
158	5.233333	3.210383056640625	1.125567359924316	0.3181185913085938	3.154380126953125	1.302301788330078	0.3064267883300781	3.092149658203125	1.435610321044922	0.2861510009765625	3.072736328125	1.660828796386719	0.2877276611328125	3.06153369140625	1.622461303710938	0.31946337890625	2.977909912109375	1.603097900390625	0.4410687255859375	2.75724365234375	1.489395477294922	0.5865751953125	2.58178955078125	1.336607269287109	0.52180712890625	2.611092041015625	1.242943817138672	0.5012784118652344	2.698822265625	1.226040405273437	0.4328944091796875	2.692249267578125	1.275461639404297	0.4583641967773437	3.092260009765625	1.624926635742188	0.25653564453125	3.1381552734375	1.625734802246094	0.1275240936279297	3.126236572265625	1.551314025878906	-0.1558056945800781	2.915192138671875	1.521358947753906	-0.03592192459106446	2.88404345703125	1.435449768066406	0.02155838203430176
159	5.266667	3.18865234375	1.192231918334961	0.3052914123535156	3.12373876953125	1.369096801757812	0.2862291870117187	3.069148681640625	1.509272338867187	0.2692409362792968	3.069956787109375	1.739556274414062	0.277664306640625	3.054697265625	1.70068994140625	0.30869970703125	2.99341064453125	1.731356689453125	0.4440737915039062	2.76817236328125	1.649319519042969	0.613103515625	2.660752197265625	1.62724169921875	0.3926973876953125	2.722602294921875	1.600981567382812	0.3156827087402344	2.803824462890625	1.679344665527344	0.3360830383300781	2.785156005859375	1.665682983398437	0.4034842529296875	3.086885498046875	1.702274780273437	0.2449530639648438	3.1548232421875	1.734147094726562	0.1272530517578125	3.0814951171875	1.703646240234375	-0.1608653411865234	2.89116455078125	1.745393798828125	-0.005363434791564941	2.889376953125	1.814326477050781	0.08040213775634765
160	5.300000000000001	3.15060888671875	1.271169097900391	0.2918540649414063	3.11208203125	1.456511047363281	0.2816651611328125	3.06063134765625	1.597583190917969	0.2611378479003906	3.063300048828125	1.827957397460938	0.2731156311035156	3.046037841796875	1.788760864257813	0.3027537536621094	2.9633310546875	1.821158874511719	0.4259807434082031	2.757451416015625	1.761065368652344	0.6265579223632812	2.79224609375	1.81251318359375	0.3880512084960938	2.87539697265625	1.844602478027344	0.3377898254394531	2.98155615234375	1.884632446289062	0.320135986328125	2.921392333984375	1.8047158203125	0.3726194763183594	3.08155810546875	1.790939208984375	0.2407266693115235	3.150178955078125	1.848283813476562	0.1333408660888672	3.088719482421875	1.832706481933594	-0.1590671844482422	2.944547119140625	1.828138061523437	0.04460923385620117	2.8580283203125	1.874520263671875	0.09462239837646484
161	5.333333	3.11778125	1.351496337890625	0.2859134521484375	3.0776884765625	1.536624816894531	0.2711173400878906	3.045649169921875	1.684629455566406	0.2592962646484375	3.059751220703125	1.914997863769531	0.2730813293457031	3.041274169921875	1.876322143554688	0.3028734741210938	2.9487197265625	1.8906845703125	0.422892333984375	2.8066474609375	1.825768859863281	0.67231591796875	2.851899658203125	1.874288513183594	0.4343872680664063	2.9353505859375	1.895454772949219	0.3786712951660156	3.00844677734375	1.936682739257813	0.2999346923828125	2.944646728515625	1.88275830078125	0.3400925903320313	3.07547119140625	1.877359191894531	0.2398978729248047	3.141587890625	1.92462060546875	0.1258350601196289	3.0391064453125	1.907566589355469	-0.1554574127197266	3.0431015625	1.905428405761719	0.09463426208496094	2.9465	1.881330261230469	0.1423762359619141
162	5.366667	3.10227294921875	1.421993774414062	0.2870946350097656	3.065157470703125	1.604519714355469	0.2743544006347656	3.038958740234375	1.751236572265625	0.2663031921386719	3.04267333984375	1.978275146484375	0.2738587646484375	3.026585693359375	1.940271606445312	0.3043195495605469	2.936236083984375	1.946227111816406	0.4234009704589844	2.89330224609375	1.855670837402344	0.6946646118164063	2.85900634765625	1.836432739257813	0.4551560668945313	2.893058349609375	1.862842102050781	0.3640671997070313	3.001681396484375	1.843136657714844	0.3395948181152344	2.89698193359375	1.803219299316406	0.3424950866699219	3.0594228515625	1.941182373046875	0.2420264129638672	3.128631103515625	1.972099853515625	0.1271606063842773	2.937891845703125	1.875638488769531	-0.07565869140625001	3.0298017578125	1.974565185546875	0.1297131500244141	2.94554150390625	1.964983459472656	0.1973912048339844
163	5.4	3.11773828125	1.481931427001953	0.2959322814941406	3.072435302734375	1.663130676269531	0.2813556213378906	3.030831787109375	1.806231079101563	0.2664108581542969	3.01010888671875	2.033234130859375	0.2704762268066406	2.999310302734375	1.994162292480469	0.3021941528320313	2.929637939453125	1.978402770996094	0.4342239990234375	2.977456787109375	1.850748779296875	0.6904017944335937	2.8719814453125	1.805478149414062	0.4755860595703125	2.929458251953125	1.823686950683594	0.3944095153808594	3.038734375	1.796363647460937	0.3807275390625	2.931905517578125	1.783745666503906	0.364836669921875	3.029687255859375	1.997447143554687	0.2384721984863281	3.075099365234375	2.002172607421875	0.1081382446289063	3.294504638671875	1.905352233886719	-0.06481500244140626	3.058022705078125	1.891566284179687	0.003871709108352661	2.963457763671875	1.845793884277344	-0.02469785118103027
164	5.433333000000001	3.134455078125	1.52550634765625	0.3078850402832031	3.087539306640625	1.708261779785156	0.2954579772949218	3.0307705078125	1.846545715332031	0.2729468688964844	2.988560302734375	2.072362548828125	0.2597401733398437	2.980149169921875	2.034383056640625	0.2941735534667969	2.921557861328125	2.002804992675781	0.4302847290039062	3.006544677734375	1.841017395019531	0.65916845703125	2.89746044921875	1.748752746582031	0.459121826171875	2.941792236328125	1.772343444824219	0.3702716369628906	3.0394375	1.752910217285156	0.426874267578125	2.950124267578125	1.737170654296875	0.3407681884765625	3.01280419921875	2.03613525390625	0.2307848663330078	3.0793505859375	2.015327697753906	0.1100900802612305	3.261913818359375	1.830465209960938	-0.03673921585083008	3.06751953125	1.683992126464844	-0.08895890808105469	2.98070068359375	1.62195947265625	-0.1152307968139649
165	5.466667000000001	3.151184326171875	1.57003466796875	0.3207332458496094	3.085092041015625	1.73735009765625	0.2952898254394531	3.01418212890625	1.860278198242188	0.2643399047851562	2.968078857421875	2.076456787109375	0.25928857421875	2.96212939453125	2.038890502929688	0.291615234375	2.89505810546875	2.014171691894531	0.4184393005371094	2.985587646484375	1.800077270507813	0.5770821533203125	2.817241455078125	1.641322509765625	0.5296714477539063	2.777032470703125	1.554232299804688	0.550043701171875	2.86584375	1.619003784179688	0.5449131469726562	2.912969482421875	1.572789733886719	0.4677630004882812	2.99110400390625	2.043000122070312	0.2296433868408203	3.041302978515625	2.037431884765625	0.1056029281616211	3.209265625	1.827485290527344	0.005925692558288574	3.0913974609375	1.655674560546875	-0.1115514373779297	2.994697021484375	1.623893676757812	-0.08348614501953125
166	5.5	3.156459228515625	1.577271301269531	0.3404234008789063	3.083170166015625	1.734487548828125	0.3056217041015625	3.00672607421875	1.847715393066406	0.2690171508789063	2.9579736328125	2.056620483398437	0.2507730712890625	2.954431396484375	2.02243994140625	0.2851483154296875	2.886146728515625	1.996816162109375	0.4067059936523437	2.952734130859375	1.776486999511719	0.5554223022460938	2.805476806640625	1.599849365234375	0.551611083984375	2.741667236328125	1.529287780761719	0.543392333984375	2.831922607421875	1.57933740234375	0.572213134765625	2.894856689453125	1.513658508300781	0.5174959106445313	2.979459228515625	2.022268188476563	0.2232847595214844	3.0232783203125	2.021266479492188	0.100458251953125	3.160643798828125	1.796445617675781	0.007992252826690674	3.03934375	1.612305969238281	-0.06701985931396484	2.95148974609375	1.562339660644531	-0.04815422821044922
167	5.533333000000001	3.170582275390625	1.559660949707031	0.3262508239746094	3.085587158203125	1.705681701660156	0.2936305541992187	3.00755908203125	1.814818115234375	0.2632096557617187	2.96053076171875	2.017681457519531	0.2411994018554688	2.956403076171875	1.984983703613281	0.275093994140625	2.880261962890625	1.950155090332031	0.3846413879394531	2.924270263671875	1.736325256347656	0.5375560302734375	2.782600830078125	1.5641640625	0.51923486328125	2.706765869140625	1.554035095214844	0.4665799255371094	2.80087744140625	1.543691772460937	0.5101464538574219	2.849430419921875	1.566830688476562	0.4156009826660156	2.981964599609375	1.983842956542969	0.2154408264160156	3.01095458984375	1.968575500488281	0.09290059661865234	3.113529052734375	1.740026611328125	-0.01198142051696777	2.9506015625	1.58400732421875	-0.03279048919677734	2.860846435546875	1.600994018554688	0.007903201580047607
168	5.566667000000001	3.16677099609375	1.551065673828125	0.312441650390625	3.0850185546875	1.68394384765625	0.2857707824707031	3.006420166015625	1.779542297363281	0.2594243774414062	2.942718994140625	1.959734985351563	0.2355249328613281	2.942999267578125	1.930350036621094	0.2675774536132812	2.877634033203125	1.90036376953125	0.3720394897460937	2.83570263671875	1.694831604003906	0.4989376525878906	2.712201416015625	1.541952453613281	0.4379823608398438	2.733843505859375	1.460321899414063	0.4508683776855469	2.772818115234375	1.524115539550781	0.5108768310546875	2.825738037109375	1.556565246582031	0.4200785522460938	2.965072998046875	1.930229919433594	0.2121043701171875	2.99150048828125	1.917514343261719	0.09917813110351563	3.059842041015625	1.728912109375	-0.04968156814575195	2.95797998046875	1.559635620117187	-0.1159274139404297	2.870464111328125	1.535930297851563	-0.1004421844482422
169	5.6	3.161293212890625	1.530355895996094	0.2933916015625	3.080138427734375	1.6552890625	0.276216796875	3.00064892578125	1.742529296875	0.2551448669433594	2.915781494140625	1.903050659179688	0.2368494567871094	2.920917724609375	1.875178039550781	0.2667537231445313	2.856477294921875	1.862676574707031	0.3674032592773437	2.78005419921875	1.717867004394531	0.5321685791015625	2.70273779296875	1.546893981933594	0.4792496032714844	2.755589111328125	1.488974273681641	0.4591576538085937	2.78031201171875	1.539103210449219	0.5307515258789063	2.81256201171875	1.554492797851562	0.428484130859375	2.94010595703125	1.878700622558594	0.2136558837890625	2.95946142578125	1.872724426269531	0.1049824676513672	2.994978759765625	1.728930236816406	-0.07962675476074219	2.893650146484375	1.568262023925781	-0.1334474334716797	2.83906494140625	1.511870086669922	-0.09555441284179687
170	5.633333	3.160671630859375	1.508946899414062	0.2878424377441406	3.078880126953125	1.635164794921875	0.2681865234375	2.9977724609375	1.722113647460938	0.244398681640625	2.91662646484375	1.886692138671875	0.2243887329101563	2.92055224609375	1.858394714355469	0.2547277526855469	2.86301025390625	1.842423461914062	0.3605836486816406	2.721670654296875	1.721028625488281	0.5037152709960937	2.548781982421875	1.731904602050781	0.4095009765625	2.472816162109375	1.759981872558594	0.3975276794433594	2.518607177734375	1.803485107421875	0.3308160705566406	2.578201171875	1.838620544433594	0.4164026794433594	2.94095751953125	1.861397644042969	0.2013585968017578	2.9575234375	1.856777221679688	0.0908784408569336	2.978369140625	1.731251098632812	-0.1118955154418945	2.86394970703125	1.578426147460938	-0.1704497222900391	2.8042578125	1.563702392578125	-0.1072799377441406
171	5.666667	3.18489013671875	1.455994476318359	0.3120711669921875	3.085439208984375	1.587651611328125	0.2831402587890625	2.995839599609375	1.682849975585937	0.2540946350097656	2.929994384765625	1.87357470703125	0.22504443359375	2.928012939453125	1.842326904296875	0.2587746887207031	2.84015185546875	1.819767395019531	0.357708984375	2.694337158203125	1.688515808105469	0.5275233154296874	2.54256201171875	1.765399353027344	0.3915816345214844	2.48162451171875	1.83134130859375	0.3809484558105469	2.547515625	1.904818969726563	0.3574301452636719	2.482837158203125	1.832887023925781	0.3260997009277344	2.955352783203125	1.842489501953125	0.2018073272705078	2.97837109375	1.836172607421875	0.08065425109863281	2.931970703125	1.729309631347656	-0.1566739349365234	2.773686767578125	1.800830261230469	-0.0207833194732666	2.737425048828125	1.890708435058594	-0.01160569763183594
172	5.700000000000001	3.171719482421875	1.442115020751953	0.3186871032714844	3.0748515625	1.568986389160156	0.2853371887207031	2.988678466796875	1.661907287597656	0.2547518310546875	2.923411376953125	1.84692578125	0.2249488220214844	2.922558349609375	1.817137817382813	0.2584024658203125	2.84204443359375	1.802773071289062	0.360306396484375	2.695538330078125	1.686587463378906	0.5301239013671875	2.55463232421875	1.765572937011719	0.3928255310058594	2.558190673828125	1.849684692382813	0.367147705078125	2.61036083984375	1.922251892089844	0.3251112976074219	2.561102294921875	1.828098449707031	0.3078800964355469	2.9474326171875	1.816266235351562	0.20215087890625	2.97217333984375	1.817521362304688	0.08452497100830078	2.93762548828125	1.726981994628906	-0.1539013519287109	2.7754697265625	1.793620361328125	-0.02999027824401855	2.7794775390625	1.885260620117188	-0.006177367687225342
173	5.733333	3.129972900390625	1.387987548828125	0.3201006774902344	3.0392294921875	1.521335144042969	0.2834990844726563	2.966595703125	1.627865173339844	0.2541854095458984	2.927152587890625	1.823465576171875	0.2278130493164063	2.9216845703125	1.792899597167969	0.2609892578125	2.84433740234375	1.791530639648438	0.368595703125	2.7283642578125	1.639152893066406	0.5387855834960937	2.60051025390625	1.74208984375	0.399889892578125	2.626177001953125	1.82457861328125	0.3773933715820312	2.648537109375	1.917719604492187	0.3480724792480469	2.63674072265625	1.806445617675781	0.3207520141601563	2.947347412109375	1.789848937988281	0.2042045440673828	2.985410888671875	1.809193420410156	0.09000530242919921	2.958575439453125	1.687985900878906	-0.1396222686767578	2.797093994140625	1.782312927246094	-0.02809273529052734	2.779586669921875	1.875123413085938	-0.01024145412445068
174	5.766667	3.0521025390625	1.311589538574219	0.2942252807617188	3.007574462890625	1.474889923095703	0.2823452758789062	2.962142578125	1.601843444824219	0.2675251770019531	2.87527978515625	1.786476379394531	0.2358759765625	2.876097900390625	1.754899780273437	0.2701603698730469	2.80580322265625	1.719099548339844	0.3808945617675781	2.785361328125	1.547299072265625	0.5787418823242187	2.683741455078125	1.357996429443359	0.5287586059570313	2.60803662109375	1.308880706787109	0.5443717041015625	2.55070166015625	1.224798202514648	0.5300792846679687	2.686830322265625	1.246200942993164	0.52807080078125	2.9047001953125	1.757919982910156	0.2129818572998047	2.956021728515625	1.743138305664063	0.09988021850585938	3.066707275390625	1.6052236328125	-0.1012256011962891	2.88147216796875	1.480527679443359	-0.09498216247558594	2.921013427734375	1.403787841796875	-0.04732504653930664
175	5.800000000000001	3.133031982421875	1.276299468994141	0.307906494140625	3.03833056640625	1.427962646484375	0.2794386901855469	2.968376708984375	1.55315087890625	0.2598149108886719	2.945052490234375	1.771962341308594	0.2487747344970703	2.93789990234375	1.736573852539062	0.2829917907714844	2.861264892578125	1.716506103515625	0.4045274963378906	2.909937744140625	1.491556823730469	0.5647700805664062	2.69067822265625	1.462211273193359	0.4843501586914062	2.6229306640625	1.497913421630859	0.5450570068359375	2.6750419921875	1.452551483154297	0.4599002990722657	2.5484228515625	1.497615264892578	0.4992534484863281	2.96185693359375	1.735291381835937	0.2190489349365234	2.966567626953125	1.731482421875	0.08572396850585938	3.144908447265625	1.521708679199219	0.009288027763366699	2.9122626953125	1.47044970703125	0.001323532342910766	2.913106689453125	1.371813201904297	-0.03529982376098633
176	5.833333	3.12557373046875	1.219848602294922	0.3029407653808594	3.029695556640625	1.370212280273438	0.2741211242675781	2.964719482421875	1.498071594238281	0.2572023620605469	2.949762451171875	1.717321838378906	0.2516602935791016	2.940337646484375	1.681395080566406	0.284578125	2.860885009765625	1.652759460449219	0.4021313171386719	2.946948486328125	1.426255279541015	0.5420693969726562	2.752966552734375	1.310495849609375	0.4778515319824219	2.7521513671875	1.226023315429688	0.4291665954589844	2.734773193359375	1.327264526367188	0.4668340148925781	2.641494873046875	1.258365905761719	0.3958104248046875	2.966051513671875	1.6809482421875	0.2214765472412109	2.990846923828125	1.663165466308594	0.09185875701904297	3.129827880859375	1.422466583251953	0.02835699081420898	2.894475341796875	1.439082397460937	-0.001499261736869812	2.80495556640625	1.384244873046875	-0.001889639496803284
177	5.866667	3.109070556640625	1.134913436889649	0.3073360900878906	3.021936767578125	1.287013122558594	0.2769326171875	2.961450439453125	1.414395233154297	0.2583840026855469	2.949134521484375	1.63052587890625	0.2556347198486328	2.93821826171875	1.594769104003906	0.2871204833984375	2.8686650390625	1.571110900878906	0.4092843322753906	2.892958984375	1.312522155761719	0.5013746032714844	2.710030029296875	1.19501203918457	0.4224895935058594	2.7295771484375	1.124938056945801	0.3598146362304688	2.720457763671875	1.219968444824219	0.4097813415527344	2.797982666015625	1.133975952148437	0.3611646728515625	2.965977783203125	1.594977478027344	0.2260225524902344	3.00304638671875	1.585706604003906	0.1005694274902344	3.095886474609375	1.323372253417969	0.06314120483398437	2.874052001953125	1.368657775878906	0.003174416780471802	2.7751337890625	1.388068389892578	-0.01980647850036621
178	5.9	3.125283447265625	1.089584693908692	0.2923197021484375	3.040282958984375	1.244779037475586	0.2705813903808594	2.9703994140625	1.367633117675781	0.2522419738769531	2.941581787109375	1.582655090332031	0.2507755737304688	2.933002197265625	1.545850341796875	0.2819334716796875	2.86348828125	1.511931610107422	0.4020308227539062	2.891462158203125	1.245060684204102	0.4672444763183594	2.770162353515625	1.056529624938965	0.4084249267578125	2.7812958984375	0.9612313613891601	0.4157249450683594	2.86386279296875	0.8916569976806641	0.4167931823730469	2.859857666015625	0.9473325233459473	0.4069069519042969	2.961518798828125	1.548655456542969	0.2210953369140625	2.998285888671875	1.536850158691406	0.09548084259033203	3.0884912109375	1.2706962890625	0.1093793029785156	2.884810791015625	1.169649063110352	0.05115837478637696	2.81501171875	1.236223968505859	0.01334182929992676
179	5.933333000000001	3.121589599609375	1.079006843566894	0.2902706909179688	3.035587646484375	1.233019058227539	0.2677956237792969	2.96481787109375	1.354843872070312	0.2488170013427734	2.933709228515625	1.568992858886719	0.2491566162109375	2.924857177734375	1.531828247070313	0.2796073303222656	2.850375	1.495371063232422	0.3954759216308594	2.890884033203125	1.231951736450195	0.4650234375	2.776004150390625	1.04431761932373	0.3940296020507812	2.7671396484375	0.9522143859863281	0.368528076171875	2.856388671875	0.8984024047851562	0.3957053527832031	2.8735615234375	0.9404794960021973	0.3788334350585937	2.954644775390625	1.535649353027344	0.2196287536621094	2.998560546875	1.521878784179687	0.09689282989501953	3.120855712890625	1.270025451660156	0.1163651885986328	2.900812744140625	1.251119705200195	0.03871669006347656	2.851456298828125	1.336321960449219	0.007345348358154297
180	5.966667000000001	3.120964111328125	1.087062599182129	0.2888909912109375	3.031998779296875	1.242094146728516	0.2635076904296875	2.9594248046875	1.365064117431641	0.2424635925292969	2.925562255859375	1.582074890136719	0.2477232971191406	2.91577197265625	1.543387756347656	0.2771798706054687	2.843865234375	1.496556518554688	0.3936401977539062	2.9107021484375	1.234424438476563	0.4644974365234375	2.79463037109375	1.049789100646973	0.3777502746582031	2.7769267578125	0.9594341659545899	0.3458468017578125	2.86299951171875	0.8990210266113281	0.3758170471191406	2.887526123046875	0.9396105117797852	0.3579734497070313	2.948328369140625	1.549299072265625	0.2176577911376953	3.01121728515625	1.533456787109375	0.1014474563598633	3.181977783203125	1.305495208740235	0.1093570175170898	2.97035009765625	1.345679870605469	0.008906044006347657	2.873174560546875	1.383767639160156	-0.001790818810462952
181	6	3.119986572265625	1.109670364379883	0.2822828063964844	3.04346435546875	1.274158569335937	0.2618891906738281	2.9693583984375	1.397617034912109	0.2380790863037109	2.92466259765625	1.615173461914063	0.2432254791259766	2.91683056640625	1.57568408203125	0.2731400451660156	2.83990966796875	1.537564025878906	0.3915801086425781	2.947279296875	1.285375610351563	0.4611148681640625	2.83663330078125	1.095948768615723	0.3705417175292969	2.80167529296875	1.01281912612915	0.3308366088867187	2.904953125	0.9795435848236084	0.3521002197265625	2.94465625	1.01668239402771	0.3403283996582031	2.949062744140625	1.583111022949219	0.2127405395507813	3.003221435546875	1.571768432617187	0.09007076263427734	3.192194580078125	1.35438037109375	0.08312954711914063	2.96653125	1.357168090820313	0.0004736930131912231	2.86434619140625	1.383573547363281	-0.0103427619934082
182	6.033333000000001	3.11296875	1.152649444580078	0.2769057922363281	3.036629150390625	1.319748168945313	0.2584120788574219	2.97281298828125	1.451834106445312	0.241993896484375	2.924495361328125	1.671207458496094	0.2471779022216797	2.91848779296875	1.63144384765625	0.2780979614257812	2.83661474609375	1.591610107421875	0.3947106628417969	2.969494140625	1.351102783203125	0.4740466003417969	2.855947509765625	1.17315901184082	0.35975439453125	2.841021240234375	1.080938972473145	0.3250514831542969	2.951603515625	1.066804840087891	0.3338684692382812	2.974871826171875	1.106260620117187	0.3249864807128906	2.948330322265625	1.63886083984375	0.2156058197021484	2.98475927734375	1.630636657714844	0.08472399139404296	3.170720703125	1.406773712158203	0.06979557037353516	2.93679638671875	1.368799438476562	0.01571293544769287	2.833137939453125	1.382927276611328	-0.008147974967956544
183	6.066667000000001	3.095881103515625	1.209739288330078	0.2734691467285156	3.026793212890625	1.38096826171875	0.2559892272949219	2.967521240234375	1.515880004882812	0.23955078125	2.925437744140625	1.737606994628906	0.2419762115478516	2.9188212890625	1.698358520507813	0.2737911071777344	2.837906005859375	1.661820129394531	0.3929665832519531	2.9939140625	1.438437866210938	0.4840255737304687	2.864272705078125	1.2788203125	0.3581185302734375	2.880742431640625	1.183411727905273	0.3326860656738281	2.977603271484375	1.129133682250977	0.3156517028808594	2.970282958984375	1.188242416381836	0.3008518676757813	2.94785888671875	1.703931823730469	0.2103860931396484	2.975149658203125	1.689440673828125	0.07720795440673828	3.173544677734375	1.474266754150391	0.08187338256835938	2.9611630859375	1.358947021484375	0.04703287887573242	2.85837939453125	1.391324737548828	0.04918842697143554
184	6.1	3.081892333984375	1.273419921875	0.2643397827148438	3.005542724609375	1.443608581542969	0.2473431549072266	2.942833984375	1.578813049316406	0.2328778991699219	2.9272431640625	1.805627014160156	0.2491706237792969	2.91652880859375	1.765203979492187	0.2791578979492187	2.835649658203125	1.732864501953125	0.4013756103515625	2.994752685546875	1.50395703125	0.4817450256347656	2.870868896484375	1.326539978027344	0.3700770263671875	2.874488525390625	1.264369140625	0.2904411315917969	2.984206298828125	1.236439590454101	0.2976056518554687	2.999251220703125	1.297137268066406	0.2979669799804687	2.945073974609375	1.771159240722656	0.2148034515380859	2.979101806640625	1.766556274414063	0.08107266998291016	3.1612099609375	1.533947692871094	0.07028138732910157	2.960071044921875	1.406484710693359	0.00624479341506958	2.852662353515625	1.392761840820313	0.01736363983154297
185	6.133333	3.070943359375	1.317238250732422	0.2595459594726562	3.0023525390625	1.492454193115234	0.2453154296875	2.943099609375	1.630525329589844	0.2317790832519531	2.935166259765625	1.859490478515625	0.2473814544677734	2.923249755859375	1.819265258789063	0.2778388671875	2.841395263671875	1.778938903808594	0.3984021911621094	3.001210693359375	1.552555847167969	0.4913663024902344	2.871217529296875	1.3772705078125	0.3793003234863281	2.8110546875	1.360899749755859	0.2987663269042969	2.921303955078125	1.346247589111328	0.2724501647949219	2.96202001953125	1.404199890136719	0.2758365783691406	2.951692626953125	1.824052001953125	0.2127645416259765	2.9829208984375	1.813861938476562	0.07759970092773437	3.212405517578125	1.624449829101563	0.06512724304199219	3.03577978515625	1.465931427001953	-0.008293092727661133	2.99001220703125	1.406128692626953	0.07142527770996093
186	6.166667	3.056901611328125	1.362308685302734	0.262006591796875	2.98965234375	1.536031372070312	0.2466982727050781	2.935459228515625	1.674729064941406	0.2342615051269531	2.93683447265625	1.901825073242188	0.2470092926025391	2.92290283203125	1.862871765136719	0.2774328002929687	2.845136474609375	1.814574096679687	0.3959674987792969	3.0070263671875	1.601978210449219	0.50739501953125	2.8787783203125	1.425675872802734	0.4000775756835938	2.808244384765625	1.416726104736328	0.3285053100585937	2.9043994140625	1.453235260009766	0.2812071228027344	2.933952392578125	1.473623565673828	0.2845605163574219	2.95226318359375	1.865662475585937	0.2133919830322266	2.99235205078125	1.837008972167969	0.08472348785400391	3.2342314453125	1.668624633789062	0.07191284942626953	3.038439208984375	1.527802917480469	0.02306431579589844	3.00723779296875	1.461993865966797	0.1036552505493164
187	6.200000000000001	3.057177978515625	1.386550903320312	0.261051513671875	2.98672265625	1.560125244140625	0.2457092742919922	2.934185791015625	1.70050634765625	0.2351477966308594	2.940455078125	1.928922180175781	0.2452927551269531	2.927134033203125	1.890352661132813	0.2769391784667969	2.85115673828125	1.840498291015625	0.3970381164550781	2.995135498046875	1.6125166015625	0.5068287963867187	2.847729248046875	1.449670135498047	0.3997755126953125	2.773525634765625	1.448162445068359	0.3306149597167969	2.87842431640625	1.477002380371094	0.2970925598144531	2.90188671875	1.491361083984375	0.2810017700195312	2.9537099609375	1.891912109375	0.2112281188964844	2.977185546875	1.856797668457031	0.07927334594726562	3.223392333984375	1.69276416015625	0.05754227447509765	2.989645751953125	1.611820190429687	0.06385295104980469	2.887749267578125	1.578688232421875	0.08508263397216796
188	6.233333	3.055546875	1.390113372802734	0.2641351013183594	2.98258935546875	1.562555786132813	0.2464324188232422	2.932565185546875	1.703965515136719	0.2360258941650391	2.94366748046875	1.932419677734375	0.2442942352294922	2.929748779296875	1.894364379882812	0.2763571166992188	2.85202392578125	1.851314514160156	0.3980794982910156	2.98711474609375	1.618160705566406	0.5087943725585937	2.831216064453125	1.457526031494141	0.4104253540039062	2.764218994140625	1.456809997558594	0.3341650085449219	2.873645263671875	1.47566323852539	0.3087434692382813	2.89927392578125	1.483644195556641	0.2947070922851562	2.955927978515625	1.894848083496094	0.2104215240478516	2.974794921875	1.861775695800781	0.07711367034912109	3.203102294921875	1.672125610351562	0.0728643798828125	2.975549072265625	1.574521484375	0.07347107696533203	2.869151123046875	1.569221008300781	0.09792478179931641
189	6.266667	3.053525390625	1.389752868652344	0.2641671752929687	2.984802001953125	1.562255493164062	0.2453334350585938	2.936887939453125	1.703068786621094	0.2335208129882813	2.946108154296875	1.9299423828125	0.238982421875	2.932265625	1.89247314453125	0.2711353149414062	2.857766845703125	1.858714233398437	0.3963382263183594	2.957019775390625	1.60863427734375	0.5021044006347656	2.7982861328125	1.440592987060547	0.4283406372070312	2.749441162109375	1.442639282226563	0.3402608642578125	2.860170654296875	1.464996215820312	0.3360586547851562	2.883564453125	1.453417877197266	0.3267299194335938	2.958890869140625	1.8923349609375	0.2059613647460938	2.973665283203125	1.865612426757812	0.07181170654296876	3.180173095703125	1.656197692871094	0.08823849487304687	2.94882666015625	1.573642517089844	0.08201039123535156	2.8521318359375	1.590305725097656	0.1282428283691406
190	6.300000000000001	3.0503310546875	1.385562744140625	0.2620750122070313	2.972490234375	1.552813049316406	0.2411961212158203	2.926914306640625	1.693733581542969	0.2315323181152344	2.94338134765625	1.918846984863281	0.2413236846923828	2.928724853515625	1.881400573730469	0.2727025756835937	2.85769189453125	1.848194396972656	0.3991208190917969	2.962514892578125	1.600126892089844	0.4999763488769531	2.803245361328125	1.432919158935547	0.4297630004882813	2.741939697265625	1.416852386474609	0.3521441955566406	2.854094970703125	1.4210556640625	0.3452581787109375	2.885251708984375	1.454354858398438	0.321497314453125	2.954576904296875	1.881717041015625	0.2076186218261719	2.97798974609375	1.861165283203125	0.07435734558105468	3.14772998046875	1.623166809082031	0.0943783950805664	2.914388427734375	1.55671142578125	0.06480207824707031	2.8330224609375	1.576273071289062	0.1329043884277344
191	6.333333	3.05245947265625	1.359463348388672	0.2633678588867188	2.97380908203125	1.525366088867187	0.2404837951660156	2.92902587890625	1.665927856445312	0.2297080841064453	2.9478740234375	1.890207153320313	0.2359803619384766	2.932672119140625	1.853557983398437	0.2677562561035156	2.863191650390625	1.824261352539063	0.3954021911621094	2.947898681640625	1.568234313964844	0.4924042358398438	2.782324462890625	1.401977233886719	0.4394647521972656	2.767378173828125	1.384803314208984	0.3422303771972656	2.878411865234375	1.395792785644531	0.3526514587402344	2.889318359375	1.428946563720703	0.3446413269042969	2.958814453125	1.852549133300781	0.203052734375	2.992319091796875	1.833949951171875	0.07215900421142578	3.1647587890625	1.598829467773438	0.08811810302734376	2.97140380859375	1.458403198242187	0.04092443466186523	2.877374755859375	1.452625610351562	0.09276022338867188
192	6.366667	3.05000390625	1.342529510498047	0.2616138610839844	2.971521728515625	1.505638824462891	0.2398653869628906	2.9272939453125	1.64416552734375	0.2300227355957031	2.947487548828125	1.864986511230469	0.2371557159423828	2.932173095703125	1.828858093261719	0.2682841491699219	2.85718017578125	1.806958068847656	0.3917191772460937	2.9333515625	1.54989208984375	0.4803729858398437	2.785198486328125	1.373388458251953	0.4249446716308594	2.781152099609375	1.339600860595703	0.3326154479980469	2.88724365234375	1.364023040771484	0.3510691528320313	2.898681640625	1.396978729248047	0.3427865295410156	2.958063720703125	1.827935424804688	0.2045810546875	2.994895263671875	1.823914611816406	0.07540038299560547	3.135815185546875	1.573092163085938	0.07987997436523438	2.971541748046875	1.411511047363281	0.01270769500732422	2.876251708984375	1.429783294677734	0.055267333984375
193	6.4	3.060427734375	1.288014129638672	0.2592344970703125	2.98019970703125	1.451870330810547	0.2400523681640625	2.93390185546875	1.590851745605469	0.2330338592529297	2.95259130859375	1.81314453125	0.2416080474853516	2.9366083984375	1.776565612792969	0.2723767700195313	2.864405517578125	1.750281982421875	0.3976879577636719	2.937537841796875	1.493371948242187	0.49460009765625	2.765314697265625	1.345450592041016	0.4215451354980469	2.756988525390625	1.334253540039062	0.3235185852050781	2.864986572265625	1.337025360107422	0.3494765319824219	2.885724609375	1.376652160644531	0.3539440307617188	2.96432177734375	1.776064819335938	0.2089719848632813	3.000572998046875	1.760222778320312	0.07966068267822266	3.136695068359375	1.504762542724609	0.08581170654296875	2.944308837890625	1.373168823242187	0.02257960319519043	2.849906005859375	1.398166107177734	0.0653486099243164
194	6.433333000000001	3.06094921875	1.250535400390625	0.2595107727050781	2.982211669921875	1.411911956787109	0.2391597442626953	2.936578125	1.548746826171875	0.2310901794433594	2.95584912109375	1.767743835449219	0.2364941711425781	2.939704345703125	1.732223022460937	0.2671950988769531	2.86828564453125	1.705290466308594	0.3902428283691406	2.942360595703125	1.453545532226562	0.4876497497558594	2.770029296875	1.313291656494141	0.4113342590332031	2.772489990234375	1.292759063720703	0.316014892578125	2.878437255859375	1.305201171875	0.340504150390625	2.89154150390625	1.349813842773437	0.3534667358398437	2.967511962890625	1.730704223632813	0.2049774322509766	3.009354736328125	1.710377746582031	0.08015472412109376	3.1212138671875	1.449478179931641	0.05254434204101562	2.904813720703125	1.397628723144531	-0.03161059379577637	2.80632568359375	1.432201507568359	-0.02003678321838379
195	6.466667000000001	3.0691962890625	1.199392013549805	0.2629844055175781	2.988306884765625	1.359311401367187	0.23898779296875	2.941435302734375	1.495670379638672	0.22878076171875	2.957257080078125	1.715043151855469	0.2351240844726563	2.941853759765625	1.679105224609375	0.2657659301757813	2.874769775390625	1.652009399414063	0.3912889404296875	2.941848876953125	1.398870544433594	0.4905882873535156	2.75965625	1.27567041015625	0.4076231689453125	2.74832666015625	1.274275634765625	0.3107011413574219	2.8555380859375	1.279374908447266	0.3324403686523438	2.865980224609375	1.310891632080078	0.3186591491699219	2.969327392578125	1.678321960449219	0.2033445892333984	3.00958642578125	1.657388671875	0.07802182769775391	3.130093017578125	1.401931060791016	0.037342529296875	2.903919921875	1.367912933349609	-0.02862686347961426	2.80386474609375	1.389773193359375	-0.005116747856140137
196	6.5	3.0752109375	1.15621565246582	0.2650231018066406	2.997762939453125	1.318290893554688	0.2416157531738281	2.950252197265625	1.454639953613281	0.2304726257324219	2.963769775390625	1.67464404296875	0.2336678314208984	2.948632080078125	1.638928344726562	0.2648467407226562	2.8787099609375	1.606884826660156	0.3879424133300781	2.937296142578125	1.348210479736328	0.4795163879394531	2.747617919921875	1.25250325012207	0.3779132385253906	2.705408935546875	1.291209625244141	0.2986682434082031	2.81269580078125	1.278161254882813	0.3175553894042969	2.84958447265625	1.310378112792969	0.3132271728515625	2.97633837890625	1.637525756835938	0.2024007110595703	3.019146240234375	1.617514038085937	0.07750971984863281	3.118064453125	1.354359130859375	0.02552534294128418	2.885260986328125	1.3698291015625	-0.02384223747253418	2.782725341796875	1.391974365234375	-0.01497418594360352
197	6.533333000000001	3.082199462890625	1.124018493652344	0.2693980712890625	3.014869873046875	1.292759948730469	0.2482991180419922	2.960350830078125	1.427334259033203	0.2310526885986328	2.965728515625	1.649818725585937	0.2277793273925781	2.950843994140625	1.614166381835938	0.2599099426269531	2.881371337890625	1.591323181152344	0.3869119873046875	2.936603271484375	1.32860791015625	0.4774131164550781	2.74630517578125	1.245540679931641	0.3615467834472657	2.697954345703125	1.280462921142578	0.28288330078125	2.805730224609375	1.260306793212891	0.2986770324707032	2.8474873046875	1.304762451171875	0.2929914855957031	2.9807255859375	1.611917663574219	0.1977658538818359	3.027439697265625	1.576894836425781	0.07624048614501953	3.165385498046875	1.324867767333984	0.0483251953125	2.934421875	1.357055725097656	-0.01166389179229736	2.83221826171875	1.386048553466797	-0.0150964183807373
198	6.566667000000001	3.083363037109375	1.12190495300293	0.2633890991210938	3.016703125	1.292023895263672	0.2439686584472656	2.962919677734375	1.427802307128906	0.2281866302490234	2.965806396484375	1.651380187988281	0.2292636260986328	2.9520009765625	1.614763000488281	0.26115283203125	2.8841494140625	1.592576416015625	0.3899165344238281	2.951169921875	1.329865783691406	0.4764792175292969	2.749422119140625	1.265126098632813	0.3661734924316406	2.711656494140625	1.292483703613281	0.2786484375	2.82283056640625	1.291260620117187	0.28349609375	2.85294482421875	1.316269592285156	0.2919661254882813	2.980580810546875	1.614083435058594	0.1980137786865235	3.028829833984375	1.594408386230469	0.07299369812011719	3.1372255859375	1.330925018310547	0.01893376159667969	2.9052822265625	1.378365356445312	-0.0307281494140625	2.802494384765625	1.397513763427734	-0.009041248321533203
199	6.6	3.078092041015625	1.136273010253906	0.2597884216308594	3.01135400390625	1.309334808349609	0.2402680816650391	2.96064501953125	1.448828460693359	0.2260470428466797	2.969484130859375	1.675591735839844	0.229751220703125	2.954619873046875	1.638425415039062	0.2617413940429688	2.88430810546875	1.608738830566406	0.3902278137207031	2.956531005859375	1.340784545898438	0.4704996337890625	2.75284375	1.286209167480469	0.350812744140625	2.687971435546875	1.309966125488281	0.2775946655273437	2.800641357421875	1.309327758789062	0.2695037841796875	2.832681396484375	1.341584686279297	0.2534429779052734	2.983381103515625	1.637728515625	0.1975394592285156	3.028289306640625	1.62016162109375	0.06879035949707031	3.139073486328125	1.349667175292969	0.03405390548706055	2.901232666015625	1.371241149902344	-0.02300927352905274	2.794365966796875	1.388388061523437	-0.02881547737121582
200	6.633333	3.0627578125	1.166606567382813	0.25790478515625	3.010988037109375	1.347121643066406	0.2440656127929688	2.958901611328125	1.487322448730469	0.2269678649902344	2.963395263671875	1.716165283203125	0.2378863677978516	2.948740234375	1.677379516601563	0.2688260803222656	2.881783447265625	1.636078735351562	0.3975747680664062	2.98036962890625	1.370217346191406	0.4659108581542969	2.7787265625	1.314014404296875	0.3389900207519531	2.72168701171875	1.340806732177734	0.2592522583007812	2.834518798828125	1.352842193603516	0.2478069305419922	2.860575439453125	1.374860290527344	0.2427049865722656	2.97852734375	1.679239074707031	0.2043710021972656	3.02213818359375	1.651182800292969	0.07561650848388672	3.1325595703125	1.375908447265625	0.05686147689819336	2.8893544921875	1.372080932617187	0.008996907234191895	2.7805595703125	1.37988720703125	0.0001690769493579864
201	6.666667	3.049042724609375	1.202305038452149	0.2523100433349609	2.996068359375	1.382997161865234	0.2404474945068359	2.949458740234375	1.525956359863281	0.2285801544189453	2.96702392578125	1.754766784667969	0.2357931213378906	2.950202880859375	1.717310302734375	0.2674309997558594	2.875832275390625	1.674627563476562	0.3919375	2.99431787109375	1.420979431152344	0.4757792663574218	2.801401611328125	1.362898620605469	0.3358755798339844	2.7234833984375	1.3794404296875	0.2724316711425781	2.831762939453125	1.394839294433594	0.2393197784423828	2.858923095703125	1.426874420166016	0.2264451751708984	2.979999267578125	1.716426818847656	0.2028059997558594	3.0233759765625	1.682831909179688	0.07500794219970704	3.1398369140625	1.409404968261719	0.05650814056396485	2.89804736328125	1.399259185791016	0.0005552321672439575	2.790257080078125	1.418381591796875	-0.005596505641937256
202	6.700000000000001	3.039514892578125	1.224149063110352	0.2491596527099609	2.98920263671875	1.406852142333984	0.2373133850097656	2.947708984375	1.552510681152344	0.2271377105712891	2.9734501953125	1.78194921875	0.2363314514160156	2.955293701171875	1.7445927734375	0.267892578125	2.88051611328125	1.697992126464844	0.391923828125	3.003666259765625	1.444914733886719	0.4772704772949219	2.8104970703125	1.392220886230469	0.3329036865234375	2.740844482421875	1.410988525390625	0.2601095886230469	2.84798388671875	1.424145538330078	0.2204469757080078	2.871830322265625	1.441135314941406	0.2144222564697266	2.985066650390625	1.743222473144531	0.2027659454345703	3.02114404296875	1.699788757324219	0.07469613647460938	3.1646708984375	1.436757995605469	0.07058407592773437	2.9249609375	1.380398071289062	0.02759851837158203	2.817166015625	1.400742919921875	0.01566285228729248
203	6.733333	3.02457666015625	1.26052978515625	0.2492806091308594	2.969080078125	1.437096008300781	0.2361224822998047	2.938266357421875	1.582164794921875	0.2330102844238281	2.959623291015625	1.806644897460937	0.2447435913085937	2.942986328125	1.769412841796875	0.2753327026367188	2.87163330078125	1.729621826171875	0.3995509643554688	3.013198974609375	1.492792114257812	0.4800127868652344	2.828394287109375	1.410033477783203	0.3489129638671875	2.75507470703125	1.423980072021484	0.2821331481933594	2.835149169921875	1.480221740722656	0.2268656921386719	2.83921630859375	1.476368896484375	0.2240685577392578	2.97114404296875	1.769458740234375	0.2112551879882812	3.005624267578125	1.744007751464844	0.08136608886718751	3.153712890625	1.492193969726562	0.1018085861206055	2.9352548828125	1.392491180419922	0.05701054000854492	2.8287314453125	1.40514208984375	0.06799103546142578
204	6.766667	3.0196318359375	1.275234710693359	0.2549385681152344	2.96390185546875	1.45096630859375	0.2387947998046875	2.9373662109375	1.596480163574219	0.2355876007080078	2.956184814453125	1.82061328125	0.2468954162597656	2.939705322265625	1.78338232421875	0.2773482971191406	2.864509765625	1.74611279296875	0.3995997314453125	3.00580908203125	1.509670013427734	0.4789684448242187	2.8218779296875	1.434186828613281	0.343486328125	2.762578369140625	1.452825256347656	0.2652983093261719	2.857130126953125	1.48296630859375	0.2131942749023437	2.734113525390625	1.464131561279297	0.2410307922363281	2.96837451171875	1.783564331054687	0.2136996612548828	3.00616259765625	1.762359375	0.0843470230102539	3.175929443359375	1.525359680175781	0.1022034301757812	2.968244384765625	1.407965087890625	0.05276773071289063	2.86428369140625	1.435404663085937	0.05523178482055664
205	6.800000000000001	3.015382568359375	1.281382507324219	0.2530712127685547	2.961920166015625	1.456927124023438	0.2389460144042969	2.93578857421875	1.601695434570312	0.2360004119873047	2.952498046875	1.824654479980469	0.2491629943847656	2.937001708984375	1.787167541503906	0.2793528442382813	2.86156982421875	1.74600634765625	0.39920361328125	3.0031416015625	1.511796783447266	0.4790467224121094	2.82528759765625	1.432022583007813	0.3402845153808594	2.763705078125	1.452510314941406	0.2650785522460937	2.85745947265625	1.48252294921875	0.2127786865234375	2.735740234375	1.463951812744141	0.2408626556396484	2.964409912109375	1.788260131835937	0.2155765380859375	2.998445068359375	1.767859680175781	0.08583956909179688	3.15252294921875	1.521724060058594	0.09312474060058594	2.9439267578125	1.407727630615234	0.04619953918457032	2.849097412109375	1.447915405273438	0.07505515289306641
206	6.833333	3.011062744140625	1.279229034423828	0.2530425720214844	2.95926904296875	1.454228057861328	0.2406525421142578	2.92612158203125	1.596545471191406	0.2349500274658203	2.948205322265625	1.817528259277344	0.250137451171875	2.9321533203125	1.780345092773437	0.2798932800292969	2.85991943359375	1.7378212890625	0.4001319885253906	2.995491455078125	1.502743957519531	0.4816177673339844	2.817564697265625	1.413411102294922	0.3515609741210938	2.7922509765625	1.452846435546875	0.2646595153808594	2.8856083984375	1.471005004882812	0.2078344268798828	2.765621826171875	1.460021148681641	0.2404010009765625	2.9588876953125	1.781428100585937	0.2162915496826172	2.994137939453125	1.763130981445312	0.08743308258056641	3.1146904296875	1.501204742431641	0.101895637512207	2.904243896484375	1.395069763183594	0.05248348999023437	2.81752294921875	1.435883178710938	0.09846888732910156
207	6.866667	3.008388916015625	1.263514587402344	0.2552229766845703	2.95389892578125	1.437969390869141	0.2420559997558594	2.919916015625	1.580358764648437	0.2365552978515625	2.947768310546875	1.801231628417969	0.2493360900878906	2.9288408203125	1.765027770996094	0.2787550659179687	2.850649658203125	1.722630798339844	0.39557373046875	2.97215380859375	1.478408447265625	0.4740093688964844	2.805280517578125	1.378098663330078	0.3367476196289063	2.743497802734375	1.386293670654297	0.2599529418945313	2.83693408203125	1.396236236572266	0.2008941345214844	2.715971435546875	1.398922058105469	0.2336441040039063	2.959355712890625	1.764149291992188	0.2167414703369141	3.012750732421875	1.736044616699219	0.09589368438720704	3.20084716796875	1.516553100585937	0.1048481216430664	3.009958740234375	1.393761444091797	0.02312146186828613	2.914219970703125	1.426804534912109	0.05602150344848632
208	6.9	3.005421875	1.236859939575195	0.2554877624511719	2.942333984375	1.408830261230469	0.2381670837402344	2.9098916015625	1.552245727539062	0.2341335754394531	2.948707275390625	1.772187683105469	0.2500325469970703	2.928979248046875	1.736187255859375	0.279530029296875	2.850186767578125	1.69602392578125	0.3974893493652344	2.972266845703125	1.453290100097656	0.4835184936523437	2.810926513671875	1.340198822021484	0.3478822631835938	2.783201416015625	1.373151763916016	0.2583961791992188	2.869800048828125	1.402047302246094	0.1944867401123047	2.81163232421875	1.403932647705078	0.2166795959472656	2.95749755859375	1.735100952148438	0.2162645111083984	2.99841943359375	1.715213073730469	0.08849373626708984	3.13342236328125	1.458116119384766	0.08706651306152344	2.909957275390625	1.389462951660156	0.02362104415893555	2.8031982421875	1.391441680908203	0.02930618858337402
209	6.933333000000001	3.013221923828125	1.198471542358398	0.2569713439941406	2.952901611328125	1.373342224121094	0.2413516845703125	2.91712109375	1.517282104492188	0.2361856384277344	2.948892578125	1.740406494140625	0.2517092590332031	2.9291015625	1.70370263671875	0.2810760192871094	2.8476328125	1.66563671875	0.3995673828125	2.94627001953125	1.406151214599609	0.4745470581054688	2.789578857421875	1.295010986328125	0.3284594421386719	2.7431025390625	1.325342803955078	0.245035888671875	2.8442802734375	1.342050659179687	0.1989295501708984	2.83955224609375	1.359951080322266	0.2051242523193359	2.96006689453125	1.703034118652344	0.2182724456787109	3.00444970703125	1.673686706542969	0.09219709014892578	3.1064287109375	1.399235534667969	0.08128933715820312	2.872540283203125	1.374286315917969	0.01492977142333984	2.766885009765625	1.380163299560547	-0.006083453178405761
210	6.966667000000001	3.015888427734375	1.166160339355469	0.2561040344238281	2.9576787109375	1.338722106933594	0.2382553253173828	2.919767822265625	1.479712738037109	0.2290292358398437	2.942795654296875	1.700436096191406	0.2474088897705078	2.923971435546875	1.663247863769531	0.2755181274414062	2.84746875	1.623511596679688	0.3941222839355469	2.929345947265625	1.367040283203125	0.4827599487304687	2.775272216796875	1.267208190917969	0.3314717102050782	2.7451708984375	1.296433471679687	0.2420596160888672	2.844088623046875	1.309157318115235	0.1937213592529297	2.822189453125	1.32131201171875	0.2031386566162109	2.955853759765625	1.66440087890625	0.2143083190917969	3.0074775390625	1.645622741699219	0.09111270141601563	3.1045556640625	1.375024200439453	0.06356556701660156	2.872522705078125	1.369823760986328	-0.001000277757644653	2.766294189453125	1.366107849121094	-0.004260953426361084
211	7	3.0191416015625	1.140213088989258	0.2568443603515625	2.96474365234375	1.312580596923828	0.2400416870117187	2.93027880859375	1.453326293945312	0.2320909423828125	2.941220458984375	1.673492065429687	0.2464333343505859	2.924448974609375	1.636151733398437	0.2749232482910156	2.84651318359375	1.604551452636719	0.3935997924804687	2.9149873046875	1.346719268798828	0.4824500427246094	2.760607666015625	1.2601708984375	0.3263422241210938	2.751552490234375	1.292982238769531	0.2344671630859375	2.8459189453125	1.304454162597656	0.1792290191650391	2.80672509765625	1.308177642822266	0.1984866638183594	2.956212890625	1.637913818359375	0.2142880249023437	3.00456005859375	1.625427917480469	0.09014240264892578	3.096968994140625	1.355081176757813	0.06884610748291016	2.867042236328125	1.363090301513672	0.004178442001342773	2.761861328125	1.357497222900391	-0.001716682195663452
212	7.033333000000001	3.018384033203125	1.130621780395508	0.2540652465820312	2.972300048828125	1.305828369140625	0.2406798553466797	2.9380869140625	1.446671234130859	0.2315181427001953	2.943535400390625	1.66725537109375	0.2450349884033203	2.92775146484375	1.629585571289062	0.2737186279296875	2.849619873046875	1.596384338378906	0.391958984375	2.90605859375	1.33582275390625	0.4819504699707031	2.755382080078125	1.255343948364258	0.3188722229003906	2.73488134765625	1.292162048339844	0.2303408508300781	2.832435791015625	1.305565277099609	0.1812587127685547	2.81009326171875	1.311859313964844	0.1966344146728516	2.959362548828125	1.63191845703125	0.2129662780761719	3.0067119140625	1.623084533691406	0.08801972198486328	3.086330810546875	1.348560272216797	0.06571336364746094	2.856207763671875	1.346046264648437	0.0006526708602905273	2.753418701171875	1.362240631103516	-0.01716455841064453
213	7.066667000000001	3.021177734375	1.13043293762207	0.2525977172851562	2.980773193359375	1.309408782958984	0.2419037170410156	2.94696533203125	1.452087036132812	0.2324693298339844	2.948413818359375	1.675408752441406	0.2446632995605469	2.932531982421875	1.637226135253906	0.2736384887695312	2.85417236328125	1.597094055175781	0.3916934814453125	2.8921044921875	1.332954498291016	0.490873291015625	2.76285595703125	1.261076873779297	0.3032037658691406	2.696996337890625	1.293291625976563	0.2363807830810547	2.79746337890625	1.307871551513672	0.1907177581787109	2.678088134765625	1.301511688232422	0.2025843200683594	2.965662109375	1.639718017578125	0.2127896270751953	3.01644482421875	1.62639453125	0.08789553070068359	3.08891162109375	1.348685302734375	0.04586124420166016	2.85267138671875	1.350034729003906	-0.006432794094085694	2.748712646484375	1.370917053222656	-0.0192769832611084
214	7.1	3.012280029296875	1.153366577148438	0.2508777923583984	2.969531494140625	1.333637054443359	0.2423987884521484	2.936406005859375	1.478027526855469	0.2362475433349609	2.941150390625	1.703428527832031	0.2467249908447266	2.9248623046875	1.665361206054687	0.2764216918945313	2.84780126953125	1.622152526855469	0.3959158630371094	2.916383056640625	1.3580087890625	0.4856457214355469	2.766518310546875	1.299876678466797	0.3059339294433594	2.694021240234375	1.337591491699219	0.2481218872070312	2.789709228515625	1.365473815917969	0.1963123626708984	2.675769287109375	1.350021820068359	0.2126262817382812	2.9577421875	1.666917297363281	0.2146904144287109	3.00614453125	1.645885192871094	0.08857392120361328	3.1055859375	1.373150268554687	0.05107711029052735	2.86676220703125	1.366633819580078	0.0007094889879226685	2.7601689453125	1.376611297607422	-0.01175508880615234
215	7.133333	3.002197021484375	1.191497406005859	0.2506528472900391	2.948238037109375	1.370058227539062	0.2361706848144531	2.913630126953125	1.515431396484375	0.2297229309082031	2.9341806640625	1.741679565429687	0.2448374176025391	2.915650390625	1.703851013183594	0.2742970275878907	2.842243896484375	1.664006896972656	0.3987916259765625	2.9337412109375	1.406816864013672	0.4960967407226562	2.773135986328125	1.350460754394531	0.3223341674804687	2.7117890625	1.390995300292969	0.2531151428222656	2.80875927734375	1.400147735595703	0.1952005615234375	2.7318056640625	1.402974517822266	0.1935102386474609	2.947815673828125	1.704495788574219	0.2114812316894531	2.994716064453125	1.679550903320313	0.08420492553710937	3.114445556640625	1.410016265869141	0.06969049835205078	2.878498779296875	1.383997131347656	0.003940545082092285	2.770081298828125	1.384434295654297	-0.00430678129196167
216	7.166667	2.992989013671875	1.23703010559082	0.2497319641113281	2.938931640625	1.416349639892578	0.23566845703125	2.906602294921875	1.562892028808594	0.2306179809570313	2.93280810546875	1.78944189453125	0.2457037811279297	2.91365576171875	1.751892272949219	0.2754671020507812	2.837046875	1.708766784667969	0.3976134643554687	2.935046875	1.450986145019531	0.4902430114746094	2.775879638671875	1.402088470458984	0.3116512451171875	2.71014599609375	1.441683441162109	0.2454109802246094	2.813875244140625	1.452749328613281	0.2000460815429687	2.68665673828125	1.438222473144531	0.2154628601074219	2.9452099609375	1.751832275390625	0.2120350494384766	2.987827880859375	1.729582824707031	0.08220182037353516	3.12087841796875	1.464709930419922	0.07943596649169922	2.90359765625	1.365415924072266	0.01564788055419922	2.805397705078125	1.411757476806641	0.02674206352233887
217	7.200000000000001	2.98774072265625	1.274686492919922	0.2518036041259766	2.9326728515625	1.454944244384766	0.236052734375	2.902656005859375	1.60306640625	0.2313152923583984	2.9304384765625	1.8309892578125	0.2473121643066406	2.911360107421875	1.793120971679687	0.277349365234375	2.82885546875	1.743208557128906	0.3942678527832031	2.946103759765625	1.494477142333984	0.4953388366699219	2.79571630859375	1.441543243408203	0.3081398010253906	2.72019775390625	1.471707397460937	0.2464260711669922	2.82127783203125	1.484086456298828	0.1939626770019531	2.694685546875	1.48346337890625	0.2171993560791016	2.942271728515625	1.79322705078125	0.2130484466552734	2.9770830078125	1.763761474609375	0.08129668426513671	3.111590576171875	1.497286102294922	0.083881591796875	2.88552294921875	1.397224670410156	0.05415940093994141	2.77657958984375	1.402265472412109	0.04044992446899414
218	7.233333	2.98725537109375	1.297457092285156	0.2514141540527344	2.9349755859375	1.478465484619141	0.2370829315185547	2.903914306640625	1.626199584960938	0.231775619506836	2.9284921875	1.854540954589844	0.2430816192626953	2.909919921875	1.817076293945312	0.2738444213867188	2.823927734375	1.773445190429688	0.3905676574707031	2.94860009765625	1.535066589355469	0.5058594970703125	2.78535302734375	1.477624267578125	0.3315240783691406	2.7311669921875	1.51972216796875	0.2560750427246093	2.82983740234375	1.515270202636719	0.1982715911865234	2.7081494140625	1.497511383056641	0.2269665374755859	2.940878662109375	1.816285888671875	0.2096495208740234	2.975001220703125	1.789319763183594	0.07732975769042968	3.116600341796875	1.526963806152344	0.08445052337646484	2.877955322265625	1.462658721923828	0.05629049301147461	2.77260302734375	1.449313049316406	0.08423281097412109
219	7.266667	2.98724658203125	1.318923126220703	0.2514008636474609	2.927357177734375	1.497298370361328	0.2359312286376953	2.896470703125	1.645013427734375	0.2332857971191406	2.92429638671875	1.872676574707031	0.2466942138671875	2.90596142578125	1.835117431640625	0.2774120483398437	2.817634765625	1.7824150390625	0.3883432922363281	2.953322509765625	1.553449768066406	0.5095144653320313	2.80363818359375	1.48796484375	0.3263505554199219	2.731263427734375	1.524439025878906	0.2645826721191406	2.822715576171875	1.54853564453125	0.2003085632324219	2.712174072265625	1.514742431640625	0.2288114166259766	2.935391357421875	1.834702392578125	0.2125629730224609	2.96050732421875	1.810906066894531	0.07776307678222656	3.116153076171875	1.556921691894531	0.07058626556396484	2.88050439453125	1.478699462890625	0.05924778366088867	2.779569580078125	1.452906616210937	0.09367259216308593
220	7.300000000000001	2.99085693359375	1.326372039794922	0.2530538482666015	2.927165283203125	1.503466064453125	0.2355220642089844	2.892255859375	1.650400085449219	0.2305022735595703	2.920762939453125	1.878271728515625	0.2434877777099609	2.9015322265625	1.840895812988281	0.2739817810058593	2.81360400390625	1.787954956054687	0.3853541564941406	2.9523720703125	1.563634765625	0.5123996582031251	2.8050283203125	1.489618804931641	0.3302085571289062	2.732000732421875	1.522868469238281	0.2672064208984375	2.824263671875	1.549895874023437	0.2050559539794922	2.716336669921875	1.515674743652344	0.2278259735107422	2.93250537109375	1.840041931152344	0.2097682952880859	2.966125244140625	1.811444519042969	0.07761370849609375	3.1347236328125	1.565344970703125	0.07706395721435547	2.901362060546875	1.4826865234375	0.05195223617553711	2.792536865234375	1.469633941650391	0.05921419525146485
221	7.333333	2.9960400390625	1.324246063232422	0.2560771789550781	2.924957763671875	1.497937316894531	0.2374410705566406	2.886919677734375	1.643756408691406	0.232682861328125	2.91812646484375	1.870871276855469	0.2435589752197266	2.898821533203125	1.834041076660156	0.2744723510742187	2.806668701171875	1.786649658203125	0.3844659423828125	2.944353759765625	1.558377502441406	0.5039361267089844	2.793227294921875	1.473966613769531	0.330294921875	2.727941162109375	1.506041229248047	0.2590849914550781	2.821571533203125	1.527952331542969	0.1974328002929688	2.704474609375	1.505738311767578	0.2293584594726563	2.92905322265625	1.832332336425781	0.2100974578857422	2.95820849609375	1.807300537109375	0.07649113464355468	3.1193662109375	1.55728564453125	0.08738941192626953	2.88658740234375	1.4775556640625	0.0541551399230957	2.779026123046875	1.457703430175781	0.06117236709594726
222	7.366667	3.000259033203125	1.313339660644531	0.2599952392578125	2.926310546875	1.482394622802734	0.2355374755859375	2.88436279296875	1.624846557617188	0.2260011596679687	2.906784912109375	1.849808715820312	0.2400172576904297	2.88856787109375	1.812401062011719	0.2697484436035156	2.80181884765625	1.766016845703125	0.381853271484375	2.911854736328125	1.532823608398437	0.5108420715332032	2.78022265625	1.440369598388672	0.33006103515625	2.72432763671875	1.467714324951172	0.2511869049072266	2.821890625	1.481521820068359	0.1964136352539063	2.69732568359375	1.467985198974609	0.22678369140625	2.9194951171875	1.812618774414062	0.2067150573730469	2.948578857421875	1.800236877441406	0.07319792938232422	3.118228759765625	1.560687683105469	0.08482154083251953	2.903881591796875	1.446006866455078	0.05396661376953125	2.8274228515625	1.465806854248047	0.1278807373046875
223	7.4	3.002830078125	1.297730560302734	0.2632925109863281	2.926968505859375	1.462156921386719	0.2364205780029297	2.883099853515625	1.601346740722656	0.2254343414306641	2.90087744140625	1.82286474609375	0.2410225219726563	2.88217578125	1.785669006347656	0.2692418212890625	2.79160595703125	1.744474914550781	0.3770243530273438	2.884553466796875	1.513111022949219	0.5120729370117187	2.782401611328125	1.406143463134766	0.3256204833984375	2.7119501953125	1.426707275390625	0.2594631042480469	2.800606689453125	1.442604644775391	0.1948023376464844	2.691336181640625	1.405697357177734	0.2330189056396484	2.915527587890625	1.786630981445313	0.2087831420898437	2.944688720703125	1.768783020019531	0.07824042510986329	3.08570068359375	1.517061157226562	0.09339022064208985	2.881793701171875	1.391821105957031	0.06472793579101563	2.788791748046875	1.432065368652344	0.09712535095214844
224	7.433333000000001	3.00942529296875	1.254459762573242	0.2625138549804688	2.93097119140625	1.414122344970703	0.235102035522461	2.884876708984375	1.549969848632812	0.2238131713867187	2.900883544921875	1.768111022949219	0.2355200805664062	2.881967041015625	1.731960144042969	0.2634624328613281	2.792809326171875	1.691536865234375	0.3693783874511719	2.870366943359375	1.463157745361328	0.5092372436523438	2.776756103515625	1.349551544189453	0.3273345947265625	2.708154541015625	1.360576171875	0.2594326171875	2.7949892578125	1.377626251220703	0.1957627563476562	2.687791748046875	1.379634124755859	0.2246366729736328	2.916274169921875	1.731982482910156	0.204870834350586	2.951323974609375	1.716398315429688	0.07785357666015626	3.110223388671875	1.481002380371094	0.07141021728515624	2.915671875	1.361584320068359	0.007832236766815185	2.82696337890625	1.393602783203125	0.05308495712280274
225	7.466667000000001	3.01682861328125	1.213964828491211	0.2626143798828125	2.937923095703125	1.370926635742187	0.235266357421875	2.8912158203125	1.504761688232422	0.2247832336425781	2.909797119140625	1.720158142089844	0.2332403717041016	2.88975048828125	1.685192626953125	0.260837158203125	2.7914501953125	1.654807312011719	0.3593739929199219	2.8577939453125	1.418707214355469	0.4846664123535157	2.771900390625	1.281611602783203	0.3195790710449219	2.6990556640625	1.269176300048828	0.258358642578125	2.775565185546875	1.309424530029297	0.194153305053711	2.668373046875	1.280521636962891	0.2297578125	2.92540673828125	1.683748779296875	0.2040531158447266	2.95740380859375	1.664031066894531	0.07849772644042968	3.08262158203125	1.413504730224609	0.06126703262329102	2.86740673828125	1.335641235351563	0.01219723033905029	2.790423828125	1.396056884765625	-0.02096462440490723
226	7.5	3.010400634765625	1.158960845947266	0.2576561279296875	2.936579345703125	1.316133544921875	0.2314960021972656	2.891869140625	1.448920227050781	0.2226946563720703	2.908789794921875	1.66158447265625	0.2351103668212891	2.888510009765625	1.626484802246094	0.2612709655761719	2.792296142578125	1.602831298828125	0.3611824035644531	2.8518828125	1.360146942138672	0.4686078491210938	2.7595439453125	1.199351623535156	0.3354261779785156	2.70405029296875	1.180697204589844	0.2608877563476563	2.7882958984375	1.233853073120117	0.2236158905029297	2.666022705078125	1.194062744140625	0.2388243103027344	2.925130859375	1.626203186035156	0.2060748901367188	2.973709716796875	1.616353393554688	0.08649491119384765	3.07605078125	1.358827484130859	0.09087104797363281	2.8594580078125	1.353877044677734	0.01018707466125488	2.768118896484375	1.367219299316406	-0.03333273696899414
227	7.533333000000001	3.01922216796875	1.121857650756836	0.2534209136962891	2.94003955078125	1.278435211181641	0.2283183441162109	2.89144775390625	1.411277099609375	0.2198978271484375	2.904596923828125	1.626295715332031	0.2307888488769531	2.88445458984375	1.590732055664063	0.2572628479003906	2.78858251953125	1.575198059082031	0.3608876342773438	2.854055908203125	1.329229278564453	0.4637908630371094	2.742201416015625	1.173584869384766	0.3358785400390625	2.675242431640625	1.149384506225586	0.2719791259765625	2.773167236328125	1.13570637512207	0.2301668090820312	2.690028076171875	1.140789932250976	0.2077411041259766	2.922051513671875	1.590638488769531	0.2019757385253906	2.983953369140625	1.573385498046875	0.08821465301513672	3.086315673828125	1.313814971923828	0.1082315292358398	2.877897705078125	1.343708068847656	0.007636547088623047	2.775563720703125	1.350563781738281	-0.00191436243057251
228	7.566667000000001	3.029609130859375	1.107385635375977	0.2497231140136719	2.94869677734375	1.266341400146484	0.2287354736328125	2.896440673828125	1.399825897216797	0.2206372833251953	2.909224609375	1.6177431640625	0.2312986907958984	2.8873603515625	1.581845703125	0.2571429443359375	2.793161865234375	1.556137756347656	0.3628519287109375	2.836076171875	1.3081689453125	0.4814103393554687	2.701636474609375	1.204628524780273	0.3210382385253907	2.63867626953125	1.193408447265625	0.2481932373046875	2.74230419921875	1.175897155761719	0.2201488189697266	2.615445068359375	1.191984878540039	0.2176250152587891	2.928470947265625	1.581465698242188	0.2032989196777344	2.99518212890625	1.552053405761719	0.09279633331298828	3.155007080078125	1.319980865478516	0.06213180160522461	2.93806787109375	1.359772247314453	-0.02305477523803711	2.835989990234375	1.355702026367188	-0.00167904794216156
229	7.6	3.03185400390625	1.103309822082519	0.2500121917724609	2.95719287109375	1.267640167236328	0.2316958160400391	2.9052060546875	1.402735046386719	0.2225872192382813	2.910605224609375	1.622860656738281	0.2386482391357422	2.891064453125	1.585153381347656	0.2647390747070312	2.79933349609375	1.563382202148437	0.37539111328125	2.7970361328125	1.312208953857422	0.50139306640625	2.64408056640625	1.279505279541016	0.3248585815429688	2.58475244140625	1.310003936767578	0.2531743927001953	2.69389697265625	1.302443420410156	0.2429598236083984	2.555635009765625	1.309141906738281	0.2330870666503906	2.930051025390625	1.58768798828125	0.2085525970458984	2.99115625	1.5825703125	0.08970449066162109	3.063345703125	1.327908386230469	-0.01948382759094238	2.852055908203125	1.428260986328125	-0.06778101348876953	2.758956298828125	1.474841064453125	-0.08448640441894531
230	7.633333	3.0263203125	1.138547073364258	0.2478022766113281	2.9576220703125	1.309610717773438	0.2281108551025391	2.909734130859375	1.449431579589844	0.2169969635009766	2.920144775390625	1.674001525878906	0.2359216156005859	2.899880126953125	1.635563720703125	0.26249560546875	2.807034423828125	1.616065612792969	0.3768048400878906	2.707115966796875	1.368358551025391	0.482256103515625	2.56581103515625	1.387620574951172	0.2879579467773438	2.5641572265625	1.317177429199219	0.2169107208251953	2.671603271484375	1.299727172851562	0.2444585723876953	2.55031298828125	1.278543334960938	0.220607666015625	2.9387158203125	1.638036804199219	0.2043913269042969	2.99119580078125	1.628249084472656	0.07858982849121093	3.136699951171875	1.410441101074219	-0.05179567718505859	2.901976806640625	1.476752471923828	-0.06060737991333008	2.79616796875	1.494066192626953	-0.07122388458251953
231	7.666667	3.0162021484375	1.189669235229492	0.2490989837646484	2.947918212890625	1.364353668212891	0.2284852905273438	2.9031259765625	1.508066131591797	0.2187596282958984	2.9202294921875	1.73589013671875	0.2417109069824219	2.8988896484375	1.696886779785156	0.2683689575195313	2.79851806640625	1.68080810546875	0.3802856750488281	2.6936689453125	1.469393402099609	0.5527081909179687	2.54510009765625	1.288739288330078	0.478789306640625	2.585327880859375	1.195187881469727	0.4800272521972656	2.68823583984375	1.183095581054687	0.4318214721679687	2.50504736328125	1.175688583374023	0.4116798706054687	2.937706298828125	1.699341430664063	0.20876171875	2.982380615234375	1.700708251953125	0.07705036163330078	3.18500244140625	1.57107470703125	-0.09850975799560546	2.968158935546875	1.452593505859375	-0.07307857513427735	2.911569580078125	1.454732055664063	0.02082157135009766
232	7.700000000000001	2.970843994140625	1.267691986083984	0.2361154632568359	2.94425830078125	1.454813354492188	0.2283383483886719	2.914113037109375	1.602482421875	0.2159285736083984	2.930652587890625	1.830640991210938	0.2415979766845703	2.911508544921875	1.790884704589844	0.2690532531738281	2.811318115234375	1.80734716796875	0.381589111328125	2.748642822265625	1.613159118652344	0.5918565673828124	2.596079345703125	1.440034576416016	0.5068387451171875	2.601342041015625	1.341646911621094	0.4800784912109375	2.615560546875	1.239625396728516	0.4299256591796875	2.52985400390625	1.313074523925781	0.4672759704589844	2.9462119140625	1.794731567382812	0.2068262481689453	2.9734423828125	1.827305358886719	0.07400878143310546	3.067680419921875	1.660625793457031	-0.1550452423095703	2.827650390625	1.599634216308594	-0.1289263763427734	2.783428466796875	1.514008911132813	-0.07603512573242187
233	7.733333	2.952630615234375	1.348038970947266	0.2322852020263672	2.920299560546875	1.533185119628906	0.2241821899414063	2.896189453125	1.681535705566406	0.2187615203857422	2.925203857421875	1.906830749511719	0.2472068481445313	2.906073486328125	1.867669921875	0.2749873046875	2.821845947265625	1.889451965332031	0.3980859069824219	2.769987548828125	1.709997131347656	0.6217298583984375	2.750475341796875	1.822401123046875	0.4054002075195313	2.762677734375	1.766670104980469	0.3214061279296875	2.749539794921875	1.718244323730469	0.2191097564697266	2.758517822265625	1.735274475097656	0.2993891296386719	2.936671630859375	1.871161682128906	0.2110565338134766	2.976525146484375	1.921076293945313	0.08796928405761718	3.039443603515625	1.763944763183594	-0.1559652709960938	2.83376123046875	1.777039184570313	-0.01862929725646973	2.8485771484375	1.767385559082031	0.08925850677490234
234	7.766667	2.956717041015625	1.416966125488281	0.2349730224609375	2.92112109375	1.599615356445312	0.2257533874511719	2.89438720703125	1.746011047363281	0.2194809722900391	2.910938720703125	1.9709560546875	0.2425395050048828	2.89309033203125	1.931959167480469	0.2704830627441406	2.803987060546875	1.923073303222656	0.389935302734375	2.847849609375	1.758881774902344	0.62317822265625	2.714201171875	1.752117614746094	0.4212831726074219	2.761185546875	1.738348754882812	0.3334456787109375	2.79261767578125	1.700223449707031	0.2319948120117188	2.77273095703125	1.736751281738281	0.2950046997070312	2.92520751953125	1.935366088867188	0.2080644836425781	2.963972412109375	1.961856811523437	0.07899945831298828	3.161937255859375	1.822257995605469	-0.08769874572753907	2.9336201171875	1.816778930664062	0.001773811817169189	2.87631640625	1.772507019042969	0.08227237701416015
235	7.800000000000001	2.976641357421875	1.465414794921875	0.2454423980712891	2.944822998046875	1.651364929199219	0.2354445953369141	2.909286376953125	1.797406311035156	0.2206383361816406	2.90191064453125	2.026912841796875	0.2318243255615234	2.88690673828125	1.98723828125	0.2617363586425781	2.803696533203125	1.953027099609375	0.3834745178222656	2.899889404296875	1.769621948242188	0.5902079467773438	2.76307958984375	1.679474365234375	0.4072407531738281	2.79783203125	1.698949462890625	0.3133782348632813	2.837366455078125	1.689758666992188	0.2063981628417969	2.779353515625	1.70027685546875	0.2656400756835938	2.921242431640625	1.990747314453125	0.1993907318115234	2.977990478515625	1.977153503417969	0.07294701385498047	3.167245849609375	1.779649353027344	-0.04568819808959961	2.95271337890625	1.658397766113281	-0.07932270812988282	2.843447265625	1.657060424804687	-0.08994384002685547
236	7.833333	2.9953056640625	1.497590667724609	0.256656005859375	2.9606962890625	1.67961279296875	0.2464348907470703	2.911908935546875	1.817902404785156	0.2239947814941406	2.883253662109375	2.04189404296875	0.2243480072021484	2.872050048828125	2.0031083984375	0.2554814758300781	2.793483154296875	1.965690185546875	0.376044921875	2.909247314453125	1.782020812988281	0.5644093627929687	2.77883447265625	1.626177490234375	0.4343939514160156	2.815685546875	1.604177368164063	0.3438983459472656	2.860371826171875	1.646032165527344	0.2496490020751953	2.842178466796875	1.667265075683594	0.3112575073242188	2.905766357421875	2.006892333984375	0.1942564849853516	2.94542333984375	1.988717834472656	0.06461107635498047	3.139340087890625	1.791925170898438	-0.03255626678466797	3.014094482421875	1.593757690429688	-0.1012922134399414	2.9076181640625	1.581417907714844	-0.08945025634765626
237	7.866667	3.01104345703125	1.530934204101563	0.2772315368652344	2.968420654296875	1.701690856933594	0.2579957885742187	2.909047607421875	1.826608032226563	0.2279367065429687	2.86779931640625	2.03780419921875	0.2173243713378906	2.86092236328125	2.0020693359375	0.2495990753173828	2.795969970703125	1.963589477539063	0.3697036743164063	2.882920166015625	1.750174621582031	0.51835595703125	2.7467158203125	1.6348359375	0.3730227355957031	2.791612060546875	1.588205078125	0.3027292175292969	2.860414794921875	1.65741552734375	0.2582959899902344	2.859497802734375	1.656852478027344	0.3183766784667968	2.890092529296875	2.0041455078125	0.1895596008300781	2.919141845703125	1.9834189453125	0.06402656555175781	3.0764677734375	1.774409362792969	-0.03415544509887695	3.001347900390625	1.557947692871094	-0.07690524291992187	2.906568603515625	1.517994079589844	-0.07949594116210937
238	7.9	3.02327978515625	1.537837158203125	0.2782639770507813	2.980678466796875	1.701476928710937	0.2584125671386719	2.91412548828125	1.815434448242188	0.2250879974365234	2.860064453125	2.014251220703125	0.2032762298583984	2.856766845703125	1.981636901855469	0.2366438903808594	2.80320751953125	1.94709130859375	0.3572626037597657	2.8425185546875	1.720687805175781	0.4866581726074219	2.681382080078125	1.653797912597656	0.3504505310058594	2.67966943359375	1.686648376464844	0.2646461486816406	2.782665283203125	1.690811889648438	0.2674475708007812	2.778938720703125	1.706721069335937	0.2725802612304687	2.882939697265625	1.981726196289062	0.1779970397949219	2.91269189453125	1.952443115234375	0.05964078140258789	3.00613720703125	1.724782836914063	-0.048258544921875	2.867253662109375	1.551668029785156	-0.0796051025390625	2.777931396484375	1.509122680664063	-0.07844017791748047
239	7.933333000000001	3.040943115234375	1.510858489990234	0.2672271728515625	2.993427001953125	1.666535278320312	0.2455048370361328	2.93102734375	1.7790244140625	0.2193067321777344	2.85777294921875	1.963142822265625	0.1934937896728516	2.8610888671875	1.933693176269531	0.2275095062255859	2.8218232421875	1.909704772949219	0.3507793884277344	2.847214599609375	1.688150085449219	0.4731094360351563	2.6726376953125	1.651098815917969	0.3559586486816406	2.65091796875	1.714345825195313	0.2977907104492187	2.7499013671875	1.710686401367187	0.288818359375	2.688134033203125	1.732955627441406	0.2602244567871094	2.880330810546875	1.932499877929688	0.1686443328857422	2.902882568359375	1.905165893554687	0.05290134811401367	2.9615537109375	1.687431762695312	-0.07483441162109375	2.783049560546875	1.566222473144531	-0.06142221069335937	2.748642578125	1.480235595703125	-0.08443170928955078
240	7.966667000000001	3.04474755859375	1.508536346435547	0.2568641357421875	3.00406689453125	1.659971252441406	0.2396034698486328	2.94273486328125	1.767007934570312	0.2134057159423828	2.867474365234375	1.941795166015625	0.1881515045166016	2.872596923828125	1.914227966308594	0.2211997222900391	2.840556884765625	1.893043640136719	0.3416247253417969	2.8042490234375	1.679187683105469	0.4541140441894531	2.653173828125	1.682325317382813	0.3154561462402344	2.649677490234375	1.739760437011719	0.2526978912353516	2.742390625	1.734703857421875	0.2752245788574219	2.713286865234375	1.774260559082031	0.2504294738769531	2.8888291015625	1.912370300292969	0.1639811096191406	2.9014541015625	1.8830927734375	0.05215253067016602	2.886225341796875	1.677473327636719	-0.08740299987792968	2.7257763671875	1.547462890625	-0.1094179916381836	2.64472021484375	1.517464172363281	-0.1399903259277344
241	8	3.06858544921875	1.470727600097656	0.2717786254882812	3.02696826171875	1.621217346191406	0.2472751007080078	2.951543212890625	1.717470825195313	0.2154732818603516	2.853554931640625	1.878842163085938	0.1787364654541016	2.862264404296875	1.85451318359375	0.2136324920654297	2.81728466796875	1.827052062988281	0.3287876892089844	2.669463623046875	1.659204223632813	0.4283295593261719	2.526799560546875	1.741002136230469	0.3051431274414063	2.521577392578125	1.819399291992188	0.2719215393066406	2.56326806640625	1.887556091308594	0.2191974029541016	2.52768798828125	1.828791076660156	0.2318837890625	2.878718994140625	1.850856140136719	0.1564470977783203	2.88710986328125	1.814619445800781	0.04603928375244141	2.82556298828125	1.639684997558594	-0.1207887649536133	2.647762451171875	1.531605773925781	-0.1213708114624023	2.635045166015625	1.444406372070313	-0.1472748107910156
242	8.033333000000001	3.067423583984375	1.439172210693359	0.27867626953125	3.02493505859375	1.592573059082031	0.2583453979492187	2.951099853515625	1.690609008789063	0.2209955444335938	2.86847119140625	1.8614892578125	0.1751036071777344	2.869805419921875	1.835032592773437	0.2103447875976563	2.794292724609375	1.801378662109375	0.3088243103027344	2.62015283203125	1.668992980957031	0.4268558654785156	2.5008583984375	1.767593627929688	0.2869688720703125	2.494147705078125	1.849389343261719	0.2592909545898437	2.533378173828125	1.926577758789062	0.2151433563232422	2.51449609375	1.854520935058594	0.2119354248046875	2.895908935546875	1.832391296386719	0.1557953796386719	2.927473876953125	1.802506591796875	0.04578254318237305	2.81236328125	1.658241394042969	-0.1276504364013672	2.6277255859375	1.672662353515625	-0.02600651931762695	2.54960888671875	1.713619384765625	0.004277847766876221
243	8.066667000000001	3.06783056640625	1.403131591796875	0.2720576171875	3.02762939453125	1.565273010253906	0.2485141906738281	2.95660009765625	1.674482238769531	0.2136170349121094	2.87631982421875	1.860228942871094	0.1789788360595703	2.88058740234375	1.831651733398437	0.215218994140625	2.803045654296875	1.799006042480469	0.3210222778320312	2.612767578125	1.662689575195313	0.4371929321289063	2.514339111328125	1.776803344726563	0.2778458557128906	2.526198974609375	1.862582946777344	0.2496985626220703	2.58842626953125	1.934908447265625	0.213135009765625	2.55664697265625	1.872452331542969	0.211112060546875	2.9002734375	1.828268981933594	0.1547989044189453	2.898920166015625	1.792340759277344	0.03575249099731445	2.744091552734375	1.644432800292969	-0.1224974365234375	2.65877392578125	1.760737121582031	0.04638527297973633	2.5609794921875	1.754091796875	0.04435132980346679
244	8.1	3.07027001953125	1.365070648193359	0.284947509765625	3.0283037109375	1.535906555175781	0.2592195129394531	2.95237353515625	1.647195434570313	0.2139341125488281	2.879740966796875	1.847812561035156	0.1780826416015625	2.883334716796875	1.817729248046875	0.2163957214355469	2.81565234375	1.7890615234375	0.3384245300292969	2.640606689453125	1.621418701171875	0.4691558532714844	2.560306396484375	1.744211303710937	0.2905626220703125	2.581638427734375	1.834396545410156	0.2656702575683594	2.64871728515625	1.914263488769531	0.2389027252197266	2.61381787109375	1.840377319335937	0.2254847259521484	2.902003662109375	1.812375915527344	0.1522065582275391	2.89267431640625	1.77129541015625	0.02810780715942383	2.740274658203125	1.597174499511719	-0.1306017913818359	2.677279052734375	1.764579040527344	0.02036201858520508	2.580376708984375	1.781439758300781	0.05199792098999023
245	8.133333	3.01772705078125	1.320352172851563	0.2777522888183594	2.98267138671875	1.4891357421875	0.253097183227539	2.928147216796875	1.611893920898438	0.2165084533691406	2.887292236328125	1.817178833007812	0.1833954315185547	2.88504150390625	1.786842407226563	0.2203220977783203	2.81557421875	1.759680786132813	0.3382472534179687	2.694203125	1.570376770019531	0.4872097778320312	2.520078369140625	1.425696075439453	0.4863115844726563	2.43655029296875	1.45916650390625	0.513458740234375	2.337725341796875	1.422443023681641	0.5164680786132813	2.380458251953125	1.406825439453125	0.47567431640625	2.90492529296875	1.780157531738281	0.1580742950439453	2.899760986328125	1.740369445800781	0.03613970565795899	2.77101611328125	1.535696716308594	-0.09451084899902344	2.617427978515625	1.367601806640625	-0.06780316162109375	2.6418916015625	1.296475463867187	-9.571760892868042e-05
246	8.166667	3.0339111328125	1.273228363037109	0.2627723388671875	2.991095458984375	1.443524078369141	0.2398426513671875	2.93712060546875	1.570873779296875	0.2096533050537109	2.903172119140625	1.782460571289063	0.1868788452148437	2.90092626953125	1.750032470703125	0.2230787658691406	2.844678466796875	1.726294860839844	0.35116845703125	2.754706298828125	1.505688323974609	0.4871006469726563	2.5567587890625	1.396167144775391	0.4443947448730469	2.4940146484375	1.463939666748047	0.4690070190429688	2.39843359375	1.437354156494141	0.5097646789550782	2.41461474609375	1.405974700927734	0.4669900817871094	2.91859130859375	1.745347717285156	0.1588285217285156	2.918784912109375	1.712690551757813	0.03244173431396485	2.828156005859375	1.472174102783203	-0.07733946228027344	2.65535888671875	1.322118225097656	-0.03288095474243164	2.583695068359375	1.294846160888672	0.03576154327392578
247	8.200000000000001	3.022116455078125	1.229553344726563	0.2472824096679687	2.964245849609375	1.393027374267578	0.2232917938232422	2.92034375	1.524688598632812	0.2052382049560547	2.9208076171875	1.737051940917969	0.1882553405761719	2.911272705078125	1.704802795410156	0.22264208984375	2.833171875	1.680024658203125	0.3365011596679687	2.844168701171875	1.457748901367188	0.4914393310546875	2.682893798828125	1.430975006103516	0.3330938110351562	2.603483154296875	1.480822906494141	0.3213615417480469	2.514863525390625	1.422634063720703	0.3195218505859375	2.550606201171875	1.442732879638672	0.2771854248046875	2.93210986328125	1.6991787109375	0.1602315826416016	2.9388466796875	1.659602294921875	0.03758577346801758	2.88920361328125	1.400884002685547	-0.04573492813110352	2.68377734375	1.303127716064453	-0.008813574790954589	2.597588134765625	1.310917175292969	0.04468193435668946
248	8.233333	3.002996826171875	1.153184661865234	0.2486133880615234	2.9359443359375	1.311590026855469	0.2217440948486328	2.8986357421875	1.445044921875	0.2087125854492188	2.90198779296875	1.656550354003906	0.1968611145019531	2.889830078125	1.623799560546875	0.2295328369140625	2.816839599609375	1.593353149414062	0.3444501342773437	2.951993408203125	1.40335107421875	0.479930419921875	2.78824951171875	1.360649688720703	0.32962109375	2.695798095703125	1.374383453369141	0.3199166259765625	2.5929609375	1.356476135253906	0.30499658203125	2.680781494140625	1.418067443847656	0.2899753723144531	2.9148896484375	1.619426391601563	0.1689877624511719	2.945009521484375	1.588412292480469	0.04815359497070312	3.019490234375	1.329360687255859	-0.005182694435119629	2.80431884765625	1.401216552734375	-0.03791716766357422	2.7396015625	1.454100769042969	-0.09494154357910156
249	8.266667	3.00270458984375	1.128417282104492	0.2433689270019531	2.93442626953125	1.289009735107422	0.22028857421875	2.89291259765625	1.422893829345703	0.2078542785644531	2.90263818359375	1.636737670898437	0.2000434112548828	2.889650146484375	1.603356140136719	0.2325355529785156	2.8139287109375	1.585997131347656	0.3502572631835937	2.934753662109375	1.357811798095703	0.4378518371582031	2.75717822265625	1.279239654541016	0.3167675170898437	2.71837841796875	1.359931243896484	0.2849890441894531	2.63792919921875	1.303574645996094	0.2435399475097656	2.739948974609375	1.391575286865234	0.2459867706298828	2.91429248046875	1.599398071289063	0.1710064392089844	2.94108447265625	1.582444580078125	0.04518447875976563	3.0244326171875	1.321406860351563	-0.0005523450374603271	2.80234326171875	1.380777740478516	-0.02977013397216797	2.73548876953125	1.4443466796875	-0.07397501373291016
250	8.300000000000001	3.000213134765625	1.132689071655273	0.2411276702880859	2.931247314453125	1.298972625732422	0.2193947448730469	2.887614013671875	1.436665710449219	0.207132568359375	2.9058349609375	1.656215942382812	0.1946553039550781	2.891291748046875	1.623026977539062	0.2288419952392578	2.817288818359375	1.611172790527344	0.353311767578125	2.946896240234375	1.371172241210938	0.42029345703125	2.76523095703125	1.273717407226562	0.3059700927734375	2.7121142578125	1.348545471191406	0.2719456481933594	2.627361328125	1.303229187011719	0.2188007507324219	2.753618408203125	1.386610168457031	0.23522705078125	2.916292724609375	1.616741882324219	0.1654880065917969	2.943438720703125	1.593619384765625	0.03666977691650391	3.09339892578125	1.350267303466797	0.02290021705627441	2.857397705078125	1.348406219482422	-0.01295059585571289	2.769173828125	1.405098297119141	-0.02329172706604004
251	8.333333	2.992600341796875	1.172648696899414	0.2333494415283203	2.926169189453125	1.344391571044922	0.2144544372558594	2.87521826171875	1.482606109619141	0.2002860260009766	2.902036865234375	1.706229370117188	0.1961370239257813	2.8860078125	1.671593505859375	0.2297501373291016	2.808842529296875	1.653633361816406	0.3551419372558594	2.96548291015625	1.426527130126953	0.4332376403808594	2.790888427734375	1.310226470947266	0.3153205261230469	2.735764892578125	1.38688232421875	0.2826462707519531	2.641974853515625	1.357140472412109	0.2289004974365234	2.75471533203125	1.422301116943359	0.2365111999511719	2.911176513671875	1.666746154785156	0.1647989654541016	2.949186767578125	1.650397583007813	0.03477109909057617	3.079086669921875	1.388847717285156	0.04314841079711914	2.848888916015625	1.352379577636719	-0.02804242515563965	2.749301513671875	1.393034576416016	-0.02653676605224609
252	8.366667	2.97641015625	1.217194610595703	0.2290141448974609	2.92562353515625	1.395229919433594	0.2143604431152344	2.880055419921875	1.535859741210937	0.2005590972900391	2.9003466796875	1.760622619628906	0.1884466400146484	2.886876708984375	1.726514343261719	0.2239231414794922	2.814662841796875	1.692610778808594	0.3495424499511719	2.973046630859375	1.480786682128906	0.4626663208007812	2.7862275390625	1.383982330322266	0.3442554016113281	2.745352783203125	1.466731201171875	0.3051441345214844	2.6779267578125	1.397571990966797	0.2474986877441406	2.73769873046875	1.471769561767578	0.2300812530517578	2.909136474609375	1.720316101074219	0.157789306640625	2.924245361328125	1.687396667480469	0.0257684440612793	3.085433837890625	1.444080108642578	0.05274903869628906	2.842858154296875	1.416112915039063	0.0403505744934082	2.78546044921875	1.365511505126953	-0.03576587295532226
253	8.4	2.979948486328125	1.249135116577148	0.2294607238769531	2.925165771484375	1.42980810546875	0.2139203796386719	2.879606201171875	1.573636108398437	0.2007681121826172	2.898573974609375	1.802984375	0.1872795257568359	2.885930419921875	1.768215454101562	0.2238846740722656	2.819833251953125	1.746295593261719	0.3587576293945313	2.981450439453125	1.535635925292969	0.4836603088378906	2.77410791015625	1.458152282714844	0.3756959533691406	2.74110888671875	1.544697937011719	0.3323939208984375	2.661503662109375	1.497748138427734	0.2644041137695313	2.74095849609375	1.533581298828125	0.2423442535400391	2.907035888671875	1.761835510253906	0.155914779663086	2.933025634765625	1.732763061523438	0.02183008193969727	3.13070166015625	1.509699645996094	0.04536325836181641	2.895088623046875	1.432018157958984	0.01989890480041504	2.79516259765625	1.390511352539062	-0.0003928337097167969
254	8.433333000000001	2.95228515625	1.329132476806641	0.2248640289306641	2.90517138671875	1.512648498535156	0.2114829406738281	2.870591796875	1.660201049804688	0.2019932861328125	2.913952392578125	1.887172485351563	0.1965340423583984	2.89554638671875	1.852956970214844	0.2313715362548828	2.8130234375	1.8325146484375	0.3576056213378906	2.935114013671875	1.603259338378906	0.49578564453125	2.724503662109375	1.575084289550781	0.3699912414550781	2.717900634765625	1.671680358886719	0.3362934265136719	2.68986279296875	1.57691845703125	0.2774016418457032	2.73765380859375	1.611365295410156	0.2209191284179688	2.92004541015625	1.846018798828125	0.1644015197753906	2.928664794921875	1.814335205078125	0.02829380416870117	3.143916259765625	1.605780151367187	0.02233767700195313	2.95477734375	1.444063659667969	-0.002207324028015137	2.87385546875	1.436507934570312	0.0724858627319336
255	8.466667000000001	2.947601318359375	1.370142669677734	0.2220359497070312	2.90230810546875	1.551138000488281	0.2086196136474609	2.869669189453125	1.696779968261719	0.1993182373046875	2.912600830078125	1.920329223632812	0.1988784942626953	2.895135986328125	1.885768493652344	0.2326672821044922	2.8182744140625	1.854446350097656	0.3574747924804688	2.936071044921875	1.627729614257813	0.4941330871582031	2.72843603515625	1.606371337890625	0.3693511352539062	2.70820556640625	1.7050498046875	0.3625085144042969	2.692117431640625	1.621677185058594	0.2875023193359375	2.730935791015625	1.632907653808594	0.2295749816894531	2.917881591796875	1.880632019042969	0.166071273803711	2.91775	1.852420776367187	0.03109945297241211	3.1389013671875	1.659994018554688	-0.003864545345306396	2.95347998046875	1.498972290039063	-0.02221320915222168	2.9342578125	1.439795715332031	0.06692868804931641
256	8.5	2.949295654296875	1.392850891113281	0.2193291778564453	2.90533154296875	1.57551953125	0.2065002288818359	2.872164794921875	1.722070068359375	0.1970350189208984	2.913427490234375	1.947495178222656	0.1981011810302734	2.8960009765625	1.912349487304688	0.2318363494873047	2.8148037109375	1.872772766113281	0.3527122192382813	2.946650634765625	1.657420837402344	0.4987611694335938	2.753604248046875	1.620044677734375	0.35289453125	2.666217529296875	1.667197570800781	0.3311696166992187	2.772262451171875	1.629542419433594	0.3125579833984375	2.731889892578125	1.63623974609375	0.2235331878662109	2.919234619140625	1.907772888183594	0.1648621215820313	2.91702294921875	1.873359802246094	0.03039297485351563	3.139826416015625	1.679304748535156	-0.0018816739320755	2.917016357421875	1.571620300292969	0.0132108793258667	2.909655517578125	1.49003076171875	0.08578404235839844
257	8.533333000000001	2.945939697265625	1.406947143554687	0.2227017211914062	2.904085205078125	1.589766723632812	0.2105074768066406	2.86961181640625	1.73565771484375	0.2003358764648437	2.910329833984375	1.96064208984375	0.1944739532470703	2.89297607421875	1.926589721679687	0.2291948394775391	2.814093994140625	1.892466430664062	0.3528577575683594	2.929894775390625	1.66387353515625	0.4910093994140625	2.7246962890625	1.608422241210937	0.3705094604492187	2.6778603515625	1.674325439453125	0.30924267578125	2.79084619140625	1.66050146484375	0.3083011169433594	2.731278564453125	1.650360046386719	0.2456304779052734	2.916239990234375	1.920003723144531	0.1625499877929688	2.91729296875	1.879364868164062	0.03010585975646973	3.137640625	1.68177392578125	0.01030311584472656	2.910070068359375	1.585714782714844	0.0246826286315918	2.8964521484375	1.509412475585937	0.1016405639648437
258	8.566667000000001	2.946009765625	1.408956146240234	0.2219295959472656	2.903389404296875	1.591836547851563	0.2097067108154297	2.869364501953125	1.738053100585938	0.1999547576904297	2.910566162109375	1.963250915527344	0.1946242523193359	2.893261474609375	1.929082885742187	0.2293512420654297	2.81646728515625	1.896648742675781	0.3549945678710937	2.920095703125	1.655818115234375	0.4823613891601563	2.712681396484375	1.604773803710938	0.3631000366210937	2.66226025390625	1.67393505859375	0.3084152221679687	2.77552587890625	1.670718994140625	0.296145751953125	2.73312353515625	1.649561279296875	0.2426283111572266	2.916272705078125	1.922650390625	0.1625104522705078	2.918919921875	1.881171752929688	0.03016920471191406	3.140806640625	1.684014465332031	0.02011906814575195	2.907481201171875	1.602397644042969	0.03661806869506836	2.893262939453125	1.513998229980469	0.09941139221191406
259	8.6	2.942192138671875	1.404151702880859	0.2214197845458984	2.889597412109375	1.582548767089844	0.2069374694824219	2.85822216796875	1.728168823242187	0.1996732025146484	2.903078369140625	1.950659851074219	0.1948935394287109	2.885902099609375	1.916909240722656	0.2294295959472656	2.81265576171875	1.886747802734375	0.3561944580078125	2.916774169921875	1.638706420898437	0.4617051086425781	2.708570556640625	1.569291564941406	0.3584976806640625	2.657880859375	1.638829284667969	0.3062155456542969	2.770605224609375	1.632862548828125	0.311101318359375	2.735837158203125	1.623268920898437	0.2449996643066406	2.9074384765625	1.910498046875	0.1627443084716797	2.91135009765625	1.876938293457031	0.02944451522827149	3.11872021484375	1.667967712402344	0.02546480178833008	2.887119140625	1.587576904296875	0.04015586471557617	2.86820068359375	1.515154968261719	0.1185831832885742
260	8.633333	2.943497314453125	1.381361877441406	0.2199843444824219	2.89369384765625	1.559458129882813	0.2053999633789063	2.86288232421875	1.704315673828125	0.1976515045166016	2.90547021484375	1.925999694824219	0.1990613555908203	2.8891220703125	1.891260620117188	0.2325777587890625	2.817152587890625	1.865721313476562	0.3600994873046875	2.916317138671875	1.612824645996094	0.4537557373046875	2.71057177734375	1.54192236328125	0.3498258361816406	2.6489228515625	1.60854345703125	0.307567138671875	2.761016357421875	1.605637878417969	0.3146239013671875	2.73863720703125	1.6066875	0.2451135864257812	2.90975439453125	1.88708935546875	0.1658450622558594	2.9173544921875	1.869789978027344	0.03041461181640625	3.048513671875	1.60818115234375	0.02184394645690918	2.814408447265625	1.538920654296875	0.01556818771362305	2.7587001953125	1.509488159179687	0.1030453720092773
261	8.666667	2.9433779296875	1.359266784667969	0.2164423828125	2.882476318359375	1.53239697265625	0.1983824462890625	2.85273193359375	1.676642028808594	0.1916964721679688	2.89635595703125	1.896747741699219	0.1954821319580078	2.8803232421875	1.861863464355469	0.2285440368652344	2.815767333984375	1.828523559570312	0.3572158203125	2.929787841796875	1.578213317871094	0.4342936401367187	2.724164306640625	1.498903167724609	0.3399065246582031	2.6584052734375	1.547901000976562	0.2834923706054687	2.762853515625	1.558984069824219	0.2455005950927734	2.72993505859375	1.56405615234375	0.2150837707519531	2.899977783203125	1.858485229492187	0.1619002990722656	2.911155029296875	1.841482421875	0.02749091339111328	3.046741943359375	1.584756042480469	0.006965175151824952	2.8200498046875	1.498209197998047	-0.001085146307945251	2.745497314453125	1.526289245605469	0.07060559082031249
262	8.700000000000001	2.943860595703125	1.327679321289063	0.2173919677734375	2.88248876953125	1.498790618896484	0.1999406127929688	2.85338427734375	1.64171337890625	0.1935516967773437	2.898545654296875	1.859261413574219	0.1981577911376953	2.882559326171875	1.824689697265625	0.230815689086914	2.812206787109375	1.804386779785156	0.3575065612792969	2.92001171875	1.553946166992187	0.4328269653320312	2.7190966796875	1.476108245849609	0.3331246643066406	2.63268896484375	1.497839080810547	0.2909694213867188	2.72647509765625	1.513942077636719	0.2345885772705078	2.734396484375	1.506548522949219	0.2069828948974609	2.901593994140625	1.82151416015625	0.1646875762939453	2.910990478515625	1.81198193359375	0.03073750495910645	3.032653564453125	1.553990844726562	-0.01062099266052246	2.84932568359375	1.403312805175781	-0.04921195220947266	2.78189501953125	1.379286560058594	0.02914222717285156
263	8.733333	2.9554814453125	1.268530914306641	0.2163890686035156	2.889644287109375	1.437911376953125	0.1992277221679687	2.85531201171875	1.579624206542969	0.1934346466064453	2.892732177734375	1.798575622558594	0.1946892547607422	2.877147216796875	1.764124572753906	0.2276313934326172	2.816300048828125	1.735172790527344	0.357445068359375	2.9141552734375	1.477066497802734	0.4186494750976563	2.703977783203125	1.428428344726562	0.3197911682128906	2.6196953125	1.458046844482422	0.2782496948242187	2.71695263671875	1.471731658935547	0.2274935302734375	2.735257080078125	1.4871328125	0.2044795227050781	2.897931396484375	1.760328430175781	0.1620989990234375	2.923389892578125	1.740679382324219	0.03144475746154785	3.01806787109375	1.471806457519531	-0.01023612499237061	2.79258642578125	1.400192596435547	-0.05239596557617188	2.72473291015625	1.384748901367187	0.02766874885559082
264	8.766667	2.96572021484375	1.21618293762207	0.2185513153076172	2.903176513671875	1.388987731933594	0.2029084320068359	2.866626220703125	1.531680908203125	0.1962483520507813	2.9004736328125	1.753561584472656	0.1966314849853516	2.8862548828125	1.718469543457031	0.2303077697753906	2.82497802734375	1.689822326660156	0.3617062072753906	2.90989404296875	1.422824523925781	0.417556396484375	2.701766357421875	1.372325927734375	0.3097255859375	2.62179248046875	1.407427093505859	0.2619529418945313	2.722636474609375	1.420593353271484	0.2157360076904297	2.74299755859375	1.429719207763672	0.1958875885009766	2.905533935546875	1.715019653320312	0.163548828125	2.921954833984375	1.699160827636719	0.02952087020874023	3.0310732421875	1.435274017333984	-0.0269781494140625	2.79773291015625	1.370521942138672	-0.04483622360229492	2.721607421875	1.384182281494141	0.02937572860717774
265	8.800000000000001	2.970931396484375	1.17534765625	0.2214332122802734	2.912341064453125	1.346311248779297	0.2035555267333984	2.8766845703125	1.486777313232422	0.1947938079833984	2.8976552734375	1.706688720703125	0.1884354248046875	2.88344873046875	1.672622253417969	0.2220077667236328	2.823569091796875	1.6450234375	0.3517304077148438	2.923903076171875	1.390832916259766	0.4184398803710938	2.719772705078125	1.349667999267578	0.307180908203125	2.63556787109375	1.373015777587891	0.2627684936523437	2.7264970703125	1.402883209228516	0.2085623931884766	2.749897705078125	1.415239318847656	0.1962520446777344	2.90689013671875	1.667920227050781	0.1578111572265625	2.93727587890625	1.624336669921875	0.03493582534790039	3.09430419921875	1.388858245849609	-0.01027882862091064	2.857220703125	1.380333892822266	-0.0399632453918457	2.8006025390625	1.369140625	0.04839939880371093
266	8.833333	2.96672900390625	1.157755523681641	0.2206806335449219	2.917586181640625	1.33015869140625	0.20389697265625	2.89660302734375	1.472464141845703	0.1985166473388672	2.897723876953125	1.691339965820313	0.1884179077148438	2.886515625	1.657015808105469	0.2222306060791016	2.82701171875	1.629501525878906	0.3507494812011719	2.926325439453125	1.380845184326172	0.4287869873046875	2.729747314453125	1.344739624023437	0.3069393615722656	2.644923828125	1.365820495605469	0.2644533081054687	2.733268310546875	1.396539184570313	0.2083802490234375	2.758788818359375	1.416287231445313	0.1999069213867188	2.910504638671875	1.653363037109375	0.1587946624755859	2.94108154296875	1.614146118164062	0.03573685836791992	3.134419677734375	1.412000915527344	-0.01437907695770264	2.902882080078125	1.361233215332031	-0.01282851505279541	2.829641357421875	1.431818298339844	0.01172340488433838
267	8.866667	2.95935205078125	1.165691421508789	0.2184214172363281	2.916909912109375	1.34122998046875	0.202986328125	2.893239501953125	1.483979400634766	0.1952637939453125	2.901836181640625	1.704171508789063	0.1855777893066406	2.889140869140625	1.669952514648438	0.2194556732177734	2.82893359375	1.639326477050781	0.3480266418457031	2.940060546875	1.394187561035156	0.4279110412597656	2.743149169921875	1.347198211669922	0.3073103637695312	2.65818798828125	1.376119293212891	0.2683740234375	2.738555419921875	1.415943298339844	0.2050746765136719	2.767298583984375	1.428995544433594	0.2039008178710937	2.913639404296875	1.665587280273437	0.1557734832763672	2.945739990234375	1.619133422851562	0.03468081283569336	3.1438203125	1.418000885009766	-0.01162648963928223	2.908410888671875	1.385114349365234	0.009399117469787598	2.838488525390625	1.462053405761719	-0.007542160034179688
268	8.9	2.954835205078125	1.184125137329102	0.2169627532958984	2.912965087890625	1.362564147949219	0.1987314758300781	2.890153564453125	1.507734191894531	0.1893426361083984	2.905397216796875	1.7312685546875	0.1829617004394531	2.89067626953125	1.696403503417969	0.2165547637939453	2.832457275390625	1.660745300292969	0.3474021606445313	2.9560107421875	1.421398529052734	0.4414491577148438	2.754551025390625	1.388097808837891	0.3163719787597656	2.66904296875	1.423034515380859	0.2796140441894531	2.756168701171875	1.456351318359375	0.2184236755371094	2.776287353515625	1.451722503662109	0.2024478607177734	2.917037109375	1.692156921386719	0.1524116363525391	2.956281494140625	1.647451721191406	0.03036244964599609	3.17454345703125	1.455509063720703	0.03546029663085937	2.94497802734375	1.383086486816406	0.006221316814422608	2.864357666015625	1.449679382324219	-0.01666377830505371
269	8.933333000000001	2.938858154296875	1.238709869384766	0.2061781463623047	2.910490234375	1.424291656494141	0.1996081695556641	2.87005322265625	1.568170715332031	0.1848655853271484	2.897387939453125	1.795130432128906	0.184126953125	2.880552978515625	1.759537841796875	0.2174941711425781	2.826589599609375	1.723018188476563	0.3531815490722656	2.944605712890625	1.468788146972656	0.431319580078125	2.732724365234375	1.430513000488281	0.316065185546875	2.66865576171875	1.4821552734375	0.2568320617675781	2.771326416015625	1.486917846679688	0.2080359344482422	2.77318359375	1.500214324951172	0.1957137603759766	2.907176513671875	1.755484924316406	0.1519510040283203	2.94681591796875	1.708990844726562	0.02768493461608887	3.07161962890625	1.441137023925781	0.003632236242294311	2.85858251953125	1.331006103515625	-0.05676813125610351	2.771837158203125	1.397087768554687	-0.06192994689941406
270	8.966667000000001	2.9306328125	1.283827453613281	0.2066570281982422	2.905372802734375	1.471926940917969	0.2003667602539063	2.86851953125	1.618540832519531	0.1864978790283203	2.903460205078125	1.846964599609375	0.1853837127685547	2.8850927734375	1.811633117675781	0.2190897674560547	2.8220126953125	1.774486694335938	0.3524786376953125	2.975147216796875	1.544443481445313	0.4532006225585937	2.774536865234375	1.473705017089844	0.3279164428710937	2.6957001953125	1.510505981445312	0.2737388610839844	2.80685693359375	1.535316650390625	0.2577320251464844	2.767106201171875	1.522170471191406	0.1996556549072266	2.91227490234375	1.806510192871094	0.1530165710449219	2.947368408203125	1.752740844726563	0.02863388442993164	3.08578759765625	1.488830505371094	-0.003161609172821045	2.8945576171875	1.339115020751953	-0.06243803405761719	2.790302734375	1.375236267089844	-0.06457848358154297
271	9	2.9297744140625	1.31196923828125	0.2073361358642578	2.902293701171875	1.498816436767578	0.2005729522705078	2.8655595703125	1.644756530761719	0.1872714538574219	2.900964111328125	1.871985778808594	0.1868162841796875	2.8828486328125	1.836738342285156	0.2203588409423828	2.810083251953125	1.802643249511719	0.3487018737792969	2.94868408203125	1.566465087890625	0.4521137084960937	2.752818115234375	1.501362487792969	0.3188562927246094	2.707636474609375	1.554979187011719	0.2447769012451172	2.82132763671875	1.555071166992188	0.2315511474609375	2.76760498046875	1.548925170898438	0.1867237091064453	2.9093701171875	1.831834045410156	0.1543733978271484	2.934916259765625	1.78749853515625	0.02480728912353516	3.086030517578125	1.530461547851563	0.01749147224426269	2.858408203125	1.433623992919922	-0.009112776756286621	2.757173095703125	1.470819763183594	-0.02983475875854492
272	9.033333000000001	2.935583251953125	1.328095672607422	0.2090687408447266	2.899609130859375	1.512228454589844	0.1977473754882813	2.865059326171875	1.657961059570312	0.1856343841552734	2.8917802734375	1.885115356445312	0.1840126647949219	2.87585595703125	1.849492309570313	0.2178349761962891	2.803506103515625	1.81309423828125	0.3448087463378906	2.97538037109375	1.60313818359375	0.4503395690917969	2.783335693359375	1.519988464355469	0.3241944580078125	2.705054443359375	1.555802185058594	0.2705198364257813	2.7881806640625	1.584412170410156	0.198196533203125	2.764135986328125	1.560848022460938	0.1905538482666016	2.9008857421875	1.845442199707031	0.1516250610351562	2.92843505859375	1.817146667480469	0.01882268524169922	3.06982373046875	1.556519775390625	0.02773363876342774	2.838157470703125	1.477483520507813	-0.00849869441986084	2.729529052734375	1.485389251708984	-0.0002128519117832184
273	9.066667000000001	2.93676806640625	1.338856628417969	0.2099723052978516	2.895390869140625	1.519705444335937	0.1961872711181641	2.859936279296875	1.663621032714844	0.1839299468994141	2.885016357421875	1.888609436035156	0.1823685455322266	2.86925341796875	1.8532724609375	0.2157618560791016	2.798978271484375	1.817484497070312	0.3422560119628906	2.9660224609375	1.605204467773437	0.4425947570800781	2.778359130859375	1.516962951660156	0.318141357421875	2.70100927734375	1.547854736328125	0.2620628356933594	2.772895751953125	1.584177429199219	0.1832689971923828	2.76392236328125	1.571195190429687	0.1862166595458984	2.894477294921875	1.849380737304688	0.1503938903808594	2.92878955078125	1.820853637695313	0.02072371482849121	3.08215087890625	1.5704814453125	0.02074434661865234	2.856952392578125	1.485174011230469	-0.02387920761108399	2.7502998046875	1.476315765380859	-0.008542971611022949
274	9.1	2.939504638671875	1.338163513183594	0.2126926727294922	2.898105224609375	1.518758361816406	0.1978675994873047	2.862310302734375	1.662365844726562	0.1845948333740234	2.886636474609375	1.887217224121094	0.1810942230224609	2.870329833984375	1.852218017578125	0.2145141143798828	2.79404541015625	1.815404418945312	0.3370169067382813	2.9366279296875	1.585006042480469	0.4343664245605469	2.755828369140625	1.494928527832031	0.3017442321777344	2.688575927734375	1.530704833984375	0.2364618988037109	2.778574951171875	1.55831494140625	0.1747266235351563	2.7687529296875	1.561623840332031	0.1731437072753906	2.89687060546875	1.847713256835938	0.1497754974365234	2.931438232421875	1.819784973144531	0.0201688404083252	3.061752197265625	1.557648193359375	0.03910984039306641	2.847455078125	1.447747283935547	-0.004218127727508545	2.74334228515625	1.430271362304687	0.01865858840942383
275	9.133333	2.9382998046875	1.330369720458984	0.2123833465576172	2.897557373046875	1.50968896484375	0.1977021789550781	2.86195751953125	1.652183410644531	0.184363525390625	2.888566162109375	1.875076599121094	0.1817736511230469	2.8712607421875	1.840474853515625	0.2145140228271484	2.79048974609375	1.805789123535156	0.3333514404296875	2.921943115234375	1.573423156738281	0.4352094116210937	2.7484541015625	1.478090393066406	0.2998211669921875	2.678820068359375	1.495002532958984	0.23069091796875	2.7746708984375	1.521073181152344	0.1795382537841797	2.769478271484375	1.511664154052734	0.1659180145263672	2.89900634765625	1.835801574707031	0.1508701934814453	2.9356005859375	1.808355529785156	0.02281045913696289	3.08579345703125	1.558937561035156	0.02219318199157715	2.9193330078125	1.388552520751953	-0.02515623283386231	2.814679931640625	1.384437805175781	-0.002259312152862549
276	9.166667	2.945172607421875	1.312875762939453	0.2120727081298828	2.88723681640625	1.486177551269531	0.1903223876953125	2.85279296875	1.628775329589844	0.1792689514160156	2.887076416015625	1.850026977539063	0.1837417144775391	2.86803662109375	1.815205139160156	0.2150619506835937	2.787421875	1.789889221191406	0.3359009704589844	2.907051025390625	1.545532348632813	0.4209010314941406	2.74265771484375	1.424167022705078	0.2964884948730468	2.6739306640625	1.444023254394531	0.2275874176025391	2.765421630859375	1.481716857910156	0.1762972564697265	2.760737060546875	1.465408874511719	0.1655752410888672	2.8966826171875	1.811419128417969	0.1519478912353516	2.937263916015625	1.789465209960937	0.02438724136352539	3.098393798828125	1.548056457519531	0.01396256160736084	2.927685546875	1.388183624267578	-0.04920876693725586	2.82808544921875	1.393118591308594	-0.01057903099060059
277	9.200000000000001	2.950637451171875	1.288523162841797	0.2123435363769531	2.88365966796875	1.455625183105469	0.1885953063964844	2.847926513671875	1.596041076660156	0.1796305541992188	2.88320166015625	1.814170104980469	0.181863037109375	2.864	1.780275939941406	0.2130292358398438	2.790678955078125	1.761848510742188	0.3373459777832031	2.87864111328125	1.503874786376953	0.4067956848144531	2.71843359375	1.363253356933594	0.3053656311035156	2.672833984375	1.38530712890625	0.2214606628417969	2.749328857421875	1.455366973876953	0.1849127807617187	2.74702880859375	1.434863830566406	0.1888215179443359	2.89260888671875	1.775669189453125	0.1509647521972656	2.93518701171875	1.754517395019531	0.02583843421936035	3.097205810546875	1.518562805175781	0.01141209316253662	2.9060693359375	1.391741546630859	-0.05590750122070313	2.8137373046875	1.393516357421875	-0.004840198993682861
278	9.233333	2.95726171875	1.242996704101563	0.212262451171875	2.890142822265625	1.408241394042969	0.1889286651611328	2.853954345703125	1.547110229492187	0.1797205963134766	2.889963134765625	1.76299951171875	0.1766007843017578	2.869795654296875	1.7304482421875	0.2078401184082031	2.79609375	1.711731140136719	0.3302787170410156	2.8818955078125	1.456018432617187	0.4001185913085937	2.733421875	1.302700408935547	0.3045482482910156	2.668971923828125	1.328960388183594	0.2368550872802734	2.744627197265625	1.390176422119141	0.1878875122070313	2.742816162109375	1.375444671630859	0.1876072692871094	2.9000419921875	1.723920593261719	0.1474555816650391	2.94821240234375	1.677262512207031	0.03307112121582031	3.118227783203125	1.450380218505859	0.01848211860656738	2.904629150390625	1.37632958984375	-0.05201642990112305	2.8250927734375	1.42772119140625	-0.007740501403808594
279	9.266667	2.9636845703125	1.184151412963867	0.2138439025878906	2.8938369140625	1.34754931640625	0.1893412170410156	2.854568115234375	1.485149505615234	0.1798655700683594	2.88304296875	1.701503112792969	0.1741806488037109	2.863645751953125	1.6687900390625	0.2055242767333984	2.799924072265625	1.643194885253906	0.3317943115234375	2.85667724609375	1.379962982177734	0.4002871398925781	2.69041796875	1.248271835327148	0.3033324279785156	2.64829443359375	1.250118347167969	0.2161757965087891	2.75647607421875	1.24557160949707	0.2251159515380859	2.7913779296875	1.278211944580078	0.2223224792480469	2.8948310546875	1.662510864257813	0.1458033752441406	2.950431396484375	1.616409057617187	0.03504216003417969	3.089606689453125	1.373791290283203	-0.008761982917785644	2.8590595703125	1.393933624267578	-0.05580335617065429	2.788313232421875	1.465555877685547	-0.02873251914978027
280	9.300000000000001	2.967597900390625	1.135342422485352	0.2143784637451172	2.904709228515625	1.299105895996094	0.1894731292724609	2.8701298828125	1.436177917480469	0.1805314483642578	2.8910322265625	1.65077392578125	0.1790072174072266	2.871435791015625	1.617393920898437	0.2085266723632813	2.798724365234375	1.596990478515625	0.3287470092773437	2.820260009765625	1.337018585205078	0.4140262145996094	2.665031005859375	1.212051116943359	0.2984987487792969	2.615239501953125	1.186055130004883	0.2210995788574219	2.721486083984375	1.184296295166016	0.2061075134277344	2.7539580078125	1.216433959960938	0.2023812255859375	2.905447509765625	1.613078002929687	0.1511545715332031	2.96139404296875	1.5770830078125	0.03875777053833008	3.075360595703125	1.330887878417969	-0.02905265998840332	2.855682861328125	1.377432067871094	-0.09219367218017578	2.816390625	1.472587860107422	-0.09425958251953125
281	9.333333	2.9729951171875	1.112309700012207	0.2142375946044922	2.90782275390625	1.276996459960938	0.1885536346435547	2.87147802734375	1.415017333984375	0.1785724792480469	2.8894609375	1.632056579589844	0.1798984985351562	2.869658935546875	1.597710754394531	0.2089814300537109	2.791771484375	1.578579040527344	0.327857177734375	2.81290380859375	1.328067687988281	0.4446600952148437	2.668576171875	1.21740771484375	0.2995503234863282	2.6445673828125	1.24291047668457	0.2095289611816406	2.752766357421875	1.249363784790039	0.210271499633789	2.776495361328125	1.241964721679687	0.232078857421875	2.90504638671875	1.594528625488281	0.1515798492431641	2.96665478515625	1.570761840820313	0.03737237167358398	3.0701064453125	1.322611633300781	-0.04922902679443359	2.862381103515625	1.42135498046875	-0.1003375091552734	2.765640869140625	1.456426391601563	-0.1154576187133789
282	9.366667	2.97913134765625	1.109685455322266	0.2146491394042969	2.92013525390625	1.280739349365234	0.1920035095214844	2.876572998046875	1.418967468261719	0.1762574615478516	2.8932734375	1.640109191894531	0.1840817413330078	2.873318115234375	1.604117614746094	0.2126537475585938	2.79070458984375	1.583988708496094	0.3314796447753906	2.743408203125	1.341956451416016	0.4691951293945312	2.558059814453125	1.309692260742187	0.3249500427246094	2.476145751953125	1.344509338378906	0.2829376525878906	2.586337158203125	1.349876007080078	0.2777142944335937	2.563278076171875	1.340302154541016	0.2051455383300781	2.90946826171875	1.602845520019531	0.1541468505859375	2.975709716796875	1.595969360351563	0.03738347625732422	3.0416201171875	1.330345428466797	-0.05166254806518555	2.834366943359375	1.437504150390625	-0.1082022094726563	2.735548095703125	1.471896270751953	-0.1250133972167969
283	9.4	2.96754150390625	1.137031021118164	0.2119606475830078	2.916944091796875	1.313268249511719	0.1971337585449219	2.87359033203125	1.453130187988281	0.1834712829589844	2.886963623046875	1.676474792480469	0.19060986328125	2.868293701171875	1.639886352539063	0.2200543212890625	2.781505126953125	1.6179248046875	0.3371522216796875	2.82227001953125	1.410836029052734	0.52857373046875	2.61367578125	1.421342956542969	0.4120776672363281	2.593244384765625	1.346123626708984	0.3505736999511719	2.686852294921875	1.320036315917969	0.2960719299316406	2.6797998046875	1.440981964111328	0.2843711242675781	2.90302587890625	1.639109741210937	0.1599872894287109	2.965078125	1.62732373046875	0.03999441909790039	3.095739501953125	1.409595977783203	-0.1007643356323242	2.891406005859375	1.539003051757812	-0.1130900650024414	2.786052001953125	1.556170959472656	-0.1189703979492188
284	9.433333000000001	2.940128662109375	1.17525358581543	0.2097692718505859	2.907518798828125	1.355839630126953	0.1922956237792969	2.88952294921875	1.501837921142578	0.1834601898193359	2.88868359375	1.72606201171875	0.1900629272460937	2.871259521484375	1.688369934082031	0.2190554504394531	2.78122900390625	1.71039697265625	0.3340600280761719	2.695326171875	1.519606750488281	0.5283452758789062	2.512245361328125	1.507689666748047	0.3741693115234375	2.4980341796875	1.416298553466797	0.3374978942871094	2.589612060546875	1.373279968261719	0.2902975158691406	2.623690673828125	1.451445831298828	0.3301089477539063	2.9081630859375	1.689626098632813	0.1601359100341797	2.973002685546875	1.704784362792969	0.04168713760375976	3.0837724609375	1.546016845703125	-0.1754853973388672	2.88077734375	1.664995971679688	-0.1160631103515625	2.779710693359375	1.694631408691406	-0.09647824096679687
285	9.466667000000001	2.913561279296875	1.295025817871094	0.1981788330078125	2.892388671875	1.483388977050781	0.1908419494628906	2.876921630859375	1.634165405273437	0.1858743286132812	2.91326806640625	1.860932495117188	0.2091606292724609	2.89001123046875	1.823323974609375	0.2367422943115234	2.7904658203125	1.79755078125	0.3486753845214844	2.642185302734375	1.615977355957031	0.5258083496093749	2.5002353515625	1.654167297363281	0.3277996520996094	2.4248427734375	1.695286437988281	0.2720526428222656	2.367338623046875	1.706539978027344	0.1732282104492187	2.44788134765625	1.589941711425781	0.2338701782226562	2.9263427734375	1.823184814453125	0.1750987701416016	2.983077880859375	1.828046630859375	0.0473889274597168	3.0930869140625	1.673304077148438	-0.1840897216796875	2.888885498046875	1.788092712402344	-0.09754205322265624	2.837392578125	1.873027587890625	-0.04971726608276367
286	9.5	2.899211669921875	1.364619476318359	0.1983461608886719	2.877008544921875	1.553224548339844	0.1899201354980469	2.87455126953125	1.70517236328125	0.1909629974365234	2.909682861328125	1.933778503417969	0.1952433776855469	2.89029833984375	1.897792175292969	0.2277520904541016	2.809370849609375	1.898821228027344	0.3567889709472656	2.7284267578125	1.72741162109375	0.5821025390625	2.72223291015625	1.85380810546875	0.3698291015625	2.66165625	1.850212341308594	0.2870966491699219	2.577060791015625	1.849229736328125	0.2090040435791016	2.64787060546875	1.80291015625	0.2724247436523438	2.919423583984375	1.893897399902344	0.1623437347412109	2.94033935546875	1.88652001953125	0.02398334503173828	3.16507470703125	1.788560791015625	-0.1489588317871094	2.9295849609375	1.817174743652344	-0.06923204040527343	2.838340576171875	1.875479858398438	-0.04733842468261719
287	9.533333000000001	2.9087841796875	1.420113983154297	0.2030969085693359	2.88778369140625	1.608626831054687	0.1948626098632812	2.888529541015625	1.76037109375	0.1981593170166016	2.901653564453125	1.991001037597656	0.1939538879394531	2.885461181640625	1.954611328125	0.2276345977783203	2.802013916015625	1.942945678710938	0.3542978515625	2.784766845703125	1.775503662109375	0.595439453125	2.752436279296875	1.855430358886719	0.3641628723144531	2.673587890625	1.814884643554687	0.3127833557128906	2.58835693359375	1.786867126464844	0.240856201171875	2.710994140625	1.806703857421875	0.2570884704589844	2.915483154296875	1.951082702636719	0.1627105407714844	2.934800537109375	1.927250183105469	0.02616214752197266	3.209965087890625	1.858351440429687	-0.07040070343017578	2.986464111328125	1.760240600585937	-0.01658540916442871	2.89012890625	1.800595642089844	0.01898139572143555
288	9.566667000000001	2.9270625	1.476701721191406	0.2244657897949219	2.891076171875	1.658591918945313	0.2060321197509766	2.8603203125	1.803474304199219	0.1901332244873047	2.868972900390625	2.030021606445312	0.1941772003173828	2.85344873046875	1.992862915039062	0.2257819976806641	2.770005859375	1.959423706054688	0.3449886169433594	2.863196044921875	1.817161987304687	0.578177001953125	2.7571123046875	1.733430236816406	0.3771429138183593	2.83917626953125	1.711599487304687	0.3232611694335937	2.753028076171875	1.674854431152344	0.2602984924316406	2.746010986328125	1.727755615234375	0.2515381011962891	2.8835673828125	1.992222229003906	0.1622796020507813	2.910853759765625	1.977068481445313	0.02852115058898926	3.1376005859375	1.81890478515625	-0.07173544311523437	2.913263916015625	1.719731567382813	-0.06824388885498046	2.864250732421875	1.798285583496094	-0.01209441566467285
289	9.6	2.949085693359375	1.501106201171875	0.2304128112792969	2.906109619140625	1.682115905761719	0.2116123809814453	2.860170654296875	1.822495056152344	0.1885868682861328	2.856114501953125	2.050009399414062	0.1887477722167969	2.841724365234375	2.012438537597657	0.2206938934326172	2.759237060546875	1.968123657226562	0.3376600646972656	2.8899619140625	1.849252502441406	0.5671608276367187	2.786344970703125	1.672974487304687	0.4356886596679688	2.8667158203125	1.646139892578125	0.38085791015625	2.79814794921875	1.647132507324219	0.290726318359375	2.796373046875	1.709076538085938	0.3154761047363281	2.8737529296875	2.012428283691406	0.1578505096435547	2.905806884765625	1.98009033203125	0.02775041770935058	3.12213330078125	1.785917114257813	-0.02317900657653809	2.953423828125	1.612676086425781	-0.06928311157226562	2.86450634765625	1.667178405761719	-0.03875315093994141
290	9.633333	2.964649169921875	1.535400390625	0.2495079040527344	2.90039501953125	1.698934020996094	0.2177887420654297	2.842786865234375	1.826070007324219	0.1879280853271484	2.82991748046875	2.042782104492187	0.1790926666259766	2.815518310546875	2.007491821289062	0.2099707946777344	2.728794189453125	1.970223388671875	0.3174744262695313	2.80853125	1.783874084472656	0.5056217956542969	2.766284423828125	1.560803894042969	0.4573222351074219	2.856895263671875	1.531402954101563	0.4427621765136719	2.8046767578125	1.486105560302734	0.3596043090820312	2.809422607421875	1.550573669433594	0.3481412048339844	2.8503076171875	2.006608032226563	0.1523097381591797	2.88556201171875	1.969942687988281	0.03092348480224609	3.06204150390625	1.751846313476562	0.004585556507110596	2.917701171875	1.590802673339844	-0.08750948333740234	2.830537841796875	1.645882751464844	-0.09912964630126953
291	9.666667	2.987031982421875	1.526355773925781	0.2551335144042969	2.917884033203125	1.683284606933594	0.2195402374267578	2.8517724609375	1.801951965332031	0.185593505859375	2.823527587890625	2.012387512207031	0.1670092620849609	2.813504638671875	1.978560363769531	0.1997301330566406	2.73105078125	1.943727783203125	0.3078168640136719	2.754186279296875	1.731599792480469	0.4753390197753906	2.773321044921875	1.505756256103516	0.453583740234375	2.8674736328125	1.499137084960938	0.4483178100585937	2.7800654296875	1.459107482910156	0.4034845275878906	2.8259248046875	1.494255340576172	0.3512106018066406	2.8446318359375	1.97700048828125	0.1414777374267578	2.871975830078125	1.934382690429687	0.02271674537658691	3.026285400390625	1.709076416015625	-0.02010770606994629	2.825697021484375	1.598802490234375	-0.04784817504882812	2.76065771484375	1.6770673828125	-0.04571818542480469
292	9.700000000000001	2.97071826171875	1.512881713867188	0.2369171905517578	2.911000244140625	1.6600498046875	0.2134201354980469	2.844524169921875	1.765619750976563	0.1832467803955078	2.80470068359375	1.956341613769531	0.1686908721923828	2.7971181640625	1.924193969726562	0.1979260711669922	2.719137939453125	1.914256042480469	0.2997601013183594	2.750716796875	1.698758911132813	0.4197975463867187	2.793478515625	1.500128326416016	0.3720114135742187	2.87215478515625	1.493485137939453	0.4077216796875	2.79399169921875	1.484086486816406	0.3506431579589844	2.8775380859375	1.481888092041016	0.3029847106933594	2.826994140625	1.925863403320312	0.1452726745605469	2.849688720703125	1.900687927246094	0.03188076591491699	2.98903369140625	1.704679748535156	-0.04793905639648437	2.83663525390625	1.559123901367188	-0.06419883728027344	2.76279833984375	1.599372680664062	-0.1046200714111328
293	9.733333	2.97462451171875	1.491197662353516	0.2347944793701172	2.91829150390625	1.63217041015625	0.2122562561035156	2.849296142578125	1.728038635253906	0.1790406188964844	2.792254638671875	1.904392822265625	0.1560746612548828	2.787649658203125	1.874291320800781	0.1852403259277344	2.716108642578125	1.852802001953125	0.2829299621582032	2.672794189453125	1.648642700195313	0.3967576293945312	2.739561767578125	1.505313171386719	0.2750640869140625	2.818636474609375	1.500548767089844	0.2992811584472656	2.73848876953125	1.492842926025391	0.2528311920166015	2.840736328125	1.531063293457031	0.2571859436035156	2.8171181640625	1.876797973632812	0.1354720458984375	2.84219384765625	1.845735168457031	0.0296161994934082	2.92860888671875	1.665431762695313	-0.1071156158447266	2.820349609375	1.500715484619141	-0.1515381622314453	2.74332666015625	1.514033996582031	-0.1085809020996094
294	9.766667	2.9895830078125	1.470028411865234	0.2411623229980469	2.9259970703125	1.61050048828125	0.2203534393310547	2.84794091796875	1.701282348632812	0.1866165771484375	2.777659423828125	1.874883728027344	0.1588068389892578	2.77764501953125	1.84610302734375	0.1904133148193359	2.70546923828125	1.818825744628906	0.2883396606445313	2.59548291015625	1.637949096679687	0.4035325622558594	2.71210302734375	1.637003173828125	0.2382612762451172	2.78772412109375	1.628988891601562	0.2738941345214844	2.71667431640625	1.643537902832031	0.2137214508056641	2.800100830078125	1.698849304199219	0.2332546844482422	2.802376708984375	1.847022766113281	0.1371959075927734	2.818033935546875	1.808631713867187	0.0302592887878418	2.8376103515625	1.638030700683594	-0.1452779541015625	2.68511376953125	1.502222534179688	-0.1291813507080078	2.704156982421875	1.428916717529297	-0.07978777313232421
295	9.800000000000001	2.98788427734375	1.430654296875	0.2427226715087891	2.923693115234375	1.5719150390625	0.2212727203369141	2.84564306640625	1.663278076171875	0.1860313415527344	2.784973876953125	1.842817077636719	0.1655632629394531	2.782193359375	1.812143676757813	0.1956192169189453	2.704403564453125	1.786353271484375	0.2906786804199219	2.56842724609375	1.598744812011719	0.3626494445800781	2.7074013671875	1.669222961425781	0.2315509948730469	2.783214599609375	1.705419250488281	0.2410261840820312	2.699107421875	1.701799621582031	0.1972863464355469	2.7136064453125	1.769967712402344	0.1868619689941406	2.809291015625	1.814765747070312	0.1431795806884766	2.82776416015625	1.787348999023437	0.03254964065551758	2.8101591796875	1.646443969726562	-0.1698128356933594	2.65077392578125	1.525175109863281	-0.120676025390625	2.656709716796875	1.434529998779297	-0.1265616149902344
296	9.833333	3.02294970703125	1.371080749511719	0.2622978210449219	2.934559326171875	1.520293212890625	0.2281723022460938	2.858117919921875	1.635090698242188	0.1974227905273437	2.821484130859375	1.84524267578125	0.1698593139648437	2.8120126953125	1.811990356445313	0.2039583892822266	2.70792822265625	1.788136535644531	0.2969961242675781	2.539497314453125	1.5775634765625	0.344400146484375	2.657552490234375	1.716084655761719	0.2041233825683594	2.738505615234375	1.760109558105469	0.1794297180175781	2.717570068359375	1.862765869140625	0.1574330139160156	2.7456435546875	1.810721862792969	0.1467506866455078	2.844785888671875	1.809489868164063	0.1459498138427734	2.86632177734375	1.778031066894531	0.02135975646972656	2.75128076171875	1.61940625	-0.1771945953369141	2.60564599609375	1.733464782714844	-0.03602403259277344	2.5630654296875	1.814899780273437	0.009874876976013183
297	9.866667	3.009744384765625	1.347365936279297	0.2676124572753906	2.92616748046875	1.499974853515625	0.2273867797851563	2.856181640625	1.619633056640625	0.1932222747802734	2.825533203125	1.833664367675781	0.1712933502197266	2.816882568359375	1.799795288085937	0.2057223510742187	2.716772216796875	1.778631469726562	0.3057550354003906	2.55410693359375	1.5581904296875	0.3440246276855469	2.668365478515625	1.700554504394531	0.200566162109375	2.709265625	1.785316650390625	0.1797446594238281	2.700434814453125	1.891647033691406	0.1619930267333984	2.736279296875	1.805614318847656	0.1532456207275391	2.846135009765625	1.797166076660156	0.1450977325439453	2.849861083984375	1.756893188476563	0.01982186698913574	2.802893798828125	1.579539672851562	-0.1941439056396485	2.74283544921875	1.715866882324219	-0.01225361251831055	2.75998779296875	1.649817199707031	0.06594196319580078
298	9.9	3.001082275390625	1.307311645507812	0.2574035034179687	2.9125419921875	1.461309387207031	0.2188795928955078	2.8505556640625	1.590235412597656	0.1933540954589844	2.83577001953125	1.810883911132813	0.1886239776611328	2.82356103515625	1.774414916992187	0.2204790954589844	2.717134033203125	1.744861877441406	0.315412109375	2.6010693359375	1.491897094726562	0.3579128723144531	2.6540576171875	1.669979187011719	0.2119030609130859	2.7322041015625	1.718031555175781	0.1771330108642578	2.73383056640625	1.827215698242187	0.1631390838623047	2.743452392578125	1.7650400390625	0.1522447814941406	2.854715087890625	1.774583557128906	0.1594019775390625	2.859250244140625	1.749152221679688	0.02792860603332519	2.849847900390625	1.52715185546875	-0.1535201263427734	2.780052978515625	1.695463134765625	0.001600861549377441	2.76122119140625	1.650093200683594	0.09511720275878906
299	9.933333000000001	2.979171875	1.254351104736328	0.2397564392089844	2.889206298828125	1.405285797119141	0.2107423248291016	2.832707275390625	1.535283325195313	0.1973473358154297	2.8306181640625	1.7519912109375	0.1989460144042969	2.819255126953125	1.716136474609375	0.2302404937744141	2.72656396484375	1.683153076171875	0.3336044006347657	2.66369921875	1.419936614990234	0.3871032104492187	2.61945458984375	1.598298522949219	0.2462658843994141	2.690740966796875	1.638034790039062	0.1954815063476562	2.730524658203125	1.737818603515625	0.1857232055664063	2.716322998046875	1.642845947265625	0.1692071380615234	2.844571044921875	1.71624365234375	0.1680149688720703	2.838665771484375	1.684730590820313	0.0407108383178711	2.959072509765625	1.499779510498047	-0.1333547515869141	2.76608203125	1.483139953613281	-0.001259341835975647	2.802556396484375	1.463445617675781	0.0935756607055664
300	9.966667000000001	2.963596435546875	1.187643569946289	0.2311303863525391	2.8919873046875	1.352786956787109	0.2032554473876953	2.850408203125	1.491661590576172	0.1894959411621094	2.849651123046875	1.713216613769531	0.1961754302978516	2.8315869140625	1.675970336914062	0.2242941436767578	2.750351318359375	1.61928271484375	0.33147900390625	2.74409716796875	1.348061279296875	0.408942138671875	2.693724609375	1.540754272460938	0.280856689453125	2.715779296875	1.508273010253906	0.1907247467041016	2.69434521484375	1.614951965332031	0.2089080505371094	2.707646728515625	1.470359954833984	0.1691891174316406	2.869686279296875	1.677214294433594	0.1671311950683594	2.9397001953125	1.649103881835937	0.05606502151489258	3.117510009765625	1.440665557861328	-0.03098779106140137	2.878038818359375	1.435072662353515	-0.04215986251831055	2.853339599609375	1.406838684082031	0.05682456970214844
301	10	2.9458994140625	1.130986129760742	0.2285042419433594	2.878788330078125	1.291656311035156	0.2006898498535156	2.84002978515625	1.426511505126953	0.1871337585449219	2.84566748046875	1.64083447265625	0.1959922180175781	2.82582373046875	1.605080139160156	0.2219681396484375	2.74893115234375	1.558178527832031	0.3308282470703125	2.800119384765625	1.314401885986328	0.4428622741699219	2.686363525390625	1.428140594482422	0.2795420837402344	2.727749755859375	1.389705474853516	0.2029406433105469	2.681332275390625	1.456541290283203	0.2721078491210938	2.72727099609375	1.359441040039063	0.1759253997802734	2.865253662109375	1.605666137695313	0.16840478515625	2.95180419921875	1.588981201171875	0.07287663269042968	3.116420166015625	1.375433380126953	0.003976933717727661	2.9078642578125	1.424208190917969	-0.08554802703857421	2.827249267578125	1.431030517578125	-0.02265343856811523
302	10.033333	2.94717578125	1.101287719726562	0.2200662231445313	2.879684814453125	1.262238098144531	0.199376953125	2.837973876953125	1.396010925292969	0.1890680236816406	2.8296787109375	1.609515319824219	0.1985013275146484	2.81672314453125	1.572653198242187	0.2268704528808594	2.7414716796875	1.530130310058594	0.338048583984375	2.85204541015625	1.299290893554688	0.4307589721679688	2.696639404296875	1.382598236083984	0.2854529418945312	2.67845751953125	1.305256958007813	0.2336254425048828	2.673177734375	1.40633935546875	0.2665680541992188	2.71173828125	1.325495025634766	0.1840630950927734	2.84716162109375	1.575845092773438	0.1680630187988281	2.894293212890625	1.567429870605469	0.04768136978149414	3.018742919921875	1.333767669677734	-0.03510417175292969	2.79240673828125	1.380664489746094	-0.04547947311401367	2.729150390625	1.455345367431641	-0.07469241333007813
303	10.066667	2.944947265625	1.099907333374023	0.2193528442382812	2.87772119140625	1.264281066894531	0.1984922332763672	2.83665869140625	1.400818420410156	0.1881842803955078	2.83110888671875	1.618221435546875	0.1955327453613281	2.818600341796875	1.581208557128906	0.2253146514892578	2.7481787109375	1.538417724609375	0.3425238647460938	2.872872314453125	1.30536669921875	0.4252936706542969	2.696328369140625	1.355907684326172	0.2827565002441406	2.67852685546875	1.277093414306641	0.2299751281738281	2.69083740234375	1.37922998046875	0.2638185424804688	2.725343994140625	1.297329620361328	0.1761774749755859	2.8473076171875	1.583404357910156	0.1643189239501953	2.885774169921875	1.57008642578125	0.03895318603515625	2.997115234375	1.317526550292969	-0.01985926246643066	2.766292724609375	1.361572784423828	-0.03388840103149414	2.67520166015625	1.411003295898438	-0.04147364807128906
304	10.1	2.930955322265625	1.122840744018555	0.2147440185546875	2.87334423828125	1.296443634033203	0.2004753265380859	2.829325439453125	1.435964538574219	0.1900097503662109	2.838709228515625	1.658923156738281	0.1970182647705078	2.824701904296875	1.621897644042969	0.2282218322753906	2.7531923828125	1.582490051269531	0.3504718017578125	2.876222412109375	1.3419208984375	0.438510009765625	2.681668212890625	1.356223602294922	0.3012689819335937	2.655337890625	1.322832977294922	0.2118385467529297	2.675599853515625	1.430181762695312	0.1915042724609375	2.71479736328125	1.334165283203125	0.1843486175537109	2.85155810546875	1.62215771484375	0.1644395141601563	2.89109619140625	1.611865966796875	0.03551581573486328	2.978384521484375	1.341114593505859	-0.01851806831359863	2.74078564453125	1.367210113525391	-0.05324801254272461	2.642289794921875	1.406510223388672	-0.04217952346801758
305	10.133333	2.9081328125	1.174495376586914	0.2158184661865234	2.855673583984375	1.349999359130859	0.2019544830322266	2.816754150390625	1.491267791748047	0.1921444854736328	2.844615478515625	1.712913635253906	0.2005573883056641	2.82902001953125	1.676732360839844	0.2320990600585937	2.757231689453125	1.636658569335937	0.3541927185058594	2.90817138671875	1.417249664306641	0.4544020690917969	2.711136962890625	1.419291412353516	0.3194642944335938	2.62077001953125	1.396919097900391	0.2853452758789062	2.676045166015625	1.464419677734375	0.2162991180419922	2.692857177734375	1.413075897216797	0.1978034973144531	2.8529736328125	1.675569091796875	0.1670875396728516	2.88234521484375	1.653007629394531	0.03683744430541992	2.98799609375	1.385040588378906	0.003836769580841064	2.750332763671875	1.363008178710937	-0.03513505554199219	2.654353515625	1.409307922363281	-0.02869186973571777
306	10.166667	2.882470703125	1.232780532836914	0.2110969543457031	2.830286376953125	1.409835693359375	0.1959560546875	2.806898193359375	1.555979736328125	0.1917784881591797	2.844636962890625	1.778078247070312	0.1984158935546875	2.828407958984375	1.742390869140625	0.2308521728515625	2.75075146484375	1.714389831542969	0.3541737365722656	2.882775390625	1.47941064453125	0.4524158020019531	2.68948046875	1.485794036865234	0.3089946594238281	2.6004609375	1.478331695556641	0.2641347961425781	2.691136474609375	1.517806335449219	0.2111968078613281	2.689765625	1.475360382080078	0.1826535797119141	2.850393310546875	1.740006774902344	0.1645831451416016	2.88193994140625	1.739077026367188	0.03175842666625977	2.9454814453125	1.456673034667969	-0.008871253967285156	2.705026123046875	1.458898498535156	-0.04920072174072266	2.6329970703125	1.398780395507813	0.003546833992004395
307	10.2	2.858243408203125	1.280840515136719	0.2087096557617187	2.837734130859375	1.467202789306641	0.1995393371582031	2.82270263671875	1.616364624023438	0.1928548889160156	2.855173828125	1.842328857421875	0.2009741973876953	2.8397490234375	1.805533020019531	0.2336510925292969	2.759063232421875	1.774551696777344	0.3567478637695313	2.871308837890625	1.531934997558594	0.4711046447753906	2.680935302734375	1.528102294921875	0.3184739379882813	2.5870048828125	1.544034057617187	0.2840049743652344	2.67563720703125	1.571481628417969	0.2183050689697266	2.6798125	1.549685363769531	0.189456787109375	2.861904541015625	1.80413037109375	0.1664142761230469	2.877503173828125	1.797877136230469	0.02906838035583496	2.877853759765625	1.502155914306641	0.01125745487213135	2.647811279296875	1.415404144287109	-0.01373560523986816	2.58367578125	1.374240966796875	0.06431954956054688
308	10.233333	2.84602978515625	1.326985443115234	0.2100297088623047	2.82739599609375	1.513627990722656	0.2015230102539063	2.81024609375	1.662549255371094	0.1937357177734375	2.85117578125	1.887157653808594	0.2029392547607422	2.833811279296875	1.850909362792969	0.2352754058837891	2.7522177734375	1.827933471679688	0.3595731201171875	2.868609130859375	1.584288330078125	0.4676289978027344	2.67079833984375	1.594203491210938	0.3249467163085937	2.57749072265625	1.591568176269531	0.2854842834472656	2.66427783203125	1.635174743652344	0.226330551147461	2.669541259765625	1.619677795410156	0.1948050842285156	2.857024658203125	1.848780639648437	0.1683950500488281	2.87304345703125	1.846984619140625	0.03092855262756347	2.972866455078125	1.568111511230469	0.02187438011169434	2.736299072265625	1.501614685058594	-0.004916362285614014	2.6993896484375	1.432463104248047	0.07099571990966796
309	10.266667	2.8393837890625	1.367694854736328	0.2078494720458984	2.81964111328125	1.555416809082031	0.2008203430175781	2.79776904296875	1.704616455078125	0.1928103790283203	2.852927490234375	1.927587036132812	0.2016404266357422	2.83230419921875	1.892581726074219	0.2339265289306641	2.746632568359375	1.861819946289063	0.354845703125	2.853402587890625	1.617577453613281	0.4754621887207031	2.6595810546875	1.6177783203125	0.32468115234375	2.567786376953125	1.618917175292969	0.2803368530273437	2.6500380859375	1.67950830078125	0.2288442535400391	2.6642470703125	1.676647033691406	0.2037813568115234	2.857291748046875	1.888386169433594	0.1673330078125	2.870525634765625	1.86798388671875	0.03023558807373047	3.0491904296875	1.629339904785156	0.02999064636230469	2.8056240234375	1.58040234375	0.01910138893127442	2.79946630859375	1.499014007568359	0.09250436401367187
310	10.3	2.834245849609375	1.391581085205078	0.2090374603271484	2.8158173828125	1.577608764648438	0.203536376953125	2.8010556640625	1.726325622558594	0.1991273803710938	2.849113525390625	1.948642211914063	0.2069819793701172	2.830505615234375	1.913345092773437	0.2393533630371094	2.745193603515625	1.879484558105469	0.3578085021972656	2.831652587890625	1.630295715332031	0.4775863342285157	2.6503974609375	1.620498107910156	0.3158304138183594	2.557716064453125	1.6341982421875	0.2782575988769531	2.6411064453125	1.692433776855469	0.2284072113037109	2.65790966796875	1.705700317382812	0.2109713287353516	2.853824462890625	1.910013122558594	0.1728564910888672	2.85517919921875	1.885874328613281	0.03713317108154297	3.018483642578125	1.640242309570312	0.02623558807373047	2.7739130859375	1.616376281738281	0.04160201263427735	2.76722705078125	1.547458251953125	0.1253773574829102
311	10.333333	2.826765625	1.406573425292969	0.2082508544921875	2.806439697265625	1.592123657226562	0.1992749938964844	2.8058359375	1.741518005371094	0.1983995819091797	2.84834521484375	1.964729187011719	0.2076889801025391	2.830005126953125	1.928929565429688	0.2395954437255859	2.742414794921875	1.895822814941406	0.3564445495605469	2.815234619140625	1.639930236816406	0.4704822998046875	2.63446533203125	1.628447082519531	0.3085736694335938	2.54102099609375	1.636387023925781	0.2714408874511719	2.623741455078125	1.697811706542969	0.2245889434814453	2.63814453125	1.722548156738281	0.2100595855712891	2.854615234375	1.926352661132813	0.1735894927978516	2.854983642578125	1.904021789550781	0.0376578254699707	3.00431884765625	1.649717224121094	0.03355680465698242	2.759895751953125	1.62516796875	0.04705918502807617	2.753217041015625	1.546991271972656	0.1221485443115234
312	10.366667	2.8205126953125	1.405659362792969	0.2058618621826172	2.803222900390625	1.590734313964844	0.1983416900634766	2.801535888671875	1.739442565917969	0.1969646606445312	2.842246337890625	1.961979919433594	0.2053799285888672	2.824427734375	1.926294189453125	0.2373379974365235	2.739997314453125	1.893825378417969	0.3558172302246094	2.809849609375	1.637433044433594	0.4672522888183594	2.6278876953125	1.625520874023437	0.3083797302246093	2.532137451171875	1.629223266601562	0.2783750305175781	2.614981201171875	1.682293029785156	0.2234575500488281	2.625285400390625	1.716921081542969	0.2068788757324219	2.848587158203125	1.92373095703125	0.1715040588378906	2.8511240234375	1.900744873046875	0.03633527374267578	2.9948447265625	1.644736022949219	0.03941598510742188	2.751669921875	1.616811767578125	0.04771961212158203	2.74415185546875	1.544345397949219	0.127597900390625
313	10.4	2.8154287109375	1.40086962890625	0.2048307952880859	2.79611572265625	1.585526733398438	0.1972259216308594	2.790449462890625	1.733953735351562	0.1948512420654297	2.838718017578125	1.954617370605469	0.2054104156494141	2.819740234375	1.919286865234375	0.2369999389648438	2.734458984375	1.886620849609375	0.3545977172851563	2.8075625	1.630698059082031	0.4641587829589844	2.62312890625	1.611355834960937	0.3093399963378906	2.52866845703125	1.622333190917969	0.2774690856933594	2.6162177734375	1.664779113769531	0.2209022521972656	2.630309326171875	1.696870788574219	0.2032422485351562	2.84370458984375	1.916557006835938	0.1711870269775391	2.850282958984375	1.894332092285156	0.03618636703491211	2.971623779296875	1.627535461425781	0.04640800857543945	2.728033447265625	1.605208435058594	0.04310023498535157	2.713647705078125	1.5452861328125	0.1317797698974609
314	10.433333	2.80926025390625	1.389208129882813	0.2024775390625	2.786027099609375	1.571797485351563	0.1962452087402344	2.78122265625	1.718951599121094	0.1964049072265625	2.8342158203125	1.936292907714844	0.2099173583984375	2.814261474609375	1.901381164550781	0.2406277923583984	2.726929931640625	1.8673408203125	0.3546059875488281	2.8057529296875	1.616512573242187	0.46528125	2.62570263671875	1.5899697265625	0.3097099609375	2.530787841796875	1.592740905761719	0.2803095092773438	2.61073291015625	1.640441772460937	0.21886474609375	2.6240771484375	1.673327209472656	0.2030987396240234	2.838580322265625	1.898859008789063	0.1756024017333984	2.84865087890625	1.879063842773438	0.04167401885986328	2.9899541015625	1.625062561035156	0.04028754806518554	2.751661376953125	1.580745788574219	0.03410839462280273	2.7369599609375	1.544407043457031	0.1337002105712891
315	10.466667	2.810373046875	1.35721728515625	0.2022079315185547	2.784303466796875	1.538544921875	0.1943489074707031	2.773062744140625	1.684679931640625	0.191859619140625	2.83048486328125	1.899383666992188	0.2117132263183594	2.80935693359375	1.864321411132813	0.2410731964111328	2.722506591796875	1.833684448242187	0.3555487365722656	2.81533740234375	1.585934875488281	0.4588363037109375	2.62940380859375	1.571251098632813	0.3103869323730469	2.538952392578125	1.568989074707031	0.2702881164550781	2.625245361328125	1.604691833496094	0.2101869049072266	2.635988037109375	1.604753051757812	0.1830116271972656	2.83452490234375	1.862908630371094	0.1766646881103516	2.8517568359375	1.847494934082031	0.04349379348754883	3.014208740234375	1.609494873046875	0.01680869102478027	2.793502685546875	1.514328308105469	-0.005639128208160401	2.7789423828125	1.479204010009766	0.09390650177001954
316	10.5	2.803897705078125	1.326009643554688	0.2020082855224609	2.77815234375	1.506336822509766	0.1938568725585937	2.766184814453125	1.651581970214844	0.1907511138916016	2.82714013671875	1.864233825683594	0.2080444488525391	2.8048994140625	1.830283081054688	0.2374083557128906	2.718235595703125	1.797649841308594	0.3504154663085938	2.818016357421875	1.550649658203125	0.4442412719726562	2.63408544921875	1.527098266601562	0.2965698852539063	2.543672607421875	1.523899291992187	0.2578290100097656	2.628341064453125	1.564294982910156	0.1995572967529297	2.638695068359375	1.571216003417969	0.1724533081054687	2.83108642578125	1.827306701660156	0.1738782348632812	2.870609130859375	1.805715270996094	0.04723858642578125	3.05193212890625	1.583019287109375	0.02869546699523926	2.86355859375	1.448305267333984	-0.03448107528686523	2.825626953125	1.423792572021484	0.06137859344482422
317	10.533333	2.81170458984375	1.258786346435547	0.2013128204345703	2.79145751953125	1.439701782226563	0.1962241363525391	2.778906494140625	1.584730224609375	0.1936694641113281	2.814712646484375	1.802975402832031	0.2079011383056641	2.796509033203125	1.767143005371094	0.2377020263671875	2.718251953125	1.733667663574219	0.3562323913574219	2.8271533203125	1.487751495361328	0.4413216552734375	2.6378642578125	1.480598052978516	0.2992868957519531	2.54769921875	1.477830413818359	0.2602407836914062	2.630657958984375	1.513104736328125	0.1966797180175781	2.6346044921875	1.497970306396484	0.1701883697509766	2.82298583984375	1.766313659667969	0.1743186340332031	2.850851318359375	1.745736511230469	0.04461912918090821	3.048829833984375	1.5402158203125	0.01027521133422852	2.845275634765625	1.419446716308594	-0.02798739051818848	2.81861083984375	1.396730834960938	0.07188459014892579
318	10.566667	2.8158349609375	1.20569499206543	0.2056147918701172	2.78127197265625	1.385290496826172	0.1971380615234375	2.76120361328125	1.53024169921875	0.1939086151123047	2.8138359375	1.746451965332031	0.2050412139892578	2.79506494140625	1.71179150390625	0.2362904052734375	2.72346533203125	1.678345703125	0.3598900756835938	2.86994482421875	1.445485290527344	0.4287775268554688	2.66587255859375	1.433378753662109	0.3068641357421875	2.590593505859375	1.427525756835938	0.2431131286621094	2.641918212890625	1.455921325683594	0.1490064849853516	2.6279755859375	1.453625885009766	0.1680626220703125	2.817152587890625	1.709150024414062	0.1709083862304688	2.846534423828125	1.691100341796875	0.04042643356323242	2.955718994140625	1.428554351806641	-0.01101172733306885	2.718069091796875	1.409952392578125	-0.04671638107299805	2.68655712890625	1.385915740966797	0.05202809906005859
319	10.6	2.82012353515625	1.162223190307617	0.2054592742919922	2.787724853515625	1.338581085205078	0.1977406158447266	2.76611962890625	1.480366821289063	0.1936145172119141	2.80143359375	1.695729064941406	0.2021890716552734	2.7849033203125	1.660921325683594	0.2329546661376953	2.715060302734375	1.633739501953125	0.3556911315917969	2.841174072265625	1.39586328125	0.4249268798828125	2.642598876953125	1.368563446044922	0.3054946594238281	2.589724365234375	1.367374267578125	0.2243362426757813	2.658101318359375	1.409404846191406	0.1510274047851562	2.63669873046875	1.404290161132812	0.1672454376220703	2.808207763671875	1.659020690917969	0.1694204864501953	2.845971435546875	1.634904479980469	0.04494033050537109	2.9817919921875	1.397101898193359	-0.02743352127075195	2.7474970703125	1.402200134277344	-0.05757249069213867	2.715322265625	1.373158050537109	0.03729725646972656
320	10.633333	2.81744873046875	1.146902389526367	0.2052949676513672	2.786438720703125	1.322195373535156	0.1973139343261719	2.76744970703125	1.463335296630859	0.1937133026123047	2.800918212890625	1.677529663085938	0.1985424652099609	2.7845361328125	1.643417053222656	0.2296023864746094	2.714230712890625	1.618996704101562	0.3514532165527344	2.818524658203125	1.371529327392578	0.4152206115722656	2.621166259765625	1.351690765380859	0.2955427856445312	2.560427001953125	1.373033508300781	0.2240898284912109	2.650005859375	1.403079711914063	0.1719279632568359	2.64872216796875	1.397245544433594	0.1695351715087891	2.808136474609375	1.640543395996094	0.1667308044433594	2.84538232421875	1.617616149902344	0.04287205505371094	2.9802705078125	1.377517700195312	-0.01414859294891357	2.74989306640625	1.38231396484375	-0.05816383361816406	2.7135576171875	1.358124725341797	0.03574423217773438
321	10.666667	2.812828369140625	1.147184692382813	0.2033275756835937	2.781874267578125	1.324085876464844	0.193677734375	2.7650673828125	1.466826385498047	0.1897661590576172	2.792672607421875	1.683893188476563	0.1942169189453125	2.7776240234375	1.649001220703125	0.2258010711669922	2.713269775390625	1.619921020507813	0.35141943359375	2.838439453125	1.38026547241211	0.4185200500488281	2.63580224609375	1.356702545166016	0.304280029296875	2.575707275390625	1.380766937255859	0.2319451293945312	2.663769775390625	1.411819702148438	0.1758557739257813	2.6564345703125	1.414054534912109	0.1771289367675781	2.8005341796875	1.64678955078125	0.1619841156005859	2.843068115234375	1.624570922851563	0.03840021896362305	2.93670458984375	1.361268585205078	-0.01132937526702881	2.715541748046875	1.41964794921875	-0.07248081207275391	2.6590390625	1.367969055175781	-0.001340910792350769
322	10.7	2.7996005859375	1.184278457641601	0.2012935333251953	2.771406982421875	1.365813079833984	0.1909517974853516	2.759583984375	1.512402526855469	0.1877409057617188	2.800876953125	1.732476867675781	0.1881941528320313	2.783722412109375	1.698297058105469	0.2212548675537109	2.717202392578125	1.671170227050781	0.3500054931640625	2.857897216796875	1.435155151367188	0.4257205505371094	2.6539482421875	1.390619293212891	0.3089146118164062	2.592023193359375	1.434344757080078	0.2447548217773438	2.66567529296875	1.463192504882812	0.1662508850097656	2.643985107421875	1.453326477050781	0.1795719909667969	2.8063544921875	1.693559020996094	0.1558121337890625	2.842986572265625	1.662918029785156	0.02886240196228027	2.8936708984375	1.378886627197266	-0.004165299415588379	2.6558056640625	1.376939300537109	-0.04995191192626953	2.56459033203125	1.423418914794922	-0.01906425476074219
323	10.733333	2.78704736328125	1.22377326965332	0.1979001312255859	2.760111572265625	1.408070251464844	0.1881754913330078	2.749908447265625	1.556807067871094	0.1858403930664063	2.796330810546875	1.778915588378906	0.1909676513671875	2.778450927734375	1.743890869140625	0.2238194885253906	2.71556005859375	1.713968627929688	0.356043701171875	2.87210205078125	1.483769287109375	0.4332594909667969	2.662832275390625	1.436940490722656	0.3200989990234375	2.604177490234375	1.484132995605469	0.2532692565917969	2.66220263671875	1.497753234863281	0.1573108978271484	2.63200927734375	1.488374114990234	0.187807861328125	2.8008623046875	1.740106140136719	0.1572389221191406	2.837960205078125	1.708837463378906	0.02860091590881348	2.93283935546875	1.430650695800781	0.01256207180023193	2.69311328125	1.399416625976563	-0.03039985275268555	2.5948544921875	1.430984802246094	0.002720624208450317
324	10.766667	2.77314794921875	1.283541687011719	0.1903615417480469	2.76393115234375	1.471363983154297	0.1889055328369141	2.744098388671875	1.620252075195312	0.1824929809570313	2.7991298828125	1.842107421875	0.1935584106445312	2.7791611328125	1.806785583496094	0.2255423431396484	2.713285400390625	1.769055847167969	0.3557049255371094	2.892724365234375	1.552784484863281	0.4323636169433594	2.6847265625	1.490426605224609	0.3200305786132813	2.612498779296875	1.531261047363281	0.2615663452148437	2.6560537109375	1.546712951660156	0.1574656524658203	2.5891923828125	1.529718933105469	0.2275693969726562	2.802887939453125	1.803581665039062	0.158768798828125	2.848379638671875	1.774885803222656	0.03100620269775391	3.06989990234375	1.577379455566406	0.03400053024291992	2.868982421875	1.449647430419922	-0.03389509201049805	2.826436279296875	1.363636840820313	0.0184097843170166
325	10.8	2.764371826171875	1.326887908935547	0.1888990478515625	2.7573759765625	1.515884765625	0.1858731689453125	2.741467529296875	1.666112487792969	0.1791640625	2.800831787109375	1.887686401367187	0.1982442626953125	2.778734619140625	1.851806030273437	0.2286560668945312	2.70194921875	1.81546533203125	0.3541723937988281	2.853801025390625	1.58194873046875	0.4450101318359375	2.64546337890625	1.544380065917969	0.319896240234375	2.570750244140625	1.591919555664063	0.2690947265625	2.637769775390625	1.582569641113281	0.176653076171875	2.551878662109375	1.575234558105469	0.2228668975830078	2.80525048828125	1.849745849609375	0.1624484405517578	2.8336669921875	1.824111572265625	0.02837248229980469	3.05969775390625	1.629315124511719	0.03751856231689453	2.85162548828125	1.497944488525391	-0.0006597303152084351	2.80479638671875	1.399071166992187	0.01004555416107178
326	10.833333	2.764047607421875	1.347506958007813	0.1892632446289063	2.75466259765625	1.536869201660156	0.1861589050292969	2.73943359375	1.687582092285156	0.180339111328125	2.7957197265625	1.910523559570313	0.1997190093994141	2.7747548828125	1.87401416015625	0.2304032745361328	2.69840673828125	1.832579956054687	0.3550604553222656	2.84894482421875	1.598487915039063	0.4489031372070312	2.641208740234375	1.57749560546875	0.3178495178222656	2.56892822265625	1.611941101074219	0.2541023254394531	2.641898193359375	1.623471923828125	0.1661695861816406	2.554395263671875	1.606011840820313	0.2109443817138672	2.80005517578125	1.87278466796875	0.1635118865966797	2.8292314453125	1.846873779296875	0.02929188346862793	2.98688525390625	1.592868774414062	0.04304261398315429	2.7599111328125	1.497493347167969	0.001756172657012939	2.779682861328125	1.389179870605469	0.006318903446197509
327	10.866667	2.763275634765625	1.370438598632812	0.1902912750244141	2.751396728515625	1.557680969238281	0.1882686157226562	2.7379921875	1.707044921875	0.1849544067382813	2.795354248046875	1.927409057617187	0.2018027648925781	2.7740068359375	1.891858642578125	0.2324257202148438	2.695860595703125	1.854201477050781	0.35521923828125	2.8248466796875	1.613835205078125	0.45548046875	2.6238544921875	1.572529296875	0.3235834350585938	2.571404541015625	1.622846130371094	0.2530630187988281	2.657705810546875	1.625255554199219	0.1791674194335937	2.555106201171875	1.608304077148437	0.2143758850097656	2.799682373046875	1.889564331054687	0.1665110626220703	2.822401123046875	1.863378784179687	0.03261634826660156	3.03019287109375	1.654119262695313	0.05953996276855469	2.792062255859375	1.594164916992188	0.03277934265136719	2.797477783203125	1.485258453369141	0.03274714660644532
328	10.9	2.76297216796875	1.37754248046875	0.1893255920410156	2.752708740234375	1.564304077148438	0.188123291015625	2.741879150390625	1.713432189941406	0.1860509338378906	2.794815185546875	1.934436340332031	0.1989503326416016	2.77398388671875	1.899198547363281	0.2300178527832031	2.6932109375	1.862028137207031	0.3506705932617187	2.80337841796875	1.613918212890625	0.4518963623046875	2.6105302734375	1.56862744140625	0.3108627319335938	2.550477783203125	1.617669860839844	0.2462032318115234	2.645636962890625	1.619064025878906	0.1847458953857422	2.52592333984375	1.59991650390625	0.2163666534423828	2.800087890625	1.896123168945313	0.1645402984619141	2.82444091796875	1.868794921875	0.03160749435424805	3.02847900390625	1.656784301757813	0.05544581985473633	2.79169677734375	1.593391784667969	0.03190477561950684	2.790349365234375	1.486593841552734	0.05211934280395508
329	10.933333	2.759701416015625	1.376239837646484	0.1890028381347656	2.748997802734375	1.561702758789063	0.1882457733154297	2.7383681640625	1.7098310546875	0.1867611083984375	2.79175	1.929100708007812	0.2001494445800781	2.77075634765625	1.894144958496094	0.2308471221923828	2.6867705078125	1.858302917480469	0.3484046630859375	2.790366455078125	1.610003967285156	0.4504729614257812	2.603859619140625	1.557668640136719	0.3062317504882813	2.540990478515625	1.60312255859375	0.2427071380615234	2.636886474609375	1.605759155273438	0.183910400390625	2.518034423828125	1.582863098144531	0.2123808288574219	2.797017578125	1.891073303222656	0.1659510040283203	2.818921630859375	1.865705749511719	0.03317439651489257	3.01812451171875	1.650588134765625	0.03595055389404297	2.786076904296875	1.57572900390625	0.01683404350280762	2.786051513671875	1.475089416503906	0.05591733169555664
330	10.966667	2.758131591796875	1.362568939208984	0.1876313934326172	2.745936767578125	1.546029418945313	0.186358642578125	2.73600048828125	1.692683959960938	0.1852628021240234	2.786233642578125	1.910371704101562	0.1977024688720703	2.765890380859375	1.875636474609375	0.2282227935791016	2.68264501953125	1.844046264648437	0.3456050109863281	2.783001708984375	1.598401428222656	0.4490528259277344	2.598239013671875	1.548017395019531	0.3059996032714844	2.537988037109375	1.593230346679688	0.2413886413574219	2.633479736328125	1.592795166015625	0.1840914611816406	2.51656689453125	1.5713740234375	0.2100985870361328	2.79187841796875	1.872678039550781	0.1639860076904297	2.816533447265625	1.84764453125	0.03308121871948242	2.99866943359375	1.621728942871094	0.03413665390014648	2.770049072265625	1.545793762207031	0.0104204044342041	2.778545654296875	1.448215728759766	0.05313477325439453
331	11	2.759016357421875	1.346786956787109	0.1847863616943359	2.746206298828125	1.528579040527344	0.1845578765869141	2.736808349609375	1.673969970703125	0.1847228698730469	2.789790283203125	1.888891723632812	0.1983486938476562	2.769254150390625	1.854548095703125	0.2284436492919922	2.68534033203125	1.825152160644531	0.3442808837890625	2.775781494140625	1.579375610351562	0.4496362609863281	2.592716552734375	1.52857958984375	0.3080714721679688	2.5375869140625	1.569751281738281	0.2377785034179687	2.6280263671875	1.554851013183594	0.1762799835205078	2.514533935546875	1.539413330078125	0.2111958618164063	2.794699462890625	1.851691040039062	0.16464599609375	2.817771484375	1.831834594726562	0.03380101776123047	2.972282958984375	1.589361694335937	0.02591810607910156	2.743461669921875	1.522253356933594	-0.0005597639679908753	2.747350341796875	1.426446136474609	0.04441699981689453
332	11.033333	2.765837646484375	1.306066986083984	0.1881873626708984	2.7313115234375	1.483431762695313	0.1800641479492187	2.722614501953125	1.627766784667969	0.1812835540771484	2.778670166015625	1.840293518066406	0.1930926208496094	2.75762353515625	1.806818115234375	0.22319091796875	2.679059814453125	1.780344482421875	0.3420699157714844	2.78272705078125	1.535239318847656	0.42965673828125	2.5960029296875	1.482811981201172	0.2966892700195313	2.52407373046875	1.516499694824219	0.2399238891601563	2.606948486328125	1.521867736816406	0.1684790191650391	2.50139599609375	1.510681762695313	0.2084686889648437	2.783047607421875	1.802997314453125	0.1599915618896484	2.818400634765625	1.779746215820313	0.03355213928222656	2.989465576171875	1.553561218261719	0.0008387677669525147	2.800127685546875	1.421316101074219	-0.05717959976196289	2.793724853515625	1.332018493652344	-0.002094194412231445
333	11.066667	2.770422607421875	1.258726196289063	0.1862182159423828	2.7359658203125	1.434640411376953	0.1789944152832031	2.727247314453125	1.577784790039062	0.1809981842041016	2.777327880859375	1.789950012207031	0.1928632049560547	2.75604541015625	1.75652392578125	0.2221742858886719	2.676850830078125	1.732315551757813	0.3396755981445312	2.76908837890625	1.488964599609375	0.4371095886230469	2.5875283203125	1.441618804931641	0.2985756530761719	2.5259619140625	1.488967987060547	0.2407494659423828	2.60246875	1.467496063232422	0.1666398468017578	2.50126806640625	1.461995880126953	0.2102643280029297	2.783875	1.752780578613281	0.1606025695800781	2.822390380859375	1.73340234375	0.0355830192565918	3.027259765625	1.53799853515625	0.03157025146484375	2.824070556640625	1.438894744873047	-0.03680973052978516	2.84378857421875	1.339389190673828	-0.01272747898101807
334	11.1	2.780097900390625	1.210056503295899	0.1869006500244141	2.74418359375	1.385868774414063	0.1829059906005859	2.7318544921875	1.5287705078125	0.1870189666748047	2.771202392578125	1.743611999511719	0.1887342681884766	2.752767333984375	1.710351318359375	0.2201279907226563	2.6766015625	1.6863583984375	0.3397402954101563	2.750030029296875	1.430765808105469	0.4208249206542969	2.564642578125	1.391709594726563	0.2846079406738281	2.5096923828125	1.436275848388672	0.2184306030273437	2.603257568359375	1.445585144042969	0.1638718109130859	2.5099423828125	1.434821838378906	0.1706928100585937	2.778506591796875	1.705525207519531	0.1576929779052734	2.813427734375	1.669310241699219	0.03532318115234375	2.880636474609375	1.396046295166016	0.002825964212417602	2.65172509765625	1.374731018066406	-0.05177626037597656	2.55105078125	1.347439086914062	-0.05226358413696289
335	11.133333	2.787111328125	1.178278549194336	0.1876423187255859	2.752484619140625	1.353387542724609	0.1843617095947266	2.73737646484375	1.495272674560547	0.1876869354248047	2.770236328125	1.709998352050781	0.1913584594726563	2.75216796875	1.676221008300781	0.2219923248291016	2.674046630859375	1.648838562011719	0.3386590270996094	2.760844482421875	1.401519958496094	0.4268125915527344	2.582720947265625	1.355685729980469	0.285247314453125	2.516748291015625	1.388111938476563	0.2229466094970703	2.60478173828125	1.402622436523437	0.16185986328125	2.5193525390625	1.399563812255859	0.171274169921875	2.7792958984375	1.672517150878906	0.1604660797119141	2.814135498046875	1.639105773925781	0.03803660583496093	2.92231103515625	1.382306335449219	-0.003729548215866089	2.68937646484375	1.377922698974609	-0.03477947235107422	2.585905517578125	1.385214630126953	-0.03248870468139648
336	11.166667	2.79215625	1.163179000854492	0.1876158752441406	2.7586513671875	1.337550933837891	0.1849922180175781	2.742111328125	1.478523529052734	0.1878061218261719	2.771628662109375	1.692574096679687	0.1911316223144531	2.753719482421875	1.6588232421875	0.2214706268310547	2.671247802734375	1.632048034667969	0.3342908935546875	2.74821875	1.384353790283203	0.4258540954589844	2.576821533203125	1.342716705322266	0.2768983764648438	2.511359130859375	1.357299163818359	0.2084232940673828	2.603707275390625	1.383563568115235	0.1599456939697265	2.511596435546875	1.377425201416016	0.1589261322021484	2.7816142578125	1.655321350097656	0.1606702117919922	2.81918798828125	1.626191650390625	0.0387063102722168	2.915779052734375	1.369136444091797	-0.0173602180480957	2.68448046875	1.37704541015625	-0.0504468765258789	2.586198486328125	1.408473693847656	-0.04859666061401367
337	11.2	2.80489306640625	1.149749938964844	0.1900086975097656	2.756968505859375	1.3220703125	0.1833038177490234	2.736162841796875	1.46359716796875	0.1867980346679687	2.7654345703125	1.679393981933594	0.1908919372558594	2.747145751953125	1.645276306152344	0.2212171020507812	2.667125244140625	1.621381408691406	0.3378118591308594	2.754214111328125	1.374572692871094	0.4292652282714844	2.58034521484375	1.3300380859375	0.2811728515625	2.516187255859375	1.352059783935547	0.2123864593505859	2.609651611328125	1.377857727050781	0.1639021453857422	2.52240966796875	1.352842590332031	0.1610305328369141	2.775886474609375	1.6419306640625	0.1602162322998047	2.818822021484375	1.618533630371094	0.03767299652099609	2.91380322265625	1.359442993164063	-0.02273539733886719	2.680104248046875	1.356373413085938	-0.05273587417602539	2.58547119140625	1.394662658691406	-0.07269095611572265
338	11.233333	2.804914794921875	1.149655776977539	0.1899576110839844	2.7569921875	1.321977020263672	0.1832368774414062	2.736171875	1.463502990722656	0.1867117156982422	2.765381103515625	1.679309020996094	0.1908291778564453	2.74708935546875	1.645184387207031	0.2211452331542969	2.6669697265625	1.62117333984375	0.3376488037109375	2.754318359375	1.374396514892578	0.4289449768066406	2.580606689453125	1.329734832763672	0.2807042541503906	2.51678173828125	1.351701141357422	0.2115904998779297	2.610541015625	1.377376373291016	0.1636119232177734	2.524359130859375	1.352764923095703	0.1596362915039063	2.775856201171875	1.64185009765625	0.1601555023193359	2.81878857421875	1.618490966796875	0.03760320663452148	2.91291455078125	1.359153839111328	-0.02309208297729492	2.679184326171875	1.357198425292969	-0.05295182800292969	2.584804443359375	1.396042236328125	-0.07303753662109375
339	11.266667	2.8049189453125	1.149652053833008	0.1899543609619141	2.756996826171875	1.321973907470703	0.1832323303222656	2.73617626953125	1.463500274658203	0.1867057495117188	2.765381103515625	1.679307434082031	0.1908255615234375	2.747088623046875	1.645182250976562	0.2211407470703125	2.6669599609375	1.621163696289063	0.33763720703125	2.754323974609375	1.37438818359375	0.4289247436523437	2.580624755859375	1.329719543457031	0.2806705932617187	2.5168203125	1.351686431884766	0.2115378112792969	2.61059375	1.377356750488281	0.1635839385986328	2.52446240234375	1.352764068603516	0.1595577545166016	2.7758583984375	1.641848815917969	0.1601521148681641	2.81879931640625	1.618495056152344	0.03760136795043945	2.91292431640625	1.359160675048828	-0.02311123466491699	2.679194091796875	1.357225982666016	-0.05297731399536133	2.58482275390625	1.396090148925781	-0.07306358337402344
340	11.3	2.804920654296875	1.149651550292969	0.1899523315429688	2.756998046875	1.321974212646484	0.1832294616699219	2.73617529296875	1.463501098632813	0.1867015075683594	2.765374267578125	1.679310241699219	0.1908224945068359	2.74708154296875	1.645184265136719	0.2211371307373047	2.666945556640625	1.621159973144531	0.337628173828125	2.75431494140625	1.3743818359375	0.4289078063964843	2.580625	1.329709503173828	0.2806417846679687	2.51682421875	1.351665283203125	0.2115012359619141	2.61058935546875	1.377344818115234	0.1635342712402344	2.52446923828125	1.352742919921875	0.1595221710205078	2.775853515625	1.641851684570312	0.1601492309570313	2.818802001953125	1.618501281738281	0.03759975814819336	2.912935791015625	1.359168182373047	-0.02311193656921387	2.67920556640625	1.357239593505859	-0.05298830795288086	2.58483837890625	1.396115020751953	-0.07307601165771484
341	11.333333	2.804920654296875	1.149651550292969	0.1899523315429688	2.756998046875	1.321974212646484	0.1832294616699219	2.73617529296875	1.463501098632813	0.1867015075683594	2.765374267578125	1.679310241699219	0.1908224945068359	2.74708154296875	1.645184265136719	0.2211371307373047	2.666945556640625	1.621159973144531	0.337628173828125	2.75431494140625	1.3743818359375	0.4289078063964843	2.580625	1.329709503173828	0.2806417846679687	2.51682421875	1.351665283203125	0.2115012359619141	2.61058935546875	1.377344818115234	0.1635342712402344	2.52446923828125	1.352742919921875	0.1595221710205078	2.775853515625	1.641851684570312	0.1601492309570313	2.818802001953125	1.618501281738281	0.03759975814819336	2.912935791015625	1.359168182373047	-0.02311193656921387	2.67920556640625	1.357239593505859	-0.05298830795288086	2.58483837890625	1.396115020751953	-0.07307601165771484
342	11.366667	2.812522705078125	1.174582000732422	0.1852716674804687	2.782283203125	1.356693450927734	0.1825448303222656	2.7553525390625	1.501767639160156	0.1788532257080078	2.768908447265625	1.725754699707031	0.1900045318603516	2.751716552734375	1.688390014648438	0.2196896209716797	2.672803955078125	1.644222412109375	0.3367667541503906	2.733999267578125	1.378407196044922	0.4226713562011719	2.56386962890625	1.341825103759766	0.2573585205078125	2.5442451171875	1.356028533935547	0.1606982116699219	2.653281494140625	1.376784149169922	0.14712353515625	2.6564736328125	1.360241973876953	0.1554737701416016	2.783496826171875	1.688932067871094	0.1577232666015625	2.833501708984375	1.654331970214844	0.03596849822998047	2.92261181640625	1.381163665771484	-0.0124507884979248	2.686565673828125	1.363570373535156	-0.06768804931640625	2.583038818359375	1.390348388671875	-0.0588942985534668
343	11.4	2.811426025390625	1.191657562255859	0.1810144195556641	2.78472705078125	1.375502838134766	0.1846630859375	2.7488154296875	1.519556396484375	0.1796853637695313	2.7734853515625	1.744081970214844	0.1900662689208985	2.755044189453125	1.70739306640625	0.2203952941894531	2.680877685546875	1.662995849609375	0.3416181030273437	2.727832275390625	1.391019134521484	0.4232201843261719	2.56085986328125	1.356916442871094	0.2520202026367188	2.55903369140625	1.380700378417969	0.1546092071533203	2.669114013671875	1.386912139892578	0.1320553741455078	2.65961962890625	1.386341857910156	0.1482417602539063	2.7856748046875	1.706315734863281	0.157362548828125	2.836701416015625	1.665212890625	0.0370831184387207	2.882094482421875	1.380049346923828	-0.01410432529449463	2.64025634765625	1.363950653076172	-0.04718135070800782	2.542410888671875	1.408147094726563	-0.03563626861572266
344	11.433333	2.81002294921875	1.199163177490234	0.1804535064697265	2.78227587890625	1.381817047119141	0.1848429412841797	2.743992919921875	1.524418701171875	0.1797241363525391	2.76940185546875	1.747624267578125	0.1901375579833984	2.750615478515625	1.7112353515625	0.2201495971679688	2.684230712890625	1.67187841796875	0.3465257873535156	2.7147158203125	1.398105316162109	0.424355712890625	2.553286376953125	1.369452789306641	0.2487417602539063	2.574135009765625	1.389670837402344	0.153318359375	2.681015869140625	1.394288970947266	0.1204087982177734	2.659466796875	1.407094085693359	0.1511455535888672	2.781670654296875	1.709988220214844	0.1577524871826172	2.83066015625	1.67315380859375	0.03609507369995117	2.96164453125	1.417616912841797	-0.01501413822174072	2.723491455078125	1.385152252197266	-0.05270218276977539	2.619790283203125	1.402661437988281	-0.03093697929382324
345	11.466667	2.810213134765625	1.205957916259766	0.1792510375976563	2.782740234375	1.388476623535156	0.1834347076416016	2.746505615234375	1.53149560546875	0.1792772521972656	2.770582763671875	1.754391296386719	0.1939219818115234	2.75231396484375	1.717325317382812	0.223335693359375	2.689779052734375	1.676985595703125	0.3511889038085937	2.718033447265625	1.401617919921875	0.4229793701171875	2.549744873046875	1.378749084472656	0.2533778533935547	2.56557861328125	1.404919311523438	0.1585402526855469	2.6717626953125	1.410969116210937	0.1240152969360352	2.64358349609375	1.409457275390625	0.1453675994873047	2.782783447265625	1.717525817871094	0.1607136840820312	2.827243896484375	1.68841552734375	0.03542542266845703	2.963551513671875	1.433584381103516	-0.001782622218132019	2.733735107421875	1.369439056396484	-0.04811086654663086	2.63164111328125	1.389985443115234	-0.02229391098022461
346	11.5	2.8096689453125	1.213507431030273	0.1773494262695313	2.78272119140625	1.395861968994141	0.1816434173583985	2.745685302734375	1.538475219726563	0.1773351135253906	2.771512451171875	1.760754638671875	0.1938244323730469	2.752793701171875	1.723665100097656	0.2228102569580078	2.6889521484375	1.684698120117187	0.3502227783203125	2.710166259765625	1.40968115234375	0.4242849731445312	2.5450927734375	1.377265686035156	0.2535195922851562	2.55884716796875	1.403063385009766	0.1583904113769531	2.663810302734375	1.417680267333984	0.1231687393188477	2.5822998046875	1.397393005371094	0.1228633117675781	2.78357421875	1.724092651367187	0.1604413757324219	2.829583984375	1.694301513671875	0.03606571960449219	2.947612060546875	1.432057922363281	-0.008463521003723145	2.715249755859375	1.388079284667969	-0.06322079849243165	2.617654541015625	1.405290100097656	-0.02246262168884277
347	11.533333	2.812513916015625	1.216161682128906	0.1760841522216797	2.786727783203125	1.398295654296875	0.1814683380126953	2.75284619140625	1.541443603515625	0.1790821685791016	2.775515869140625	1.763674133300781	0.1949755706787109	2.757915283203125	1.726396667480469	0.2242488403320312	2.696260009765625	1.685571411132813	0.3518257751464844	2.7026494140625	1.407763000488281	0.4153606262207031	2.533367919921875	1.354362609863281	0.2549504699707031	2.54208642578125	1.398740875244141	0.1665161895751953	2.648546142578125	1.397608337402344	0.1335252838134766	2.55345654296875	1.390919830322266	0.1273555450439453	2.787521484375	1.727246276855469	0.161466796875	2.8344462890625	1.700630065917969	0.03699945831298828	2.957865478515625	1.443737579345703	-0.01896956253051758	2.72487353515625	1.382594573974609	-0.04492708206176758	2.637848876953125	1.339895874023437	0.000256463885307312
348	11.566667	2.811470947265625	1.221445922851562	0.1734763488769531	2.78180029296875	1.403482421875	0.1772700347900391	2.748264892578125	1.547089721679688	0.1755481414794922	2.7772978515625	1.768835327148437	0.1951369323730469	2.75874755859375	1.731479309082031	0.2239326477050781	2.699359130859375	1.687951171875	0.3521060791015625	2.696514892578125	1.409072723388672	0.41431884765625	2.535981201171875	1.340239227294922	0.2499730529785156	2.544593505859375	1.35082275390625	0.1513421783447266	2.64950927734375	1.383959045410156	0.1318810882568359	2.625969970703125	1.318452484130859	0.1604237365722656	2.78815185546875	1.732575256347656	0.1608728179931641	2.836294921875	1.702620971679687	0.03727149200439453	2.951267333984375	1.442135803222656	-0.02354964637756348	2.719326904296875	1.372563446044922	-0.04219221878051758	2.617720947265625	1.351801239013672	-0.01500791454315186
349	11.6	2.8122353515625	1.228321746826172	0.1693120574951172	2.779423828125	1.409820220947266	0.1718532409667969	2.745267822265625	1.553263000488281	0.1699736022949219	2.779685791015625	1.77371875	0.1945024108886719	2.759108642578125	1.736425170898438	0.2219615325927734	2.700940185546875	1.689192016601563	0.349362060546875	2.692148193359375	1.408753967285156	0.4033201293945313	2.53501904296875	1.320400482177734	0.2451732788085937	2.550983154296875	1.322771636962891	0.1469305114746094	2.66122314453125	1.340742401123047	0.1445666198730469	2.64461474609375	1.365489013671875	0.1544831695556641	2.79073974609375	1.73775244140625	0.1600016784667969	2.8417861328125	1.703102355957031	0.03883234405517578	2.947040283203125	1.439724884033203	-0.02678947830200195	2.75661669921875	1.313244232177734	-0.1087222290039063	2.66121240234375	1.313108184814453	-0.05984070587158203
350	11.633333	2.81214990234375	1.222215866088867	0.1675501251220703	2.77957275390625	1.401576507568359	0.1677637329101563	2.75679296875	1.545509338378906	0.1696282196044922	2.7801044921875	1.764895141601563	0.1928406982421875	2.761591064453125	1.727216369628906	0.2201522674560547	2.699214111328125	1.688463684082031	0.3464199829101562	2.688226806640625	1.410538269042969	0.3950811767578125	2.540875732421875	1.297999725341797	0.2474718017578125	2.572320556640625	1.244679626464844	0.1709915161132813	2.672067138671875	1.288206878662109	0.1523801422119141	2.65919970703125	1.296005249023438	0.1678462371826172	2.7927607421875	1.729767333984375	0.1589118041992187	2.8409541015625	1.708575927734375	0.03527652359008789	2.925205810546875	1.439038024902344	-0.01974654579162598	2.724621337890625	1.321208679199219	-0.07872828674316407	2.6258017578125	1.318091430664063	-0.04066970825195312
351	11.666667	2.81038916015625	1.216272735595703	0.1650149688720703	2.787091552734375	1.395056671142578	0.1683202667236328	2.77326123046875	1.538450927734375	0.1737418060302734	2.783510986328125	1.756743041992187	0.1936980133056641	2.766771728515625	1.718892822265625	0.2209307556152344	2.69925048828125	1.683041198730469	0.3435406188964844	2.67809375	1.406255950927734	0.3745237121582031	2.5446171875	1.274969024658203	0.2334333648681641	2.577040283203125	1.191466857910156	0.1953660583496094	2.68318603515625	1.173868515014648	0.1766095275878906	2.6741337890625	1.249887603759766	0.1763928833007813	2.798681396484375	1.722271179199219	0.1609540405273437	2.8463017578125	1.70935888671875	0.03752446746826172	2.9020732421875	1.440613586425781	-0.037729248046875	2.699702880859375	1.331484741210938	-0.09685739135742187	2.64186474609375	1.264125213623047	-0.04118207931518555
352	11.7	2.8058017578125	1.219936798095703	0.1633895263671875	2.785363525390625	1.399935119628906	0.1676656494140625	2.77228955078125	1.544107116699219	0.1730829467773438	2.78656640625	1.763300048828125	0.1924812469482422	2.769526123046875	1.7256083984375	0.2201835021972656	2.7010361328125	1.685122375488281	0.3416406555175781	2.67226416015625	1.406134216308594	0.3525234375	2.533800048828125	1.247431579589844	0.2469895477294922	2.572810791015625	1.158550170898438	0.2349941558837891	2.66328662109375	1.105944694519043	0.2019506378173828	2.632464111328125	1.154016311645508	0.1961222534179687	2.800729248046875	1.728342712402344	0.1594301452636719	2.85101416015625	1.708869812011719	0.03722409057617188	2.880010498046875	1.432793609619141	-0.03155719566345215	2.70466064453125	1.274381378173828	-0.06423760986328125	2.64859375	1.186895050048828	-0.04713978958129883
353	11.733333	2.80467041015625	1.219936660766602	0.1646986236572266	2.784035888671875	1.399658905029297	0.1700936737060547	2.769062744140625	1.543474304199219	0.1753253936767578	2.787922607421875	1.762077209472656	0.19439453125	2.770596435546875	1.724775695800781	0.2223372039794922	2.69929638671875	1.683703796386719	0.3417506103515625	2.659426025390625	1.406475524902344	0.3298125915527344	2.546534423828125	1.213393859863281	0.2567698364257813	2.5579169921875	1.116625053405762	0.249810302734375	2.649210693359375	1.056110725402832	0.2454468841552734	2.5321552734375	1.085379455566406	0.2271308746337891	2.800865966796875	1.726888916015625	0.1611820220947266	2.84658349609375	1.708213073730469	0.03724857330322266	2.87716162109375	1.433356719970703	-0.03422430038452148	2.725189697265625	1.256472229003906	-0.08308189392089843	2.67844189453125	1.167523834228516	-0.05201173400878906
354	11.766667	2.80337353515625	1.218491714477539	0.1655795745849609	2.78194677734375	1.398201934814453	0.1704005432128906	2.766827880859375	1.542059997558594	0.1754487457275391	2.790154541015625	1.760595275878906	0.1909091033935547	2.772880859375	1.723997436523438	0.2198287506103516	2.702972900390625	1.68428369140625	0.340579345703125	2.664239990234375	1.40673828125	0.3300198364257813	2.559352783203125	1.205645889282227	0.2670919189453125	2.57725390625	1.109643241882324	0.263630126953125	2.6602294921875	1.038003997802734	0.2609966125488281	2.56728466796875	1.074504608154297	0.2640285949707031	2.80159130859375	1.72470556640625	0.1578679351806641	2.844099853515625	1.703885986328125	0.03308597183227539	2.873281494140625	1.426915435791016	-0.03081046867370605	2.742070556640625	1.235606872558594	-0.08554216003417969	2.71841796875	1.134424530029297	-0.06901947784423829
355	11.8	2.81150341796875	1.21754719543457	0.1674873809814453	2.7848642578125	1.396252197265625	0.1696393890380859	2.76639501953125	1.53948974609375	0.1726550903320312	2.7895732421875	1.757592041015625	0.1883042449951172	2.77238427734375	1.721024169921875	0.217144760131836	2.70470703125	1.68482470703125	0.3399129638671875	2.673639892578125	1.40680517578125	0.3312391662597656	2.576321533203125	1.200981063842773	0.2733774108886719	2.592530029296875	1.105151588439941	0.2814732360839844	2.672495849609375	1.031093448638916	0.2715824584960937	2.616904052734375	1.068988777160645	0.2795931091308594	2.800971923828125	1.721815795898437	0.1552755889892578	2.84561962890625	1.698843811035156	0.03190590476989746	2.862871826171875	1.419491851806641	-0.02279432487487793	2.755935546875	1.217041061401367	-0.08734337615966797	2.7719560546875	1.113268394470215	-0.08859426879882812
356	11.833333	2.81161962890625	1.216493804931641	0.1675341949462891	2.785359375	1.395101745605469	0.1698386535644531	2.767827880859375	1.538327453613281	0.1732575988769531	2.788923828125	1.756512634277344	0.1881195678710937	2.77236181640625	1.71988330078125	0.2171774749755859	2.70701318359375	1.682197143554688	0.34061669921875	2.6833330078125	1.403636657714844	0.3336285095214844	2.5969921875	1.191686340332031	0.2815382995605469	2.613481689453125	1.095830268859863	0.2874966735839844	2.6822578125	1.011905685424805	0.2739446105957031	2.662095947265625	1.066234741210937	0.2689557800292969	2.80039306640625	1.720792175292969	0.1551176605224609	2.845660400390625	1.698216064453125	0.03201998138427734	2.87412548828125	1.419843872070313	-0.02175081443786621	2.78116943359375	1.210324111938477	-0.08464160919189453	2.80598876953125	1.108750015258789	-0.09332642364501953
357	11.866667	2.810816650390625	1.216093399047852	0.1666284332275391	2.78265576171875	1.394503326416016	0.1665207824707031	2.767134765625	1.538028930664062	0.1696307373046875	2.786786376953125	1.756473571777344	0.1840211791992188	2.770610595703125	1.719765747070312	0.2132327423095703	2.70970166015625	1.681059326171875	0.3386818542480469	2.70148828125	1.40140966796875	0.3387828063964844	2.616068603515625	1.188308517456055	0.2894999084472656	2.627512451171875	1.091662170410156	0.2951844482421875	2.688500244140625	1.005412354946136	0.2667471618652344	2.665046142578125	1.056671424865723	0.2636903381347656	2.798353271484375	1.720760681152344	0.1510133819580078	2.8449970703125	1.698164489746094	0.02837361335754394	2.88690869140625	1.420890380859375	-0.02284680366516113	2.803092041015625	1.208362274169922	-0.08879203796386718	2.82326123046875	1.106054016113281	-0.1008015747070312
358	11.9	2.80979638671875	1.216482391357422	0.1655630340576172	2.78197900390625	1.3948134765625	0.1625875396728516	2.76722314453125	1.538363464355469	0.1636993408203125	2.78524267578125	1.756727355957031	0.1794087677001953	2.769578369140625	1.719719970703125	0.2084708404541016	2.71361669921875	1.676769348144531	0.3347416381835938	2.7283232421875	1.397701904296875	0.3439112854003906	2.63814306640625	1.186912261962891	0.2938352966308594	2.639288330078125	1.089501693725586	0.2953974914550781	2.68921240234375	1.002640172958374	0.2516278991699219	2.677466552734375	1.057226455688477	0.2451400299072266	2.796845458984375	1.721349487304688	0.1460989074707031	2.846484130859375	1.698046508789063	0.02486041259765625	2.907696533203125	1.423427490234375	-0.01988888931274414	2.823180908203125	1.210652755737305	-0.08360271453857422	2.841968017578125	1.108895072937012	-0.1008480987548828
359	11.933333	2.808215087890625	1.220031707763672	0.1657866363525391	2.780713134765625	1.399629241943359	0.1622514038085938	2.766874267578125	1.544246398925781	0.1631698150634766	2.791444580078125	1.763560913085938	0.1774039001464844	2.77418115234375	1.727051086425781	0.2067588653564453	2.710749267578125	1.689781982421875	0.3324187927246094	2.74484765625	1.411982208251953	0.3623865356445313	2.656627197265625	1.198409271240234	0.3132044982910156	2.64515869140625	1.101636154174805	0.3020669860839844	2.6828681640625	1.007764935493469	0.2587022094726563	2.66868115234375	1.066612327575684	0.2512939910888672	2.80247412109375	1.727320678710937	0.1443217620849609	2.851642333984375	1.699476196289063	0.02286478042602539	2.924489013671875	1.425261260986328	-0.01908024787902832	2.844526611328125	1.20931379699707	-0.08396375274658203	2.857591796875	1.106079513549805	-0.1020027084350586
360	11.966667	2.809291259765625	1.218938186645508	0.1656956939697266	2.781886474609375	1.398242980957031	0.1614369354248047	2.7676484375	1.542592529296875	0.1614673004150391	2.788130615234375	1.762059997558594	0.1742944183349609	2.772359130859375	1.725389526367187	0.2041497344970703	2.715708984375	1.684825866699219	0.3317470703125	2.7534462890625	1.408771545410156	0.3685171508789062	2.661577880859375	1.195010299682617	0.3297306213378906	2.654900390625	1.097800636291504	0.3199442443847657	2.67922119140625	1.001106634736061	0.2737419738769531	2.671358154296875	1.064790222167969	0.2668992004394531	2.799044921875	1.725971740722656	0.1411292724609375	2.84830224609375	1.698588806152344	0.01983796882629394	2.944197021484375	1.4313876953125	-0.01766825866699219	2.868575439453125	1.213558959960938	-0.08001917266845703	2.856868896484375	1.109841934204101	-0.09497855377197266
361	12	2.80970556640625	1.218865585327148	0.1671526184082031	2.783319091796875	1.398317932128906	0.1625036315917969	2.768757568359375	1.542636962890625	0.1617754516601562	2.790076416015625	1.762122863769531	0.1729061737060547	2.773845947265625	1.725781188964844	0.2029190368652344	2.71349853515625	1.686009033203125	0.3290662841796875	2.756860107421875	1.412061309814453	0.3744366760253906	2.668760986328125	1.19662255859375	0.3361537780761719	2.689616455078125	1.10348365020752	0.3142276611328125	2.7095390625	1.00903964805603	0.2616929321289063	2.686219482421875	1.076117919921875	0.2628943481445313	2.801162841796875	1.725699645996094	0.1401652374267578	2.8510400390625	1.695745910644531	0.01973418235778809	2.955130126953125	1.431672668457031	-0.01812811851501465	2.883271484375	1.211953659057617	-0.07828058624267578	2.870962646484375	1.108723258972168	-0.09590358734130859
362	12.033333	2.809883544921875	1.220046661376953	0.1674028472900391	2.78436669921875	1.400019287109375	0.1619351196289062	2.770571044921875	1.544741577148438	0.1606428833007812	2.7907392578125	1.764912719726563	0.17027197265625	2.77479638671875	1.728595886230469	0.20065576171875	2.71701806640625	1.68720947265625	0.3278642883300781	2.75348876953125	1.414294067382813	0.3873065795898438	2.66557470703125	1.195868438720703	0.36595263671875	2.69648681640625	1.124907112121582	0.3055931396484375	2.687135986328125	1.037947608947754	0.2386441192626953	2.66628564453125	1.107438026428223	0.2645775756835937	2.801927734375	1.728254577636719	0.1376524047851563	2.853367919921875	1.693735534667969	0.01877197647094727	2.970652587890625	1.434465881347656	-0.01865145111083984	2.885966552734375	1.215912384033203	-0.06745075988769532	2.87572607421875	1.112323120117187	-0.08571855926513672
363	12.066667	2.80938818359375	1.223151062011719	0.1657780303955078	2.785131103515625	1.403708526611328	0.1604689483642578	2.7688544921875	1.548474914550781	0.1576644897460938	2.79170849609375	1.768791381835938	0.16906494140625	2.775385009765625	1.732336608886719	0.1992624053955078	2.7205390625	1.685664611816406	0.3263090515136719	2.74656787109375	1.412616546630859	0.3931289367675782	2.6528212890625	1.195934188842773	0.3730683898925781	2.706859130859375	1.119237762451172	0.3434957885742188	2.6673828125	1.042833187103271	0.27429150390625	2.6694375	1.096909057617188	0.2794187316894531	2.802394287109375	1.7321923828125	0.1360411071777344	2.853697265625	1.696052734375	0.0172484073638916	2.98566064453125	1.443054565429688	-0.01907425689697266	2.89104443359375	1.228289123535156	-0.06903501129150391	2.878142333984375	1.124266204833984	-0.08425121307373047
364	12.1	2.8106259765625	1.223478958129883	0.1659241638183594	2.78822998046875	1.404427520751953	0.1613988952636719	2.771601806640625	1.549252502441406	0.1583497314453125	2.795183349609375	1.769736938476563	0.1679181518554687	2.7783994140625	1.733603942871094	0.1983080444335938	2.72045166015625	1.684366821289062	0.3231080322265625	2.744389892578125	1.414326599121094	0.4025770568847656	2.653078857421875	1.19765771484375	0.3719463195800781	2.642525634765625	1.100532470703125	0.3598659362792969	2.67135693359375	1.03879373550415	0.2729202270507812	2.682276123046875	1.079930099487305	0.3019218444824219	2.806079833984375	1.732762329101563	0.1353300476074219	2.8595234375	1.693790649414062	0.01828223419189453	2.998868408203125	1.446307067871094	-0.0285506477355957	2.89736669921875	1.232379943847656	-0.06837918090820312	2.88215185546875	1.128522903442383	-0.08310374450683594
365	12.133333	2.8112998046875	1.220404998779297	0.1665634002685547	2.78842041015625	1.400339752197266	0.1621031951904297	2.774479736328125	1.544709533691406	0.1604157257080078	2.79500634765625	1.764429443359375	0.1676681823730469	2.77849169921875	1.728610046386719	0.1981489868164062	2.7204443359375	1.68123583984375	0.3227373657226563	2.73432373046875	1.417094665527344	0.4177119140625	2.648701416015625	1.20105012512207	0.3773075561523437	2.649229736328125	1.103594116210938	0.3677012634277343	2.672939453125	1.039396495819092	0.2817211303710938	2.6910498046875	1.087717384338379	0.3144395751953125	2.806626220703125	1.7274306640625	0.1357698059082031	2.860122802734375	1.691312072753906	0.01863075065612793	3.01724267578125	1.457408081054687	-0.03238355255126953	2.894196044921875	1.257431793212891	-0.076263916015625	2.86855029296875	1.156272338867188	-0.06118820571899414
366	12.166667	2.81163134765625	1.221464553833008	0.1660582275390625	2.7892978515625	1.401689697265625	0.1614539337158203	2.77631494140625	1.54632958984375	0.1598814697265625	2.798480224609375	1.766187438964844	0.1663837127685547	2.781813232421875	1.730536987304688	0.1970792236328125	2.725277099609375	1.685246215820313	0.3233354187011719	2.732665283203125	1.422658843994141	0.4241891479492187	2.6359912109375	1.211457412719727	0.3814774780273438	2.641112548828125	1.113798881530762	0.374372802734375	2.675446044921875	1.045956687927246	0.2948460083007812	2.68962353515625	1.099470527648926	0.3248877563476563	2.809716796875	1.728963134765625	0.1345126495361328	2.86363916015625	1.693024353027344	0.01732517051696777	3.0230908203125	1.460818054199219	-0.03613352203369141	2.89598583984375	1.263147399902344	-0.08049446105957031	2.87092919921875	1.164139663696289	-0.05374976348876953
367	12.2	2.81278369140625	1.222999176025391	0.1665272216796875	2.7888515625	1.403621002197266	0.1622505798339844	2.775037109375	1.548661010742188	0.1611596527099609	2.796878662109375	1.769280700683594	0.1673349609375	2.77989404296875	1.733569763183594	0.1980494995117187	2.72231787109375	1.691880065917969	0.3256138305664062	2.70505224609375	1.443047515869141	0.45781201171875	2.591598876953125	1.241745834350586	0.4054265747070313	2.614142822265625	1.149264694213867	0.3806210632324219	2.66821044921875	1.086638153076172	0.3075522155761719	2.670177978515625	1.155800369262695	0.3297547607421875	2.80853564453125	1.731869873046875	0.1355761413574219	2.863722900390625	1.69307275390625	0.01939673042297363	3.031287841796875	1.468192993164062	-0.04453293228149414	2.888300537109375	1.280122985839844	-0.08639860534667969	2.8608193359375	1.182207580566406	-0.056812255859375
368	12.233333	2.81271435546875	1.22431071472168	0.1680289154052734	2.78823046875	1.405184844970703	0.1633133087158203	2.772521484375	1.550289184570313	0.1611996459960937	2.799164794921875	1.770768676757812	0.1681011047363281	2.781269287109375	1.735283020019531	0.1987091522216797	2.720656494140625	1.696091674804687	0.3259649963378906	2.689287841796875	1.461215362548828	0.480346435546875	2.5645546875	1.274592559814453	0.4031599731445312	2.615116455078125	1.191396438598633	0.3878722534179688	2.70326806640625	1.138938385009766	0.3465619201660156	2.6642392578125	1.18586393737793	0.3458679809570313	2.810140380859375	1.733134765625	0.1362165832519531	2.865345703125	1.693164794921875	0.02015846252441406	3.038396240234375	1.478889404296875	-0.0645705795288086	2.888140380859375	1.294350158691406	-0.09845456695556641	2.851744140625	1.204366134643555	-0.05559042358398437
369	12.266667	2.81158251953125	1.225159820556641	0.1680061492919922	2.78627587890625	1.406427429199219	0.1620288391113281	2.7768095703125	1.552519104003906	0.161848876953125	2.799535400390625	1.774158020019531	0.1663327331542969	2.782028076171875	1.738612121582031	0.1973355255126953	2.71984228515625	1.706911743164063	0.326403076171875	2.66944482421875	1.486952056884766	0.4982603149414063	2.563283447265625	1.299232849121094	0.3974220886230469	2.611239990234375	1.217885757446289	0.3682329406738281	2.714922607421875	1.183682159423828	0.3487042846679688	2.6961044921875	1.257820098876953	0.3479995727539062	2.81142138671875	1.736245971679688	0.1348701171875	2.8684482421875	1.699342468261719	0.01821757125854492	3.052428955078125	1.496962951660156	-0.07518338012695312	2.8897890625	1.322138854980469	-0.1084376449584961	2.8596845703125	1.261264831542969	-0.02650026893615723
370	12.3	2.81216943359375	1.226414489746094	0.1680545196533203	2.786759033203125	1.407424377441406	0.1620713653564453	2.777462890625	1.553334350585938	0.1619856567382812	2.80241455078125	1.774446350097656	0.1660971374511719	2.784730712890625	1.739159118652344	0.1971880187988281	2.7241865234375	1.710732788085938	0.3275729064941406	2.671565185546875	1.506681488037109	0.5168873901367188	2.558488525390625	1.329156372070313	0.4063125915527344	2.603563720703125	1.252626831054688	0.3632432556152344	2.7102744140625	1.227540924072266	0.347348876953125	2.686599365234375	1.284082153320313	0.3454950561523438	2.81374169921875	1.736432250976562	0.1346587677001953	2.871339111328125	1.700679809570313	0.01813324546813965	3.05903515625	1.507137908935547	-0.08493299102783203	2.876484375	1.351555297851562	-0.1058576965332031	2.8474326171875	1.304440246582031	-0.01512677955627441
371	12.333333	2.81157373046875	1.227855117797852	0.1683819122314453	2.785922119140625	1.409545135498047	0.1620974578857422	2.778366943359375	1.556128356933594	0.1626473999023438	2.8044951171875	1.777970886230469	0.1673636932373047	2.786279296875	1.742586303710937	0.1983554992675781	2.72143212890625	1.717147033691406	0.3279328002929687	2.664416259765625	1.522463073730469	0.5272403564453125	2.5695390625	1.349550018310547	0.3928094482421875	2.621212158203125	1.276677215576172	0.3499199829101562	2.729756591796875	1.252670501708984	0.3472259521484375	2.703048828125	1.310716918945313	0.3345820007324219	2.81596240234375	1.739800659179688	0.1358453979492187	2.874631591796875	1.702317565917969	0.019786865234375	3.059259765625	1.51388037109375	-0.1000844573974609	2.86719970703125	1.367983276367188	-0.08424650573730469	2.7644072265625	1.356029174804688	-0.05825645446777344
372	12.366667	2.81110107421875	1.229741500854492	0.1698688812255859	2.7838134765625	1.411873718261719	0.1615427703857422	2.77559765625	1.559023254394531	0.1606627655029297	2.807904541015625	1.780983154296875	0.1651080780029297	2.7886767578125	1.746002563476563	0.1962845001220703	2.72198291015625	1.725494873046875	0.3264842529296875	2.65108203125	1.549734619140625	0.540079345703125	2.570439208984375	1.373210021972656	0.3994494323730469	2.631674560546875	1.313865539550781	0.3481727294921875	2.73930078125	1.286821319580078	0.3358287048339844	2.703567138671875	1.342117218017578	0.3366610107421875	2.8183427734375	1.742318664550781	0.1334977416992187	2.881830810546875	1.706134155273437	0.01892349052429199	3.059789794921875	1.515422668457031	-0.1099784545898437	2.85984521484375	1.383720855712891	-0.07021393585205078	2.757642333984375	1.362829803466797	-0.04579156494140625
373	12.4	2.8085546875	1.229109970092773	0.1699219360351563	2.783564208984375	1.411719024658203	0.1621483001708984	2.7758994140625	1.558995727539062	0.1612402648925781	2.80768115234375	1.781190185546875	0.1652166900634766	2.78846044921875	1.746215576171875	0.1964585723876953	2.722585693359375	1.723401306152344	0.32680224609375	2.656299560546875	1.554863098144531	0.5478233642578125	2.570218505859375	1.386445129394531	0.400370361328125	2.626935546875	1.330784942626953	0.3403780212402344	2.7328359375	1.299559417724609	0.3232395324707031	2.695157470703125	1.359602661132812	0.3196739501953125	2.818285400390625	1.742449096679688	0.1337011566162109	2.8850361328125	1.707656555175781	0.02045105361938477	3.057066162109375	1.529298645019531	-0.1323956604003906	2.859900634765625	1.397443603515625	-0.08021932983398437	2.76438623046875	1.37070849609375	-0.03952910232543945
374	12.433333	2.8076298828125	1.228996459960938	0.1698368225097656	2.78173193359375	1.411307678222656	0.1618875579833984	2.774475341796875	1.558477172851563	0.1613369140625	2.805776123046875	1.78046923828125	0.1682330780029297	2.7868564453125	1.745045471191406	0.1990778045654297	2.7213701171875	1.723132507324219	0.3296246337890625	2.659490966796875	1.571493591308594	0.5634676513671875	2.5856875	1.406467681884766	0.4061925964355469	2.649937744140625	1.364576110839844	0.3428400573730469	2.73741845703125	1.352306060791016	0.2745881652832031	2.701446533203125	1.395433380126953	0.323936279296875	2.81624462890625	1.742234130859375	0.1361322326660156	2.882031982421875	1.714701721191406	0.0204892749786377	3.065968505859375	1.54834619140625	-0.1315379638671875	2.87272900390625	1.416870056152344	-0.06633592224121093	2.780384765625	1.370757781982422	-0.03770878219604492
375	12.466667	2.80754638671875	1.228847427368164	0.1710830230712891	2.781155029296875	1.410896636962891	0.1635388641357422	2.774453369140625	1.557927856445313	0.1639434814453125	2.803482666015625	1.780049621582031	0.1677523498535156	2.784881591796875	1.744915710449219	0.1990265502929688	2.716897216796875	1.729696166992188	0.3290604248046875	2.658269287109375	1.582434265136719	0.566126708984375	2.596445068359375	1.415198181152344	0.406447509765625	2.6562841796875	1.366430297851563	0.3438742370605469	2.740370849609375	1.360294036865234	0.2708970336914063	2.703956787109375	1.396016052246094	0.3137171936035156	2.814382080078125	1.741515563964844	0.1362485046386719	2.87772119140625	1.714013427734375	0.01941598129272461	3.074315185546875	1.556460205078125	-0.1253517837524414	2.881553466796875	1.421105194091797	-0.06817564392089843	2.795612060546875	1.381473602294922	-0.01826511383056641
376	12.5	2.80483544921875	1.227647552490234	0.170314697265625	2.780135986328125	1.409391571044922	0.1629186553955078	2.776384521484375	1.556089904785156	0.1640129852294922	2.803234619140625	1.777837036132813	0.1666393890380859	2.784709228515625	1.742837646484375	0.1978683166503906	2.7153955078125	1.72751806640625	0.3266901245117187	2.66752783203125	1.588079833984375	0.56981640625	2.621544921875	1.430626953125	0.3964833679199219	2.6657607421875	1.3634833984375	0.3385787963867187	2.730047607421875	1.36701220703125	0.2479400634765625	2.684079833984375	1.379835021972656	0.2722390747070312	2.8147646484375	1.7393173828125	0.1355885772705078	2.8765859375	1.712026733398437	0.01835850715637207	3.0991787109375	1.583572937011719	-0.1153752899169922	2.909774169921875	1.439504364013672	-0.07328933715820313	2.89891796875	1.377122406005859	0.01256444263458252
377	12.533333	2.801965576171875	1.225803085327148	0.1698570556640625	2.779428466796875	1.407482757568359	0.1634530944824219	2.775583740234375	1.553872131347656	0.1648812866210937	2.80116259765625	1.775307495117187	0.1672271728515625	2.7824365234375	1.740370178222656	0.1982367401123047	2.711568115234375	1.721453491210938	0.3253766174316406	2.67277587890625	1.579468566894531	0.567958740234375	2.64100830078125	1.426704559326172	0.3880454406738281	2.697127685546875	1.370369293212891	0.3292863159179688	2.665375	1.358819000244141	0.2236078186035156	2.68159619140625	1.376957275390625	0.2622743225097656	2.813297119140625	1.73684228515625	0.1365125427246094	2.8730810546875	1.705985229492188	0.01943313407897949	3.105	1.590623901367187	-0.1089846115112305	2.922042724609375	1.438833404541016	-0.06841348266601563	2.903776123046875	1.364148223876953	0.005218491077423095
378	12.566667	2.80130224609375	1.225197402954102	0.1744298858642578	2.7787646484375	1.406483520507813	0.16806591796875	2.773526611328125	1.552521118164063	0.1688714752197266	2.796586669921875	1.773749267578125	0.1716069641113281	2.778272705078125	1.738627319335937	0.2024793090820312	2.706460205078125	1.714012756347656	0.3277383422851562	2.679512939453125	1.563117126464844	0.5657952270507812	2.660349609375	1.422885528564453	0.3749014587402344	2.7179208984375	1.374184234619141	0.3112804260253906	2.6628232421875	1.358452880859375	0.2165505828857422	2.672067138671875	1.373807922363281	0.2416099548339844	2.80913916015625	1.735556457519531	0.140899169921875	2.870037841796875	1.70660009765625	0.0242420654296875	3.093220947265625	1.574967590332031	-0.1026077346801758	2.902748046875	1.440166046142578	-0.04378587341308594	2.888011474609375	1.349969055175781	0.01036323642730713
379	12.6	2.799394287109375	1.224261901855469	0.1743915100097656	2.77783984375	1.405807678222656	0.168601318359375	2.773081787109375	1.551956298828125	0.1696280670166016	2.794391357421875	1.773509338378906	0.1721457672119141	2.776638671875	1.73822021484375	0.2032086486816406	2.706343017578125	1.707398742675781	0.3280662231445313	2.686636962890625	1.545274291992187	0.5595816040039062	2.664918701171875	1.412444458007812	0.3635425415039062	2.730352294921875	1.374421783447266	0.3001438293457031	2.65659375	1.357166168212891	0.2193043823242188	2.65991015625	1.368857116699219	0.2290869293212891	2.806973388671875	1.735391235351563	0.141302719116211	2.86464306640625	1.702142700195313	0.02404837989807129	3.091553466796875	1.571323425292969	-0.09734362030029296	2.920622802734375	1.417845153808594	-0.02513187408447266	2.85707275390625	1.339859771728516	0.009208815574645996
380	12.633333	2.800855712890625	1.220215805053711	0.17483056640625	2.776932861328125	1.400683776855469	0.1695726165771484	2.77203857421875	1.54618115234375	0.1718946075439453	2.7914638671875	1.766948425292969	0.1737947082519531	2.774305908203125	1.731733215332031	0.2049251708984375	2.70627294921875	1.701940307617188	0.3305422058105469	2.69009814453125	1.53621533203125	0.5582565307617188	2.646137451171875	1.408858703613281	0.3635588989257812	2.719713623046875	1.373495056152344	0.3087986450195312	2.6589921875	1.357372833251953	0.2181327056884766	2.66034326171875	1.369666259765625	0.2291485595703125	2.80407470703125	1.729034484863281	0.1430701751708984	2.86314453125	1.698845947265625	0.02635444641113281	3.078512451171875	1.553465454101562	-0.09653175354003907	2.89681201171875	1.409782043457031	-0.03466355895996093	2.798170654296875	1.37141976928711	-0.03399570846557617
381	12.666667	2.800300048828125	1.219925735473633	0.175088134765625	2.7763193359375	1.400471984863281	0.1706922760009766	2.770369873046875	1.545972595214844	0.1734334564208984	2.79095751953125	1.766713134765625	0.175029052734375	2.7736357421875	1.731616760253906	0.2062304534912109	2.70745166015625	1.703837524414062	0.3333458862304687	2.6832783203125	1.534376770019531	0.5576970825195312	2.64348095703125	1.404838226318359	0.3634452819824219	2.71851025390625	1.370174987792969	0.310168212890625	2.65800439453125	1.357433258056641	0.2187770843505859	2.66136279296875	1.370016265869141	0.2285863800048828	2.803348876953125	1.728680725097656	0.144333251953125	2.861619384765625	1.697052001953125	0.02754436492919922	3.08153173828125	1.558529602050781	-0.09544559478759766	2.90421142578125	1.40940869140625	-0.03341714096069336	2.79961328125	1.395014190673828	-0.04128496170043945
382	12.7	2.798479736328125	1.220164733886719	0.1747777252197266	2.7745791015625	1.400421081542969	0.1701483459472656	2.77060009765625	1.545741577148438	0.173541259765625	2.789838134765625	1.766218078613281	0.1774607543945312	2.772790283203125	1.730744995117187	0.2082557678222656	2.70639794921875	1.703262878417969	0.335058349609375	2.68037841796875	1.531398742675781	0.5567909545898437	2.6450810546875	1.399059936523438	0.3640251159667969	2.719628173828125	1.366310699462891	0.3091745300292969	2.65719482421875	1.356385925292969	0.2189512023925781	2.6583212890625	1.368907165527344	0.2280712738037109	2.80240087890625	1.728650024414062	0.1463976593017578	2.86292333984375	1.702891052246094	0.02955922508239746	3.068759521484375	1.549798889160156	-0.09930448150634766	2.896695068359375	1.399276336669922	-0.02803325653076172	2.794375732421875	1.374242309570312	-0.01919955253601074
383	12.733333	2.7975244140625	1.219577987670899	0.1743647918701172	2.7735712890625	1.39978662109375	0.1698724822998047	2.769837890625	1.545068298339844	0.1736797790527344	2.79277392578125	1.765144104003906	0.1771878509521485	2.77507861328125	1.730035095214844	0.2080151824951172	2.706421142578125	1.702014404296875	0.3334458923339844	2.67465185546875	1.532192443847656	0.5559152221679687	2.643685546875	1.398378570556641	0.3634935607910156	2.718645263671875	1.365476440429688	0.3093435974121094	2.657333251953125	1.356393402099609	0.2182989349365234	2.65955859375	1.368160766601562	0.2276332397460938	2.804756591796875	1.727315124511719	0.1462320404052734	2.8612685546875	1.697120544433594	0.02848753356933594	3.069626220703125	1.554356201171875	-0.1078108520507813	2.89919580078125	1.405706878662109	-0.02924889373779297	2.80074755859375	1.374299682617187	-0.007109368324279785
384	12.766667	2.797105712890625	1.22263703918457	0.1744898986816406	2.7726220703125	1.403724639892578	0.1721088104248047	2.768096923828125	1.549656005859375	0.1774806365966797	2.7897333984375	1.7709130859375	0.1834595794677734	2.772162109375	1.735177307128906	0.2140392913818359	2.704746337890625	1.70375390625	0.3401763916015625	2.66668212890625	1.530033081054687	0.5604088745117187	2.64542138671875	1.399459289550781	0.3630633850097656	2.721194091796875	1.363685394287109	0.311023193359375	2.654102294921875	1.350600006103515	0.2239665222167969	2.658336181640625	1.368062286376953	0.2284932098388672	2.802031494140625	1.733320007324219	0.1519384918212891	2.861200439453125	1.704117126464844	0.03449089050292969	3.057841796875	1.549997741699219	-0.1096274185180664	2.891291259765625	1.399753204345703	-0.02260738563537598	2.7989921875	1.360246948242188	0.01203041362762451
385	12.8	2.795356689453125	1.220263442993164	0.1755796508789063	2.770602783203125	1.400488677978516	0.1721416931152344	2.7681943359375	1.545828674316406	0.1775346374511719	2.78937451171875	1.766176330566406	0.1824610443115234	2.771819580078125	1.730723388671875	0.2130187835693359	2.703252685546875	1.701935913085938	0.3384190979003906	2.658284912109375	1.531849853515625	0.5585960083007813	2.645376220703125	1.39981884765625	0.3627536926269531	2.719864013671875	1.3641181640625	0.3096368408203125	2.653623046875	1.351759857177735	0.2224380950927734	2.65826513671875	1.368930847167969	0.2283611602783203	2.801795166015625	1.728609985351563	0.1513133544921875	2.86116015625	1.700999572753906	0.03425605773925781	3.05224658203125	1.548976318359375	-0.1168665466308594	2.88863427734375	1.3978447265625	-0.02872546768188476	2.812568603515625	1.359536773681641	0.03394442749023437
386	12.833333	2.795989013671875	1.221015838623047	0.1763057708740234	2.772400634765625	1.401842437744141	0.1733822631835938	2.76836767578125	1.547515930175781	0.1780990905761719	2.787932861328125	1.768512939453125	0.1841595001220703	2.770483154296875	1.732701293945313	0.2145534057617187	2.702630126953125	1.701868408203125	0.3402584533691406	2.65766796875	1.529208312988281	0.5592882690429688	2.640388671875	1.397824462890625	0.3626692810058594	2.715906494140625	1.361976226806641	0.3106860656738281	2.650459228515625	1.350789306640625	0.2224049835205078	2.655394775390625	1.368656433105469	0.2280584411621094	2.80078369140625	1.731099243164063	0.1528096923828125	2.859923095703125	1.701212707519531	0.03583166885375977	3.0509677734375	1.550744567871094	-0.1181707763671875	2.88739501953125	1.397500274658203	-0.03207940673828125	2.81125732421875	1.360165466308594	0.03150804328918457
387	12.866667	2.794146240234375	1.221423004150391	0.1763358001708984	2.770853515625	1.402333312988281	0.1744704284667969	2.768591064453125	1.548013061523438	0.1807012329101562	2.788476318359375	1.76901708984375	0.1868495483398437	2.770898193359375	1.733220092773438	0.2172005615234375	2.700447509765625	1.702151062011719	0.3414390869140625	2.64960986328125	1.529916381835938	0.5595792236328125	2.636239990234375	1.398727905273438	0.3624771118164062	2.713168212890625	1.36235595703125	0.3129519653320312	2.64925	1.351154632568359	0.2235362548828125	2.652325439453125	1.3681123046875	0.2283023529052734	2.801347412109375	1.731583374023438	0.1555181579589844	2.85826318359375	1.701453308105469	0.03747794723510742	3.04551220703125	1.552244567871094	-0.1223917083740234	2.89122119140625	1.391599487304688	-0.03262113189697265	2.814465087890625	1.358738739013672	0.03269860076904297
388	12.9	2.793375732421875	1.221406478881836	0.1773607635498047	2.76931298828125	1.402277404785156	0.1749709167480469	2.76663134765625	1.548016662597656	0.1808894958496094	2.788477294921875	1.768930786132813	0.186541259765625	2.770250732421875	1.733382202148438	0.2168323211669922	2.6965400390625	1.704215515136719	0.3396961669921875	2.64502001953125	1.533578002929687	0.5590623779296875	2.641237060546875	1.398085418701172	0.3643646240234375	2.716027099609375	1.362929443359375	0.310781005859375	2.64984521484375	1.351157562255859	0.2230511016845703	2.653309326171875	1.367542083740234	0.2292284240722656	2.801336181640625	1.731264831542969	0.1554543151855469	2.858802978515625	1.700378112792969	0.03782105255126953	3.044888427734375	1.549613647460938	-0.1221378707885742	2.88918701171875	1.389358215332031	-0.03388306427001953	2.81209619140625	1.357563598632813	0.03163311195373535
389	12.933333	2.79156396484375	1.220617782592774	0.1796703796386719	2.7680234375	1.40128564453125	0.1767366180419922	2.765677734375	1.546839233398438	0.1821992950439453	2.78977685546875	1.767149841308594	0.1895090789794922	2.771421142578125	1.731588562011719	0.2195876617431641	2.697100341796875	1.703571655273437	0.3421017761230469	2.642373291015625	1.532578369140625	0.559886962890625	2.638672607421875	1.400202514648437	0.3634652099609375	2.714630126953125	1.364270324707031	0.312355224609375	2.651787841796875	1.35171484375	0.2225033416748047	2.654165283203125	1.368510955810547	0.2291708526611328	2.80202294921875	1.729668701171875	0.1580706787109375	2.85787451171875	1.701453063964844	0.03921501159667969	3.041888916015625	1.547669616699219	-0.1195181274414062	2.888943115234375	1.386515930175781	-0.02904513549804687	2.81231884765625	1.354028564453125	0.03643268966674805
390	12.966667	2.7919560546875	1.221578887939453	0.1800918731689453	2.76927734375	1.402602386474609	0.1787624359130859	2.76652294921875	1.548299133300781	0.1849622802734375	2.78945556640625	1.769079956054687	0.1896798400878906	2.771185302734375	1.733742858886719	0.2201744079589844	2.696204345703125	1.706506591796875	0.3426770629882813	2.64151220703125	1.536241760253906	0.5614907836914063	2.635251708984375	1.398367004394531	0.3685959167480469	2.710198974609375	1.363390228271484	0.3151512451171875	2.65116845703125	1.351643524169922	0.2224817810058594	2.65572216796875	1.362859802246094	0.2335512084960938	2.802002685546875	1.731241760253906	0.158691162109375	2.857578369140625	1.699555114746094	0.04039489364624024	3.039479736328125	1.546826232910156	-0.1223837966918945	2.886622314453125	1.386601440429688	-0.02936205291748047	2.80999951171875	1.354201507568359	0.03637144470214844
391	13	2.79186669921875	1.220469314575195	0.180552734375	2.768947998046875	1.401091888427734	0.1786193695068359	2.767770751953125	1.546509338378906	0.1850656433105469	2.79075146484375	1.766791198730469	0.1917397766113281	2.77265625	1.731243591308594	0.2219290924072266	2.69637646484375	1.703859741210938	0.3432452087402344	2.639009033203125	1.53635693359375	0.5627803955078124	2.634547119140625	1.397131134033203	0.3713903503417968	2.709192626953125	1.359429046630859	0.3197671508789062	2.64721044921875	1.345483337402344	0.2296255493164062	2.6537109375	1.368753479003906	0.2381153411865234	2.803109130859375	1.729318176269531	0.1603964691162109	2.85818798828125	1.701205444335937	0.04127067947387696	3.03735595703125	1.544970153808594	-0.1201961441040039	2.88338720703125	1.387330322265625	-0.02583098411560059	2.8048017578125	1.356006561279297	0.03773225021362304
392	13.033333	2.7886748046875	1.220738174438477	0.1802419891357422	2.76622216796875	1.40180630493164	0.1790308837890625	2.764725341796875	1.54752001953125	0.18554638671875	2.788041748046875	1.768243957519531	0.1917113952636719	2.770200927734375	1.732678039550781	0.2222012481689453	2.697619384765625	1.704053833007813	0.3458420104980469	2.638444580078125	1.535793701171875	0.56507080078125	2.635234619140625	1.398163665771484	0.3719017028808594	2.70975634765625	1.360091705322266	0.3199840393066406	2.649187255859375	1.345818572998047	0.2286606140136719	2.65470947265625	1.362979187011719	0.2381626586914062	2.800048828125	1.730642150878906	0.1602181549072266	2.855725341796875	1.699402404785156	0.04183749771118164	3.037050048828125	1.546354858398437	-0.1213281478881836	2.880482666015625	1.393052520751953	-0.02291446876525879	2.80227392578125	1.355622619628906	0.03812689971923828
393	13.066667	2.78982763671875	1.221504913330078	0.1802311248779297	2.76636669921875	1.402579315185547	0.1785958709716797	2.763648193359375	1.548396789550781	0.1848310394287109	2.78963818359375	1.768924377441406	0.1929878387451172	2.770970703125	1.733327758789063	0.2230050811767578	2.6950498046875	1.704848937988281	0.3447892150878906	2.63953076171875	1.537186889648438	0.5656983642578125	2.636777099609375	1.398853942871094	0.3728067932128906	2.710403564453125	1.361499633789063	0.318985595703125	2.64815478515625	1.346804168701172	0.2287655181884766	2.65167626953125	1.367525299072266	0.2383548583984375	2.801573974609375	1.73138671875	0.1613307495117187	2.85746240234375	1.701422424316406	0.04260647201538086	3.038728515625	1.545404052734375	-0.1181731643676758	2.879799560546875	1.390428131103516	-0.02592052459716797	2.80186474609375	1.355366180419922	0.03698615646362305
394	13.1	2.789807861328125	1.221521011352539	0.1802304077148437	2.766339111328125	1.402590942382812	0.1785895233154297	2.763580322265625	1.54840576171875	0.1848038635253906	2.789427001953125	1.768947265625	0.1929274291992187	2.7707822265625	1.73334375	0.2229491577148437	2.694898681640625	1.704819396972656	0.3447427673339844	2.639588623046875	1.537057067871094	0.56562158203125	2.636770751953125	1.398752563476563	0.3727158203125	2.710229736328125	1.361376525878906	0.3186844177246094	2.64756591796875	1.346755523681641	0.2287424163818359	2.651197509765625	1.367191558837891	0.2382140350341797	2.80138720703125	1.731413269042969	0.1612768707275391	2.857316162109375	1.701505493164063	0.04256027984619141	3.038796630859375	1.545834289550781	-0.1183046112060547	2.880154541015625	1.390554443359375	-0.02608109283447266	2.802400390625	1.35534814453125	0.03696513748168945
395	13.133333	2.788302978515625	1.22112614440918	0.1808809967041016	2.76545947265625	1.402091613769531	0.1794602508544922	2.76371484375	1.547765197753906	0.1858846130371094	2.789707763671875	1.76801416015625	0.1952390747070313	2.77116455078125	1.732278015136719	0.2250806884765625	2.696841064453125	1.704065551757812	0.3477281799316406	2.637153076171875	1.535107177734375	0.5661760864257812	2.63767724609375	1.397958221435547	0.3727218017578125	2.710515625	1.360397155761719	0.318163330078125	2.64886376953125	1.346520751953125	0.2275441284179688	2.65156591796875	1.367086334228516	0.2380551452636719	2.801519775390625	1.730702270507813	0.1633526611328125	2.856561767578125	1.700672912597656	0.04440662384033203	3.03962890625	1.550251098632812	-0.1191101837158203	2.889070068359375	1.389211608886719	-0.02389630699157715	2.80966943359375	1.357192352294922	0.03861447143554687
396	13.166667	2.789338134765625	1.221882705688476	0.1805703125	2.76626513671875	1.403025024414063	0.1797920837402344	2.7651201171875	1.548826782226562	0.1870319366455078	2.78889404296875	1.769597900390625	0.1957491455078125	2.770531494140625	1.73374365234375	0.2256532287597656	2.695086181640625	1.705386535644531	0.3477728881835938	2.640618408203125	1.53617333984375	0.5677836303710937	2.641339599609375	1.398873748779297	0.3741173095703125	2.71035986328125	1.360929351806641	0.3148664855957031	2.64524169921875	1.345847808837891	0.226750732421875	2.65059228515625	1.366917999267578	0.2388441925048828	2.801258056640625	1.73225341796875	0.1640226440429688	2.855409423828125	1.699813842773438	0.04513373947143555	3.03987646484375	1.551517456054687	-0.119306266784668	2.891343505859375	1.386925201416016	-0.0263459529876709	2.81176708984375	1.356914459228516	0.03712801742553711
397	13.2	2.78902197265625	1.220890899658203	0.1810914611816406	2.76587451171875	1.401771759033203	0.1803277587890625	2.76445947265625	1.547375427246094	0.1874779205322266	2.787083984375	1.76796240234375	0.1961680297851562	2.76889599609375	1.73207080078125	0.2260188751220703	2.694322021484375	1.703759399414063	0.3484440307617188	2.640995849609375	1.534937255859375	0.5685374755859375	2.6408232421875	1.398174591064453	0.3748880310058594	2.710393798828125	1.360648223876953	0.3162417297363281	2.645821533203125	1.345530212402344	0.2279207153320313	2.64826123046875	1.366651306152344	0.2397457427978516	2.799650390625	1.730726135253906	0.1645041809082031	2.855073974609375	1.699946228027344	0.04596929931640625	3.0451962890625	1.558239074707031	-0.1171432800292969	2.89934814453125	1.389509979248047	-0.02828994369506836	2.81944287109375	1.356664886474609	0.03309033203125
398	13.233333	2.78839599609375	1.220936477661133	0.1839256744384766	2.76492626953125	1.401788696289062	0.1831227111816406	2.763144775390625	1.547413330078125	0.1899683380126953	2.7856005859375	1.768033569335937	0.1986528625488281	2.767465087890625	1.732123107910156	0.228518798828125	2.693768798828125	1.705181823730469	0.3517940063476562	2.641922607421875	1.534710998535156	0.570994140625	2.6368662109375	1.398665618896484	0.3768854064941407	2.7069345703125	1.36126123046875	0.3187440490722656	2.6460380859375	1.345766754150391	0.2279035034179688	2.647225341796875	1.366609954833984	0.2416588745117187	2.798171875	1.730806518554687	0.1669743194580078	2.853053955078125	1.700440551757813	0.04807043838500977	3.047161865234375	1.5612080078125	-0.1124953231811523	2.89183203125	1.395560211181641	-0.03453533172607422	2.814769775390625	1.362344757080078	0.03020169258117676
399	13.266667	2.788508056640625	1.221930725097656	0.1855236663818359	2.765740966796875	1.402925720214844	0.1853869018554687	2.762572998046875	1.548577026367187	0.1920288848876953	2.78539404296875	1.769152648925781	0.2023280792236328	2.767082763671875	1.733058349609375	0.2318872222900391	2.69138916015625	1.704150939941406	0.353544677734375	2.642924560546875	1.534800354003906	0.5744816894531251	2.642391357421875	1.399963287353516	0.3793862915039062	2.708653564453125	1.362441925048828	0.3169688110351562	2.645659912109375	1.345073303222656	0.2278766479492187	2.64944384765625	1.366149597167969	0.2438738555908203	2.798016357421875	1.732113403320312	0.1704280395507813	2.850768798828125	1.70136376953125	0.05061992263793946	3.050943359375	1.567914367675781	-0.1075335693359375	2.905408935546875	1.394285797119141	-0.02785106658935547	2.823887939453125	1.363561920166016	0.03255899047851563
400	13.3	2.78681005859375	1.221628372192383	0.1852811126708984	2.7649638671875	1.402815612792969	0.1855870819091797	2.763275390625	1.548524475097656	0.192852767944336	2.78554443359375	1.769319274902344	0.2016046600341797	2.767584228515625	1.733339965820313	0.2315531921386719	2.69219970703125	1.705212158203125	0.353659912109375	2.646521240234375	1.534856811523437	0.5745733642578125	2.64176953125	1.399323577880859	0.3798940734863281	2.7106533203125	1.361814025878906	0.3203050537109375	2.64416650390625	1.345263244628906	0.2335678405761719	2.64726123046875	1.3612060546875	0.2449192352294922	2.7980087890625	1.732104553222656	0.1698126068115234	2.849549072265625	1.70155810546875	0.04936181640625	3.052662353515625	1.569215698242187	-0.1061786651611328	2.901034423828125	1.399886749267578	-0.02831552124023437	2.823106689453125	1.363210388183594	0.03357802963256836
401	13.333333	2.788415283203125	1.221097732543945	0.1858822937011719	2.766311279296875	1.401935760498047	0.1864311218261719	2.7647451171875	1.547362121582031	0.1943050842285156	2.7832685546875	1.76812451171875	0.2028806915283203	2.765905517578125	1.73193701171875	0.23278564453125	2.690414306640625	1.704509521484375	0.3546834716796875	2.6430419921875	1.534245849609375	0.57468505859375	2.641486572265625	1.398829864501953	0.3803714599609375	2.709763427734375	1.3608466796875	0.3206650695800781	2.64318798828125	1.343766662597656	0.2343423919677734	2.645119384765625	1.356567901611328	0.2460293731689453	2.79637255859375	1.731161193847656	0.1711912231445313	2.8481494140625	1.701644165039062	0.05084422302246094	3.05116748046875	1.569609497070312	-0.1041611251831055	2.896135986328125	1.402661682128906	-0.029190673828125	2.819148681640625	1.363776763916016	0.03221625900268555
402	13.366667	2.78639599609375	1.220851257324219	0.1901323394775391	2.763763916015625	1.401564025878906	0.1902110290527344	2.76211767578125	1.546977355957031	0.1973885803222656	2.78076708984375	1.767643981933594	0.2062543640136719	2.763626220703125	1.731414672851562	0.2362092437744141	2.690802490234375	1.702981201171875	0.3594343872070312	2.64376416015625	1.530504272460937	0.57765673828125	2.640639892578125	1.400639556884766	0.3797022705078125	2.70925634765625	1.362291534423828	0.3206760864257813	2.6430146484375	1.345039733886719	0.2341777038574219	2.645010986328125	1.356265563964844	0.2457539367675781	2.79361474609375	1.730751403808594	0.1744041290283203	2.845835205078125	1.700690490722656	0.05443373489379883	3.048997802734375	1.57121337890625	-0.1023530349731445	2.898638916015625	1.39992333984375	-0.02791654968261719	2.819685791015625	1.367517883300781	0.03468325042724609
403	13.4	2.785928955078125	1.220251907348633	0.1906342163085938	2.763016845703125	1.400801116943359	0.1922855682373047	2.760357421875	1.546046875	0.2005315399169922	2.77782421875	1.766634094238281	0.2101100921630859	2.760694580078125	1.730260009765625	0.2398399200439453	2.68828271484375	1.702431213378906	0.36333203125	2.645427001953125	1.52957861328125	0.5818785400390625	2.64186376953125	1.399523254394531	0.3842431335449219	2.70666455078125	1.359462249755859	0.3222254333496094	2.6386298828125	1.339398071289063	0.2378436889648438	2.642052978515625	1.350662170410156	0.2513704833984375	2.791044921875	1.729919311523437	0.1782596435546875	2.843020263671875	1.699648620605469	0.05833424758911133	3.05131640625	1.574156433105469	-0.09456199645996094	2.899975341796875	1.400675964355469	-0.02812667846679687	2.82172802734375	1.367005279541016	0.03457415008544922
404	13.433333	2.786412353515625	1.22072314453125	0.1912425537109375	2.762912353515625	1.401341918945312	0.1926539459228516	2.76165478515625	1.546682373046875	0.2015412139892578	2.776992431640625	1.767633605957031	0.2103396453857422	2.760232421875	1.731170227050781	0.2402360687255859	2.68888232421875	1.702341796875	0.3642499694824219	2.645939208984375	1.530002807617187	0.583467529296875	2.64052783203125	1.400752197265625	0.38512646484375	2.70667236328125	1.361173736572266	0.3241045532226562	2.6404912109375	1.341357818603516	0.2380933990478516	2.6439033203125	1.352862091064453	0.2518650665283203	2.79055126953125	1.730909484863281	0.1785801086425781	2.844387451171875	1.700403503417969	0.05942082214355469	3.0509951171875	1.573161499023437	-0.094736083984375	2.904631591796875	1.396966156005859	-0.02377285766601563	2.82340185546875	1.369437377929688	0.03826825332641601
405	13.466667	2.784417724609375	1.219310394287109	0.1958643646240234	2.760154541015625	1.398616516113281	0.1987966613769531	2.759343505859375	1.542923034667969	0.2090409393310547	2.7749833984375	1.762474853515625	0.2160123138427734	2.758820556640625	1.726472106933594	0.2462518005371094	2.68815625	1.701803405761719	0.3704438781738281	2.64544140625	1.528551818847656	0.5866158447265625	2.64148974609375	1.399663696289063	0.3898400573730469	2.703218505859375	1.359703796386719	0.3255521240234375	2.639725341796875	1.340212280273438	0.2383642578125	2.642779541015625	1.352419036865234	0.2567556762695313	2.787850830078125	1.725758422851563	0.1844747619628906	2.8382490234375	1.698147338867187	0.06409101867675782	3.044410888671875	1.578317443847656	-0.09310353851318359	2.90697705078125	1.395976196289062	-0.02511712837219238	2.827333984375	1.371952911376953	0.03922592544555664
406	13.5	2.78283984375	1.220123672485351	0.2006320648193359	2.759	1.398981964111328	0.2013772583007812	2.758872802734375	1.542977661132813	0.2100099792480469	2.77168798828125	1.7619521484375	0.2201366424560547	2.755831298828125	1.725433959960938	0.2496762542724609	2.686585693359375	1.698029296875	0.3736056823730469	2.647935791015625	1.525555725097656	0.59011669921875	2.640486083984375	1.398462921142578	0.3930856018066406	2.69790380859375	1.359042144775391	0.3250095520019531	2.6354033203125	1.339603149414063	0.2374906921386719	2.637259765625	1.350136566162109	0.2599935913085937	2.7851728515625	1.725951477050781	0.1882630615234375	2.83705517578125	1.702943420410156	0.06796825408935547	3.0381142578125	1.575854614257812	-0.08863729858398438	2.91062353515625	1.387007843017578	-0.02144841766357422	2.826579833984375	1.381766815185547	0.04104644012451172
407	13.533333	2.782866455078125	1.220790573120117	0.2011069641113281	2.759050048828125	1.399890777587891	0.2020682373046875	2.75885498046875	1.544065734863281	0.2108841705322266	2.7712373046875	1.763337585449219	0.2213837432861328	2.75521826171875	1.726707153320313	0.250806396484375	2.685769775390625	1.698755493164062	0.3747225341796875	2.649100830078125	1.525582397460937	0.5914952392578126	2.64177294921875	1.398552642822266	0.394051025390625	2.699002685546875	1.358150360107422	0.326208740234375	2.63602294921875	1.339751770019531	0.2386285400390625	2.639909912109375	1.351329162597656	0.2606318359375	2.78502294921875	1.727352661132812	0.1895179290771484	2.838916015625	1.704077026367187	0.06996697235107421	3.041132568359375	1.576269714355469	-0.08524027252197265	2.913845458984375	1.386006317138672	-0.02060297966003418	2.828791015625	1.380034149169922	0.04067858123779297
408	13.566667	2.782358154296875	1.221063354492188	0.2017514801025391	2.758283447265625	1.400232635498047	0.2031047210693359	2.75784375	1.544472839355469	0.2122186431884766	2.769654541015625	1.763857482910156	0.2236610412597656	2.753763427734375	1.727034973144531	0.2529619598388672	2.68487548828125	1.698444396972656	0.3771433410644531	2.6497158203125	1.524778259277344	0.5939820556640625	2.642009033203125	1.398640228271484	0.3958191833496094	2.698253662109375	1.357852111816406	0.3273055725097656	2.632504638671875	1.339157989501953	0.2417672882080078	2.637340087890625	1.350970672607422	0.2626815795898437	2.78350390625	1.728027770996094	0.1916028900146484	2.837352783203125	1.704642150878906	0.07196701049804688	3.040682861328125	1.576800231933594	-0.08205779266357421	2.914257080078125	1.385118011474609	-0.01944376564025879	2.828679443359375	1.378072204589844	0.04109647750854492
409	13.6	2.78181640625	1.221605941772461	0.2027578430175781	2.75721142578125	1.400708068847656	0.2042037353515625	2.756213623046875	1.544910400390625	0.2139229736328125	2.769587646484375	1.764128540039062	0.2268691864013672	2.75320751953125	1.727238891601563	0.2558166046142578	2.68397509765625	1.698375244140625	0.3797483215332031	2.650242431640625	1.52304638671875	0.5954840698242188	2.640385986328125	1.398883666992188	0.3961636962890625	2.699198486328125	1.358406158447266	0.3296466979980469	2.634433837890625	1.340107574462891	0.2432718048095703	2.637997802734375	1.350946685791016	0.2630308837890625	2.7834013671875	1.728400329589844	0.1946800231933594	2.83705322265625	1.704953308105469	0.07496324920654297	3.03696044921875	1.577970947265625	-0.08418435668945312	2.91573095703125	1.383511352539063	-0.01985354804992676	2.8299345703125	1.378444488525391	0.04058019256591797
410	13.633333	2.781006591796875	1.220829620361328	0.2056624603271484	2.75668017578125	1.399935668945313	0.20746240234375	2.7559501953125	1.544101440429688	0.2173815307617188	2.769474609375	1.763370178222656	0.2285594635009766	2.75351953125	1.726694763183594	0.2579979858398437	2.6845166015625	1.698205200195313	0.3821153259277344	2.6481474609375	1.523008972167969	0.5974685058593751	2.643761474609375	1.400354156494141	0.3970690002441406	2.69927099609375	1.357978424072266	0.3289396667480469	2.63358642578125	1.339385467529297	0.2433492736816406	2.63700390625	1.356368377685547	0.2639171447753906	2.782827392578125	1.727418640136719	0.1964379119873047	2.83410986328125	1.704537109375	0.07560359191894531	3.035439208984375	1.579364074707031	-0.08309693908691407	2.921782470703125	1.381392944335937	-0.01586675643920898	2.833996826171875	1.378693634033203	0.04176604080200196
411	13.666667	2.780707763671875	1.223885848999023	0.2064628143310547	2.7565537109375	1.403586730957031	0.2088864135742187	2.7562861328125	1.548205871582031	0.2189200439453125	2.771055908203125	1.768023010253906	0.2314297485351562	2.75503662109375	1.731128601074219	0.2608258666992188	2.6862529296875	1.699406433105469	0.3848179626464844	2.64648974609375	1.522045043945313	0.5989525146484375	2.63836376953125	1.397593475341797	0.3989019775390625	2.698036376953125	1.359408447265625	0.3313727111816406	2.635308837890625	1.340519592285156	0.2432221832275391	2.638095458984375	1.356506317138672	0.2640936584472656	2.78407275390625	1.732092651367187	0.1989014434814453	2.835857666015625	1.709656982421875	0.07773121643066407	3.035009521484375	1.580336669921875	-0.08201809692382812	2.92377001953125	1.379762084960938	-0.01579187774658203	2.835107421875	1.376510925292969	0.04107383728027344
412	13.7	2.78133154296875	1.224082244873047	0.2077041625976563	2.757310546875	1.403964599609375	0.2107383880615234	2.756927490234375	1.548688537597656	0.2212271728515625	2.76822216796875	1.768843200683594	0.2350366363525391	2.752711669921875	1.731497802734375	0.2642154235839844	2.6851044921875	1.698456909179688	0.3886701354980469	2.652880126953125	1.516483337402344	0.6005385131835937	2.638711669921875	1.393030456542969	0.3999439086914062	2.69758935546875	1.357099395751953	0.3303766174316407	2.633446044921875	1.339684631347656	0.2428139190673828	2.63722509765625	1.355509429931641	0.2640336303710937	2.781880859375	1.733275817871094	0.2022999420166016	2.83287451171875	1.709646301269531	0.08088199615478515	3.0359130859375	1.582627563476563	-0.07628546905517578	2.9258037109375	1.378998657226562	-0.01704584884643555	2.837585693359375	1.376405792236328	0.0407227668762207
413	13.733333	2.780980224609375	1.223440078735352	0.2074478149414062	2.75719287109375	1.403164337158203	0.2104850463867187	2.757199951171875	1.547735290527344	0.2210184173583984	2.768913330078125	1.767653015136719	0.2346041564941406	2.753463134765625	1.730395080566406	0.2638385314941406	2.68555029296875	1.697589172363281	0.3880134582519531	2.652578857421875	1.51668408203125	0.6002963256835937	2.638827392578125	1.393002838134766	0.4001002807617188	2.699197509765625	1.357765625	0.3316079711914062	2.636292724609375	1.340898498535156	0.2431861419677734	2.637046630859375	1.355442749023438	0.2641782531738281	2.782375	1.732074279785156	0.2018778991699219	2.83253271484375	1.709645263671875	0.08003688049316406	3.036362060546875	1.582584045410156	-0.07552507781982422	2.923828369140625	1.38033056640625	-0.01713041496276856	2.835741943359375	1.376959045410156	0.04059978485107422
414	13.766667	2.780685302734375	1.221903732299805	0.2073033599853516	2.75655615234375	1.401013458251953	0.2103224639892578	2.7560771484375	1.545100952148438	0.2212648773193359	2.7681953125	1.764252197265625	0.2357211608886719	2.752437255859375	1.727043762207031	0.2645884094238281	2.685706787109375	1.695749938964844	0.3892655944824219	2.657809326171875	1.515023803710938	0.6012739257812501	2.642616943359375	1.393163665771484	0.4009275512695312	2.70120263671875	1.360082916259766	0.3302783508300781	2.636277587890625	1.345045745849609	0.2434242095947266	2.638903076171875	1.356625823974609	0.26464990234375	2.7818154296875	1.728869262695313	0.2030873718261719	2.83468115234375	1.709475524902344	0.08233053588867187	3.03198193359375	1.577579528808594	-0.07596551513671874	2.93036767578125	1.373940948486328	-0.006452232360839844	2.839004638671875	1.375770233154297	0.04535380554199218
415	13.8	2.78181103515625	1.220768905639648	0.2075078277587891	2.7578330078125	1.400112396240234	0.2107379150390625	2.757578857421875	1.544363403320312	0.2218054656982422	2.76894189453125	1.7638759765625	0.2353510589599609	2.753366943359375	1.726685119628906	0.2644411010742188	2.685758056640625	1.696651489257813	0.3891553955078125	2.6547548828125	1.51537646484375	0.6007037353515625	2.640541259765625	1.393423492431641	0.400013916015625	2.700155517578125	1.359427215576172	0.3305085144042968	2.63560400390625	1.344168792724609	0.2432513275146484	2.637150146484375	1.355449981689453	0.2639249267578125	2.782634033203125	1.728366821289062	0.2027930603027344	2.834685546875	1.709042724609375	0.08149748229980469	3.037191162109375	1.581387023925781	-0.07429475402832031	2.92140234375	1.379891571044922	-0.02181911468505859	2.835881591796875	1.376287139892578	0.03928580856323242
416	13.833333	2.781387939453125	1.222291275024414	0.2072688598632813	2.7577109375	1.401901184082031	0.2113272552490234	2.7577734375	1.546305114746094	0.2229131469726562	2.770247802734375	1.765999755859375	0.2372796783447266	2.754656982421875	1.728715209960938	0.2663546752929687	2.688018310546875	1.695890502929688	0.3911126098632812	2.657952880859375	1.513790710449219	0.6025831909179687	2.641293701171875	1.393229797363281	0.400875244140625	2.7008623046875	1.359172271728516	0.3311780090332031	2.63580712890625	1.345019226074219	0.2439250335693359	2.6368701171875	1.356390441894531	0.2644077453613281	2.783595947265625	1.730511291503906	0.2044547271728516	2.834436279296875	1.709576477050781	0.0827178726196289	3.035328125	1.581157165527344	-0.07521920776367187	2.925171630859375	1.377121063232422	-0.01911796188354492	2.83823681640625	1.376332244873047	0.04031172561645508
417	13.866667	2.782062744140625	1.22199658203125	0.2074438629150391	2.75897216796875	1.401789184570313	0.2111639556884766	2.759394775390625	1.546282165527344	0.2226129608154297	2.771381591796875	1.766114807128906	0.2371169128417969	2.755692626953125	1.728772277832031	0.2661107482910156	2.68810791015625	1.695579406738281	0.3903528137207031	2.657624267578125	1.513860595703125	0.6022926635742187	2.64499462890625	1.393498931884766	0.4000247802734375	2.70360498046875	1.36037890625	0.3290013427734375	2.636576416015625	1.344944763183594	0.2433998260498047	2.637317626953125	1.355218811035156	0.2637911071777344	2.7849853515625	1.730641845703125	0.2043385925292969	2.836195556640625	1.709515808105469	0.08271047973632813	3.038678955078125	1.581190063476563	-0.07354227447509766	2.924583740234375	1.3790458984375	-0.01791624259948731	2.837227294921875	1.376590026855469	0.04094833755493164
418	13.9	2.780690185546875	1.220497848510742	0.2067677154541016	2.757695068359375	1.399926055908203	0.2099412689208984	2.75827001953125	1.544169311523437	0.2206256408691406	2.77206884765625	1.76339453125	0.2356049194335937	2.756270751953125	1.726181274414063	0.2645245361328125	2.689498779296875	1.693390075683594	0.3889533081054687	2.657045166015625	1.514264892578125	0.6020184326171875	2.644207275390625	1.393940032958984	0.4003235778808594	2.70213623046875	1.359337951660156	0.3297345275878906	2.63655322265625	1.344329193115234	0.2432404327392578	2.638153076171875	1.355601470947266	0.2643963012695312	2.7851826171875	1.727975769042969	0.2027309875488281	2.83707958984375	1.709173950195312	0.08132321929931641	3.039693115234375	1.581981567382813	-0.07457839202880859	2.9240654296875	1.380959808349609	-0.02023065757751465	2.837765380859375	1.376134002685547	0.03963796234130859
419	13.933333	2.782151123046875	1.220668518066406	0.2068939056396484	2.760099609375	1.400042938232422	0.2101820068359375	2.761246337890625	1.544122863769531	0.2211927795410156	2.773492919921875	1.7633173828125	0.2348990173339844	2.75794873046875	1.726197326660156	0.2639957580566406	2.690503662109375	1.6943525390625	0.3881494750976562	2.661136474609375	1.515294921875	0.6013751831054688	2.64316015625	1.393618682861328	0.401144775390625	2.703126953125	1.359664398193359	0.3320852966308594	2.639813232421875	1.344661163330078	0.2440426330566406	2.63903857421875	1.355719940185547	0.2651781921386719	2.786864501953125	1.727834655761719	0.202270034790039	2.837564208984375	1.709249328613281	0.08046047973632812	3.037487060546875	1.580826721191406	-0.07740617370605468	2.924864501953125	1.380280517578125	-0.01637566375732422	2.83727587890625	1.376663146972656	0.04150120162963867
420	13.966667	2.782121337890625	1.22044255065918	0.2068713836669922	2.760604736328125	1.39981884765625	0.2102289428710938	2.7622255859375	1.543832336425781	0.2214043426513672	2.772862060546875	1.763002868652344	0.2356314239501953	2.757497802734375	1.725720275878906	0.2645870971679687	2.68999755859375	1.692760070800781	0.3883618774414063	2.660466552734375	1.51277099609375	0.6006539916992187	2.646225341796875	1.390379547119141	0.4006527099609375	2.703237060546875	1.353440277099609	0.3306754455566406	2.638167236328125	1.344413635253906	0.2431453704833984	2.6401298828125	1.355886505126953	0.2641020202636719	2.7865830078125	1.727701721191406	0.2029765777587891	2.837514404296875	1.709458923339844	0.08126140594482421	3.03437646484375	1.577693115234375	-0.07751943969726563	2.92586669921875	1.375747619628906	-0.0140166654586792	2.83673876953125	1.375822570800781	0.04151090621948242
421	14	2.783993896484375	1.220264114379883	0.2070263061523437	2.762268798828125	1.399789581298828	0.2103440399169922	2.763876708984375	1.54394384765625	0.2214874572753906	2.773799560546875	1.763374084472656	0.2354643096923828	2.75835791015625	1.726053955078125	0.2644113464355469	2.690361572265625	1.693574584960937	0.3882030334472656	2.66208740234375	1.511927124023438	0.599603759765625	2.64153271484375	1.389176177978516	0.4001095275878906	2.70193505859375	1.356935607910156	0.3305258483886719	2.636814453125	1.344736877441406	0.2432881011962891	2.638098876953125	1.355622894287109	0.2631437683105469	2.78783056640625	1.728031433105469	0.2029130401611328	2.8395986328125	1.709665466308594	0.08143054199218749	3.0396103515625	1.580847229003906	-0.07631748962402343	2.9244951171875	1.381340179443359	-0.0159659309387207	2.83685498046875	1.377388000488281	0.0419281005859375
422	14.033333	2.78248583984375	1.219567855834961	0.2065325927734375	2.76134375	1.399242095947266	0.2090214538574219	2.763366455078125	1.543503173828125	0.2193649597167969	2.775751708984375	1.762826049804687	0.234283935546875	2.75988037109375	1.725545043945313	0.2630794372558594	2.693074951171875	1.692741394042969	0.3874939270019531	2.65989697265625	1.513066833496094	0.5999993286132812	2.64439208984375	1.388950775146484	0.4007933654785156	2.703140869140625	1.3561865234375	0.3299996948242188	2.6368857421875	1.344610809326172	0.2434847259521484	2.63811328125	1.355639953613281	0.2638060607910157	2.7893974609375	1.727454406738281	0.2015729217529297	2.843390869140625	1.710323669433594	0.08082798767089844	3.045944580078125	1.584008239746094	-0.07588368225097657	2.92953857421875	1.3832060546875	-0.0223493537902832	2.843262939453125	1.378105163574219	0.03753919219970703
423	14.066667	2.7826962890625	1.219621917724609	0.2065492858886719	2.761642578125	1.399216064453125	0.2090619964599609	2.763738037109375	1.543402465820312	0.2194302520751953	2.776158935546875	1.762604125976563	0.2344931030273437	2.760275634765625	1.725325805664062	0.2632431030273438	2.693396240234375	1.6924638671875	0.3875188903808593	2.65984130859375	1.512662902832031	0.5996749267578125	2.644442626953125	1.388864227294922	0.4004006652832031	2.7033857421875	1.3561796875	0.3297986450195313	2.637163330078125	1.344866760253906	0.2432923431396484	2.639976318359375	1.356513793945312	0.2633363647460937	2.78980322265625	1.727268798828125	0.2017801513671875	2.843845947265625	1.710268432617188	0.08111175537109375	3.046245849609375	1.584935180664063	-0.07632830810546876	2.930630859375	1.383780487060547	-0.02292687034606933	2.84483056640625	1.378597991943359	0.03754318618774414
424	14.1	2.78555419921875	1.220948272705078	0.2067308197021484	2.76421533203125	1.400689575195313	0.2090523986816406	2.766015625	1.545019775390625	0.2194504241943359	2.775815673828125	1.764549133300781	0.2348183135986328	2.76055322265625	1.726994201660156	0.2636286010742188	2.69420947265625	1.692644348144531	0.3879545593261719	2.663402587890625	1.512255554199219	0.6003904418945313	2.64431298828125	1.389192687988281	0.4007085571289062	2.704543212890625	1.35675634765625	0.3309510498046875	2.64062744140625	1.344842864990234	0.2426726531982422	2.643162353515625	1.356310150146484	0.2634273681640625	2.789715087890625	1.729403564453125	0.2019338531494141	2.841099365234375	1.710827270507812	0.08019691467285156	3.04806982421875	1.585483520507812	-0.07170191192626953	2.92912744140625	1.384927459716797	-0.02248133659362793	2.84347265625	1.375642272949219	0.03788306427001953
425	14.133333	2.784021240234375	1.220360122680664	0.2065914764404297	2.763667724609375	1.399884521484375	0.2086884613037109	2.765922119140625	1.543963073730469	0.2187952117919922	2.77719091796875	1.762974365234375	0.2347560272216797	2.761251953125	1.725548767089844	0.2632088623046875	2.690088623046875	1.692025085449219	0.3847538757324219	2.66000732421875	1.514155700683594	0.59873486328125	2.642228759765625	1.389706573486328	0.4003028869628906	2.70352294921875	1.357738891601562	0.33151318359375	2.64078515625	1.345147979736328	0.2427344970703125	2.642170654296875	1.356158081054688	0.2633581237792968	2.791261962890625	1.727854248046875	0.2020577087402344	2.84212158203125	1.709829956054687	0.08028546905517578	3.04709326171875	1.583305541992188	-0.07235909271240235	2.9292138671875	1.383049713134766	-0.0214985466003418	2.843356689453125	1.375239929199219	0.03845012283325195
426	14.166667	2.78579736328125	1.22101823425293	0.2070051422119141	2.764272216796875	1.40037841796875	0.2090931549072266	2.765944580078125	1.544449340820313	0.2191072692871094	2.774836181640625	1.763600158691406	0.2341669311523437	2.75977099609375	1.726093688964844	0.2629740600585938	2.694359619140625	1.692702026367187	0.3877188110351563	2.660450439453125	1.512866943359375	0.5994166259765625	2.64356640625	1.389910461425781	0.4000206298828125	2.707218505859375	1.358043029785156	0.3333802185058594	2.64540576171875	1.346645935058594	0.2438153228759766	2.64208935546875	1.356145477294922	0.2631411743164063	2.78883544921875	1.728540466308594	0.2013847961425781	2.841049072265625	1.709911193847656	0.08030055236816407	3.0448046875	1.584004760742188	-0.07438836669921875	2.933826904296875	1.381976196289062	-0.0157713737487793	2.845327880859375	1.376547027587891	0.04045495223999023
427	14.2	2.78611572265625	1.22094465637207	0.2065744018554687	2.7658486328125	1.400673065185547	0.2089380493164062	2.768650634765625	1.544888366699219	0.2192006072998047	2.77612353515625	1.76437109375	0.2341753997802734	2.761110595703125	1.726745422363281	0.262960205078125	2.694322509765625	1.69209814453125	0.3868381958007813	2.66483203125	1.513233520507812	0.6004694213867188	2.64525244140625	1.390370910644531	0.4009192504882813	2.704930908203125	1.358055755615234	0.3307351684570313	2.6407294921875	1.346016387939453	0.2427838439941406	2.64314404296875	1.35629736328125	0.263758056640625	2.790537109375	1.729332946777344	0.2014553833007812	2.84309716796875	1.7103916015625	0.08038805389404297	3.046488037109375	1.583936462402344	-0.07498297119140625	2.935158203125	1.381843139648438	-0.0160618839263916	2.846151611328125	1.376988342285156	0.03965645980834961
428	14.233333	2.78599267578125	1.220571502685547	0.2063691711425781	2.76543359375	1.400265838623047	0.2087896881103516	2.767833251953125	1.54447265625	0.2192696533203125	2.776130615234375	1.763950988769531	0.2338669281005859	2.76086376953125	1.726439147949219	0.2626666259765625	2.69413232421875	1.692996459960938	0.3869055786132812	2.6645615234375	1.514070251464844	0.6004739379882813	2.646200927734375	1.390555145263672	0.4012111511230469	2.70553466796875	1.358056640625	0.3308196716308594	2.641677001953125	1.345252990722656	0.2427261352539062	2.6451923828125	1.356566711425781	0.2641472778320312	2.790522216796875	1.728794860839844	0.2012637481689453	2.844051513671875	1.710263000488281	0.08055840301513671	3.051108154296875	1.584819213867187	-0.07073676300048828	2.934728271484375	1.382980224609375	-0.02149808692932129	2.84844921875	1.376518402099609	0.03820465469360351
429	14.266667	2.78589990234375	1.220909683227539	0.2066390991210937	2.765356201171875	1.400618957519531	0.2091749114990234	2.767763427734375	1.544831665039063	0.2197328186035156	2.776247802734375	1.764342163085937	0.2340050811767578	2.76096875	1.726881713867187	0.2628721313476562	2.692873779296875	1.692922424316406	0.38624169921875	2.663117919921875	1.514117797851563	0.5999158935546876	2.6454677734375	1.390081939697266	0.4008899841308594	2.706245849609375	1.358351837158203	0.3313747253417968	2.642634521484375	1.346188568115234	0.2430015258789062	2.646198486328125	1.356696838378906	0.2636206665039063	2.79058984375	1.729124084472656	0.2014409790039063	2.84273876953125	1.710089782714844	0.08019876098632812	3.048323486328125	1.584275146484375	-0.0728297348022461	2.9342900390625	1.382187377929688	-0.01922259902954102	2.84686572265625	1.376060943603516	0.03884203338623047
430	14.3	2.78771826171875	1.220432144165039	0.2065526885986328	2.76601318359375	1.399928314208984	0.2094286499023437	2.767577880859375	1.544099914550781	0.2199301300048828	2.77747509765625	1.763452209472656	0.234392578125	2.7622578125	1.72605810546875	0.2633446044921875	2.695414306640625	1.693518432617187	0.3877105102539062	2.664181884765625	1.513897766113281	0.6003430786132813	2.64734033203125	1.390479370117188	0.400972412109375	2.705821533203125	1.357506286621094	0.3301317138671875	2.639813720703125	1.345094024658203	0.2436235198974609	2.646191162109375	1.356700866699219	0.2640472717285156	2.791296630859375	1.728207824707031	0.2016623077392578	2.84283935546875	1.709000244140625	0.08024565887451172	3.049080322265625	1.585294799804688	-0.07340875244140625	2.94101123046875	1.381010101318359	-0.01630183219909668	2.851982177734375	1.376987457275391	0.03938495254516602
431	14.333333	2.788579833984375	1.220413284301758	0.2066102752685547	2.767241455078125	1.400018920898437	0.2092588195800781	2.76914208984375	1.544225219726562	0.2199057922363281	2.77793896484375	1.763754699707031	0.2335065307617188	2.762331787109375	1.726425048828125	0.2623630676269531	2.692954345703125	1.6930205078125	0.3851596069335937	2.662838134765625	1.514738220214844	0.5992006225585937	2.645595703125	1.38964111328125	0.4008184204101563	2.70635009765625	1.357555328369141	0.3314527587890625	2.642799072265625	1.345003967285156	0.2430973510742188	2.644150634765625	1.35643994140625	0.2637312316894531	2.792496337890625	1.728399291992187	0.2011916656494141	2.8461494140625	1.709837341308594	0.08054145050048828	3.051236083984375	1.583796020507813	-0.07294028472900391	2.9389873046875	1.380704864501953	-0.01941274833679199	2.851545166015625	1.375619018554687	0.03871554946899414
432	14.366667	2.789189697265625	1.220112777709961	0.2070296478271484	2.768041259765625	1.399710113525391	0.2096069793701172	2.770197998046875	1.543884826660156	0.2202903594970703	2.78052490234375	1.763271484375	0.234484619140625	2.7647099609375	1.725976135253906	0.26325732421875	2.694972900390625	1.693104248046875	0.3859639282226562	2.663236328125	1.514870178222656	0.5997467041015625	2.646081787109375	1.390468536376953	0.4009686584472656	2.70668310546875	1.357854309082031	0.331739990234375	2.642692626953125	1.345454467773437	0.2437048492431641	2.64720556640625	1.356827728271484	0.2639822998046875	2.794784912109375	1.727913391113281	0.2020538787841797	2.847359619140625	1.709890380859375	0.08087411499023438	3.05281103515625	1.584770202636719	-0.07278071594238281	2.939283935546875	1.382068695068359	-0.02067645645141601	2.85197021484375	1.377246215820312	0.03763409042358398
433	14.4	2.789753662109375	1.220841979980469	0.2079717712402344	2.767962646484375	1.400810729980469	0.2107747955322266	2.76945361328125	1.545327026367187	0.2218066101074219	2.779127685546875	1.765361022949219	0.2348646850585938	2.7634560546875	1.728073852539063	0.2639378967285156	2.6945732421875	1.693949340820312	0.3872083740234375	2.663171630859375	1.514275390625	0.6007461547851562	2.645394287109375	1.390054046630859	0.4012212829589843	2.7065625	1.357669464111328	0.332041748046875	2.6426025390625	1.345505340576172	0.2436141662597656	2.644180419921875	1.356436096191406	0.2638377685546875	2.79346728515625	1.729791748046875	0.2025082550048828	2.846059326171875	1.710198974609375	0.08121571350097656	3.04845166015625	1.583680297851563	-0.07661288452148438	2.9476298828125	1.373198760986328	-0.0265620231628418	2.86024462890625	1.373293365478516	0.03230797958374024
434	14.433333	2.78979150390625	1.220842468261719	0.2079809112548828	2.7680068359375	1.400803161621094	0.2107780456542969	2.769495361328125	1.54531298828125	0.2218019866943359	2.779085205078125	1.765343505859375	0.2347994384765625	2.763425048828125	1.728060363769531	0.2638797912597656	2.694608154296875	1.693930236816406	0.38717724609375	2.6636796875	1.514279541015625	0.6007857055664062	2.6458251953125	1.390032104492188	0.4012976379394531	2.706999755859375	1.357738647460937	0.3320877990722656	2.642701416015625	1.345608093261719	0.2439079895019531	2.6450166015625	1.356495483398438	0.2639059143066406	2.793441162109375	1.729772338867188	0.2024560852050781	2.846147216796875	1.710134521484375	0.08122763824462891	3.04898779296875	1.583559936523438	-0.07595417785644532	2.94804248046875	1.373185638427734	-0.02575736045837402	2.8606728515625	1.373505035400391	0.03312626647949219
435	14.466667	2.78979052734375	1.2208427734375	0.2079824523925781	2.768003662109375	1.400803100585938	0.2107794952392578	2.76948828125	1.54531298828125	0.2218023376464844	2.77906640625	1.765344055175781	0.2347968139648438	2.763407470703125	1.728060546875	0.2638772888183594	2.694587646484375	1.693928466796875	0.387172607421875	2.66365673828125	1.514274291992188	0.6007775268554687	2.6458134765625	1.390033233642578	0.4012846374511719	2.706988037109375	1.357748107910156	0.3320711364746094	2.642681640625	1.345627380371094	0.2438959808349609	2.645004638671875	1.356522094726563	0.2638894958496094	2.793425048828125	1.729773193359375	0.2024544067382812	2.84614306640625	1.710136474609375	0.08123091888427734	3.049027587890625	1.583578918457031	-0.07590765380859375	2.94809228515625	1.373200103759766	-0.0257103214263916	2.860724853515625	1.373524169921875	0.03317635345458984
436	14.5	2.788725830078125	1.221269271850586	0.2071103973388672	2.767001220703125	1.401422607421875	0.2103100433349609	2.768451416015625	1.546061950683594	0.2216421356201172	2.78020751953125	1.766142578125	0.2358916778564453	2.764043701171875	1.728822448730469	0.2647379150390625	2.693373046875	1.694421264648438	0.3870878601074219	2.66120654296875	1.515012878417969	0.601105224609375	2.646121826171875	1.389879821777344	0.40164892578125	2.70717919921875	1.358059326171875	0.3319725646972656	2.64248974609375	1.346276123046875	0.2438879547119141	2.646023193359375	1.356686767578125	0.2639175109863282	2.79434765625	1.730567443847656	0.2033762054443359	2.84764892578125	1.710662536621094	0.08229640960693359	3.05303662109375	1.584159729003906	-0.0721600112915039	2.94421826171875	1.377836242675781	-0.0204292049407959	2.855216796875	1.377589538574219	0.03616476821899414
437	14.533333	2.78990087890625	1.220970001220703	0.2072516937255859	2.767603515625	1.400630462646484	0.2109253997802734	2.7687431640625	1.544932434082031	0.2223947143554688	2.778436767578125	1.764741149902344	0.2344967498779297	2.762617431640625	1.727638977050781	0.2636189880371094	2.693021240234375	1.697915466308594	0.3874116821289063	2.658607177734375	1.517200073242188	0.5991329956054687	2.64655078125	1.390357757568359	0.4011868286132813	2.70712060546875	1.358064331054687	0.3316137390136719	2.642663818359375	1.345469787597656	0.2437810974121094	2.64516162109375	1.35656787109375	0.2640330200195313	2.79290966796875	1.7290654296875	0.2024162750244141	2.846519775390625	1.71002294921875	0.081668701171875	3.052748779296875	1.585297607421875	-0.0719094009399414	2.95212939453125	1.375787261962891	-0.01889932823181152	2.863011962890625	1.377608734130859	0.03703510665893555
438	14.566667	2.790521240234375	1.222785598754883	0.2072655792236328	2.767202880859375	1.402806701660156	0.2113655548095703	2.767272705078125	1.547462951660156	0.2234177398681641	2.77774609375	1.767744995117188	0.2371429748535156	2.761574462890625	1.730399841308594	0.2659924621582031	2.69050439453125	1.699197631835938	0.3890473327636719	2.660093505859375	1.515732666015625	0.6000330200195313	2.64309814453125	1.389933654785156	0.4010196228027344	2.706823486328125	1.358735137939453	0.333417724609375	2.64439990234375	1.346339813232422	0.243732666015625	2.647263671875	1.356837341308594	0.2633320617675781	2.7923125	1.732141052246094	0.2048114624023437	2.844153564453125	1.7115380859375	0.08314692687988282	3.05262451171875	1.589104187011719	-0.07070463562011718	2.953034423828125	1.377802551269531	-0.0199737434387207	2.8636015625	1.378407867431641	0.03602549362182617
439	14.6	2.789543212890625	1.222635055541992	0.2074298248291016	2.767775634765625	1.402942840576172	0.2112652740478516	2.76921337890625	1.547679748535156	0.2230912628173828	2.780421875	1.768158081054688	0.2345920104980469	2.7643642578125	1.731124755859375	0.2639437255859375	2.6937158203125	1.697909790039063	0.3867961120605469	2.661734619140625	1.515159973144531	0.598347412109375	2.64497216796875	1.389878692626953	0.3988553771972656	2.709443115234375	1.358243865966797	0.3321009826660156	2.64586279296875	1.346327362060547	0.2431020355224609	2.64519384765625	1.356550476074219	0.2612958068847656	2.79464013671875	1.732182250976563	0.2024807586669922	2.84628564453125	1.710646423339844	0.08082476043701171	3.056699462890625	1.588252624511719	-0.07064852142333984	2.946466796875	1.380901153564453	-0.02538778305053711	2.85986376953125	1.378437835693359	0.03493592071533203
440	14.633333	2.78794873046875	1.222205612182617	0.2081122436523437	2.766240234375	1.402421264648438	0.2118777008056641	2.767678955078125	1.54709521484375	0.2234900970458985	2.778959228515625	1.767306884765625	0.237433090209961	2.762685302734375	1.729992797851562	0.2662586975097656	2.691265380859375	1.697224243164063	0.3886891174316406	2.653266357421875	1.515001525878906	0.5994925537109375	2.644916259765625	1.389452209472656	0.3997934875488282	2.70858056640625	1.358193023681641	0.3321726684570313	2.641943115234375	1.347930511474609	0.2453045196533203	2.6489794921875	1.358231109619141	0.2619772033691406	2.79336181640625	1.731687438964844	0.2050513000488281	2.846000732421875	1.710721313476562	0.08380328369140624	3.053517333984375	1.587588562011719	-0.07073824310302734	2.955023193359375	1.375928527832031	-0.01945082855224609	2.865369873046875	1.378268371582031	0.03613336944580078
441	14.666667	2.78794873046875	1.222205612182617	0.2081122436523437	2.766240234375	1.402421264648438	0.2118777008056641	2.767678955078125	1.54709521484375	0.2234900970458985	2.778959228515625	1.767306884765625	0.237433090209961	2.762685302734375	1.729992797851562	0.2662586975097656	2.691265380859375	1.697224243164063	0.3886891174316406	2.653266357421875	1.515001525878906	0.5994925537109375	2.644916259765625	1.389452209472656	0.3997934875488282	2.70858056640625	1.358193023681641	0.3321726684570313	2.641943115234375	1.347930511474609	0.2453045196533203	2.6489794921875	1.358231109619141	0.2619772033691406	2.79336181640625	1.731687438964844	0.2050513000488281	2.846000732421875	1.710721313476562	0.08380328369140624	3.053517333984375	1.587588562011719	-0.07073824310302734	2.955023193359375	1.375928527832031	-0.01945082855224609	2.865369873046875	1.378268371582031	0.03613336944580078
442	14.7	2.790267578125	1.221515380859375	0.2083261108398438	2.76666796875	1.401318725585937	0.2120628356933594	2.766675048828125	1.545851623535156	0.2237866668701172	2.778833984375	1.76575341796875	0.2385133209228516	2.76218896484375	1.728457397460938	0.2670665588378906	2.69078076171875	1.698358642578125	0.3900229797363281	2.65400537109375	1.514686950683594	0.5994227905273437	2.644591796875	1.390190765380859	0.3993786010742187	2.708125244140625	1.358583618164062	0.3319325561523437	2.64353515625	1.346912536621094	0.2438376770019531	2.645097900390625	1.357238861083984	0.2619320068359375	2.793306396484375	1.730206726074219	0.2061573486328125	2.846720947265625	1.710228088378906	0.08522346496582031	3.054943603515625	1.590373291015625	-0.07043358612060546	2.953019287109375	1.380508239746094	-0.01953763580322266	2.864080078125	1.380270660400391	0.03704253387451172
443	14.733333	2.791168212890625	1.221595687866211	0.2077223968505859	2.768304443359375	1.401423919677734	0.2121195983886719	2.768772216796875	1.545853820800781	0.224542724609375	2.77874951171875	1.765833251953125	0.2387429809570313	2.762772705078125	1.728431213378906	0.2675124206542969	2.691822265625	1.697782775878906	0.3905462646484375	2.65650927734375	1.513652160644531	0.5996810913085937	2.643432373046875	1.389697387695312	0.3995903625488281	2.707409912109375	1.358187591552734	0.3325626220703125	2.643667236328125	1.346885986328125	0.2438456878662109	2.647071533203125	1.357779693603516	0.2620776977539063	2.793285888671875	1.730388427734375	0.2063273010253906	2.844068115234375	1.710728088378906	0.08425711059570312	3.05089892578125	1.58805810546875	-0.0709028549194336	2.956182373046875	1.375449829101562	-0.0178516845703125	2.86637890625	1.378151794433594	0.03721967315673828
444	14.766667	2.790796875	1.22099446105957	0.2090013427734375	2.76843408203125	1.400810424804688	0.2114595794677734	2.769303466796875	1.545279479980469	0.222259765625	2.78016650390625	1.765158569335938	0.2352027282714844	2.76402392578125	1.728010375976563	0.26415478515625	2.69314306640625	1.695221984863281	0.3865701599121094	2.6569541015625	1.515352478027344	0.5990056762695313	2.64378662109375	1.389903778076172	0.4000256042480469	2.707036376953125	1.358047515869141	0.332560302734375	2.643537841796875	1.34690478515625	0.2437319793701172	2.646969482421875	1.357701019287109	0.2625612487792969	2.794573486328125	1.729491516113281	0.2030216369628906	2.848653564453125	1.711011596679687	0.08228062438964844	3.055953857421875	1.588386047363281	-0.07196149444580079	2.9536044921875	1.380587890625	-0.0148438777923584	2.863668212890625	1.380085357666016	0.03995067596435547
445	14.8	2.790413330078125	1.220730438232422	0.2104152526855469	2.767749267578125	1.400466278076172	0.2130614166259766	2.768286865234375	1.544902038574219	0.2239067535400391	2.778253662109375	1.764713989257813	0.2378546752929687	2.762332763671875	1.727371276855469	0.2666602172851563	2.691046142578125	1.694512634277344	0.388783447265625	2.6551943359375	1.513170349121094	0.599939453125	2.644136962890625	1.389588500976563	0.3997272644042969	2.70846044921875	1.358442260742188	0.3329802856445312	2.645447021484375	1.34709066772461	0.2438628845214844	2.646930419921875	1.356903686523438	0.2622756958007812	2.792737548828125	1.7292666015625	0.2054830474853516	2.84481396484375	1.711559692382812	0.08378146362304688	3.053736572265625	1.591117370605469	-0.06987516784667969	2.950530029296875	1.382507171630859	-0.01768940353393555	2.86167431640625	1.380416717529297	0.03876113128662109
446	14.833333	2.79128564453125	1.221905700683594	0.2120367889404297	2.76662451171875	1.401851623535156	0.2145135650634766	2.76570849609375	1.546681640625	0.2250574340820312	2.777079345703125	1.767006958007812	0.2388146667480469	2.760750244140625	1.729709045410156	0.2676715698242187	2.690425048828125	1.697405395507813	0.3909397277832031	2.655913330078125	1.512465698242187	0.6001513671875	2.644919189453125	1.389693695068359	0.398726806640625	2.70860400390625	1.357902618408203	0.3313056335449219	2.642871826171875	1.345788848876953	0.2439208068847656	2.64717333984375	1.356828338623047	0.2612388305664062	2.7915068359375	1.731333801269531	0.2064655151367188	2.84534326171875	1.711851440429688	0.08542508697509765	3.0527216796875	1.590602416992188	-0.07103525543212891	2.953572998046875	1.381155242919922	-0.01197684955596924	2.86240234375	1.380233489990234	0.04122660827636719
447	14.866667	2.79120654296875	1.220837478637695	0.2112034759521484	2.76740234375	1.400316223144531	0.2129464263916016	2.76684814453125	1.544691833496094	0.2233045043945313	2.777789306640625	1.764345397949219	0.23670849609375	2.761455078125	1.72718896484375	0.265466796875	2.690815673828125	1.695156799316406	0.3880707702636719	2.658711181640625	1.513409118652344	0.599235107421875	2.64571044921875	1.389882690429687	0.3992884826660156	2.70894482421875	1.358434600830078	0.3317414245605469	2.644689453125	1.345961364746094	0.2437569427490234	2.6468955078125	1.356848999023438	0.2621682434082031	2.792353759765625	1.728757873535156	0.2045789337158203	2.847096435546875	1.710317687988281	0.0842608413696289	3.051902587890625	1.585432250976563	-0.07103111267089844	2.949529052734375	1.37736279296875	-0.01585103988647461	2.86007177734375	1.378038024902344	0.03954527664184571
448	14.9	2.79149072265625	1.220557846069336	0.2112930145263672	2.768098388671875	1.400186492919922	0.2123611602783203	2.768034912109375	1.544674682617188	0.2221495056152344	2.780359619140625	1.7643427734375	0.2359026947021484	2.76390576171875	1.727216064453125	0.2646737976074219	2.692650390625	1.694841613769531	0.3869159545898437	2.65152490234375	1.514498779296875	0.5979050292968749	2.643163818359375	1.389413421630859	0.3985433044433594	2.70802587890625	1.357732940673828	0.3325970764160156	2.64568994140625	1.347047546386719	0.242944580078125	2.648194580078125	1.356961334228516	0.2611596069335937	2.794590576171875	1.728707641601563	0.203637939453125	2.849459228515625	1.710788208007813	0.08322529602050781	3.055317138671875	1.586298034667969	-0.07125154113769532	2.951119873046875	1.379277954101563	-0.01503805065155029	2.86154052734375	1.379210998535156	0.04026360702514648
449	14.933333	2.791188720703125	1.220013031005859	0.2115997619628906	2.768343505859375	1.399365386962891	0.212682373046875	2.76871240234375	1.543593994140625	0.2222276306152344	2.78011376953125	1.762975830078125	0.2345756378173828	2.763980712890625	1.726023071289063	0.2635881958007812	2.6926455078125	1.693748352050781	0.38548291015625	2.650564453125	1.51539013671875	0.5972615966796875	2.647088623046875	1.389539764404297	0.3987656555175781	2.7105205078125	1.35815966796875	0.3315717163085937	2.6467646484375	1.347172332763672	0.2432182464599609	2.6490478515625	1.357988433837891	0.2615585632324219	2.79433056640625	1.727276062011719	0.2025246124267578	2.8479609375	1.709078674316406	0.08187677764892579	3.056522705078125	1.587542541503906	-0.07030558013916016	2.949274169921875	1.381651550292969	-0.0177191047668457	2.860836669921875	1.380142883300781	0.03900191879272461
450	14.966667	2.792296630859375	1.221461624145508	0.2113475341796875	2.768431640625	1.400936187744141	0.2108466339111328	2.767977783203125	1.545429870605469	0.2193546295166016	2.779784912109375	1.76494384765625	0.2341590881347656	2.763197998046875	1.727679382324219	0.2626296997070313	2.691896240234375	1.694194274902344	0.3844559936523437	2.654666259765625	1.515928161621094	0.5977283325195313	2.645535888671875	1.389856719970703	0.3991667175292969	2.709388427734375	1.358311187744141	0.332252685546875	2.6467705078125	1.346341979980469	0.2430293579101563	2.648183349609375	1.356950653076172	0.2619463806152344	2.7943115234375	1.729496276855469	0.2018597106933594	2.849473388671875	1.711038024902344	0.08173925781249999	3.05591015625	1.586577514648438	-0.07171279907226563	2.950718505859375	1.380379241943359	-0.01485681915283203	2.86126953125	1.379423065185547	0.04054388809204101
[truncated: 7 more rows]
[truncated: 48 more columns]
