# Supplementary material for: Simulation of Human Movement in Zero Gravity
Source: Sensors (Basel). 2024 Mar 9;24(6):1770. doi: 10.3390/s24061770 (PMC10976247; doi:10.3390/s24061770)
Supplement: Supplementary file 1 [file sensors-24-01770-s001.zip › supplementary/motion_data/15 Jump/motion2_raw.trc]

PathFileType	4	(X/Y/Z)	sample.trc
DataRate	CameraRate	NumFrames	NumMarkers	Units	OrigDataRate	OrigDataStartFrame	OrigNumFrames
0.033333333333333333	0.033333333333333333	457	32	m	0.033333333333333333	1	457
Frame#	Time	PELVIS			SPINE_NAVEL			SPINE_CHEST			NECK			CLAVICLE_LEFT			SHOULDER_LEFT			ELBOW_LEFT			WRIST_LEFT			HAND_LEFT			HANDTIP_LEFT			THUMB_LEFT			CLAVICLE_RIGHT			SHOULDER_RIGHT			ELBOW_RIGHT			WRIST_RIGHT			HAND_RIGHT
		X1	Y1	Z1	X2	Y2	Z2	X3	Y3	Z3	X4	Y4	Z4	X5	Y5	Z5	X6	Y6	Z6	X7	Y7	Z7	X8	Y8	Z8	X9	Y9	Z9	X10	Y10	Z10	X11	Y11	Z11	X12	Y12	Z12	X13	Y13	Z13	X14	Y14	Z14	X15	Y15	Z15	X16	Y16	Z16
1	0	3.20100634765625	1.256945861816406	0.24776025390625	3.191592529296875	1.437580505371094	0.24225439453125	3.187368896484375	1.582149353027344	0.2388101806640625	3.209714111328125	1.801163940429688	0.2442154541015625	3.196412109375	1.765450561523437	0.2761444091796875	3.14566357421875	1.736316528320312	0.4088145751953125	3.1625009765625	1.457925048828125	0.436835205078125	3.055305419921875	1.251551559448242	0.401238037109375	3.04739599609375	1.154603851318359	0.4101083984375	3.0461689453125	1.089699813842773	0.3217969970703125	3.0464013671875	1.118482025146484	0.35055712890625	3.21760888671875	1.7642802734375	0.2112681884765625	3.248958251953125	1.734598266601562	0.08505126953125	3.320599853515625	1.461056365966797	0.044878662109375	3.144044189453125	1.303925354003906	0.0149407958984375	3.107501708984375	1.220534225463867	0.06757788085937499
2	0.03333399999999997	3.200848876953125	1.253312545776367	0.246447265625	3.19048291015625	1.435311950683594	0.2398443603515625	3.186276611328125	1.581024536132813	0.2357388916015625	3.207191650390625	1.801963256835938	0.2407525634765625	3.19423291015625	1.765911254882813	0.2730631103515625	3.144634765625	1.735273376464844	0.40709765625	3.16769873046875	1.455164794921875	0.4361190185546875	3.0582177734375	1.247739685058594	0.401080810546875	3.0569111328125	1.150229507446289	0.414634521484375	3.048771728515625	1.088301284790039	0.3235030517578125	3.046513671875	1.112776153564453	0.3498387451171875	3.2152373046875	1.764796569824219	0.207548095703125	3.245686767578125	1.734520568847656	0.080123291015625	3.321425048828125	1.459268432617188	0.0429163818359375	3.14298681640625	1.301512573242187	0.012181640625	3.1114599609375	1.218113296508789	0.0695291748046875
3	0.06666699999999981	3.2093759765625	1.236644897460937	0.2553275146484375	3.197931640625	1.418120208740234	0.246322998046875	3.192766357421875	1.563464233398438	0.240636962890625	3.21074853515625	1.784279174804687	0.2420513916015625	3.196376220703125	1.748819580078125	0.2742679443359375	3.1412119140625	1.72078369140625	0.406373046875	3.16436083984375	1.441836669921875	0.440677978515625	3.05970703125	1.232777450561523	0.403776123046875	3.061530517578125	1.135699569702148	0.418891357421875	3.05660009765625	1.073036506652832	0.3282943115234375	3.055420166015625	1.0971416015625	0.3552042236328125	3.221128173828125	1.746602905273438	0.210247802734375	3.25892041015625	1.717136352539062	0.084892333984375	3.33828173828125	1.442453826904297	0.0563800048828125	3.1641181640625	1.283455993652344	0.0135556640625	3.12777392578125	1.195204650878906	0.059218994140625
4	0.1000000000000005	3.2016005859375	1.254674560546875	0.2434764404296875	3.190343017578125	1.436372375488281	0.237859130859375	3.18632763671875	1.58189453125	0.23495556640625	3.209271728515625	1.802249328613281	0.241437744140625	3.195827392578125	1.766179260253906	0.2734080810546875	3.1464697265625	1.737149597167969	0.4076439208984375	3.170638427734375	1.457765747070312	0.4384615478515625	3.0642001953125	1.24908625793457	0.4039718017578125	3.054236572265625	1.152018188476563	0.415901611328125	3.051035888671875	1.091620147705078	0.32364892578125	3.04874365234375	1.116165725708008	0.3495416259765625	3.217123779296875	1.765270324707031	0.2080960693359375	3.247878662109375	1.738372192382812	0.0802059326171875	3.3208642578125	1.46346728515625	0.038618408203125	3.14238916015625	1.307317352294922	0.003150146484375	3.115068115234375	1.21926725769043	0.0551524658203125
5	0.1333340000000005	3.21410400390625	1.228040283203125	0.26807275390625	3.201283203125	1.408980865478516	0.2566119384765625	3.19663525390625	1.55405908203125	0.2499586181640625	3.213685791015625	1.774569213867188	0.25243505859375	3.197277099609375	1.739135681152344	0.283560302734375	3.13320703125	1.7125703125	0.4116201171875	3.16222412109375	1.435549621582031	0.45257958984375	3.06374072265625	1.225132354736328	0.4094580078125	3.047668701171875	1.130341232299805	0.428955810546875	3.055728759765625	1.063851364135742	0.34159130859375	3.0549638671875	1.089405807495117	0.3640341796875	3.226341796875	1.736975463867187	0.2215030517578125	3.273299072265625	1.707853393554688	0.099447265625	3.356631103515625	1.435015686035156	0.0694012451171875	3.194919921875	1.2674765625	0.01429638671875	3.151515869140625	1.184260467529297	0.06275634765625
6	0.1666670000000003	3.20919482421875	1.249788452148437	0.259294677734375	3.1955830078125	1.430728912353516	0.2506983642578125	3.18825439453125	1.575671142578125	0.2453851318359375	3.215724609375	1.794671142578125	0.25770556640625	3.197692138671875	1.758708435058594	0.2872406005859375	3.1356669921875	1.731382202148438	0.4160535888671875	3.153790283203125	1.453024627685547	0.4529439697265625	3.053527099609375	1.243216339111328	0.4117147216796875	3.046681884765625	1.146620910644531	0.4270655517578125	3.05447509765625	1.085049797058105	0.33621826171875	3.052181884765625	1.110307441711426	0.3574564208984375	3.226551025390625	1.757971374511719	0.225095947265625	3.273212646484375	1.729809265136719	0.102783203125	3.3444638671875	1.455226348876953	0.0612647705078125	3.18866748046875	1.281339721679688	0.009458862304687499	3.145665283203125	1.196954223632813	0.0560927734375
7	0.2000000000000002	3.20890478515625	1.232770568847656	0.2713919677734375	3.195746337890625	1.413649566650391	0.261919921875	3.1894130859375	1.5585927734375	0.256475830078125	3.214110595703125	1.7780556640625	0.2645980224609375	3.195032470703125	1.742644897460937	0.294118896484375	3.128930419921875	1.714891723632813	0.420747802734375	3.146836181640625	1.4368271484375	0.459312255859375	3.04823583984375	1.227038604736328	0.4145078125	3.039295166015625	1.130929824829102	0.431564697265625	3.055217529296875	1.068195335388184	0.342632080078125	3.05421630859375	1.093057830810547	0.365490966796875	3.226850830078125	1.740696411132812	0.2334849853515625	3.281791748046875	1.708775634765625	0.115657470703125	3.352577392578125	1.433127075195312	0.08163769531249999	3.201970458984375	1.260644195556641	0.012876953125	3.1566533203125	1.177155914306641	0.058862060546875
8	0.2333340000000002	3.206335205078125	1.232181793212891	0.2741429443359375	3.192683837890625	1.413501678466797	0.264422119140625	3.186978515625	1.558873168945313	0.2592757568359375	3.213134521484375	1.778679077148438	0.269486572265625	3.19332177734375	1.743083374023437	0.298524169921875	3.1258427734375	1.7141328125	0.4246083984375	3.141729736328125	1.435930206298828	0.46825439453125	3.041470947265625	1.22591650390625	0.42485546875	3.026391357421875	1.129307083129883	0.43479345703125	3.05786181640625	1.066159378051758	0.35002734375	3.053275390625	1.092829849243164	0.373743896484375	3.226114501953125	1.741369506835937	0.2381947021484375	3.283639404296875	1.704810180664063	0.122559326171875	3.346740234375	1.426583587646484	0.08790441894531251	3.193759521484375	1.258653259277344	0.0113203125	3.162366455078125	1.171000595092774	0.0616199951171875
9	0.266667	3.198466064453125	1.245987426757813	0.273525390625	3.185535888671875	1.427375823974609	0.26797021484375	3.181794677734375	1.572766357421875	0.2664315185546875	3.209766845703125	1.792018676757813	0.27920654296875	3.191286376953125	1.756033081054687	0.30856494140625	3.128105224609375	1.725304870605469	0.436296875	3.142689453125	1.446116088867188	0.4717353515625	3.038572021484375	1.23834538269043	0.427759521484375	3.030449951171875	1.141883819580078	0.4442470703125	3.053306640625	1.080208831787109	0.3558399658203125	3.05122412109375	1.104752082824707	0.3786971435546875	3.220866455078125	1.75525244140625	0.2466446533203125	3.26990869140625	1.721504211425781	0.12647119140625	3.3400546875	1.446139007568359	0.085217529296875	3.191906982421875	1.272107513427734	0.0135689697265625	3.147994873046875	1.18799577331543	0.060215576171875
10	0.2999999999999998	3.199799560546875	1.229760589599609	0.281474609375	3.18526806640625	1.410868774414062	0.2739815673828125	3.17894775390625	1.556069458007812	0.2706663818359375	3.208079345703125	1.775071533203125	0.28327197265625	3.187556396484375	1.739523193359375	0.311752197265625	3.11632080078125	1.713749267578125	0.436218994140625	3.133283447265625	1.434897186279297	0.472154052734375	3.0357529296875	1.224721313476562	0.425225341796875	3.0180810546875	1.129430755615234	0.440738525390625	3.0565849609375	1.066436805725098	0.3590107421875	3.050298095703125	1.090195205688476	0.378490234375	3.2207705078125	1.737943725585938	0.251756591796875	3.27967333984375	1.703035522460937	0.136517333984375	3.346292724609375	1.426429840087891	0.0988480224609375	3.19988720703125	1.253498901367188	0.021564697265625	3.163478271484375	1.166729263305664	0.0696634521484375
11	0.3333339999999998	3.196975830078125	1.227223114013672	0.28890478515625	3.182679931640625	1.408645111083984	0.281365478515625	3.17971533203125	1.554216430664062	0.27957275390625	3.20565380859375	1.774126342773438	0.2893492431640625	3.185937744140625	1.738549682617188	0.318498291015625	3.1171416015625	1.710850830078125	0.44419580078125	3.1308955078125	1.430838775634766	0.475816650390625	3.0330166015625	1.220708465576172	0.4274912109375	3.007888427734375	1.127311370849609	0.445102294921875	3.050988525390625	1.061576095581055	0.367700927734375	3.050936279296875	1.084880493164063	0.393179931640625	3.218612060546875	1.736767333984375	0.2580860595703125	3.275085205078125	1.702642333984375	0.1411546630859375	3.349158447265625	1.426215667724609	0.113997802734375	3.2077646484375	1.248664916992188	0.036652099609375	3.160823486328125	1.158237030029297	0.06535363769531249
12	0.3666670000000005	3.19597509765625	1.2280537109375	0.289921630859375	3.18307275390625	1.409956329345703	0.2808779296875	3.181121826171875	1.555880065917969	0.2779146728515625	3.208437744140625	1.776150451660156	0.288067138671875	3.18816357421875	1.740602905273438	0.317078125	3.11433642578125	1.711630493164062	0.4400166015625	3.124421630859375	1.431467407226563	0.477308349609375	3.020819580078125	1.224157348632813	0.4259970703125	2.9942607421875	1.13097331237793	0.4439716796875	3.051161865234375	1.06202262878418	0.37887841796875	3.048196533203125	1.08799951171875	0.412412841796875	3.221490478515625	1.73863037109375	0.256838134765625	3.28146240234375	1.702348510742187	0.1419400634765625	3.34245703125	1.422007141113281	0.11497412109375	3.198531982421875	1.24463720703125	0.040109619140625	3.16480908203125	1.146673873901367	0.0630218505859375
13	0.4000000000000004	3.1972421875	1.223261474609375	0.297853515625	3.18203515625	1.405138275146484	0.289384033203125	3.177179931640625	1.55110009765625	0.286767822265625	3.206343994140625	1.771039001464844	0.301317626953125	3.184863037109375	1.735215698242187	0.329156494140625	3.11086328125	1.702136779785156	0.451069091796875	3.122542236328125	1.421413513183594	0.4849873046875	3.022660888671875	1.212328826904297	0.432760986328125	2.983903076171875	1.122144561767578	0.442223388671875	3.04997607421875	1.04947477722168	0.3912421875	3.04453271484375	1.074717437744141	0.420128662109375	3.219956298828125	1.733867370605469	0.26985595703125	3.283883544921875	1.697722229003906	0.156957763671875	3.349739501953125	1.417838806152344	0.135052001953125	3.214199951171875	1.236732818603516	0.053275634765625	3.171169677734375	1.140816787719727	0.068203857421875
14	0.4333340000000003	3.1940615234375	1.220403106689453	0.306581298828125	3.181041259765625	1.402256805419922	0.29706640625	3.1797861328125	1.548187377929688	0.2947939453125	3.205937744140625	1.76831689453125	0.309573974609375	3.184514404296875	1.732272338867187	0.33710009765625	3.1070810546875	1.697166625976563	0.456144287109375	3.109338134765625	1.417786834716797	0.499860595703125	3.006995849609375	1.210149261474609	0.447456298828125	2.97080615234375	1.119330688476563	0.459794189453125	3.04016796875	1.043034187316894	0.419862060546875	3.032679443359375	1.071017181396484	0.436375732421875	3.22047314453125	1.731326782226563	0.278374755859375	3.2842890625	1.6978505859375	0.164716552734375	3.35045556640625	1.417652282714844	0.153111083984375	3.2075947265625	1.241783477783203	0.072926025390625	3.170198974609375	1.142591339111328	0.07734326171875
15	0.4666670000000002	3.19287451171875	1.221201873779297	0.3086011962890625	3.181028076171875	1.403082916259766	0.3009486083984375	3.18071044921875	1.548921752929687	0.3001375732421875	3.20662841796875	1.769026733398438	0.3130030517578125	3.185889404296875	1.733133178710938	0.3411729736328125	3.111009521484375	1.697889526367188	0.4616629638671875	3.109025634765625	1.4187333984375	0.5054156494140625	3.0046982421875	1.211435821533203	0.4565240478515625	2.97301123046875	1.118229217529297	0.4583963623046875	3.039771728515625	1.034510108947754	0.4311534423828125	3.02799365234375	1.071565444946289	0.4454285888671875	3.2205810546875	1.731905639648438	0.2817567138671875	3.282521728515625	1.6976943359375	0.1674049072265625	3.352745849609375	1.418908843994141	0.151802978515625	3.203307373046875	1.244080505371094	0.08264245605468749	3.177770263671875	1.141204376220703	0.080623291015625
16	0.5	3.191984375	1.221401031494141	0.3072066650390625	3.179508544921875	1.403253509521484	0.3006380615234375	3.178835693359375	1.5490703125	0.3004510498046875	3.204231201171875	1.769135986328125	0.3143831787109375	3.183837158203125	1.733024536132812	0.3425120849609375	3.10934130859375	1.70009423828125	0.4638638916015625	3.107845703125	1.420590881347656	0.5050567626953125	3.00226025390625	1.214146118164062	0.4554439697265625	2.977213134765625	1.119373840332031	0.4645457763671875	3.036493896484375	1.029263458251953	0.4406697998046875	3.02759228515625	1.073787078857422	0.4481156005859375	3.21802197265625	1.732243957519531	0.2828079833984375	3.278603271484375	1.697279357910156	0.1679813232421875	3.34214404296875	1.416657165527344	0.1588297119140625	3.1878974609375	1.245067443847656	0.09229602050781251	3.182646240234375	1.139283386230469	0.08801599121093751
17	0.533334	3.19316357421875	1.218401947021484	0.31332470703125	3.179904296875	1.400289581298828	0.307536376953125	3.178279541015625	1.546150024414062	0.3076328125	3.203350830078125	1.76627685546875	0.32239892578125	3.182766845703125	1.730051879882812	0.350273681640625	3.108638427734375	1.698413208007812	0.472254150390625	3.10386181640625	1.418735015869141	0.5126826171875	3.000994384765625	1.210011993408203	0.46662255859375	2.970962646484375	1.116445877075195	0.47312109375	3.036126220703125	1.030676361083984	0.44842236328125	3.02936474609375	1.069603851318359	0.45072119140625	3.2174306640625	1.7294765625	0.290816162109375	3.280119140625	1.694203979492187	0.1771658935546875	3.33672021484375	1.412084381103516	0.16563427734375	3.191064697265625	1.233807067871094	0.09704919433593751	3.145976806640625	1.139639343261719	0.1155836181640625
18	0.5666669999999998	3.19307373046875	1.219679473876953	0.31253955078125	3.180844970703125	1.401841735839844	0.308292724609375	3.178759521484375	1.547822631835937	0.30891943359375	3.204366455078125	1.768008544921875	0.32476953125	3.183552734375	1.731684509277344	0.352423095703125	3.108439453125	1.699019897460937	0.473681640625	3.105418212890625	1.419032196044922	0.513865234375	3.00415087890625	1.209300354003906	0.467772216796875	2.976813720703125	1.115262878417969	0.478969482421875	3.039794189453125	1.029125411987305	0.449850830078125	3.032811279296875	1.06882893371582	0.452047607421875	3.21849462890625	1.731277770996094	0.29305712890625	3.280850830078125	1.694081237792969	0.1796983642578125	3.337697021484375	1.411745422363281	0.1683739013671875	3.192470703125	1.23112158203125	0.104440185546875	3.146419189453125	1.136880645751953	0.120614501953125
19	0.6000000000000005	3.190844482421875	1.220294189453125	0.316946533203125	3.180390380859375	1.402534790039063	0.312868896484375	3.179938720703125	1.5485	0.31370263671875	3.2033642578125	1.768815185546875	0.33048876953125	3.183139404296875	1.732143798828125	0.3581025390625	3.10753955078125	1.697690063476562	0.478526123046875	3.106639892578125	1.417304840087891	0.515521240234375	3.006584716796875	1.207296844482422	0.46829443359375	2.9796396484375	1.113992538452149	0.48503271484375	3.041449951171875	1.029403060913086	0.449630126953125	3.023400634765625	1.064964935302734	0.461545166015625	3.217635986328125	1.732401489257812	0.29849169921875	3.277911865234375	1.695827880859375	0.1838438720703125	3.332347412109375	1.413249328613281	0.1687899169921875	3.190614990234375	1.229761749267578	0.1053502197265625	3.13801171875	1.141844818115234	0.13296875
20	0.6333340000000005	3.193739501953125	1.220929016113281	0.3178759765625	3.182004150390625	1.403339630126953	0.31470263671875	3.17998974609375	1.54947216796875	0.3159697265625	3.204001220703125	1.770036376953125	0.332350341796875	3.1841708984375	1.733347778320312	0.360339599609375	3.111259521484375	1.695176513671875	0.48152099609375	3.113374267578125	1.414509948730469	0.5190498046874999	3.00978369140625	1.206251861572266	0.4702216796875	2.98627392578125	1.112181884765625	0.488510498046875	3.043467041015625	1.025049743652344	0.451134033203125	3.02623095703125	1.063532302856445	0.46153662109375	3.217705322265625	1.733555297851562	0.3000830078125	3.277093505859375	1.6959130859375	0.185119384765625	3.329619140625	1.412614562988281	0.16987255859375	3.186496337890625	1.230251373291016	0.1051790771484375	3.138633056640625	1.139950912475586	0.13420556640625
21	0.6666670000000003	3.1949267578125	1.21957275390625	0.323474365234375	3.180446533203125	1.402701599121094	0.3183994140625	3.175950927734375	1.549547790527344	0.31805224609375	3.198763427734375	1.771303344726562	0.33583154296875	3.17878369140625	1.734177368164063	0.363609130859375	3.10587060546875	1.6968681640625	0.4859794921875	3.10768212890625	1.414736206054688	0.5237294921875	3.010083984375	1.201955383300781	0.4760078125	2.98355908203125	1.107451690673828	0.49028515625	3.046302490234375	1.022960388183594	0.4540498046875	3.027097900390625	1.058639236450195	0.4648994140625	3.213014892578125	1.734868408203125	0.303334228515625	3.27391552734375	1.697972778320312	0.188092529296875	3.332220458984375	1.414332672119141	0.171646240234375	3.18723583984375	1.230601226806641	0.11036962890625	3.13908447265625	1.138618011474609	0.1353974609375
22	0.7000000000000002	3.19641552734375	1.218872833251953	0.32477001953125	3.18278857421875	1.401922332763672	0.32190673828125	3.17939501953125	1.548638000488281	0.323348876953125	3.20007275390625	1.770522583007812	0.339072265625	3.18083203125	1.7334560546875	0.367350830078125	3.109946533203125	1.694404113769531	0.49018310546875	3.110322265625	1.412546691894531	0.5277822265625	3.00998193359375	1.200473999023437	0.484008056640625	2.986197509765625	1.104839721679687	0.494313232421875	3.049108642578125	1.02001895904541	0.45952490234375	3.030531005859375	1.058131439208984	0.469470947265625	3.214304443359375	1.734014038085937	0.306732666015625	3.27610693359375	1.696860229492188	0.1922230224609375	3.335338623046875	1.413625244140625	0.1775447998046875	3.188046630859375	1.233246368408203	0.112900146484375	3.14688134765625	1.139549850463867	0.1430399169921875
23	0.7333340000000002	3.196544677734375	1.217993408203125	0.32356201171875	3.181885009765625	1.400849975585937	0.32155517578125	3.178149169921875	1.547443237304687	0.324082275390625	3.200566650390625	1.768952026367188	0.340554443359375	3.181240966796875	1.731940246582031	0.36878564453125	3.110688232421875	1.693634948730469	0.49192529296875	3.111158203125	1.411815765380859	0.5283369140625001	3.01105712890625	1.200146697998047	0.48297021484375	2.988392822265625	1.104627426147461	0.495889404296875	3.047511474609375	1.019013603210449	0.4568876953125	3.03334912109375	1.058646484375	0.4692998046875	3.214312255859375	1.732494812011719	0.30800146484375	3.27372900390625	1.695565063476562	0.1922711181640625	3.335665283203125	1.413181640625	0.1762772216796875	3.189681884765625	1.230975677490234	0.114461669921875	3.15267626953125	1.136160308837891	0.1461988525390625
24	0.766667	3.198783447265625	1.219431884765625	0.326015625	3.183510498046875	1.402546020507812	0.323158447265625	3.17921533203125	1.549385559082031	0.325217529296875	3.200926513671875	1.771384338378906	0.341283935546875	3.1809638671875	1.7343974609375	0.369259521484375	3.107848876953125	1.695483032226563	0.491009765625	3.114154052734375	1.413540313720703	0.529697509765625	3.01475	1.202527313232422	0.478008056640625	2.990453857421875	1.108163803100586	0.49654833984375	3.0498662109375	1.02130143737793	0.460301513671875	3.0256630859375	1.056979507446289	0.4589150390625	3.215519287109375	1.734747680664062	0.309166748046875	3.277977294921875	1.696018798828125	0.1953677978515625	3.331056396484375	1.411750885009766	0.173062744140625	3.192305419921875	1.224511047363281	0.108076904296875	3.154864013671875	1.131423675537109	0.144668701171875
25	0.7999999999999998	3.198099853515625	1.215646331787109	0.3304112548828125	3.181859619140625	1.398256958007813	0.3268048095703125	3.178859130859375	1.544798400878906	0.3292691650390625	3.199089599609375	1.766396728515625	0.3459271240234375	3.179560302734375	1.729264770507812	0.3738157958984375	3.10679345703125	1.695610900878906	0.4969422607421875	3.118833251953125	1.414680816650391	0.5369989013671875	3.02364306640625	1.200869232177734	0.4917064208984375	2.99084033203125	1.10793049621582	0.5007362060546875	3.04550146484375	1.020799278259277	0.4588502197265625	3.02458544921875	1.057349700927734	0.4635111083984375	3.21374169921875	1.730046447753906	0.3136890869140625	3.275427490234375	1.696159790039062	0.1982904052734375	3.336345458984375	1.414018249511719	0.177369873046875	3.200817626953125	1.225450714111328	0.1114134521484375	3.156194580078125	1.132754364013672	0.1391982421875
26	0.8333339999999998	3.199212646484375	1.21669921875	0.331390625	3.182918701171875	1.399698028564453	0.328294189453125	3.17921484375	1.546526611328125	0.330888427734375	3.2004931640625	1.768524658203125	0.34714892578125	3.1808955078125	1.731440185546875	0.375241455078125	3.1075693359375	1.695587646484375	0.49777978515625	3.124943603515625	1.414979614257812	0.542108642578125	3.027004150390625	1.202721954345703	0.49291943359375	2.998415771484375	1.108768600463867	0.5067578125	3.0444169921875	1.018896339416504	0.459934326171875	3.030373779296875	1.059171768188476	0.46690771484375	3.21487548828125	1.731988647460938	0.31483251953125	3.276279052734375	1.695874389648437	0.1996290283203125	3.336443115234375	1.4130966796875	0.1768499755859375	3.199662841796875	1.224800537109375	0.1108603515625	3.15881689453125	1.130620635986328	0.1402701416015625
27	0.8666670000000005	3.1978662109375	1.213932678222656	0.3346165771484375	3.18159326171875	1.396179229736328	0.3307801513671875	3.180190185546875	1.542444458007812	0.3340760498046875	3.200211669921875	1.763857360839844	0.3473223876953125	3.181001708984375	1.727180908203125	0.3758521728515625	3.109842041015625	1.694929443359375	0.4999503173828125	3.126270751953125	1.414462921142578	0.5377379150390625	3.031491455078125	1.2019892578125	0.4879381103515625	2.994455810546875	1.111678039550781	0.5030885009765625	3.04417919921875	1.019998489379883	0.4655535888671875	3.042024658203125	1.059134338378906	0.4602066650390625	3.2146201171875	1.727132385253906	0.3155570068359375	3.2771650390625	1.692940551757812	0.2010201416015625	3.336331787109375	1.41144677734375	0.1747691650390625	3.2018984375	1.223622528076172	0.1062115478515625	3.162419677734375	1.130744125366211	0.1397813720703125
28	0.9000000000000004	3.195212158203125	1.214343536376953	0.33303662109375	3.17984228515625	1.396888000488281	0.329393798828125	3.179701904296875	1.543326965332031	0.33288623046875	3.201006591796875	1.764904174804688	0.34577685546875	3.18155419921875	1.728344116210938	0.37439501953125	3.10810791015625	1.695252075195313	0.4971357421875	3.12966259765625	1.415676300048828	0.540961669921875	3.032114013671875	1.205070953369141	0.48738232421875	3.00193798828125	1.113112365722656	0.507710693359375	3.04215966796875	1.019942016601562	0.4628017578125	3.050313232421875	1.064802291870117	0.458589599609375	3.21523388671875	1.728	0.31404248046875	3.277110107421875	1.692641235351563	0.199310302734375	3.335960205078125	1.410786315917969	0.172497802734375	3.201815185546875	1.222689880371094	0.1031322021484375	3.161990234375	1.130921112060547	0.139614013671875
29	0.9333340000000003	3.1961845703125	1.21577587890625	0.3344927978515625	3.180982421875	1.398249542236328	0.332098876953125	3.180240234375	1.544593627929687	0.3359517822265625	3.201375	1.766037841796875	0.3491881103515625	3.1824091796875	1.729382690429687	0.377960693359375	3.11014453125	1.695461181640625	0.5010749511718749	3.129382568359375	1.415317749023437	0.54113818359375	3.037541259765625	1.200930633544922	0.493396240234375	3.00719384765625	1.108042236328125	0.508220458984375	3.05261669921875	1.013279266357422	0.472753662109375	3.04848388671875	1.058919509887695	0.4534140625	3.2151875	1.729272216796875	0.3171575927734375	3.2753642578125	1.695606567382812	0.201111083984375	3.332228515625	1.413882965087891	0.17066796875	3.202098876953125	1.223414276123047	0.1006112060546875	3.16426806640625	1.131178680419922	0.1378519287109375
30	0.9666670000000002	3.195514404296875	1.215548919677734	0.334627197265625	3.1824921875	1.398203887939453	0.3326732177734375	3.18194677734375	1.544561767578125	0.3362529296875	3.202185546875	1.766172241210938	0.3482000732421875	3.18334130859375	1.7296103515625	0.377173583984375	3.111917724609375	1.695105834960938	0.50062353515625	3.130493896484375	1.414815795898438	0.54005224609375	3.037811767578125	1.201397277832031	0.489621826171875	3.02412744140625	1.107773635864258	0.51820751953125	3.05054150390625	1.014048568725586	0.465103271484375	3.050327392578125	1.062950256347656	0.4462265625	3.2161728515625	1.7292724609375	0.3163974609375	3.2757255859375	1.695284057617187	0.200116943359375	3.33321533203125	1.413545989990234	0.1708924560546875	3.20281396484375	1.222539031982422	0.10279931640625	3.163372802734375	1.130585952758789	0.1390679931640625
31	1	3.195582763671875	1.213429168701172	0.33481787109375	3.181850341796875	1.395890808105469	0.3315830078125	3.180992919921875	1.542166137695312	0.3343848876953125	3.202472900390625	1.76332470703125	0.3493682861328125	3.18332373046875	1.726514221191406	0.37776318359375	3.113638427734375	1.692762084960937	0.50229296875	3.13647265625	1.412634094238281	0.5391884765625	3.038664794921875	1.201843078613281	0.488144287109375	3.018028076171875	1.108282409667969	0.51217041015625	3.052349853515625	1.013612899780273	0.465851806640625	3.051332763671875	1.061574523925781	0.44809326171875	3.21634814453125	1.726797119140625	0.3171435546875	3.276220703125	1.690340881347656	0.20188427734375	3.329806884765625	1.408149353027344	0.171552490234375	3.199591796875	1.216809326171875	0.1046201171875	3.175795654296875	1.115198944091797	0.1251209716796875
32	1.033334	3.195199951171875	1.214595062255859	0.334048828125	3.18115771484375	1.396337493896484	0.3315413818359375	3.181740966796875	1.542017639160156	0.3357169189453125	3.203193115234375	1.762396240234375	0.3494541015625	3.184134765625	1.725882080078125	0.3779501953125	3.116214111328125	1.691644836425781	0.50265869140625	3.133055908203125	1.411841735839844	0.536763427734375	3.0379931640625	1.20015478515625	0.488584228515625	3.018697509765625	1.106480438232422	0.511703125	3.043331298828125	1.013065322875977	0.45824267578125	3.05123486328125	1.062372772216797	0.4510654296875	3.216980712890625	1.725836853027344	0.3175355224609375	3.278997802734375	1.689911865234375	0.2038612060546875	3.33718505859375	1.409720825195313	0.174040283203125	3.20630224609375	1.220741058349609	0.10506982421875	3.175613037109375	1.12085725402832	0.122552001953125
33	1.066667	3.195598876953125	1.215898376464844	0.3358956298828125	3.182027099609375	1.397786285400391	0.3334151611328125	3.182751708984375	1.543550537109375	0.3376768798828125	3.20322705078125	1.764267456054688	0.3494808349609375	3.1843671875	1.72789306640625	0.3783380126953125	3.11570654296875	1.694054077148437	0.5028524169921875	3.13540625	1.414555114746094	0.5392413330078125	3.0405419921875	1.202580780029297	0.4912364501953125	3.016467529296875	1.109141036987305	0.5107989501953125	3.044206787109375	1.014877342224121	0.4602945556640625	3.048860107421875	1.064296081542969	0.4481695556640625	3.21714306640625	1.727474243164063	0.3178402099609375	3.27847607421875	1.689997314453125	0.2042005615234375	3.336049072265625	1.409536987304687	0.17405908203125	3.204697509765625	1.220238250732422	0.1063665771484375	3.17686767578125	1.119581146240234	0.1245689697265625
34	1.100000000000001	3.193810546875	1.217070220947266	0.3347940673828125	3.180588623046875	1.398941619873047	0.3327027587890625	3.180802734375	1.54468310546875	0.3364854736328125	3.20273974609375	1.765067749023438	0.350576416015625	3.183950439453125	1.728490844726562	0.3792005615234375	3.11562060546875	1.692848876953125	0.5033487548828125	3.13410888671875	1.413367828369141	0.5399444580078125	3.036867919921875	1.202900451660156	0.4903922119140625	3.01715673828125	1.109150039672852	0.5129886474609375	3.04713525390625	1.014689895629883	0.4642232666015625	3.050653564453125	1.063898559570313	0.4528807373046875	3.21611083984375	1.728563232421875	0.3183917236328125	3.273251708984375	1.690817626953125	0.20271533203125	3.326189208984375	1.409701202392578	0.1709403076171875	3.19932421875	1.216745788574219	0.10526513671875	3.178982666015625	1.113922607421875	0.12093408203125
35	1.133334000000001	3.1938525390625	1.216804595947266	0.3345677490234375	3.181263916015625	1.39858837890625	0.3324205322265625	3.180613037109375	1.544239379882812	0.335517822265625	3.20276171875	1.764460815429687	0.349302001953125	3.18383935546875	1.727982666015625	0.3779007568359375	3.116587890625	1.694220581054688	0.5030355224609375	3.132984130859375	1.414601318359375	0.5379625244140624	3.037867431640625	1.202571136474609	0.4918909912109375	3.011096435546875	1.109307464599609	0.5079998779296875	3.049834228515625	1.01457527923584	0.4666827392578125	3.049998779296875	1.062860549926758	0.4501248779296875	3.2161904296875	1.727911376953125	0.3172496337890625	3.276167236328125	1.690330322265625	0.203077880859375	3.33010400390625	1.409515319824219	0.1722135009765625	3.202790771484375	1.217339050292969	0.1057601318359375	3.185242919921875	1.113553573608398	0.1174359130859375
36	1.166667	3.195718994140625	1.217417907714844	0.334944580078125	3.182006591796875	1.398995727539063	0.332251953125	3.182971435546875	1.544531677246094	0.3361641845703125	3.2030224609375	1.764889831542969	0.348616943359375	3.184300537109375	1.728448791503906	0.3773387451171875	3.11738232421875	1.693118835449219	0.5021090087890625	3.1341083984375	1.413598419189453	0.5361934814453125	3.03817236328125	1.202562438964844	0.4880836181640625	3.012625244140625	1.109446502685547	0.5064854736328125	3.045424560546875	1.010415153503418	0.4706632080078125	3.04715576171875	1.061580764770508	0.4498492431640625	3.216939453125	1.728282104492187	0.316892333984375	3.279455810546875	1.6900751953125	0.2044044189453125	3.32954931640625	1.408859710693359	0.1724508056640625	3.20173828125	1.215968627929688	0.1096815185546875	3.1986416015625	1.110562438964844	0.1186925048828125
37	1.2	3.195038818359375	1.218916046142578	0.3356378173828125	3.181923095703125	1.400910369873047	0.3351060791015625	3.179710693359375	1.546715698242187	0.3389815673828125	3.201730224609375	1.767383544921875	0.3502076416015625	3.183001708984375	1.731157592773438	0.3793626708984375	3.115760986328125	1.694741271972656	0.5039779052734376	3.131513671875	1.41439697265625	0.5362349853515626	3.035844482421875	1.202783752441406	0.4878724365234375	3.011337646484375	1.109406921386719	0.5073529052734375	3.046292724609375	1.010453063964844	0.4727166748046875	3.046661865234375	1.061502059936523	0.4486593017578125	3.21501708984375	1.730448120117188	0.3184373779296875	3.275774658203125	1.690962341308594	0.2051199951171875	3.32722265625	1.409603363037109	0.171609130859375	3.197133056640625	1.217820343017578	0.108353271484375	3.203746826171875	1.112331207275391	0.1168944091796875
38	1.233334	3.193481689453125	1.218158416748047	0.335078125	3.180763427734375	1.400052551269531	0.33374365234375	3.181568359375	1.545763549804688	0.3379686279296875	3.201561279296875	1.766505859375	0.348516357421875	3.183175537109375	1.73022412109375	0.377761474609375	3.117224365234375	1.695134033203125	0.503326171875	3.131793701171875	1.414869781494141	0.535149169921875	3.03432958984375	1.204547149658203	0.48554736328125	3.009218994140625	1.111936401367188	0.5074296874999999	3.03709912109375	1.010792282104492	0.4729423828125	3.043082763671875	1.062707122802734	0.454590087890625	3.2151767578125	1.729621704101562	0.31688037109375	3.27591552734375	1.691557006835938	0.20317578125	3.32304345703125	1.408987121582031	0.175732421875	3.196475830078125	1.216236877441406	0.108987060546875	3.2031416015625	1.110842361450195	0.1177589111328125
39	1.266667	3.19344677734375	1.21824365234375	0.3353602294921875	3.181483642578125	1.400163452148437	0.334151611328125	3.17972314453125	1.545877136230469	0.3370660400390625	3.200778564453125	1.766483947753906	0.3477076416015625	3.182051025390625	1.730304321289063	0.376849609375	3.116154296875	1.695784851074219	0.50257666015625	3.130141357421875	1.415532257080078	0.534401123046875	3.032453369140625	1.205237487792969	0.485287353515625	3.00703759765625	1.112251403808594	0.50506005859375	3.034481201171875	1.010995529174805	0.4706015625	3.041513671875	1.063655319213867	0.4548134765625	3.21437646484375	1.729533508300781	0.3161531982421875	3.27649560546875	1.69173095703125	0.2031319580078125	3.326103515625	1.409778198242188	0.174186767578125	3.19831103515625	1.217517333984375	0.1084970703125	3.210734130859375	1.112588150024414	0.1163492431640625
40	1.3	3.192399169921875	1.216439331054687	0.33468212890625	3.18015185546875	1.398165893554687	0.332697021484375	3.177484130859375	1.543747253417969	0.334712158203125	3.19822998046875	1.764123901367188	0.3464365234375	3.179552001953125	1.727810791015625	0.375364990234375	3.111219970703125	1.693072021484375	0.49956640625	3.12910107421875	1.413636108398437	0.53420263671875	3.033083251953125	1.202644073486328	0.485839599609375	3.003967529296875	1.110215438842773	0.50241650390625	3.036017333984375	1.009058807373047	0.472232666015625	3.039252685546875	1.060447448730469	0.450831298828125	3.211878662109375	1.727380126953125	0.314737060546875	3.270939453125	1.690541198730469	0.1999189453125	3.331475341796875	1.410482604980469	0.17653271484375	3.19806884765625	1.223152679443359	0.1085992431640625	3.208370849609375	1.118172744750977	0.11746728515625
41	1.333334	3.192637939453125	1.216578430175781	0.333530517578125	3.180889892578125	1.399035705566406	0.332502685546875	3.178239501953125	1.545161743164063	0.3349112548828125	3.1988154296875	1.76634619140625	0.3475526123046875	3.180133056640625	1.729757568359375	0.3764583740234375	3.115056640625	1.695576782226563	0.5031871337890625	3.130684326171875	1.4143076171875	0.5323419189453125	3.03149658203125	1.204031982421875	0.4828787841796875	3.00323291015625	1.111217086791992	0.5009151611328125	3.02889599609375	1.010047348022461	0.4639127197265625	3.0376640625	1.062660934448242	0.4487877197265625	3.212532958984375	1.729607788085938	0.31557421875	3.274260986328125	1.691628051757812	0.2019423828125	3.323704833984375	1.409065887451172	0.1705731201171875	3.201977783203125	1.212502777099609	0.1035987548828125	3.20951513671875	1.107512542724609	0.1181121826171875
42	1.366667000000001	3.189333984375	1.215142791748047	0.3350489501953125	3.179193115234375	1.397079711914063	0.3343624267578125	3.17739697265625	1.542724365234375	0.336821533203125	3.1956123046875	1.763456176757813	0.34767041015625	3.1775166015625	1.727013671875	0.3768388671875	3.11127978515625	1.692900634765625	0.502408203125	3.1293134765625	1.412957244873047	0.533589111328125	3.033344482421875	1.201994110107422	0.484556396484375	3.00206298828125	1.110139312744141	0.500595703125	3.027611328125	1.009165596008301	0.46409912109375	3.033138427734375	1.061188110351563	0.4446669921875	3.209524169921875	1.72674951171875	0.3160108642578125	3.27097216796875	1.689594848632813	0.2024931640625	3.32012451171875	1.40809912109375	0.17004541015625	3.196392822265625	1.213590209960937	0.10366552734375	3.200853515625	1.108209777832031	0.113117919921875
43	1.4	3.187617431640625	1.210109771728516	0.3370233154296875	3.178109130859375	1.391959564208984	0.3354306640625	3.174394775390625	1.537495361328125	0.3359849853515625	3.19421435546875	1.757926391601563	0.3472607421875	3.1758212890625	1.721588012695312	0.376318603515625	3.1100400390625	1.689922973632813	0.50265869140625	3.13166162109375	1.410623992919922	0.5356669921875	3.033703857421875	1.200667297363281	0.486973388671875	2.997402587890625	1.109887649536133	0.497079833984375	3.02148876953125	1.009660049438477	0.45784619140625	3.0299150390625	1.061657974243164	0.441758544921875	3.2078896484375	1.721199462890625	0.315572509765625	3.270481201171875	1.684037475585938	0.2027852783203125	3.324541015625	1.403572479248047	0.1708330078125	3.19668017578125	1.211657775878906	0.1052813720703125	3.2025625	1.10638020324707	0.11434375
44	1.433334	3.18586669921875	1.209860778808594	0.33309228515625	3.17703515625	1.391659576416016	0.332401123046875	3.174271484375	1.537137329101562	0.3339041748046875	3.192353271484375	1.757533813476563	0.34652734375	3.173815185546875	1.720941528320313	0.3751279296875	3.1057333984375	1.688292602539063	0.4999052734375	3.124395263671875	1.408324951171875	0.527394775390625	3.027686767578125	1.199317169189453	0.47302490234375	2.996048828125	1.108289825439453	0.49211181640625	3.013360595703125	1.007911117553711	0.44995361328125	3.021624267578125	1.059941802978516	0.431376220703125	3.206732666015625	1.721079956054687	0.314875732421875	3.2680439453125	1.684077514648437	0.2014140625	3.31897607421875	1.403382720947266	0.16767822265625	3.196943115234375	1.208321166992187	0.1007568359375	3.2003232421875	1.102975997924805	0.1096962890625
45	1.466667	3.185034423828125	1.202310241699219	0.3361297607421875	3.177010009765625	1.38391748046875	0.335521728515625	3.174310791015625	1.529214782714844	0.3368741455078125	3.192037353515625	1.749473999023437	0.34731884765625	3.173479736328125	1.713192504882812	0.3761912841796875	3.102123046875	1.682005615234375	0.4992872314453125	3.125875	1.403402313232422	0.5324815673828125	3.03064990234375	1.194642272949219	0.4758824462890625	2.989610595703125	1.108022766113281	0.4968538818359375	3.005599853515625	1.009544784545898	0.4502843017578125	3.0167265625	1.057527359008789	0.4283892822265625	3.206548095703125	1.712768798828125	0.31612158203125	3.267701171875	1.674227661132813	0.2032880859375	3.313001953125	1.393350982666016	0.1662701416015625	3.194148681640625	1.195427551269531	0.1032205810546875	3.196932861328125	1.090512420654297	0.1152979736328125
46	1.5	3.1857294921875	1.197051818847656	0.3332327880859375	3.177480712890625	1.379280090332031	0.3322340087890625	3.17219287109375	1.525018127441406	0.3320802001953125	3.1903173828125	1.745807006835937	0.3463009033203125	3.17115087890625	1.708998901367187	0.3743997802734375	3.099122802734375	1.675106567382812	0.4969888916015625	3.125151611328125	1.396019683837891	0.5326439208984375	3.0257275390625	1.189806640625	0.4707391357421875	2.988530029296875	1.101533355712891	0.4935030517578125	3.000845703125	1.004353668212891	0.4424031982421875	3.013025634765625	1.05149577331543	0.4295128173828125	3.20529296875	1.709430358886719	0.314658935546875	3.2688720703125	1.673340087890625	0.2018016357421875	3.319381591796875	1.391437072753906	0.1723541259765625	3.191652099609375	1.200353820800781	0.1027379150390625	3.19460302734375	1.094616973876953	0.10977880859375
47	1.533334	3.18181640625	1.195182861328125	0.332559814453125	3.1735078125	1.376282592773437	0.33215673828125	3.1691640625	1.521148071289062	0.333005615234375	3.188296142578125	1.740472900390625	0.34721875	3.169290283203125	1.703951904296875	0.37525048828125	3.096150146484375	1.671477661132812	0.496484130859375	3.1210986328125	1.393901458740234	0.530890380859375	3.02613671875	1.186232849121094	0.472543701171875	2.984773681640625	1.099194046020508	0.489513427734375	2.9995390625	1.000944046020508	0.44276611328125	3.008435302734375	1.049277130126953	0.426984130859375	3.202774658203125	1.704284851074219	0.315625	3.2638095703125	1.672086486816406	0.20118359375	3.321343994140625	1.393622680664063	0.1693345947265625	3.19303466796875	1.204148864746094	0.10151123046875	3.189975341796875	1.098972137451172	0.1068609619140625
48	1.566667	3.180748779296875	1.197683380126953	0.3297884521484375	3.1757158203125	1.379216979980469	0.3295008544921875	3.17016845703125	1.524290893554687	0.3285316162109375	3.18920458984375	1.743817749023437	0.3454183349609375	3.170066162109375	1.706901977539062	0.3729920654296875	3.0995869140625	1.663969848632812	0.4928421630859375	3.1187939453125	1.385663818359375	0.5289547119140625	3.0247783203125	1.1768779296875	0.4714234619140625	2.98202734375	1.092845230102539	0.4982293701171875	2.99447314453125	0.9975887756347657	0.4446627197265625	3.0056455078125	1.041336975097656	0.4236890869140625	3.203845947265625	1.707944702148438	0.3134061279296875	3.265593994140625	1.671499877929687	0.2003594970703125	3.319088623046875	1.391421112060547	0.1713114013671875	3.187498046875	1.205234466552734	0.0993470458984375	3.18054541015625	1.100350158691406	0.10880322265625
49	1.600000000000001	3.1776376953125	1.196550811767578	0.3284879150390625	3.169111328125	1.378894134521484	0.32856494140625	3.16395654296875	1.524734619140625	0.3294056396484375	3.18441552734375	1.74523486328125	0.3469278564453125	3.16558203125	1.708091918945313	0.3748720703125	3.094785400390625	1.667695434570313	0.49632177734375	3.118950927734375	1.387962371826172	0.52968505859375	3.025707763671875	1.177020416259766	0.473761962890625	2.9846611328125	1.092087265014648	0.502202392578125	2.9953662109375	0.995910041809082	0.448734130859375	3.00130322265625	1.039326309204102	0.4310869140625	3.19831298828125	1.7092529296875	0.3143026123046875	3.256231689453125	1.674536499023437	0.1979127197265625	3.312344482421875	1.393653289794922	0.1669736328125	3.181296142578125	1.204529174804688	0.0976092529296875	3.1775283203125	1.099081970214844	0.10859326171875
50	1.633334000000001	3.174901611328125	1.200599792480469	0.3270728759765625	3.164892333984375	1.382719543457031	0.32684619140625	3.15748876953125	1.52834716796875	0.32694482421875	3.181670654296875	1.748243774414063	0.345021240234375	3.162582275390625	1.711330261230469	0.373023193359375	3.09633203125	1.670001831054687	0.49656396484375	3.118292724609375	1.390546356201172	0.531785888671875	3.02063916015625	1.181263671875	0.478011962890625	2.989314453125	1.091607192993164	0.503936279296875	2.99444970703125	0.9956975860595703	0.449359130859375	3.003735595703125	1.042610275268555	0.441123779296875	3.194599609375	1.712198974609375	0.312132080078125	3.2536708984375	1.6738134765625	0.197614990234375	3.30304541015625	1.391818542480469	0.1674835205078125	3.1743056640625	1.201533203125	0.0976475830078125	3.176194580078125	1.096990005493164	0.115051513671875
51	1.666667	3.172843017578125	1.206150329589844	0.3259796142578125	3.160275146484375	1.388857696533203	0.3258321533203125	3.15198193359375	1.535031860351562	0.326536865234375	3.17955126953125	1.755431457519531	0.3447841796875	3.160359130859375	1.718558410644531	0.373133544921875	3.095398681640625	1.67933544921875	0.498735595703125	3.107294921875	1.397808685302734	0.531480712890625	3.008234619140625	1.186478637695312	0.484431396484375	2.988198486328125	1.091884643554688	0.50495947265625	2.993666015625	0.9963306884765625	0.448896484375	3.002407470703125	1.047467529296875	0.447937255859375	3.191485595703125	1.719151123046875	0.311464111328125	3.2498095703125	1.684600402832031	0.1947183837890625	3.303302734375	1.401737915039063	0.1687947998046875	3.170981201171875	1.211254150390625	0.10293017578125	3.16376318359375	1.106416549682617	0.11980078125
52	1.7	3.167175048828125	1.206979614257812	0.3255418701171875	3.154490966796875	1.389795715332031	0.325256103515625	3.145670654296875	1.536033630371094	0.3256605224609375	3.174661865234375	1.756484130859375	0.3427889404296875	3.155623779296875	1.719789611816406	0.3715284423828125	3.091829833984375	1.680014526367188	0.4976627197265625	3.10290380859375	1.398797393798828	0.5346480712890626	2.998556396484375	1.189261383056641	0.4903140869140625	2.98382958984375	1.092693801879883	0.5058431396484375	2.992951416015625	0.9961033248901368	0.4519332275390625	2.997729736328125	1.050703460693359	0.4503502197265625	3.1859853515625	1.720001892089844	0.3094268798828125	3.243226318359375	1.68433984375	0.192380859375	3.300829833984375	1.401653869628906	0.1718455810546875	3.163155517578125	1.213831207275391	0.1088077392578125	3.15760498046875	1.109154052734375	0.12762158203125
53	1.733334	3.167160400390625	1.208263092041016	0.323052001953125	3.153570068359375	1.391056488037109	0.323393310546875	3.143218017578125	1.537227416992188	0.323922119140625	3.171125732421875	1.757826416015625	0.3416044921875	3.151529541015625	1.721078491210938	0.369917236328125	3.082955078125	1.682960571289063	0.4940791015625	3.093090087890625	1.401871032714844	0.532768798828125	2.994166015625	1.189861572265625	0.48747509765625	2.974048095703125	1.09365544128418	0.49876708984375	2.99291650390625	0.9971052627563477	0.447318359375	2.99489013671875	1.050321403503418	0.449633544921875	3.183341796875	1.721354614257812	0.30852880859375	3.24295947265625	1.684628662109375	0.19297119140625	3.30092138671875	1.402285705566406	0.16821728515625	3.157957763671875	1.218533111572266	0.104745361328125	3.14212890625	1.118569000244141	0.137970947265625
54	1.766667	3.163607666015625	1.212349670410156	0.3218902587890625	3.150810302734375	1.395833038330078	0.3198885498046875	3.1399404296875	1.5424697265625	0.3179886474609375	3.17019873046875	1.763395874023437	0.3374940185546875	3.15094384765625	1.726356872558594	0.3659754638671875	3.086502197265625	1.686216918945312	0.4923045654296875	3.10052001953125	1.40437875366211	0.5316385498046875	2.996936279296875	1.193844879150391	0.4854886474609375	2.984246826171875	1.096831680297851	0.5023392333984374	3.0016015625	0.999690902709961	0.4506297607421875	2.99902587890625	1.05297981262207	0.4482142333984375	3.181326904296875	1.727079040527344	0.3036016845703125	3.23789453125	1.69146728515625	0.1856329345703125	3.2985634765625	1.408898681640625	0.1582222900390625	3.155355224609375	1.222102478027344	0.1013065185546875	3.138395263671875	1.123332565307617	0.138506103515625
55	1.8	3.165314208984375	1.210892181396484	0.323052734375	3.151498779296875	1.394187438964844	0.319472900390625	3.139216796875	1.540611450195313	0.31600439453125	3.170343017578125	1.76105908203125	0.338126953125	3.1504814453125	1.723866455078125	0.365939697265625	3.08427880859375	1.687914672851563	0.492534912109375	3.100644287109375	1.406322113037109	0.531711181640625	2.99346728515625	1.198066619873047	0.48406005859375	2.982148681640625	1.100635665893555	0.49909228515625	2.999160888671875	1.004371116638184	0.445772705078125	3.00036181640625	1.058099487304688	0.449583984375	3.181772705078125	1.725033813476562	0.304061279296875	3.23623876953125	1.690577392578125	0.1848436279296875	3.297903076171875	1.408552703857422	0.1556192626953125	3.152642333984375	1.224567291259766	0.0953531494140625	3.135109130859375	1.129205368041992	0.1402354736328125
56	1.833334	3.1609892578125	1.206364532470703	0.3208304443359375	3.146519775390625	1.388816864013672	0.3173814697265625	3.136103759765625	1.53477490234375	0.3151876220703125	3.166385009765625	1.75453076171875	0.3355650634765625	3.14687646484375	1.7176171875	0.3636041259765625	3.08158642578125	1.682113891601563	0.4900623779296875	3.09365087890625	1.401390869140625	0.5281214599609375	2.992047119140625	1.18994873046875	0.4880531005859375	2.971497314453125	1.093549896240234	0.4949197998046875	2.988065673828125	1.002268142700195	0.4342093505859375	2.990831298828125	1.052019805908203	0.4503140869140625	3.177739501953125	1.718470825195312	0.3018394775390625	3.236396484375	1.686747436523437	0.1845291748046875	3.297830322265625	1.406189270019531	0.1531695556640625	3.152530029296875	1.224410522460937	0.09052954101562501	3.12960693359375	1.130359100341797	0.13464794921875
57	1.866667000000001	3.160505615234375	1.205196075439453	0.3216146240234375	3.14523779296875	1.387456390380859	0.3184693603515625	3.13627294921875	1.533418090820313	0.3174559326171875	3.165947021484375	1.753071655273438	0.3380740966796875	3.1465361328125	1.716102844238281	0.3660428466796875	3.080488525390625	1.681279541015625	0.4921741943359375	3.094715576171875	1.400867614746094	0.5302572021484375	2.98599560546875	1.194664306640625	0.4831929931640625	2.96911328125	1.098251556396484	0.4961419677734375	2.983109619140625	1.005855163574219	0.4366282958984375	2.978125732421875	1.054467987060547	0.4497706298828125	3.177403564453125	1.717104553222656	0.3043387451171875	3.233846435546875	1.684902221679688	0.186187744140625	3.2917265625	1.404226348876953	0.1512449951171875	3.147727294921875	1.220880859375	0.09087646484375	3.12451904296875	1.124741973876953	0.1298626708984375
58	1.9	3.156180419921875	1.200883239746094	0.32294384765625	3.1440166015625	1.382756622314453	0.31915087890625	3.13594189453125	1.528271057128906	0.316919921875	3.1654951171875	1.747279357910156	0.33659716796875	3.146325439453125	1.710512023925781	0.36469921875	3.079207275390625	1.673218994140625	0.488981689453125	3.09633935546875	1.394969146728516	0.534099365234375	2.98416796875	1.192242950439453	0.484097900390625	2.9702666015625	1.095910049438477	0.49860009765625	2.98107666015625	1.005812194824219	0.43567822265625	2.981826171875	1.052985610961914	0.453548583984375	3.17675	1.711329772949219	0.30302734375	3.23327783203125	1.678532348632813	0.185592529296875	3.283406005859375	1.397036712646484	0.153256103515625	3.133068115234375	1.221520050048828	0.08841613769531249	3.125841064453125	1.118329177856445	0.11134765625
59	1.933334	3.155828125	1.198079650878906	0.3240718994140625	3.145477294921875	1.380321472167969	0.3183287353515625	3.138655029296875	1.526108642578125	0.3143677978515625	3.16693701171875	1.745329833984375	0.3374581298828125	3.147424560546875	1.708051086425781	0.3647896728515625	3.0760869140625	1.670242370605469	0.4868350830078125	3.09426416015625	1.392058715820312	0.5348345947265625	2.97755908203125	1.193573608398438	0.4769281005859375	2.96301806640625	1.098255233764649	0.4974007568359375	2.979357666015625	1.010638771057129	0.4318948974609375	2.9820634765625	1.053543975830078	0.4535631103515625	3.17894189453125	1.709814819335937	0.3035589599609375	3.23475634765625	1.681465637207031	0.184378662109375	3.28982763671875	1.399895294189453	0.1567691650390625	3.139799560546875	1.225900299072266	0.085895263671875	3.095923095703125	1.131003402709961	0.104161376953125
60	1.966667	3.15349658203125	1.196880676269531	0.32480029296875	3.144582763671875	1.379028594970703	0.319595947265625	3.140748779296875	1.524802124023438	0.316732421875	3.1660361328125	1.744344970703125	0.337992919921875	3.1470546875	1.707068725585938	0.365607421875	3.07666943359375	1.671098754882812	0.488579345703125	3.093608154296875	1.392821807861328	0.534762939453125	2.985380859375	1.188546447753906	0.481720703125	2.955172607421875	1.09553239440918	0.4932216796875	2.980713134765625	1.013217079162598	0.424072265625	2.982441650390625	1.050162063598633	0.45344091796875	3.178502197265625	1.708755126953125	0.30441748046875	3.236598388671875	1.681989624023438	0.186119140625	3.289799072265625	1.401137329101563	0.15148193359375	3.1403408203125	1.225786102294922	0.08364111328125	3.098307373046875	1.130852981567383	0.105140380859375
61	2	3.151695068359375	1.196225280761719	0.3239569091796875	3.144882568359375	1.379251556396484	0.3191358642578125	3.141110107421875	1.525640258789063	0.3159168701171875	3.16899462890625	1.745637451171875	0.3390404052734375	3.14928369140625	1.708238403320312	0.3663638916015625	3.076338623046875	1.672548828125	0.4886651611328125	3.092952392578125	1.393180755615234	0.5357447509765625	2.97753564453125	1.192619720458984	0.4792728271484375	2.95612890625	1.096834350585937	0.4913580322265625	2.9814521484375	1.009528854370117	0.4277154541015625	2.98082421875	1.053036468505859	0.4490609130859375	3.1813271484375	1.7099892578125	0.3051551513671875	3.2379677734375	1.679649536132813	0.186362548828125	3.29278369140625	1.397381622314453	0.155779052734375	3.1394560546875	1.226863006591797	0.080983154296875	3.089212158203125	1.134601043701172	0.098317626953125
62	2.033334	3.155941162109375	1.196430389404297	0.3266409912109375	3.1443515625	1.379496520996094	0.3200694580078125	3.1369169921875	1.525982299804687	0.3156947021484375	3.168484130859375	1.745901184082031	0.3387496337890625	3.14820166015625	1.708763122558594	0.3661798095703125	3.0787978515625	1.671163696289062	0.4902779541015625	3.09417431640625	1.390230804443359	0.5311817626953125	2.9756474609375	1.191627899169922	0.4724444580078125	2.955037841796875	1.095956329345703	0.4878389892578125	2.98391064453125	1.006129608154297	0.4290482177734375	2.9670830078125	1.048791030883789	0.4459752197265625	3.180172119140625	1.709987365722656	0.3047779541015625	3.2376748046875	1.68155078125	0.185649169921875	3.29343701171875	1.398832305908203	0.1559661865234375	3.14487060546875	1.223193145751953	0.0819971923828125	3.08025634765625	1.139477172851562	0.0959683837890625
63	2.066667	3.140053955078125	1.201557861328125	0.3191357421875	3.1280029296875	1.385350738525391	0.315429443359375	3.120901123046875	1.532445434570312	0.31349169921875	3.153900146484375	1.753340942382812	0.3328798828125	3.134903076171875	1.716363037109375	0.361750244140625	3.07004541015625	1.677685424804688	0.488587890625	3.085968017578125	1.3953798828125	0.527032470703125	2.965015380859375	1.196396118164063	0.471023681640625	2.938354736328125	1.100771118164062	0.4766923828125	2.972959716796875	1.006741149902344	0.427593505859375	2.960619140625	1.055029235839844	0.454900634765625	3.163887451171875	1.716950805664063	0.29859423828125	3.216306884765625	1.684318603515625	0.17764404296875	3.275134521484375	1.401216094970703	0.1471397705078125	3.12447607421875	1.223549407958984	0.0796187744140625	3.05799267578125	1.142295135498047	0.10059619140625
64	2.100000000000001	3.136344482421875	1.209813018798828	0.3207689208984375	3.12740234375	1.394313171386719	0.3175426025390625	3.11911181640625	1.54174365234375	0.3145067138671875	3.15154638671875	1.763245849609375	0.3352091064453125	3.13192236328125	1.726070678710937	0.3636544189453125	3.062162109375	1.685914306640625	0.4878895263671875	3.075330078125	1.403121978759766	0.5296439208984375	2.956193359375	1.203307952880859	0.4699268798828125	2.93496142578125	1.105926681518555	0.4669156494140625	2.97474853515625	1.01087451171875	0.4233004150390625	2.95841455078125	1.062468078613281	0.4477833251953125	3.1623310546875	1.7268505859375	0.3009561767578125	3.219948486328125	1.692491821289063	0.1824415283203125	3.262072509765625	1.405970367431641	0.1485723876953125	3.100369140625	1.242175750732422	0.06996887207031249	3.061197998046875	1.14977409362793	0.1081094970703125
65	2.133334000000001	3.134610107421875	1.214504577636719	0.318863525390625	3.127938720703125	1.398842651367187	0.316744140625	3.117819580078125	1.545924926757813	0.313072021484375	3.151689208984375	1.766686706542969	0.335680419921875	3.13120654296875	1.729579406738281	0.36346728515625	3.056707275390625	1.689429443359375	0.484654296875	3.07472607421875	1.407983795166016	0.530582763671875	2.951958251953125	1.213966552734375	0.461302490234375	2.9315390625	1.116608703613281	0.45705908203125	2.974339599609375	1.019978309631348	0.4208125	2.9620068359375	1.074547546386719	0.44953955078125	3.1628310546875	1.730446960449219	0.301490478515625	3.223220947265625	1.695196594238281	0.184865234375	3.26358935546875	1.408995300292969	0.14988720703125	3.0982177734375	1.249610137939453	0.07096716308593751	3.068268310546875	1.15473405456543	0.110899169921875
66	2.166667	3.13005224609375	1.221578002929687	0.31772265625	3.126039306640625	1.407413635253906	0.316440185546875	3.113800537109375	1.555451782226563	0.312164306640625	3.1466005859375	1.778147583007812	0.33451220703125	3.126611572265625	1.74060546875	0.36278076171875	3.052971435546875	1.695180114746094	0.484015869140625	3.070414306640625	1.411419677734375	0.529584716796875	2.94946142578125	1.213355133056641	0.4622099609375	2.9240859375	1.116767288208008	0.452578125	2.97249609375	1.020152099609375	0.42100341796875	2.96477392578125	1.075034240722656	0.458150634765625	3.157633544921875	1.741714050292969	0.299908935546875	3.216993896484375	1.702720092773438	0.1827296142578125	3.25840283203125	1.414101409912109	0.1502991943359375	3.088771728515625	1.254721313476562	0.0747369384765625	3.0654658203125	1.156654586791992	0.1135880126953125
67	2.2	3.129439697265625	1.226387481689453	0.3140775146484375	3.122705322265625	1.411606567382812	0.3130750732421875	3.1103017578125	1.559217163085937	0.3095137939453125	3.14501220703125	1.780822875976563	0.3331436767578125	3.124580078125	1.743434326171875	0.3610291748046875	3.05661376953125	1.697668579101562	0.4848914794921875	3.0614189453125	1.413344390869141	0.5243524169921875	2.94096337890625	1.215798645019531	0.4570745849609375	2.913647705078125	1.119605087280273	0.4542056884765625	2.9645166015625	1.023116928100586	0.4276724853515625	2.9605703125	1.075258743286133	0.4499898681640625	3.15584228515625	1.744573608398437	0.2985042724609375	3.216521728515625	1.70743896484375	0.1818619384765625	3.25836767578125	1.419959259033203	0.1476141357421875	3.09311962890625	1.258553436279297	0.06899658203125	3.063407470703125	1.163894317626953	0.1109359130859375
68	2.233334	3.126941162109375	1.227052734375	0.314699462890625	3.120700439453125	1.412210906982422	0.31238916015625	3.108572021484375	1.559759155273437	0.30768701171875	3.143764892578125	1.78095703125	0.33354736328125	3.1232978515625	1.7433388671875	0.361062255859375	3.0530654296875	1.696858032226563	0.4833203125	3.054540771484375	1.412580841064453	0.52263525390625	2.9374609375	1.211239288330078	0.46121484375	2.9000966796875	1.118490631103516	0.462633544921875	2.94380712890625	1.016287803649902	0.447253173828125	2.9231875	1.078349853515625	0.48544091796875	3.154470458984375	1.7450576171875	0.2985341796875	3.21513232421875	1.708837768554687	0.18165234375	3.256923583984375	1.421593780517578	0.14627392578125	3.088676513671875	1.262590698242188	0.06941247558593749	3.066915771484375	1.164526885986328	0.1081900634765625
69	2.266667	3.1255029296875	1.220985015869141	0.3140758056640625	3.11894677734375	1.4056357421875	0.3114903564453125	3.106277587890625	1.552733642578125	0.3064967041015625	3.141081298828125	1.773277099609375	0.3332384033203125	3.120693603515625	1.735619140625	0.3605064697265625	3.049957275390625	1.6891201171875	0.4819857177734375	3.051296630859375	1.405525543212891	0.5206702880859375	2.93341748046875	1.206158325195313	0.4568919677734375	2.89078125	1.116079345703125	0.4529852294921875	2.94441796875	1.017888366699219	0.4556895751953125	2.95067041015625	1.061197570800781	0.4547161865234375	3.151830810546875	1.7376328125	0.2981773681640625	3.211472412109375	1.702384521484375	0.1808980712890625	3.257708984375	1.416646392822266	0.145273193359375	3.08938427734375	1.258490264892578	0.06889025878906251	3.059439453125	1.16424919128418	0.1107723388671875
70	2.3	3.12491796875	1.214923400878906	0.3123671875	3.115353271484375	1.398704528808594	0.3083330078125	3.10402734375	1.545349853515625	0.303591796875	3.137295166015625	1.765083251953125	0.331661865234375	3.117043701171875	1.727303466796875	0.3584970703125	3.047136474609375	1.682809448242188	0.4805126953125	3.05387451171875	1.401363830566406	0.525654296875	2.9362578125	1.203424896240234	0.46043359375	2.89374169921875	1.115537384033203	0.4420205078125	2.94280615234375	1.015941802978516	0.452163330078125	2.94535302734375	1.057797431945801	0.4479833984375	3.148405029296875	1.729834716796875	0.29660009765625	3.20463525390625	1.697739501953125	0.177354248046875	3.25768212890625	1.413359558105469	0.150633056640625	3.097597412109375	1.247310302734375	0.0762904052734375	3.052875732421875	1.154431991577148	0.104876953125
71	2.333334	3.1283671875	1.21247021484375	0.3117706298828125	3.1193203125	1.395242218017578	0.3073040771484375	3.11208544921875	1.541359375	0.3037325439453125	3.14085986328125	1.760986083984375	0.3273326416015625	3.12163818359375	1.723528076171875	0.3548387451171875	3.052177734375	1.67985693359375	0.4764173583984375	3.059302734375	1.400409118652344	0.5238631591796875	2.9401015625	1.205863830566406	0.4562230224609375	2.88740576171875	1.123918807983398	0.4398055419921875	2.88252880859375	1.016959945678711	0.4685738525390625	2.935358154296875	1.057052886962891	0.4595469970703125	3.152428466796875	1.725510620117187	0.2930670166015625	3.2077001953125	1.695274047851563	0.1737437744140625	3.25918505859375	1.411973999023437	0.150207763671875	3.100010009765625	1.246458831787109	0.0771136474609375	3.051999755859375	1.15424528503418	0.0996597900390625
72	2.366667000000001	3.1286044921875	1.206748718261719	0.315677490234375	3.117540771484375	1.389365661621094	0.309924560546875	3.108277099609375	1.535327819824219	0.3051611328125	3.138393310546875	1.754898742675781	0.3274794921875	3.119335205078125	1.717650207519531	0.355377685546875	3.05303564453125	1.673703247070312	0.4786025390625	3.06190869140625	1.394933258056641	0.529538330078125	2.933054443359375	1.207967376708984	0.458353271484375	2.88967578125	1.122172576904297	0.435592529296875	2.9031552734375	1.016243186950684	0.465387939453125	2.909633544921875	1.073934020996094	0.404822021484375	3.149365966796875	1.719227478027344	0.293224853515625	3.204775634765625	1.688148681640625	0.1741890869140625	3.254854736328125	1.404690307617187	0.14970068359375	3.095845947265625	1.2373720703125	0.080487060546875	3.0457802734375	1.145052398681641	0.0974039306640625
73	2.4	3.1306162109375	1.207782928466797	0.3136824951171875	3.119100341796875	1.390453979492188	0.3072464599609375	3.111110595703125	1.536577575683594	0.3025565185546875	3.13832275390625	1.756538513183594	0.3260052490234375	3.119621337890625	1.718899536132813	0.3536715087890625	3.05727197265625	1.674309020996094	0.4788121337890625	3.060739013671875	1.394236999511719	0.5238172607421875	2.93274755859375	1.204466522216797	0.4582650146484375	2.88067724609375	1.122500030517578	0.4397750244140625	2.84482421875	1.019111434936523	0.4216114501953125	2.929533447265625	1.063991546630859	0.4421588134765625	3.14989990234375	1.721148132324219	0.2916158447265625	3.20734765625	1.691262390136719	0.17315478515625	3.2588525390625	1.407429779052734	0.1547716064453125	3.10253466796875	1.238117889404297	0.083818359375	3.04801318359375	1.14750798034668	0.0958944091796875
74	2.433334	3.128168701171875	1.214361480712891	0.307912109375	3.11603662109375	1.396958618164063	0.300848876953125	3.10686083984375	1.542978576660156	0.29542919921875	3.1338408203125	1.762517456054687	0.322670166015625	3.114043701171875	1.724593994140625	0.349154541015625	3.051604248046875	1.678835754394531	0.47381787109375	3.047752685546875	1.398794219970703	0.518875244140625	2.9367119140625	1.193060638427734	0.4738349609375	2.8940595703125	1.104081665039063	0.479669677734375	2.857060546875	1.000341522216797	0.492791259765625	2.91986865234375	1.049944869995117	0.431961669921875	3.14655078125	1.72753173828125	0.28827099609375	3.2094306640625	1.699525268554688	0.1721416015625	3.260829345703125	1.415598510742188	0.155244140625	3.10899609375	1.245999572753906	0.0757950439453125	3.05504638671875	1.15513801574707	0.0884774169921875
75	2.466667	3.1288974609375	1.222008972167969	0.31047705078125	3.115642822265625	1.404738830566406	0.3046953125	3.105546875	1.550866027832031	0.300337158203125	3.131824951171875	1.770512084960937	0.329007080078125	3.110686279296875	1.732591064453125	0.354527099609375	3.0375615234375	1.687536865234375	0.473670654296875	3.04642822265625	1.407764709472656	0.5212353515625	2.9334013671875	1.208051971435547	0.4569931640625	2.90336328125	1.115117523193359	0.472775146484375	2.882056640625	1.008829055786133	0.4967353515625	2.933933349609375	1.059696960449219	0.450697509765625	3.14605615234375	1.735482543945313	0.295185791015625	3.213223876953125	1.706266967773437	0.181642333984375	3.274857666015625	1.423972808837891	0.16736669921875	3.11377587890625	1.268157989501953	0.07787646484375001	3.05654296875	1.178755569458008	0.08678076171875
76	2.5	3.129263671875	1.224109283447266	0.31181689453125	3.11409814453125	1.407112243652344	0.30503857421875	3.103968994140625	1.553605224609375	0.3008173828125	3.13049267578125	1.7739208984375	0.328407958984375	3.1082431640625	1.736254516601563	0.353604736328125	3.02745458984375	1.693717407226563	0.4691171875	3.044634765625	1.415658752441406	0.5274404296875	2.94754150390625	1.203746932983399	0.475140380859375	2.9040341796875	1.116014526367187	0.4594287109375	2.86316748046875	1.013539627075195	0.444756591796875	2.93923974609375	1.06366081237793	0.446983154296875	3.145715087890625	1.738416748046875	0.29533251953125	3.2187744140625	1.710613037109375	0.184711181640625	3.2816650390625	1.427575592041016	0.178203857421875	3.1251455078125	1.271540924072266	0.079828125	3.062624267578125	1.186137451171875	0.0940166015625
77	2.533334	3.130595947265625	1.231074584960937	0.3057271728515625	3.116430419921875	1.415133850097656	0.3010670166015625	3.1030634765625	1.56207421875	0.2961636962890625	3.13286328125	1.783325805664063	0.3218228759765625	3.110827880859375	1.745860107421875	0.3479896240234375	3.0275908203125	1.701830078125	0.4621251220703125	3.05234765625	1.429045501708984	0.5445318603515625	2.9768779296875	1.20197265625	0.5251387939453125	2.92550244140625	1.117097473144531	0.5156080322265625	2.90991357421875	1.006502487182617	0.5097110595703125	2.96346923828125	1.058760856628418	0.5201673583984375	3.146828125	1.747297729492188	0.2883746337890625	3.21829443359375	1.714604614257813	0.1772301025390625	3.287385009765625	1.4316748046875	0.1663973388671875	3.1127060546875	1.2928232421875	0.06991076660156249	3.055257080078125	1.205028594970703	0.09246203613281249
78	2.566667	3.131925537109375	1.23535205078125	0.301998779296875	3.11834375	1.420323974609375	0.297961181640625	3.104743896484375	1.567929626464844	0.29313623046875	3.134984375	1.789732299804688	0.322368408203125	3.11234033203125	1.751815612792969	0.347810302734375	3.027350341796875	1.707322204589844	0.46135888671875	3.05661767578125	1.42950390625	0.528678466796875	2.944856689453125	1.225821044921875	0.463952880859375	2.918359375	1.131933044433594	0.4865107421875	2.92352001953125	1.028375564575195	0.5297990722656249	2.967127685546875	1.090190399169922	0.5159619140625	3.149400390625	1.75394921875	0.288490234375	3.2192529296875	1.719777587890625	0.176001953125	3.30007861328125	1.438770080566406	0.16092578125	3.1163251953125	1.305087615966797	0.07141552734374999	3.0574150390625	1.2160166015625	0.08622412109374999
79	2.600000000000001	3.124864990234375	1.240243621826172	0.303121337890625	3.11282275390625	1.424834411621094	0.2990712890625	3.100142333984375	1.572117065429687	0.2938232421875	3.12924560546875	1.793381713867187	0.323715087890625	3.1052548828125	1.755712219238281	0.34799609375	3.012836181640625	1.711136108398438	0.455011474609375	3.037924072265625	1.434928436279297	0.52725439453125	2.93922509765625	1.224542572021484	0.4651396484375	2.8917138671875	1.136732116699219	0.4674677734375	2.91773291015625	1.03612841796875	0.5094252929687501	2.94133935546875	1.084413070678711	0.50560546875	3.145311767578125	1.757531127929687	0.2908701171875	3.22164111328125	1.724944580078125	0.182635986328125	3.3063330078125	1.445499359130859	0.178872314453125	3.123249267578125	1.319850128173828	0.07872802734375001	3.0657421875	1.229658264160156	0.0897177734375
80	2.633334000000001	3.12400927734375	1.238041442871094	0.3101795654296875	3.110485595703125	1.421341369628906	0.3076031494140625	3.09624072265625	1.567552612304687	0.3038199462890625	3.1265390625	1.787737182617188	0.3290736083984375	3.10567138671875	1.750307495117188	0.3557933349609375	3.025819091796875	1.709626586914063	0.4726795654296875	3.053445556640625	1.432066375732422	0.5298143310546874	2.9218857421875	1.257814300537109	0.4326802978515625	2.86849462890625	1.193796447753906	0.3788807373046875	2.944132568359375	1.133537994384766	0.4340391845703125	2.9540087890625	1.121927764892578	0.4359305419921875	3.13920849609375	1.752025634765625	0.2951304931640625	3.197531005859375	1.721386474609375	0.1767257080078125	3.298764404296875	1.449997436523438	0.1604949951171875	3.10295556640625	1.324173431396484	0.0942452392578125	3.032884033203125	1.243691284179687	0.0991602783203125
81	2.666667	3.124326171875	1.234218688964844	0.3085164794921875	3.11054345703125	1.416967468261719	0.3054029541015625	3.09623828125	1.562742065429688	0.3012056884765625	3.12494970703125	1.782189331054687	0.3289849853515625	3.10348779296875	1.744591430664062	0.3547083740234375	3.0212939453125	1.708635620117188	0.4709927978515625	3.04874169921875	1.43135888671875	0.5255062255859375	2.919333251953125	1.257597961425781	0.4262908935546875	2.8778427734375	1.188246673583984	0.3692261962890625	2.953426025390625	1.142413696289063	0.4363895263671875	2.9537578125	1.122345642089844	0.4343350830078125	3.13869970703125	1.7468876953125	0.2952503662109375	3.19986865234375	1.71790673828125	0.1783128662109375	3.302349609375	1.447837371826172	0.1626148681640625	3.11006298828125	1.322078216552734	0.08885754394531251	3.03282763671875	1.248773895263672	0.0916968994140625
82	2.7	3.125309326171875	1.231394226074219	0.309300537109375	3.11123388671875	1.413857238769531	0.30514404296875	3.097008056640625	1.559423278808594	0.30024853515625	3.123277587890625	1.778950866699219	0.327442138671875	3.10221484375	1.741241943359375	0.353203125	3.023572021484375	1.697553649902344	0.469049560546875	3.041638671875	1.419169281005859	0.5197495117187499	2.920512939453125	1.232248992919922	0.43594873046875	2.86900244140625	1.181178985595703	0.368865966796875	2.9449814453125	1.123085678100586	0.424939453125	2.94860009765625	1.099690536499023	0.428706787109375	3.137435302734375	1.74375634765625	0.293865234375	3.202400146484375	1.712841796875	0.17970947265625	3.302212646484375	1.442352111816406	0.16131591796875	3.1125185546875	1.310895172119141	0.091952392578125	3.03167529296875	1.241772521972656	0.09013403320312501
83	2.733334	3.12400439453125	1.226932556152344	0.3086368408203125	3.110052734375	1.40895556640625	0.3045728759765625	3.0982431640625	1.5544140625	0.3009683837890625	3.12298095703125	1.773693237304688	0.3271004638671875	3.10164404296875	1.73615771484375	0.3526470947265625	3.019245361328125	1.694992797851563	0.4663306884765625	3.039884765625	1.418003021240234	0.5197210693359375	2.92121728515625	1.236280975341797	0.4235428466796875	2.875185546875	1.174322540283203	0.3622576904296875	2.95097265625	1.124401763916016	0.4254693603515625	2.9531689453125	1.104859512329102	0.4331319580078125	3.13789306640625	1.738423950195312	0.2941214599609375	3.20339697265625	1.708189208984375	0.1804844970703125	3.29968994140625	1.437520416259766	0.1576468505859375	3.11729541015625	1.297703979492188	0.0871165771484375	3.03101318359375	1.23598291015625	0.08444714355468751
84	2.766667	3.12498828125	1.226425201416016	0.308343994140625	3.11022314453125	1.408120513916016	0.30361181640625	3.099623291015625	1.5534853515625	0.30048388671875	3.12337646484375	1.772532958984375	0.326919677734375	3.1020966796875	1.734940673828125	0.352296630859375	3.020940673828125	1.693335327148437	0.466458984375	3.037592529296875	1.415430908203125	0.514163818359375	2.92298974609375	1.230655609130859	0.4196796875	2.87868505859375	1.168751541137695	0.357290283203125	2.952900390625	1.123730712890625	0.42558154296875	2.95402734375	1.097579742431641	0.42651708984375	3.13855078125	1.737403076171875	0.294016357421875	3.206246826171875	1.70858642578125	0.1815166015625	3.296081787109375	1.436252593994141	0.157118896484375	3.114373291015625	1.297048065185547	0.08473876953124999	3.027984619140625	1.235823883056641	0.08031958007812499
85	2.8	3.127439697265625	1.232246459960938	0.302322509765625	3.11363916015625	1.413580535888672	0.299241455078125	3.10375537109375	1.55864111328125	0.29746044921875	3.1239892578125	1.777238037109375	0.3256884765625	3.10238330078125	1.739363159179688	0.350096435546875	3.018815185546875	1.692676147460938	0.4599912109375	3.04282861328125	1.418645538330078	0.52084228515625	2.930203125	1.232931518554687	0.427361328125	2.88579443359375	1.184281311035156	0.35457080078125	2.955265625	1.114293914794922	0.403673828125	2.946488037109375	1.098705429077149	0.4016875	3.14061083984375	1.742553955078125	0.293213623046875	3.212459716796875	1.714349731445313	0.18358544921875	3.30367236328125	1.442527984619141	0.169542236328125	3.125882080078125	1.305128692626953	0.08678051757812499	3.030916015625	1.260549072265625	0.07385498046875
86	2.833334	3.1268359375	1.241631072998047	0.300286865234375	3.113215576171875	1.423573181152344	0.2973193359375	3.106045654296875	1.569276977539062	0.297172607421875	3.126876220703125	1.788689575195312	0.324260986328125	3.1049091796875	1.750916625976563	0.3488369140625	3.01888330078125	1.711154357910156	0.46017822265625	3.043231201171875	1.436349670410156	0.521647216796875	2.9017099609375	1.296868713378906	0.392057373046875	2.886447021484375	1.211804443359375	0.34482080078125	2.953218994140625	1.152761856079102	0.410166015625	2.96290283203125	1.165672973632812	0.401994873046875	3.143657958984375	1.753635620117187	0.29201318359375	3.213134765625	1.724702514648437	0.180528076171875	3.30521484375	1.452061157226562	0.169208740234375	3.11675439453125	1.334574066162109	0.077611572265625	3.024359619140625	1.283634002685547	0.0669345703125
87	2.866667000000001	3.131680908203125	1.246463272094727	0.29886474609375	3.11471337890625	1.429013671875	0.29486669921875	3.1032998046875	1.575162231445312	0.293125732421875	3.12720263671875	1.795201171875	0.321615234375	3.10446337890625	1.757429443359375	0.345998779296875	3.019306640625	1.716851440429688	0.4586611328125	3.05443017578125	1.441006072998047	0.51661962890625	2.9046474609375	1.311142913818359	0.38419091796875	2.876335205078125	1.23176985168457	0.332277587890625	2.9480361328125	1.186990356445313	0.40431787109375	2.9750654296875	1.188442260742188	0.40101953125	3.14373828125	1.759906616210937	0.289110595703125	3.21534033203125	1.730065307617187	0.17840478515625	3.31093505859375	1.457335083007812	0.162750244140625	3.1156416015625	1.355577667236328	0.06380322265625001	3.02799072265625	1.295868560791016	0.074279052734375
88	2.9	3.131498291015625	1.252321868896484	0.300218505859375	3.1145458984375	1.435460754394531	0.2944052734375	3.10262158203125	1.582043212890625	0.290839111328125	3.12830419921875	1.802267700195312	0.32224169921875	3.105364990234375	1.764197875976563	0.346332275390625	3.0197998046875	1.72180419921875	0.4586787109375	3.05643798828125	1.447165374755859	0.5255556640625	2.909275634765625	1.307574188232422	0.398720458984375	2.8800888671875	1.253543304443359	0.3206611328125	2.96085693359375	1.261684265136719	0.39702587890625	2.98448046875	1.196776184082031	0.36277978515625	3.14446240234375	1.767179443359375	0.289056640625	3.21569287109375	1.739009033203125	0.177110107421875	3.31160400390625	1.465282806396484	0.1622978515625	3.11664794921875	1.358336334228516	0.0661611328125	3.0233837890625	1.306591400146484	0.07392578125
89	2.933334	3.1353046875	1.246039611816406	0.303893310546875	3.11799462890625	1.429401641845703	0.29644189453125	3.10305615234375	1.5758525390625	0.28978515625	3.130837646484375	1.796397094726562	0.319855224609375	3.1083232421875	1.75845947265625	0.344723876953125	3.0264306640625	1.713483032226562	0.459115234375	3.06386767578125	1.439754699707031	0.531159912109375	2.9017373046875	1.320194030761719	0.40137451171875	2.8775576171875	1.309107269287109	0.30550732421875	2.952203125	1.330387054443359	0.38575048828125	2.999126953125	1.290733184814453	0.3237255859375	3.145912841796875	1.761064575195312	0.286288330078125	3.214125244140625	1.729575927734375	0.173072265625	3.316347900390625	1.457249114990234	0.1684443359375	3.114779541015625	1.359085174560547	0.07558837890625	3.0182666015625	1.31277783203125	0.079597900390625
90	2.966667	3.13569921875	1.251843994140625	0.3036602783203125	3.120075927734375	1.43558251953125	0.2972996826171875	3.103462890625	1.581940734863281	0.2894354248046875	3.1305009765625	1.80241162109375	0.3222625732421875	3.10739990234375	1.764201171875	0.3462628173828125	3.022101318359375	1.715583374023438	0.4567999267578125	3.06208935546875	1.443260375976563	0.5337581787109374	2.91118310546875	1.316303527832031	0.3971976318359375	2.880915283203125	1.313613586425781	0.3023582763671875	2.9444970703125	1.336208374023438	0.3914390869140625	2.998619140625	1.308883544921875	0.3079632568359375	3.146380859375	1.7673642578125	0.2886905517578125	3.2165576171875	1.735832946777344	0.1765296630859375	3.32264697265625	1.464984008789062	0.1628502197265625	3.1207255859375	1.364756286621094	0.0723641357421875	3.0245732421875	1.317708892822266	0.0786326904296875
91	3	3.13715234375	1.251305786132813	0.304894287109375	3.1218740234375	1.434942749023437	0.298818603515625	3.10520361328125	1.581180786132812	0.29093310546875	3.133629638671875	1.801148315429687	0.324786376953125	3.110263671875	1.763009765625	0.348562744140625	3.0244677734375	1.713101440429687	0.45798486328125	3.06040576171875	1.440138458251953	0.533862548828125	2.906	1.320848327636719	0.39464599609375	2.8794296875	1.313995391845703	0.298990966796875	2.950727294921875	1.338969512939453	0.3812265625	3.00199755859375	1.310001007080078	0.311385498046875	3.14931005859375	1.766178588867187	0.291098388671875	3.2184560546875	1.734060913085937	0.178589111328125	3.329099609375	1.465751556396484	0.157587646484375	3.1272197265625	1.359886047363281	0.07420141601562499	3.0256376953125	1.326243072509766	0.079671875
92	3.033334	3.136375732421875	1.247145477294922	0.301714599609375	3.12073193359375	1.43014794921875	0.295257080078125	3.102106201171875	1.57558544921875	0.2858671875	3.131244384765625	1.794981567382812	0.318044189453125	3.10811328125	1.75715380859375	0.342199951171875	3.02426708984375	1.71052392578125	0.453920166015625	3.05440625	1.437695922851562	0.52938330078125	2.9097041015625	1.299021270751953	0.399318115234375	2.87680859375	1.307052886962891	0.306080810546875	2.946375	1.317794708251953	0.3923095703125	2.997825927734375	1.302026458740234	0.308763671875	3.1464609375	1.759894897460938	0.284511962890625	3.2147685546875	1.729214233398437	0.17161328125	3.327929443359375	1.462862762451172	0.151993408203125	3.126469970703125	1.3579560546875	0.06862890625	3.0264921875	1.323181427001953	0.08286425781249999
93	3.066667	3.143998779296875	1.245906723022461	0.304655517578125	3.125970703125	1.427488403320313	0.29692041015625	3.11051953125	1.572514587402344	0.290012939453125	3.13353564453125	1.79181103515625	0.317888671875	3.1109765625	1.754174987792969	0.342228271484375	3.02647265625	1.714543579101563	0.45494482421875	3.04924951171875	1.441005004882812	0.52342333984375	2.9056123046875	1.300827087402344	0.39655419921875	2.8492705078125	1.269597961425781	0.32193603515625	2.9493701171875	1.272048767089844	0.368950927734375	3.00069970703125	1.272664916992188	0.3037236328125	3.15017626953125	1.756636352539062	0.285628173828125	3.22173974609375	1.728053771972656	0.17523291015625	3.335484375	1.465099792480469	0.14351904296875	3.1300234375	1.362810394287109	0.071850830078125	3.029330078125	1.331939208984375	0.085028564453125
94	3.100000000000001	3.1436318359375	1.243199890136719	0.30306787109375	3.12745703125	1.423521575927734	0.29478662109375	3.1158447265625	1.5678330078125	0.28912255859375	3.136658447265625	1.785359252929688	0.318965087890625	3.1136435546875	1.747748046875	0.34209423828125	3.0278359375	1.70570849609375	0.451448974609375	3.040268798828125	1.433555114746094	0.519156494140625	2.904469970703125	1.296498626708984	0.383921142578125	2.8563857421875	1.251903579711914	0.31134033203125	2.9501533203125	1.253790512084961	0.368376220703125	3.01151953125	1.275048919677734	0.305093505859375	3.1544267578125	1.750746826171875	0.2873095703125	3.22971484375	1.722608276367187	0.180595703125	3.337802001953125	1.460330169677734	0.14393896484375	3.13803125	1.352920257568359	0.06988916015625	3.035537109375	1.328737487792969	0.07174414062499999
95	3.133334000000001	3.14580908203125	1.242974365234375	0.30615185546875	3.12880078125	1.424261077880859	0.2968388671875	3.115986328125	1.569290710449219	0.289966552734375	3.137436767578125	1.788173156738281	0.31923193359375	3.1140966796875	1.750490234375	0.342562255859375	3.02697607421875	1.706086608886719	0.451100341796875	3.04064990234375	1.432968872070312	0.52162158203125	2.902979736328125	1.306245025634766	0.376124267578125	2.858333984375	1.271148071289062	0.29575830078125	2.94656689453125	1.253895294189453	0.359876220703125	3.01585595703125	1.272892028808594	0.309720703125	3.15532373046875	1.753182678222656	0.28758154296875	3.22992236328125	1.720433654785156	0.18069384765625	3.340684814453125	1.456993316650391	0.147068603515625	3.140095703125	1.343821411132812	0.07947314453125	3.035747314453125	1.328547302246094	0.069239501953125
96	3.166667	3.147154541015625	1.238367340087891	0.308209228515625	3.130345458984375	1.420483673095703	0.29799853515625	3.11653369140625	1.56602587890625	0.28955517578125	3.13744873046875	1.785664306640625	0.32133740234375	3.11369189453125	1.747567504882813	0.34407275390625	3.02962841796875	1.699687744140625	0.454451416015625	3.0442099609375	1.425941345214844	0.5276162109375	2.89936181640625	1.316955139160156	0.373180419921875	2.850211669921875	1.295503814697266	0.290121337890625	2.9373896484375	1.260729156494141	0.349274658203125	3.0109228515625	1.305699005126953	0.299677490234375	3.1559169921875	1.750824829101562	0.289477294921875	3.2341650390625	1.716856567382812	0.184808837890625	3.3301396484375	1.447643157958984	0.141326904296875	3.129755859375	1.347147491455078	0.052439453125	3.0276025390625	1.332184234619141	0.07838110351562499
97	3.2	3.14561767578125	1.233457000732422	0.305612060546875	3.127746826171875	1.415399353027344	0.296341552734375	3.11394140625	1.560917358398437	0.289281982421875	3.136432373046875	1.780466064453125	0.319525634765625	3.112976806640625	1.742614379882812	0.3428994140625	3.03091552734375	1.692952026367188	0.453865478515625	3.0488935546875	1.420639251708984	0.5307919921875	2.89148779296875	1.328082336425781	0.378180908203125	2.853282470703125	1.308718811035156	0.289146728515625	2.9426640625	1.315219360351563	0.354420166015625	3.00192724609375	1.327489074707031	0.299233154296875	3.154103271484375	1.745410766601562	0.28750390625	3.23296630859375	1.711110534667969	0.18352392578125	3.333134521484375	1.442888061523437	0.144937744140625	3.1269609375	1.356268249511719	0.05512744140625	3.0279658203125	1.337351196289063	0.08917236328125
98	3.233334	3.143553955078125	1.242296081542969	0.293905517578125	3.12775732421875	1.425052124023438	0.2855556640625	3.114939208984375	1.571133728027344	0.278744384765625	3.1400009765625	1.7911376953125	0.30881689453125	3.116438720703125	1.753383239746094	0.332577880859375	3.03469677734375	1.702500122070313	0.44383544921875	3.05789501953125	1.432330078125	0.529687744140625	2.89521142578125	1.357313537597656	0.371902587890625	2.85995166015625	1.319008483886719	0.287566650390625	2.95291455078125	1.338477325439453	0.345429443359375	3.00686376953125	1.339287628173828	0.296653564453125	3.156948486328125	1.755817504882812	0.2764453125	3.23536083984375	1.719852294921875	0.172136962890625	3.331218505859375	1.44884326171875	0.1353125	3.11860546875	1.384520446777344	0.039920166015625	3.027671875	1.353887573242188	0.08661962890625
99	3.266667	3.13918603515625	1.24864306640625	0.291282470703125	3.1239462890625	1.433706420898437	0.282590576171875	3.1095673828125	1.58137353515625	0.274026123046875	3.1391201171875	1.802702026367188	0.31028076171875	3.114669677734375	1.764291381835938	0.333414306640625	3.03034619140625	1.709560180664063	0.443326416015625	3.063720458984375	1.439128570556641	0.536398193359375	2.910970458984375	1.334089294433594	0.381353515625	2.87665869140625	1.327552368164063	0.287295654296875	2.946245361328125	1.359928405761719	0.369671875	2.999520263671875	1.351044525146484	0.2891845703125	3.15549072265625	1.767529296875	0.2764921875	3.232007080078125	1.735263793945312	0.16749072265625	3.328692138671875	1.461077392578125	0.12812109375	3.117412841796875	1.384363128662109	0.03132958984375	3.0271591796875	1.364093719482422	0.0871357421875
100	3.3	3.135461669921875	1.252101379394531	0.28918896484375	3.1212666015625	1.437771026611328	0.28089990234375	3.107088623046875	1.585863525390625	0.2723642578125	3.137061767578125	1.808163696289062	0.30606201171875	3.113206298828125	1.769799682617188	0.33017822265625	3.029387939453125	1.717285400390625	0.442087158203125	3.06794482421875	1.447881622314453	0.5384895019531249	2.9121669921875	1.339985229492187	0.387451416015625	2.87554150390625	1.331662200927734	0.294119384765625	2.949034423828125	1.365601837158203	0.37280810546875	2.998582275390625	1.349986114501953	0.292420166015625	3.15273583984375	1.77263720703125	0.272101318359375	3.22733203125	1.741291137695312	0.16105322265625	3.3226875	1.465694122314453	0.12237548828125	3.10629833984375	1.394282897949219	0.031308837890625	3.0201708984375	1.364244232177734	0.08973657226562499
101	3.333334	3.13309716796875	1.254260986328125	0.2847762451171875	3.118876953125	1.439778503417969	0.2773123779296875	3.103945068359375	1.587663452148437	0.2690408935546875	3.135505859375	1.809746398925781	0.3011727294921875	3.11224755859375	1.771566345214844	0.3260450439453125	3.032787841796875	1.720200561523437	0.4414156494140625	3.075015625	1.452911865234375	0.5412503662109375	2.912792724609375	1.354148071289063	0.3911365966796875	2.867461669921875	1.340983123779297	0.3024053955078125	2.94812158203125	1.376314758300781	0.3728712158203125	2.991038818359375	1.355719146728516	0.2884366455078125	3.1500908203125	1.774106506347656	0.2669244384765625	3.2197275390625	1.740844848632813	0.1534085693359375	3.3230810546875	1.469253784179688	0.1095069580078125	3.1060048828125	1.3945234375	0.0235345458984375	3.019870361328125	1.368888549804687	0.0838216552734375
102	3.366667000000001	3.13191455078125	1.258231262207031	0.285628662109375	3.11976611328125	1.443496612548828	0.2778564453125	3.1028662109375	1.590690307617188	0.26698876953125	3.136079345703125	1.81175390625	0.30111767578125	3.1125224609375	1.773616821289063	0.32555322265625	3.03369921875	1.724201782226563	0.441810302734375	3.070583984375	1.456353912353516	0.540534423828125	2.910119140625	1.355987274169922	0.3904013671875	2.869818603515625	1.343226654052734	0.29944677734375	2.949021484375	1.377816131591797	0.37154150390625	2.99630859375	1.363298278808594	0.292978271484375	3.150407958984375	1.7763837890625	0.26664306640625	3.21989697265625	1.744883544921875	0.152877685546875	3.319856201171875	1.474357849121094	0.09960546875	3.09950927734375	1.402915100097656	0.02091357421875	3.021838134765625	1.365191009521484	0.0857713623046875
103	3.399999999999999	3.12950830078125	1.254681213378906	0.286316650390625	3.11754248046875	1.439141479492188	0.2760927734375	3.1023564453125	1.58589306640625	0.264337158203125	3.1351591796875	1.806288208007813	0.297578857421875	3.111654052734375	1.768367736816406	0.322003662109375	3.031422607421875	1.720941101074219	0.437409912109375	3.06249169921875	1.453692626953125	0.536624267578125	2.91310400390625	1.332058837890625	0.3923505859375	2.874052490234375	1.3297568359375	0.30040380859375	2.94473828125	1.357848754882812	0.38278662109375	2.99560791015625	1.357052398681641	0.2970927734375	3.149561767578125	1.77093017578125	0.263410400390625	3.21920068359375	1.7407919921875	0.149984130859375	3.31606005859375	1.471114196777344	0.09285644531249999	3.10298828125	1.379772094726563	0.017627685546875	3.018765625	1.363929962158203	0.0826728515625
104	3.433333999999999	3.13043505859375	1.2507529296875	0.28936083984375	3.118690185546875	1.433480255126953	0.2792734375	3.103396484375	1.5788134765625	0.267550048828125	3.134884765625	1.797737915039062	0.297239990234375	3.11184765625	1.760414916992187	0.322031982421875	3.03230517578125	1.7179306640625	0.438046875	3.0526865234375	1.452448089599609	0.53698291015625	2.90030419921875	1.338247100830078	0.393542724609375	2.860805419921875	1.330321990966797	0.30313330078125	2.96237841796875	1.341423156738281	0.346676025390625	3.0006552734375	1.345851287841797	0.3053515625	3.149242919921875	1.762299072265625	0.2638681640625	3.219633544921875	1.731447570800781	0.15266259765625	3.31724462890625	1.467821929931641	0.0838140869140625	3.10226123046875	1.377592620849609	0.0211531982421875	3.02048193359375	1.355439331054688	0.0857991943359375
105	3.466667	3.1373349609375	1.242913360595703	0.2899527587890625	3.12319775390625	1.42536083984375	0.2792835693359375	3.108868408203125	1.5708251953125	0.2688070068359375	3.13883447265625	1.78991455078125	0.2981495361328125	3.115053466796875	1.752708984375	0.3223658447265625	3.033642333984375	1.7140087890625	0.4383304443359375	3.034580810546875	1.445795257568359	0.5314837646484375	2.88787939453125	1.340685943603516	0.3758548583984375	2.856261474609375	1.303864044189453	0.2896397705078125	2.953520263671875	1.308514739990234	0.3429771728515625	3.0036689453125	1.316872894287109	0.3090748291015625	3.154396240234375	1.75431591796875	0.2655281982421875	3.227199951171875	1.722124267578125	0.1563433837890625	3.32399609375	1.458526428222656	0.0867530517578125	3.115663818359375	1.360342681884766	0.014681884765625	3.031880615234375	1.338426300048828	0.0767159423828125
106	3.500000000000001	3.13768505859375	1.240649749755859	0.288825439453125	3.1207724609375	1.422694061279297	0.278059326171875	3.10676904296875	1.568165283203125	0.269139892578125	3.13753759765625	1.786938354492188	0.29853125	3.113697265625	1.749833618164062	0.322752685546875	3.03599169921875	1.710166259765625	0.440752197265625	3.03076220703125	1.438404083251953	0.52195703125	2.87786279296875	1.348777648925781	0.3629619140625	2.86579833984375	1.302951690673828	0.276209716796875	2.95920703125	1.322839935302734	0.332632568359375	3.00357568359375	1.338036193847656	0.314019287109375	3.1528935546875	1.751336791992188	0.2658837890625	3.22798876953125	1.719048828125	0.158439697265625	3.31857080078125	1.454944885253906	0.083645751953125	3.108048828125	1.359801910400391	0.01462939453125	3.02905615234375	1.331111114501953	0.07993994140625001
107	3.533334000000001	3.1363017578125	1.236960205078125	0.28554541015625	3.1202197265625	1.420254852294922	0.273731689453125	3.10821337890625	1.566896118164062	0.2648291015625	3.13640625	1.787421752929688	0.29510546875	3.11307080078125	1.749650329589844	0.319493408203125	3.0344755859375	1.703903259277344	0.435925048828125	3.039621337890625	1.434716796875	0.531189697265625	2.887798583984375	1.345212829589844	0.368723876953125	2.8643095703125	1.314344299316406	0.277078369140625	2.9609267578125	1.34416537475586	0.324474365234375	3.0003984375	1.364907470703125	0.29432275390625	3.15213330078125	1.751923034667969	0.2619951171875	3.22689990234375	1.718590454101562	0.1535	3.3196474609375	1.451002380371094	0.08661865234375	3.10133984375	1.368492034912109	0.0198802490234375	3.02627099609375	1.335830444335937	0.08901245117187501
108	3.566667	3.127390869140625	1.247921234130859	0.279464111328125	3.11146240234375	1.430743927001953	0.265266845703125	3.1014755859375	1.57723876953125	0.255644287109375	3.12826025390625	1.797408935546875	0.286937255859375	3.105014892578125	1.759479797363281	0.310985107421875	3.0229482421875	1.716064697265625	0.4255810546875	3.045194580078125	1.44875390625	0.522201171875	2.900038818359375	1.336456176757812	0.368644775390625	2.86536279296875	1.331049987792969	0.275703369140625	2.93984375	1.357267120361328	0.354400634765625	2.994193603515625	1.360504119873047	0.280589599609375	3.14435400390625	1.76218994140625	0.25383837890625	3.221369140625	1.732755249023437	0.1460810546875	3.307870361328125	1.464000579833984	0.07768041992187499	3.08391357421875	1.388749450683594	0.02382666015625	3.014554931640625	1.351928283691406	0.09646166992187501
109	3.600000000000001	3.126072265625	1.255727813720703	0.278162841796875	3.11133349609375	1.440187438964844	0.265917724609375	3.101552734375	1.587881469726562	0.257441650390625	3.12999462890625	1.809465576171875	0.289428466796875	3.106373291015625	1.77134375	0.3136103515625	3.01913037109375	1.7207294921875	0.422735595703125	3.0647392578125	1.459539001464844	0.533261474609375	2.922240966796875	1.379665557861328	0.35594140625	2.89291552734375	1.339456481933594	0.26909375	2.92463525390625	1.410359680175781	0.350228515625	2.97519482421875	1.412891174316406	0.250693115234375	3.145928955078125	1.773955078125	0.2559716796875	3.21906494140625	1.741371337890625	0.145167236328125	3.31457666015625	1.471468322753906	0.084354248046875	3.08603076171875	1.404754089355469	0.030271728515625	3.0135390625	1.374047241210937	0.103876220703125
110	3.633334000000001	3.12858935546875	1.267017395019531	0.279380615234375	3.11299560546875	1.453275329589844	0.265421142578125	3.10114599609375	1.602261657714844	0.254693115234375	3.13134765625	1.825274108886719	0.291802001953125	3.10685498046875	1.786476806640625	0.31518017578125	3.019746337890625	1.731775817871094	0.4246103515625	3.0729443359375	1.465117614746094	0.52634326171875	2.92921875	1.397566101074219	0.341534423828125	2.87949853515625	1.400446868896484	0.253479248046875	2.9505517578125	1.438906127929688	0.3332236328125	2.980874755859375	1.436489807128906	0.233728515625	3.1475703125	1.78992236328125	0.25748291015625	3.218419677734375	1.758485656738281	0.143110595703125	3.322502685546875	1.485310607910156	0.097861083984375	3.09552294921875	1.410872497558594	0.036003662109375	3.010174560546875	1.388418365478516	0.09984814453125
111	3.666666999999999	3.1272734375	1.271971374511719	0.276947265625	3.10779638671875	1.457062774658203	0.264159423828125	3.0938203125	1.605258178710937	0.2549189453125	3.12327734375	1.828058837890625	0.287009033203125	3.10067529296875	1.789525512695312	0.312133056640625	3.02302734375	1.735250244140625	0.427758544921875	3.07659228515625	1.468591705322266	0.525341796875	2.92133447265625	1.418733337402344	0.345818115234375	2.8730947265625	1.4047626953125	0.258547607421875	2.93706884765625	1.448099243164062	0.34098291015625	2.97552880859375	1.439329223632813	0.235947998046875	3.1379228515625	1.792552978515625	0.252506591796875	3.20374267578125	1.7593974609375	0.1364072265625	3.315837890625	1.491252777099609	0.08928125000000001	3.08686376953125	1.415583953857422	0.0427708740234375	2.99985986328125	1.399245635986328	0.1053583984375
112	3.7	3.127891357421875	1.269446594238281	0.2732955322265625	3.10853369140625	1.455267120361328	0.2613997802734375	3.09175830078125	1.603624633789063	0.2510545654296875	3.1215595703125	1.827263671875	0.2826134033203125	3.0984814453125	1.788769287109375	0.3077303466796875	3.01785009765625	1.734129516601562	0.4218082275390625	3.07513818359375	1.468878753662109	0.5240010986328125	2.92523779296875	1.409055541992188	0.3418399658203125	2.8701015625	1.406201477050781	0.2572154541015625	2.94652783203125	1.450596343994141	0.3282359619140625	2.972052490234375	1.439697906494141	0.2302640380859375	3.13655810546875	1.791441040039063	0.2483197021484375	3.2045107421875	1.756676513671875	0.1333553466796875	3.311446533203125	1.485289093017578	0.0863616943359375	3.0800048828125	1.414609893798828	0.039671875	2.995833984375	1.398132446289063	0.1066036376953125
113	3.733334	3.128490234375	1.268103668212891	0.2734521484375	3.10884716796875	1.453294769287109	0.261107666015625	3.08980712890625	1.600791809082031	0.249054443359375	3.12026611328125	1.8234013671875	0.282259521484375	3.097291015625	1.784869873046875	0.307094482421875	3.01507080078125	1.73230322265625	0.420415283203125	3.076267822265625	1.468938842773438	0.522738525390625	2.924294189453125	1.411425476074219	0.342543212890625	2.878771484375	1.396459716796875	0.25393408203125	2.940932373046875	1.454827545166016	0.328146240234375	2.971759765625	1.441289367675781	0.22920556640625	3.1349443359375	1.787942199707031	0.247687255859375	3.199279296875	1.755715270996094	0.130424560546875	3.30651318359375	1.48583935546875	0.0810693359375	3.07594482421875	1.411857818603516	0.0393681640625	2.996613525390625	1.400750366210938	0.112497314453125
114	3.766667000000001	3.1298857421875	1.263031555175781	0.276082275390625	3.110344970703125	1.446958465576172	0.2620205078125	3.095891845703125	1.594173706054687	0.25152392578125	3.1213310546875	1.816571533203125	0.28063671875	3.09955517578125	1.778183837890625	0.3061201171875	3.019060302734375	1.729429077148438	0.42116552734375	3.076904052734375	1.462179138183594	0.509409423828125	2.918775390625	1.398043060302734	0.339006591796875	2.870267578125	1.393642364501953	0.251533203125	2.93528662109375	1.432769165039062	0.33438134765625	2.97341162109375	1.433664855957031	0.2353828125	3.136475830078125	1.781101928710938	0.24675439453125	3.19793994140625	1.7497216796875	0.128710205078125	3.300145751953125	1.480427154541016	0.07633642578124999	3.069146484375	1.406107391357422	0.048899658203125	2.99402587890625	1.405532012939453	0.12621484375
115	3.8	3.12921142578125	1.2545693359375	0.2761453857421875	3.110302490234375	1.437199462890625	0.2611925048828125	3.09415625	1.583039916992187	0.2486058349609375	3.12206396484375	1.80359765625	0.2774041748046875	3.1002353515625	1.765699584960938	0.3028734130859375	3.018266357421875	1.722402954101562	0.4177398681640625	3.0791181640625	1.460189361572266	0.5123956298828125	2.9137861328125	1.391211578369141	0.3534559326171875	2.8618154296875	1.388055267333984	0.2687503662109375	2.93335986328125	1.438343383789062	0.3380386962890625	2.9633623046875	1.428377593994141	0.2488284912109375	3.136439697265625	1.768229248046875	0.2436165771484375	3.19548486328125	1.736179931640625	0.1256080322265625	3.314927734375	1.476505462646484	0.07240026855468749	3.08564404296875	1.398537719726562	0.0595279541015625	2.98848193359375	1.381502777099609	0.1011256103515625
116	3.833334	3.12670263671875	1.2464755859375	0.275197021484375	3.106803955078125	1.427342407226563	0.259226806640625	3.09161474609375	1.572051513671875	0.246892822265625	3.11763330078125	1.791549621582031	0.270383544921875	3.09636669921875	1.754385986328125	0.29655517578125	3.01717333984375	1.71225244140625	0.412201904296875	3.07069287109375	1.449461181640625	0.50233984375	2.908291748046875	1.365046264648437	0.3510478515625	2.861080810546875	1.386017974853516	0.26707861328125	2.939025390625	1.431567596435547	0.3310224609375	2.96667626953125	1.416146789550781	0.25875537109375	3.1320625	1.755840942382813	0.23764013671875	3.195411865234375	1.723061340332031	0.123440185546875	3.3105068359375	1.465949951171875	0.0621793212890625	3.0840439453125	1.385259460449219	0.0567294921875	2.988796630859375	1.36425732421875	0.098621826171875
117	3.866667000000001	3.12889794921875	1.245101776123047	0.27705810546875	3.1078134765625	1.425834503173828	0.2602392578125	3.0935966796875	1.570745666503906	0.24840576171875	3.1155947265625	1.791181091308594	0.267742431640625	3.094980712890625	1.754123291015625	0.29461669921875	3.021019775390625	1.713402893066406	0.414243896484375	3.074966796875	1.449475494384766	0.50112060546875	2.917318359375	1.362766876220703	0.3459912109375	2.872193359375	1.372707855224609	0.25885546875	2.93319677734375	1.400676330566406	0.346864501953125	2.97257763671875	1.417958374023438	0.2540517578125	3.1307060546875	1.755111694335938	0.235676025390625	3.196383544921875	1.723662475585938	0.1223544921875	3.3178486328125	1.467240936279297	0.070685302734375	3.0917197265625	1.38617138671875	0.057732177734375	2.9915537109375	1.370121124267578	0.08914453125000001
118	3.899999999999999	3.12822265625	1.247655120849609	0.2757901611328125	3.107676513671875	1.427942626953125	0.2585887451171875	3.09435302734375	1.572572998046875	0.2468753662109375	3.11615283203125	1.792693359375	0.2632886962890625	3.0954306640625	1.756096069335938	0.2904705810546875	3.0182333984375	1.715442260742188	0.4075928955078125	3.07331787109375	1.457636779785156	0.5086339111328125	2.90618359375	1.342699035644531	0.3861417236328125	2.8831416015625	1.348230194091797	0.2906607666015625	2.95595556640625	1.407593536376953	0.3486334228515625	2.9559365234375	1.410870880126953	0.2734461669921875	3.13142578125	1.756284790039063	0.2318929443359375	3.20501123046875	1.723972900390625	0.1242218017578125	3.3247216796875	1.465729919433594	0.0826087646484375	3.09373779296875	1.405525604248047	0.0580860595703125	2.993817626953125	1.388186859130859	0.0886710205078125
119	3.933333999999999	3.129227783203125	1.242157867431641	0.2779998779296875	3.108383056640625	1.422233581542969	0.2599276123046875	3.09814111328125	1.567146118164062	0.2495885009765625	3.107780517578125	1.788392578125	0.2598577880859375	3.088914794921875	1.751511108398438	0.2879456787109375	3.01564306640625	1.712047607421875	0.4078719482421875	3.08732275390625	1.457935424804687	0.5074537353515625	2.9194228515625	1.417637115478516	0.3453475341796875	2.88628466796875	1.418421142578125	0.2527750244140625	2.93497021484375	1.444002532958984	0.3484298095703125	2.980636474609375	1.449494781494141	0.2413038330078125	3.125218505859375	1.752026733398437	0.2296009521484375	3.199020263671875	1.720165405273438	0.1220279541015625	3.319855224609375	1.461832885742187	0.0855291748046875	3.0878544921875	1.404429534912109	0.0654671630859375	2.98748681640625	1.397826965332031	0.0985064697265625
120	3.966667	3.134166259765625	1.246918334960938	0.2799259033203125	3.111610107421875	1.427854248046875	0.2615675048828125	3.099287109375	1.573417602539062	0.2504542236328125	3.110852294921875	1.795888366699219	0.2607843017578125	3.091572998046875	1.758947875976562	0.2890443115234375	3.019143798828125	1.715789428710937	0.4092674560546875	3.096130859375	1.463635406494141	0.5144678955078125	2.92542578125	1.434058319091797	0.3509266357421875	2.8895576171875	1.426036102294922	0.2590970458984375	2.94100537109375	1.460799224853516	0.3510980224609375	2.981957763671875	1.455688629150391	0.2401942138671875	3.128077392578125	1.759161315917969	0.2303424072265625	3.20166259765625	1.723861694335938	0.1226959228515625	3.326677490234375	1.465010009765625	0.09075012207031249	3.09148876953125	1.411643920898437	0.0840201416015625	2.985943359375	1.399989440917969	0.0921890869140625
121	4.000000000000001	3.139011474609375	1.249605072021484	0.280585693359375	3.1159267578125	1.431325897216797	0.26196337890625	3.104000732421875	1.577640014648438	0.251119873046875	3.120385986328125	1.80062353515625	0.265790283203125	3.10025732421875	1.763387451171875	0.293489990234375	3.02772998046875	1.722077026367188	0.415144775390625	3.098074951171875	1.463377563476562	0.51243994140625	2.922396240234375	1.462745483398437	0.34984912109375	2.888784423828125	1.450226165771484	0.25716748046875	2.941429931640625	1.487279174804688	0.3482275390625	2.986509521484375	1.46618994140625	0.24094189453125	3.136873046875	1.763960510253906	0.234474365234375	3.213058349609375	1.73331689453125	0.126407470703125	3.331154541015625	1.468521636962891	0.10682177734375	3.095702880859375	1.426123046875	0.06778564453124999	2.9967236328125	1.406926147460938	0.103626220703125
122	4.033334000000001	3.14021337890625	1.253404907226563	0.281137451171875	3.11756005859375	1.435767242431641	0.262330078125	3.10302880859375	1.582177612304688	0.249618408203125	3.121876708984375	1.805445434570312	0.2677431640625	3.101309326171875	1.767884765625	0.294979736328125	3.026692138671875	1.72387548828125	0.414995849609375	3.100616943359375	1.466074584960938	0.514713134765625	2.92685107421875	1.432943450927734	0.352294189453125	2.89437841796875	1.444732513427734	0.258767578125	2.95209912109375	1.462290008544922	0.3529873046875	2.98356005859375	1.457274749755859	0.23906982421875	3.1379931640625	1.768974243164062	0.235747802734375	3.211813720703125	1.73801611328125	0.12559423828125	3.33366015625	1.473657562255859	0.10932470703125	3.0993349609375	1.423159790039062	0.068296142578125	2.99726123046875	1.417420288085937	0.101044921875
123	4.066667	3.139970703125	1.252939605712891	0.28146337890625	3.1172255859375	1.435286804199219	0.262801513671875	3.102644287109375	1.58168603515625	0.2501904296875	3.12163232421875	1.804925415039063	0.26824267578125	3.101229736328125	1.767365783691406	0.295594970703125	3.0273251953125	1.72333935546875	0.416026611328125	3.10177294921875	1.465524475097656	0.51523583984375	2.927064453125	1.43252880859375	0.353838623046875	2.893973388671875	1.444323822021484	0.26054052734375	2.9522998046875	1.461883758544922	0.354372802734375	2.98281689453125	1.456846160888672	0.24011865234375	3.137545654296875	1.768462097167969	0.23614501953125	3.210658935546875	1.737508972167969	0.1255361328125	3.332407958984375	1.473188568115234	0.108455078125	3.097859375	1.422649871826172	0.06892651367187499	2.996050537109375	1.416863983154297	0.10244921875
124	4.100000000000001	3.134844970703125	1.252710205078125	0.2818193359375	3.110410400390625	1.433515686035156	0.2631845703125	3.089703369140625	1.577819946289063	0.247553466796875	3.117271728515625	1.798447509765625	0.26686962890625	3.09657275390625	1.761635009765625	0.2943505859375	3.025953857421875	1.718603881835937	0.415826416015625	3.09794970703125	1.467143890380859	0.52665673828125	2.93426611328125	1.412985260009766	0.36196923828125	2.889201171875	1.422559204101562	0.274356201171875	2.96074755859375	1.462336273193359	0.349437744140625	2.96426953125	1.446159271240234	0.241325927734375	3.13066162109375	1.762025024414063	0.234153564453125	3.193152587890625	1.731162109375	0.118313720703125	3.328399658203125	1.476132904052734	0.097111572265625	3.0994150390625	1.409204437255859	0.05993115234375	2.9973662109375	1.414396331787109	0.09024365234374999
125	4.133334000000001	3.13033154296875	1.244423706054687	0.282601806640625	3.1074921875	1.424408081054688	0.264495849609375	3.086470703125	1.567731811523438	0.248271240234375	3.1108828125	1.787412475585938	0.26763427734375	3.090477294921875	1.750569091796875	0.294754150390625	3.022122314453125	1.710199035644531	0.417399658203125	3.086253662109375	1.457765045166016	0.526599853515625	2.9160361328125	1.352691833496094	0.39943017578125	2.891461181640625	1.377554809570313	0.307438232421875	2.96571923828125	1.451206787109375	0.342878662109375	2.946394775390625	1.423490844726563	0.283613525390625	3.12500341796875	1.751358825683594	0.235277099609375	3.19109228515625	1.720944274902344	0.12226708984375	3.32572607421875	1.468420227050781	0.0920634765625	3.098188232421875	1.401392242431641	0.05529736328125	2.994067626953125	1.393037933349609	0.07309326171875
126	4.166666999999999	3.13018017578125	1.233957092285156	0.285899658203125	3.10641552734375	1.413428588867188	0.268371337890625	3.083425537109375	1.556052062988281	0.251834228515625	3.10400341796875	1.775785522460938	0.26870556640625	3.08427880859375	1.7389912109375	0.29616796875	3.014841796875	1.698362731933594	0.41769189453125	3.0797353515625	1.449643157958984	0.5330166015625	2.91156884765625	1.36679833984375	0.3888994140625	2.886697509765625	1.401950866699219	0.300677001953125	2.955845703125	1.466282409667969	0.35738232421875	2.955291015625	1.416061889648438	0.28059228515625	3.1187109375	1.739709777832031	0.236829345703125	3.18558935546875	1.708388916015625	0.124926025390625	3.31801513671875	1.456497680664063	0.0872666015625	3.08979638671875	1.392778533935547	0.0527177734375	2.9883525390625	1.366981231689453	0.06743481445312501
127	4.2	3.1354306640625	1.231582397460937	0.290122802734375	3.111396484375	1.409974426269531	0.270865966796875	3.093953125	1.552949645996094	0.256750732421875	3.1084638671875	1.772271179199219	0.271568115234375	3.0882900390625	1.735537719726562	0.2983515625	3.01527880859375	1.694115234375	0.416651123046875	3.0697939453125	1.443498565673828	0.530001953125	2.911945068359375	1.367073364257813	0.37305517578125	2.90417626953125	1.405627746582031	0.2836103515625	2.94147802734375	1.475615051269531	0.35932177734375	2.967865234375	1.404673217773438	0.2750009765625	3.1255595703125	1.736328979492187	0.241137451171875	3.19816455078125	1.707193237304688	0.133029541015625	3.32948681640625	1.455838012695313	0.0982841796875	3.1052568359375	1.388154205322266	0.054236572265625	3.0031220703125	1.368210205078125	0.06969873046875
128	4.233334	3.129549560546875	1.233592132568359	0.2905352783203125	3.107023193359375	1.412546325683594	0.2732291259765625	3.085921142578125	1.554979064941406	0.2573851318359375	3.10335693359375	1.774530822753906	0.2680142822265625	3.0849619140625	1.738312316894531	0.2967894287109375	3.0201962890625	1.696135864257812	0.4196954345703125	3.07967578125	1.447237731933594	0.5349488525390625	2.90169921875	1.34315576171875	0.4210152587890625	2.8829970703125	1.360617614746094	0.3266234130859375	2.9282255859375	1.455777191162109	0.3573272705078125	2.942172119140625	1.398472625732422	0.3097164306640625	3.11779736328125	1.737997863769531	0.2368455810546875	3.186551025390625	1.705964904785156	0.1269053955078125	3.324519775390625	1.458685821533203	0.0869315185546875	3.09876025390625	1.388830627441406	0.0544302978515625	2.997390625	1.391773040771484	0.08278503417968749
129	4.266667000000001	3.1341494140625	1.234059906005859	0.292822021484375	3.111797607421875	1.413172302246094	0.2747578125	3.095321044921875	1.55662353515625	0.261268798828125	3.10622705078125	1.776833618164062	0.272246337890625	3.087931396484375	1.740070678710937	0.30048876953125	3.016903564453125	1.6978408203125	0.420069580078125	3.08002783203125	1.444815002441406	0.524693115234375	2.8919599609375	1.396542938232422	0.3908359375	2.88474072265625	1.418794372558594	0.295760498046875	2.941348388671875	1.444713043212891	0.386287841796875	2.970911376953125	1.417247680664063	0.295004150390625	3.12269677734375	1.740678588867187	0.24155419921875	3.19180859375	1.707134033203125	0.132103515625	3.328994384765625	1.459252227783203	0.0908349609375	3.0998408203125	1.394503570556641	0.072648193359375	2.99476416015625	1.395422424316406	0.08113232421875
130	4.3	3.143115234375	1.238964981079101	0.298551513671875	3.120974609375	1.41900439453125	0.281244384765625	3.104929931640625	1.563244262695312	0.268642578125	3.115884033203125	1.784546997070313	0.277390625	3.096114990234375	1.748013305664063	0.30533251953125	3.015199462890625	1.705734008789062	0.419278076171875	3.085154052734375	1.460680328369141	0.540603515625	2.913853515625	1.409153045654297	0.385297119140625	2.868880126953125	1.438782684326172	0.303002197265625	2.94917724609375	1.439610504150391	0.3787119140625	2.9756796875	1.432991302490234	0.284001220703125	3.133761474609375	1.747812377929687	0.247823974609375	3.20841796875	1.714114990234375	0.14136669921875	3.341305908203125	1.461073364257812	0.109453857421875	3.108440185546875	1.409275695800781	0.08416796875	3.00323046875	1.397671295166016	0.087388427734375
131	4.333334	3.140123046875	1.246219787597656	0.2972548828125	3.116970703125	1.427076538085938	0.278506103515625	3.1011318359375	1.572170593261719	0.265496337890625	3.11337646484375	1.794640441894531	0.275997802734375	3.09345068359375	1.757774169921875	0.303921875	3.01588330078125	1.712209045410156	0.420015380859375	3.084053955078125	1.463794921875	0.539390380859375	2.91318798828125	1.410722045898438	0.38200244140625	2.863739990234375	1.441924499511719	0.3021982421875	2.94782080078125	1.440479675292969	0.37467333984375	2.9715234375	1.434769470214844	0.278749267578125	3.131000732421875	1.7578330078125	0.245866943359375	3.206833984375	1.72438037109375	0.13916162109375	3.338508056640625	1.468533020019531	0.109326171875	3.10451220703125	1.417376495361328	0.08002490234375	3.00069140625	1.405098022460938	0.100450927734375
132	4.366667000000001	3.140444091796875	1.247821075439453	0.297331298828125	3.117013671875	1.42863818359375	0.27854541015625	3.100965576171875	1.573704772949219	0.26548583984375	3.113107421875	1.796196105957031	0.275646484375	3.09341259765625	1.759345886230469	0.303755126953125	3.016716796875	1.713853088378906	0.42045458984375	3.085919677734375	1.465618408203125	0.539609130859375	2.91396826171875	1.412207885742188	0.383523193359375	2.863919677734375	1.443270233154297	0.304039794921875	2.948522216796875	1.441985443115234	0.375908203125	2.97153759765625	1.436176452636719	0.27982275390625	3.1305439453125	1.759368286132812	0.245431396484375	3.205633544921875	1.725853881835937	0.138220703125	3.3372958984375	1.470077819824219	0.107729248046875	3.10313623046875	1.418701293945313	0.080173095703125	2.9994755859375	1.406363922119141	0.101364013671875
133	4.399999999999999	3.13640478515625	1.249370941162109	0.301782470703125	3.112771484375	1.430957122802734	0.27994970703125	3.0920166015625	1.575710327148438	0.261202392578125	3.11250390625	1.7985458984375	0.278166015625	3.091870361328125	1.761317260742187	0.305649169921875	3.0163173828125	1.71248779296875	0.422877685546875	3.0860703125	1.459441680908203	0.535563232421875	2.91505322265625	1.416841766357422	0.37302783203125	2.86942138671875	1.419482086181641	0.284607421875	2.93348974609375	1.441999481201172	0.373284912109375	2.96963818359375	1.442053741455078	0.26343701171875	3.128147705078125	1.761879028320313	0.246296630859375	3.19905029296875	1.732018310546875	0.1342216796875	3.33261572265625	1.474962493896484	0.10602783203125	3.0993955078125	1.420241912841797	0.066561767578125	2.999417724609375	1.417142852783203	0.10504248046875
134	4.433333999999999	3.14108251953125	1.247128875732422	0.3060233154296875	3.11703125	1.428382293701172	0.2844847412109375	3.09425927734375	1.572449584960937	0.2647567138671875	3.112702392578125	1.795045227050781	0.2822528076171875	3.09207275390625	1.75767236328125	0.3093848876953125	3.01777978515625	1.70872119140625	0.4270562744140625	3.077188232421875	1.45877978515625	0.5508433837890625	2.915989013671875	1.425004486083984	0.3771729736328125	2.87726513671875	1.419075317382813	0.2858511962890625	2.933669921875	1.450577453613281	0.3767354736328125	2.967463623046875	1.439710998535156	0.2612017822265625	3.12900146484375	1.758614929199219	0.2505777587890625	3.20401416015625	1.728001281738281	0.1417025146484375	3.336387451171875	1.472165466308594	0.1035599365234375	3.10172021484375	1.418702056884766	0.0749283447265625	2.998635009765625	1.415519561767578	0.1034056396484375
135	4.466667	3.1415625	1.243750671386719	0.304332763671875	3.11866015625	1.424289367675781	0.28286865234375	3.0960810546875	1.567567138671875	0.262300537109375	3.11058642578125	1.789350341796875	0.280447021484375	3.08916455078125	1.75189013671875	0.30637890625	3.01085498046875	1.705761840820312	0.421701416015625	3.06195263671875	1.455025543212891	0.54452734375	2.906364013671875	1.350154998779297	0.397734619140625	2.8922216796875	1.38203125	0.3051806640625	2.95251318359375	1.447633331298828	0.371357177734375	2.9445888671875	1.433306915283203	0.292068359375	3.128907470703125	1.753300415039063	0.24984130859375	3.20913623046875	1.72339599609375	0.145364501953125	3.34059716796875	1.468333038330078	0.10925244140625	3.11057373046875	1.407337158203125	0.06964794921875	3.0084296875	1.405244842529297	0.0997001953125
136	4.500000000000001	3.14185888671875	1.23120703125	0.30862744140625	3.11845751953125	1.409747344970703	0.28671044921875	3.09788525390625	1.552050842285156	0.2678271484375	3.10642138671875	1.772247192382812	0.28082177734375	3.08674560546875	1.735164306640625	0.3076806640625	3.0131005859375	1.692316223144531	0.42543798828125	3.06682861328125	1.443045806884766	0.54343896484375	2.91980810546875	1.375418640136719	0.371903076171875	2.865953125	1.374592437744141	0.290142578125	2.93410791015625	1.411805450439453	0.367864013671875	2.95994189453125	1.420868988037109	0.2671591796875	3.1249814453125	1.736421569824219	0.2509501953125	3.20207958984375	1.709158569335937	0.145156494140625	3.34063427734375	1.461681091308594	0.106174560546875	3.113166015625	1.397527770996094	0.07193139648437499	3.009296142578125	1.394413818359375	0.08966357421875
137	4.533334000000001	3.145412841796875	1.229385528564453	0.309000244140625	3.12201953125	1.407839569091797	0.286072998046875	3.10220458984375	1.550237243652344	0.266853271484375	3.108203125	1.770712707519531	0.277039306640625	3.08798095703125	1.733798706054688	0.303744873046875	3.009564453125	1.690986877441406	0.4184326171875	3.0551875	1.441143920898438	0.538756103515625	2.891522705078125	1.337920349121094	0.4038642578125	2.8754541015625	1.357127319335937	0.309192138671875	2.952418212890625	1.416458190917969	0.36049560546875	2.93934130859375	1.411323516845703	0.2930615234375	3.128104736328125	1.734660400390625	0.248307373046875	3.21077392578125	1.704214538574219	0.14767822265625	3.354234375	1.457406036376953	0.125270751953125	3.131347412109375	1.393976928710937	0.06736767578125	3.026339111328125	1.384487670898437	0.06837744140625
138	4.566667	3.147505126953125	1.224946685791016	0.311326904296875	3.12484521484375	1.403589569091797	0.288748779296875	3.107734619140625	1.54663818359375	0.271578857421875	3.11180859375	1.767230102539063	0.28147705078125	3.090970703125	1.730212890625	0.307584228515625	3.009095947265625	1.686640380859375	0.41958740234375	3.050933837890625	1.439296569824219	0.546449462890625	2.89859423828125	1.313399780273437	0.417570556640625	2.875127197265625	1.333337005615234	0.324581787109375	2.95307470703125	1.405085174560547	0.353883056640625	2.9320205078125	1.396929504394531	0.307052734375	3.132918212890625	1.731257446289062	0.25349365234375	3.222132080078125	1.702562866210938	0.1580234375	3.3537958984375	1.449474945068359	0.132475341796875	3.128045654296875	1.399892242431641	0.071946533203125	3.024386962890625	1.380656585693359	0.074899658203125
139	4.600000000000001	3.1457548828125	1.218792785644531	0.308183349609375	3.1221533203125	1.397232818603516	0.285947021484375	3.103122314453125	1.53984912109375	0.2680400390625	3.1037197265625	1.760385009765625	0.27660986328125	3.0840810546875	1.7232080078125	0.303348388671875	3.0047255859375	1.6787197265625	0.41667041015625	3.063447509765625	1.435671630859375	0.544719482421875	2.90540625	1.391303649902344	0.3754658203125	2.870135986328125	1.454072479248047	0.309146240234375	2.94735107421875	1.414784118652344	0.37667578125	2.972095703125	1.433369476318359	0.283671142578125	3.124808837890625	1.724625854492188	0.248398681640625	3.2111494140625	1.69440771484375	0.150904296875	3.34653076171875	1.443624908447266	0.12423291015625	3.11752783203125	1.396978729248047	0.07534130859375	3.01278515625	1.392859039306641	0.0863408203125
140	4.633334000000001	3.144123291015625	1.225882720947266	0.31387939453125	3.12311962890625	1.406252197265625	0.29575048828125	3.099853759765625	1.548992431640625	0.276552734375	3.1065625	1.770734741210938	0.28671826171875	3.08668359375	1.733643188476563	0.31397216796875	3.00913916015625	1.68899755859375	0.429625	3.072480224609375	1.444513061523438	0.556580322265625	2.9179443359375	1.416986297607422	0.37868359375	2.8715380859375	1.410358001708985	0.2920556640625	2.93809765625	1.440032928466797	0.37515673828125	2.9768662109375	1.421016937255859	0.272172119140625	3.125922607421875	1.734437133789063	0.2574189453125	3.20472021484375	1.699641845703125	0.15409228515625	3.348169921875	1.451090667724609	0.129623046875	3.1166201171875	1.395808502197266	0.09723632812499999	3.01247607421875	1.415459716796875	0.10116162109375
141	4.666666999999999	3.142441162109375	1.230651245117187	0.31220703125	3.121022216796875	1.411632751464844	0.292293701171875	3.10054052734375	1.55560986328125	0.27407958984375	3.107017333984375	1.778431762695313	0.283059814453125	3.087471923828125	1.741277221679687	0.310888427734375	3.00933154296875	1.694486083984375	0.426142578125	3.0788046875	1.450227813720703	0.5532236328125	2.93827734375	1.415086456298828	0.36395703125	2.884403076171875	1.408938140869141	0.281186767578125	2.96909130859375	1.460941680908203	0.3307109375	2.99072265625	1.424663238525391	0.25528515625	3.12614599609375	1.741849365234375	0.2535625	3.20274462890625	1.70725439453125	0.147739013671875	3.347875	1.457357757568359	0.13334619140625	3.11404541015625	1.4065244140625	0.10185107421875	3.0091845703125	1.425371917724609	0.1015546875
142	4.7	3.143592041015625	1.242323822021484	0.31550927734375	3.11604736328125	1.423073760986328	0.29544677734375	3.096052734375	1.568021118164062	0.28084814453125	3.103587890625	1.791549560546875	0.289762451171875	3.0841708984375	1.754354370117188	0.317925537109375	3.008429931640625	1.708977416992187	0.43593310546875	3.08477001953125	1.462841949462891	0.557426513671875	2.9395791015625	1.433292694091797	0.369739013671875	2.88929296875	1.418189361572266	0.285483154296875	2.969829833984375	1.480644500732422	0.33046875	2.989113037109375	1.438412994384766	0.256061767578125	3.122259765625	1.754766845703125	0.2599345703125	3.19908837890625	1.723359130859375	0.152722900390625	3.34323779296875	1.471977172851562	0.135414794921875	3.105205078125	1.433722320556641	0.112745849609375	2.99902978515625	1.446003631591797	0.111261474609375
143	4.733334	3.1375068359375	1.240678894042969	0.317773681640625	3.11031396484375	1.421770233154297	0.29845947265625	3.0871162109375	1.566212158203125	0.2820625	3.09374755859375	1.790043579101563	0.290277099609375	3.07485693359375	1.75279736328125	0.31882861328125	2.99978173828125	1.702978637695312	0.435667724609375	3.0941787109375	1.467455444335938	0.56593212890625	2.9499912109375	1.446526184082031	0.375988525390625	2.8904541015625	1.427047119140625	0.2988291015625	2.97663720703125	1.495588226318359	0.316509521484375	2.986017578125	1.443149780273437	0.25689599609375	3.11221044921875	1.753223266601562	0.260270263671875	3.18791748046875	1.7206435546875	0.152422607421875	3.33153857421875	1.468621398925781	0.13465380859375	3.092310791015625	1.456308929443359	0.09743823242187501	2.9869892578125	1.4482001953125	0.1145595703125
144	4.766667000000001	3.1399580078125	1.243112945556641	0.3186112060546875	3.1116982421875	1.423722259521484	0.2976829833984375	3.08695947265625	1.567584838867187	0.2795213623046875	3.0895048828125	1.791429565429687	0.2844840087890625	3.0711455078125	1.754294677734375	0.3134569091796875	2.99632861328125	1.70426611328125	0.4302337646484375	3.092296630859375	1.472715606689453	0.5658975830078125	2.95563330078125	1.434602996826172	0.3733038330078125	2.89174755859375	1.421301086425781	0.2984393310546875	2.971021240234375	1.498911102294922	0.3090198974609375	2.98242822265625	1.452262054443359	0.2533011474609375	3.1087802734375	1.754543823242187	0.2551395263671875	3.18366552734375	1.721041748046875	0.1471273193359375	3.339595703125	1.476818634033203	0.1278006591796875	3.09960400390625	1.459161041259766	0.1000230712890625	2.9931474609375	1.458872253417969	0.1100950927734375
145	4.8	3.14557763671875	1.239453491210937	0.32179345703125	3.115127685546875	1.419631744384766	0.298871337890625	3.086216552734375	1.562418090820312	0.2775830078125	3.084045166015625	1.786431884765625	0.283926513671875	3.066430419921875	1.748707885742188	0.312678955078125	2.99663916015625	1.701624755859375	0.433875	3.086949951171875	1.468638275146484	0.571484619140625	2.952923095703125	1.434593353271484	0.37603271484375	2.890627685546875	1.419517822265625	0.300054443359375	2.96994580078125	1.496999176025391	0.287927490234375	2.98268701171875	1.451375274658203	0.253280029296875	3.1041357421875	1.750108642578125	0.254349853515625	3.180714599609375	1.719416870117187	0.146537841796875	3.343694091796875	1.479845306396484	0.123589599609375	3.10340234375	1.457387237548828	0.10035498046875	2.99726708984375	1.457458343505859	0.114145751953125
146	4.833334	3.15429248046875	1.230793792724609	0.327632568359375	3.119906982421875	1.409068206787109	0.3013984375	3.08582177734375	1.549399658203125	0.275839599609375	3.081800537109375	1.772525146484375	0.28169873046875	3.0641435546875	1.73486181640625	0.310156005859375	2.99103369140625	1.690452270507813	0.429693115234375	3.07308837890625	1.459968536376953	0.57420947265625	2.9313671875	1.408327056884766	0.389479248046875	2.879384033203125	1.402812408447266	0.305390380859375	2.961531494140625	1.465950592041016	0.345516845703125	2.965212646484375	1.445756500244141	0.267651611328125	3.102519775390625	1.736450927734375	0.252596923828125	3.184185302734375	1.709605590820312	0.148212646484375	3.342169677734375	1.469135345458984	0.115969482421875	3.1031708984375	1.447302459716797	0.08896777343749999	2.99870361328125	1.441712036132813	0.10948388671875
147	4.866667000000001	3.16480908203125	1.222731140136719	0.33163720703125	3.126605224609375	1.399724273681641	0.30287255859375	3.08474169921875	1.536666870117188	0.271611572265625	3.07921337890625	1.759547729492188	0.280067626953125	3.06139208984375	1.721458068847656	0.3077939453125	2.98834326171875	1.675806640625	0.426795166015625	3.056962646484375	1.439208740234375	0.56807568359375	2.9098291015625	1.366481628417969	0.39523583984375	2.86814990234375	1.368232940673828	0.305502685546875	2.952858642578125	1.421154296875	0.354022705078125	2.96312060546875	1.421877105712891	0.28327880859375	3.100574951171875	1.723975952148437	0.250863037109375	3.186773681640625	1.703507934570312	0.1488056640625	3.346599609375	1.465489959716797	0.109677734375	3.108349853515625	1.432598663330078	0.089332763671875	3.00224609375	1.428322265625	0.09806005859375
148	4.899999999999999	3.16957177734375	1.201076568603516	0.335529296875	3.129899658203125	1.379121704101562	0.305990478515625	3.078944091796875	1.51330859375	0.271045166015625	3.06837646484375	1.737904174804688	0.274564697265625	3.05245166015625	1.699800048828125	0.304092529296875	2.97780712890625	1.655163330078125	0.4239228515625	3.0476162109375	1.411477813720703	0.556852783203125	2.90168798828125	1.318862152099609	0.390001220703125	2.851568603515625	1.3658232421875	0.317680908203125	2.9439169921875	1.418830627441406	0.352148193359375	2.9610791015625	1.379565643310547	0.30242236328125	3.08957080078125	1.701851684570312	0.2451298828125	3.161493896484375	1.672889038085938	0.1331357421875	3.331030029296875	1.439257476806641	0.0915498046875	3.092734375	1.394179595947266	0.0724254150390625	2.990623046875	1.403502380371094	0.1043447265625
149	4.933333999999999	3.172355224609375	1.205386657714844	0.3340601806640625	3.135570556640625	1.381552154541016	0.3067154541015625	3.083303466796875	1.512609008789062	0.2710833740234375	3.06969140625	1.7337021484375	0.2725062255859375	3.054299560546875	1.696199584960937	0.3017933349609375	2.96857861328125	1.646900146484375	0.4090113525390625	3.02514892578125	1.405542999267578	0.5433477783203124	2.9222724609375	1.246986999511719	0.4009427490234375	2.87878271484375	1.247574157714844	0.3128448486328125	2.92901904296875	1.275796356201172	0.4068389892578125	2.968850830078125	1.310826202392578	0.3107462158203125	3.091320556640625	1.698240600585938	0.2440003662109375	3.15818994140625	1.668870849609375	0.1314354248046875	3.315371826171875	1.433472595214844	0.0822647705078125	3.08100830078125	1.384785858154297	0.0707349853515625	2.978815185546875	1.358544189453125	0.07840466308593751
150	4.966667	3.181025634765625	1.18894580078125	0.332205322265625	3.1394833984375	1.364153411865234	0.305493896484375	3.083265625	1.493231262207031	0.26865576171875	3.067134765625	1.714057678222656	0.261750244140625	3.05095458984375	1.677399169921875	0.29167626953125	2.9593984375	1.635484680175781	0.3972041015625	2.9797333984375	1.377354827880859	0.5088264160156249	2.9125078125	1.153862365722656	0.469613525390625	2.967302734375	1.076543975830078	0.443674072265625	2.9119423828125	1.171883239746094	0.44483740234375	3.0176240234375	1.164615463256836	0.409349609375	3.090330078125	1.677905456542969	0.23542431640625	3.163583984375	1.651903991699219	0.12604541015625	3.3224384765625	1.418485717773438	0.07292260742187499	3.0979833984375	1.336210174560547	0.056087646484375	2.99638232421875	1.309707244873047	0.04318798828125
151	5.000000000000001	3.211390625	1.158752380371094	0.3311243896484375	3.1681123046875	1.333575805664063	0.3136436767578125	3.10236181640625	1.457956878662109	0.2799947509765625	3.07178076171875	1.67573974609375	0.2689283447265625	3.0595009765625	1.639125061035156	0.3002327880859375	2.97453759765625	1.599368713378906	0.4107874755859375	3.000269287109375	1.336365783691406	0.5041866455078124	2.89636181640625	1.160280212402344	0.3878463134765625	2.885291015625	1.064106178283691	0.4007440185546875	2.9448662109375	1.150013076782227	0.3678575439453125	2.98449560546875	1.077086120605469	0.4201448974609375	3.0958857421875	1.640688903808594	0.2425050048828125	3.159185546875	1.615555786132812	0.1278194580078125	3.2990087890625	1.375735443115234	0.06079541015625	3.08003857421875	1.282193786621094	0.0537344970703125	2.97530078125	1.273160766601563	0.056289794921875
152	5.033334000000001	3.2293623046875	1.144938079833984	0.3372344970703125	3.1869931640625	1.317944152832031	0.3211724853515625	3.1213984375	1.440564208984375	0.2879530029296875	3.09167919921875	1.655913452148438	0.2776239013671875	3.0795087890625	1.619674560546875	0.3084920654296875	2.9923525390625	1.579838500976563	0.4150386962890625	2.992254638671875	1.313367919921875	0.4907484130859375	2.88094921875	1.151432815551758	0.3664674072265625	2.8307490234375	1.074672149658203	0.3363780517578125	2.9385224609375	1.084244934082031	0.3414776611328125	2.936550537109375	1.044494338989258	0.3782852783203125	3.11537353515625	1.621280029296875	0.2513770751953125	3.174953125	1.594916259765625	0.1367696533203125	3.29670751953125	1.350548187255859	0.06514831542968751	3.078011474609375	1.263374938964844	0.0623704833984375	2.979125	1.234193222045898	0.04925146484375
153	5.066667	3.24696533203125	1.119783309936524	0.35478759765625	3.207594970703125	1.290960021972656	0.336157958984375	3.145996337890625	1.411589172363281	0.29623388671875	3.1139267578125	1.623903686523438	0.286446044921875	3.098664794921875	1.587226379394531	0.314316162109375	2.999583984375	1.546651489257812	0.406877197265625	2.974236572265625	1.282559265136719	0.4737080078125	2.873814453125	1.137241821289062	0.32698388671875	2.837479248046875	1.088043609619141	0.253853271484375	2.90086279296875	1.067103729248047	0.337451171875	2.9495068359375	1.030180923461914	0.32583642578125	3.14128662109375	1.590710571289062	0.2632236328125	3.21580517578125	1.569252624511719	0.1586328125	3.332024169921875	1.32857568359375	0.07938427734375	3.116206787109375	1.249356155395508	0.04445166015625	3.0167607421875	1.240126419067383	0.020741455078125
154	5.100000000000001	3.25093017578125	1.104318420410156	0.3628671875	3.21212353515625	1.272682861328125	0.340828857421875	3.15302294921875	1.391142944335938	0.297653076171875	3.1172822265625	1.599702087402344	0.28527197265625	3.1017001953125	1.563331604003906	0.312185791015625	3.002243408203125	1.525661193847656	0.40256201171875	2.9573349609375	1.269916473388672	0.47582275390625	2.836811279296875	1.18787109375	0.302564697265625	2.82240087890625	1.151348251342774	0.217144775390625	2.851369384765625	1.096248550415039	0.302314208984375	2.949955322265625	1.131408386230469	0.300819580078125	3.146076904296875	1.567478637695312	0.263912841796875	3.2256982421875	1.548664733886719	0.164960205078125	3.3312158203125	1.315554504394531	0.06448510742187499	3.11044189453125	1.255527954101562	0.04906494140625	3.01378564453125	1.255331329345703	0.01900146484375
155	5.133334000000001	3.21331591796875	1.097302307128906	0.38362646484375	3.179780517578125	1.264310180664062	0.35541455078125	3.13585986328125	1.386725891113281	0.309165771484375	3.10739892578125	1.593526611328125	0.285249755859375	3.087323486328125	1.558694763183594	0.3104287109375	2.97377392578125	1.520745056152344	0.379761474609375	2.888831787109375	1.279812133789062	0.45890234375	2.79675537109375	1.172866485595703	0.284342529296875	2.7750888671875	1.154480606079102	0.195587890625	2.76450244140625	1.097450241088867	0.282602294921875	2.808076904296875	1.044926307678223	0.287682373046875	3.1380439453125	1.560367370605469	0.269605224609375	3.2304208984375	1.538256469726563	0.184888671875	3.33666845703125	1.319215576171875	0.062448486328125	3.1127939453125	1.321681213378906	0.02315087890625	3.0283505859375	1.353269439697266	-0.020895263671875
156	5.166666999999999	3.2292509765625	1.097085876464844	0.358929443359375	3.190589599609375	1.265493225097656	0.335280517578125	3.1380498046875	1.389189331054687	0.298162109375	3.109512939453125	1.598794616699219	0.281053955078125	3.09447998046875	1.563921997070313	0.310271728515625	2.99416845703125	1.531913146972656	0.402146240234375	2.85087548828125	1.319195556640625	0.486951416015625	2.72903955078125	1.248682418823242	0.309217529296875	2.719395751953125	1.169964874267578	0.258511962890625	2.684689208984375	1.139681076049805	0.35356787109375	2.78668603515625	1.117614364624024	0.31702001953125	3.13549169921875	1.564716918945313	0.258841064453125	3.207136962890625	1.547173034667969	0.15355078125	3.24284033203125	1.358006378173828	-0.043177978515625	3.020500244140625	1.409173522949219	-0.017449951171875	2.961236328125	1.479534729003906	-0.05998583984375
157	5.2	3.215000732421875	1.059436065673828	0.357763427734375	3.15871044921875	1.228968597412109	0.3371923828125	3.092603759765625	1.353163360595703	0.30769091796875	3.05570947265625	1.568687561035156	0.299335205078125	3.045853759765625	1.531813232421875	0.33069921875	2.96245849609375	1.504109313964844	0.444878662109375	2.769283935546875	1.337388519287109	0.55651708984375	2.672258544921875	1.382293212890625	0.348630615234375	2.69749609375	1.434662170410156	0.2709140625	2.67424365234375	1.353640594482422	0.339875244140625	2.794636962890625	1.419546813964844	0.339750244140625	3.07950634765625	1.534682800292969	0.271878173828125	3.14661083984375	1.530289611816406	0.15765576171875	3.1436064453125	1.40075732421875	-0.09483349609375	2.92399951171875	1.48833984375	-0.082936767578125	2.91128759765625	1.535494567871094	-0.1753212890625
158	5.233334	3.207033447265625	1.088288330078125	0.34630712890625	3.13884423828125	1.260658599853516	0.3407265625	3.06921337890625	1.391122039794922	0.33015234375	3.037348388671875	1.614061645507813	0.3447828369140625	3.02981005859375	1.5735810546875	0.3747908935546875	2.964834228515625	1.545366333007812	0.5054183349609375	2.753836669921875	1.424255950927734	0.6581563720703125	2.694689208984375	1.519758178710938	0.44482861328125	2.696118408203125	1.594480712890625	0.3782423095703125	2.70719677734375	1.499360015869141	0.43694140625	2.8006806640625	1.610058471679688	0.43082568359375	3.05735546875	1.581081176757813	0.310926513671875	3.118703857421875	1.59902001953125	0.1900849609375	3.153081298828125	1.562450073242188	-0.09827099609374999	2.913310302734375	1.516797119140625	-0.09240344238281251	2.907720947265625	1.461381744384766	-0.184671630859375
159	5.266667000000001	3.1789111328125	1.186543930053711	0.341699951171875	3.126896728515625	1.367660949707031	0.32144287109375	3.0701767578125	1.505765380859375	0.295619873046875	3.06983935546875	1.736358032226562	0.300019287109375	3.0529384765625	1.697947204589844	0.330844482421875	2.9621640625	1.694075012207031	0.45252783203125	2.7149248046875	1.621828125	0.593356201171875	2.756291015625	1.679089904785156	0.357309326171875	2.79009814453125	1.757947509765625	0.3016083984375	2.85352685546875	1.703230529785156	0.38008837890625	2.88563916015625	1.740053161621094	0.33441650390625	3.088723876953125	1.698546081542969	0.2689580078125	3.15323486328125	1.695245788574219	0.145082275390625	3.12787353515625	1.715801818847656	-0.1522484130859375	2.92992529296875	1.767805114746094	-0.009535156249999999	2.8205517578125	1.778004272460938	-0.001495849609375
160	5.3	3.144805419921875	1.287604553222656	0.3289361572265625	3.103005126953125	1.472217346191406	0.30975244140625	3.055416015625	1.614758850097656	0.2862655029296875	3.0651240234375	1.846053527832031	0.2898250732421875	3.05060302734375	1.808180603027344	0.322794677734375	2.980844970703125	1.808845520019531	0.4583441162109375	2.75559375	1.752897521972656	0.6399432373046875	2.82488134765625	1.764906616210937	0.4028079833984375	2.880773193359375	1.80934521484375	0.3290086669921875	2.98906103515625	1.841831115722656	0.3067215576171875	2.947890380859375	1.777194946289062	0.3389263916015625	3.0784521484375	1.807392395019531	0.256656494140625	3.1219189453125	1.808190856933594	0.1233193359375	3.112169677734375	1.843430480957031	-0.1747191162109375	3.010193603515625	1.880967224121094	0.0509547119140625	2.90373291015625	1.854201293945313	0.0377342529296875
161	5.333334	3.111596923828125	1.355323516845703	0.3080228271484375	3.0748740234375	1.54006005859375	0.293699462890625	3.04231640625	1.686929809570312	0.2805074462890625	3.051948486328125	1.916586791992188	0.2827493896484375	3.040156494140625	1.87905029296875	0.3165906982421875	2.988697265625	1.884026550292969	0.4588446044921875	2.80597265625	1.835514404296875	0.6821539306640625	2.887566650390625	1.872012878417969	0.4534261474609375	2.9476552734375	1.8785791015625	0.371322998046875	2.98733203125	1.890173217773437	0.2646441650390625	2.94854150390625	1.865468017578125	0.3356376953125	3.06262744140625	1.878135314941406	0.2489793701171875	3.109115478515625	1.884214416503906	0.1178673095703125	3.1151689453125	1.942346557617188	-0.1744727783203125	3.04456005859375	1.949988586425781	0.06385205078125	2.955576416015625	1.88572265625	0.06221630859375
162	5.366667000000001	3.097038818359375	1.420375885009766	0.305138427734375	3.0563857421875	1.604403564453125	0.2938902587890625	3.02301904296875	1.75130224609375	0.2844466552734375	3.025472900390625	1.981009582519531	0.288376708984375	3.013928955078125	1.942909362792969	0.32162841796875	2.97094189453125	1.931567932128906	0.4662293701171875	2.95141162109375	1.8493095703125	0.74618408203125	2.884907470703125	1.9165849609375	0.5196962890625	2.8961142578125	1.868320129394531	0.4306507568359375	2.877506591796875	1.8104013671875	0.3338258056640625	2.8847666015625	1.850004516601563	0.3995821533203125	3.03825390625	1.943162902832031	0.2546947021484375	3.098329833984375	1.937374145507813	0.1292899169921875	3.14148486328125	1.937826965332031	-0.16554296875	3.03889501953125	1.973894470214844	0.057962646484375	2.950409912109375	1.926035339355469	0.101764404296875
163	5.399999999999999	3.116560302734375	1.472566223144531	0.2992001953125	3.076655517578125	1.657584777832031	0.283231689453125	3.0484150390625	1.806402099609375	0.27250830078125	3.0124560546875	2.034662963867188	0.266727294921875	3.00565478515625	1.996111083984375	0.301235595703125	2.965954345703125	1.973816650390625	0.446464111328125	3.03124169921875	1.859935852050781	0.709774169921875	2.9035546875	1.913622375488281	0.505342041015625	2.866017578125	1.8444375	0.439653076171875	2.8000595703125	1.787220458984375	0.364748046875	2.88641162109375	1.847568115234375	0.372704345703125	3.0331318359375	1.998121215820313	0.2350947265625	3.101278564453125	1.987261596679688	0.113263671875	3.268234130859375	1.898927307128906	-0.1195299072265625	3.08623828125	1.902143676757813	0.0519329833984375	3.006742431640625	1.850000732421875	-0.0041629638671875
164	5.433333999999999	3.14052685546875	1.509139282226562	0.281293212890625	3.102211181640625	1.694389892578125	0.261688232421875	3.059899658203125	1.839080261230469	0.2418985595703125	3.005278564453125	2.062455810546875	0.215744873046875	3.005501953125	2.027796630859375	0.254845458984375	2.96850341796875	2.0006328125	0.4001593017578125	3.094252685546875	1.841602478027344	0.6138836669921875	2.879998291015625	1.821193603515625	0.49218310546875	2.83257470703125	1.73044873046875	0.4994967041015625	2.756042724609375	1.646799377441406	0.5198443603515625	2.781666015625	1.724473388671875	0.4574169921875	3.025161376953125	2.023879638671875	0.185963134765625	3.063222900390625	1.992528686523438	0.054728271484375	3.256964599609375	1.861590026855469	-0.133462158203125	3.062670166015625	1.830850891113281	0.02143994140625	3.068589599609375	1.722064758300781	0.0400546875
165	5.466667	3.135373779296875	1.562828552246094	0.339798583984375	3.091025390625	1.734073974609375	0.305236083984375	3.03053857421875	1.85694384765625	0.260435302734375	2.98704248046875	2.0719248046875	0.260103759765625	2.976557861328125	2.033179809570313	0.289104248046875	2.91253271484375	1.992537231445312	0.41201318359375	2.950098388671875	1.7646748046875	0.5688916015625	2.843248046875	1.556137939453125	0.5701904296875	2.77223291015625	1.563974365234375	0.504164794921875	2.6864892578125	1.597597534179688	0.445559814453125	2.76262744140625	1.57364990234375	0.45667138671875	3.01357177734375	2.039966186523437	0.232479736328125	3.099592529296875	2.038663330078125	0.1312314453125	3.22412841796875	1.822515380859375	-0.005484130859375	3.07034716796875	1.654444580078125	-0.07188232421875	2.97726611328125	1.616760864257813	-0.10167626953125
166	5.500000000000001	3.1784052734375	1.568789367675781	0.3443563232421875	3.11573828125	1.73137646484375	0.3220272216796875	3.04210595703125	1.845331176757813	0.2857484130859375	2.973243896484375	2.046366821289062	0.2624381103515625	2.969712890625	2.011791381835938	0.2959256591796875	2.90330029296875	1.974600952148438	0.4143316650390625	2.974525634765625	1.764744506835938	0.5722210693359375	2.87171923828125	1.564870300292969	0.5317349853515625	2.777097900390625	1.560984130859375	0.5364241943359375	2.675419921875	1.531122131347656	0.5459302978515626	2.76423095703125	1.557812194824219	0.4821077880859375	3.00117626953125	2.015192993164062	0.2377059326171875	3.0555166015625	1.990025146484375	0.1228905029296875	3.1746328125	1.768004760742187	0.0071829833984375	3.0037197265625	1.617467102050781	-0.0329931640625	2.906724609375	1.597835327148438	-0.0580765380859375
167	5.533334000000001	3.19087353515625	1.529583984375	0.2989195556640625	3.12932373046875	1.683887451171875	0.2840157470703125	3.04568603515625	1.782988037109375	0.2529630126953125	2.97828076171875	1.973986328125	0.2397459716796875	2.980817138671875	1.941786682128906	0.272252197265625	2.937554931640625	1.902929443359375	0.3925860595703125	2.951122802734375	1.691562805175781	0.54053076171875	2.80569482421875	1.530721801757812	0.5398491210937501	2.719558837890625	1.553934204101562	0.52775146484375	2.62085498046875	1.572348999023438	0.516628173828125	2.6991728515625	1.573841491699219	0.48466552734375	2.999745361328125	1.943723876953125	0.212281982421875	3.0331416015625	1.922293151855469	0.09591052246093749	3.103548095703125	1.715835998535156	-0.05145068359375	2.915373779296875	1.603850463867188	-0.03510498046875	2.836652099609375	1.650194946289063	-0.0026871337890625
168	5.566667	3.2387880859375	1.525981506347656	0.3251966552734375	3.14075146484375	1.65564453125	0.28735302734375	3.04492919921875	1.739920043945312	0.2483778076171875	2.9565478515625	1.919881958007812	0.215912841796875	2.960449462890625	1.89055859375	0.250948486328125	2.89743212890625	1.846815185546875	0.3604932861328125	2.901835693359375	1.653226440429687	0.5317747802734375	2.7061416015625	1.561473999023438	0.5126593017578125	2.62784033203125	1.569381774902344	0.4688255615234375	2.531744140625	1.588576171875	0.4440167236328125	2.6092353515625	1.580123352050781	0.4250557861328125	2.983435546875	1.890643798828125	0.1923382568359375	3.015176513671875	1.861726684570312	0.0770445556640625	3.1090390625	1.677465087890625	-0.0861229248046875	2.91124951171875	1.592854736328125	-0.04140283203125	2.87494482421875	1.6597216796875	0.018752685546875
169	5.600000000000001	3.244480224609375	1.493270812988281	0.31997607421875	3.13898779296875	1.606734680175781	0.2757374267578125	3.043048828125	1.682004943847656	0.23424609375	2.947703369140625	1.849792297363281	0.1996015625	2.95434716796875	1.823201843261719	0.2343621826171875	2.895916259765625	1.796517761230469	0.34634912109375	2.8514443359375	1.640378356933594	0.5358934326171875	2.6541640625	1.588331481933594	0.4884913330078125	2.58166650390625	1.615386962890625	0.4488082275390625	2.4919814453125	1.648672790527344	0.4295345458984375	2.565470947265625	1.617762878417969	0.4043433837890625	2.974077392578125	1.821917175292969	0.1768917236328125	2.9967490234375	1.800924987792969	0.06221240234375	3.013842041015625	1.639057800292969	-0.1331588134765625	2.8211337890625	1.648030090332031	-0.0449757080078125	2.829054931640625	1.709578308105469	0.025142822265625
170	5.633334000000001	3.180748779296875	1.475738830566406	0.3455152587890625	3.099107177734375	1.603102661132813	0.2891732177734375	3.01426318359375	1.684755249023437	0.2363450927734375	2.938996337890625	1.858293640136719	0.1833043212890625	2.93863623046875	1.832785827636719	0.2195858154296875	2.8584619140625	1.813937561035156	0.3193323974609375	2.7494033203125	1.689991638183594	0.5071397705078124	2.560646484375	1.698500366210937	0.4157857666015625	2.49417236328125	1.741961181640625	0.3799451904296875	2.41160009765625	1.792248107910156	0.3653426513671875	2.480872314453125	1.748669006347656	0.3317720947265625	2.9657265625	1.827338195800781	0.1653211669921875	3.00088134765625	1.805224182128906	0.0538031005859375	3.027041015625	1.664659729003906	-0.15708447265625	2.81800146484375	1.680876098632813	-0.12231494140625	2.8055205078125	1.732439270019531	-0.0449371337890625
171	5.666666999999999	3.1712216796875	1.454460510253906	0.3515322265625	3.08074560546875	1.584549011230469	0.304705078125	2.998728515625	1.679419128417969	0.263209228515625	2.935806640625	1.867499389648438	0.23008203125	2.93512060546875	1.838144104003906	0.2647021484375	2.847781494140625	1.810879150390625	0.360396240234375	2.697599365234375	1.685733764648437	0.5255859375	2.53194189453125	1.752324584960937	0.406142578125	2.5109423828125	1.837918884277344	0.392498291015625	2.475253173828125	1.923533752441406	0.35492919921875	2.50209228515625	1.86230615234375	0.3730634765625	2.95893994140625	1.835388732910156	0.207171875	2.976108642578125	1.816060974121094	0.088147705078125	2.953633544921875	1.722130676269531	-0.1540870361328125	2.77011474609375	1.782964233398437	-0.054391845703125	2.79503857421875	1.821532348632813	0.029941162109375
172	5.7	3.1899111328125	1.4665869140625	0.39058056640625	3.085611083984375	1.589793334960937	0.325892333984375	2.99919287109375	1.684609313964844	0.272312744140625	2.92428857421875	1.878647644042969	0.233262451171875	2.92384814453125	1.848040100097656	0.269947265625	2.834671875	1.827254516601562	0.37498486328125	2.688060546875	1.681860900878906	0.547977294921875	2.54365966796875	1.771554565429688	0.398919921875	2.548785888671875	1.862848205566406	0.377716796875	2.52543994140625	1.962266296386719	0.351927734375	2.555952392578125	1.861567810058594	0.325520751953125	2.95115478515625	1.845950500488281	0.210338623046875	2.96940087890625	1.833005187988281	0.084113037109375	2.98637060546875	1.726812744140625	-0.1684090576171875	2.803266357421875	1.797226745605469	-0.0503768310546875	2.81647802734375	1.845594665527344	0.037373291015625
173	5.733334	3.14641796875	1.398342468261719	0.3489290771484375	3.05286181640625	1.536833129882813	0.3008985595703125	2.9747470703125	1.644718933105469	0.2610814208984375	2.91962109375	1.848067016601562	0.2412845458984375	2.916461669921875	1.814412963867188	0.2750474853515625	2.82705029296875	1.794972473144531	0.3801317138671875	2.707342529296875	1.63145654296875	0.5575714111328125	2.59260205078125	1.732412414550781	0.3909847412109375	2.6000419921875	1.825880126953125	0.3867674560546875	2.63315625	1.925778076171875	0.3826910400390625	2.6318388671875	1.824126037597656	0.3338599853515625	2.94275439453125	1.815085144042969	0.2149561767578125	2.971134033203125	1.812513122558594	0.0899786376953125	3.028930419921875	1.710568298339844	-0.158195068359375	2.833859375	1.783841369628906	-0.0633848876953125	2.820636962890625	1.802657836914062	0.035022705078125
174	5.766667000000001	3.12663330078125	1.237187255859375	0.3487548828125	3.03212353515625	1.381449523925781	0.3079541015625	2.949376220703125	1.490902587890625	0.272644775390625	2.891791015625	1.69778173828125	0.252710693359375	2.88957763671875	1.663666564941406	0.287380615234375	2.80838623046875	1.646872497558594	0.402669189453125	2.74316748046875	1.438941223144531	0.569606689453125	2.61285107421875	1.529609497070312	0.4026298828125	2.606684814453125	1.625055725097656	0.40125146484375	2.711701904296875	1.623498779296875	0.423401611328125	2.638748046875	1.626857727050781	0.345011474609375	2.914843994140625	1.664117736816406	0.22548974609375	2.95186376953125	1.66227734375	0.100218994140625	3.064186767578125	1.505236022949219	-0.1021590576171875	2.8600126953125	1.5839580078125	-0.0212108154296875	2.78733203125	1.6342685546875	0.031648681640625
175	5.8	3.146865478515625	1.230244415283203	0.3637216796875	3.055395751953125	1.379937957763672	0.32265478515625	2.975955810546875	1.495037200927734	0.2881844482421875	2.934887451171875	1.709459350585937	0.267980224609375	2.931350341796875	1.675416015625	0.303740234375	2.85544384765625	1.6607880859375	0.425665771484375	2.854525146484375	1.436365814208984	0.5915480957031251	2.672005859375	1.482759490966797	0.4522705078125	2.63480712890625	1.571386474609375	0.4375009765625	2.70279150390625	1.621798217773438	0.50638232421875	2.68282373046875	1.600807861328125	0.415360595703125	2.95392041015625	1.673086059570313	0.23967724609375	2.99534326171875	1.661193115234375	0.114052734375	3.127273681640625	1.457141693115234	-0.0336474609375	2.912421875	1.557555297851563	-0.029450439453125	2.8462177734375	1.555440185546875	-0.1105428466796875
176	5.833334	3.13544873046875	1.192573425292969	0.3100516357421875	3.040455322265625	1.335170196533203	0.28042138671875	2.974234375	1.455531768798828	0.2591591796875	2.950251953125	1.66548095703125	0.2481256103515625	2.94627587890625	1.63185205078125	0.2818232421875	2.8849951171875	1.610522216796875	0.4051204833984375	2.91512744140625	1.385640716552734	0.5502523193359375	2.72306640625	1.339435943603516	0.4403447265625	2.639137939453125	1.369586090087891	0.4695887451171875	2.575939208984375	1.446266571044922	0.5044796142578125	2.63153564453125	1.404437652587891	0.4190958251953125	2.96408056640625	1.6299833984375	0.2187225341796875	2.98601904296875	1.597887329101563	0.0965838623046875	3.13782763671875	1.397238250732422	-0.0129962158203125	2.916718505859375	1.444929779052734	0.0222220458984375	2.82482568359375	1.463841400146484	-0.0153228759765625
177	5.866667000000001	3.116748291015625	1.145313568115234	0.29789013671875	3.020037841796875	1.284613983154297	0.259993408203125	2.960188232421875	1.408107727050781	0.238434814453125	2.942385009765625	1.618761840820313	0.243064208984375	2.933430908203125	1.582569458007812	0.2728800048828125	2.8699775390625	1.553046020507812	0.3932451171875	2.90751611328125	1.321126953125	0.524572021484375	2.74889599609375	1.181711608886719	0.4443583984375	2.6586845703125	1.20732975769043	0.443069091796875	2.55458740234375	1.221724472045898	0.4373623046875	2.6612412109375	1.235275817871094	0.386663818359375	2.959055419921875	1.585475708007813	0.2126209716796875	3.00283349609375	1.571591918945312	0.0930498046875	3.157762451171875	1.347065277099609	0.06486889648437499	2.932623046875	1.353135070800781	0.0247841796875	2.839577880859375	1.316510040283203	0.0106903076171875
178	5.899999999999999	3.123080322265625	1.079190963745117	0.28778857421875	3.05532861328125	1.239748336791992	0.272610107421875	3.00008447265625	1.367610046386719	0.2601142578125	2.949000244140625	1.57381787109375	0.246585693359375	2.9462333984375	1.539311950683594	0.279922607421875	2.868690673828125	1.499183532714844	0.389572021484375	2.922505859375	1.254493301391602	0.492753173828125	2.816033203125	1.059263076782227	0.44515478515625	2.72272412109375	1.0540517578125	0.43172119140625	2.62158154296875	1.02254524230957	0.43018359375	2.717842041015625	1.031874725341797	0.38573681640625	2.9704599609375	1.540683898925781	0.21856201171875	2.995416259765625	1.515442565917969	0.094597900390625	3.157155517578125	1.291941101074219	0.0842332763671875	2.939394775390625	1.217211624145508	0.078727294921875	2.8405556640625	1.238583450317383	0.0683089599609375
179	5.933333999999999	3.125482177734375	1.087995277404785	0.2922957763671875	3.05841650390625	1.253006210327148	0.2691795654296875	2.999783935546875	1.382418395996094	0.2483634033203125	2.953899169921875	1.596045104980469	0.2426280517578125	2.94630908203125	1.558609191894531	0.2738695068359375	2.85201904296875	1.526289916992188	0.3776854248046875	2.88839697265625	1.260211853027344	0.4503563232421875	2.81614892578125	1.047251808166504	0.3874818115234375	2.727578125	1.015347877502441	0.3643397216796875	2.6365166015625	0.9564989624023438	0.3554576416015625	2.7193662109375	0.9948181076049805	0.3244844970703125	2.97840966796875	1.563292358398437	0.2143885498046875	3.00924072265625	1.543984436035156	0.0870841064453125	3.121790283203125	1.2849111328125	0.1110010986328125	2.91363037109375	1.179158340454102	0.07358447265625	2.82955419921875	1.171799026489258	0.1350064697265625
180	5.966667	3.1331806640625	1.097906433105469	0.3011387939453125	3.065859619140625	1.26536279296875	0.2757904052734375	3.00502978515625	1.395624267578125	0.2521065673828125	2.95013427734375	1.610138000488281	0.2394566650390625	2.942996826171875	1.572649291992188	0.2718736572265625	2.846547119140625	1.534826477050781	0.3747972412109375	2.89784521484375	1.265463500976562	0.4419276123046875	2.8318818359375	1.051646408081055	0.3640111083984375	2.744818359375	1.013743881225586	0.3383223876953125	2.6480009765625	0.9936487197875976	0.2892572021484375	2.74690625	0.9881911773681641	0.2985220947265625	2.97714404296875	1.577249267578125	0.2123831787109375	3.017138916015625	1.558998779296875	0.0854329833984375	3.144155517578125	1.302838195800781	0.1168472900390625	2.93035107421875	1.207595062255859	0.0640587158203125	2.83921044921875	1.201224090576172	0.1176412353515625
181	6.000000000000001	3.12331494140625	1.123837005615234	0.2888077392578125	3.063407958984375	1.294244445800781	0.2683905029296875	3.00614453125	1.426294250488281	0.2483109130859375	2.941857666015625	1.637274719238281	0.2312935791015625	2.938783203125	1.601098815917969	0.2655875244140625	2.848804443359375	1.564472900390625	0.3741158447265625	2.94028076171875	1.306228515625	0.4391085205078125	2.8663115234375	1.103208847045898	0.3433951416015625	2.7794443359375	1.070477355957031	0.3116268310546875	2.68691015625	1.017039276123047	0.2851026611328125	2.7896123046875	1.044971740722656	0.2670780029296875	2.96796484375	1.604355041503906	0.2036226806640625	2.993830078125	1.58152001953125	0.07414208984374999	3.16545947265625	1.351840209960937	0.084181396484375	2.941989990234375	1.267160888671875	0.07140966796875001	2.86648681640625	1.255672256469726	0.1444000244140625
182	6.033334000000001	3.12462255859375	1.170330291748047	0.27781982421875	3.063142822265625	1.344213928222656	0.2596787109375	3.005169189453125	1.479420806884766	0.2421168212890625	2.941713134765625	1.695352416992188	0.2277215576171875	2.941265380859375	1.659002563476562	0.26337060546875	2.87280126953125	1.606458129882812	0.3842110595703125	2.94854248046875	1.335333587646484	0.4403883056640625	2.82594873046875	1.149859252929688	0.3475628662109375	2.74900341796875	1.087056427001953	0.3357103271484375	2.66587548828125	1.014302719116211	0.3158294677734375	2.76805517578125	1.042891662597656	0.3159268798828125	2.96505126953125	1.660964721679687	0.1976654052734375	2.983995361328125	1.632291137695312	0.0654495849609375	3.19374951171875	1.429936187744141	0.0408734130859375	2.972983154296875	1.326258728027344	0.0470919189453125	2.88025830078125	1.314208770751953	0.1005355224609375
183	6.066667	3.1081025390625	1.223380065917969	0.29019091796875	3.040022705078125	1.394055755615234	0.263421875	2.978238525390625	1.526751037597656	0.2386693115234375	2.93906494140625	1.749302001953125	0.2383382568359375	2.93272900390625	1.710638854980469	0.2710145263671875	2.84807177734375	1.669120422363281	0.386114990234375	2.97662841796875	1.425024780273437	0.467484375	2.86824462890625	1.249612487792969	0.341937255859375	2.81171826171875	1.166866729736328	0.340169677734375	2.731837158203125	1.143804290771484	0.2644324951171875	2.835841064453125	1.137641326904297	0.2979263916015625	2.960275634765625	1.71476123046875	0.20674560546875	2.98234228515625	1.69679541015625	0.0728541259765625	3.19163671875	1.493073852539063	0.04869140625	2.974288818359375	1.381179229736328	0.0504244384765625	2.88540673828125	1.352613128662109	0.10455078125
184	6.100000000000001	3.08085595703125	1.268961761474609	0.2744765625	3.0118759765625	1.439294219970703	0.2452841796875	2.957380859375	1.575784545898438	0.222275146484375	2.9344423828125	1.800942626953125	0.229449462890625	2.923769775390625	1.761559814453125	0.26024755859375	2.83214892578125	1.732594360351563	0.37425	2.960162109375	1.487515472412109	0.455613525390625	2.848390380859375	1.310994354248047	0.33368798828125	2.878798828125	1.231449615478516	0.38692822265625	2.8437890625	1.273899505615234	0.2885751953125	2.934977783203125	1.229713775634766	0.3706826171875	2.9546005859375	1.766078735351563	0.1973541259765625	2.98409423828125	1.749351440429687	0.064447998046875	3.20225048828125	1.553989379882812	0.0424149169921875	2.98345849609375	1.443838409423828	0.0399000244140625	2.8847060546875	1.431339202880859	0.08215356445312499
185	6.133334000000001	3.07799853515625	1.312586120605469	0.279225341796875	3.007894775390625	1.482246459960938	0.24495849609375	2.96002978515625	1.621978454589844	0.223225830078125	2.95216845703125	1.848411499023437	0.240834716796875	2.937158447265625	1.808319641113281	0.2691123046875	2.8440498046875	1.769310363769531	0.37956298828125	2.9740771484375	1.533990783691406	0.486277099609375	2.837639892578125	1.394074554443359	0.34223193359375	2.877206787109375	1.304322998046875	0.36543701171875	2.8439326171875	1.357053588867188	0.27107080078125	2.93706103515625	1.322229156494141	0.34261767578125	2.971634765625	1.813648559570312	0.20791552734375	3.013489990234375	1.803370239257812	0.077178955078125	3.21586279296875	1.589515441894531	0.06385424804687501	2.998993408203125	1.483079772949219	0.0182303466796875	2.9275400390625	1.486463562011719	0.09984521484375
186	6.166666999999999	3.078450439453125	1.352209747314453	0.2847103271484375	3.008928955078125	1.5242763671875	0.2552259521484375	2.9587724609375	1.664423583984375	0.2349725341796875	2.9529521484375	1.892774047851562	0.2455465087890625	2.93857470703125	1.853485595703125	0.2757938232421875	2.84973291015625	1.809342041015625	0.3890582275390625	2.98726123046875	1.583117797851562	0.5099930419921875	2.830168701171875	1.481180999755859	0.3531219482421875	2.860408447265625	1.384715576171875	0.3612669677734375	2.86038037109375	1.366639282226563	0.2489017333984375	2.92159033203125	1.399574005126953	0.3384652099609375	2.97116259765625	1.856597778320312	0.2129251708984375	3.0123408203125	1.840784301757812	0.0816212158203125	3.224528076171875	1.633596801757812	0.080056884765625	3.0022080078125	1.533758422851562	0.0375794677734375	2.911959228515625	1.54960595703125	0.0969873046875
187	6.2	3.061626953125	1.378877990722656	0.27374609375	2.999251708984375	1.55453662109375	0.248984130859375	2.94649169921875	1.693678833007813	0.2276533203125	2.9438994140625	1.922155456542969	0.240133056640625	2.930636474609375	1.882774230957031	0.270828369140625	2.85013671875	1.830942016601563	0.387171875	2.9881728515625	1.604506042480469	0.50762939453125	2.8014677734375	1.522057861328125	0.37306982421875	2.8260146484375	1.423589782714844	0.37148681640625	2.787171630859375	1.509783630371094	0.3079814453125	2.8839365234375	1.436479583740234	0.33998828125	2.959985107421875	1.885999938964844	0.2063341064453125	2.992100341796875	1.856860717773438	0.0746781005859375	3.218231689453125	1.665293579101562	0.0590484619140625	2.99218115234375	1.565559997558594	0.0435677490234375	2.9073212890625	1.590959167480469	0.1075673828125
188	6.233334	3.0579755859375	1.385876312255859	0.2701739501953125	2.98868896484375	1.558428771972656	0.2379205322265625	2.942181884765625	1.700401489257813	0.216866455078125	2.94682421875	1.929179748535156	0.2363900146484375	2.9326826171875	1.889151245117187	0.2661558837890625	2.85547509765625	1.829522521972656	0.3816981201171875	2.987986328125	1.605703735351562	0.5151002197265625	2.783994140625	1.523086059570312	0.4066756591796875	2.8069873046875	1.423959838867187	0.4021207275390625	2.7600849609375	1.5072822265625	0.3394920654296875	2.86018505859375	1.435740478515625	0.3627781982421875	2.96141552734375	1.893480285644531	0.2011689453125	2.99285400390625	1.860966857910156	0.069612548828125	3.212837890625	1.660705688476563	0.054903076171875	2.98758984375	1.556367736816406	0.044663330078125	2.9203388671875	1.58183154296875	0.12747314453125
189	6.266667000000001	3.054578369140625	1.389896850585937	0.275742431640625	2.985237060546875	1.562210205078125	0.242945068359375	2.93929052734375	1.704282104492187	0.22192578125	2.946704345703125	1.933099243164063	0.2384052734375	2.932057861328125	1.893667114257813	0.2686689453125	2.8555283203125	1.833975708007813	0.384519775390625	2.9825322265625	1.606486633300781	0.516710205078125	2.77448291015625	1.51252490234375	0.427185791015625	2.79921826171875	1.415876342773438	0.406908203125	2.7209033203125	1.474555419921875	0.34796875	2.8339853515625	1.433634368896484	0.35242578125	2.960880859375	1.896779663085937	0.2036953125	2.99613623046875	1.86288427734375	0.0735443115234375	3.205154296875	1.651113525390625	0.064584716796875	2.977052490234375	1.554613647460938	0.046780517578125	2.90907470703125	1.578890258789063	0.1292724609375
190	6.3	3.050364501953125	1.386906707763672	0.2714979248046875	2.97830712890625	1.557145385742188	0.2386217041015625	2.934583251953125	1.699518920898437	0.21991650390625	2.94642138671875	1.926890991210938	0.239142822265625	2.9310185546875	1.887564575195313	0.2687608642578125	2.84726611328125	1.831623291015625	0.3805240478515625	2.976460205078125	1.61070166015625	0.5186793212890625	2.79037353515625	1.492643280029297	0.4137100830078125	2.804791015625	1.392563690185547	0.4205330810546875	2.711673095703125	1.433567047119141	0.3697379150390625	2.820637451171875	1.3878232421875	0.3560084228515625	2.95987841796875	1.890892700195312	0.2041676025390625	2.988326171875	1.85626416015625	0.073216796875	3.191407958984375	1.64078076171875	0.0613907470703125	2.966768798828125	1.5394091796875	0.0423201904296875	2.891817138671875	1.561059448242188	0.1186104736328125
191	6.333334	3.057443603515625	1.357788757324219	0.269503173828125	2.987510498046875	1.526047912597656	0.2341593017578125	2.94588525390625	1.667060485839844	0.21412890625	2.956902587890625	1.891787109375	0.233998291015625	2.94131494140625	1.8527939453125	0.262928955078125	2.859565185546875	1.801328430175781	0.37601025390625	2.976912109375	1.579646911621094	0.516523681640625	2.799631103515625	1.443075439453125	0.426265869140625	2.7724736328125	1.346826232910156	0.432170654296875	2.719644287109375	1.420659454345703	0.365872314453125	2.79873583984375	1.333145202636719	0.373352294921875	2.97077880859375	1.856332336425781	0.1995147705078125	3.002759033203125	1.828703247070313	0.069384765625	3.188233154296875	1.601964782714844	0.06759680175781251	2.97139111328125	1.49329833984375	0.03790771484375	2.902560546875	1.503283813476562	0.1203580322265625
192	6.366667000000001	3.065290283203125	1.339199340820312	0.2616455078125	2.992847900390625	1.503962036132813	0.2246304931640625	2.951641845703125	1.643516052246094	0.2044671630859375	2.961300537109375	1.866200500488281	0.222364501953125	2.946070556640625	1.8277421875	0.25130615234375	2.87142626953125	1.779646850585938	0.3687520751953125	2.954867919921875	1.539443359375	0.4966199951171875	2.789082275390625	1.402405670166016	0.3926832275390625	2.73801806640625	1.335053802490234	0.4445731201171875	2.67514208984375	1.396370758056641	0.3762154541015625	2.73041845703125	1.296825531005859	0.3923172607421875	2.9752490234375	1.830906005859375	0.188513427734375	3.009029541015625	1.807658569335937	0.059418212890625	3.185779296875	1.577740478515625	0.0607999267578125	2.9701220703125	1.473314575195313	0.027511474609375	2.91698193359375	1.44811767578125	0.1166451416015625
193	6.399999999999999	3.07454541015625	1.288359313964844	0.2598214111328125	3.0136357421875	1.460570922851562	0.2312066650390625	2.9703046875	1.600467895507812	0.2112049560546875	2.970791259765625	1.825143310546875	0.2232867431640625	2.95728857421875	1.786625244140625	0.2535260009765625	2.88755029296875	1.744814086914062	0.3773692626953125	2.937013916015625	1.486834930419922	0.4914757080078125	2.758282958984375	1.374643737792969	0.3763812255859375	2.711775390625	1.334751892089844	0.4551507568359375	2.653361083984375	1.344621368408203	0.3601204833984375	2.7150078125	1.274375335693359	0.4297132568359375	2.98606787109375	1.789356567382812	0.1900555419921875	3.02629541015625	1.760893188476563	0.062983154296875	3.17587939453125	1.510339263916016	0.0623724365234375	2.9579267578125	1.402086029052734	0.05706005859375	2.85461962890625	1.412578582763672	0.084687255859375
194	6.433333999999999	3.076487548828125	1.255846221923828	0.2555595703125	3.002679443359375	1.420824096679687	0.22011865234375	2.959517578125	1.560185791015625	0.2002373046875	2.9702333984375	1.78348388671875	0.21626708984375	2.95544091796875	1.745206665039063	0.245872314453125	2.883558837890625	1.6977119140625	0.36568994140625	2.951206787109375	1.454397674560547	0.498385498046875	2.7707861328125	1.349972625732422	0.38059130859375	2.7105224609375	1.297191680908203	0.43945068359375	2.6454990234375	1.333473724365234	0.356390625	2.6790830078125	1.286529479980469	0.330854248046875	2.983419677734375	1.747806762695312	0.182334716796875	3.0246103515625	1.713316772460937	0.0576513671875	3.167515380859375	1.460913146972656	0.0385390625	2.94356884765625	1.367968963623047	0.03981005859375	2.8399990234375	1.362497955322266	0.066264404296875
195	6.466667	3.088337158203125	1.202971801757812	0.265395263671875	3.027439453125	1.373227386474609	0.2348116455078125	2.982230224609375	1.510808898925781	0.211971435546875	2.97918603515625	1.733779174804687	0.22084033203125	2.9672763671875	1.69578857421875	0.25171728515625	2.902197265625	1.652567443847656	0.37617236328125	2.926120849609375	1.387348388671875	0.475044189453125	2.74567138671875	1.282352844238281	0.35991650390625	2.64730859375	1.276714080810547	0.369419189453125	2.645417724609375	1.386381744384766	0.35191796875	2.6372802734375	1.286995941162109	0.30603466796875	2.99404736328125	1.698075378417969	0.187972412109375	3.03367919921875	1.664161376953125	0.063259033203125	3.16827001953125	1.409211700439453	0.0376248779296875	2.945111572265625	1.317305267333984	0.0441300048828125	2.83996337890625	1.309131805419922	0.0594732666015625
196	6.500000000000001	3.086482421875	1.165691040039063	0.270580078125	3.03156201171875	1.339696502685547	0.24180712890625	2.986828125	1.478475891113281	0.218412353515625	2.98192578125	1.703140258789062	0.224150634765625	2.96847900390625	1.665202880859375	0.255062255859375	2.89273388671875	1.628713500976563	0.376878173828125	2.9183701171875	1.360292144775391	0.47258837890625	2.73668994140625	1.287669067382812	0.33334423828125	2.666966796875	1.266760314941406	0.40147607421875	2.635758056640625	1.276267669677734	0.294458740234375	2.61086865234375	1.290478820800781	0.276138427734375	2.998898193359375	1.666848999023438	0.1923955078125	3.04690087890625	1.635192993164063	0.06896594238281251	3.15906103515625	1.367581939697266	0.0406982421875	2.932119140625	1.282443450927734	0.0209764404296875	2.82701318359375	1.282783050537109	0.0428143310546875
197	6.533334000000001	3.08721044921875	1.146298828125	0.274416015625	3.03574609375	1.319629455566406	0.243952880859375	2.9942900390625	1.458074951171875	0.219423583984375	2.9922373046875	1.681068908691406	0.226989990234375	2.976333740234375	1.643342407226563	0.256340576171875	2.893005615234375	1.605128540039062	0.37115234375	2.920932373046875	1.338195739746094	0.464052978515625	2.751353759765625	1.261630950927734	0.31504443359375	2.6755068359375	1.270139038085937	0.378044921875	2.638886474609375	1.297858093261719	0.276933349609375	2.63042529296875	1.284938171386719	0.26253955078125	3.01063671875	1.645081176757813	0.19630712890625	3.065669921875	1.615259216308594	0.076513427734375	3.175291748046875	1.348046966552734	0.058482421875	2.948635009765625	1.273484436035156	0.02191259765625	2.842552734375	1.276173889160156	0.031611083984375
198	6.566667	3.086528076171875	1.142445541381836	0.2682880859375	3.039181396484375	1.320142181396484	0.243819580078125	2.99121240234375	1.458321990966797	0.219290283203125	2.9928505859375	1.683886474609375	0.22851416015625	2.977146484375	1.645751708984375	0.258463134765625	2.890388427734375	1.605952880859375	0.37241943359375	2.94423828125	1.336314086914062	0.4559013671875	2.76505712890625	1.26375048828125	0.31168994140625	2.68881494140625	1.296636047363281	0.3676533203125	2.63987890625	1.308335968017578	0.267187744140625	2.6431591796875	1.296252868652344	0.253990234375	3.009888427734375	1.647420959472656	0.196638671875	3.06101025390625	1.61566552734375	0.07384033203125	3.159614501953125	1.340635437011719	0.0547696533203125	2.922156982421875	1.292870941162109	0.023418701171875	2.81567041015625	1.290009674072266	0.0400362548828125
199	6.600000000000001	3.074998779296875	1.149863342285156	0.2622025146484375	3.030127197265625	1.329433898925781	0.2385657958984375	2.987939697265625	1.470751922607422	0.2161546630859375	2.98575048828125	1.697775146484375	0.2202774658203125	2.9699765625	1.659850830078125	0.2509534912109375	2.887205322265625	1.61415478515625	0.3667781982421875	2.946818359375	1.345289276123047	0.4544959716796875	2.76738623046875	1.286534759521484	0.3021849365234375	2.68946435546875	1.305302551269531	0.3631690673828125	2.641902587890625	1.315600128173828	0.2611685791015625	2.6439150390625	1.301434783935547	0.2443480224609375	3.004112060546875	1.660673217773438	0.1894046630859375	3.059788330078125	1.622589111328125	0.06953405761718751	3.17119921875	1.350170684814453	0.0593685302734375	2.92915234375	1.315469085693359	0.0358089599609375	2.82077197265625	1.318994842529297	0.03646875
200	6.633334000000001	3.060655517578125	1.171063003540039	0.2632578125	3.01602001953125	1.352096374511719	0.24201123046875	2.97855224609375	1.496248901367188	0.2240087890625	2.97880224609375	1.724471557617187	0.2321748046875	2.9625556640625	1.685965148925781	0.2623662109375	2.87652783203125	1.643991088867188	0.378332763671875	2.950365234375	1.375680725097656	0.462308349609375	2.78044287109375	1.313285217285156	0.29874072265625	2.7016572265625	1.358311767578125	0.343738525390625	2.67607177734375	1.365375335693359	0.233220703125	2.7119072265625	1.374659301757812	0.19528369140625	2.99684130859375	1.687514770507812	0.20045458984375	3.044766357421875	1.653990173339844	0.0750938720703125	3.16290625	1.382541107177734	0.06615063476562499	2.92189794921875	1.336441131591797	0.0373865966796875	2.81542626953125	1.353178131103516	0.054048095703125
201	6.666666999999999	3.04486572265625	1.203768646240234	0.2604002685546875	3.000966796875	1.384751281738281	0.2356439208984375	2.96894189453125	1.530380126953125	0.2176358642578125	2.97557470703125	1.758797912597656	0.2246346435546875	2.95748291015625	1.720908813476563	0.2546546630859375	2.870111572265625	1.673598510742187	0.3677420654296875	2.968280029296875	1.419928649902344	0.4711627197265625	2.80761376953125	1.356818695068359	0.2983729248046875	2.73232373046875	1.421314849853516	0.3196727294921875	2.6800283203125	1.377620391845703	0.2285509033203125	2.724391845703125	1.400983703613281	0.1825347900390625	2.9933212890625	1.721112243652344	0.1935189208984375	3.04932373046875	1.678376342773438	0.07428881835937499	3.17700146484375	1.410770568847656	0.0732406005859375	2.93172119140625	1.394694702148437	0.0458238525390625	2.825371826171875	1.392328552246094	0.07041064453125
202	6.7	3.0451171875	1.224141174316406	0.258928955078125	3.000888671875	1.403780731201172	0.229380615234375	2.978494140625	1.551035278320313	0.213646728515625	2.984091552734375	1.778566284179687	0.22695458984375	2.967179443359375	1.739831298828125	0.256330810546875	2.8841787109375	1.68665966796875	0.369552734375	2.971077392578125	1.427500610351562	0.467011962890625	2.8061787109375	1.376937927246094	0.29503857421875	2.764478515625	1.468199554443359	0.282482177734375	2.71560205078125	1.394946868896484	0.21092236328125	2.73311474609375	1.425844512939453	0.171542236328125	3.00103271484375	1.741996704101562	0.19433447265625	3.05487646484375	1.709179321289062	0.071467529296875	3.17930419921875	1.440954284667969	0.0698165283203125	2.936686279296875	1.396596527099609	0.0680167236328125	2.82903759765625	1.4070048828125	0.080581787109375
203	6.733334	3.031167724609375	1.24968408203125	0.2622412109375	3.003211669921875	1.433391265869141	0.247351806640625	2.972689208984375	1.578335021972656	0.230915771484375	2.9687958984375	1.805124206542969	0.234756103515625	2.95373388671875	1.76715966796875	0.265657958984375	2.87614306640625	1.711442199707031	0.38049365234375	2.9653994140625	1.459201324462891	0.4890556640625	2.80841064453125	1.413135925292969	0.310261962890625	2.786590576171875	1.506624938964844	0.28013671875	2.72918408203125	1.418418823242187	0.2392451171875	2.7403828125	1.471294616699219	0.18664501953125	2.98702197265625	1.768156127929688	0.2037255859375	3.04020703125	1.733037536621094	0.081982666015625	3.175909423828125	1.471986633300781	0.08184228515625	2.933833984375	1.440782958984375	0.0562091064453125	2.83293017578125	1.450208923339844	0.0945028076171875
204	6.766667000000001	3.024823486328125	1.273806243896484	0.2640865478515625	2.98277392578125	1.452684722900391	0.2364400634765625	2.96269189453125	1.59928759765625	0.2232781982421875	2.967939453125	1.824925903320312	0.2372401123046875	2.949981201171875	1.786455200195312	0.2655928955078125	2.859580078125	1.73661181640625	0.3728917236328125	2.96566943359375	1.503437530517578	0.5041212158203126	2.82460400390625	1.386624633789062	0.3465916748046875	2.78938232421875	1.464389251708984	0.2939481201171875	2.725166015625	1.427172821044922	0.2093438720703125	2.774377685546875	1.454944732666016	0.2213912353515625	2.9859794921875	1.7887138671875	0.2054908447265625	3.0398935546875	1.75617236328125	0.08384680175781251	3.173076904296875	1.495009552001953	0.0920274658203125	2.9347109375	1.457330108642578	0.0519136962890625	2.83543310546875	1.460456268310547	0.0942945556640625
205	6.8	3.018609375	1.278711578369141	0.2610751953125	2.9754599609375	1.457352935791016	0.235003173828125	2.956380859375	1.604065795898437	0.223518798828125	2.962516357421875	1.829277221679688	0.239809814453125	2.9451728515625	1.790578002929688	0.268133544921875	2.853399169921875	1.740156372070313	0.373758056640625	2.95894873046875	1.498488006591797	0.488303466796875	2.82370703125	1.372663818359375	0.333028076171875	2.79005078125	1.449920623779297	0.278843994140625	2.75791162109375	1.431850402832031	0.172638916015625	2.77121142578125	1.460408721923828	0.232224853515625	2.979675048828125	1.79341748046875	0.20727294921875	3.0285126953125	1.759097290039062	0.08415185546874999	3.1597255859375	1.497191497802734	0.08746435546875	2.92038623046875	1.457484100341797	0.0582073974609375	2.824530517578125	1.460695037841797	0.107582275390625
206	6.833334	3.013344970703125	1.271688842773437	0.26400634765625	2.97077880859375	1.449339263916016	0.24012744140625	2.950013671875	1.594708862304687	0.228751220703125	2.957176513671875	1.818498168945312	0.240200927734375	2.941126220703125	1.780695190429687	0.26978662109375	2.85956005859375	1.73206396484375	0.382808837890625	2.9493427734375	1.476942535400391	0.473843505859375	2.804414794921875	1.387304229736328	0.305537353515625	2.77554833984375	1.473161346435547	0.264509765625	2.75734912109375	1.419424499511719	0.1684261474609375	2.7391806640625	1.484896759033203	0.236375732421875	2.972737060546875	1.7822314453125	0.20791650390625	3.01121337890625	1.744250610351562	0.0833359375	3.14481201171875	1.486035430908203	0.078655029296875	2.908890869140625	1.430189910888672	0.071571533203125	2.82451171875	1.463898834228516	0.1282041015625
207	6.866667000000001	3.01629345703125	1.260302642822266	0.263442138671875	2.97806005859375	1.437415161132813	0.24035546875	2.95906494140625	1.581932373046875	0.231555419921875	2.96430029296875	1.803938659667969	0.2412392578125	2.94441015625	1.766754333496094	0.268443115234375	2.844791748046875	1.722267639160156	0.366003662109375	2.9349443359375	1.483971740722656	0.48903076171875	2.82810888671875	1.343601593017578	0.33006103515625	2.7981884765625	1.372834930419922	0.24078759765625	2.75839404296875	1.417217590332031	0.147592041015625	2.80229150390625	1.411099578857422	0.21815625	2.984149658203125	1.767660278320312	0.2121650390625	3.0478486328125	1.738233703613281	0.0972490234375	3.15322216796875	1.469953430175781	0.102509033203125	2.925408203125	1.407784301757812	0.0571044921875	2.83017822265625	1.413367034912109	0.103667724609375
208	6.899999999999999	2.994518310546875	1.258687377929687	0.254842529296875	2.9555380859375	1.433674011230469	0.22353857421875	2.9397998046875	1.577821838378906	0.211656494140625	2.95630029296875	1.798246215820313	0.225347900390625	2.93423388671875	1.761811889648437	0.2515302734375	2.831484375	1.724055358886719	0.347869873046875	2.90155322265625	1.474945007324219	0.459659912109375	2.8676474609375	1.245161682128906	0.4146416015625	2.823396240234375	1.256885375976563	0.327734375	2.783202392578125	1.244860931396484	0.22580712890625	2.81173046875	1.174643951416016	0.32394287109375	2.97457177734375	1.761630859375	0.195984619140625	3.03853369140625	1.730184875488281	0.08233349609375	3.14346484375	1.463266387939453	0.097884033203125	2.9205166015625	1.397750427246094	0.03953564453125	2.820069091796875	1.404063537597656	0.07203344726562499
209	6.933333999999999	2.9857587890625	1.22810041809082	0.24532275390625	2.94543212890625	1.401159271240234	0.217449951171875	2.92865966796875	1.54361669921875	0.207362060546875	2.9439794921875	1.76137451171875	0.223402587890625	2.92288720703125	1.724904541015625	0.24922998046875	2.81862646484375	1.686730102539062	0.3411220703125	2.878142578125	1.443100982666015	0.462467041015625	2.8644404296875	1.209972366333008	0.45049951171875	2.829849609375	1.205156280517578	0.359916748046875	2.79108251953125	1.191048828125	0.259090087890625	2.824244873046875	1.171596374511719	0.32547265625	2.96167529296875	1.725671020507813	0.193568115234375	3.01630126953125	1.686598022460938	0.079248291015625	3.14960107421875	1.436204498291016	0.090244384765625	2.92933349609375	1.354185882568359	0.06146875	2.826126953125	1.356962280273438	0.045117431640625
210	6.966667	2.99579931640625	1.19823942565918	0.2444833984375	2.953310546875	1.368838775634766	0.21690234375	2.93507373046875	1.509601043701172	0.20718359375	2.941438720703125	1.7255634765625	0.222005615234375	2.9210068359375	1.688863830566406	0.247029052734375	2.8182529296875	1.665060607910156	0.342990966796875	2.862689453125	1.416477416992187	0.45351953125	2.8502666015625	1.185464431762695	0.455825439453125	2.8169140625	1.175142105102539	0.366342529296875	2.77062255859375	1.169099411010742	0.269192138671875	2.8245546875	1.158894470214844	0.32168994140625	2.96137255859375	1.690756103515625	0.19342578125	3.029137939453125	1.663563049316406	0.08444287109375	3.132810791015625	1.402528594970703	0.08418505859375	2.921595947265625	1.308295715332031	0.046782958984375	2.818875	1.315571166992187	0.0372138671875
211	7.000000000000001	2.9964736328125	1.17127961730957	0.247419677734375	2.95283837890625	1.343125152587891	0.216964111328125	2.9306083984375	1.484583587646484	0.203588623046875	2.93892041015625	1.702422180175781	0.22365087890625	2.9172060546875	1.665001098632813	0.24754443359375	2.81141259765625	1.619694274902344	0.334338623046875	2.88654052734375	1.412726409912109	0.505119140625	2.84923828125	1.189196426391602	0.447328857421875	2.797801025390625	1.20634245300293	0.366780517578125	2.748626953125	1.201878402709961	0.269654052734375	2.81590966796875	1.210354232788086	0.30799365234375	2.95947216796875	1.667666748046875	0.194523193359375	3.035361328125	1.635345947265625	0.0906904296875	3.1417734375	1.372125579833984	0.0924736328125	2.92379541015625	1.292277648925781	0.0455673828125	2.820583984375	1.306046661376953	0.036197021484375
212	7.033334000000001	3.00603173828125	1.156576354980469	0.254673583984375	2.9627255859375	1.333774383544922	0.2261650390625	2.93069873046875	1.476327911376953	0.205217529296875	2.94455859375	1.699354736328125	0.228596923828125	2.92317626953125	1.660943603515625	0.253901611328125	2.82967626953125	1.613434692382812	0.358239013671875	2.88853173828125	1.362076049804688	0.481281005859375	2.750873046875	1.208970123291016	0.357908447265625	2.7285625	1.232295776367188	0.26362939453125	2.735695556640625	1.150645477294922	0.18755908203125	2.83099169921875	1.284056396484375	0.28312109375	2.9630703125	1.663818725585938	0.19688916015625	3.036926513671875	1.628609008789062	0.0881328125	3.13277490234375	1.353438781738281	0.08653857421875	2.90593896484375	1.287736389160156	0.0290185546875	2.80162744140625	1.300425079345703	0.050712890625
213	7.066667	3.00162646484375	1.159313995361328	0.25343994140625	2.9597880859375	1.337238555908203	0.22483447265625	2.928601318359375	1.480239044189453	0.203556884765625	2.94277685546875	1.7037236328125	0.22676025390625	2.92134326171875	1.6652822265625	0.25218212890625	2.8261005859375	1.617772216796875	0.355362060546875	2.8769287109375	1.364914855957031	0.480247314453125	2.74292578125	1.201686157226562	0.365156982421875	2.721130859375	1.210188842773438	0.268083251953125	2.7293203125	1.121273635864258	0.200391357421875	2.82512060546875	1.266334991455078	0.283427978515625	2.961240234375	1.668065551757812	0.19499462890625	3.034976318359375	1.632239624023438	0.08601220703125	3.13064501953125	1.356380584716797	0.087575439453125	2.90265283203125	1.293051330566406	0.0298779296875	2.798328125	1.311129486083984	0.048555908203125
214	7.100000000000001	2.99539013671875	1.188438629150391	0.248015625	2.97424755859375	1.372667541503906	0.235677978515625	2.93338330078125	1.512733642578125	0.20763134765625	2.939725830078125	1.738356323242187	0.22189501953125	2.919302490234375	1.700081420898437	0.248821044921875	2.826424560546875	1.649718017578125	0.3537646484375	2.854665283203125	1.382734008789062	0.4576455078125	2.73293408203125	1.186890167236328	0.385513671875	2.7025400390625	1.170418243408203	0.29134912109375	2.7509287109375	1.074040328979492	0.32359814453125	2.821285400390625	1.215131805419922	0.280639404296875	2.95977099609375	1.7019375	0.191606689453125	3.038234375	1.664534912109375	0.085717041015625	3.124341064453125	1.384149810791016	0.08363305664062499	2.89086962890625	1.332860748291016	0.031438720703125	2.790342529296875	1.353634033203125	0.065024658203125
215	7.133334000000001	2.99133984375	1.198476119995117	0.247339599609375	2.967965087890625	1.382913757324219	0.2386689453125	2.926220703125	1.524043273925781	0.216798095703125	2.937390625	1.749971252441406	0.228115966796875	2.91798388671875	1.712294372558594	0.256723876953125	2.830830078125	1.6634921875	0.367458740234375	2.888192626953125	1.398067260742188	0.464239990234375	2.71086328125	1.383145904541016	0.3003017578125	2.695720947265625	1.369404296875	0.201950927734375	2.7215380859375	1.35572998046875	0.310822998046875	2.834255859375	1.334634155273438	0.282650634765625	2.954904296875	1.712835998535156	0.197013916015625	3.02525390625	1.670027465820312	0.08728515625	3.13466943359375	1.398140991210937	0.067592529296875	2.89456005859375	1.376671508789062	0.0237503662109375	2.80257763671875	1.380159851074219	0.080546630859375
216	7.166666999999999	2.985027099609375	1.242824005126953	0.2553782958984375	2.960759765625	1.426571258544922	0.2425689697265625	2.92785205078125	1.569889892578125	0.2216690673828125	2.93585302734375	1.79559814453125	0.2319803466796875	2.9155439453125	1.75793896484375	0.2598128662109375	2.82623681640625	1.713733520507812	0.3704066162109375	2.89725244140625	1.453036926269531	0.4694371337890625	2.7492861328125	1.388931304931641	0.2896226806640625	2.73905615234375	1.456696868896484	0.2164217529296875	2.75622119140625	1.362109222412109	0.2749036865234375	2.85837060546875	1.358134887695313	0.2045452880859375	2.955251953125	1.758546630859375	0.2020709228515625	3.0270576171875	1.724784790039062	0.09044909667968749	3.12272900390625	1.448083282470703	0.07434582519531251	2.8850341796875	1.401223175048828	0.0407552490234375	2.794515380859375	1.405418212890625	0.0994583740234375
217	7.2	2.97492626953125	1.269120819091797	0.2564586181640625	2.9391943359375	1.450042205810547	0.2355880126953125	2.911248046875	1.594848266601562	0.2193182373046875	2.92393603515625	1.819986938476562	0.2319967041015625	2.904482421875	1.782359985351563	0.2603822021484375	2.81316748046875	1.745209716796875	0.3717222900390625	2.912689697265625	1.496022369384766	0.4748887939453125	2.752208740234375	1.443819244384766	0.3024437255859375	2.737324951171875	1.503963104248047	0.2237308349609375	2.75884228515625	1.415908721923828	0.2902059326171875	2.842337890625	1.390183074951172	0.2073685302734375	2.94099560546875	1.783043090820313	0.2006539306640625	2.9992802734375	1.75089697265625	0.0811292724609375	3.12435693359375	1.486318756103516	0.0687562255859375	2.88400927734375	1.460989959716797	0.0328238525390625	2.80863232421875	1.471421112060547	0.109261962890625
218	7.233334	2.9740654296875	1.303019836425781	0.26189794921875	2.9321884765625	1.483750244140625	0.23793359375	2.9151005859375	1.632056030273437	0.229144775390625	2.9272314453125	1.858964599609375	0.242706787109375	2.90836279296875	1.820830688476562	0.27153369140625	2.808435791015625	1.777560546875	0.37453076171875	2.9098896484375	1.51913916015625	0.457471435546875	2.76872998046875	1.440995697021484	0.27551611328125	2.74547119140625	1.533211791992187	0.241619873046875	2.775700439453125	1.424316558837891	0.249620361328125	2.8642109375	1.440199340820312	0.176591552734375	2.943929931640625	1.821943298339844	0.210602294921875	2.9883740234375	1.79316552734375	0.083282958984375	3.112216552734375	1.525335144042969	0.07378479003906251	2.86885791015625	1.496130432128906	0.049899169921875	2.796852294921875	1.47583251953125	0.12877294921875
219	7.266667000000001	2.98375830078125	1.309247924804688	0.2655421142578125	2.94078955078125	1.487323486328125	0.2413031005859375	2.918372314453125	1.632850158691406	0.2293812255859375	2.92337353515625	1.857487915039063	0.2381881103515625	2.9067939453125	1.819808898925781	0.2678983154296875	2.813393310546875	1.78587890625	0.3776597900390625	2.9123251953125	1.538517822265625	0.4822884521484375	2.745134521484375	1.495943725585938	0.3151243896484375	2.732437255859375	1.578544006347656	0.2606903076171875	2.7456826171875	1.468888427734375	0.2787354736328125	2.803259033203125	1.574209777832031	0.19759033203125	2.940154052734375	1.820846374511719	0.206706787109375	2.978131103515625	1.797259765625	0.0780406494140625	3.116092041015625	1.540709716796875	0.0638951416015625	2.87663037109375	1.499554016113281	0.0519019775390625	2.7925927734375	1.517866638183594	0.1162000732421875
220	7.3	2.99021435546875	1.315736511230469	0.2684365234375	2.94504248046875	1.49384814453125	0.2437279052734375	2.916498046875	1.638500427246094	0.2285419921875	2.9220087890625	1.864005493164063	0.233266357421875	2.90549609375	1.826779296875	0.2638634033203125	2.81279638671875	1.789084350585938	0.373663330078125	2.9082685546875	1.537544067382812	0.4740947265625	2.750803955078125	1.482265808105469	0.300177734375	2.735978515625	1.550536376953125	0.228530029296875	2.757189697265625	1.455749877929688	0.284880126953125	2.7879013671875	1.584579223632812	0.2050634765625	2.9385673828125	1.826641418457031	0.2022403564453125	2.9736796875	1.793293029785156	0.0744375	3.14226318359375	1.555064758300781	0.0531993408203125	2.90025048828125	1.523380187988281	0.051158203125	2.80537353515625	1.523943725585938	0.102223388671875
221	7.333334	2.987998046875	1.309403686523438	0.26758740234375	2.93837451171875	1.485180786132813	0.2398118896484375	2.912474365234375	1.629926330566406	0.2259488525390625	2.909102783203125	1.854584350585938	0.2338587646484375	2.89409228515625	1.816439331054688	0.2637911376953125	2.8025078125	1.774088317871094	0.3721087646484375	2.9070380859375	1.544651184082031	0.5074696044921875	2.788977783203125	1.4823173828125	0.3078118896484375	2.7787490234375	1.565363342285156	0.25357177734375	2.79934912109375	1.460829956054688	0.2877618408203125	2.7741494140625	1.572629089355469	0.1982760009765625	2.92708837890625	1.818476135253906	0.202442626953125	2.959735107421875	1.786508422851563	0.0741512451171875	3.136189208984375	1.555253295898438	0.0540670166015625	2.896778076171875	1.512740234375	0.0596888427734375	2.79617041015625	1.507734985351562	0.09684423828124999
222	7.366667000000001	2.989983642578125	1.304018341064453	0.27587060546875	2.9299013671875	1.473005493164063	0.239968017578125	2.8987744140625	1.614720947265625	0.2218021240234375	2.900835205078125	1.8368271484375	0.2362425537109375	2.8845498046875	1.798591003417969	0.2644921875	2.794938720703125	1.757026062011719	0.37276123046875	2.895501953125	1.526633361816406	0.50343115234375	2.798833984375	1.448857971191406	0.30057470703125	2.784208251953125	1.532792663574219	0.250701904296875	2.814877197265625	1.426899047851562	0.2615870361328125	2.78071337890625	1.538823425292969	0.193265869140625	2.918261962890625	1.801573974609375	0.204367919921875	2.9540888671875	1.771988891601562	0.0777969970703125	3.132306396484375	1.545552795410156	0.0604866943359375	2.89695458984375	1.4951279296875	0.0676904296875	2.79605810546875	1.478744934082031	0.096855224609375
223	7.399999999999999	2.988736572265625	1.284201477050781	0.2780205078125	2.92716796875	1.450224487304687	0.239276123046875	2.892751220703125	1.589388549804688	0.2181229248046875	2.88796630859375	1.809765747070312	0.226267822265625	2.8721669921875	1.772188720703125	0.2548740234375	2.781117919921875	1.734557495117187	0.361591552734375	2.87299755859375	1.522416748046875	0.52091259765625	2.7954072265625	1.387116088867188	0.344267333984375	2.74373486328125	1.409107543945312	0.26415625	2.8218828125	1.376060760498047	0.333821044921875	2.75710888671875	1.432983489990234	0.212060302734375	2.90712255859375	1.7745107421875	0.1961572265625	2.953643310546875	1.74649658203125	0.074075439453125	3.135902587890625	1.526556396484375	0.05834423828125	2.90312109375	1.474072601318359	0.060104736328125	2.80063134765625	1.46903433227539	0.08391479492187499
224	7.433333999999999	2.9985205078125	1.258586791992188	0.274868408203125	2.93998046875	1.426311920166015	0.235203857421875	2.899607666015625	1.563545654296875	0.20851513671875	2.89834228515625	1.784826171875	0.21841943359375	2.880119140625	1.747163818359375	0.245810791015625	2.77619873046875	1.706858764648437	0.3398759765625	2.8532646484375	1.478187896728516	0.48569287109375	2.784029052734375	1.291261688232422	0.3581689453125	2.746302734375	1.276579376220703	0.268653076171875	2.812751220703125	1.280455810546875	0.356535888671875	2.794427734375	1.320223388671875	0.212720703125	2.9186923828125	1.749315307617187	0.18905029296875	2.9681611328125	1.715947631835937	0.068872802734375	3.139781005859375	1.485802947998047	0.0792783203125	2.91554052734375	1.403372131347656	0.060693359375	2.81018359375	1.412427581787109	0.0634808349609375
225	7.466667	2.9959892578125	1.222925048828125	0.27178125	2.941296875	1.388709930419922	0.232943115234375	2.8977763671875	1.521354858398438	0.202070068359375	2.8957294921875	1.738889892578125	0.208364990234375	2.875720703125	1.702273193359375	0.234308837890625	2.772258544921875	1.666700073242187	0.326858642578125	2.82008740234375	1.4222001953125	0.447981689453125	2.758173828125	1.213002395629883	0.367603759765625	2.71712744140625	1.175544006347656	0.2886748046875	2.79579345703125	1.205895812988281	0.356670166015625	2.83089990234375	1.286099853515625	0.29170361328125	2.9179853515625	1.703593383789062	0.1817451171875	2.98752685546875	1.6681689453125	0.075496826171875	3.1297431640625	1.425537322998047	0.09945703124999999	2.91396875	1.347960388183594	0.045993408203125	2.814432861328125	1.359879577636719	0.07342919921875
226	7.500000000000001	3.003034912109375	1.187704620361328	0.2713955078125	2.95238623046875	1.35766015625	0.239073974609375	2.911053955078125	1.493134948730469	0.21249560546875	2.91248583984375	1.712424011230469	0.218112548828125	2.8907431640625	1.675955688476563	0.243609130859375	2.7800478515625	1.639194519042969	0.328804931640625	2.79976806640625	1.373360107421875	0.41191162109375	2.713127197265625	1.202486419677734	0.2769443359375	2.690194580078125	1.108547912597656	0.26617041015625	2.7301728515625	1.04730411529541	0.347233154296875	2.81807568359375	1.146833755493164	0.3393154296875	2.93528466796875	1.676377624511719	0.192233154296875	3.0060498046875	1.644722778320312	0.084310546875	3.08351806640625	1.371111694335938	0.09308471679687499	2.89305615234375	1.250023498535156	0.019724853515625	2.81823681640625	1.223765731811523	0.088188232421875
227	7.533334000000001	3.00057373046875	1.160429992675781	0.265341064453125	2.950235595703125	1.327765319824219	0.235080810546875	2.90798828125	1.460578430175781	0.209067626953125	2.91481787109375	1.676078247070313	0.21846337890625	2.89171533203125	1.640360656738281	0.24222216796875	2.778927490234375	1.610285766601562	0.32326025390625	2.785709716796875	1.345046936035156	0.3943994140625	2.6997861328125	1.169112045288086	0.272662841796875	2.66543408203125	1.083740447998047	0.29900439453125	2.70816259765625	1.023970764160156	0.37735595703125	2.800656494140625	1.115074111938477	0.337553955078125	2.93711962890625	1.640469543457031	0.1930947265625	3.011867919921875	1.616181030273438	0.08863232421875	3.0801435546875	1.344930297851562	0.098734375	2.896634765625	1.221863327026367	0.023307373046875	2.82007666015625	1.207373382568359	0.09076782226562501
228	7.566667	3.00159521484375	1.138643218994141	0.266093017578125	2.95223681640625	1.303434204101563	0.23583984375	2.908854736328125	1.4332294921875	0.208103515625	2.91153564453125	1.645707153320312	0.213050537109375	2.8892138671875	1.610591857910156	0.23695458984375	2.7838681640625	1.579191528320313	0.323577392578125	2.77667626953125	1.327124206542969	0.421587646484375	2.667648681640625	1.185447387695312	0.281578857421875	2.646322021484375	1.099976135253906	0.315154541015625	2.6984580078125	1.023844741821289	0.366894287109375	2.72770556640625	1.070523223876953	0.33467041015625	2.934392822265625	1.610553771972656	0.1889990234375	3.0182314453125	1.590590454101563	0.093344482421875	3.13411962890625	1.34294140625	0.05825390625	2.932546875	1.265317443847656	-0.020603271484375	2.850694091796875	1.309788818359375	0.019720458984375
229	7.600000000000001	3.0138740234375	1.114514007568359	0.2532562255859375	2.95498291015625	1.279586730957031	0.2290828857421875	2.905682861328125	1.410511566162109	0.2082581787109375	2.909151611328125	1.625714721679687	0.213700439453125	2.8909384765625	1.590018310546875	0.2412088623046875	2.81091650390625	1.57123974609375	0.3567113037109375	2.75664111328125	1.329513336181641	0.4738563232421875	2.600058837890625	1.353966949462891	0.3071602783203125	2.56531298828125	1.418075622558594	0.2455032958984375	2.58290283203125	1.330111053466797	0.3041141357421875	2.485167236328125	1.372910125732422	0.2992088623046875	2.92789111328125	1.590235961914062	0.185636474609375	3.001978515625	1.576724609375	0.0791610107421875	3.0785830078125	1.327566192626953	-0.0209425048828125	2.85040380859375	1.334508087158203	-0.0671767578125	2.80055908203125	1.413276153564453	-0.0237864990234375
230	7.633334000000001	3.017767822265625	1.108132751464844	0.2650372314453125	2.951059814453125	1.277500457763672	0.2368695068359375	2.89789111328125	1.412982666015625	0.21445654296875	2.899210693359375	1.637099243164063	0.2183095703125	2.88106298828125	1.59996875	0.2475155029296875	2.795032470703125	1.593084228515625	0.3672447509765625	2.71814306640625	1.345409545898437	0.4861956787109375	2.58612744140625	1.447724609375	0.3145924072265625	2.5541484375	1.538469299316406	0.2895548095703125	2.47420263671875	1.5410419921875	0.2117843017578125	2.52207568359375	1.511626586914062	0.1935615234375	2.9186826171875	1.600135192871094	0.189099609375	2.983447509765625	1.589054809570313	0.0702762451171875	3.091698974609375	1.361815856933594	-0.0751793212890625	2.865140625	1.447805419921875	-0.084252685546875	2.84914404296875	1.538883422851562	-0.0303282470703125
231	7.666666999999999	3.00161328125	1.125817138671875	0.2553609619140625	2.945466796875	1.304083526611328	0.245431640625	2.893861572265625	1.444088897705078	0.2343033447265625	2.897879638671875	1.6710322265625	0.2531744384765625	2.87995068359375	1.631591674804687	0.2808707275390625	2.789109619140625	1.631049438476563	0.4001956787109375	2.737302490234375	1.403612457275391	0.5723421630859375	2.6022607421875	1.513371948242187	0.40227783203125	2.63064111328125	1.609401977539062	0.4156092529296875	2.5730126953125	1.524774780273437	0.3669544677734375	2.58205810546875	1.556592529296875	0.271652587890625	2.916308349609375	1.635342041015625	0.2204688720703125	2.989189697265625	1.665441650390625	0.107257080078125	3.143315673828125	1.476487396240235	-0.059469482421875	2.909594482421875	1.544072265625	-0.0204765625	2.88551953125	1.571016723632813	0.0821162109375
232	7.7	2.963447998046875	1.186058563232422	0.2559561767578125	2.913961181640625	1.369749145507813	0.242224609375	2.87062548828125	1.515364379882812	0.229213134765625	2.88937939453125	1.745947387695312	0.248031494140625	2.868945068359375	1.707000244140625	0.27651904296875	2.764403564453125	1.732654052734375	0.3850103759765625	2.744554931640625	1.527798828125	0.5969652099609375	2.656936767578125	1.635791015625	0.3916668701171875	2.712436279296875	1.722473266601563	0.3937105712890625	2.6471435546875	1.644408569335937	0.3390478515625	2.66789453125	1.664999694824219	0.2551138916015625	2.905480224609375	1.708443359375	0.21455517578125	2.978748291015625	1.746338134765625	0.10069677734375	3.03622119140625	1.619271301269531	-0.1660787353515625	2.817107177734375	1.670029541015625	-0.0544288330078125	2.82461669921875	1.713932067871094	0.0470743408203125
233	7.733334	2.94470703125	1.331837860107422	0.2361903076171875	2.910366455078125	1.517904052734375	0.223508056640625	2.891648193359375	1.66824951171875	0.2181033935546875	2.9187431640625	1.895989868164063	0.2436820068359375	2.89722021484375	1.857170715332031	0.270962158203125	2.776483642578125	1.854200134277344	0.363169677734375	2.791203125	1.700964294433594	0.6133323974609375	2.72069775390625	1.773069030761719	0.3883695068359375	2.794105712890625	1.842396728515625	0.3716051025390625	2.731742919921875	1.7601689453125	0.3211968994140625	2.78284423828125	1.806379760742188	0.261076171875	2.933162841796875	1.859194091796875	0.209149169921875	2.965759765625	1.886488952636719	0.0759847412109375	3.082636474609375	1.775207824707031	-0.1760689697265625	2.920063720703125	1.831756713867188	0.004760498046875	2.892480224609375	1.868985046386719	0.104752685546875
234	7.766667000000001	2.95474560546875	1.40578173828125	0.253647705078125	2.9203369140625	1.590865051269531	0.2418408203125	2.90261474609375	1.740562561035156	0.2378348388671875	2.914080810546875	1.968880493164062	0.258533203125	2.89500244140625	1.929507629394531	0.2863062744140625	2.791332763671875	1.929742553710938	0.3962879638671875	2.81839453125	1.720172424316406	0.5980596923828125	2.7326728515625	1.788369934082031	0.3786639404296875	2.77948828125	1.855873413085937	0.3185262451171875	2.76377294921875	1.784940124511719	0.2303609619140625	2.73784716796875	1.782646240234375	0.2386585693359375	2.93121728515625	1.932599487304687	0.225138916015625	2.984543212890625	1.948151184082031	0.0976732177734375	3.1341689453125	1.821307861328125	-0.126262451171875	2.95703955078125	1.876867858886719	0.0386737060546875	2.90495556640625	1.791787719726563	0.0841162109375
235	7.8	2.9719521484375	1.459519287109375	0.2421680908203125	2.946948974609375	1.644566589355469	0.226351806640625	2.907611572265625	1.787361328125	0.2038388671875	2.9032080078125	2.015237854003906	0.21149267578125	2.889814697265625	1.976535827636719	0.242693603515625	2.84372998046875	1.938809753417969	0.380534912109375	2.8745029296875	1.731732971191406	0.5816044921875	2.7458916015625	1.668888366699219	0.38446630859375	2.761896484375	1.754271606445313	0.33265869140625	2.76834765625	1.712137390136719	0.22746630859375	2.75578515625	1.729039794921875	0.2524154052734375	2.92000048828125	1.978637268066406	0.1788092041015625	2.971685791015625	1.957434020996094	0.05247119140625	3.167346923828125	1.796998596191406	-0.100669921875	2.967205810546875	1.669942749023438	-0.032360107421875	2.914511474609375	1.706404602050781	0.055698974609375
236	7.833334	2.999371826171875	1.502013244628906	0.2402645263671875	2.9659208984375	1.681306030273438	0.221938720703125	2.917414306640625	1.817738525390625	0.1993946533203125	2.888483154296875	2.038886474609375	0.195458251953125	2.882988037109375	2.001899780273438	0.2291927490234375	2.850623046875	1.970573852539062	0.368993896484375	2.9494052734375	1.757010131835937	0.5278941650390625	2.80554150390625	1.577445129394531	0.4658511962890625	2.7444755859375	1.625049926757812	0.4042615966796875	2.6357041015625	1.616094848632812	0.3839041748046875	2.75143505859375	1.633352722167969	0.353695068359375	2.905522705078125	2.003065673828125	0.1638333740234375	2.943154296875	1.980627319335937	0.0360120849609375	3.1319072265625	1.801237426757813	-0.0900340576171875	3.029240478515625	1.586773193359375	-0.0487884521484375	2.953500244140625	1.621147583007812	0.01776953125
237	7.866667000000001	3.020946533203125	1.51375244140625	0.2448468017578125	2.980140380859375	1.68858447265625	0.2290498046875	2.925403564453125	1.8202001953125	0.2080618896484375	2.87708740234375	2.033401245117187	0.1904107666015625	2.877341064453125	1.999476440429687	0.2264766845703125	2.85309033203125	1.968754516601563	0.3654813232421875	2.91939404296875	1.729197204589844	0.4925494384765625	2.753664794921875	1.594492919921875	0.396187744140625	2.70436181640625	1.6621083984375	0.346591796875	2.596619140625	1.64748291015625	0.356213623046875	2.714	1.682892211914063	0.3072066650390625	2.894769287109375	1.997368286132812	0.1607996826171875	2.914207763671875	1.968309204101562	0.0326312255859375	3.078711181640625	1.772021850585938	-0.091129150390625	3.017528076171875	1.557368103027344	-0.0106552734375	2.95303857421875	1.589475830078125	0.0653721923828125
238	7.899999999999999	3.017622314453125	1.51271142578125	0.234871337890625	2.97458642578125	1.680228637695313	0.217665771484375	2.9134521484375	1.802777587890625	0.19416259765625	2.856489013671875	2.005414855957032	0.173392333984375	2.858852294921875	1.973539245605469	0.208870361328125	2.82705078125	1.948994750976563	0.3422216796875	2.8720009765625	1.711079223632813	0.459940185546875	2.674659423828125	1.644591125488281	0.3722208251953125	2.615248779296875	1.70266015625	0.32864013671875	2.554919677734375	1.704892150878906	0.2423994140625	2.709944580078125	1.750653198242187	0.3152762451171875	2.874831298828125	1.970912109375	0.1453382568359375	2.87628955078125	1.937008911132812	0.021790771484375	2.9868984375	1.729981750488281	-0.12018115234375	2.926043701171875	1.561290283203125	0.021945556640625	2.892331298828125	1.619725280761719	0.09712451171875
239	7.933333999999999	3.038968017578125	1.512024353027344	0.243994873046875	2.990088134765625	1.666827209472656	0.2224134521484375	2.920609130859375	1.771946044921875	0.1868704833984375	2.84878466796875	1.955176879882813	0.155505859375	2.850575439453125	1.926253540039062	0.18992333984375	2.808075439453125	1.888334716796875	0.308138916015625	2.796858154296875	1.658432556152344	0.4147447509765625	2.62198583984375	1.682503173828125	0.2957154541015625	2.591154296875	1.754384826660156	0.33689013671875	2.5953916015625	1.722579650878906	0.243036376953125	2.6730048828125	1.792278869628906	0.3315438232421875	2.87236083984375	1.924307922363281	0.1321512451171875	2.881260986328125	1.887478271484375	0.017533447265625	2.90729638671875	1.673191345214844	-0.12461669921875	2.83706689453125	1.60669287109375	0.06807031249999999	2.825048583984375	1.639032409667969	0.15676904296875
240	7.966667	3.039015380859375	1.462374969482422	0.23289599609375	2.999413330078125	1.613971801757812	0.2069334716796875	2.9393515625	1.719322875976562	0.1693172607421875	2.867745849609375	1.896332214355469	0.139413330078125	2.86985498046875	1.868235778808594	0.172731201171875	2.809982666015625	1.836134033203125	0.28033984375	2.723359375	1.636393310546875	0.3948779296875	2.600488037109375	1.709140319824219	0.2457392578125	2.562923095703125	1.770304870605469	0.292601318359375	2.572500732421875	1.808842163085937	0.2049879150390625	2.66501220703125	1.79770166015625	0.300420654296875	2.890875244140625	1.866684997558594	0.1166524658203125	2.904825439453125	1.838237670898438	0.0039476318359375	2.846135498046875	1.639987548828125	-0.13776611328125	2.747799072265625	1.630616088867187	0.0465166015625	2.755142822265625	1.653020751953125	0.1357530517578125
241	8	3.04753515625	1.438070678710937	0.27772900390625	2.9996787109375	1.587221618652344	0.245657958984375	2.93338525390625	1.685825866699219	0.1985263671875	2.848662109375	1.855689392089844	0.155781982421875	2.84962890625	1.828287963867187	0.190102294921875	2.775276611328125	1.794521850585937	0.28882080078125	2.62759814453125	1.616740295410156	0.377822998046875	2.53291015625	1.706468139648437	0.21598681640625	2.511200927734375	1.779557373046875	0.25641259765625	2.537827880859375	1.791219604492188	0.164038330078125	2.569755859375	1.832611145019531	0.234697998046875	2.877113525390625	1.827874572753906	0.13641845703125	2.901275390625	1.802938110351562	0.023787109375	2.80904541015625	1.623676940917969	-0.1279970703125	2.6193046875	1.626514221191406	-0.0368978271484375	2.61567041015625	1.647794006347656	0.05347998046875
242	8.033334	3.072727783203125	1.412873413085938	0.309447509765625	3.00842041015625	1.563701782226563	0.268180419921875	2.931034423828125	1.664309631347656	0.22169970703125	2.87708154296875	1.859420593261719	0.18487744140625	2.87514892578125	1.830126647949219	0.22087646484375	2.78797705078125	1.805490905761719	0.3216171875	2.609149169921875	1.6451962890625	0.426093505859375	2.52713916015625	1.756654663085937	0.25530615234375	2.53930029296875	1.842344177246094	0.284246826171875	2.53930810546875	1.887096435546875	0.1921376953125	2.53717626953125	1.875643127441406	0.19854052734375	2.89858251953125	1.824859558105469	0.161793701171875	2.90327001953125	1.799904846191406	0.039772216796875	2.767943359375	1.640868286132813	-0.1263690185546875	2.583200927734375	1.660210327148437	-0.0037152099609375	2.52883984375	1.706072509765625	0.06408312988281251
243	8.066666999999999	3.06115478515625	1.401122161865234	0.308552490234375	2.976330322265625	1.5351640625	0.249889892578125	2.90843603515625	1.642255798339844	0.20295263671875	2.8682412109375	1.841948669433594	0.173521484375	2.864671630859375	1.811636291503906	0.208556640625	2.77837841796875	1.800585998535156	0.31246142578125	2.612822998046875	1.648264953613281	0.446691650390625	2.548858154296875	1.780437438964844	0.2830361328125	2.59162353515625	1.857574768066406	0.306569580078125	2.54980810546875	1.919940856933594	0.23689404296875	2.5352451171875	1.85029541015625	0.1798349609375	2.88688330078125	1.806739196777344	0.14895263671875	2.89461572265625	1.79790966796875	0.0248360595703125	2.744751708984375	1.648687561035156	-0.138022216796875	2.5937109375	1.711193420410156	0.013158447265625	2.524251953125	1.757001525878906	0.0654801025390625
244	8.100000000000001	3.07008642578125	1.366308532714844	0.298237548828125	2.987849609375	1.511540161132813	0.2503848876953125	2.92285400390625	1.628210327148437	0.212568115234375	2.88858154296875	1.834740051269531	0.184065185546875	2.8856533203125	1.803834594726562	0.220281982421875	2.80860546875	1.81027587890625	0.335939208984375	2.63665087890625	1.645791442871094	0.46124853515625	2.573138916015625	1.775928833007812	0.2881021728515625	2.612494873046875	1.860863586425781	0.2924698486328125	2.56310546875	1.841508972167969	0.201672119140625	2.56944580078125	1.817620727539063	0.1668848876953125	2.9047314453125	1.7977998046875	0.1579210205078125	2.89611962890625	1.787607421875	0.0306334228515625	2.74342333984375	1.609819702148438	-0.111365478515625	2.612564453125	1.7298876953125	0.0325333251953125	2.5841455078125	1.809471313476563	0.0876685791015625
245	8.133334000000001	3.0441220703125	1.245897094726562	0.312857177734375	2.95276318359375	1.397276611328125	0.27067333984375	2.873315673828125	1.513377197265625	0.234252197265625	2.826095458984375	1.7283720703125	0.212375	2.8249326171875	1.694562255859375	0.249111572265625	2.742890625	1.67453955078125	0.367781005859375	2.6458642578125	1.443596130371094	0.49633740234375	2.591805908203125	1.595076538085938	0.32320068359375	2.63408740234375	1.676651489257813	0.357603271484375	2.55066845703125	1.652173583984375	0.29005419921875	2.58045947265625	1.665658203125	0.20921044921875	2.8448271484375	1.6916357421875	0.1835595703125	2.843616943359375	1.667778930664062	0.0517125244140625	2.7479248046875	1.431268859863281	-0.07947277832031251	2.605693115234375	1.577852600097656	0.045230712890625	2.628283203125	1.662037475585938	0.1049127197265625
246	8.166667	3.0183603515625	1.21919189453125	0.29418017578125	2.927311279296875	1.368370483398437	0.2569412841796875	2.86350341796875	1.493442260742188	0.230607421875	2.83779150390625	1.7087890625	0.2147620849609375	2.8347236328125	1.675057495117187	0.2503004150390625	2.756345458984375	1.639898254394531	0.36485107421875	2.74621337890625	1.405417419433594	0.51157177734375	2.6358857421875	1.507600402832031	0.3345008544921875	2.62923388671875	1.595009338378906	0.37472021484375	2.641003173828125	1.662724548339844	0.291117431640625	2.60902587890625	1.600461730957031	0.2577503662109375	2.8513525390625	1.671639404296875	0.185068359375	2.845837890625	1.636006958007812	0.0583775634765625	2.7843720703125	1.381085876464844	-0.045421630859375	2.656618896484375	1.522079895019531	0.09293457031250001	2.690061279296875	1.618365905761719	0.1128055419921875
247	8.199999999999999	2.992697509765625	1.176461608886719	0.2689306640625	2.9197587890625	1.332115570068359	0.227342529296875	2.8777080078125	1.465133148193359	0.204357421875	2.86818505859375	1.679626831054688	0.18950048828125	2.857065673828125	1.646057006835937	0.22282177734375	2.769899169921875	1.62184765625	0.33189794921875	2.777548828125	1.365492889404297	0.428164306640625	2.6473388671875	1.475319366455078	0.273739013671875	2.64211767578125	1.559843139648438	0.3177880859375	2.62786962890625	1.659668212890625	0.353921875	2.705073486328125	1.600830688476563	0.307452392578125	2.88430419921875	1.642462036132812	0.162030517578125	2.910610595703125	1.607049560546875	0.0393533935546875	2.875160400390625	1.343831085205078	-0.04648974609375	2.727159423828125	1.481950164794922	0.06852880859375	2.752578857421875	1.575020385742187	0.10396044921875
248	8.233333999999999	2.998951904296875	1.140214401245117	0.238769775390625	2.946745849609375	1.301649475097656	0.20525146484375	2.920525634765625	1.436459869384766	0.189283447265625	2.901826171875	1.645721069335937	0.17687744140625	2.888667236328125	1.611664672851562	0.20728564453125	2.78905029296875	1.573159301757812	0.2955888671875	2.8571728515625	1.332699615478516	0.39202978515625	2.727892578125	1.4047109375	0.22275732421875	2.662353515625	1.445250701904297	0.275431640625	2.591144287109375	1.466300933837891	0.349311279296875	2.749570068359375	1.491441925048828	0.319754638671875	2.922833740234375	1.610841552734375	0.15171728515625	2.97998291015625	1.58583740234375	0.04053564453125	2.975225830078125	1.318058258056641	-0.012143798828125	2.79381591796875	1.442948699951172	0.0455888671875	2.8043779296875	1.524055053710938	0.1040009765625
249	8.266667000000002	2.99644921875	1.131547210693359	0.23791064453125	2.94603662109375	1.295139678955078	0.20613720703125	2.92388623046875	1.431986846923828	0.19363720703125	2.90560595703125	1.642646606445312	0.180245849609375	2.89216943359375	1.6085146484375	0.210947265625	2.79247509765625	1.569038818359375	0.300196044921875	2.87998291015625	1.336326232910156	0.404681640625	2.751286376953125	1.372801208496094	0.222087646484375	2.66563037109375	1.382201751708984	0.2595791015625	2.577587890625	1.369253875732422	0.316155029296875	2.73464794921875	1.429735504150391	0.332075927734375	2.9267607421875	1.607382568359375	0.155131591796875	2.980025146484375	1.574911865234375	0.042969482421875	3.034059814453125	1.305918670654297	0.027774658203125	2.81553076171875	1.371848785400391	0.048688720703125	2.7758779296875	1.442205413818359	0.109643798828125
250	8.300000000000001	2.9929541015625	1.142208984375	0.238369384765625	2.945671630859375	1.310003875732422	0.2122236328125	2.92458203125	1.448944213867188	0.20168017578125	2.91196630859375	1.662185546875	0.182015380859375	2.8980517578125	1.628990112304687	0.21441845703125	2.7930888671875	1.603826782226562	0.30552685546875	2.93316064453125	1.385232635498047	0.390095947265625	2.786955322265625	1.349294830322266	0.217317626953125	2.69649267578125	1.352873962402344	0.24657958984375	2.592636962890625	1.356383911132812	0.271090576171875	2.668405517578125	1.327718627929688	0.245009521484375	2.93177880859375	1.625119384765625	0.1572431640625	2.97580810546875	1.58261474609375	0.042613525390625	3.0796875	1.325558990478516	0.065734375	2.85055322265625	1.310129058837891	0.09915869140625	2.8152744140625	1.403876831054688	0.120645751953125
251	8.333334000000001	2.968005859375	1.170445770263672	0.2301094970703125	2.9282763671875	1.3474169921875	0.2096832275390625	2.91101513671875	1.491982727050781	0.1999444580078125	2.905350341796875	1.713605285644531	0.1862877197265625	2.8952265625	1.679019226074219	0.2211578369140625	2.825533935546875	1.665607360839844	0.3490345458984375	2.9687744140625	1.453598937988281	0.4693038330078125	2.775611328125	1.4063857421875	0.3398248291015625	2.706537841796875	1.353445983886719	0.2936573486328125	2.62171337890625	1.398244567871094	0.2387144775390625	2.68162451171875	1.408222717285156	0.2416817626953125	2.919318115234375	1.67505615234375	0.1567828369140625	2.92814111328125	1.631921691894531	0.029645263671875	3.09608251953125	1.402114868164062	0.0740020751953125	2.87523779296875	1.309061767578125	0.09158410644531249	2.808179443359375	1.391231597900391	0.0932530517578125
252	8.366667	2.962978271484375	1.211440582275391	0.2296033935546875	2.916944091796875	1.390495758056641	0.2031295166015625	2.896269775390625	1.537712707519531	0.1892442626953125	2.9077626953125	1.764625732421875	0.1835032958984375	2.895123046875	1.728839111328125	0.2180343017578125	2.83409423828125	1.7131484375	0.3537706298828125	2.960095458984375	1.490377319335938	0.4886214599609375	2.752014892578125	1.479016662597656	0.3640155029296875	2.728454345703125	1.439928161621094	0.2741353759765625	2.625701171875	1.48705859375	0.2781229248046875	2.6711044921875	1.484577453613281	0.2487679443359375	2.918634033203125	1.725344665527344	0.1517159423828125	2.926128173828125	1.681659729003906	0.021374267578125	3.113345458984375	1.457579284667969	0.0616500244140625	2.89652783203125	1.343856994628906	0.08428686523437499	2.82464453125	1.395368194580078	0.0213594970703125
253	8.399999999999999	2.95972900390625	1.237399810791016	0.228484130859375	2.90658154296875	1.417872894287109	0.20247607421875	2.88319384765625	1.567330444335937	0.18945166015625	2.9096142578125	1.796936279296875	0.18830517578125	2.89408447265625	1.760772827148438	0.2225654296875	2.82133154296875	1.751105834960938	0.35588134765625	2.938751708984375	1.521859619140625	0.49802197265625	2.73970263671875	1.550619384765625	0.3547802734375	2.669974609375	1.549280029296875	0.27964990234375	2.6707451171875	1.607715454101562	0.37873046875	2.68364404296875	1.612096069335938	0.2591328125	2.9184580078125	1.75699267578125	0.155302978515625	2.91917626953125	1.724303100585937	0.0191727294921875	3.13506982421875	1.517793823242187	0.0435592041015625	2.9109033203125	1.409620086669922	0.06736962890625001	2.809017578125	1.447025238037109	0.0472987060546875
254	8.433333999999999	2.95236572265625	1.301611633300781	0.23525048828125	2.91779150390625	1.485021545410156	0.215826416015625	2.891666259765625	1.632002319335938	0.2010341796875	2.91919775390625	1.858562072753906	0.193444091796875	2.901485107421875	1.824141906738281	0.227493408203125	2.819883056640625	1.818161437988281	0.353639892578125	2.93034375	1.600103942871094	0.510903076171875	2.736845947265625	1.625413940429687	0.364510986328125	2.6540380859375	1.632020751953125	0.306569580078125	2.6678623046875	1.707004699707031	0.390849609375	2.673404296875	1.68866552734375	0.277189208984375	2.929771484375	1.817908081054687	0.162907958984375	2.948375732421875	1.789718017578125	0.028771484375	3.158921142578125	1.582204772949219	0.04660595703125	2.92756591796875	1.497766662597656	0.027268310546875	2.824353759765625	1.526473571777344	0.047650390625
255	8.466667000000001	2.95547607421875	1.343263977050781	0.2338095703125	2.9152392578125	1.524799377441406	0.206783935546875	2.88512353515625	1.670550415039063	0.18644775390625	2.921256591796875	1.896169799804687	0.1949541015625	2.90210107421875	1.860078063964844	0.226502197265625	2.835570556640625	1.852322265625	0.361337646484375	2.9410263671875	1.62961328125	0.51620654296875	2.73745068359375	1.645103881835937	0.382093505859375	2.65783056640625	1.648462951660156	0.3193701171875	2.7023388671875	1.70565185546875	0.407114990234375	2.667169921875	1.676271728515625	0.279453369140625	2.930419921875	1.857353332519531	0.161586669921875	2.9542060546875	1.828251892089844	0.0282786865234375	3.160666748046875	1.615437194824219	0.033160400390625	2.92789453125	1.533509521484375	0.0160020751953125	2.820197509765625	1.530404541015625	0.033759033203125
256	8.5	2.959630126953125	1.378682464599609	0.2302052001953125	2.91393212890625	1.557828918457031	0.2019630126953125	2.8856748046875	1.703604858398438	0.1844410400390625	2.92615576171875	1.927130554199219	0.1985211181640625	2.90688037109375	1.890714538574219	0.2292232666015625	2.84823974609375	1.880964965820312	0.3667899169921875	2.950467529296875	1.655162109375	0.5167471923828125	2.73961962890625	1.669820007324219	0.3965469970703125	2.66674267578125	1.669722412109375	0.3266959228515625	2.700356689453125	1.720099670410156	0.4224237060546875	2.6613994140625	1.684278198242187	0.2904832763671875	2.9340009765625	1.889267272949219	0.1641116943359375	2.9567392578125	1.860692138671875	0.031169677734375	3.14179345703125	1.630778198242187	0.0261929931640625	2.9003173828125	1.585870483398438	0.008911865234375	2.79985205078125	1.562417358398438	0.0431231689453125
257	8.533334	2.959114990234375	1.393437957763672	0.2324041748046875	2.91027880859375	1.570008422851563	0.1987984619140625	2.88876611328125	1.71650244140625	0.1830262451171875	2.92160400390625	1.940244995117188	0.1983607177734375	2.9032509765625	1.903244384765625	0.2285711669921875	2.845902587890625	1.888037475585937	0.3655140380859375	2.94520361328125	1.655578918457031	0.5045682373046875	2.7308154296875	1.659546630859375	0.3920738525390625	2.6597861328125	1.675152587890625	0.3226641845703125	2.698678955078125	1.718525390625	0.4192669677734375	2.66259814453125	1.694326721191406	0.2863643798828125	2.93104638671875	1.902956115722656	0.1640460205078125	2.955479248046875	1.875551574707031	0.03174853515625	3.12981591796875	1.638866882324219	0.0315784912109375	2.8915732421875	1.586072204589844	0.0074945068359375	2.79137548828125	1.565833984375	0.0430947265625
258	8.566666999999999	2.95822607421875	1.397366149902344	0.23372265625	2.914884765625	1.574272766113281	0.201553466796875	2.892715087890625	1.719408020019531	0.183998291015625	2.92224365234375	1.9420400390625	0.1989404296875	2.9036572265625	1.9052265625	0.228630126953125	2.835036865234375	1.888511779785156	0.358921142578125	2.9348291015625	1.656411193847656	0.494005859375	2.72922021484375	1.630276000976562	0.372103271484375	2.648753173828125	1.659640380859375	0.3208330078125	2.6869111328125	1.716705383300781	0.40935791015625	2.67500927734375	1.703778869628906	0.289569580078125	2.9329765625	1.904961303710937	0.165322265625	2.958752197265625	1.8780537109375	0.034172607421875	3.1244052734375	1.637701538085937	0.0328363037109375	2.886338623046875	1.591007385253906	0.0119742431640625	2.78754150390625	1.567120422363281	0.046934814453125
259	8.600000000000001	2.95705908203125	1.391632049560547	0.2346519775390625	2.916390625	1.568675170898437	0.2054993896484375	2.889791748046875	1.711992248535156	0.1858572998046875	2.9207763671875	1.933415954589844	0.1975543212890625	2.903363525390625	1.897142944335938	0.2281478271484375	2.83783154296875	1.873981872558594	0.3581519775390625	2.9252724609375	1.628504821777344	0.4735015869140625	2.7200712890625	1.614380249023438	0.3514327392578125	2.63362158203125	1.648357299804688	0.3163240966796875	2.6760537109375	1.698897338867188	0.4061116943359375	2.640956298828125	1.685883056640625	0.2854796142578125	2.92988330078125	1.896197204589844	0.1640228271484375	2.94864794921875	1.867977233886719	0.0327069091796875	3.10694140625	1.624696838378906	0.0243306884765625	2.86800927734375	1.58498974609375	0.024076171875	2.77157958984375	1.558664672851563	0.0620240478515625
260	8.633334000000001	2.953522705078125	1.369375	0.227466064453125	2.915858154296875	1.548692810058594	0.203095458984375	2.884827392578125	1.691784484863281	0.1831197509765625	2.9170654296875	1.914084106445312	0.195030517578125	2.900638671875	1.877500671386719	0.226188720703125	2.82953173828125	1.844414978027344	0.3518316650390625	2.903251220703125	1.590383728027344	0.4614222412109375	2.704963134765625	1.56881298828125	0.3273922119140625	2.6308603515625	1.635557739257812	0.3246473388671875	2.68271142578125	1.693967529296875	0.4048560791015625	2.640728759765625	1.673000122070313	0.2958135986328125	2.92481396484375	1.876873107910156	0.16079150390625	2.93894140625	1.840123107910156	0.0303470458984375	3.076192138671875	1.583946960449219	0.0049759521484375	2.83406689453125	1.565876770019531	0.021335693359375	2.7605732421875	1.535008728027344	0.093345458984375
261	8.666667	2.950504150390625	1.346341278076172	0.2210115966796875	2.911781005859375	1.522785522460937	0.1946363525390625	2.88150146484375	1.664046630859375	0.1739268798828125	2.912302978515625	1.883595581054688	0.18821875	2.89531640625	1.847188842773438	0.2182457275390625	2.8187578125	1.809182250976562	0.3369561767578125	2.89695361328125	1.550406982421875	0.4199171142578125	2.705120849609375	1.5238154296875	0.2827266845703125	2.62210595703125	1.574182006835938	0.2994827880859375	2.684424560546875	1.644574340820312	0.3576800537109375	2.58361962890625	1.573455200195312	0.2959447021484375	2.92103759765625	1.847120727539063	0.15436669921875	2.936804443359375	1.812457397460937	0.0252950439453125	3.06437353515625	1.55480615234375	0.006374267578125	2.82523974609375	1.532861328125	0.0162149658203125	2.7551123046875	1.516874145507813	0.09420556640625
262	8.699999999999999	2.9611689453125	1.300371368408203	0.2230369873046875	2.916927001953125	1.472722869873047	0.1894752197265625	2.89814599609375	1.6153857421875	0.1736431884765625	2.912064453125	1.835257446289063	0.1780506591796875	2.89565087890625	1.799499755859375	0.2084962158203125	2.81115234375	1.762588256835937	0.3205201416015625	2.8719462890625	1.501962554931641	0.4044681396484375	2.69627685546875	1.478498809814453	0.2495255126953125	2.606778564453125	1.514911010742187	0.2642318115234375	2.6672197265625	1.562297119140625	0.3425223388671875	2.62363330078125	1.57230615234375	0.2405301513671875	2.92573681640625	1.798217041015625	0.1471881103515625	2.95855908203125	1.765435424804688	0.02202880859375	3.0507919921875	1.494942840576172	0.022759765625	2.8124443359375	1.495277191162109	0.0271812744140625	2.745780029296875	1.492780975341797	0.1085667724609375
263	8.733333999999999	2.95933447265625	1.255260955810547	0.219845458984375	2.9129384765625	1.426547546386719	0.1866875	2.8928095703125	1.568556823730469	0.170625732421875	2.907291015625	1.787418395996094	0.18303125	2.8922080078125	1.750603271484375	0.212648681640625	2.8129560546875	1.69558740234375	0.320432861328125	2.878280029296875	1.429226623535156	0.375017333984375	2.69372607421875	1.411435852050781	0.231118896484375	2.606163330078125	1.444448608398437	0.258274658203125	2.6561630859375	1.514911926269531	0.325285400390625	2.61406689453125	1.499109375	0.22551904296875	2.919484130859375	1.751728576660156	0.150261962890625	2.9490263671875	1.715793518066406	0.0255811767578125	3.033857421875	1.443802124023438	0.027996337890625	2.79707568359375	1.428959228515625	0.042169677734375	2.734565185546875	1.44676416015625	0.124526611328125
264	8.766667000000002	2.96687646484375	1.203674743652344	0.222361328125	2.921313232421875	1.371182708740234	0.18822607421875	2.901529052734375	1.510213836669922	0.17138671875	2.901109375	1.725479370117188	0.174956298828125	2.887818359375	1.689672241210938	0.20501953125	2.814461181640625	1.652607177734375	0.32052294921875	2.85835009765625	1.393556243896484	0.39839208984375	2.697293212890625	1.379958709716797	0.234754150390625	2.61289208984375	1.424272186279297	0.24033642578125	2.6668037109375	1.472503845214844	0.31938818359375	2.636205322265625	1.476991455078125	0.215444580078125	2.9163740234375	1.690136352539062	0.144703369140625	2.96996435546875	1.671021606445313	0.027355224609375	3.03399658203125	1.399389801025391	0.018319580078125	2.803029296875	1.393811492919922	0.04785302734375	2.73504248046875	1.410688018798828	0.12311376953125
265	8.800000000000001	2.988734619140625	1.172441467285156	0.233192626953125	2.944564453125	1.34075537109375	0.193782470703125	2.925836669921875	1.480626403808594	0.173022216796875	2.926030029296875	1.697644226074219	0.179766845703125	2.910298583984375	1.661171203613281	0.2084912109375	2.824849853515625	1.628023071289062	0.318210693359375	2.86583056640625	1.361564910888672	0.379021484375	2.708810302734375	1.348944763183594	0.20876123046875	2.623234375	1.392980194091797	0.212144287109375	2.68107470703125	1.4327646484375	0.294298828125	2.62621630859375	1.435695861816406	0.189276123046875	2.9434697265625	1.662364135742187	0.149943359375	3.01171484375	1.645102478027344	0.03884716796875	3.04347021484375	1.365522338867188	0.027842529296875	2.8092314453125	1.378098449707031	0.040007568359375	2.756036376953125	1.387028869628906	0.128562255859375
266	8.833334000000001	2.9959130859375	1.157539489746094	0.24064404296875	2.95713232421875	1.329	0.20460205078125	2.942010009765625	1.470660308837891	0.187735107421875	2.932445068359375	1.688764038085937	0.182591796875	2.91640576171875	1.652937622070312	0.212421875	2.82914794921875	1.62277294921875	0.322654052734375	2.875462890625	1.354193115234375	0.37724267578125	2.719142333984375	1.343368194580078	0.204408447265625	2.63674609375	1.394206604003906	0.201697021484375	2.6804267578125	1.429937042236328	0.294583740234375	2.64077197265625	1.435339721679687	0.181886962890625	2.95335205078125	1.652619262695312	0.155705078125	3.02575048828125	1.628482666015625	0.04766064453125	3.05664404296875	1.346966522216797	0.04998291015625	2.82190185546875	1.367220428466797	0.032735107421875	2.745404296875	1.390773590087891	0.0995859375
267	8.866667	2.99180908203125	1.164918807983399	0.225795654296875	2.95967041015625	1.340309448242188	0.1989169921875	2.94682666015625	1.483419677734375	0.187211669921875	2.93351416015625	1.702151184082031	0.17564599609375	2.917922119140625	1.666766174316406	0.20661767578125	2.828421630859375	1.63988427734375	0.316820068359375	2.890560546875	1.375410278320313	0.381701171875	2.729873291015625	1.364250274658203	0.211367431640625	2.6485810546875	1.417739288330078	0.20952001953125	2.69779052734375	1.454852783203125	0.29968310546875	2.671859375	1.467211853027344	0.189892822265625	2.95521533203125	1.665423645019531	0.149747314453125	3.02305859375	1.633484680175781	0.0399912109375	3.06423486328125	1.352534973144531	0.059199951171875	2.83005078125	1.375978881835938	0.028105712890625	2.762119140625	1.403121429443359	0.103144287109375
268	8.899999999999999	2.97611669921875	1.184782867431641	0.225312255859375	2.96081298828125	1.365479248046875	0.207942626953125	2.9490078125	1.510004577636719	0.194390625	2.93167626953125	1.730248962402344	0.1759931640625	2.91618994140625	1.695151611328125	0.20813916015625	2.8320302734375	1.655700561523437	0.32069287109375	2.909750244140625	1.391586242675781	0.38256005859375	2.73944970703125	1.391366027832031	0.21797509765625	2.66091162109375	1.450433898925781	0.2212666015625	2.7164609375	1.499316040039063	0.303113525390625	2.693710693359375	1.499459289550781	0.194509765625	2.954597412109375	1.6928046875	0.151204833984375	3.02157763671875	1.648701965332031	0.043493408203125	3.1167099609375	1.378546813964844	0.06862792968750001	2.88191064453125	1.402311462402344	0.025918212890625	2.79984521484375	1.401576721191406	0.09280029296875
269	8.933333999999999	2.950670166015625	1.218711700439453	0.21235400390625	2.9328896484375	1.398343597412109	0.192277099609375	2.9173154296875	1.541698608398438	0.175265625	2.90639111328125	1.7619560546875	0.1605263671875	2.8915205078125	1.727045776367187	0.192930419921875	2.8131865234375	1.68926611328125	0.309615966796875	2.90932958984375	1.434954742431641	0.381908447265625	2.727201416015625	1.432216583251953	0.231662353515625	2.648215087890625	1.489533294677734	0.24092041015625	2.71537939453125	1.529749755859375	0.318200927734375	2.678306640625	1.539568969726563	0.2135087890625	2.926646484375	1.72424658203125	0.134177001953125	2.99513330078125	1.68816064453125	0.024944580078125	3.104451171875	1.424162322998047	0.047780029296875	2.86670849609375	1.440606964111328	0.02827099609375	2.766788330078125	1.473300018310547	0.037650634765625
270	8.966667000000001	2.9500029296875	1.248795593261719	0.2055025634765625	2.93522509765625	1.431499694824219	0.1902073974609375	2.93409228515625	1.578424255371094	0.1842576904296875	2.91109423828125	1.800196472167969	0.1644759521484375	2.899880859375	1.765099792480469	0.1990628662109375	2.817816162109375	1.7311552734375	0.3166876220703125	2.90583984375	1.476315063476562	0.4087889404296875	2.732917724609375	1.494025512695313	0.2445731201171875	2.6570966796875	1.557107543945313	0.2558934326171875	2.739282958984375	1.597525512695313	0.3193197021484375	2.686414306640625	1.602618835449219	0.2191197509765625	2.931765625	1.762294189453125	0.1375035400390625	2.9822666015625	1.721803161621094	0.0183636474609375	3.11806005859375	1.465269470214844	0.023416748046875	2.87712744140625	1.489560119628906	0.024314453125	2.7781962890625	1.504949890136719	0.061763427734375
271	9	2.942148681640625	1.278774932861328	0.212546142578125	2.925447021484375	1.460384155273438	0.194156494140625	2.9254892578125	1.606723693847656	0.1864986572265625	2.88946435546875	1.824861755371094	0.1569268798828125	2.88051513671875	1.790901611328125	0.19302001953125	2.808787109375	1.759737182617187	0.3173419189453125	2.9095234375	1.509388916015625	0.4056077880859375	2.7188486328125	1.524698913574219	0.2634964599609375	2.6513486328125	1.596725463867188	0.2701312255859375	2.72780517578125	1.638022155761719	0.3392266845703125	2.687819580078125	1.637429077148437	0.2346143798828125	2.912154052734375	1.787180419921875	0.131653076171875	2.967021728515625	1.752936889648438	0.0130194091796875	3.138377685546875	1.519891479492188	0.0173616943359375	2.89805615234375	1.517094543457031	0.0390728759765625	2.79963720703125	1.556903259277344	0.03031982421875
272	9.033334	2.936334228515625	1.304280853271484	0.21056005859375	2.915718505859375	1.484524444580078	0.193267578125	2.9176513671875	1.6300732421875	0.187087890625	2.871467041015625	1.845361938476562	0.160615966796875	2.86813818359375	1.811760131835938	0.1975848388671875	2.813501953125	1.782706787109375	0.329850830078125	2.915281005859375	1.542333862304687	0.437300537109375	2.7231220703125	1.532979614257812	0.299026611328125	2.670349609375	1.612359130859375	0.27475244140625	2.76651513671875	1.642996337890625	0.3194361572265625	2.7553662109375	1.64656005859375	0.25342041015625	2.891982177734375	1.808330444335938	0.13320068359375	2.93332275390625	1.776302978515625	0.009459960937499999	3.12013525390625	1.558588745117187	-0.01124609375	2.889422607421875	1.529083618164063	0.047605712890625	2.78833349609375	1.560559814453125	0.0449488525390625
273	9.066666999999999	2.93934521484375	1.310713500976562	0.2128741455078125	2.91680859375	1.491685760498047	0.1951802978515625	2.912585693359375	1.637862548828125	0.1867462158203125	2.86968994140625	1.854887939453125	0.1588834228515625	2.864980712890625	1.8211826171875	0.1959757080078125	2.810507080078125	1.7900380859375	0.3287061767578125	2.904996826171875	1.541918823242188	0.4289874267578125	2.712222900390625	1.538078002929688	0.2891141357421875	2.6630107421875	1.61852197265625	0.2593294677734375	2.75117529296875	1.649431518554688	0.31922021484375	2.75630126953125	1.651221557617188	0.2548204345703125	2.8904951171875	1.817363891601563	0.1318560791015625	2.935228759765625	1.783141357421875	0.0090963134765625	3.1249990234375	1.56564697265625	-0.0084476318359375	2.89056689453125	1.532893310546875	0.0379781494140625	2.78966162109375	1.566883422851562	0.0368612060546875
274	9.100000000000001	2.943029052734375	1.304300994873047	0.216767333984375	2.921829833984375	1.485564392089844	0.198205078125	2.92055859375	1.631995666503906	0.190268310546875	2.869835205078125	1.847202514648437	0.159516357421875	2.865271484375	1.813499206542969	0.1967081298828125	2.8049482421875	1.778501342773438	0.326096435546875	2.889731201171875	1.524233764648438	0.420414306640625	2.7021005859375	1.535280151367187	0.273627685546875	2.655060546875	1.618837158203125	0.2489595947265625	2.73452783203125	1.645214599609375	0.32198876953125	2.76032421875	1.644828857421875	0.2698807373046875	2.893033447265625	1.810360168457031	0.133403564453125	2.93897021484375	1.777083862304687	0.0106541748046875	3.12526513671875	1.556059326171875	-0.0055386962890625	2.887902587890625	1.524810913085938	0.026167236328125	2.78636279296875	1.556808288574219	0.0317127685546875
275	9.133334000000001	2.950372314453125	1.290577026367187	0.2193770751953125	2.9282373046875	1.470151550292969	0.1986585693359375	2.916026611328125	1.614608337402344	0.1852257080078125	2.870020263671875	1.829213195800781	0.1545057373046875	2.86153076171875	1.794970825195312	0.1899857177734375	2.7944501953125	1.755758178710938	0.3135037841796875	2.88477685546875	1.528610168457031	0.4542847900390625	2.72783642578125	1.498984436035156	0.2795069580078125	2.68551025390625	1.572597595214844	0.2299935302734375	2.7616943359375	1.588557922363281	0.3081453857421875	2.74419384765625	1.600569763183594	0.2073387451171875	2.8954697265625	1.793072021484375	0.1302889404296875	2.958382568359375	1.768820861816406	0.0142039794921875	3.14778173828125	1.552763671875	0.02202001953125	2.91322802734375	1.503695007324219	0.01425390625	2.807851806640625	1.51290673828125	0.0107305908203125
276	9.166667	2.95034375	1.279530914306641	0.216340576171875	2.924892578125	1.455403961181641	0.1925859375	2.9206474609375	1.598436401367187	0.1843837890625	2.871123046875	1.808305053710938	0.15116650390625	2.8622890625	1.77456005859375	0.18594384765625	2.78479931640625	1.74693994140625	0.303714599609375	2.8852998046875	1.53690380859375	0.455058349609375	2.744418212890625	1.432164764404297	0.301732666015625	2.69795263671875	1.471871612548828	0.22671044921875	2.75783154296875	1.458836456298828	0.316353271484375	2.7671435546875	1.54976806640625	0.244166259765625	2.897994140625	1.773273681640625	0.1285234375	2.96381005859375	1.754862670898437	0.01540673828125	3.14823779296875	1.540334106445313	0.0208843994140625	2.921387939453125	1.477162261962891	0.0047802734375	2.81948291015625	1.498270355224609	0.009861083984375
277	9.199999999999999	2.951380859375	1.264144561767578	0.216339111328125	2.923849609375	1.441003234863281	0.19304052734375	2.89381689453125	1.580171936035156	0.169532958984375	2.870740966796875	1.798165710449219	0.15562744140625	2.85895703125	1.762734497070312	0.188260986328125	2.798363037109375	1.725960021972656	0.3143310546875	2.875304931640625	1.477205688476563	0.416157958984375	2.691907470703125	1.379930480957031	0.306763916015625	2.66719970703125	1.419688537597656	0.22132373046875	2.72206494140625	1.383427825927734	0.30865234375	2.78674609375	1.47359375	0.308744140625	2.8919423828125	1.76181884765625	0.12870556640625	2.962599609375	1.739183776855469	0.0182589111328125	3.13720751953125	1.514673217773438	0.0343900146484375	2.9132060546875	1.441179046630859	0.0045733642578125	2.81174853515625	1.461347778320313	-0.0128310546875
278	9.233333999999999	2.95484521484375	1.239974533081055	0.218879638671875	2.9268466796875	1.411635894775391	0.19112744140625	2.901901611328125	1.548105407714844	0.167033447265625	2.8817802734375	1.761158264160156	0.15505712890625	2.8672294921875	1.726141906738281	0.18511865234375	2.790896484375	1.690126281738281	0.29822705078125	2.8448212890625	1.449098114013672	0.414100830078125	2.724747802734375	1.274989624023438	0.326354248046875	2.69640673828125	1.28566162109375	0.236242919921875	2.75056005859375	1.289478271484375	0.32807177734375	2.76299169921875	1.397910522460938	0.320154052734375	2.90462255859375	1.725993713378906	0.13020263671875	2.98451904296875	1.711429809570312	0.02890625	3.140533447265625	1.481524291992188	0.037569580078125	2.932436279296875	1.384232116699219	0.006002685546875	2.83850634765625	1.389925109863281	-0.03427001953125
279	9.266667000000002	2.9584384765625	1.210771911621094	0.211032470703125	2.929391845703125	1.380211669921875	0.182943603515625	2.89860546875	1.513116577148438	0.1549970703125	2.887306884765625	1.724756469726562	0.151135009765625	2.87151904296875	1.689643188476563	0.17956201171875	2.8011142578125	1.660040283203125	0.29638720703125	2.8055478515625	1.406960968017578	0.389825927734375	2.7268525390625	1.194687789916992	0.384351806640625	2.65147705078125	1.147755554199219	0.353443359375	2.73938916015625	1.205654052734375	0.360505615234375	2.6537197265625	1.13263444519043	0.288695556640625	2.90846044921875	1.690040161132813	0.125224853515625	2.992068115234375	1.682218200683594	0.02808544921875	3.11766357421875	1.437777709960937	0.02068798828125	2.92252783203125	1.322392028808594	-0.013918212890625	2.831017578125	1.331067260742187	-0.0563253173828125
280	9.300000000000001	2.978046875	1.156087280273437	0.214655517578125	2.94967236328125	1.32866552734375	0.1978037109375	2.916030029296875	1.463388031005859	0.17660791015625	2.902293212890625	1.67656005859375	0.167248291015625	2.88661962890625	1.64170263671875	0.1967373046875	2.8084716796875	1.608040649414062	0.308903076171875	2.79496728515625	1.351930786132812	0.399986328125	2.650248046875	1.20000553894043	0.309689697265625	2.587201171875	1.199357620239258	0.238849365234375	2.64951025390625	1.227427490234375	0.320425048828125	2.621511962890625	1.218569183349609	0.19779052734375	2.924144775390625	1.641132690429687	0.1421083984375	3.001731201171875	1.617896118164063	0.041034912109375	3.11314794921875	1.366212554931641	0.00724560546875	2.90987060546875	1.278213684082031	-0.0594053955078125	2.813346923828125	1.303496643066406	-0.0810992431640625
281	9.333334000000001	2.98813671875	1.130325653076172	0.213661376953125	2.95639501953125	1.303109954833984	0.199379150390625	2.914927001953125	1.436009826660156	0.1776304931640625	2.91298583984375	1.650480590820313	0.1756685791015625	2.897384765625	1.615461547851563	0.205251953125	2.823820068359375	1.580761108398438	0.32070703125	2.79550048828125	1.330463836669922	0.425990234375	2.598600830078125	1.254809143066406	0.336477294921875	2.540406982421875	1.276444091796875	0.2643974609375	2.587174072265625	1.292398986816406	0.3590244140625	2.543422119140625	1.2837646484375	0.229185791015625	2.93096337890625	1.61465087890625	0.147874755859375	3.00059521484375	1.585125366210937	0.042232666015625	3.0954443359375	1.334893585205078	-0.033727783203125	2.86952685546875	1.314651397705078	-0.08266540527343751	2.77612939453125	1.339031188964844	-0.1169390869140625
282	9.366667	2.977603515625	1.11244970703125	0.2230211181640625	2.939864990234375	1.287696990966797	0.211423095703125	2.890303955078125	1.420937255859375	0.1910416259765625	2.893555908203125	1.639518676757812	0.1904429931640625	2.87794921875	1.604010131835937	0.22096142578125	2.808771240234375	1.573326171875	0.34340283203125	2.72214599609375	1.343909210205078	0.4748896484375	2.533281494140625	1.392899932861328	0.346549560546875	2.45398388671875	1.384492767333984	0.291393310546875	2.50115576171875	1.434645904541016	0.375638671875	2.456947021484375	1.419038726806641	0.255182861328125	2.90989892578125	1.602770141601563	0.161217041015625	2.970603515625	1.567775512695313	0.0488546142578125	3.05387939453125	1.324448028564453	-0.0704725341796875	2.8285302734375	1.384638275146484	-0.1095311279296875	2.772954833984375	1.448795379638672	-0.1703099365234375
283	9.399999999999999	2.98845166015625	1.122128540039063	0.2318658447265625	2.951850341796875	1.302055786132812	0.218695556640625	2.90883251953125	1.44168603515625	0.2010667724609375	2.92066796875	1.665338562011719	0.2057943115234375	2.904348388671875	1.628782836914062	0.236700439453125	2.83049072265625	1.606230407714844	0.3623721923828125	2.737428466796875	1.388414947509766	0.5211153564453125	2.59585400390625	1.511512878417969	0.3725318603515625	2.514427490234375	1.528726684570312	0.3182606201171875	2.568396484375	1.575697875976563	0.4037703857421875	2.48562060546875	1.505149963378906	0.29691064453125	2.934966552734375	1.627862854003906	0.1743834228515625	2.995021728515625	1.606533142089844	0.0545841064453125	3.03013818359375	1.384890808105469	-0.1299437255859375	2.84444140625	1.539672729492187	-0.1128594970703125	2.78589892578125	1.529375244140625	-0.2018065185546875
284	9.433333999999999	2.94057177734375	1.165049285888672	0.2252457275390625	2.907383056640625	1.350968139648437	0.210453369140625	2.8720537109375	1.497207336425781	0.1930872802734375	2.88618212890625	1.727232299804688	0.1987779541015625	2.866792724609375	1.689811279296875	0.2293140869140625	2.76846533203125	1.677321350097656	0.34427587890625	2.66400244140625	1.455751281738281	0.50581396484375	2.582609375	1.597290222167969	0.321438720703125	2.52291943359375	1.645715942382812	0.254011962890625	2.62317138671875	1.615246520996094	0.300759521484375	2.6381826171875	1.717331115722656	0.3521328125	2.90276416015625	1.688493774414062	0.1675849609375	2.96792529296875	1.667903015136719	0.0458067626953125	3.02078173828125	1.491407165527344	-0.1896591796875	2.90203076171875	1.643972717285156	-0.032116943359375	2.80988037109375	1.665555236816406	-0.08835339355468751
285	9.466667000000001	2.884239013671875	1.278730224609375	0.212447265625	2.858103515625	1.466442199707031	0.19736767578125	2.83372216796875	1.615715942382812	0.18237451171875	2.859349609375	1.844596008300781	0.20441650390625	2.832793212890625	1.806886596679687	0.228934326171875	2.70640869140625	1.794021240234375	0.313011474609375	2.6015439453125	1.581549987792969	0.4878935546875	2.61048681640625	1.710472229003906	0.277201416015625	2.5678056640625	1.774275756835938	0.2091015625	2.67322802734375	1.77058056640625	0.25527587890625	2.70411181640625	1.81295556640625	0.259592041015625	2.879051025390625	1.806341796875	0.174133544921875	2.95118017578125	1.789215026855469	0.055199951171875	3.03947705078125	1.663664001464844	-0.202632080078125	2.871508056640625	1.780003540039063	-0.0580635986328125	2.85241162109375	1.869822937011719	0.0033828125
286	9.5	2.891167236328125	1.369032592773437	0.208434814453125	2.874994384765625	1.557569213867187	0.194068359375	2.862048828125	1.70829296875	0.1825740966796875	2.898295166015625	1.935588195800781	0.2014403076171875	2.876105712890625	1.898281677246094	0.230323486328125	2.763210205078125	1.881202941894531	0.3307503662109375	2.7433779296875	1.728670837402344	0.5812451171875	2.669375	1.807658020019531	0.359540283203125	2.597071044921875	1.791794250488281	0.288744140625	2.7111513671875	1.805440368652344	0.2854967041015625	2.71541015625	1.783292175292969	0.2308994140625	2.91037744140625	1.89738720703125	0.167482177734375	2.93500439453125	1.885065551757813	0.0303291015625	3.1270146484375	1.808083740234375	-0.186265625	2.899458740234375	1.814575561523438	-0.08333154296875001	2.86575048828125	1.89717578125	-0.018491943359375
287	9.533334	2.898728515625	1.387567474365234	0.221435791015625	2.881130615234375	1.577614013671875	0.20714892578125	2.868160400390625	1.729696166992188	0.1964337158203125	2.88584423828125	1.961865844726562	0.202080810546875	2.865198974609375	1.924408325195313	0.232670166015625	2.7578583984375	1.920970092773437	0.3421474609375	2.75765771484375	1.746280578613281	0.581672119140625	2.69809912109375	1.847340026855469	0.362236572265625	2.665424072265625	1.862502563476562	0.26541748046875	2.759068359375	1.850010375976562	0.3325908203125	2.70314013671875	1.845196105957031	0.21650732421875	2.90250390625	1.922427368164062	0.1708912353515625	2.9408310546875	1.910228820800781	0.035661865234375	3.17819140625	1.807306701660156	-0.120263427734375	2.94177392578125	1.839194885253906	-0.039149658203125	2.89063671875	1.916518310546875	0.02231396484375
288	9.566666999999999	2.93628271484375	1.460053955078125	0.21331787109375	2.9042001953125	1.644755554199219	0.1940003662109375	2.864358642578125	1.788346740722656	0.17177294921875	2.8796826171875	2.017169921875	0.170297607421875	2.864714111328125	1.980724975585938	0.2038919677734375	2.7953154296875	1.958506713867187	0.33615625	2.88823046875	1.799579711914062	0.5627042236328125	2.6684140625	1.731718017578125	0.4784173583984375	2.5983525390625	1.721242004394531	0.4054207763671875	2.680231689453125	1.760882446289063	0.4743643798828125	2.644330078125	1.704649780273437	0.3599305419921875	2.891590576171875	1.977869018554688	0.1381409912109375	2.92845458984375	1.958516967773438	0.0056048583984375	3.154040771484375	1.785784912109375	-0.08239660644531251	2.906213623046875	1.79139208984375	-0.0719854736328125	2.864859375	1.863364318847656	-0.0005345458984374999
289	9.600000000000001	2.97360986328125	1.496160766601562	0.2280689697265625	2.93273486328125	1.677000305175781	0.2005460205078125	2.878270263671875	1.813599548339844	0.171780517578125	2.8753271484375	2.041309448242187	0.158929931640625	2.8664521484375	2.005802001953125	0.195154296875	2.806259521484375	1.980239013671875	0.33035498046875	2.89766552734375	1.787770629882813	0.527560302734375	2.7174775390625	1.62483837890625	0.54658349609375	2.638977294921875	1.63907666015625	0.4843787841796875	2.7156552734375	1.663045104980469	0.564586669921875	2.63956396484375	1.645835266113281	0.443758056640625	2.88724853515625	2.001636474609375	0.1277086181640625	2.908673583984375	1.978765747070312	-0.00685546875	3.129798095703125	1.788401916503906	-0.05557958984375	2.91513427734375	1.677816589355469	-0.1063685302734375	2.810680419921875	1.700026733398437	-0.0848935546875
290	9.633334000000001	2.985751220703125	1.514173217773437	0.2135499267578125	2.92558935546875	1.685655822753906	0.185989501953125	2.861621337890625	1.815158752441406	0.1589722900390625	2.840809326171875	2.0372412109375	0.14228369140625	2.83454248046875	2.002448913574219	0.1783443603515625	2.76261767578125	1.978361755371094	0.3045911865234375	2.83142041015625	1.764727722167969	0.4797662353515625	2.735904296875	1.550402648925781	0.5249656982421875	2.64867919921875	1.532216552734375	0.481338623046875	2.725177978515625	1.583101623535156	0.5442052001953125	2.639285400390625	1.538874633789062	0.441939453125	2.85596630859375	1.998889343261719	0.1124990234375	2.86230419921875	1.974154724121094	-0.0205657958984375	3.063599609375	1.771276000976562	-0.07032568359374999	2.85771337890625	1.644126586914063	-0.06990722656249999	2.8029384765625	1.624870422363281	0.019755615234375
291	9.666667	3.00654638671875	1.515348205566406	0.2177620849609375	2.93433984375	1.675258361816406	0.1919439697265625	2.861853515625	1.794565856933594	0.1671854248046875	2.829039794921875	2.007215270996094	0.150451171875	2.826479736328125	1.973706970214844	0.1857305908203125	2.767806884765625	1.946444213867188	0.312251953125	2.810295166015625	1.722242065429687	0.465186279296875	2.713407470703125	1.5152978515625	0.4959169921875	2.632726806640625	1.485611877441406	0.4538226318359375	2.7049833984375	1.537608459472656	0.5139295654296875	2.622095703125	1.491693908691406	0.4162745361328125	2.844400634765625	1.970803161621094	0.1213441162109375	2.8523330078125	1.942039611816406	-0.0059346923828125	3.003189453125	1.717753845214844	-0.07860595703125001	2.785702392578125	1.632835327148437	-0.0786029052734375	2.71370458984375	1.675096740722656	-0.018166015625
292	9.699999999999999	3.056072021484375	1.515455505371094	0.2308125	2.973729736328125	1.655118286132812	0.1990447998046875	2.89403173828125	1.755783630371094	0.1680660400390625	2.8416787109375	1.947855224609375	0.1399801025390625	2.840135009765625	1.9179375	0.174080078125	2.773926025390625	1.898484252929687	0.287052001953125	2.76335205078125	1.689929260253906	0.4349749755859375	2.638924560546875	1.514923278808594	0.4397889404296875	2.5723583984375	1.482538818359375	0.3900714111328125	2.586243896484375	1.553084167480469	0.4596650390625	2.55577685546875	1.493605163574219	0.3586571044921875	2.86223486328125	1.914873779296875	0.1158907470703125	2.8809052734375	1.891122192382813	-0.002087646484375	2.9858330078125	1.664311706542969	-0.07649670410156249	2.770304443359375	1.635551635742188	-0.07120373535156251	2.69336767578125	1.669452819824219	-0.0248353271484375
293	9.733333999999999	3.05199951171875	1.469281860351562	0.230924072265625	2.97714990234375	1.604432495117188	0.192655517578125	2.90668115234375	1.70331982421875	0.15462744140625	2.838503662109375	1.880719543457031	0.117263671875	2.836037841796875	1.852057006835937	0.150196044921875	2.76228076171875	1.817536987304687	0.248343505859375	2.691144287109375	1.625465148925781	0.385557373046875	2.53103955078125	1.503277954101562	0.3380986328125	2.4755166015625	1.474125366210937	0.279385498046875	2.450779541015625	1.534851745605469	0.350048095703125	2.45411279296875	1.478670288085937	0.2532607421875	2.864958984375	1.851509826660156	0.0975858154296875	2.9043349609375	1.82392041015625	-0.009435546875000001	2.89944287109375	1.609182922363281	-0.139685302734375	2.699321044921875	1.640714782714844	-0.08617541503906249	2.627470703125	1.675495849609375	-0.0394471435546875
294	9.766667000000002	3.053646728515625	1.441830810546875	0.2403505859375	2.97524072265625	1.570135375976562	0.190342529296875	2.91073046875	1.671170288085937	0.1493670654296875	2.851232421875	1.849604736328125	0.1068599853515625	2.851052978515625	1.823739440917969	0.141878662109375	2.7871865234375	1.801838684082031	0.2494119873046875	2.65731005859375	1.63373828125	0.372378173828125	2.46637451171875	1.593041625976563	0.3065972900390625	2.40321435546875	1.553521423339844	0.264595458984375	2.35422412109375	1.618014892578125	0.3160914306640625	2.37871142578125	1.580625915527344	0.2373924560546875	2.872680908203125	1.817195251464844	0.0865404052734375	2.883759521484375	1.783752380371094	-0.02482958984375	2.82798583984375	1.584292602539062	-0.1650169677734375	2.656907470703125	1.649263793945313	-0.06485656738281249	2.618273681640625	1.721190185546875	-0.02225732421875
295	9.800000000000001	3.05808056640625	1.406727355957031	0.2857410888671875	2.974875	1.533849304199219	0.2183565673828125	2.9063203125	1.633715881347656	0.1637493896484375	2.86180615234375	1.827053405761719	0.1244180908203125	2.85893212890625	1.799032897949219	0.1603577880859375	2.77169921875	1.773984069824219	0.2578189697265625	2.62244677734375	1.595033203125	0.3672581787109375	2.427017578125	1.634163513183594	0.2838062744140625	2.38739892578125	1.606315490722656	0.208292724609375	2.312131103515625	1.672556091308594	0.217247802734375	2.37290869140625	1.648371337890625	0.1777054443359375	2.881133544921875	1.791728088378906	0.102183349609375	2.8885390625	1.765549743652344	-0.0172740478515625	2.819348388671875	1.576299072265625	-0.1852174072265625	2.66058984375	1.665815307617188	-0.06413916015625	2.61497509765625	1.732600952148438	-0.011332763671875
296	9.833334000000001	3.041080810546875	1.374395935058594	0.27566650390625	2.9650068359375	1.518077026367187	0.223331787109375	2.903989990234375	1.632802612304687	0.1813983154296875	2.88099169921875	1.837794555664062	0.1559505615234375	2.874421875	1.806827392578125	0.1905872802734375	2.78557763671875	1.779132873535156	0.2909287109375	2.6159892578125	1.597463317871094	0.381611083984375	2.4750078125	1.718855163574219	0.26040869140625	2.403658935546875	1.740181762695312	0.206072509765625	2.31614599609375	1.743473693847656	0.1510152587890625	2.39852978515625	1.724529357910156	0.1702176513671875	2.89699462890625	1.801320983886719	0.1304976806640625	2.90659619140625	1.782198486328125	0.00643017578125	2.80171875	1.629438232421875	-0.1893389892578125	2.67519677734375	1.738712463378906	-0.0389752197265625	2.6415908203125	1.80245458984375	0.0292850341796875
297	9.866667	3.031973876953125	1.335088317871094	0.285989990234375	2.966631591796875	1.490881591796875	0.240023193359375	2.903530517578125	1.608727844238281	0.1985224609375	2.87794775390625	1.818875915527344	0.174464599609375	2.8705634765625	1.786572875976562	0.2093330078125	2.77465380859375	1.767025756835938	0.309834716796875	2.62115869140625	1.557632019042969	0.388197998046875	2.50321728515625	1.649651733398438	0.216640625	2.493484130859375	1.741619567871094	0.197214599609375	2.461454833984375	1.834897521972656	0.1582498779296875	2.51629296875	1.754343811035156	0.1599102783203125	2.8956357421875	1.782055725097656	0.1484010009765625	2.907607421875	1.761413635253906	0.021564697265625	2.864268310546875	1.573360595703125	-0.1762083740234375	2.717748046875	1.707381530761719	-0.05916259765625	2.73389794921875	1.77695166015625	0.0133095703125
298	9.899999999999999	3.00956005859375	1.303892028808594	0.280979248046875	2.94330078125	1.460472320556641	0.236991943359375	2.8867236328125	1.583585754394531	0.20019140625	2.87104296875	1.796312744140625	0.1869287109375	2.861006591796875	1.762440002441406	0.21979150390625	2.76733349609375	1.738756408691406	0.32209814453125	2.63461962890625	1.512586547851563	0.394442138671875	2.5441220703125	1.625123168945313	0.2175986328125	2.5572080078125	1.719005310058594	0.21751806640625	2.572039306640625	1.823381042480469	0.23165185546875	2.57260205078125	1.746868957519531	0.203112548828125	2.88809716796875	1.760080505371094	0.159384033203125	2.903547607421875	1.7295185546875	0.0345380859375	2.93580908203125	1.515276672363281	-0.1383360595703125	2.7552783203125	1.636851196289062	-0.060333251953125	2.773943359375	1.716352844238281	0.0008853759765625
299	9.933333999999999	2.97956689453125	1.232069061279297	0.2663740234375	2.90252685546875	1.391427337646484	0.2223333740234375	2.8475869140625	1.52266064453125	0.1903511962890625	2.839232421875	1.744460205078125	0.1883243408203125	2.8255771484375	1.707834350585937	0.219682373046875	2.70960498046875	1.666644165039063	0.298514892578125	2.681511962890625	1.404971038818359	0.401281005859375	2.59057373046875	1.542114379882813	0.2305404052734375	2.6126484375	1.637536743164063	0.220565185546875	2.6887939453125	1.699247192382813	0.271536376953125	2.67606201171875	1.650238037109375	0.24896630859375	2.85749609375	1.707869140625	0.15873095703125	2.87145703125	1.66709619140625	0.0313699951171875	2.9476611328125	1.429980926513672	-0.1129947509765625	2.7667626953125	1.557732177734375	-0.020158935546875	2.793662109375	1.651860229492188	0.020494873046875
300	9.966667000000001	2.96251513671875	1.17142268371582	0.252163330078125	2.891888916015625	1.331745239257812	0.20997314453125	2.84797021484375	1.466282470703125	0.18306396484375	2.85422119140625	1.685327392578125	0.1912462158203125	2.83650048828125	1.648803161621094	0.21958251953125	2.730908935546875	1.600252075195312	0.30526416015625	2.744447021484375	1.339876678466797	0.40490771484375	2.63417578125	1.460056396484375	0.236746826171875	2.677050048828125	1.541326049804687	0.2048616943359375	2.71330224609375	1.615353454589844	0.27639697265625	2.7032470703125	1.554076293945313	0.1843370361328125	2.87163232421875	1.64937060546875	0.1613956298828125	2.90361279296875	1.603443481445312	0.040928955078125	3.021197265625	1.363184783935547	-0.055677734375	2.83133740234375	1.503755859375	-0.0339468994140625	2.841519287109375	1.581722473144531	0.035221923828125
301	10	2.95800732421875	1.122170272827149	0.2406328125	2.901203125	1.287937194824219	0.210610595703125	2.85342724609375	1.419413238525391	0.1854696044921875	2.85000830078125	1.635729125976563	0.1868079833984375	2.8347080078125	1.599850341796875	0.216207275390625	2.746651611328125	1.559703491210938	0.320740478515625	2.82336181640625	1.310785461425781	0.410115966796875	2.6561123046875	1.338784698486328	0.253071044921875	2.66231396484375	1.418060729980469	0.19936328125	2.679587890625	1.5141923828125	0.244691650390625	2.66962060546875	1.475153045654297	0.22384130859375	2.868196044921875	1.600144165039063	0.1581060791015625	2.92696044921875	1.57094580078125	0.044666015625	3.054806884765625	1.321682037353516	0.0287921142578125	2.89131298828125	1.488128936767578	0.0101986083984375	2.79422412109375	1.453706787109375	0.00222607421875
302	10.033334	2.93861572265625	1.088222579956055	0.21085546875	2.886043212890625	1.258798217773438	0.195476318359375	2.853977294921875	1.398079467773437	0.186197021484375	2.826054443359375	1.613917724609375	0.173331787109375	2.818868896484375	1.578922119140625	0.207189453125	2.7430810546875	1.555139892578125	0.3267635498046875	2.8645654296875	1.342659759521484	0.4575362548828125	2.68903955078125	1.345685699462891	0.3044713134765625	2.666783203125	1.391521331787109	0.2222880859375	2.651070068359375	1.497716583251953	0.2380892333984375	2.648021484375	1.458766510009766	0.22770556640625	2.8443603515625	1.577884521484375	0.1446112060546875	2.87290625	1.541224853515625	0.0209918212890625	3.0439130859375	1.316434051513672	0.0342130126953125	2.83109521484375	1.416731689453125	0.0175296630859375	2.75396142578125	1.353097442626953	-0.011472900390625
303	10.066667	2.925261962890625	1.101732818603516	0.2037261962890625	2.876361083984375	1.274597076416016	0.190660400390625	2.84364404296875	1.414563354492187	0.1820155029296875	2.827162841796875	1.632932250976562	0.172553466796875	2.81886376953125	1.597716552734375	0.2063157958984375	2.756862060546875	1.574571655273437	0.3345758056640625	2.891786865234375	1.353088439941406	0.4374451904296875	2.6923701171875	1.313940155029297	0.3211048583984375	2.63706298828125	1.297645416259766	0.242828369140625	2.652990966796875	1.357057830810547	0.33292822265625	2.6610869140625	1.348447479248047	0.2122060546875	2.842846435546875	1.59616796875	0.142763916015625	2.869031494140625	1.553716918945312	0.01971240234375	3.045229248046875	1.332031890869141	0.0447135009765625	2.821267578125	1.405921325683594	0.0199488525390625	2.751088134765625	1.330483306884766	0.0014710693359375
304	10.1	2.90752734375	1.116885635375977	0.2045126953125	2.86292041015625	1.293583404541016	0.188255126953125	2.827405029296875	1.434885803222656	0.175306396484375	2.823816650390625	1.657360656738281	0.1671436767578125	2.81227880859375	1.621898559570313	0.2008504638671875	2.7459326171875	1.598425476074219	0.3294598388671875	2.897012939453125	1.386311248779297	0.441264404296875	2.695682373046875	1.359479614257812	0.3174696044921875	2.62414501953125	1.337211975097656	0.253135986328125	2.65084375	1.396908874511719	0.3425985107421875	2.625833984375	1.374863037109375	0.21651904296875	2.83848876953125	1.619368041992188	0.1370545654296875	2.869157470703125	1.57719482421875	0.012671630859375	3.055197998046875	1.35821240234375	0.0413343505859375	2.823775390625	1.418671203613281	0.012889892578125	2.7401513671875	1.353679992675781	0.003444091796875
305	10.133334	2.887400146484375	1.152049438476562	0.2093629150390625	2.8503037109375	1.332874908447266	0.19253125	2.820057373046875	1.477296966552734	0.178893798828125	2.8334619140625	1.702284423828125	0.1699300537109375	2.819075439453125	1.667450805664062	0.204178955078125	2.74590673828125	1.635320678710937	0.32937060546875	2.883589599609375	1.439211273193359	0.487537353515625	2.69090380859375	1.432322296142578	0.342992431640625	2.6327734375	1.456545806884766	0.26525537109375	2.67255322265625	1.492911224365234	0.363736572265625	2.6512568359375	1.474958831787109	0.2290733642578125	2.8453916015625	1.6626875	0.1395770263671875	2.879475341796875	1.61378759765625	0.01662939453125	3.060220458984375	1.384307189941406	0.032458251953125	2.8257958984375	1.442267852783203	-0.0026644287109375	2.72420703125	1.409645843505859	0.0121416015625
306	10.166667	2.863533203125	1.196298126220703	0.2079698486328125	2.830177490234375	1.380321868896484	0.1886092529296875	2.795979736328125	1.525592163085937	0.1706820068359375	2.8220927734375	1.752887329101563	0.1679002685546875	2.80648095703125	1.717357055664062	0.2019927978515625	2.7344697265625	1.69814111328125	0.3329234619140625	2.87520458984375	1.483961517333984	0.4712703857421875	2.670677734375	1.513950805664062	0.3408126220703125	2.604650390625	1.539236328125	0.268012939453125	2.6456982421875	1.56798193359375	0.3702725830078125	2.6442177734375	1.588822509765625	0.2462542724609375	2.83109326171875	1.713083862304687	0.135614013671875	2.85240576171875	1.676249267578125	0.0037100830078125	3.043498779296875	1.449606597900391	-0.0095284423828125	2.8049130859375	1.5152509765625	-0.015843994140625	2.697969482421875	1.498527008056641	-0.0009097900390625
307	10.2	2.838060302734375	1.241176605224609	0.2169873046875	2.810308349609375	1.428065399169922	0.1992115478515625	2.781603271484375	1.57615576171875	0.1830147705078125	2.81675	1.804219482421875	0.1738577880859375	2.80251708984375	1.769550537109375	0.2101048583984375	2.737253173828125	1.749219604492187	0.3459342041015625	2.883026123046875	1.5341982421875	0.4834908447265625	2.673935302734375	1.584464111328125	0.3625694580078125	2.5976689453125	1.587830200195313	0.29427880859375	2.640521728515625	1.668533203125	0.3640037841796875	2.63406982421875	1.621001708984375	0.2498519287109375	2.821462646484375	1.763227905273438	0.1413634033203125	2.830826171875	1.725203125	0.007067138671875	3.0259462890625	1.503263275146484	-0.0416881103515625	2.777473388671875	1.505875091552734	-0.0157490234375	2.674964599609375	1.523902587890625	0.0207205810546875
308	10.233334	2.836111328125	1.303512145996094	0.220539794921875	2.816032958984375	1.490245819091797	0.2009630126953125	2.79236474609375	1.638083740234375	0.18167041015625	2.83884228515625	1.862899291992187	0.191678466796875	2.8182763671875	1.827259521484375	0.2232724609375	2.732960693359375	1.808460571289062	0.346805908203125	2.85042138671875	1.61666064453125	0.533790771484375	2.67256591796875	1.603993530273438	0.365060302734375	2.61042529296875	1.601490966796875	0.2843165283203125	2.65877685546875	1.671371704101563	0.360857177734375	2.649783203125	1.642234375	0.2435675048828125	2.84599853515625	1.82379931640625	0.1577523193359375	2.87515673828125	1.786729736328125	0.026793212890625	3.04608056640625	1.54563525390625	-0.011594970703125	2.79956884765625	1.5776923828125	-0.013298583984375	2.6943935546875	1.593404052734375	0.01378466796875
309	10.266667	2.838390625	1.347142486572266	0.220949951171875	2.81825390625	1.532503662109375	0.20232861328125	2.798013671875	1.679906860351562	0.184926025390625	2.845361328125	1.902015380859375	0.20546044921875	2.821287109375	1.866193969726563	0.2335224609375	2.7222255859375	1.833032409667969	0.341364990234375	2.833083984375	1.646259338378906	0.533892333984375	2.670591552734375	1.657760314941406	0.35276708984375	2.60933837890625	1.658482604980469	0.272292724609375	2.653884765625	1.723405456542969	0.354027099609375	2.6557001953125	1.687255432128906	0.2341474609375	2.8556025390625	1.863944274902344	0.17177099609375	2.8968955078125	1.818569396972656	0.0480185546875	3.05711962890625	1.571405212402344	0.0216334228515625	2.815869140625	1.614250915527344	-0.006944091796875	2.7101953125	1.632359741210938	0.0121156005859375
310	10.3	2.83075244140625	1.369461853027344	0.222294677734375	2.80679638671875	1.55400732421875	0.2052032470703125	2.786029541015625	1.701242065429688	0.190685302734375	2.83565380859375	1.922537536621094	0.207506591796875	2.81246142578125	1.887226867675781	0.23668359375	2.72043701171875	1.868244567871094	0.35327392578125	2.83262939453125	1.672158630371094	0.53425048828125	2.664943115234375	1.673114074707031	0.35845263671875	2.602905029296875	1.674416137695312	0.278932861328125	2.654504150390625	1.734942687988281	0.359461669921875	2.648253173828125	1.701507995605469	0.238924560546875	2.844295166015625	1.884221069335938	0.173860595703125	2.88027197265625	1.845928894042969	0.0465191650390625	3.04617333984375	1.60230126953125	0.0359281005859375	2.807638671875	1.654762451171875	0.0063052978515625	2.699846435546875	1.646328125	0.01652294921875
311	10.333334	2.8261474609375	1.385605010986328	0.2191455078125	2.8049140625	1.571019226074219	0.203928955078125	2.78517919921875	1.718762817382812	0.190125	2.8353408203125	1.940172180175781	0.2096982421875	2.81165380859375	1.904583740234375	0.2383134765625	2.71286376953125	1.885131286621094	0.349546630859375	2.81462255859375	1.67872216796875	0.526070068359375	2.64515380859375	1.660256286621094	0.35229736328125	2.59161962890625	1.675967163085938	0.26802880859375	2.63029443359375	1.730261413574219	0.35977734375	2.64275927734375	1.706548889160156	0.23832763671875	2.84428857421875	1.902078491210938	0.175723876953125	2.877133544921875	1.8689619140625	0.0458167724609375	3.01775390625	1.609142395019531	0.0385484619140625	2.78084423828125	1.657164794921875	-0.009771606445312501	2.6887138671875	1.663550598144531	0.0477833251953125
312	10.366667	2.8179013671875	1.384064605712891	0.213569091796875	2.799997314453125	1.568779357910156	0.201063232421875	2.79060986328125	1.717017517089844	0.194083251953125	2.83349560546875	1.938673400878906	0.21030224609375	2.811430908203125	1.902938293457031	0.239414794921875	2.707469482421875	1.874501525878906	0.342350830078125	2.7971650390625	1.676562438964844	0.53150927734375	2.63564306640625	1.644780151367188	0.354384521484375	2.59265283203125	1.676555358886719	0.2694091796875	2.619272216796875	1.721656799316406	0.369150634765625	2.64780859375	1.708894653320312	0.2512548828125	2.843239990234375	1.900721557617187	0.176917236328125	2.86956640625	1.8690205078125	0.046146484375	3.0057216796875	1.609017883300781	0.040076904296875	2.773345458984375	1.681085327148438	0.012325927734375	2.67976318359375	1.668416015625	0.0649219970703125
313	10.4	2.80914794921875	1.379670104980469	0.2135694580078125	2.795289794921875	1.5637470703125	0.203105224609375	2.792895751953125	1.711484985351563	0.19901171875	2.83019091796875	1.93314697265625	0.209041259765625	2.810901123046875	1.89757958984375	0.2397535400390625	2.711591796875	1.872877319335938	0.34688134765625	2.78087841796875	1.665430969238281	0.531776611328125	2.61959521484375	1.626572021484375	0.357832763671875	2.582136474609375	1.65959521484375	0.2714306640625	2.6368369140625	1.701411254882812	0.359746826171875	2.648869873046875	1.702460327148438	0.25677392578125	2.83906591796875	1.895097595214844	0.1759974365234375	2.85553466796875	1.862205505371094	0.044761962890625	2.9970859375	1.607703552246094	0.02616748046875	2.760238037109375	1.6633642578125	0.018694580078125	2.65458447265625	1.662477172851562	0.03824755859375
314	10.433334	2.80312548828125	1.368465087890625	0.212411865234375	2.792297119140625	1.551809448242187	0.2040054931640625	2.789960693359375	1.698745910644531	0.2010728759765625	2.827357421875	1.919050720214844	0.2122955322265625	2.80689111328125	1.883774353027344	0.242098388671875	2.71158837890625	1.8590146484375	0.3516767578125	2.7867841796875	1.629633728027344	0.50278076171875	2.615371337890625	1.596255187988281	0.339578125	2.5629208984375	1.637773132324219	0.26627880859375	2.62090869140625	1.689654113769531	0.345939697265625	2.65580322265625	1.699484313964844	0.289518310546875	2.83732421875	1.881155395507812	0.1798345947265625	2.861890625	1.848412719726563	0.0506358642578125	2.996317138671875	1.591628234863281	0.03680078125	2.75812744140625	1.624020935058594	0.008449218749999999	2.65625634765625	1.641487365722656	0.03553515625
315	10.466667	2.808630615234375	1.329490203857422	0.2124791259765625	2.79885791015625	1.51377490234375	0.2018939208984375	2.80089501953125	1.661510620117188	0.1991019287109375	2.8325537109375	1.884008544921875	0.2086959228515625	2.811724609375	1.8484296875	0.2383504638671875	2.70353515625	1.8040791015625	0.3292659912109375	2.7885517578125	1.587820434570312	0.4965474853515625	2.63368798828125	1.56495556640625	0.3142196044921875	2.5706552734375	1.597089233398437	0.2438760986328125	2.62512841796875	1.6522685546875	0.3246346435546875	2.645088623046875	1.673607666015625	0.2548123779296875	2.844755615234375	1.84575	0.1770028076171875	2.874068359375	1.7997841796875	0.05212548828125	3.0108681640625	1.542199462890625	0.0453466796875	2.77238427734375	1.58164453125	0.01724169921875	2.6706396484375	1.615934936523437	0.020731201171875
316	10.5	2.81477197265625	1.298983520507813	0.209586181640625	2.80974072265625	1.483260314941406	0.19671142578125	2.8165146484375	1.630822998046875	0.19452587890625	2.843264892578125	1.85364111328125	0.208931396484375	2.820244873046875	1.817458740234375	0.236107177734375	2.703546142578125	1.782322326660156	0.32020263671875	2.763271728515625	1.570071350097656	0.50272607421875	2.63946923828125	1.545708374023437	0.298286376953125	2.594023681640625	1.549893676757812	0.2095986328125	2.644514892578125	1.581545104980469	0.304339111328125	2.65093115234375	1.557484436035156	0.177931884765625	2.8591650390625	1.815899658203125	0.178299072265625	2.89697314453125	1.782630859375	0.05173046875	3.04040380859375	1.528731140136719	0.0566845703125	2.80257080078125	1.532333435058594	0.005602783203125	2.702093017578125	1.569140014648438	-0.003499267578125
317	10.533334	2.81939111328125	1.242012359619141	0.21479541015625	2.8114072265625	1.424951904296875	0.203569580078125	2.81245166015625	1.571570861816406	0.200037353515625	2.83685400390625	1.793182556152344	0.2116416015625	2.8147041015625	1.757321899414062	0.239279052734375	2.70474462890625	1.714529296875	0.326953369140625	2.75368505859375	1.489572448730469	0.493537841796875	2.6104267578125	1.479589538574219	0.303113037109375	2.589388671875	1.519842163085937	0.21512451171875	2.6198505859375	1.567878356933594	0.31057568359375	2.653609619140625	1.570196472167969	0.222535888671875	2.852666015625	1.7555517578125	0.18144580078125	2.895083984375	1.716835510253906	0.059011474609375	3.03049072265625	1.460935241699219	0.06292529296875	2.79573974609375	1.481279724121094	0.00990185546875	2.718631103515625	1.480653198242188	-0.06372509765624999
318	10.566667	2.814125	1.194116821289062	0.20951806640625	2.805078125	1.374856628417969	0.194796875	2.81198193359375	1.519787841796875	0.190764404296875	2.828291015625	1.74013330078125	0.191005615234375	2.81072900390625	1.705096313476563	0.221864501953125	2.71157421875	1.666772827148438	0.3211865234375	2.76897314453125	1.416083465576172	0.434997314453125	2.61843017578125	1.420762542724609	0.253252685546875	2.54869189453125	1.487734161376953	0.237289306640625	2.64881494140625	1.477727264404297	0.281651611328125	2.6583408203125	1.525988403320313	0.326196044921875	2.8422998046875	1.702217041015625	0.1611552734375	2.8750732421875	1.664732788085937	0.03692333984375	2.97780615234375	1.397355499267578	0.0286217041015625	2.7431865234375	1.441655242919922	0.0173721923828125	2.64911865234375	1.443416656494141	-0.03039501953125
319	10.6	2.81909375	1.161549682617188	0.2108887939453125	2.801839111328125	1.341121307373047	0.1921451416015625	2.806552490234375	1.48595166015625	0.1870535888671875	2.825863037109375	1.705694213867187	0.1944246826171875	2.80819921875	1.669920166015625	0.2242769775390625	2.714152099609375	1.634606689453125	0.3292923583984375	2.76429638671875	1.363698974609375	0.3842313232421875	2.605634765625	1.368282073974609	0.2098687744140625	2.51756884765625	1.406155944824219	0.2296917724609375	2.6002724609375	1.455975830078125	0.2820848388671875	2.62444921875	1.460223083496094	0.3036881103515625	2.838990966796875	1.668653625488281	0.1631964111328125	2.87262109375	1.634567932128906	0.0383699951171875	2.97939599609375	1.369558807373047	0.0208319091796875	2.7409404296875	1.357993957519531	0.025148681640625	2.6538974609375	1.405130310058594	-0.011065673828125
320	10.633334	2.823526611328125	1.134864593505859	0.2151585693359375	2.80851171875	1.316526763916016	0.2007747802734375	2.8130263671875	1.462607940673828	0.1979461669921875	2.82090576171875	1.68497265625	0.1961595458984375	2.804584716796875	1.6493193359375	0.2275606689453125	2.71193505859375	1.628706909179688	0.3391715087890625	2.76171630859375	1.353005187988281	0.3807164306640625	2.5869326171875	1.345174682617188	0.2197933349609375	2.511876220703125	1.4092412109375	0.2184158935546875	2.59888134765625	1.433153961181641	0.2826246337890625	2.61728466796875	1.452045562744141	0.2898424072265625	2.836476318359375	1.6470859375	0.1664451904296875	2.87428759765625	1.619857421875	0.0399698486328125	2.977662353515625	1.350454895019531	0.036038818359375	2.739211181640625	1.361688171386719	0.0050308837890625	2.65106884765625	1.372603820800781	-0.053308837890625
321	10.666667	2.808089599609375	1.142088104248047	0.2027713623046875	2.793063720703125	1.325333312988281	0.1898033447265625	2.797874755859375	1.472568603515625	0.1864281005859375	2.81310595703125	1.696336242675781	0.1839703369140625	2.7976630859375	1.660906555175781	0.216689697265625	2.71397265625	1.642199462890625	0.3369312744140625	2.774479248046875	1.369464935302734	0.3957896728515625	2.58925732421875	1.344733825683594	0.24579052734375	2.51369921875	1.409211059570312	0.2402574462890625	2.600069580078125	1.439357849121094	0.3042391357421875	2.612625244140625	1.46576220703125	0.2537515869140625	2.8254521484375	1.65769775390625	0.153039306640625	2.850856689453125	1.619988342285156	0.025005126953125	2.979057861328125	1.358905059814453	0.0297757568359375	2.736669921875	1.366229766845703	0.0210645751953125	2.658071533203125	1.368967559814453	-0.0516583251953125
322	10.7	2.79281201171875	1.172131195068359	0.19106396484375	2.77687841796875	1.357312866210937	0.1776422119140625	2.7813701171875	1.506152770996094	0.1730750732421875	2.7993447265625	1.732103332519531	0.166068115234375	2.7846044921875	1.697045349121094	0.2003441162109375	2.7109375	1.674315856933594	0.3282205810546875	2.8009755859375	1.405071258544922	0.380353515625	2.59724951171875	1.401754577636719	0.249293701171875	2.52039501953125	1.465082275390625	0.2634168701171875	2.60972412109375	1.490431945800781	0.327576171875	2.6323603515625	1.507971984863281	0.3187723388671875	2.810137939453125	1.692362670898437	0.13502001953125	2.838475830078125	1.653896911621094	0.006229736328125	2.95635986328125	1.384643615722656	0.0165123291015625	2.71391259765625	1.418173278808594	-0.0002977294921875	2.622009765625	1.410690063476562	-0.0570968017578125
323	10.733334	2.77788134765625	1.215998016357422	0.190650390625	2.7705947265625	1.403158447265625	0.1818255615234375	2.77423388671875	1.552979248046875	0.1783582763671875	2.804473876953125	1.779149169921875	0.179286865234375	2.78799755859375	1.743492614746094	0.21261962890625	2.71168359375	1.713985778808594	0.3386348876953125	2.808445068359375	1.446070556640625	0.3953504638671875	2.60652685546875	1.433093078613281	0.2593885498046875	2.54289306640625	1.510292114257813	0.244095458984375	2.61242822265625	1.541005859375	0.3284716796875	2.64023681640625	1.55459033203125	0.286153076171875	2.81295849609375	1.739793518066406	0.1465428466796875	2.8349453125	1.691086608886719	0.019069580078125	2.959524658203125	1.422731811523438	0.0258333740234375	2.715966796875	1.460000549316406	0.0106795654296875	2.6224873046875	1.462446960449219	-0.0452705078125
324	10.766667	2.79812744140625	1.249451232910156	0.2012786865234375	2.787431640625	1.438357116699219	0.1915875244140625	2.796654296875	1.589523071289062	0.1936571044921875	2.8187890625	1.818913024902344	0.1869454345703125	2.796897216796875	1.783986145019531	0.2187283935546875	2.694562255859375	1.749851928710938	0.3255360107421875	2.797491455078125	1.495018371582031	0.4284139404296875	2.6334072265625	1.473464965820312	0.2459942626953125	2.5618701171875	1.543310852050781	0.2245325927734375	2.58515185546875	1.594040283203125	0.3247894287109375	2.6493466796875	1.587037109375	0.2334722900390625	2.83517236328125	1.77789892578125	0.1586849365234375	2.885216064453125	1.731356872558594	0.0368924560546875	3.0165390625	1.467220703125	0.0858231201171875	2.780563232421875	1.521273559570313	0.02578466796875	2.71736865234375	1.51150634765625	-0.0638458251953125
325	10.8	2.788828369140625	1.282778900146484	0.20267138671875	2.77771533203125	1.4726591796875	0.19385888671875	2.78641552734375	1.624611633300781	0.196424560546875	2.807782470703125	1.855261413574219	0.19052490234375	2.78597412109375	1.819953796386719	0.222374267578125	2.680759765625	1.790774475097656	0.328940185546875	2.7829404296875	1.534717590332031	0.433729736328125	2.618323486328125	1.520582946777344	0.2493974609375	2.54654345703125	1.591465942382813	0.229769775390625	2.5682421875	1.663306579589844	0.317336181640625	2.63960205078125	1.640005676269531	0.2502158203125	2.82434814453125	1.814212829589844	0.161932373046875	2.8746455078125	1.771050231933594	0.0382078857421875	3.0171337890625	1.509987182617187	0.081247802734375	2.778197265625	1.560397888183594	0.024623046875	2.71091015625	1.56666748046875	-0.0630010986328125
326	10.833334	2.77118017578125	1.311515747070312	0.1992899169921875	2.76654443359375	1.500353332519531	0.1887232666015625	2.76949560546875	1.65149560546875	0.1838983154296875	2.80571630859375	1.878692565917969	0.1925482177734375	2.7826806640625	1.842996826171875	0.2224959716796875	2.6786865234375	1.807447387695313	0.3269088134765625	2.77947607421875	1.549444396972656	0.4225755615234375	2.60584619140625	1.541369384765625	0.2485582275390625	2.53867431640625	1.614620422363281	0.2251195068359375	2.586250244140625	1.669184204101563	0.3139410400390625	2.63474462890625	1.658201416015625	0.3003214111328125	2.81861279296875	1.838969543457031	0.1609688720703125	2.86122900390625	1.794501831054688	0.035846923828125	3.010036376953125	1.538171020507813	0.07200183105468751	2.769963623046875	1.58152685546875	0.021791259765625	2.665404296875	1.593048095703125	-0.010195556640625
327	10.866667	2.77652783203125	1.348968292236328	0.2016640625	2.776171142578125	1.53574462890625	0.19610888671875	2.786991943359375	1.684727416992188	0.197818359375	2.81521533203125	1.91018359375	0.206784423828125	2.794690185546875	1.8739775390625	0.236841064453125	2.69296923828125	1.835560668945313	0.3397724609375	2.771583984375	1.566424133300781	0.411596435546875	2.5996787109375	1.553915283203125	0.240408203125	2.52524560546875	1.6209951171875	0.228925048828125	2.5699482421875	1.664785827636719	0.323225341796875	2.56640673828125	1.67724267578125	0.22787255859375	2.82827099609375	1.871606079101563	0.174914306640625	2.86291943359375	1.832843078613281	0.047361328125	2.998773681640625	1.571413940429688	0.060466552734375	2.756728515625	1.591969482421875	0.0216273193359375	2.6533671875	1.619931823730469	0.03971337890625
328	10.9	2.77451953125	1.354460815429688	0.2016796875	2.77470458984375	1.540992065429688	0.19752880859375	2.78514111328125	1.689763793945313	0.200110107421875	2.80865283203125	1.915512939453125	0.206119384765625	2.78800146484375	1.879446838378906	0.236125244140625	2.679484375	1.837967834472656	0.330220458984375	2.747970703125	1.574004760742187	0.425897705078125	2.59363818359375	1.560024475097656	0.23929248046875	2.51996044921875	1.625959838867188	0.220178466796875	2.57045556640625	1.654147888183594	0.317263671875	2.5928427734375	1.684902160644531	0.264687255859375	2.823359375	1.876754821777344	0.17533251953125	2.85996337890625	1.837594970703125	0.0486741943359375	2.99416845703125	1.575812255859375	0.0617099609375	2.7525234375	1.59538427734375	0.022226318359375	2.645981201171875	1.614929931640625	0.0270985107421875
329	10.933334	2.77082666015625	1.351580413818359	0.1986436767578125	2.7705078125	1.537666198730469	0.1946534423828125	2.780307861328125	1.6861181640625	0.1974271240234375	2.8023134765625	1.911454040527344	0.2040213623046875	2.78150830078125	1.875312927246094	0.2336175537109375	2.67220361328125	1.833444519042969	0.3260433349609375	2.7395	1.570797790527344	0.4240618896484375	2.58821923828125	1.556563781738281	0.2357420654296875	2.51644140625	1.622910217285156	0.2125352783203125	2.572576171875	1.639174072265625	0.3089349365234375	2.598551025390625	1.672488891601563	0.2881239013671875	2.817651123046875	1.872917541503906	0.1734730224609375	2.856166015625	1.834147216796875	0.0476229248046875	2.99068701171875	1.573420654296875	0.0624678955078125	2.75006884765625	1.590641540527344	0.01944482421875	2.642930419921875	1.6053896484375	0.0215242919921875
330	10.966667	2.76921826171875	1.342918426513672	0.196890380859375	2.76862841796875	1.526475219726563	0.193615234375	2.78037060546875	1.672681701660156	0.1988046875	2.801123046875	1.895077453613281	0.203468505859375	2.78135009765625	1.859522766113281	0.23328369140625	2.67684423828125	1.822707946777344	0.330044921875	2.725888671875	1.556508911132813	0.41721044921875	2.56951416015625	1.539195983886719	0.237734130859375	2.501287109375	1.606685119628906	0.213055908203125	2.585513427734375	1.618600646972656	0.284664306640625	2.594814453125	1.650416198730469	0.30719189453125	2.8158427734375	1.856945373535156	0.173289306640625	2.85070654296875	1.823342468261719	0.0469185791015625	2.977775390625	1.563006408691406	0.0526173095703125	2.73925	1.557640441894531	0.01398291015625	2.63687255859375	1.587643127441406	0.0153397216796875
331	11	2.77244580078125	1.325812286376953	0.19498095703125	2.767828125	1.509419372558594	0.19087353515625	2.781824462890625	1.655461853027344	0.19765234375	2.800965576171875	1.878189880371094	0.2000291748046875	2.78218505859375	1.842708068847656	0.230620361328125	2.68040087890625	1.798897827148437	0.327519775390625	2.726133056640625	1.530234313964844	0.4093916015625	2.5603037109375	1.51991259765625	0.2378232421875	2.486957275390625	1.585413635253906	0.2250968017578125	2.54956494140625	1.598946472167969	0.31607861328125	2.5751962890625	1.636248046875	0.268662109375	2.815255859375	1.839898254394531	0.1697877197265625	2.8434619140625	1.796846984863281	0.0445279541015625	2.968553955078125	1.53528466796875	0.0424029541015625	2.72789453125	1.524762756347656	0.0207884521484375	2.62900927734375	1.5644873046875	0.0142952880859375
332	11.033334	2.7850703125	1.267164978027344	0.19356201171875	2.7792138671875	1.450752624511719	0.185591552734375	2.78667236328125	1.597530517578125	0.18768798828125	2.800554443359375	1.820818420410156	0.1903876953125	2.77978759765625	1.785025207519531	0.219353759765625	2.67194677734375	1.749671264648438	0.31328466796875	2.71433154296875	1.480175048828125	0.39498974609375	2.560884765625	1.466591857910156	0.2122333984375	2.482413330078125	1.523202270507813	0.190215576171875	2.521986572265625	1.554901611328125	0.289356201171875	2.55845703125	1.583885192871094	0.243364990234375	2.81846044921875	1.782700073242188	0.16183251953125	2.860825439453125	1.747211791992187	0.0380859375	2.9755654296875	1.481214111328125	0.054760009765625	2.73914501953125	1.484492980957031	0.002986572265625	2.642866455078125	1.530703369140625	-0.0003709716796875
333	11.066667	2.7918291015625	1.234816680908203	0.1992603759765625	2.78315283203125	1.416153533935547	0.1910123291015625	2.79309521484375	1.561005859375	0.1961949462890625	2.80442822265625	1.781853881835938	0.1986824951171875	2.7834912109375	1.746323974609375	0.2268275146484375	2.67483837890625	1.712355102539063	0.3176300048828125	2.70218798828125	1.445362884521484	0.4025181884765625	2.559527587890625	1.429846160888672	0.2148321533203125	2.4877451171875	1.482959747314453	0.1742427978515625	2.542011474609375	1.514590576171875	0.2646295166015625	2.5658896484375	1.54958203125	0.2122691650390625	2.8232919921875	1.74430078125	0.1710501708984375	2.87565771484375	1.705589599609375	0.0539813232421875	2.97893798828125	1.438091949462891	0.0605875244140625	2.74903564453125	1.442872833251953	-0.00546728515625	2.649375	1.477823944091797	-0.006064453125
334	11.1	2.77120458984375	1.192115509033203	0.18824658203125	2.765513916015625	1.3743291015625	0.181406494140625	2.767322021484375	1.520142639160156	0.179007568359375	2.77331103515625	1.741965515136719	0.1723594970703125	2.75816845703125	1.706942016601563	0.2048575439453125	2.673884765625	1.673809448242187	0.3196024169921875	2.69791796875	1.396467407226563	0.3681153564453125	2.512054443359375	1.393812225341797	0.2208165283203125	2.447748779296875	1.467851135253906	0.211959716796875	2.5112158203125	1.473951538085938	0.3021998291015625	2.541871337890625	1.505480712890625	0.2546798095703125	2.78835302734375	1.703665344238281	0.143102783203125	2.832565673828125	1.660717590332031	0.0235833740234375	2.93365185546875	1.391613983154297	0.0073236083984375	2.69509814453125	1.41666015625	-0.00480615234375	2.59059716796875	1.434541076660156	-0.0046832275390625
335	11.133334	2.785970703125	1.166699844360352	0.1991015625	2.779694091796875	1.346638336181641	0.1876207275390625	2.776155517578125	1.490581665039062	0.179214599609375	2.78145166015625	1.710062683105469	0.1778984375	2.7653935546875	1.674648803710937	0.20863671875	2.6758017578125	1.643762756347656	0.317803466796875	2.7059775390625	1.370560791015625	0.368239501953125	2.52739892578125	1.361475463867188	0.216451904296875	2.4557822265625	1.426857849121094	0.20759716796875	2.519857421875	1.446470458984375	0.2939091796875	2.54644140625	1.474598876953125	0.256662353515625	2.79757666015625	1.672908935546875	0.1486983642578125	2.84734228515625	1.639418273925781	0.030004638671875	2.949580810546875	1.374315490722656	0.0114454345703125	2.712722900390625	1.374045928955078	-0.006224853515625	2.6086904296875	1.385790893554687	-0.0119078369140625
336	11.166667	2.79456591796875	1.149510513305664	0.200323486328125	2.78349609375	1.328130920410156	0.18931494140625	2.7760751953125	1.471056518554688	0.181293701171875	2.77789111328125	1.689177001953125	0.1758759765625	2.761432373046875	1.654310485839844	0.206536865234375	2.66991748046875	1.6289228515625	0.314340087890625	2.7000810546875	1.356480621337891	0.359052001953125	2.5247568359375	1.337534759521484	0.206610595703125	2.4570361328125	1.405367340087891	0.193255859375	2.512310302734375	1.418489898681641	0.28580810546875	2.543539306640625	1.448566223144531	0.247173828125	2.79551611328125	1.651976806640625	0.148164794921875	2.85005322265625	1.617310913085938	0.032869140625	2.95194287109375	1.353701995849609	0.0184189453125	2.718091796875	1.364981842041016	-0.011696533203125	2.61497216796875	1.376681823730469	-0.0210430908203125
337	11.2	2.79597265625	1.135153930664063	0.201097900390625	2.7852705078125	1.314069946289063	0.1917822265625	2.776294189453125	1.457066375732422	0.184098876953125	2.77244287109375	1.675249633789063	0.174928466796875	2.757138671875	1.640475463867187	0.206360107421875	2.66974072265625	1.616434448242188	0.31800830078125	2.709115234375	1.345313232421875	0.365215576171875	2.53003564453125	1.331030792236328	0.216322265625	2.463534912109375	1.400788421630859	0.20654248046875	2.5182041015625	1.39980517578125	0.300493408203125	2.548552734375	1.438233245849609	0.26562451171875	2.790796875	1.638001708984375	0.1476708984375	2.846008056640625	1.603676635742187	0.0324449462890625	2.9455576171875	1.338757354736328	0.0203963623046875	2.7114404296875	1.349611785888672	-0.00962548828125	2.60956396484375	1.367197845458984	-0.023449951171875
338	11.233334	2.80526220703125	1.133727142333984	0.197362548828125	2.791025390625	1.3144482421875	0.1888587646484375	2.778134765625	1.458759307861328	0.1812628173828125	2.77430322265625	1.679511596679688	0.176054931640625	2.75910888671875	1.643782958984375	0.207337158203125	2.67281201171875	1.61783544921875	0.321466064453125	2.70510546875	1.341099914550781	0.358808837890625	2.52164697265625	1.325133575439453	0.21132080078125	2.45571728515625	1.39696078491211	0.20189599609375	2.51083642578125	1.382321746826172	0.2958603515625	2.53973779296875	1.431796417236328	0.26288232421875	2.7925712890625	1.642347900390625	0.1476339111328125	2.847034423828125	1.6080107421875	0.030369384765625	2.94538134765625	1.3391279296875	0.022122314453125	2.709209228515625	1.345586853027344	-0.0134300537109375	2.60696044921875	1.370633361816406	-0.01985205078125
339	11.266667	2.8033740234375	1.135065856933594	0.194388427734375	2.789697265625	1.316243957519531	0.188620849609375	2.7790859375	1.461116027832031	0.18416845703125	2.772519775390625	1.682111267089844	0.17673388671875	2.75838330078125	1.64648388671875	0.208752197265625	2.6727294921875	1.622261169433594	0.32405029296875	2.706434326171875	1.346320648193359	0.3688427734375	2.525353515625	1.315956359863281	0.2200489501953125	2.46150927734375	1.387700836181641	0.1999588623046875	2.518775390625	1.384935791015625	0.293954833984375	2.5464287109375	1.427930725097656	0.263579345703125	2.79066015625	1.644799560546875	0.1482760009765625	2.84281494140625	1.609218139648438	0.030079833984375	2.95116064453125	1.343696228027344	0.0215240478515625	2.71374365234375	1.350010192871094	-0.007942749023437499	2.6111875	1.370944000244141	-0.02225
340	11.3	2.80273974609375	1.136220336914062	0.188720703125	2.7875888671875	1.320215606689453	0.1828214111328125	2.770278076171875	1.466697113037109	0.1757908935546875	2.7715654296875	1.691468627929688	0.177226318359375	2.756258544921875	1.654523681640625	0.2084686279296875	2.66950927734375	1.62434033203125	0.324525634765625	2.700346435546875	1.348277435302734	0.3930654296875	2.521824951171875	1.310816802978516	0.2368870849609375	2.4620068359375	1.382280853271484	0.2014736328125	2.547961669921875	1.383680480957031	0.27306689453125	2.563742431640625	1.429763336181641	0.2785517578125	2.7883232421875	1.654117065429688	0.146611083984375	2.838087890625	1.618099609375	0.0250975341796875	2.96104638671875	1.353998840332031	0.0142353515625	2.718760498046875	1.345676879882812	-0.0047994384765625	2.615891845703125	1.366071258544922	-0.0277159423828125
341	11.333334	2.796091552734375	1.140355575561523	0.18583154296875	2.781757568359375	1.324452972412109	0.1797296142578125	2.763761962890625	1.47084603881836	0.17189501953125	2.76900927734375	1.695604125976562	0.1743118896484375	2.753224609375	1.658784912109375	0.205484130859375	2.66648779296875	1.624446044921875	0.32043408203125	2.70186376953125	1.352275787353516	0.401486572265625	2.5289111328125	1.311273895263672	0.2399376220703125	2.467885986328125	1.382272216796875	0.2055975341796875	2.56113330078125	1.376215148925781	0.267159423828125	2.574345947265625	1.428339111328125	0.290015869140625	2.78494287109375	1.65809326171875	0.143432373046875	2.83301025390625	1.621458374023438	0.0213856201171875	2.97133203125	1.364771331787109	0.0192293701171875	2.7293564453125	1.347441009521484	0.0016412353515625	2.624869873046875	1.355009979248047	-0.021890625
342	11.366667	2.80712353515625	1.167396362304687	0.1839027099609375	2.79273095703125	1.352103088378906	0.179017578125	2.777173828125	1.499334350585938	0.1732518310546875	2.77827783203125	1.724852172851562	0.1709002685546875	2.763919921875	1.688302856445313	0.203313232421875	2.683467041015625	1.651546325683594	0.3225985107421875	2.7089619140625	1.372857757568359	0.3865628662109375	2.53349560546875	1.324295837402344	0.2287490234375	2.47735888671875	1.394390441894531	0.1846854248046875	2.568011962890625	1.39028125	0.2507530517578125	2.5871005859375	1.444612121582031	0.2542515869140625	2.794187255859375	1.686877746582031	0.140312255859375	2.83999609375	1.645501403808594	0.018438232421875	2.98657421875	1.392507904052734	0.01034228515625	2.74394189453125	1.369846282958984	0.022467529296875	2.647535888671875	1.369532348632812	-0.0255548095703125
343	11.4	2.80497412109375	1.183951934814453	0.18264453125	2.78937548828125	1.368314422607422	0.1732685546875	2.7662841796875	1.514128784179688	0.161430908203125	2.778302734375	1.738983032226562	0.1724505615234375	2.76264794921875	1.701291625976562	0.2028621826171875	2.690322998046875	1.661006958007813	0.3260762939453125	2.71376318359375	1.381054748535156	0.3845718994140625	2.5256220703125	1.338002716064453	0.2405023193359375	2.476883056640625	1.407918853759766	0.1882088623046875	2.55645166015625	1.415437316894531	0.2669635009765625	2.580773681640625	1.440932952880859	0.200383056640625	2.79191357421875	1.702215576171875	0.139410400390625	2.8381923828125	1.667599975585937	0.0156800537109375	2.965765625	1.404769927978516	0.004057373046875	2.72371240234375	1.376528442382813	-0.0057955322265625	2.620464599609375	1.402011505126953	-0.0225831298828125
344	11.433334	2.808918701171875	1.191194610595703	0.18041162109375	2.79252099609375	1.375415557861328	0.1738153076171875	2.7727763671875	1.521787170410156	0.16513916015625	2.780141357421875	1.746580322265625	0.17671142578125	2.763943359375	1.70861181640625	0.2063966064453125	2.684166748046875	1.6670634765625	0.3242921142578125	2.707143798828125	1.393117034912109	0.4055294189453125	2.5292666015625	1.372972747802734	0.2447796630859375	2.49684423828125	1.417897796630859	0.1616640625	2.5911650390625	1.413203826904297	0.2220411376953125	2.61491845703125	1.480668395996094	0.2428802490234375	2.79578955078125	1.710145141601563	0.14429345703125	2.8458720703125	1.675629211425781	0.0221829833984375	2.98512548828125	1.419176177978516	0.00981103515625	2.74335009765625	1.389571411132813	0.0152530517578125	2.64372998046875	1.392502349853516	-0.0251781005859375
345	11.466667	2.8114072265625	1.194138458251953	0.184324462890625	2.79405517578125	1.378290740966797	0.177571044921875	2.773636962890625	1.524582885742187	0.1687821044921875	2.7799365234375	1.749437255859375	0.1803739013671875	2.7638115234375	1.711390380859375	0.2100103759765625	2.68393505859375	1.669603759765625	0.3277781982421875	2.708064208984375	1.395888244628906	0.4095906982421875	2.530685302734375	1.374983062744141	0.2483406982421875	2.49825244140625	1.420077056884766	0.1653050537109375	2.59282763671875	1.415808380126953	0.2253431396484375	2.61605126953125	1.482948089599609	0.2468809814453125	2.79586083984375	1.713068725585937	0.1480048828125	2.84662841796875	1.678866943359375	0.02606884765625	2.987883544921875	1.423449005126953	0.0140753173828125	2.7462802734375	1.392089569091797	0.0187093505859375	2.64675927734375	1.394593536376953	-0.02202978515625
346	11.5	2.80019482421875	1.210404602050781	0.1753765869140625	2.7857392578125	1.394288543701172	0.1693936767578125	2.76459228515625	1.539938598632812	0.1590919189453125	2.7749697265625	1.763461242675781	0.1782286376953125	2.75704541015625	1.724950134277344	0.2059114990234375	2.674724853515625	1.6777607421875	0.3193280029296875	2.69659912109375	1.41041943359375	0.4181427001953125	2.527183837890625	1.372341796875	0.2525799560546875	2.507842529296875	1.397718566894531	0.1582203369140625	2.58718359375	1.3742412109375	0.2333697509765625	2.63273291015625	1.457588012695312	0.2409818115234375	2.7912958984375	1.727922058105469	0.1453795166015625	2.8481484375	1.697861877441406	0.0255020751953125	2.98429248046875	1.441931030273437	-0.0027724609375	2.743787109375	1.408371887207031	0.004986328125	2.643826171875	1.403870941162109	-0.0336165771484375
347	11.533334	2.80110009765625	1.213402648925781	0.1763714599609375	2.78439306640625	1.396618804931641	0.1693472900390625	2.76268701171875	1.541799560546875	0.1585994873046875	2.77348046875	1.764538818359375	0.1802318115234375	2.754640625	1.725930908203125	0.2069351806640625	2.6703359375	1.678193359375	0.3181871337890625	2.6921611328125	1.4126337890625	0.4198170166015625	2.529115966796875	1.337188842773438	0.2616585693359375	2.51709912109375	1.376994506835937	0.1714039306640625	2.5997275390625	1.345252288818359	0.2392220458984375	2.63400439453125	1.423218536376953	0.2715208740234375	2.79054541015625	1.729335571289063	0.1475858154296875	2.8541533203125	1.702540283203125	0.0307322998046875	2.98199267578125	1.444684051513672	-0.009273193359374999	2.74431396484375	1.39802212524414	-0.000280029296875	2.64384814453125	1.395394897460938	-0.036992919921875
348	11.566667	2.8100673828125	1.219894012451172	0.17769384765625	2.793517578125	1.403324005126953	0.169966796875	2.77094873046875	1.548463195800781	0.15801806640625	2.78565966796875	1.770731872558594	0.18449755859375	2.7659892578125	1.731860412597656	0.210322998046875	2.68694287109375	1.684082214355469	0.325586669921875	2.680646484375	1.410031677246094	0.40548583984375	2.51766162109375	1.314390228271484	0.258110107421875	2.482119140625	1.323017578125	0.165582275390625	2.56146728515625	1.293230316162109	0.238256591796875	2.622478515625	1.385166168212891	0.220159423828125	2.80225341796875	1.735889526367187	0.15113134765625	2.86766015625	1.709101440429687	0.0350772705078125	2.964712158203125	1.439890869140625	-0.0173421630859375	2.7317294921875	1.372258911132813	-0.011078125	2.6256298828125	1.382662567138672	-0.0216090087890625
349	11.6	2.8187890625	1.226423889160156	0.1780081787109375	2.8028154296875	1.410654357910156	0.1706898193359375	2.78002099609375	1.556242553710937	0.1574913330078125	2.795728515625	1.778701171875	0.1888814697265625	2.77354150390625	1.739565673828125	0.2125743408203125	2.6875771484375	1.686749877929687	0.3212498779296875	2.67195751953125	1.407256591796875	0.3830003662109375	2.520968994140625	1.302114105224609	0.2279718017578125	2.4697109375	1.279127532958984	0.1453773193359375	2.555529052734375	1.293054748535156	0.2161243896484375	2.5993369140625	1.378500915527344	0.1529561767578125	2.81441552734375	1.744013427734375	0.1561573486328125	2.88796728515625	1.71486767578125	0.0450216064453125	2.9531142578125	1.436649108886719	-0.0154971923828125	2.72553564453125	1.358394317626953	-0.053514892578125	2.633535888671875	1.341683044433594	-0.0003724365234375
350	11.633334	2.819236328125	1.230204162597656	0.17433056640625	2.798294677734375	1.413821807861328	0.165598876953125	2.7763955078125	1.55974169921875	0.155346923828125	2.797683349609375	1.78142919921875	0.18840380859375	2.77649658203125	1.742325805664062	0.213016845703125	2.70261572265625	1.688322143554688	0.329646728515625	2.67094580078125	1.404538665771484	0.353958984375	2.50519091796875	1.292225219726562	0.220675537109375	2.46097021484375	1.230411743164062	0.155902099609375	2.52705029296875	1.233012603759766	0.246364013671875	2.6062236328125	1.19972216796875	0.217516845703125	2.813605712890625	1.746920532226563	0.15408984375	2.879638671875	1.717310668945312	0.03849169921875	2.92790869140625	1.437812194824219	-0.03089599609375	2.7128642578125	1.331360137939453	-0.0727454833984375	2.63428173828125	1.315868194580078	-0.001012939453125
351	11.666667	2.819702392578125	1.223384185791016	0.1730516357421875	2.79973193359375	1.406155242919922	0.166732177734375	2.7798759765625	1.551698974609375	0.1594332275390625	2.7969130859375	1.773200805664062	0.1871090087890625	2.7777421875	1.734347290039063	0.2131373291015625	2.705943115234375	1.680818725585937	0.3302225341796875	2.672112060546875	1.39820263671875	0.3437974853515625	2.51797607421875	1.256973205566406	0.2276195068359375	2.47516650390625	1.178994979858399	0.1835035400390625	2.56676513671875	1.163837326049805	0.2451075439453125	2.591994140625	1.148830154418945	0.2554793701171875	2.812266845703125	1.738572631835937	0.1530887451171875	2.87010595703125	1.7083642578125	0.0342098388671875	2.92467822265625	1.432510009765625	-0.0380982666015625	2.72265283203125	1.301175140380859	-0.062493896484375	2.637099853515625	1.257315826416016	-0.0157244873046875
352	11.7	2.8133408203125	1.223460021972656	0.170629150390625	2.7922275390625	1.405429565429688	0.1642862548828125	2.773636474609375	1.550664367675781	0.1583648681640625	2.793951416015625	1.771178955078125	0.1851424560546875	2.77556640625	1.732655456542969	0.21186376953125	2.7035615234375	1.680754821777344	0.3288837890625	2.66976123046875	1.398944000244141	0.336150390625	2.5324521484375	1.229234313964844	0.2405919189453125	2.48893212890625	1.141341796875	0.2275924072265625	2.54573193359375	1.046208084106445	0.220625244140625	2.573322265625	1.100309967041016	0.25577294921875	2.80747314453125	1.736529663085937	0.1506453857421875	2.85626708984375	1.705000183105469	0.02865380859375	2.8993251953125	1.428616943359375	-0.045169921875	2.716141845703125	1.272591552734375	-0.06342700195312501	2.669468994140625	1.201756439208984	0.001005859375
353	11.733334	2.800296875	1.221571563720703	0.1692122802734375	2.787044921875	1.40382958984375	0.1680936279296875	2.775378173828125	1.549450744628906	0.1667625732421875	2.79148779296875	1.769879821777344	0.1913724365234375	2.7738359375	1.731395446777344	0.2183548583984375	2.69390185546875	1.678061096191406	0.3288402099609375	2.6595205078125	1.397099090576172	0.3299432373046875	2.552233154296875	1.201759643554688	0.2476412353515625	2.49951220703125	1.120710983276367	0.2671402587890625	2.557443603515625	1.032407974243164	0.2340218505859375	2.57073876953125	1.063522987365723	0.2487720947265625	2.805664306640625	1.735265319824219	0.1573328857421875	2.8473642578125	1.703162963867187	0.0333304443359375	2.8766767578125	1.424959503173828	-0.0368614501953125	2.7257392578125	1.241021759033203	-0.0724212646484375	2.69112060546875	1.157830856323242	-0.0162120361328125
354	11.766667	2.803593017578125	1.221182861328125	0.1697403564453125	2.7905302734375	1.402949859619141	0.169204833984375	2.77798046875	1.548091186523437	0.167843994140625	2.793234375	1.7680595703125	0.19154833984375	2.77517578125	1.729792602539062	0.2183116455078125	2.693462890625	1.679778930664062	0.32851123046875	2.657888671875	1.399791168212891	0.323907470703125	2.569935546875	1.190324356079101	0.2566953125	2.54728564453125	1.102710693359375	0.295239013671875	2.57706689453125	1.001247085571289	0.26360400390625	2.6034443359375	1.062631652832031	0.280485595703125	2.80807421875	1.733389404296875	0.158060546875	2.84894873046875	1.701903564453125	0.0340296630859375	2.8612041015625	1.422479766845703	-0.033017578125	2.742078125	1.221915679931641	-0.0890771484375	2.72323779296875	1.121544769287109	-0.0610238037109375
355	11.8	2.80512158203125	1.219072387695312	0.1693984375	2.788001220703125	1.400892272949219	0.1661580810546875	2.77267236328125	1.546069091796875	0.162814208984375	2.79122021484375	1.766382507324219	0.1856949462890625	2.77347216796875	1.728284118652344	0.2131124267578125	2.70290380859375	1.67736279296875	0.3307862548828125	2.665751708984375	1.397076965332031	0.3205963134765625	2.5805830078125	1.18157292175293	0.268725830078125	2.564113525390625	1.100535461425781	0.3223984375	2.61906982421875	1.007306976318359	0.2994520263671875	2.63322509765625	1.054897529602051	0.292252197265625	2.8046943359375	1.731409423828125	0.1517738037109375	2.8473408203125	1.695751892089844	0.0291439208984375	2.8441142578125	1.415128540039063	-0.036747802734375	2.7534892578125	1.201890716552734	-0.1010875244140625	2.758322998046875	1.096969589233398	-0.0857332763671875
356	11.833334	2.804392578125	1.217818969726562	0.16617041015625	2.78693798828125	1.399759063720703	0.163187255859375	2.7741142578125	1.545323608398438	0.1613642578125	2.79260009765625	1.76584765625	0.184003173828125	2.774302734375	1.727817504882812	0.2112275390625	2.70201806640625	1.678191528320312	0.3285589599609375	2.67633154296875	1.396216522216797	0.3304097900390625	2.59094384765625	1.181283767700195	0.2757298583984375	2.61665625	1.091443664550781	0.3073897705078125	2.66457958984375	0.9920562934875489	0.2982520751953125	2.66385400390625	1.064031600952148	0.277509765625	2.8066259765625	1.730736572265625	0.150388916015625	2.8504443359375	1.695677856445313	0.0278804931640625	2.8555224609375	1.413365875244141	-0.031361083984375	2.7690849609375	1.197500396728516	-0.09338232421875001	2.794992431640625	1.0945966796875	-0.0984163818359375
357	11.866667	2.80675048828125	1.220517181396484	0.1639132080078125	2.7856044921875	1.402712280273438	0.1614459228515625	2.77049072265625	1.54857470703125	0.16039501953125	2.7915634765625	1.769591796875	0.183564208984375	2.77275390625	1.731587768554688	0.210798583984375	2.70331640625	1.682484252929688	0.3306776123046875	2.69990673828125	1.398944305419922	0.3486912841796875	2.6092568359375	1.18508122253418	0.2946990966796875	2.616492919921875	1.086908752441406	0.3052938232421875	2.666436279296875	0.9878097801208496	0.2999718017578125	2.66818310546875	1.05307356262207	0.2791571044921875	2.80524951171875	1.734267333984375	0.1497691650390625	2.85043017578125	1.695181640625	0.0284644775390625	2.868723876953125	1.412145446777344	-0.0295899658203125	2.796412109375	1.191257263183594	-0.09515234375000001	2.828633056640625	1.089662063598633	-0.09726318359375
358	11.9	2.805736572265625	1.219891754150391	0.16265087890625	2.783796142578125	1.402717864990234	0.1591231689453125	2.7693203125	1.549236083984375	0.157930908203125	2.791447265625	1.77112451171875	0.1804385986328125	2.7715517578125	1.733271240234375	0.2074862060546875	2.697724609375	1.68605517578125	0.326220703125	2.7182392578125	1.403571166992188	0.360322998046875	2.63285986328125	1.188998565673828	0.297101806640625	2.634947021484375	1.089617340087891	0.297718505859375	2.670287841796875	0.98382177734375	0.2967216796875	2.671716796875	1.049575576782227	0.272076416015625	2.805845703125	1.73535400390625	0.1471048583984375	2.8538232421875	1.695448059082031	0.026536865234375	2.892947265625	1.411701049804688	-0.022923828125	2.816906005859375	1.191490173339844	-0.09010632324218749	2.836412109375	1.086615341186523	-0.0988541259765625
359	11.933334	2.80669384765625	1.222791198730469	0.164148193359375	2.78610107421875	1.4049130859375	0.1600738525390625	2.7726416015625	1.550846374511719	0.158459228515625	2.79490478515625	1.772089660644531	0.17654443359375	2.775247314453125	1.734937561035156	0.2042960205078125	2.702694091796875	1.691405883789062	0.32437744140625	2.73244140625	1.412701995849609	0.36993994140625	2.6498271484375	1.195799011230469	0.3157958984375	2.6552880859375	1.09708366394043	0.319851318359375	2.66617822265625	0.9900045166015625	0.292569091796875	2.66464306640625	1.060809463500977	0.2734033203125	2.809018798828125	1.735853149414063	0.1439569091796875	2.8588095703125	1.696132751464844	0.02476953125	2.91025	1.4153818359375	-0.0226595458984375	2.834470703125	1.195664794921875	-0.08772021484375001	2.85448193359375	1.091420333862305	-0.096863525390625
360	11.966667	2.80818310546875	1.222210540771484	0.164459716796875	2.787439453125	1.404325866699219	0.1594788818359375	2.774203369140625	1.5502998046875	0.1573828125	2.79404736328125	1.771879638671875	0.1746400146484375	2.77489697265625	1.734598999023437	0.2025899658203125	2.70446240234375	1.690212341308594	0.3236475830078125	2.744637939453125	1.414273132324219	0.3775848388671875	2.6628515625	1.196889465332031	0.3239246826171875	2.65533984375	1.098383102416992	0.3298062744140625	2.66154150390625	0.99429736328125	0.2915833740234375	2.6692568359375	1.063299926757812	0.2704718017578125	2.80846044921875	1.735684753417969	0.1421234130859375	2.85869091796875	1.695605651855469	0.0232135009765625	2.93069091796875	1.418407379150391	-0.0183065185546875	2.85351806640625	1.198190734863281	-0.0801192626953125	2.85150146484375	1.091811706542969	-0.085991455078125
361	12	2.813704345703125	1.223331237792969	0.1639962158203125	2.792386962890625	1.405369232177734	0.1586220703125	2.77865673828125	1.551292785644531	0.1562135009765625	2.797597412109375	1.772976745605469	0.1731463623046875	2.778439208984375	1.735679321289063	0.2010682373046875	2.707581787109375	1.691285522460938	0.3218770751953125	2.74857861328125	1.415639862060547	0.3766910400390625	2.66797021484375	1.197773284912109	0.3232066650390625	2.66080224609375	1.099261810302734	0.3294217529296875	2.66762255859375	0.995051284790039	0.2916466064453125	2.67510107421875	1.063966827392578	0.2703514404296875	2.81231201171875	1.736773254394531	0.1407745361328125	2.8633642578125	1.696646728515625	0.022231201171875	2.9368212890625	1.4196728515625	-0.0182215576171875	2.86108740234375	1.198926940917969	-0.0799268798828125	2.8597451171875	1.09251823425293	-0.08544421386718749
362	12.033334	2.80940625	1.224412353515625	0.157598876953125	2.7917431640625	1.406911224365234	0.1525980224609375	2.77816357421875	1.552869995117188	0.148916259765625	2.79699169921875	1.774441528320313	0.1682283935546875	2.77795068359375	1.736811401367187	0.195811279296875	2.7073984375	1.68672509765625	0.31461376953125	2.74613916015625	1.415195343017578	0.388699462890625	2.66051171875	1.196474609375	0.347589111328125	2.67603173828125	1.117954376220703	0.405851806640625	2.632431640625	1.045845016479492	0.333460205078125	2.6550361328125	1.079412796020508	0.292926025390625	2.811630859375	1.738596557617187	0.135400634765625	2.8622236328125	1.695882690429688	0.0175164794921875	2.96045068359375	1.426154815673828	-0.019891845703125	2.88087353515625	1.204295074462891	-0.0723829345703125	2.87769140625	1.098179840087891	-0.081965087890625
363	12.066667	2.80952197265625	1.227189300537109	0.1611221923828125	2.791880615234375	1.409671508789063	0.1554549560546875	2.77831005859375	1.5556171875	0.1512347412109375	2.797131103515625	1.777266967773437	0.169643310546875	2.778079833984375	1.739750244140625	0.1973736572265625	2.70752099609375	1.690237670898437	0.3164129638671875	2.7462177734375	1.4191171875	0.3920093994140625	2.660611572265625	1.200161285400391	0.3521204833984375	2.675727294921875	1.122184677124023	0.4112142333984375	2.63209375	1.049666305541992	0.3392520751953125	2.65468701171875	1.082311401367188	0.2988563232421875	2.8117822265625	1.741287353515625	0.136968505859375	2.86248876953125	1.698089721679688	0.0193089599609375	2.96096923828125	1.428273345947266	-0.0167796630859375	2.88166357421875	1.206094879150391	-0.068329345703125	2.878560546875	1.099907928466797	-0.077114013671875
364	12.1	2.8119609375	1.224878692626953	0.161189208984375	2.795041015625	1.407107666015625	0.1558492431640625	2.78196435546875	1.552839111328125	0.1518306884765625	2.799356689453125	1.774257080078125	0.169559326171875	2.780779296875	1.736745483398437	0.1974530029296875	2.71350830078125	1.687785278320312	0.3182847900390625	2.759474609375	1.42143994140625	0.4041671142578125	2.67370947265625	1.202122467041016	0.3695096435546875	2.6479130859375	1.112592254638672	0.4024427490234375	2.606131591796875	1.050355178833008	0.3207244873046875	2.62515380859375	1.090430297851563	0.3003961181640625	2.814011962890625	1.738364624023438	0.13693212890625	2.867522705078125	1.697244995117188	0.0200518798828125	2.97460791015625	1.431398681640625	-0.0168134765625	2.89067724609375	1.212405609130859	-0.07247412109375	2.887385498046875	1.106369277954101	-0.0642828369140625
365	12.133334	2.8195009765625	1.224272369384766	0.163611328125	2.80210546875	1.405509765625	0.1587655029296875	2.792300537109375	1.5507783203125	0.1571602783203125	2.80128076171875	1.771692138671875	0.1727222900390625	2.78434814453125	1.73395849609375	0.2008895263671875	2.71742578125	1.680907165527344	0.3192347412109375	2.74030615234375	1.425240844726563	0.4362906494140625	2.65093994140625	1.210505767822266	0.3919117431640625	2.633739990234375	1.11399577331543	0.3845645751953125	2.618338134765625	1.031752685546875	0.3126771240234375	2.620074462890625	1.08399674987793	0.3304210205078125	2.81707421875	1.736269104003906	0.14052587890625	2.8683115234375	1.701464599609375	0.0214083251953125	3.00942578125	1.460089538574219	-0.0453426513671875	2.90455712890625	1.248625885009766	-0.087544921875	2.868920654296875	1.150845108032227	-0.0682396240234375
366	12.166667	2.82500439453125	1.223571624755859	0.16390185546875	2.80777197265625	1.405072570800781	0.1601417236328125	2.79776123046875	1.5505107421875	0.1592911376953125	2.806615966796875	1.7717900390625	0.173511474609375	2.789047119140625	1.734220947265625	0.2016171875	2.7184111328125	1.685739379882813	0.3199830322265625	2.72981689453125	1.438635070800781	0.4563414306640625	2.63576904296875	1.229140960693359	0.3974317626953125	2.6083349609375	1.134650970458984	0.3999788818359375	2.607783935546875	1.071805450439453	0.3091566162109375	2.62307763671875	1.102707946777344	0.3356014404296875	2.8230654296875	1.736088012695312	0.1418604736328125	2.87995263671875	1.7016416015625	0.0250413818359375	3.021921875	1.465429290771484	-0.0579056396484375	2.91001318359375	1.256021453857422	-0.09340112304687501	2.86929833984375	1.166477264404297	-0.053966552734375
367	12.2	2.820821533203125	1.222315185546875	0.1616124267578125	2.802552490234375	1.403343719482422	0.158270263671875	2.795353271484375	1.548636108398437	0.1601781005859375	2.803025146484375	1.7696279296875	0.1722332763671875	2.784388916015625	1.732402099609375	0.19992041015625	2.708900390625	1.690441040039063	0.31740625	2.703375244140625	1.455424652099609	0.472941650390625	2.5879765625	1.259940185546875	0.406308837890625	2.61076904296875	1.179520843505859	0.457890869140625	2.591212890625	1.138179138183594	0.357608154296875	2.6025009765625	1.136049362182617	0.350714111328125	2.820878173828125	1.733696166992188	0.141792236328125	2.884314697265625	1.697404052734375	0.029304931640625	3.03667333984375	1.474235076904297	-0.06801806640624999	2.91678662109375	1.270045745849609	-0.1044984130859375	2.85893701171875	1.192835083007812	-0.06118017578125
368	12.233334	2.8217431640625	1.221260223388672	0.1660545654296875	2.80424658203125	1.402596160888672	0.1613934326171875	2.79685302734375	1.548098388671875	0.1616531982421875	2.80405419921875	1.769541870117187	0.171254150390625	2.7857421875	1.732518920898438	0.1995516357421875	2.710654296875	1.693331176757813	0.3185003662109375	2.69719287109375	1.470143707275391	0.4907991943359375	2.576902099609375	1.279722137451172	0.4173145751953125	2.6231083984375	1.207111114501953	0.4649332275390625	2.573283203125	1.165851440429688	0.3755028076171875	2.60992236328125	1.169277893066406	0.3592474365234375	2.82175244140625	1.733275756835937	0.1410009765625	2.8864169921875	1.699154052734375	0.0283057861328125	3.041697021484375	1.482555755615234	-0.07984899902343751	2.9090400390625	1.285133361816406	-0.111263427734375	2.84627294921875	1.219005004882812	-0.05737744140625
369	12.266667	2.82477587890625	1.238408935546875	0.166423095703125	2.807081298828125	1.419722412109375	0.1615888671875	2.7995341796875	1.565218017578125	0.1618116455078125	2.806537841796875	1.786661010742188	0.1716068115234375	2.78793115234375	1.749615112304687	0.199682373046875	2.711487060546875	1.710401000976562	0.31775634765625	2.6956708984375	1.487116729736328	0.489733154296875	2.5758603515625	1.297216918945312	0.414137939453125	2.621439453125	1.224227874755859	0.46178515625	2.5717900390625	1.185277038574219	0.3712275390625	2.6092177734375	1.187667541503906	0.355129638671875	2.82458251953125	1.750417724609375	0.1415306396484375	2.890447265625	1.716448852539063	0.0294853515625	3.046728515625	1.500035125732422	-0.07759814453125	2.913975341796875	1.302929595947266	-0.1105711669921875	2.849908935546875	1.237294097900391	-0.0576175537109375
370	12.3	2.82153955078125	1.235356109619141	0.165894287109375	2.8049736328125	1.417395629882813	0.160801025390625	2.7993193359375	1.5634755859375	0.1611998291015625	2.8113720703125	1.78539990234375	0.17231591796875	2.79268603515625	1.748428466796875	0.2007406005859375	2.7168759765625	1.716820068359375	0.32207861328125	2.680576171875	1.519942077636719	0.522452392578125	2.57087646484375	1.335146118164062	0.420804443359375	2.620771240234375	1.260154693603516	0.461155517578125	2.55490966796875	1.235777404785156	0.37551416015625	2.6021513671875	1.239850921630859	0.3488740234375	2.827863525390625	1.748876586914062	0.1414085693359375	2.88922998046875	1.718801818847656	0.025220458984375	3.059512939453125	1.5274150390625	-0.107698486328125	2.901020751953125	1.347155120849609	-0.126202392578125	2.84387158203125	1.28370849609375	-0.06294140625
371	12.333334	2.81801318359375	1.234728607177734	0.1629622802734375	2.799787353515625	1.4165966796875	0.1578116455078125	2.794110107421875	1.562666076660156	0.158418212890625	2.81041015625	1.784275329589844	0.170115966796875	2.7921357421875	1.747483276367187	0.1990311279296875	2.716748046875	1.717620239257812	0.321061767578125	2.68972412109375	1.548327087402344	0.5465125732421875	2.5732587890625	1.372091644287109	0.4374898681640625	2.619849853515625	1.293706146240234	0.4752418212890625	2.5576396484375	1.288395416259766	0.3837730712890625	2.605163330078125	1.280158630371094	0.3596175537109375	2.8251259765625	1.747639892578125	0.1384591064453125	2.882017578125	1.718194213867188	0.019866943359375	3.05510107421875	1.540238098144531	-0.12729345703125	2.883892333984375	1.371090545654297	-0.1323419189453125	2.8303447265625	1.314621765136719	-0.0599814453125
372	12.366667	2.814004150390625	1.238992370605469	0.16178466796875	2.797005126953125	1.42201904296875	0.1573212890625	2.79093212890625	1.568886901855469	0.15772265625	2.811615234375	1.791491943359375	0.1669241943359375	2.79277978515625	1.755164978027344	0.1965455322265625	2.717978515625	1.729668395996094	0.320886474609375	2.678055908203125	1.571973815917969	0.5546641845703125	2.583087890625	1.385766479492188	0.4387017822265625	2.63920166015625	1.312280792236328	0.4747567138671875	2.566310546875	1.293777954101563	0.3926207275390625	2.62544677734375	1.298706481933594	0.3648045654296875	2.825458984375	1.75403857421875	0.1353798828125	2.8830576171875	1.720955383300781	0.017234619140625	3.0555048828125	1.546506286621094	-0.1378173828125	2.8773056640625	1.382869750976563	-0.129855712890625	2.84173876953125	1.321958923339844	-0.0495877685546875
373	12.4	2.8103994140625	1.233068878173828	0.1622545166015625	2.79360791015625	1.416184143066406	0.157714111328125	2.787534912109375	1.56310888671875	0.1581754150390625	2.8094296875	1.785678955078125	0.1675238037109375	2.78989306640625	1.749480773925781	0.1968809814453125	2.71182177734375	1.72683740234375	0.31982373046875	2.67059228515625	1.589164916992188	0.56583740234375	2.59157373046875	1.402648345947266	0.438749267578125	2.65694189453125	1.333274841308594	0.46651318359375	2.58677587890625	1.314873413085937	0.38195849609375	2.6378974609375	1.326291870117188	0.353604736328125	2.823555419921875	1.748098083496094	0.1362254638671875	2.883826171875	1.717114135742188	0.0187860107421875	3.0692353515625	1.555162414550781	-0.1350706787109375	2.88649951171875	1.396334899902344	-0.1303675537109375	2.840186767578125	1.355120513916016	-0.04328466796875
374	12.433334	2.80533447265625	1.23313720703125	0.1670006103515625	2.78823095703125	1.417055908203125	0.1610953369140625	2.7827421875	1.564697692871094	0.1612210693359375	2.80330419921875	1.788476318359375	0.1700501708984375	2.78314306640625	1.752143310546875	0.199228515625	2.70211474609375	1.726925598144531	0.32058154296875	2.66060986328125	1.591302062988281	0.569231689453125	2.62278955078125	1.406291381835937	0.420689697265625	2.71030810546875	1.359093017578125	0.4285869140625	2.62489208984375	1.331167236328125	0.36185791015625	2.68873291015625	1.350574401855469	0.328513916015625	2.8184755859375	1.750645568847656	0.1391536865234375	2.88259423828125	1.719749145507813	0.02299609375	3.077696044921875	1.559098876953125	-0.122604736328125	2.894869873046875	1.398668518066406	-0.1170078125	2.8420126953125	1.365172882080078	-0.029720703125
375	12.466667	2.804275390625	1.232337615966797	0.172159423828125	2.78518505859375	1.416011291503906	0.163053955078125	2.78345556640625	1.5638095703125	0.16317919921875	2.804966796875	1.7875693359375	0.172702392578125	2.78557275390625	1.751105285644531	0.20227392578125	2.71017919921875	1.726425476074219	0.3273896484375	2.6774462890625	1.589730895996094	0.576904541015625	2.615021728515625	1.423481201171875	0.41492138671875	2.6805966796875	1.362654693603516	0.370667724609375	2.66233837890625	1.360728546142578	0.2602027587890625	2.6801494140625	1.376753112792969	0.2983856201171875	2.81909228515625	1.749863403320313	0.1411279296875	2.880225341796875	1.719360412597656	0.02320068359375	3.0802861328125	1.56341748046875	-0.1210382080078125	2.89613232421875	1.405909088134766	-0.09813012695312499	2.841884765625	1.375463592529297	-0.010521484375
376	12.5	2.80821142578125	1.232081695556641	0.166234130859375	2.78867138671875	1.415299591064453	0.157599853515625	2.78975390625	1.562728515625	0.1607318115234375	2.80857421875	1.786276245117187	0.1684637451171875	2.788676513671875	1.750005737304687	0.1977347412109375	2.7085439453125	1.727385864257812	0.3198526611328125	2.67864599609375	1.594141723632812	0.5708258056640625	2.6338486328125	1.430418151855469	0.4014302978515625	2.70229736328125	1.370616851806641	0.3608001708984375	2.6691923828125	1.368576782226562	0.2541162109375	2.686056640625	1.385014251708984	0.2781480712890625	2.824053955078125	1.748479370117187	0.1378389892578125	2.889087646484375	1.71822998046875	0.022322021484375	3.094830078125	1.566052612304687	-0.1164783935546875	2.90550439453125	1.419765045166016	-0.074908447265625	2.8852763671875	1.399775207519531	0.0284488525390625
377	12.533334	2.806328125	1.226706817626953	0.1692039794921875	2.78732763671875	1.409777435302734	0.160379150390625	2.789154052734375	1.557041259765625	0.1636390380859375	2.8068603515625	1.780489013671875	0.1699149169921875	2.7869912109375	1.744365966796875	0.19929541015625	2.70609765625	1.7224365234375	0.3208485107421875	2.68238427734375	1.574466674804687	0.5637611083984375	2.65613720703125	1.420823669433594	0.3818507080078125	2.7169775390625	1.375786254882812	0.3173409423828125	2.6824833984375	1.368923828125	0.2114239501953125	2.678900390625	1.38131689453125	0.2444561767578125	2.822671142578125	1.7425947265625	0.1396712646484375	2.88431396484375	1.71167138671875	0.0226514892578125	3.099887451171875	1.565663208007813	-0.106906494140625	2.91376416015625	1.415479125976562	-0.066271728515625	2.882207763671875	1.398987976074219	0.0347215576171875
378	12.566667	2.804322265625	1.227506286621094	0.1769954833984375	2.787188232421875	1.410660278320313	0.1701173095703125	2.78889501953125	1.557786254882813	0.173029052734375	2.80422900390625	1.781257080078125	0.175767822265625	2.7859296875	1.745343139648437	0.206314697265625	2.713044677734375	1.722309631347656	0.3324639892578125	2.70245458984375	1.539835083007812	0.55130859375	2.6891533203125	1.409231384277344	0.351213623046875	2.685816162109375	1.350071838378906	0.271458984375	2.666485595703125	1.350902587890625	0.161658203125	2.6767197265625	1.36522509765625	0.21580517578125	2.819298828125	1.743181945800781	0.1454586181640625	2.87435302734375	1.710828430175781	0.025728271484375	3.08104931640625	1.560911499023438	-0.1128682861328125	2.90718408203125	1.409752471923828	-0.037679443359375	2.86426171875	1.405309722900391	0.0602108154296875
379	12.6	2.8059189453125	1.228629791259766	0.1762984619140625	2.789938232421875	1.411421264648437	0.17186474609375	2.7896494140625	1.558114379882813	0.1752852783203125	2.803162109375	1.781054077148438	0.1770748291015625	2.78452978515625	1.745273681640625	0.2073304443359375	2.70866259765625	1.724613159179687	0.331614013671875	2.698056396484375	1.530760131835938	0.5393017578125	2.69727099609375	1.4028955078125	0.3378399658203125	2.682854736328125	1.347339996337891	0.2570953369140625	2.666908203125	1.340549560546875	0.147289306640625	2.676274658203125	1.363240936279297	0.2022449951171875	2.8191376953125	1.7430419921875	0.147407958984375	2.8742685546875	1.707239013671875	0.029154052734375	3.07923974609375	1.552447631835937	-0.1047840576171875	2.91693310546875	1.402568603515625	-0.0069049072265625	2.83801318359375	1.390947509765625	0.06390588378906251
380	12.633334	2.80049462890625	1.224322937011719	0.1746474609375	2.781720703125	1.406299865722656	0.1687930908203125	2.7845400390625	1.552499267578125	0.1742613525390625	2.79560546875	1.774962524414063	0.17525830078125	2.77777880859375	1.739169555664063	0.205751953125	2.70676513671875	1.719612060546875	0.3325770263671875	2.699431640625	1.523630126953125	0.53731640625	2.68759912109375	1.400391479492187	0.33410302734375	2.673203125	1.340467834472656	0.256889892578125	2.660516845703125	1.339072906494141	0.1467681884765625	2.66856689453125	1.363299163818359	0.196949951171875	2.8115947265625	1.737143920898438	0.1455908203125	2.86722509765625	1.702512817382813	0.0276484375	3.0697138671875	1.54546484375	-0.105712890625	2.8975966796875	1.399544067382813	-0.0211622314453125	2.82024072265625	1.38266064453125	0.049872314453125
381	12.666667	2.80039990234375	1.225907348632812	0.1758826904296875	2.7823828125	1.407849517822266	0.169163818359375	2.78543310546875	1.553989868164062	0.1743450927734375	2.7980751953125	1.77625	0.177521240234375	2.7792216796875	1.740353637695312	0.207229248046875	2.70640185546875	1.71969189453125	0.3327734375	2.69154541015625	1.528880004882812	0.5417705078125	2.66847265625	1.402503875732422	0.341595458984375	2.676853759765625	1.34321435546875	0.2630728759765625	2.6593837890625	1.341693023681641	0.153658935546875	2.6653193359375	1.356159912109375	0.2070323486328125	2.81453759765625	1.738578735351562	0.1479635009765625	2.875548828125	1.703961791992187	0.032778076171875	3.0720283203125	1.537952026367188	-0.098423095703125	2.891904296875	1.398816925048828	-0.0196104736328125	2.812787109375	1.369860961914062	0.045250244140625
382	12.7	2.79474169921875	1.224448394775391	0.177869140625	2.77659619140625	1.406472991943359	0.170407958984375	2.780170166015625	1.552725219726562	0.174830078125	2.79616015625	1.774876586914063	0.18025537109375	2.776998046875	1.738924072265625	0.2097545166015625	2.70135498046875	1.71674853515625	0.3334736328125	2.68877734375	1.530256103515625	0.546735107421875	2.6699365234375	1.397489105224609	0.35009423828125	2.671892578125	1.342643615722656	0.2679200439453125	2.6538251953125	1.339941467285156	0.158550537109375	2.66163623046875	1.353657562255859	0.21543408203125	2.81183349609375	1.737258056640625	0.1501483154296875	2.871814697265625	1.706815795898438	0.033150634765625	3.0576748046875	1.537382690429687	-0.1091109619140625	2.883275634765625	1.399318695068359	-0.01628662109375	2.8058837890625	1.363795288085937	0.04750048828125
383	12.733334	2.795469970703125	1.224745697021484	0.178958984375	2.77742578125	1.406823638916016	0.17188232421875	2.781111328125	1.553087158203125	0.1765611572265625	2.797224609375	1.775249755859375	0.18252099609375	2.77815185546875	1.739221801757812	0.2119989013671875	2.702927734375	1.716673706054687	0.33593212890625	2.691165771484375	1.529347412109375	0.548565673828125	2.67150244140625	1.397389739990234	0.35141748046875	2.67314208984375	1.342925231933594	0.2689652099609375	2.654697265625	1.340669311523437	0.159631591796875	2.662892822265625	1.354639221191406	0.2164503173828125	2.8127724609375	1.737699096679687	0.1522515869140625	2.8722060546875	1.707558837890625	0.034873291015625	3.05709765625	1.538504272460937	-0.109177734375	2.88318896484375	1.400170440673828	-0.015742919921875	2.80637646484375	1.364355987548828	0.04860595703125
384	12.766667	2.79377880859375	1.224974243164062	0.181259765625	2.7758447265625	1.407178100585937	0.1751614990234375	2.77959130859375	1.553480163574219	0.180521484375	2.794086181640625	1.775823486328125	0.1874278564453125	2.775567138671875	1.739492126464844	0.2169234619140625	2.700040771484375	1.7146240234375	0.340302978515625	2.68118408203125	1.5265654296875	0.551940673828125	2.6708310546875	1.400985778808594	0.349855712890625	2.671198486328125	1.342892578125	0.2698499755859375	2.6553603515625	1.340825042724609	0.160055908203125	2.6618359375	1.364043792724609	0.212495849609375	2.80962841796875	1.738524230957031	0.156809814453125	2.86449853515625	1.706138122558594	0.03775244140625	3.0480703125	1.539632751464844	-0.11112548828125	2.879489990234375	1.398683532714844	-0.011753173828125	2.801987060546875	1.365928253173828	0.0534677734375
385	12.8	2.795320556640625	1.223090209960938	0.181107421875	2.7771552734375	1.404603363037109	0.1742403564453125	2.780595703125	1.550413818359375	0.1793087158203125	2.793869140625	1.772007446289062	0.1876446533203125	2.77525244140625	1.735541625976563	0.2166102294921875	2.699734375	1.7100458984375	0.3392587890625	2.674511962890625	1.523369140625	0.55013525390625	2.6677578125	1.402688232421875	0.345898193359375	2.671334228515625	1.343024017333984	0.2675692138671875	2.65576904296875	1.340909942626953	0.158126953125	2.662560546875	1.359407318115234	0.2109088134765625	2.80989453125	1.735093017578125	0.15710107421875	2.86716845703125	1.70539013671875	0.039011474609375	3.043588134765625	1.53511865234375	-0.1122855224609375	2.877806640625	1.39342138671875	-0.011312744140625	2.8007578125	1.364331237792969	0.0555604248046875
386	12.833334	2.794353271484375	1.225272277832031	0.1803914794921875	2.7770263671875	1.407353088378906	0.1736710205078125	2.7781640625	1.553626708984375	0.1772120361328125	2.79521533203125	1.775372009277344	0.1893115234375	2.775828857421875	1.738657348632813	0.217679443359375	2.6968212890625	1.707728393554687	0.33729931640625	2.66942626953125	1.5252421875	0.552521728515625	2.66585400390625	1.403506317138672	0.348107666015625	2.667951171875	1.344004302978516	0.26927880859375	2.653236328125	1.341267242431641	0.1594407958984375	2.65683544921875	1.359238555908203	0.21253857421875	2.810759521484375	1.738605651855469	0.1581282958984375	2.86718408203125	1.70730908203125	0.0396402587890625	3.04046875	1.535776428222656	-0.1152503662109375	2.87389990234375	1.39428515625	-0.013785888671875	2.79821240234375	1.364922149658203	0.0549376220703125
387	12.866667	2.79258349609375	1.224578002929688	0.183599853515625	2.774921875	1.406223266601562	0.176369140625	2.778454833984375	1.5521220703125	0.1810263671875	2.79401318359375	1.773600341796875	0.1913509521484375	2.7751923828125	1.737033508300781	0.2201021728515625	2.698552734375	1.708064880371094	0.341367431640625	2.65940478515625	1.525340087890625	0.55377392578125	2.661394775390625	1.40347314453125	0.34999462890625	2.6697822265625	1.343928527832031	0.2718775634765625	2.653046142578125	1.337322021484375	0.162728515625	2.656410888671875	1.360062072753906	0.2146121826171875	2.8094931640625	1.736795959472656	0.1603524169921875	2.865515625	1.706412414550781	0.0417562255859375	3.036693359375	1.538000244140625	-0.117711669921875	2.870974853515625	1.394816864013672	-0.018445068359375	2.7981826171875	1.366230407714844	0.0533232421875
388	12.9	2.79062744140625	1.223892272949219	0.185065185546875	2.774451904296875	1.406115264892578	0.178341796875	2.77508984375	1.552442749023438	0.1808299560546875	2.79405078125	1.774189758300781	0.19065234375	2.77465625	1.7378955078125	0.21956787109375	2.696041015625	1.70938427734375	0.3400794677734375	2.65553662109375	1.528907348632813	0.5550018310546875	2.6617197265625	1.400510498046875	0.3547122802734375	2.66619580078125	1.345258209228516	0.2729202880859375	2.651203369140625	1.335286346435547	0.16351708984375	2.656388671875	1.3583203125	0.2195599365234375	2.808982177734375	1.736998901367187	0.1596573486328125	2.8649462890625	1.704694152832031	0.04119140625	3.03441943359375	1.537431701660156	-0.1224468994140625	2.871055419921875	1.393768249511719	-0.01873583984375	2.79894189453125	1.363145599365234	0.0532373046875
389	12.933334	2.790237060546875	1.222244964599609	0.18525146484375	2.7733544921875	1.404161315917969	0.178265869140625	2.776150390625	1.550247924804688	0.1821507568359375	2.7946259765625	1.771716430664062	0.1927655029296875	2.775428955078125	1.735312622070313	0.2215643310546875	2.69733935546875	1.70720361328125	0.3422862548828125	2.64980029296875	1.525903442382813	0.5545865478515625	2.65898046875	1.396786041259766	0.3552344970703125	2.6690625	1.34210009765625	0.2737119140625	2.649587890625	1.335050994873047	0.1649312744140625	2.6566328125	1.357616577148437	0.21954345703125	2.8095224609375	1.734727111816406	0.1616175537109375	2.8649521484375	1.703878356933594	0.0427071533203125	3.0335341796875	1.537438293457031	-0.1220421142578125	2.873496826171875	1.392408355712891	-0.0157847900390625	2.800674072265625	1.363603912353516	0.056026123046875
390	12.966667	2.7895751953125	1.223195861816406	0.185964111328125	2.7727294921875	1.405121002197266	0.1791707763671875	2.77558544921875	1.551202758789063	0.1831343994140625	2.7941435546875	1.77265966796875	0.1937999267578125	2.77506005859375	1.736242797851562	0.2226568603515625	2.6974560546875	1.708074462890625	0.3436761474609375	2.65070654296875	1.526662109375	0.5560516357421875	2.65908447265625	1.397651580810547	0.3565982666015625	2.66885107421875	1.342996246337891	0.2750181884765625	2.649004638671875	1.335977020263672	0.1663035888671875	2.656237548828125	1.358539489746094	0.22090185546875	2.808903564453125	1.735686157226562	0.1625692138671875	2.863848388671875	1.704905639648437	0.0434180908203125	3.031782958984375	1.538577392578125	-0.122097900390625	2.8721796875	1.393467071533203	-0.015304931640625	2.79967578125	1.36459326171875	0.05679833984375
391	13	2.78902001953125	1.221750518798828	0.186934814453125	2.770475830078125	1.402816345214844	0.1795506591796875	2.773196533203125	1.548362976074219	0.183669189453125	2.79287158203125	1.768817749023437	0.1960540771484375	2.77321875	1.732461181640625	0.224279541015625	2.69613720703125	1.706796752929687	0.34554345703125	2.64977490234375	1.52736669921875	0.558312744140625	2.659456298828125	1.400380157470703	0.35865087890625	2.66709619140625	1.34390283203125	0.278532958984375	2.64508544921875	1.331917846679687	0.1710870361328125	2.6575263671875	1.360651428222656	0.22503857421875	2.807807373046875	1.732096923828125	0.1649073486328125	2.865037109375	1.701450134277344	0.047363037109375	3.029103515625	1.538676879882813	-0.12364404296875	2.869408203125	1.394350341796875	-0.0179072265625	2.7986591796875	1.365277252197266	0.0552811279296875
392	13.033334	2.78769970703125	1.221900390625	0.1873302001953125	2.768765625	1.402928375244141	0.179760009765625	2.77118505859375	1.548493469238281	0.183693115234375	2.79040673828125	1.769018798828125	0.1957484130859375	2.77088427734375	1.732655517578125	0.2240606689453125	2.69409619140625	1.706993347167969	0.3455206298828125	2.64857470703125	1.527777099609375	0.5586717529296875	2.65811328125	1.400476837158203	0.3591876220703125	2.665703857421875	1.343866088867188	0.27915234375	2.64348291015625	1.331623321533203	0.1717728271484375	2.655830322265625	1.360347045898437	0.2256466064453125	2.805364013671875	1.732286865234375	0.1646204833984375	2.86244580078125	1.701602722167969	0.047005615234375	3.026580078125	1.538947692871094	-0.1240755615234375	2.86739990234375	1.394380645751953	-0.0178609619140625	2.79690625	1.365180206298828	0.0555311279296875
393	13.066667	2.7885947265625	1.221718322753906	0.1871431884765625	2.770055419921875	1.402835510253906	0.1805811767578125	2.77287890625	1.548371459960938	0.1854720458984375	2.789318603515625	1.769176025390625	0.196703369140625	2.770385009765625	1.732660400390625	0.22522314453125	2.693570556640625	1.706776245117188	0.3466279296875	2.6521357421875	1.528251831054688	0.561206787109375	2.65784375	1.398463775634766	0.363170654296875	2.667569091796875	1.344759948730469	0.281376220703125	2.64870458984375	1.332486267089844	0.1733544921875	2.653802734375	1.355653106689453	0.229077880859375	2.80461474609375	1.732531005859375	0.165633544921875	2.860026123046875	1.702472045898437	0.047054931640625	3.02784375	1.541322631835937	-0.121887939453125	2.869419189453125	1.394599365234375	-0.0174892578125	2.798622802734375	1.365951507568359	0.0558367919921875
394	13.1	2.7888642578125	1.221805511474609	0.18717236328125	2.77036669921875	1.402933471679688	0.1805062255859375	2.7731513671875	1.548484497070313	0.1852135009765625	2.789333251953125	1.769334838867187	0.19616015625	2.7705	1.732826171875	0.2247598876953125	2.69372412109375	1.70702978515625	0.3462178955078125	2.65169140625	1.528714721679687	0.5608756103515625	2.6577470703125	1.398677062988281	0.3629976806640625	2.66740966796875	1.344850463867187	0.281269775390625	2.64813427734375	1.332492156982422	0.173323974609375	2.65334521484375	1.355580688476562	0.2289744873046875	2.80461669921875	1.732671508789063	0.1651015625	2.85993212890625	1.702554443359375	0.046484130859375	3.0281044921875	1.541504760742187	-0.1222283935546875	2.87004736328125	1.394534393310547	-0.0175904541015625	2.799517578125	1.365649963378906	0.0559083251953125
395	13.133334	2.79022607421875	1.219997741699219	0.188903076171875	2.771845703125	1.401378082275391	0.1816036376953125	2.7738271484375	1.547183471679688	0.185240234375	2.787903076171875	1.768489135742187	0.196398193359375	2.76925439453125	1.731735290527344	0.224931640625	2.69332275390625	1.704073120117187	0.3467626953125	2.65050634765625	1.524956481933594	0.561134521484375	2.657801025390625	1.395102508544922	0.3627685546875	2.66878173828125	1.343372283935547	0.279693603515625	2.649406982421875	1.331444763183594	0.1715538330078125	2.6547919921875	1.358112884521484	0.22720068359375	2.803696533203125	1.731936462402344	0.165345703125	2.86164599609375	1.702428833007812	0.0476162109375	3.033550537109375	1.540201538085938	-0.116862060546875	2.873835205078125	1.391114624023438	-0.0170523681640625	2.802850830078125	1.362193634033203	0.0562142333984375
396	13.166667	2.78953173828125	1.221286712646484	0.190105712890625	2.77025146484375	1.403031280517578	0.1830966796875	2.77234130859375	1.54917236328125	0.1873731689453125	2.789195068359375	1.7708759765625	0.19748193359375	2.77033740234375	1.734377075195312	0.2264163818359375	2.69336328125	1.707249267578125	0.3481402587890625	2.6478994140625	1.527284057617188	0.5621624755859375	2.663046142578125	1.394973327636719	0.3651788330078125	2.66564794921875	1.342683898925781	0.2814871826171875	2.649721435546875	1.335667846679688	0.1720872802734375	2.654662109375	1.357541564941406	0.2287308349609375	2.804292724609375	1.733919799804688	0.1663612060546875	2.85963671875	1.701908935546875	0.0476619873046875	3.03374853515625	1.544005981445312	-0.119900634765625	2.874286865234375	1.393210235595703	-0.0208486328125	2.8043857421875	1.363148773193359	0.0533675537109375
397	13.2	2.788533447265625	1.221554504394531	0.187290283203125	2.77002001953125	1.402630706787109	0.181320068359375	2.772787109375	1.548096923828125	0.186767333984375	2.7882001953125	1.768897338867188	0.1980054931640625	2.76923876953125	1.732325805664062	0.226404052734375	2.69333349609375	1.704268432617188	0.34783642578125	2.651640869140625	1.524484008789063	0.56118017578125	2.6606689453125	1.396511474609375	0.3621875	2.668435791015625	1.343086486816406	0.2800430908203125	2.645858154296875	1.336096160888672	0.172302490234375	2.65400244140625	1.354742126464844	0.2277940673828125	2.803855712890625	1.73231787109375	0.16706640625	2.860840576171875	1.70159423828125	0.0494610595703125	3.039619140625	1.5468974609375	-0.114010009765625	2.8752353515625	1.39813818359375	-0.02272265625	2.8076591796875	1.366862030029297	0.052490234375
398	13.233334	2.788191650390625	1.222878204345703	0.1892088623046875	2.76879541015625	1.403963104248047	0.1826348876953125	2.77018505859375	1.549580688476563	0.187063720703125	2.78706396484375	1.770312622070312	0.2002799072265625	2.767814697265625	1.733593994140625	0.2283519287109375	2.691601318359375	1.704986206054687	0.3495797119140625	2.65265625	1.524943237304687	0.5634725341796875	2.65711083984375	1.394524017333984	0.3657293701171875	2.66582080078125	1.344955413818359	0.281218017578125	2.64386865234375	1.338044586181641	0.1732677001953125	2.65293212890625	1.359589813232422	0.23002880859375	2.80252099609375	1.73388037109375	0.169014404296875	2.85951416015625	1.703956665039063	0.0511051025390625	3.03524267578125	1.547218872070312	-0.1140572509765625	2.8728193359375	1.397489715576172	-0.0204552001953125	2.80426953125	1.373292083740234	0.0565640869140625
399	13.266667	2.785083984375	1.224302673339844	0.191376953125	2.768337890625	1.406075744628906	0.18481787109375	2.772209716796875	1.551978271484375	0.18948193359375	2.78831005859375	1.773322387695313	0.20202783203125	2.7694560546875	1.736505981445313	0.2304444580078125	2.69335595703125	1.703894775390625	0.3511385498046875	2.652329345703125	1.523175415039062	0.5649339599609375	2.65791943359375	1.393053283691406	0.3663685302734375	2.665248046875	1.337329803466797	0.2853680419921875	2.6490283203125	1.336888854980469	0.1759327392578125	2.6533134765625	1.358144958496094	0.22869775390625	2.803646484375	1.7367958984375	0.1706248779296875	2.86115234375	1.70643212890625	0.0527227783203125	3.040007080078125	1.547327392578125	-0.10791796875	2.874255859375	1.395371063232422	-0.0226910400390625	2.815109375	1.374669158935547	0.0629925537109375
400	13.3	2.787457763671875	1.226897064208984	0.192901123046875	2.769817626953125	1.408491027832031	0.1877177734375	2.77326953125	1.554248718261719	0.1936142578125	2.7895205078125	1.7754931640625	0.2046529541015625	2.770866455078125	1.738890319824219	0.2334080810546875	2.6947607421875	1.7097177734375	0.3548421630859375	2.652033203125	1.526466613769531	0.5658477783203125	2.66229248046875	1.393933380126953	0.3692886962890625	2.66705322265625	1.339498992919922	0.2873167724609375	2.64681201171875	1.338493591308594	0.1786427001953125	2.65389404296875	1.360158966064453	0.231989501953125	2.80461376953125	1.738792663574219	0.17339697265625	2.8601494140625	1.708020141601562	0.05477490234375	3.03915478515625	1.549489929199219	-0.105874755859375	2.875213134765625	1.396422729492187	-0.0196549072265625	2.810016845703125	1.3649404296875	0.0578680419921875
401	13.333334	2.786214111328125	1.226177154541016	0.1923914794921875	2.7694150390625	1.40745703125	0.1876444091796875	2.77382861328125	1.552840515136719	0.194128173828125	2.7868759765625	1.773769409179688	0.20583984375	2.768517578125	1.736917602539062	0.2342724609375	2.69182421875	1.705319580078125	0.354332763671875	2.65314013671875	1.524202270507812	0.5671162109375	2.6590927734375	1.392683319091797	0.37033154296875	2.6644912109375	1.340898284912109	0.28695654296875	2.645913818359375	1.338893615722656	0.1782471923828125	2.65409716796875	1.361256774902344	0.2333431396484375	2.8027197265625	1.737444763183594	0.174697021484375	2.859064453125	1.707005249023438	0.0567095947265625	3.03752001953125	1.549969421386719	-0.1048748779296875	2.87612060546875	1.395834381103516	-0.017252197265625	2.808192138671875	1.365613861083984	0.058074951171875
402	13.366667	2.78466943359375	1.226278747558594	0.1962540283203125	2.766929443359375	1.407570587158203	0.190587890625	2.77078271484375	1.55310009765625	0.1964058837890625	2.78407958984375	1.774209838867188	0.207328369140625	2.76576904296875	1.737446533203125	0.235967041015625	2.68980224609375	1.705838500976562	0.356609375	2.653048828125	1.525111572265625	0.5703264160156249	2.659021240234375	1.393185424804688	0.373615478515625	2.6643125	1.33937646484375	0.291442626953125	2.644176513671875	1.338592254638672	0.182917236328125	2.65328955078125	1.360606018066406	0.236687744140625	2.799798583984375	1.737739135742188	0.176236083984375	2.8568447265625	1.709209106445313	0.0580018310546875	3.03477734375	1.550930908203125	-0.1033048095703125	2.8770419921875	1.394202484130859	-0.013186767578125	2.8087373046875	1.361840484619141	0.061006103515625
403	13.4	2.785617919921875	1.22521826171875	0.1976644287109375	2.766373779296875	1.406137268066406	0.19194482421875	2.76902783203125	1.551513916015625	0.1979239501953125	2.78203515625	1.772223999023438	0.2115926513671875	2.7636552734375	1.7351396484375	0.239663330078125	2.68810693359375	1.70447998046875	0.3606031494140625	2.652552978515625	1.524176879882813	0.5744385986328125	2.656876953125	1.394756378173828	0.3763636474609375	2.66201904296875	1.337160003662109	0.2969337158203125	2.643714599609375	1.339491851806641	0.188239990234375	2.65144775390625	1.361980163574219	0.239006591796875	2.797911865234375	1.736194213867188	0.1801651611328125	2.85532373046875	1.710356811523438	0.0616700439453125	3.03481689453125	1.553134887695312	-0.09832617187500001	2.877125	1.395200531005859	-0.0110399169921875	2.8080537109375	1.361060791015625	0.0614473876953125
404	13.433334	2.786433837890625	1.226930297851562	0.1979273681640625	2.76678564453125	1.407705810546875	0.1931346435546875	2.7685869140625	1.552973999023437	0.199592529296875	2.78246484375	1.773563720703125	0.2117802734375	2.763904296875	1.736770690917969	0.24005322265625	2.687309326171875	1.707568969726562	0.36057275390625	2.65299560546875	1.523167663574219	0.570828125	2.658149169921875	1.397985778808594	0.370260498046875	2.66064794921875	1.337586639404297	0.292896728515625	2.6415556640625	1.336048858642578	0.1844017333984375	2.65145166015625	1.359319671630859	0.2348548583984375	2.79822998046875	1.737282897949219	0.1806424560546875	2.8553720703125	1.711427734375	0.06212646484375	3.0367939453125	1.553547729492188	-0.09465698242187499	2.873667724609375	1.3974873046875	-0.0147547607421875	2.81016455078125	1.362555480957031	0.06220263671875
405	13.466667	2.78594921875	1.225816223144531	0.1998916015625	2.764906005859375	1.406608825683594	0.194887939453125	2.7660048828125	1.55203125	0.201250244140625	2.781386962890625	1.772620483398438	0.2154271240234375	2.76282177734375	1.735638427734375	0.24353662109375	2.688537109375	1.705054809570313	0.365325927734375	2.651751220703125	1.520417358398438	0.5753271484375	2.656935302734375	1.389876678466797	0.377927734375	2.65560693359375	1.332377655029297	0.29823779296875	2.641697265625	1.334613494873047	0.1888603515625	2.649273681640625	1.357398895263672	0.24026513671875	2.796671142578125	1.736506591796875	0.1837799072265625	2.8546279296875	1.711058959960937	0.0654222412109375	3.03509033203125	1.554372924804687	-0.094157470703125	2.87053662109375	1.400574523925781	-0.0121197509765625	2.810263671875	1.367864227294922	0.0684681396484375
406	13.5	2.7833896484375	1.228205291748047	0.2051114501953125	2.76425732421875	1.409460021972656	0.2013931884765625	2.7629638671875	1.555108459472656	0.2063822021484375	2.780054443359375	1.775863647460938	0.22015869140625	2.76142822265625	1.739007141113281	0.248498291015625	2.6870146484375	1.706109313964844	0.3698143310546875	2.655857666015625	1.519799987792969	0.5797025146484375	2.65412890625	1.391576904296875	0.3803929443359375	2.65360595703125	1.333270904541016	0.3011361083984375	2.63771875	1.336451904296875	0.1919188232421875	2.64742138671875	1.35911865234375	0.2428836669921875	2.7948447265625	1.739557556152344	0.1884007568359375	2.85101904296875	1.713173034667969	0.069209716796875	3.03451513671875	1.558988647460938	-0.08996618652343751	2.87184130859375	1.40269921875	-0.0080496826171875	2.810396240234375	1.365370849609375	0.0697650146484375
407	13.533334	2.784182861328125	1.228232116699219	0.2064173583984375	2.765261962890625	1.409546813964844	0.2026180419921875	2.763923828125	1.555230102539062	0.207494873046875	2.780381103515625	1.776100952148437	0.2209517822265625	2.7616845703125	1.73924267578125	0.2492620849609375	2.686453369140625	1.706410034179688	0.3701282958984375	2.655751953125	1.519991821289063	0.5800687255859375	2.65425927734375	1.391723449707031	0.3807257080078125	2.653059814453125	1.333400543212891	0.3014625244140625	2.6393935546875	1.336906066894531	0.191930908203125	2.64763330078125	1.359488677978516	0.2428172607421875	2.79544482421875	1.739765075683594	0.1893397216796875	2.8525322265625	1.713474060058594	0.0705296630859375	3.03739453125	1.560337768554688	-0.08818798828125	2.875144775390625	1.403162780761719	-0.0069764404296875	2.81153955078125	1.366228302001953	0.0693065185546875
408	13.566667	2.785174072265625	1.227789276123047	0.2074482421875	2.76486376953125	1.408656799316406	0.2035296630859375	2.764063232421875	1.554059936523438	0.2097276611328125	2.778622314453125	1.774684387207031	0.22354833984375	2.759916015625	1.737713745117187	0.25156201171875	2.68589501953125	1.706116760253906	0.373219482421875	2.65444677734375	1.5179658203125	0.580882568359375	2.654525146484375	1.393830047607422	0.379380859375	2.652201171875	1.332274169921875	0.30282958984375	2.64105517578125	1.336432037353516	0.193213623046875	2.6453544921875	1.358845886230469	0.24142431640625	2.79430908203125	1.738555541992187	0.1921318359375	2.851587890625	1.7121533203125	0.073682861328125	3.03451953125	1.561588500976562	-0.088850341796875	2.8760166015625	1.402025299072266	-0.00604931640625	2.810183349609375	1.366159942626953	0.06860021972656249
409	13.6	2.785001708984375	1.229538970947266	0.2076956787109375	2.764560546875	1.410817596435547	0.204471435546875	2.76163818359375	1.55655908203125	0.2097022705078125	2.77995556640625	1.777197021484375	0.2265107421875	2.760931640625	1.740049072265625	0.2542760009765625	2.68558056640625	1.706863037109375	0.3750845947265625	2.655206787109375	1.518700805664063	0.5837569580078125	2.65391162109375	1.392550628662109	0.3828856201171875	2.6528486328125	1.334811798095703	0.3031158447265625	2.638767578125	1.332840270996094	0.1935267333984375	2.64408544921875	1.359847747802734	0.2447801513671875	2.79473193359375	1.7411953125	0.194333984375	2.84952734375	1.716228637695313	0.0740703125	3.0342705078125	1.563098388671875	-0.0851265869140625	2.87565380859375	1.402634674072265	-0.0027222900390625	2.80909521484375	1.368205993652344	0.07229699707031249
410	13.633334	2.78480859375	1.228752136230469	0.2107879638671875	2.7631591796875	1.409603332519531	0.2060513916015625	2.760572265625	1.555168212890625	0.2107354736328125	2.77954345703125	1.775478332519531	0.2270634765625	2.760454345703125	1.738495239257813	0.25487890625	2.68706396484375	1.706254638671875	0.376900390625	2.653337158203125	1.517510437011719	0.583998046875	2.6527880859375	1.391446838378906	0.383455810546875	2.652212890625	1.334631164550781	0.3031875	2.64039208984375	1.332039581298828	0.1934981689453125	2.64305859375	1.359256744384766	0.2450390625	2.794166015625	1.739417236328125	0.19499267578125	2.851783447265625	1.714394897460938	0.0762769775390625	3.03850048828125	1.562117004394531	-0.08069995117187501	2.876260986328125	1.402481964111328	-0.00497607421875	2.8109931640625	1.369020721435547	0.0713958740234375
411	13.666667	2.784779052734375	1.228881530761719	0.212922119140625	2.764627197265625	1.410036987304688	0.20985986328125	2.7615	1.555650634765625	0.2150272216796875	2.77846826171875	1.7762978515625	0.2305528564453125	2.75997119140625	1.739195434570312	0.2586549072265625	2.68796484375	1.708981079101562	0.3821019287109375	2.6454775390625	1.516404174804687	0.5841983642578125	2.657564208984375	1.389139099121094	0.3846353759765625	2.65459033203125	1.334377319335938	0.3029427490234375	2.6391376953125	1.327353759765625	0.19384326171875	2.64772998046875	1.356485137939453	0.247681396484375	2.79317333984375	1.740265502929688	0.1984461669921875	2.84813232421875	1.713937133789063	0.07867810058593749	3.03659423828125	1.564148681640625	-0.07888171386718749	2.874619873046875	1.403508117675781	-0.0043316650390625	2.809969482421875	1.368096801757813	0.07176232910156249
412	13.7	2.785881591796875	1.2291591796875	0.2144495849609375	2.762181640625	1.409966094970703	0.2099942626953125	2.7599208984375	1.555663452148437	0.215696533203125	2.77770068359375	1.776357055664063	0.2315552978515625	2.75906884765625	1.73925732421875	0.25962548828125	2.687205810546875	1.71316552734375	0.3841947021484375	2.64624560546875	1.518820556640625	0.5851478271484375	2.652050048828125	1.388191680908203	0.3873155517578125	2.65214306640625	1.334113922119141	0.3050440673828125	2.64107177734375	1.327718902587891	0.195307861328125	2.6473583984375	1.357330291748047	0.24953857421875	2.7922734375	1.74029833984375	0.1993702392578125	2.84987060546875	1.716831909179688	0.0801578369140625	3.038343505859375	1.56543994140625	-0.0761671142578125	2.877414794921875	1.404717529296875	0.000892822265625	2.81041162109375	1.367143890380859	0.07394201660156249
413	13.733334	2.782484375	1.229036499023437	0.2154178466796875	2.76095166015625	1.410208984375	0.211885009765625	2.7606435546875	1.555944580078125	0.2184849853515625	2.77760693359375	1.776915588378906	0.2325257568359375	2.75911767578125	1.739963684082031	0.260919189453125	2.686265625	1.708246459960937	0.383664794921875	2.65182421875	1.516543029785156	0.588501220703125	2.655787109375	1.394520446777344	0.38509130859375	2.65269775390625	1.332680725097656	0.308493896484375	2.6404033203125	1.327876159667969	0.1987615966796875	2.64706103515625	1.355916778564453	0.248471923828125	2.7923095703125	1.740633483886719	0.2006199951171875	2.84838427734375	1.715471313476562	0.0809671630859375	3.040412353515625	1.566460266113281	-0.073522216796875	2.877485595703125	1.402842163085938	-0.0072000732421875	2.81345654296875	1.367824981689453	0.06974523925781249
414	13.766667	2.78333740234375	1.227448699951172	0.2152103271484375	2.7607138671875	1.408495056152344	0.2121451416015625	2.76073388671875	1.554169799804688	0.2199552001953125	2.7783818359375	1.775125732421875	0.2333402099609375	2.759764892578125	1.738317504882812	0.261836181640625	2.686311279296875	1.712856079101563	0.385673828125	2.65133984375	1.519594848632813	0.5889470214843751	2.657792724609375	1.394535797119141	0.38745703125	2.655720703125	1.332027770996094	0.311370361328125	2.64279931640625	1.326988372802734	0.2017222900390625	2.6496591796875	1.355037536621094	0.25114892578125	2.79298486328125	1.73870263671875	0.2015506591796875	2.849330322265625	1.714904663085937	0.0817471923828125	3.039613525390625	1.563360473632812	-0.0724315185546875	2.876091552734375	1.403086364746094	0.0002752685546875	2.811658203125	1.365776306152344	0.07579077148437501
415	13.8	2.7822451171875	1.227387878417969	0.21438671875	2.761306396484375	1.408364166259766	0.211359375	2.7622919921875	1.553830688476562	0.21893603515625	2.777704345703125	1.774598510742188	0.2327056884765625	2.759757080078125	1.7375810546875	0.26122900390625	2.68903857421875	1.707229614257812	0.385300048828125	2.655281494140625	1.515076171875	0.58924365234375	2.657141357421875	1.391970611572266	0.38687255859375	2.65433837890625	1.331255035400391	0.309557373046875	2.641939453125	1.326627655029297	0.1999962158203125	2.647267333984375	1.355163818359375	0.2498218994140625	2.79238525390625	1.738463623046875	0.20074267578125	2.848671142578125	1.71421240234375	0.08122705078125	3.03940771484375	1.565200439453125	-0.074056396484375	2.876828857421875	1.404460601806641	-0.0014422607421875	2.812808349609375	1.365801910400391	0.07352246093750001
416	13.833334	2.783675048828125	1.228182312011719	0.21602197265625	2.76320751953125	1.409493560791016	0.21258203125	2.762361328125	1.555260986328125	0.2186494140625	2.7797822265625	1.776137817382812	0.2338253173828125	2.76097119140625	1.739103881835937	0.261905517578125	2.68718212890625	1.707768249511719	0.384201171875	2.65568359375	1.514990783691406	0.588531494140625	2.66011669921875	1.390995178222656	0.3863076171875	2.65288134765625	1.334083312988281	0.306239013671875	2.6400888671875	1.326383819580078	0.196720703125	2.64888232421875	1.355351318359375	0.24958935546875	2.7946455078125	1.739958923339844	0.2018707275390625	2.8516015625	1.715180908203125	0.08254345703125	3.03939208984375	1.561891662597656	-0.0730052490234375	2.87401708984375	1.402461242675781	-0.00260546875	2.81102734375	1.366607940673828	0.07482177734375001
417	13.866667	2.78328173828125	1.227747344970703	0.2148726806640625	2.765193359375	1.409345001220703	0.2131966552734375	2.764909423828125	1.555089172363281	0.2200001220703125	2.780912109375	1.776136291503906	0.234395751953125	2.762478515625	1.739065124511719	0.2626805419921875	2.6889453125	1.708109313964844	0.3852354736328125	2.652856201171875	1.515782592773438	0.5892501220703125	2.65783837890625	1.388460876464844	0.3891031494140625	2.655828125	1.333087768554688	0.3076595458984375	2.64261083984375	1.326249603271484	0.1981292724609375	2.649285400390625	1.354434173583984	0.251913330078125	2.795873291015625	1.739954162597656	0.2024866943359375	2.85203955078125	1.714994384765625	0.08281616210937499	3.039814697265625	1.563640625	-0.0746605224609375	2.877220703125	1.403008453369141	-0.00057080078125	2.811311767578125	1.365798980712891	0.07373046875
418	13.9	2.7834208984375	1.227060913085938	0.213604248046875	2.7647333984375	1.408613250732422	0.2116744384765625	2.764494140625	1.554372192382813	0.2184649658203125	2.78229736328125	1.775255798339844	0.233571044921875	2.76373193359375	1.738221984863281	0.261827392578125	2.69030078125	1.706413940429687	0.38424169921875	2.654647705078125	1.514420715332031	0.588684814453125	2.6590380859375	1.388307006835938	0.387733642578125	2.65534619140625	1.332640655517578	0.3065380859375	2.64288916015625	1.326254791259766	0.1968802490234375	2.651180908203125	1.358816192626953	0.24951953125	2.79680029296875	1.739072082519531	0.201445556640625	2.85222119140625	1.713778686523437	0.08148291015625	3.04076708984375	1.56170166015625	-0.07441918945312501	2.87641015625	1.401807067871094	-0.002583251953125	2.81120751953125	1.365009246826172	0.0725562744140625
419	13.933334	2.783947509765625	1.226723388671875	0.2135052490234375	2.76500146484375	1.407951782226562	0.2110262451171875	2.766447265625	1.553447998046875	0.2183253173828125	2.783173583984375	1.774101501464844	0.2328482666015625	2.764619873046875	1.737131408691406	0.26105517578125	2.6903369140625	1.707396484375	0.383199951171875	2.65305419921875	1.515789672851563	0.587095947265625	2.65999365234375	1.3914072265625	0.3855810546875	2.66321826171875	1.334509246826172	0.305414794921875	2.64385107421875	1.326173034667969	0.1970750732421875	2.653447265625	1.355402465820313	0.249912109375	2.798011962890625	1.737941772460938	0.2009755859375	2.8538427734375	1.713459777832031	0.0812734375	3.039612548828125	1.559665771484375	-0.0754326171875	2.872793212890625	1.403108062744141	-0.003194580078125	2.809611328125	1.365568939208984	0.07305932617187499
420	13.966667	2.78367578125	1.224842010498047	0.215190673828125	2.766792724609375	1.406019836425781	0.212869384765625	2.770943359375	1.551225219726562	0.220820068359375	2.781567626953125	1.772088134765625	0.23297265625	2.76389453125	1.734988037109375	0.26144873046875	2.6905166015625	1.701000610351562	0.382784423828125	2.660524169921875	1.510476104736328	0.588343017578125	2.6632138671875	1.392258056640625	0.3834345703125	2.65917236328125	1.330638519287109	0.307053955078125	2.64396240234375	1.326035369873047	0.19798828125	2.65558984375	1.358280914306641	0.2468779296875	2.79753759765625	1.73605126953125	0.2016239013671875	2.85504931640625	1.712511108398437	0.082742919921875	3.039150390625	1.559356567382812	-0.0758092041015625	2.87402099609375	1.402598937988281	-0.0012744140625	2.80996337890625	1.367189788818359	0.07506176757812499
421	14	2.78453857421875	1.226323089599609	0.21333447265625	2.7686015625	1.407871246337891	0.2117496337890625	2.77046142578125	1.553388671875	0.2188553466796875	2.782822509765625	1.77432861328125	0.23376806640625	2.7649013671875	1.736954223632813	0.2618607177734375	2.6904697265625	1.701432739257812	0.3823785400390625	2.660760986328125	1.5124921875	0.5900155029296875	2.65995361328125	1.390769165039063	0.3867357177734375	2.6587373046875	1.332537719726562	0.3074627685546875	2.64333447265625	1.326249572753906	0.1983389892578125	2.651900634765625	1.358335632324219	0.2495123291015625	2.798470703125	1.738512084960937	0.2018861083984375	2.853892333984375	1.713279296875	0.08213305664062499	3.043107177734375	1.56163720703125	-0.0725953369140625	2.8769443359375	1.403512847900391	-0.00219091796875	2.811508056640625	1.367615936279297	0.072961181640625
422	14.033334	2.785557373046875	1.226941802978516	0.2128970947265625	2.76826171875	1.408128265380859	0.2097210693359375	2.77231005859375	1.553380859375	0.2177431640625	2.7848359375	1.773968322753906	0.2337957763671875	2.766477783203125	1.736546691894531	0.261434326171875	2.6907763671875	1.700315734863281	0.380734375	2.6610869140625	1.513061340332031	0.589445556640625	2.662308349609375	1.391579833984375	0.386349853515625	2.660640869140625	1.333884033203125	0.306837890625	2.64524267578125	1.3282587890625	0.1978096923828125	2.6536943359375	1.359463806152344	0.249176025390625	2.800847900390625	1.738307495117188	0.2020142822265625	2.85871435546875	1.714828125	0.0832432861328125	3.04262890625	1.559346923828125	-0.07342138671875	2.880397216796875	1.398553649902344	-0.0008917236328125	2.813311279296875	1.364207275390625	0.073348388671875
423	14.066667	2.78514794921875	1.226365844726562	0.2132578125	2.769169921875	1.407918670654297	0.2110162353515625	2.7718447265625	1.55343212890625	0.2181875	2.78437109375	1.7743427734375	0.23365966796875	2.766098388671875	1.736937866210937	0.2614913330078125	2.69068212890625	1.700329833984375	0.3810826416015625	2.6616884765625	1.51234033203125	0.5897137451171875	2.66259716796875	1.393165130615234	0.3849073486328125	2.6630751953125	1.33186328125	0.3079654541015625	2.64688818359375	1.327405242919922	0.19885595703125	2.65643408203125	1.359582305908203	0.2479490966796875	2.800303955078125	1.738561645507812	0.20187255859375	2.856876953125	1.713426147460937	0.082626220703125	3.04722607421875	1.561730590820313	-0.0706964111328125	2.884606689453125	1.398635711669922	-0.003356689453125	2.8155986328125	1.364550537109375	0.069418701171875
424	14.1	2.78498486328125	1.227643157958984	0.2126212158203125	2.76808984375	1.409202728271484	0.209360107421875	2.7725419921875	1.55472509765625	0.2171451416015625	2.786125	1.775584228515625	0.2342071533203125	2.76780810546875	1.738031982421875	0.26186279296875	2.693135009765625	1.701383666992188	0.382009521484375	2.6614375	1.512812377929687	0.589940673828125	2.659597412109375	1.392377014160156	0.38572119140625	2.66174560546875	1.332774017333984	0.307412841796875	2.64432080078125	1.327480987548828	0.198467041015625	2.65312548828125	1.359142883300781	0.2487158203125	2.8017587890625	1.73995068359375	0.202061767578125	2.858188720703125	1.715652221679687	0.08248754882812501	3.044797119140625	1.560207641601562	-0.0719844970703125	2.88066650390625	1.397854125976562	-0.006042236328125	2.816435791015625	1.365859069824219	0.071956787109375
425	14.133334	2.784812744140625	1.226822235107422	0.212529052734375	2.76866259765625	1.408467224121094	0.2087813720703125	2.772135498046875	1.554095031738281	0.2154107666015625	2.78636572265625	1.774967651367187	0.232193603515625	2.76759423828125	1.737534973144531	0.259718994140625	2.690882080078125	1.700610900878906	0.378515380859375	2.65856396484375	1.515356262207031	0.58936865234375	2.66058642578125	1.392992492675781	0.386259521484375	2.6609794921875	1.334473602294922	0.30709130859375	2.644982666015625	1.328473724365234	0.1979468994140625	2.6533857421875	1.360467956542969	0.248983642578125	2.8022265625	1.739205810546875	0.200290771484375	2.8609140625	1.715348571777344	0.0816961669921875	3.04891845703125	1.561159118652344	-0.0724197998046875	2.88572265625	1.399179077148438	-0.0031917724609375	2.8200908203125	1.367119262695312	0.07362646484375
426	14.166667	2.7867578125	1.226576690673828	0.2136463623046875	2.769207275390625	1.407620452880859	0.2096236572265625	2.772869140625	1.55283837890625	0.216972412109375	2.7827177734375	1.773527770996094	0.231744873046875	2.7648056640625	1.736068603515625	0.259574462890625	2.691986328125	1.699519592285156	0.38046240234375	2.66199951171875	1.514152893066406	0.590600341796875	2.66108154296875	1.392468322753906	0.38777734375	2.662759765625	1.333501190185547	0.30927197265625	2.6453935546875	1.328503204345703	0.200570556640625	2.65312451171875	1.3594326171875	0.250856689453125	2.7991689453125	1.737899169921875	0.200197021484375	2.85982470703125	1.714738342285156	0.082847412109375	3.04574951171875	1.561303283691406	-0.0731689453125	2.8846015625	1.398333343505859	-0.0035797119140625	2.82115869140625	1.365978637695312	0.074571533203125
427	14.2	2.787244140625	1.226345611572266	0.2132645263671875	2.770091796875	1.407278503417969	0.209793701171875	2.77565234375	1.552261535644531	0.2180086669921875	2.78453857421875	1.772821350097656	0.2324117431640625	2.766802734375	1.735363159179688	0.2602767333984375	2.691125244140625	1.702859924316406	0.3804078369140625	2.662389892578125	1.515592224121094	0.5886956787109375	2.664914794921875	1.393548950195312	0.3863443603515625	2.663426513671875	1.333184509277344	0.3090140380859375	2.64669921875	1.328004577636719	0.2003189697265625	2.65818994140625	1.360672149658203	0.249966796875	2.801130859375	1.737244323730469	0.2009500732421875	2.85822900390625	1.715338684082031	0.081723876953125	3.04720361328125	1.561810913085937	-0.0700145263671875	2.88558984375	1.399185791015625	-0.0014300537109375	2.8186474609375	1.367095703125	0.0737281494140625
428	14.233334	2.790591796875	1.228453643798828	0.2115025634765625	2.7723076171875	1.409778350830078	0.209287841796875	2.77561669921875	1.555173461914062	0.218208984375	2.78654443359375	1.776266357421875	0.2320140380859375	2.768714599609375	1.738929321289063	0.26021630859375	2.6950986328125	1.704710815429687	0.38161279296875	2.658787353515625	1.512448120117188	0.585119384765625	2.66385009765625	1.388904205322266	0.382995849609375	2.6604658203125	1.333714172363281	0.301634521484375	2.64770654296875	1.328142791748047	0.192128662109375	2.656560791015625	1.357036926269531	0.245708984375	2.80257080078125	1.740379272460937	0.2003985595703125	2.859833984375	1.715895874023437	0.08135485839843749	3.04992822265625	1.559436889648437	-0.0673974609375	2.8840830078125	1.399743835449219	0.0001787109375	2.8182138671875	1.361542327880859	0.07380468749999999
429	14.266667	2.78872998046875	1.228379577636719	0.21198095703125	2.771357421875	1.409494476318359	0.2092191162109375	2.7753359375	1.5546669921875	0.217689208984375	2.786250732421875	1.775400390625	0.23157958984375	2.76803369140625	1.738143920898438	0.259498046875	2.69301953125	1.7031376953125	0.3795263671875	2.661205078125	1.513166137695312	0.585300537109375	2.662078125	1.389543731689453	0.3836064453125	2.66270556640625	1.333105072021484	0.303229248046875	2.648183837890625	1.328362579345703	0.19408154296875	2.6556552734375	1.356020751953125	0.246786376953125	2.8026494140625	1.739550415039063	0.2002421875	2.86097216796875	1.714171264648437	0.0821458740234375	3.0498779296875	1.559846435546875	-0.069436279296875	2.88551171875	1.400558013916016	0.0012769775390625	2.81811181640625	1.363310394287109	0.07375488281250001
430	14.3	2.79052197265625	1.227632934570313	0.212933837890625	2.77255029296875	1.408719482421875	0.2097996826171875	2.7761455078125	1.553953552246094	0.2178724365234375	2.78729931640625	1.774643981933594	0.2329093017578125	2.769232421875	1.737238708496094	0.2607435302734375	2.69697705078125	1.702876525878906	0.3826710205078125	2.66222314453125	1.511940490722656	0.5871495361328125	2.664806884765625	1.389979064941406	0.3844068603515625	2.664949462890625	1.334854400634766	0.3030972900390625	2.647763671875	1.32846923828125	0.1943990478515625	2.658893310546875	1.36012109375	0.2476781005859375	2.80347705078125	1.738949523925781	0.2012652587890625	2.862646728515625	1.713470397949219	0.0835821533203125	3.052546630859375	1.560235229492188	-0.067971435546875	2.8891572265625	1.400578887939453	0.004320556640625	2.8193115234375	1.362806793212891	0.07419433593749999
431	14.333334	2.791079833984375	1.227788360595703	0.212774169921875	2.7733388671875	1.408995239257812	0.2098719482421875	2.777083740234375	1.554275329589844	0.2183817138671875	2.787544921875	1.775097290039062	0.23365478515625	2.76924609375	1.737615844726562	0.26128076171875	2.695303466796875	1.702681518554688	0.382118408203125	2.66125439453125	1.511583129882812	0.586762939453125	2.663566162109375	1.388890380859375	0.38431689453125	2.664177001953125	1.333745483398437	0.302962158203125	2.64790380859375	1.328318176269531	0.1940146484375	2.658895263671875	1.360170959472656	0.247221923828125	2.80417138671875	1.739438842773438	0.202161865234375	2.863885009765625	1.715309753417969	0.0843905029296875	3.050591064453125	1.561550598144531	-0.0708349609375	2.88846826171875	1.400666839599609	0.0019920654296875	2.820236328125	1.362737457275391	0.073439453125
432	14.366667	2.792375	1.226767639160156	0.214406005859375	2.775024169921875	1.407870574951172	0.21107763671875	2.779047119140625	1.553060546875	0.2191558837890625	2.7884638671875	1.773832580566406	0.23343701171875	2.770470703125	1.736407287597656	0.26127197265625	2.697478515625	1.70253466796875	0.382858154296875	2.662449951171875	1.51145068359375	0.587065185546875	2.664056640625	1.388950866699219	0.3846982421875	2.6664580078125	1.332548492431641	0.30433203125	2.6501689453125	1.326974029541016	0.1954765625	2.659296630859375	1.355899810791016	0.2482642822265625	2.80513330078125	1.738148803710938	0.2020548095703125	2.86444580078125	1.714204345703125	0.08415576171875	3.05110009765625	1.561404663085938	-0.0716873779296875	2.8908125	1.400089263916016	0.00362548828125	2.82167919921875	1.361277648925781	0.0736024169921875
433	14.4	2.79289208984375	1.226675598144531	0.2127337646484375	2.77446923828125	1.407912567138672	0.2089876708984375	2.7774755859375	1.553331604003906	0.216944091796875	2.78883544921875	1.77432177734375	0.2310948486328125	2.7704736328125	1.73702490234375	0.2589835205078125	2.696689453125	1.702316589355469	0.3800924072265625	2.661102294921875	1.5128046875	0.5861866455078125	2.6677666015625	1.389698577880859	0.3839161376953125	2.6653203125	1.332916229248047	0.3036558837890625	2.65115478515625	1.326878326416016	0.1943773193359375	2.65980810546875	1.355224334716797	0.2472584228515625	2.80523193359375	1.73842236328125	0.199705322265625	2.86531005859375	1.713993103027344	0.08208642578125	3.05384130859375	1.560593933105469	-0.07161218261718751	2.891643310546875	1.401075653076172	0.0044681396484375	2.821838134765625	1.361438171386719	0.073526123046875
434	14.433334	2.7936826171875	1.227215850830078	0.214207763671875	2.77636181640625	1.408517944335937	0.21111669921875	2.78033740234375	1.553841186523437	0.2195694580078125	2.79015478515625	1.774960754394531	0.2316424560546875	2.7719873046875	1.737816711425781	0.2598333740234375	2.695447021484375	1.703945068359375	0.3794049072265625	2.65671044921875	1.516129089355469	0.5863646240234375	2.66878466796875	1.389647918701172	0.3865260009765625	2.665826171875	1.335098754882813	0.3047845458984375	2.6509765625	1.328505157470703	0.1956630859375	2.6594345703125	1.360925964355469	0.24872021484375	2.806864501953125	1.738889099121094	0.2006427001953125	2.8658623046875	1.713335205078125	0.0827630615234375	3.053072021484375	1.561007080078125	-0.073431884765625	2.89089404296875	1.402366516113281	0.0042783203125	2.82184765625	1.36259228515625	0.0739681396484375
435	14.466667	2.79373291015625	1.227184967041016	0.2141214599609375	2.775674560546875	1.408599853515625	0.2107183837890625	2.7791611328125	1.55411328125	0.2187137451171875	2.790064697265625	1.775339599609375	0.2320633544921875	2.7717509765625	1.738080810546875	0.260100341796875	2.69676171875	1.704619873046875	0.380948974609375	2.65900146484375	1.515300048828125	0.587116943359375	2.66568994140625	1.393538940429687	0.383831787109375	2.66589208984375	1.333589508056641	0.30577978515625	2.651611572265625	1.327970245361328	0.1964119873046875	2.659475830078125	1.359870697021484	0.24660205078125	2.80656494140625	1.739331909179687	0.2007926025390625	2.86608642578125	1.713470336914062	0.08308447265625001	3.05344287109375	1.559450561523438	-0.0718201904296875	2.89207470703125	1.398719573974609	0.004027587890625	2.82111279296875	1.362957855224609	0.0741337890625
436	14.5	2.792677978515625	1.22840478515625	0.2148427734375	2.7748369140625	1.409956756591797	0.2114881591796875	2.7783173828125	1.555557067871094	0.219565673828125	2.78973876953125	1.776857116699219	0.233555908203125	2.7715615234375	1.739517395019531	0.261630126953125	2.69685546875	1.703289428710937	0.3819658203125	2.66035791015625	1.514100830078125	0.58872314453125	2.66604736328125	1.393455993652344	0.384571044921875	2.66631591796875	1.334309417724609	0.30583154296875	2.65148486328125	1.328507629394531	0.1964766845703125	2.65971630859375	1.360516174316406	0.247228515625	2.80594140625	1.740898803710937	0.20202294921875	2.86419140625	1.715764587402344	0.08342834472656251	3.05349609375	1.562854675292969	-0.07053930664062499	2.89164599609375	1.402014862060547	0.0045218505859375	2.82264892578125	1.362301940917969	0.0745628662109375
437	14.533334	2.7929560546875	1.227968231201172	0.214505859375	2.775467041015625	1.409485321044922	0.21158837890625	2.779483154296875	1.554989013671875	0.2200494384765625	2.788771484375	1.776314086914062	0.23374609375	2.7707333984375	1.73887060546875	0.261734375	2.69644384765625	1.702687622070313	0.382266845703125	2.6603837890625	1.513425659179688	0.588872314453125	2.6662177734375	1.392931457519531	0.38475048828125	2.66526611328125	1.334633666992187	0.30543701171875	2.6520751953125	1.328857757568359	0.19591748046875	2.659043212890625	1.364923126220703	0.246106689453125	2.80553173828125	1.740469604492187	0.20240966796875	2.865814697265625	1.716350830078125	0.084687255859375	3.056999755859375	1.564038208007812	-0.0673116455078125	2.897056640625	1.400687683105469	0.006076416015625	2.82496875	1.3627939453125	0.07391040039062501
438	14.566667	2.79361865234375	1.228651916503906	0.215640380859375	2.775140625	1.410133819580078	0.2128651123046875	2.7780546875	1.555701782226563	0.221498779296875	2.787570556640625	1.77704931640625	0.23584912109375	2.7694013671875	1.73953662109375	0.26368896484375	2.6948115234375	1.704627075195313	0.38447021484375	2.6593134765625	1.512803588867187	0.58892724609375	2.66394287109375	1.393187622070313	0.384167724609375	2.665134765625	1.334298522949219	0.305255126953125	2.65091650390625	1.328543182373047	0.195826416015625	2.658552734375	1.360897644042969	0.2466455078125	2.80438330078125	1.74126123046875	0.204449462890625	2.86436767578125	1.717685424804688	0.0864139404296875	3.05381884765625	1.565336669921875	-0.067882080078125	2.893833984375	1.401839263916016	0.0053465576171875	2.82294775390625	1.363826446533203	0.07442382812499999
439	14.6	2.794065185546875	1.230009094238281	0.2136177978515625	2.77510302734375	1.411406188964844	0.210126708984375	2.7775703125	1.557009643554688	0.2179635009765625	2.79118701171875	1.777979248046875	0.2342764892578125	2.772455810546875	1.740555541992188	0.2618511962890625	2.69613818359375	1.705780456542969	0.3815653076171875	2.66225048828125	1.514263549804687	0.5865343017578125	2.665648193359375	1.392069976806641	0.3833121337890625	2.662688232421875	1.336029357910156	0.3024119873046875	2.650672119140625	1.329474517822266	0.192778076171875	2.65890869140625	1.361869750976562	0.2453492431640625	2.807208984375	1.742183715820313	0.2024844970703125	2.8644482421875	1.718720825195313	0.08308984375	3.052760009765625	1.564122619628906	-0.07029516601562499	2.891908447265625	1.402299621582031	0.0046380615234375	2.8222705078125	1.364038848876953	0.0748193359375
440	14.633334	2.793561279296875	1.229436340332031	0.21502880859375	2.77442431640625	1.411054168701172	0.2113046875	2.776791015625	1.556843139648437	0.2193275146484375	2.789191162109375	1.778231323242188	0.2349366455078125	2.77030908203125	1.740776245117188	0.2624871826171875	2.69426611328125	1.704292602539062	0.3821043701171875	2.657292724609375	1.514043823242187	0.5882357177734375	2.663856689453125	1.39400634765625	0.3834444580078125	2.66334814453125	1.334286468505859	0.3050020751953125	2.6523759765625	1.329066741943359	0.19503955078125	2.658499755859375	1.360962982177734	0.2453695068359375	2.805755859375	1.742341552734375	0.2034232177734375	2.8660947265625	1.716024047851562	0.085964599609375	3.060287109375	1.562914428710938	-0.0622113037109375	2.894103759765625	1.402308807373047	0.004250732421875	2.82449951171875	1.362992431640625	0.0740938720703125
441	14.666667	2.79297607421875	1.229359100341797	0.2147015380859375	2.77426904296875	1.411029449462891	0.2108385009765625	2.77658935546875	1.55685400390625	0.2183673095703125	2.7898876953125	1.778132690429687	0.234944580078125	2.770763671875	1.740641357421875	0.262283203125	2.6929619140625	1.703411743164063	0.380542724609375	2.656963134765625	1.51369384765625	0.58735693359375	2.6630673828125	1.393548370361328	0.382598876953125	2.665470703125	1.334654388427734	0.303562255859375	2.64988134765625	1.328401702880859	0.1942064208984375	2.657441650390625	1.360409149169922	0.245197998046875	2.80639306640625	1.742302856445312	0.2033275146484375	2.86624072265625	1.716142211914062	0.08557397460937501	3.05882568359375	1.562406494140625	-0.064076171875	2.89558837890625	1.400625732421875	0.0067432861328125	2.823817626953125	1.364286407470703	0.076013427734375
442	14.7	2.794681640625	1.227765380859375	0.21615869140625	2.7757255859375	1.409287292480469	0.212580810546875	2.778474609375	1.554968505859375	0.2207340087890625	2.7878134765625	1.776375610351562	0.2361749267578125	2.76925048828125	1.738724670410156	0.2636163330078125	2.69202197265625	1.701137268066406	0.3820113525390625	2.656657958984375	1.511934204101562	0.5891356201171875	2.66206689453125	1.391249633789063	0.3848682861328125	2.6650078125	1.332711517333984	0.3056715087890625	2.652482421875	1.328700012207031	0.1958958740234375	2.65988330078125	1.359511474609375	0.2471619873046875	2.805063720703125	1.740700561523437	0.2048382568359375	2.86621923828125	1.714801086425781	0.08780871582031249	3.0586904296875	1.561581909179687	-0.0621292724609375	2.894640380859375	1.399545776367187	0.0055899658203125	2.8237001953125	1.362664001464844	0.07531359863281251
443	14.733334	2.79416943359375	1.228034362792969	0.216268798828125	2.7758359375	1.408909515380859	0.2124122314453125	2.77869970703125	1.554033752441406	0.22044140625	2.788443359375	1.774595275878906	0.2354739990234375	2.7698818359375	1.7371689453125	0.2628724365234375	2.6941474609375	1.70185205078125	0.3822349853515625	2.657362060546875	1.512613159179688	0.5875911865234374	2.663232666015625	1.393372100830078	0.3835462646484375	2.66412939453125	1.334799407958984	0.3047967529296875	2.65255126953125	1.329235321044922	0.1954122314453125	2.65942529296875	1.361020202636719	0.2463231201171875	2.80555126953125	1.738974304199219	0.204310791015625	2.866573486328125	1.714801818847656	0.0874359130859375	3.0592998046875	1.563613159179687	-0.0621121826171875	2.89756689453125	1.402037048339844	0.0089278564453125	2.82547216796875	1.3633828125	0.0758314208984375
444	14.766667	2.7950361328125	1.228610076904297	0.2163880615234375	2.775976806640625	1.409427673339844	0.2112274169921875	2.77841845703125	1.554668029785156	0.217905029296875	2.78930078125	1.775070495605469	0.2352100830078125	2.77031689453125	1.73747119140625	0.262102294921875	2.69282080078125	1.702903747558594	0.380598876953125	2.65876708984375	1.5139423828125	0.586786376953125	2.6647998046875	1.39147607421875	0.384589599609375	2.66454833984375	1.333994171142578	0.30500244140625	2.6525546875	1.330234680175781	0.1955556640625	2.660998046875	1.362208160400391	0.246853759765625	2.806445068359375	1.73965283203125	0.203813720703125	2.86792138671875	1.716614074707031	0.0869056396484375	3.05745703125	1.56299462890625	-0.0643837890625	2.89603662109375	1.401291717529297	0.0072972412109375	2.824359375	1.364767944335938	0.075870849609375
445	14.8	2.79374609375	1.227183013916016	0.215602294921875	2.77501806640625	1.408892730712891	0.212240234375	2.77778076171875	1.554695434570312	0.2204962158203125	2.787811767578125	1.776248779296875	0.23619140625	2.76921142578125	1.738584594726563	0.263669677734375	2.690976318359375	1.701270385742188	0.38164697265625	2.65571337890625	1.513075927734375	0.59004052734375	2.663601318359375	1.391876983642578	0.38591796875	2.6659267578125	1.3336181640625	0.306388671875	2.652630615234375	1.328539337158203	0.196650634765625	2.658062255859375	1.360298034667969	0.24766650390625	2.80487548828125	1.740531860351562	0.2047293701171875	2.8643935546875	1.714810302734375	0.0866859130859375	3.056565673828125	1.561728149414062	-0.06425512695312501	2.894144775390625	1.397473846435547	0.0027882080078125	2.82531494140625	1.368158050537109	0.07813293457031251
446	14.833334	2.793116455078125	1.229459594726563	0.2168648681640625	2.77355908203125	1.410761810302734	0.213381591796875	2.77528857421875	1.55632958984375	0.2215986328125	2.787845703125	1.777385620117188	0.2370472412109375	2.7688857421875	1.740026123046875	0.2645369873046875	2.691166259765625	1.703899169921875	0.3829102783203125	2.654829345703125	1.512606201171875	0.5876011962890625	2.662267333984375	1.391863006591797	0.3836690673828125	2.6667216796875	1.333603210449219	0.3044432373046875	2.64954931640625	1.330163330078125	0.1953746337890625	2.658017822265625	1.361288238525391	0.2461280517578125	2.8044306640625	1.741509643554688	0.2056510009765625	2.86470703125	1.716647583007813	0.088074462890625	3.05441552734375	1.56118115234375	-0.0625946044921875	2.891454345703125	1.397938232421875	0.0041160888671875	2.82545458984375	1.364333282470703	0.07994189453125
447	14.866667	2.794228515625	1.228500946044922	0.2173426513671875	2.775028564453125	1.410031951904297	0.2125689697265625	2.777298828125	1.555822326660156	0.2197479248046875	2.78929248046875	1.777215026855469	0.2346356201171875	2.77059619140625	1.739816223144531	0.2623609619140625	2.69383154296875	1.703218505859375	0.3814271240234375	2.656765625	1.511400573730469	0.5859635009765625	2.662322509765625	1.387517608642578	0.3835296630859375	2.6631044921875	1.329800109863281	0.3036414794921875	2.652689697265625	1.328268005371094	0.19354541015625	2.65577001953125	1.359062744140625	0.243943115234375	2.80581005859375	1.741275085449219	0.2031795654296875	2.86515673828125	1.715742065429688	0.0850904541015625	3.05544140625	1.560234130859375	-0.06546826171875	2.8926484375	1.397693023681641	0.004331787109375	2.8239599609375	1.362780975341797	0.077302978515625
448	14.9	2.79547412109375	1.228355529785156	0.2172615966796875	2.77653857421875	1.409812622070312	0.212408935546875	2.77866015625	1.555533142089844	0.2194395751953125	2.79068701171875	1.776799682617187	0.23437939453125	2.77184619140625	1.739430419921875	0.26199755859375	2.695666748046875	1.704541748046875	0.381852294921875	2.6566416015625	1.511949096679687	0.585080322265625	2.661841796875	1.388345031738281	0.3826171875	2.665001220703125	1.331008605957031	0.302578857421875	2.652427490234375	1.329165222167969	0.1927734375	2.658788818359375	1.359822143554688	0.2440126953125	2.80733056640625	1.740870910644531	0.2030208740234375	2.86726953125	1.71528369140625	0.0853265380859375	3.05881640625	1.560158142089844	-0.06371984863281251	2.897021484375	1.396891418457031	0.0062578125	2.82578515625	1.363472778320312	0.07737878417968749
449	14.933334	2.795348388671875	1.227910278320312	0.216855712890625	2.776425537109375	1.409746917724609	0.2120135498046875	2.77840625	1.555788024902344	0.218663818359375	2.790199462890625	1.777545593261719	0.2333079833984375	2.77154248046875	1.740102355957031	0.26113720703125	2.695388916015625	1.703101745605469	0.38074267578125	2.657421142578125	1.511263916015625	0.5856875	2.662985595703125	1.391660461425781	0.380280029296875	2.66469580078125	1.329179016113281	0.3038818359375	2.655837890625	1.328668243408203	0.1934718017578125	2.6585126953125	1.358777465820312	0.24109228515625	2.806748046875	1.741532592773438	0.2018284912109375	2.8665185546875	1.714859375	0.0839730224609375	3.0599150390625	1.558978759765625	-0.06302978515625	2.8943662109375	1.397220458984375	0.003274658203125	2.82468310546875	1.361291229248047	0.075033203125
450	14.966667	2.79462451171875	1.228866760253906	0.2155355224609375	2.77701708984375	1.410629760742188	0.211763916015625	2.777725341796875	1.556513427734375	0.2180816650390625	2.790991943359375	1.77781494140625	0.234055419921875	2.771704833984375	1.74041650390625	0.261397216796875	2.693144775390625	1.704258361816406	0.37946875	2.655759765625	1.513437133789063	0.5849775390625001	2.662044677734375	1.391646881103516	0.38122802734375	2.66467236328125	1.331485412597656	0.303171875	2.65596044921875	1.329073638916016	0.1929151611328125	2.6579912109375	1.360309539794922	0.2420185546875	2.807664306640625	1.741887878417969	0.2026455078125	2.86710888671875	1.715275573730469	0.08480505371093749	3.05891162109375	1.560927185058594	-0.06516162109375	2.89829345703125	1.396777221679687	0.006109619140625	2.825022216796875	1.363055023193359	0.07511474609375
451	15	2.79520263671875	1.228819274902344	0.215939208984375	2.77731640625	1.410742279052734	0.2127921142578125	2.77814990234375	1.556745483398438	0.2195390625	2.78988671875	1.778426147460938	0.234368896484375	2.771147705078125	1.740974609375	0.26210400390625	2.69457373046875	1.703666748046875	0.381290771484375	2.65794482421875	1.510960723876953	0.585544921875	2.66383203125	1.386998138427734	0.382831787109375	2.666064697265625	1.329336517333984	0.302783203125	2.65326220703125	1.327861755371094	0.19280322265625	2.65837353515625	1.359102508544922	0.243489501953125	2.806531982421875	1.742446044921875	0.2029273681640625	2.86586181640625	1.715356811523438	0.08499072265625	3.05732177734375	1.5606279296875	-0.0655498046875	2.89540087890625	1.396648406982422	0.0039178466796875	2.82436865234375	1.361765899658203	0.0748173828125
452	15.033334	2.7957958984375	1.2289423828125	0.217178955078125	2.77705224609375	1.410541290283203	0.2132164306640625	2.77687548828125	1.556408142089844	0.2190909423828125	2.78989111328125	1.777729125976562	0.2341968994140625	2.771231201171875	1.740369506835937	0.2619996337890625	2.69626806640625	1.704766052246094	0.3825069580078125	2.6580087890625	1.512715942382812	0.5866070556640625	2.663247314453125	1.388141815185547	0.3845880126953125	2.666397705078125	1.329416778564453	0.3054959716796875	2.65655908203125	1.329321014404297	0.19533544921875	2.6593388671875	1.35997509765625	0.2449241943359375	2.806041748046875	1.7417646484375	0.202578369140625	2.864808349609375	1.715264343261719	0.0844117431640625	3.057389892578125	1.561282897949219	-0.06479150390625001	2.8953447265625	1.39811083984375	0.005279052734375	2.82463330078125	1.363362945556641	0.07637292480468751
453	15.066667	2.79568798828125	1.229419769287109	0.217260498046875	2.777433837890625	1.411120483398437	0.21325537109375	2.778745849609375	1.556994262695313	0.2198165283203125	2.788654541015625	1.77860791015625	0.2338963623046875	2.77031591796875	1.741124633789062	0.261772705078125	2.6948515625	1.7043271484375	0.381657958984375	2.657548095703125	1.513439819335938	0.58713427734375	2.6659658203125	1.387753692626953	0.38583251953125	2.66463134765625	1.334489471435547	0.30288134765625	2.65335595703125	1.329563140869141	0.192936767578125	2.6617626953125	1.361576629638672	0.24714892578125	2.805506103515625	1.74270068359375	0.202556640625	2.865394775390625	1.716334350585937	0.0848804931640625	3.05745556640625	1.561460205078125	-0.06423046875000001	2.894122802734375	1.399310638427735	0.0054605712890625	2.823837890625	1.363000915527344	0.07624206542968751
454	15.1	2.79491943359375	1.229610595703125	0.216144287109375	2.7759052734375	1.411271820068359	0.2115484619140625	2.777566650390625	1.557173217773438	0.218340087890625	2.7894892578125	1.778613403320312	0.2344453125	2.7706162109375	1.741052368164063	0.2618828125	2.6934716796875	1.703688415527344	0.380568359375	2.654567626953125	1.51313671875	0.58617041015625	2.665144287109375	1.390148376464844	0.38323095703125	2.66772998046875	1.333905426025391	0.302265869140625	2.65393994140625	1.330005554199219	0.19253564453125	2.659463134765625	1.3612197265625	0.2445263671875	2.80620068359375	1.742813537597656	0.202885009765625	2.86660302734375	1.716726318359375	0.0853653564453125	3.057127197265625	1.560470336914062	-0.06443310546875	2.894281005859375	1.3975771484375	0.0048988037109375	2.822628662109375	1.364173004150391	0.0757852783203125
455	15.133334	2.795903076171875	1.229868316650391	0.216085693359375	2.77757958984375	1.411497772216797	0.21180859375	2.77871337890625	1.55732421875	0.218428466796875	2.788724609375	1.778829650878906	0.2330208740234375	2.770243408203125	1.741312683105469	0.260728759765625	2.69565283203125	1.704189697265625	0.381003662109375	2.658477783203125	1.512952697753906	0.58605419921875	2.664796875	1.387825286865234	0.384416015625	2.669088623046875	1.336535736083984	0.300365234375	2.6540966796875	1.329437377929688	0.1910205078125	2.66077392578125	1.360748596191406	0.24644287109375	2.805678955078125	1.742987854003906	0.201687255859375	2.86644287109375	1.71644970703125	0.08454833984375	3.0576279296875	1.561025390625	-0.064939208984375	2.896509033203125	1.397582214355469	0.006597412109375	2.82414697265625	1.362226867675781	0.0756983642578125
456	15.166667	2.796677978515625	1.228720611572266	0.21656005859375	2.778240478515625	1.410177337646484	0.2122529296875	2.780287353515625	1.555862060546875	0.2189598388671875	2.78893115234375	1.777227416992187	0.2335953369140625	2.77076318359375	1.739618530273437	0.261306396484375	2.695196044921875	1.7030009765625	0.380969482421875	2.656628173828125	1.511668365478516	0.58533154296875	2.664771484375	1.388203582763672	0.3829794921875	2.667539306640625	1.335042266845703	0.300136962890625	2.65836181640625	1.329469573974609	0.1901612548828125	2.66133837890625	1.360883148193359	0.243981689453125	2.806025390625	1.741534790039063	0.20223876953125	2.8658935546875	1.715766479492188	0.0846029052734375	3.056376953125	1.560720092773437	-0.065684814453125	2.895436279296875	1.397755004882812	0.006633544921875	2.82378271484375	1.36195947265625	0.076102783203125
457	15.2	2.797357421875	1.228252563476562	0.2163367919921875	2.780357177734375	1.410038940429688	0.213123291015625	2.78127294921875	1.555887817382812	0.21938427734375	2.790794189453125	1.777430908203125	0.233850830078125	2.7724423828125	1.7398837890625	0.26160693359375	2.69667578125	1.7029248046875	0.381201416015625	2.658125	1.511374847412109	0.585718505859375	2.66530322265625	1.387497955322265	0.383328857421875	2.67053662109375	1.333911743164063	0.300773681640625	2.658962890625	1.329296722412109	0.1908782958984375	2.6628798828125	1.360586486816406	0.244454345703125	2.807782958984375	1.741611328125	0.2025074462890625	2.86870947265625	1.716180908203125	0.0852020263671875	3.058879150390625	1.55922998046875	-0.064004150390625	2.894572265625	1.397803985595703	0.004837646484375	2.82370166015625	1.362302795410156	0.0754002685546875
[truncated: 48 more columns]
