# Supplementary material for: Simulation of Human Movement in Zero Gravity
Source: Sensors (Basel). 2024 Mar 9;24(6):1770. doi: 10.3390/s24061770 (PMC10976247; doi:10.3390/s24061770)
Supplement: Supplementary file 1 [file sensors-24-01770-s001.zip › supplementary/motion_data/15 Jump/motion_raw.trc]

PathFileType	4	(X/Y/Z)	sample.trc
DataRate	CameraRate	NumFrames	NumMarkers	Units	OrigDataRate	OrigDataStartFrame	OrigNumFrames
0.033333333333333333	0.033333333333333333	457	32	m	0.033333333333333333	1	457
Frame#	Time	PELVIS			SPINE_NAVEL			SPINE_CHEST			NECK			CLAVICLE_LEFT			SHOULDER_LEFT			ELBOW_LEFT			WRIST_LEFT			HAND_LEFT			HANDTIP_LEFT			THUMB_LEFT			CLAVICLE_RIGHT			SHOULDER_RIGHT			ELBOW_RIGHT			WRIST_RIGHT			HAND_RIGHT
		X1	Y1	Z1	X2	Y2	Z2	X3	Y3	Z3	X4	Y4	Z4	X5	Y5	Z5	X6	Y6	Z6	X7	Y7	Z7	X8	Y8	Z8	X9	Y9	Z9	X10	Y10	Z10	X11	Y11	Z11	X12	Y12	Z12	X13	Y13	Z13	X14	Y14	Z14	X15	Y15	Z15	X16	Y16	Z16
1	0	3.212115600585937	1.239239456176758	0.2503762817382812	3.196410888671875	1.420457168579102	0.2441178436279297	3.187921142578125	1.565695831298828	0.2406202087402344	3.209613891601562	1.786209899902344	0.2440803146362305	3.195270874023437	1.750618682861328	0.2761714782714844	3.141214111328125	1.719667449951172	0.4080775909423828	3.165228637695312	1.440909790039063	0.442672592163086	3.053376098632813	1.235889862060547	0.4042115783691406	3.064912719726562	1.140589645385742	0.4050036010742187	3.044380249023438	1.060712841033935	0.3400129852294922	3.05160205078125	1.108503784179688	0.3486980133056641	3.218750732421875	1.748723480224609	0.2116861267089844	3.258674072265625	1.716377807617187	0.08801474761962891	3.349361572265625	1.44705241394043	0.0496835994720459	3.1471533203125	1.35025991821289	-0.0004950456619262694	3.0781494140625	1.324242988586426	0.0218165636062622
2	0.03333300000000072	3.212830810546875	1.239245964050293	0.2497449035644531	3.196518310546875	1.421140823364258	0.243112190246582	3.188204833984375	1.566974670410156	0.2395274429321289	3.208604248046875	1.788510772705078	0.2425140609741211	3.1944677734375	1.752755157470703	0.2748198547363281	3.140650634765625	1.721878936767578	0.4074656829833985	3.165346069335937	1.441783798217773	0.4409925079345703	3.055766479492187	1.234087738037109	0.4041873016357422	3.072472045898437	1.13920369720459	0.4068439178466797	3.048064086914063	1.06079677772522	0.3408874053955078	3.053320922851563	1.107514354705811	0.3463282928466797	3.217971435546875	1.750864440917969	0.2100628967285156	3.257103637695312	1.718477355957031	0.08557555389404298	3.34675927734375	1.44707568359375	0.0485853385925293	3.145767700195313	1.338217529296875	-0.0008636169433593752	3.077977172851563	1.304691764831543	0.01991719532012939
3	0.0666670000000007	3.217185546875	1.230882232666016	0.2544406890869141	3.20024951171875	1.412345504760742	0.2466423034667969	3.191422729492188	1.557865264892578	0.2423053207397461	3.210215576171875	1.779158020019531	0.2433456954956055	3.195490478515625	1.743734558105469	0.2756312866210937	3.139348510742187	1.714158142089844	0.4073705749511719	3.16432421875	1.434882446289063	0.4432891235351563	3.057383911132812	1.22642398071289	0.4058966369628906	3.07546337890625	1.131791084289551	0.4091746673583985	3.052203979492187	1.053257844924927	0.3436484832763672	3.057812377929688	1.099421985626221	0.3494861297607422	3.220679077148437	1.741282623291016	0.2116108093261719	3.262761352539063	1.708603149414063	0.08821078109741211	3.363957275390625	1.441411148071289	0.05988711929321289	3.174469604492187	1.307628173828125	0.005775933861732483	3.113253173828125	1.232710418701172	0.03361964464187622
4	0.1000000000000005	3.212881469726562	1.240309371948242	0.2493948135375977	3.195539794921875	1.422148071289063	0.2433957824707031	3.187450561523438	1.5680341796875	0.2407953796386719	3.211563354492188	1.789179290771484	0.246300910949707	3.1963876953125	1.753359344482422	0.2780429229736328	3.141480346679687	1.722999542236328	0.4103173980712891	3.1653994140625	1.44273649597168	0.4435334167480469	3.059447021484375	1.23312580871582	0.4068163909912109	3.072822998046875	1.138643264770508	0.4102236328125	3.050593872070313	1.062089492797852	0.3413639678955078	3.05556591796875	1.108154224395752	0.3461058502197266	3.220727172851563	1.751684600830078	0.2136056213378906	3.262552734375	1.7207880859375	0.08987019729614258	3.33893310546875	1.44671208190918	0.04201005363464355	3.142022338867188	1.339400756835937	-0.02216199684143066	3.082450439453125	1.319860740661621	-0.007932315826416011
5	0.1333330000000004	3.2166240234375	1.227079475402832	0.2639870300292969	3.200151611328125	1.408358139038086	0.2552004699707031	3.193025390625	1.553813659667969	0.2508171691894531	3.213443969726562	1.774659118652344	0.2539897537231445	3.197001953125	1.73921630859375	0.2853226928710937	3.133474365234375	1.711300384521484	0.4138467254638672	3.157729248046875	1.432586013793945	0.4515846252441407	3.060577270507812	1.220498863220215	0.4098846893310547	3.069077392578125	1.126632461547852	0.4184053192138671	3.052880981445313	1.047793030738831	0.3506907348632812	3.057705932617187	1.091096664428711	0.3568690032958984	3.225039916992188	1.7369306640625	0.2225890350341797	3.271003662109375	1.707067779541016	0.09990758895874025	3.36766650390625	1.438225158691406	0.06891225814819335	3.189943115234375	1.286836776733399	0.01837767696380615	3.159779418945313	1.192976394653321	0.04713144111633301
6	0.1666670000000003	3.21299853515625	1.238193145751953	0.2595851440429687	3.195953369140625	1.419441940307617	0.2521756439208984	3.188205200195313	1.564870452880859	0.2487536926269531	3.215043212890625	1.784786987304688	0.258037612915039	3.197283081054688	1.749044342041016	0.288256591796875	3.134721923828125	1.720505523681641	0.4170669708251953	3.151439697265625	1.440941329956055	0.452239242553711	3.051125610351562	1.230381065368652	0.4106480560302734	3.06287158203125	1.135328941345215	0.4225664215087891	3.052276245117187	1.059258028030396	0.3487843170166016	3.055584594726562	1.101867053985596	0.3539388427734375	3.22581982421875	1.74758316040039	0.2257414855957031	3.276694702148437	1.718912536621094	0.1048476943969727	3.359692993164063	1.447844970703125	0.05816659545898437	3.164484497070312	1.352552810668945	0.006770549297332763	3.116192504882813	1.264489471435547	0.02997998750209808
7	0.2000000000000002	3.210886108398438	1.229526649475098	0.2682430267333984	3.19427197265625	1.410831359863281	0.2612933197021484	3.187221801757812	1.556305145263672	0.2585599975585938	3.21301220703125	1.776441619873047	0.2662819366455078	3.194711669921875	1.740914031982422	0.296430160522461	3.129405029296875	1.71102197265625	0.4235562591552735	3.147988525390625	1.431748733520508	0.4602323303222656	3.047279907226563	1.222219680786133	0.4145541534423828	3.054143920898437	1.126623329162598	0.4299631958007812	3.052986572265625	1.050340370178223	0.3544016876220703	3.057959106445312	1.092849090576172	0.3610581665039062	3.22465283203125	1.738967376708984	0.234617431640625	3.277092041015625	1.707322387695313	0.1150873184204102	3.363753051757812	1.436173629760742	0.0774549331665039	3.188571044921875	1.290233612060547	0.0121962776184082	3.167037841796875	1.195787322998047	0.04192625904083252
8	0.233333	3.207849365234375	1.228472328186035	0.2729188079833984	3.192057861328125	1.409860198974609	0.2657879943847656	3.186410888671875	1.555400817871094	0.2632685699462891	3.212042602539062	1.775562744140625	0.2698167572021484	3.193441650390625	1.740245849609375	0.2999967956542969	3.126021484375	1.709837982177734	0.4259015960693359	3.14302587890625	1.430906661987305	0.4656224060058594	3.042756713867187	1.221163703918457	0.4199780883789063	3.044449829101563	1.124975093841553	0.4316423187255859	3.055394165039063	1.048199565887451	0.3578772125244141	3.054688842773437	1.08854846572876	0.370156005859375	3.224024780273438	1.737876220703125	0.2385291366577149	3.278070190429688	1.701650421142578	0.1210620460510254	3.36031689453125	1.429112533569336	0.0851650276184082	3.184589477539062	1.286657775878906	0.01301908349990845	3.170950073242188	1.190065544128418	0.04269746685028077
9	0.266667	3.203087890625	1.235017364501953	0.2737303161621094	3.187390014648438	1.416452728271484	0.2689929962158203	3.182930908203125	1.562035034179687	0.2687008056640625	3.210236328125	1.781839202880859	0.2780762786865235	3.191801391601563	1.746213623046875	0.3080125122070313	3.125863891601562	1.714575622558594	0.4343222961425781	3.141766479492188	1.434936614990234	0.4688497924804688	3.0394345703125	1.226665321350098	0.4214998474121094	3.044810546875	1.130362068176269	0.4347086639404297	3.053720825195312	1.052734263420105	0.3612222290039063	3.053483764648438	1.094108829498291	0.3727586669921875	3.221512939453125	1.744552185058594	0.2460683898925781	3.276574829101563	1.710282867431641	0.1286472015380859	3.357190307617187	1.437243545532227	0.08968120574951172	3.170800903320313	1.336236038208008	0.01367117929458618	3.115812866210938	1.255209907531738	0.05117871475219726
10	0.3000000000000007	3.201796752929687	1.226599769592285	0.2825002899169922	3.18511865234375	1.407922286987305	0.2766901245117187	3.179130981445312	1.553439971923828	0.2753260498046875	3.207303833007813	1.773171264648437	0.2832314453125	3.18819140625	1.737920989990234	0.31312841796875	3.119789794921875	1.707661926269531	0.4383919982910156	3.13319384765625	1.427490081787109	0.4688674774169922	3.03730859375	1.216430877685547	0.4202720489501953	3.032090087890625	1.119722755432129	0.4253897247314453	3.057672607421875	1.036431354045868	0.3662606353759765	3.052914794921875	1.08330135345459	0.3730248260498047	3.218950317382812	1.735532318115234	0.2517828826904297	3.275816772460938	1.699688995361328	0.1355325546264649	3.3505927734375	1.423874267578125	0.1055345306396484	3.1931201171875	1.259703643798828	0.03082303619384766	3.164725830078125	1.165384056091308	0.06563120460510254
11	0.3333330000000005	3.199362426757812	1.225278053283691	0.2877733917236328	3.183349853515625	1.406811721801758	0.2819426879882813	3.179370849609375	1.55252587890625	0.28137744140625	3.20572607421875	1.772731750488281	0.2881974639892578	3.186810668945313	1.737434295654297	0.3182727203369141	3.11766943359375	1.705904846191406	0.4430051422119141	3.130920166015625	1.425366622924805	0.4729484252929688	3.03593017578125	1.214305252075195	0.4218476104736328	3.024746337890625	1.118474670410156	0.4272912750244141	3.05496044921875	1.033995604753494	0.3707723236083985	3.0529921875	1.079666130065918	0.3812351531982422	3.217778076171875	1.735004577636719	0.2569365997314453	3.273443725585937	1.698584411621094	0.1401601409912109	3.349006103515625	1.421991104125977	0.115631046295166	3.197321655273438	1.24923405456543	0.04817704963684082	3.162026489257812	1.152560241699219	0.06762092971801757
12	0.3666670000000005	3.198885375976563	1.225627922058105	0.2884134521484375	3.18356005859375	1.407399078369141	0.28184814453125	3.180102172851563	1.553287994384766	0.2807203369140625	3.20718798828125	1.773666564941406	0.2877064361572266	3.1879951171875	1.738389556884766	0.3177192687988281	3.116395263671875	1.706251037597656	0.4411097412109375	3.12782958984375	1.425648651123047	0.4739570770263672	3.02997705078125	1.215972076416016	0.4214784851074219	3.018130859375	1.120247455596924	0.427153091430664	3.05531982421875	1.034189139842987	0.3767465362548828	3.0518515625	1.081128314971924	0.3914803771972656	3.21927197265625	1.735855102539062	0.2564627990722657	3.276661987304688	1.698212005615234	0.1407414093017578	3.345598388671875	1.419593887329102	0.1169211311340332	3.192905395507812	1.246577377319336	0.05102281951904297	3.164205688476563	1.146161842346191	0.06778423309326172
13	0.4000000000000004	3.196870849609375	1.223274131774903	0.2969912414550782	3.181758666992188	1.405435028076172	0.2907977905273438	3.1774423828125	1.551582489013672	0.2897301483154297	3.206296508789062	1.772036956787109	0.298365966796875	3.18647119140625	1.736696929931641	0.3279820098876953	3.11423583984375	1.701287322998047	0.4504512481689453	3.1211025390625	1.419836166381836	0.4816481018066406	3.024006469726563	1.209134330749512	0.4295961456298828	3.013102783203125	1.116164524078369	0.4255138854980469	3.05917236328125	1.028493785142899	0.3836077575683594	3.048099243164063	1.075769973754883	0.3969229125976562	3.218416259765625	1.734239990234375	0.2669927215576172	3.277990600585937	1.693979858398438	0.1530994110107422	3.341026123046875	1.412898941040039	0.1349778213500977	3.200966064453125	1.228310173034668	0.07267496871948242	3.173199951171875	1.127564235687256	0.07786309051513672
14	0.4333330000000002	3.193931274414062	1.221678871154785	0.3061574401855469	3.179173217773438	1.404209030151367	0.299097900390625	3.175758911132813	1.550673065185547	0.2978361358642578	3.20538330078125	1.771462646484375	0.3063023986816407	3.185451049804688	1.73611361694336	0.3359926147460938	3.112244018554687	1.699945648193359	0.4579524993896484	3.10984619140625	1.419043441772461	0.4986563110351563	3.00604931640625	1.210830841064453	0.4471839447021484	2.986195922851563	1.116760150909424	0.4436134643554688	3.0503740234375	1.036141122817993	0.4028820343017578	3.041728271484375	1.078177875518799	0.4117850189208985	3.217358154296875	1.73355630493164	0.2749113006591797	3.275823974609375	1.693283874511719	0.1602872848510742	3.338449340820313	1.411117156982422	0.1491669998168945	3.193203979492187	1.228981834411621	0.09041619873046874	3.187749633789062	1.128910297393799	0.1042695159912109
15	0.4666670000000002	3.193542846679687	1.221777252197266	0.3076756439208984	3.179100952148437	1.404116607666015	0.3015702514648437	3.176835693359375	1.550413513183594	0.3014361724853516	3.206265747070312	1.770958953857422	0.3103504943847656	3.186501953125	1.735545867919922	0.3400270385742188	3.113198486328125	1.700499816894531	0.462107421875	3.10869482421875	1.419872268676758	0.5019305572509766	3.004855712890625	1.211712348937988	0.45184423828125	2.994994506835937	1.116966796875	0.4426410217285156	3.050095092773438	1.027799704551697	0.40944482421875	3.036994384765625	1.078589401245117	0.418010269165039	3.218140258789062	1.733198394775391	0.278816162109375	3.276096923828125	1.693595184326172	0.1637860794067383	3.338608154296875	1.412062286376953	0.1490926208496094	3.1861103515625	1.233608253479004	0.09790930557250976	3.18610791015625	1.13128006362915	0.106638427734375
16	0.5	3.191393188476563	1.221394912719727	0.3082736968994141	3.177512329101563	1.403749252319336	0.3024352722167969	3.175910034179688	1.550022399902344	0.3023992462158203	3.204057861328125	1.770660827636719	0.3110329742431641	3.1847080078125	1.735164978027344	0.3408430328369141	3.112351196289063	1.701098510742187	0.4636974487304688	3.1066005859375	1.420411193847656	0.5022818756103515	3.002763916015625	1.211867111206055	0.4542464141845703	2.992792724609375	1.115156147003174	0.4549709320068359	3.043414672851562	1.023547257423401	0.4210617370605469	3.0375322265625	1.077836002349854	0.4261555786132812	3.215950927734375	1.732963592529297	0.2794453735351562	3.275633422851563	1.693690887451172	0.1651220474243164	3.332474487304688	1.410785705566406	0.1558732833862305	3.174594482421875	1.237326858520508	0.1027601280212402	3.184044799804687	1.133454135894775	0.1106320953369141
17	0.5333330000000007	3.191740234375	1.218946998596191	0.313507080078125	3.177140380859375	1.401033477783203	0.3077075958251954	3.174817504882812	1.547127014160156	0.3075937957763672	3.2021162109375	1.767553833007812	0.3181846771240234	3.182955078125	1.731753845214844	0.3476445159912109	3.112801879882813	1.696070495605469	0.4710062103271485	3.100260986328125	1.416082336425781	0.510153091430664	2.99749853515625	1.205633666992187	0.4706181488037109	2.984211791992188	1.109746269226074	0.4686968383789062	3.045693115234375	1.021591631889343	0.4425954132080078	3.035375732421875	1.06992346572876	0.4416627655029297	3.21410009765625	1.730228485107422	0.2862946319580078	3.273614868164063	1.693697814941406	0.1711396255493164	3.330412963867188	1.411026672363281	0.1676640167236328	3.181586547851563	1.231416664123535	0.1096759872436524	3.172002319335937	1.133850311279297	0.1295936508178711
18	0.5666670000000007	3.19253857421875	1.220031944274902	0.3129928131103515	3.178879272460938	1.402533767700195	0.3084626159667969	3.17624755859375	1.548866882324219	0.3089632873535156	3.204033813476562	1.769567718505859	0.3202359924316406	3.184580322265625	1.733689331054687	0.3495507354736328	3.11298681640625	1.698516143798828	0.4725725708007812	3.1026826171875	1.417976516723633	0.5119629211425781	2.999916015625	1.207261474609375	0.4713149566650391	2.98384423828125	1.110860298156738	0.4739718780517578	3.04672119140625	1.024179061889648	0.4452098541259766	3.039011596679687	1.071270446777344	0.4417424011230469	3.216145141601563	1.732223022460937	0.2882781219482422	3.275862182617187	1.694090148925781	0.1734657974243164	3.33158740234375	1.41069743347168	0.1689121017456054	3.181942749023437	1.230248687744141	0.1137978019714355	3.170887084960937	1.131981616973877	0.1310845794677734
19	0.6000000000000005	3.191525756835937	1.219845336914062	0.3173709564208984	3.178041381835937	1.40231234741211	0.3133020324707031	3.175932861328125	1.548611968994141	0.3142310638427734	3.202937133789062	1.769327239990234	0.3252948303222656	3.183826049804687	1.733385772705078	0.3547334289550781	3.111432495117187	1.69726220703125	0.4769934387207031	3.101493774414062	1.416609985351563	0.5148428649902344	2.999017578125	1.206213691711426	0.4720811309814453	2.984924438476563	1.11014737701416	0.4773257446289063	3.049066528320313	1.024524837493896	0.4493550720214844	3.033835815429688	1.06882084274292	0.4537528991699219	3.21497265625	1.732047149658203	0.2932695465087891	3.273955444335937	1.694463684082031	0.1779026718139649	3.328343505859375	1.410957321166992	0.1712745132446289	3.176055053710938	1.233201995849609	0.1158921623229981	3.15894384765625	1.137276908874512	0.1372888107299804
20	0.6333330000000004	3.193722900390625	1.220000221252441	0.3179951171875	3.179249755859375	1.402505584716797	0.3143747100830078	3.1757529296875	1.548860107421875	0.3153807220458984	3.20348828125	1.769585662841797	0.3274285888671875	3.184333984375	1.73353433227539	0.356791732788086	3.112932861328125	1.696166809082031	0.4794040222167969	3.105176879882812	1.415232330322266	0.5166276550292969	3.003313720703125	1.204481552124024	0.4736228790283203	2.987682006835938	1.108160743713379	0.4854163818359375	3.05129541015625	1.023633810043335	0.4532182464599609	3.035034790039062	1.065197608947754	0.457007064819336	3.215329345703125	1.732402282714844	0.2951478729248047	3.274455078125	1.694793182373047	0.1797634124755859	3.325755126953125	1.410557479858399	0.1727871322631836	3.173769897460938	1.233003532409668	0.1148528938293457	3.160416015625	1.136267547607422	0.1376541061401367
21	0.6666670000000003	3.192576538085937	1.218751770019531	0.3220139007568359	3.176417114257813	1.401163513183594	0.3176326751708984	3.172559814453125	1.547553405761719	0.3185081329345703	3.197696411132813	1.768628326416016	0.3310127105712891	3.178843505859375	1.732309997558594	0.3602449188232422	3.108767211914063	1.695959838867187	0.4839504089355469	3.103570068359375	1.414507675170898	0.51879931640625	3.006640380859375	1.201163795471191	0.4766720733642578	2.984071411132812	1.10565410232544	0.4874265899658203	3.05449853515625	1.025247653007507	0.4605673522949219	3.037208862304688	1.060453664779663	0.4588191070556641	3.2100947265625	1.731615936279297	0.2987188720703125	3.270438110351563	1.69535107421875	0.1834900436401367	3.326812133789062	1.412026702880859	0.1756593399047852	3.177298217773437	1.231810737609863	0.1183723754882813	3.162516967773437	1.134058319091797	0.1379477081298828
22	0.7000000000000002	3.195287109375	1.218740814208984	0.3247407684326172	3.17860107421875	1.401648956298828	0.3219900512695313	3.174229370117188	1.5484375	0.3239139099121093	3.1988837890625	1.770264770507813	0.3354264526367188	3.18048095703125	1.733861968994141	0.3651020812988282	3.111506713867187	1.695744476318359	0.4894098663330078	3.10427294921875	1.4133515625	0.5225922546386719	3.008510986328125	1.198019233703613	0.4846548309326172	2.991694091796875	1.100836288452149	0.4904880523681641	3.060162841796875	1.017145853996277	0.4680179443359375	3.0399453125	1.057308191299438	0.4608163146972656	3.2110107421875	1.733096832275391	0.3029966735839844	3.271301025390625	1.6961396484375	0.1875175018310547	3.329618530273438	1.412321624755859	0.1782632141113281	3.179194946289063	1.231449737548828	0.1229715347290039	3.16846728515625	1.132221603393555	0.1416663589477539
23	0.733333	3.19490966796875	1.218144195556641	0.3238287353515625	3.177736694335938	1.400957641601563	0.3218849792480469	3.173361572265625	1.547676605224609	0.3248322143554687	3.199760375976562	1.769179473876953	0.3370832061767578	3.181210327148437	1.732818786621094	0.3666896820068359	3.112913452148438	1.693983245849609	0.491083740234375	3.106286254882813	1.411491775512695	0.5226642761230469	3.00775146484375	1.197961128234863	0.4817930297851563	2.994421020507812	1.100753761291504	0.4917600402832031	3.059818359375	1.01581950712204	0.4659111633300781	3.041820434570313	1.057945678710938	0.4607912902832031	3.2114599609375	1.732058380126953	0.3044692230224609	3.270161987304688	1.695629211425781	0.1880576477050781	3.331973266601563	1.412718017578125	0.1769049072265625	3.185215209960937	1.229009376525879	0.1209671096801758	3.176653198242188	1.129622283935547	0.1441060256958008
24	0.766667	3.19610986328125	1.218982200622559	0.3251697998046875	3.17867626953125	1.401923141479492	0.3228246459960937	3.174049926757813	1.548760650634766	0.3255546569824219	3.200108032226563	1.770497955322266	0.3376280822753907	3.181229614257813	1.734149719238281	0.3670982208251953	3.111621337890625	1.695031433105469	0.4907824096679687	3.107909057617188	1.412494857788086	0.5235693054199219	3.00970703125	1.199307098388672	0.4795459747314453	2.995607055664062	1.102671588897705	0.4922137756347656	3.061544067382813	1.017496397972107	0.4674797973632813	3.038082275390625	1.057308603286743	0.4556309204101562	3.212236572265625	1.733290405273437	0.3052325744628906	3.272513549804687	1.695944702148438	0.1898244094848633	3.32982568359375	1.412084869384766	0.175582389831543	3.18661474609375	1.225943794250488	0.1179914932250977	3.177378662109375	1.127366687774658	0.1437508544921875
25	0.8000000000000007	3.195717407226562	1.216941970825195	0.328792236328125	3.17798974609375	1.399603576660156	0.3263848266601562	3.174254516601563	1.546252227783203	0.3296192932128906	3.198747436523437	1.767809875488281	0.3426973571777344	3.180162353515625	1.731243621826172	0.3719762878417969	3.110373901367187	1.695840240478516	0.4964442443847656	3.113871459960937	1.413819259643555	0.5306867675781251	3.019188720703125	1.198991744995117	0.4880886077880859	2.999056762695313	1.103107990264893	0.4942313385009766	3.05743212890625	1.013942255973816	0.4660490417480468	3.037713256835938	1.05721014213562	0.4575744171142578	3.211100341796875	1.730888336181641	0.3101573791503907	3.269448608398438	1.694859191894531	0.1935974349975586	3.33085498046875	1.412248596191406	0.1777939987182617	3.19331201171875	1.221550987243652	0.1233438873291016	3.183294067382812	1.124082347869873	0.1464880294799805
26	0.8333330000000005	3.196623291015625	1.217995338439942	0.3294044799804687	3.179401977539063	1.401031097412109	0.3272242584228515	3.175178100585938	1.547924652099609	0.3303105621337891	3.200607055664062	1.769771942138672	0.3434105529785156	3.181772705078125	1.733227783203125	0.372720703125	3.111101928710937	1.695969177246094	0.4964598083496093	3.118498168945313	1.413946105957031	0.5333123168945313	3.025620971679688	1.198302719116211	0.489224136352539	3.00410107421875	1.102235549926758	0.4978649444580078	3.057753540039062	1.011232274532318	0.4679500122070313	3.040331787109375	1.055152923583984	0.4596669464111328	3.212900634765625	1.732725189208984	0.3108380126953125	3.272265380859375	1.695449768066406	0.1948669509887695	3.3308271484375	1.411761749267578	0.179357650756836	3.192027099609375	1.221551002502441	0.1244525375366211	3.18364404296875	1.123020915985107	0.1473274002075196
27	0.8666670000000005	3.196031005859375	1.21621231842041	0.3311366882324219	3.178651000976562	1.398781982421875	0.3288406372070313	3.17552099609375	1.545325927734375	0.3325390014648438	3.20033544921875	1.766786468505859	0.3441618347167968	3.181609375	1.730471771240234	0.3736359405517579	3.111475463867188	1.695773895263672	0.498015625	3.120041625976563	1.413947555541992	0.531751953125	3.02943896484375	1.198061225891113	0.4871566925048828	3.005671630859375	1.103617309570312	0.4967789306640625	3.059315063476562	1.01071464574337	0.4705480194091797	3.046731567382812	1.055368659973145	0.4566897735595703	3.212719360351563	1.729650756835937	0.3119145050048828	3.272490112304688	1.6929580078125	0.1963854446411133	3.33115380859375	1.410189010620117	0.1780391159057617	3.1945693359375	1.219748199462891	0.1211247787475586	3.187708251953125	1.122169120788574	0.1463988418579101
28	0.9000000000000004	3.194794311523437	1.216645523071289	0.3302122955322265	3.178392578125	1.399478897094727	0.3281568756103516	3.175853515625	1.546160766601562	0.3318596496582031	3.200881591796875	1.767855010986328	0.3428709564208984	3.181949951171875	1.731632476806641	0.372406997680664	3.109776245117188	1.695904022216797	0.4954754638671875	3.123058837890625	1.414645538330078	0.5340101013183594	3.031509399414062	1.19950456237793	0.4871338806152344	3.01132177734375	1.104202350616455	0.4996776580810547	3.058969970703125	1.009626534432173	0.470757827758789	3.051464111328125	1.057824602127075	0.4561893920898438	3.213397216796875	1.730551513671875	0.310774658203125	3.27372314453125	1.692302093505859	0.1958765258789062	3.330196411132813	1.408916885375977	0.1756950759887695	3.192214721679687	1.219991104125977	0.115871711730957	3.18688623046875	1.123731380462647	0.1444421768188477
29	0.9333330000000002	3.195444946289062	1.217834083557129	0.3307234191894531	3.17902294921875	1.400715606689453	0.3295236206054687	3.176036865234375	1.547417083740234	0.3334852600097656	3.20179541015625	1.769026062011719	0.3452207336425781	3.183139282226563	1.732703216552734	0.3748334045410157	3.112840087890625	1.695323333740234	0.4985034790039062	3.123091552734375	1.413391220092773	0.5331188659667969	3.036687622070312	1.194912605285645	0.491834228515625	3.014516357421875	1.099271789550781	0.4995957946777344	3.068426879882812	1.005819238543511	0.4781822814941406	3.050786499023437	1.052129762649536	0.4549825439453125	3.213807495117187	1.731841064453125	0.3127841644287109	3.273000732421875	1.694629699707031	0.1969369964599609	3.328694458007813	1.411189880371094	0.1751900024414063	3.192376342773438	1.221290458679199	0.1146078720092774	3.188120361328125	1.124762969970703	0.1435628509521484
30	0.9666670000000002	3.194842407226562	1.21760498046875	0.3309315338134766	3.179759887695313	1.400467758178711	0.3298787536621094	3.177241943359375	1.547081726074219	0.3337273254394531	3.202464965820313	1.768601654052735	0.345260009765625	3.183844116210937	1.732292114257812	0.3748574981689453	3.114407836914062	1.694718383789062	0.4988430633544922	3.12433447265625	1.412862091064453	0.5325755920410156	3.03820703125	1.19475407409668	0.4902521209716797	3.026362915039062	1.098576148986816	0.5050587463378906	3.066284423828125	1.002899944782257	0.4764839782714844	3.054815795898437	1.054015626907349	0.4531731414794922	3.214615966796875	1.731438629150391	0.31290869140625	3.27489892578125	1.694808197021484	0.1975275344848633	3.329688354492188	1.411419738769531	0.1749503860473633	3.192389038085937	1.222531463623047	0.1138788833618164	3.181835205078125	1.124694091796875	0.1410148162841797
31	1	3.19563037109375	1.215413749694824	0.3309067535400391	3.179851684570313	1.397969650268555	0.3290190887451172	3.177096435546875	1.5444013671875	0.3323797760009766	3.202773681640625	1.765491241455078	0.345621322631836	3.184201293945312	1.729027954101563	0.3749343414306641	3.117027099609375	1.690639556884766	0.4996313018798828	3.127242065429687	1.409103546142578	0.5316973571777344	3.039136352539062	1.192179557800293	0.4902017059326172	3.021805786132813	1.096381557464599	0.5012389984130859	3.068700805664062	1.002111563205719	0.4768119659423828	3.055820922851562	1.050689476013184	0.4538265991210938	3.21472607421875	1.728611633300781	0.3129801025390625	3.273729370117187	1.691486877441406	0.1972715911865234	3.329857055664062	1.408726531982422	0.1755128936767578	3.193325439453125	1.219498176574707	0.1148705291748047	3.193640869140625	1.117353954315186	0.1327886962890625
32	1.033333000000001	3.195632568359375	1.216228553771973	0.3303309020996094	3.179682495117188	1.398475311279297	0.328806884765625	3.177675170898437	1.54465087890625	0.3328877410888672	3.203458129882812	1.765372863769531	0.3459764099121094	3.18475048828125	1.729017913818359	0.3752070465087891	3.117562622070313	1.690345306396484	0.4995559539794922	3.123445068359375	1.408961212158203	0.5307615661621095	3.036347778320312	1.191637023925781	0.490759292602539	3.02130859375	1.095540245056152	0.5020924835205078	3.064994995117187	1.002937797307968	0.4740401458740234	3.056711669921875	1.051737915039062	0.4554437103271485	3.215503173828125	1.728506866455078	0.3134750061035156	3.275855590820313	1.691880767822266	0.1985782775878906	3.33446630859375	1.410126724243164	0.1760433120727539	3.198704467773437	1.221375183105469	0.1136407890319824	3.19588720703125	1.120443252563477	0.131866340637207
33	1.066667000000001	3.19627783203125	1.216686958312988	0.3318511505126953	3.180457275390625	1.398919326782226	0.329868896484375	3.178374389648437	1.545081909179687	0.3336416625976563	3.20318359375	1.765951934814453	0.3456819152832031	3.184675903320312	1.729650299072266	0.3751002349853516	3.11821337890625	1.691496887207031	0.4999668273925781	3.124442016601563	1.410366271972656	0.5319396057128907	3.033898559570313	1.194428131103516	0.4913258514404297	3.020538452148437	1.098217567443848	0.5018832397460937	3.064936645507812	1.004697293281555	0.4748167114257813	3.054032592773438	1.054881900787354	0.4544784088134766	3.215353149414062	1.728997131347656	0.3133381195068359	3.276107421875	1.692024047851562	0.1987673645019531	3.335440063476563	1.410412353515625	0.1772931900024414	3.197430297851563	1.223071586608887	0.1158385124206543	3.194656616210938	1.121575786590576	0.1349441146850586
34	1.100000000000001	3.195099243164063	1.217169486999512	0.331358657836914	3.17940869140625	1.399376373291016	0.3296268310546875	3.177001953125	1.545514068603516	0.3331872100830078	3.202458251953125	1.766209686279297	0.346427001953125	3.18402734375	1.729790802001953	0.375728515625	3.117885864257812	1.690640655517578	0.5004468841552734	3.123788330078125	1.409525039672852	0.5324452209472657	3.032244995117187	1.194279808044433	0.4910934143066407	3.020986572265625	1.097922649383545	0.5031319274902344	3.066194702148437	1.004111418247223	0.4769337158203125	3.055255004882813	1.054429193496704	0.456680160522461	3.214342163085937	1.729418365478516	0.3137911834716797	3.272629760742188	1.692226806640625	0.1980482482910156	3.328732299804687	1.410128753662109	0.1754452438354492	3.192388793945312	1.221335189819336	0.1153367500305176	3.192556518554687	1.118434707641601	0.1323087539672851
35	1.133333	3.195024536132812	1.217077369689942	0.3306652679443359	3.18021240234375	1.399173782348633	0.3292536926269531	3.177648071289062	1.545172241210937	0.3326840057373047	3.202953979492188	1.765697784423828	0.3452407073974609	3.184573852539062	1.729394073486328	0.3746225433349609	3.11844384765625	1.691184875488281	0.4994469757080078	3.1241435546875	1.41035546875	0.5323768920898437	3.032253662109375	1.195205169677734	0.4918480377197265	3.016998901367187	1.099174858093262	0.4990385131835937	3.068361450195312	1.006482511281967	0.478379867553711	3.053753295898438	1.055206008911133	0.4546750030517578	3.214835083007813	1.728852020263672	0.3127490844726563	3.2738037109375	1.69132260131836	0.1976247634887695	3.329809936523437	1.409403472900391	0.1765137481689453	3.19460791015625	1.220083129882813	0.1162294616699219	3.198546997070312	1.117424251556396	0.1318188934326172
36	1.166667	3.196446533203125	1.217599555969238	0.3309114990234375	3.1806142578125	1.399574920654297	0.3289366607666016	3.179089477539062	1.545543151855469	0.3328230590820312	3.20353125	1.766116485595703	0.3452737884521484	3.185052978515625	1.729790130615234	0.3745608367919922	3.118373779296875	1.690942047119141	0.4988997650146484	3.125090454101563	1.41001089477539	0.5305047607421876	3.033370239257812	1.19528889465332	0.4877289581298828	3.017445434570313	1.099402847290039	0.4985783081054688	3.065157836914063	1.00407247710228	0.48001318359375	3.052228393554687	1.053768487930298	0.4544020080566407	3.215788696289063	1.72928564453125	0.3129268188476563	3.276243774414063	1.691741851806641	0.1986339416503906	3.330600219726563	1.409653579711914	0.1765224609375	3.19614013671875	1.219161102294922	0.1181379547119141	3.206723510742187	1.11566593170166	0.133064338684082
37	1.2	3.196797973632813	1.218962036132813	0.3311138763427734	3.181987670898438	1.401367431640625	0.330902847290039	3.178103271484375	1.547568389892578	0.3346673278808594	3.202419799804687	1.768629577636719	0.3463472900390625	3.18414111328125	1.732306549072266	0.3759164276123047	3.117230590820312	1.691834075927734	0.4999036712646485	3.120597412109375	1.410330551147461	0.5307102966308594	3.029391967773437	1.194947639465332	0.4878487091064453	3.015620849609375	1.098762355804443	0.4988989257812499	3.065176025390625	1.003897709727287	0.4805704956054687	3.050935546875	1.053664981842041	0.4540045776367188	3.214530151367187	1.731639190673828	0.3139631805419922	3.272792724609375	1.692921112060547	0.1986560745239258	3.328925903320313	1.410907653808594	0.1728297805786133	3.195129150390625	1.218251586914062	0.1186305770874024	3.210230346679688	1.114306365966797	0.1320842056274414
38	1.233333	3.194618286132813	1.217791618347168	0.3309354858398438	3.180134643554688	1.399724731445313	0.3300797119140625	3.178497680664063	1.545555694580078	0.3340832214355469	3.2013564453125	1.766189697265625	0.3451852264404297	3.183334716796875	1.729924957275391	0.37475537109375	3.117552856445313	1.692221038818359	0.4997865295410156	3.1223623046875	1.411388900756836	0.5304630737304687	3.030275268554687	1.197390716552734	0.4862149353027344	3.012359375	1.102100822448731	0.4988006286621093	3.058316772460937	1.006432356595993	0.4800621795654297	3.04944482421875	1.05551473236084	0.4564578094482422	3.213687744140625	1.729297119140625	0.3129902954101562	3.272581665039063	1.693562744140625	0.1974726333618164	3.325937133789062	1.411419250488281	0.1762237014770508	3.196494995117187	1.217679695129394	0.1182363471984863	3.208363525390625	1.113535743713379	0.1325527572631836
39	1.266667	3.195031494140625	1.217855331420898	0.3309138793945313	3.180708251953125	1.399733932495117	0.3300789642333984	3.177754638671875	1.545524139404297	0.3335500335693359	3.201167724609375	1.766015106201172	0.3449655303955078	3.182886352539063	1.729789184570313	0.3743943939208985	3.11694189453125	1.692311340332031	0.49934228515625	3.120808227539063	1.411581390380859	0.5301102600097656	3.02717626953125	1.198373794555664	0.4854109039306641	3.01158154296875	1.102732795715332	0.4974296264648438	3.055114501953125	1.005549967080355	0.4788612518310547	3.044779907226562	1.056697612762451	0.4552164916992187	3.213567993164062	1.729125213623047	0.3128177032470703	3.272940551757813	1.693877746582031	0.1974793319702148	3.327307006835937	1.412065338134766	0.1755878219604492	3.197535400390625	1.218649063110352	0.1173751754760742	3.2101826171875	1.114405460357666	0.1309359970092773
40	1.300000000000001	3.193994750976563	1.21695499420166	0.3306731567382812	3.179696899414062	1.398799209594726	0.3295337219238281	3.175196899414062	1.544533477783203	0.3320535736083984	3.198345458984375	1.764996887207031	0.3436856689453125	3.179999877929688	1.728744140625	0.3730244445800781	3.1132939453125	1.691431976318359	0.4975823059082031	3.120092407226562	1.411017608642578	0.5297409973144531	3.028700439453125	1.196727775573731	0.4859403228759765	3.009623413085937	1.101451549530029	0.4960699310302734	3.051109985351562	1.001864461421967	0.4776881408691406	3.0441279296875	1.054650270462036	0.4533126373291015	3.210893676757812	1.728143920898437	0.3115629425048828	3.269515258789062	1.691299346923828	0.1962886581420898	3.329760131835938	1.410554092407227	0.1753546142578125	3.19552734375	1.220271209716797	0.1175731697082519	3.20838623046875	1.116076892852783	0.1312503814697266
41	1.333333000000001	3.194012817382813	1.216088523864746	0.3292312316894531	3.180257080078125	1.39829264831543	0.3290268096923828	3.177052856445313	1.544298217773437	0.3325418395996094	3.1992705078125	1.765263458251953	0.3437889556884766	3.18111181640625	1.728918670654297	0.373270248413086	3.11539501953125	1.69239291381836	0.4988865814208985	3.121720825195312	1.411191741943359	0.5291375427246093	3.028782958984375	1.197444519042969	0.4839390411376953	3.009425659179688	1.102032752990723	0.4936790618896485	3.046379516601562	1.001906257867813	0.4704175720214844	3.0420771484375	1.056146675109863	0.4478928985595703	3.21194580078125	1.728346130371094	0.3116495208740234	3.272173706054687	1.691510955810547	0.1969508972167969	3.32614306640625	1.409400360107422	0.1721751098632813	3.197633666992187	1.214795257568359	0.1142241363525391	3.210824951171875	1.110671382904053	0.1293536148071289
42	1.366667000000001	3.191470703125	1.215047622680664	0.3300140075683594	3.178615234375	1.396962341308594	0.3301447601318359	3.17494189453125	1.54267578125	0.3334685211181641	3.196194580078125	1.763338043212891	0.3439996337890625	3.17812158203125	1.727089263916016	0.373499267578125	3.111521118164062	1.690937866210938	0.4984441680908203	3.1211552734375	1.410433197021484	0.5295545349121094	3.03082373046875	1.195841423034668	0.4854433135986328	3.008805908203125	1.101081893920898	0.4920298309326172	3.041065307617187	0.9989716463088989	0.4703433685302735	3.034325927734375	1.054924476623535	0.4470209197998047	3.20909716796875	1.726436462402344	0.312083251953125	3.2686953125	1.689255401611328	0.1974654541015625	3.32231884765625	1.407788772583008	0.1708113861083984	3.193506713867187	1.214228576660156	0.1114593200683594	3.202706420898437	1.109508178710938	0.1238223419189453
43	1.4	3.19039111328125	1.210890380859375	0.3305143585205078	3.178512329101562	1.39264909362793	0.3307703704833984	3.173803833007812	1.538171722412109	0.3332900085449219	3.195629638671875	1.758489898681641	0.34447216796875	3.177370361328125	1.72225927734375	0.3737777099609375	3.10963623046875	1.687354827880859	0.4982083740234375	3.1205615234375	1.407446624755859	0.5304507751464844	3.029564208984375	1.193618515014649	0.4856407318115235	3.003879150390625	1.0996657371521	0.4887957000732422	3.032993408203125	0.9971995310783386	0.4655076904296875	3.032698486328125	1.053559150695801	0.4451325836181641	3.208522705078125	1.721676086425781	0.3125394439697265	3.268338623046875	1.685148681640625	0.1980422744750976	3.326373291015625	1.404843505859375	0.1720951385498047	3.195446411132813	1.212750999450684	0.1136367263793945	3.202092895507812	1.107725952148437	0.1249540405273437
44	1.433333	3.188474487304688	1.209429466247559	0.3285650482177734	3.176891479492188	1.391262680053711	0.3290598602294922	3.1721376953125	1.536825744628906	0.3316625061035156	3.193373779296875	1.757246856689453	0.3429483795166016	3.1750556640625	1.720960021972656	0.3721661987304687	3.107487060546875	1.686036712646485	0.4967839202880859	3.11954296875	1.405673141479492	0.5263533325195312	3.02621826171875	1.193977081298828	0.475692138671875	3.005256225585938	1.100023880004883	0.4780767517089844	3.022610473632812	0.9955615339279176	0.4514116973876953	3.021094360351563	1.05835941696167	0.4257871704101562	3.20651611328125	1.720459381103516	0.3110786285400391	3.2670048828125	1.684993041992187	0.1965234603881836	3.32391748046875	1.404426666259766	0.1709020538330078	3.194479858398438	1.211729362487793	0.111291088104248	3.197947265625	1.106373809814453	0.1213871994018555
45	1.466667	3.188426391601562	1.202210456848144	0.3302489929199218	3.178205322265625	1.383922439575195	0.3315221099853516	3.173421630859375	1.529318481445312	0.3342413330078124	3.193596923828125	1.749692047119141	0.3436649322509766	3.175373168945312	1.713616546630859	0.3731088562011718	3.105027465820313	1.677903747558594	0.4956962280273438	3.116897827148438	1.398318405151367	0.5280164794921876	3.025757080078125	1.186091468811035	0.4771004028320313	3.000144775390625	1.094301773071289	0.4810070037841797	3.013747680664062	0.9904426679611207	0.4520772247314453	3.01559912109375	1.049869398117065	0.4319306182861328	3.2069912109375	1.712727142333984	0.3121907653808594	3.26637255859375	1.675909393310547	0.1976762924194336	3.320756958007812	1.395494674682617	0.1698180618286133	3.191974487304687	1.202025894165039	0.1127395401000977	3.194615600585938	1.096863704681396	0.1238457565307617
46	1.5	3.18753564453125	1.197135299682617	0.3286629180908203	3.177110229492187	1.37906559753418	0.3296983795166015	3.170960693359375	1.524609375	0.3316672668457031	3.191640014648438	1.74510531616211	0.3431085357666016	3.172923828125	1.708808929443359	0.3720631561279297	3.102216674804688	1.673337280273437	0.4948029327392578	3.116919189453125	1.393649917602539	0.5283092651367187	3.023626586914062	1.183001663208008	0.4739880828857422	2.996319213867188	1.091006053924561	0.4783970642089844	3.01016015625	0.9881633052825928	0.4466424407958984	3.012087280273438	1.047591125488281	0.4248470153808593	3.205347900390625	1.708306304931641	0.3114797973632812	3.26677490234375	1.673807464599609	0.1971260375976563	3.323300537109375	1.39301611328125	0.1716500244140625	3.190438842773437	1.203422012329102	0.1092538948059082	3.19316162109375	1.097903656005859	0.1178865585327148
47	1.533333000000001	3.185228881835937	1.195055587768555	0.3292361602783203	3.174789184570312	1.376404876708984	0.3301656646728516	3.168466674804688	1.521475494384765	0.3319482574462891	3.189804321289063	1.741204437255859	0.3431096801757813	3.171219360351563	1.705097442626953	0.372105712890625	3.101046020507813	1.670391571044922	0.4947650909423828	3.113302490234375	1.391431655883789	0.5271484375	3.020112060546875	1.181015525817871	0.4744327850341797	2.99255322265625	1.089342514038086	0.4760173492431641	3.006033081054687	0.9857903861999513	0.4463323669433594	3.008162963867187	1.046162591934204	0.4231725463867188	3.20316357421875	1.704465362548828	0.3115169677734375	3.263273803710938	1.671331970214844	0.1965365905761719	3.32565234375	1.392801727294922	0.1704065017700195	3.18904052734375	1.207049461364746	0.1077503890991211	3.187010864257812	1.101642013549805	0.1132783813476562
48	1.566667000000001	3.183545654296875	1.196608680725098	0.3270326843261719	3.174659912109375	1.37808805847168	0.3271832427978516	3.168344482421875	1.523230804443359	0.3277148132324219	3.189649169921875	1.742940643310547	0.3405154113769531	3.170939697265625	1.706621795654297	0.369189453125	3.101174560546875	1.666254211425781	0.490433853149414	3.110967895507812	1.387449295043945	0.5268697509765625	3.021855102539063	1.174448554992676	0.4779065399169922	2.988950927734375	1.085367961883545	0.4834930877685547	3.003052734375	0.9834796447753906	0.4514891510009765	3.005631103515625	1.040345626831055	0.4262485961914062	3.20314013671875	1.706411743164062	0.3087095031738281	3.2638388671875	1.671117889404297	0.194631950378418	3.32392724609375	1.391740737915039	0.1716411743164062	3.1864208984375	1.20725048828125	0.1067344932556152	3.182656982421875	1.10207339477539	0.1149010848999023
49	1.600000000000001	3.179797973632812	1.195998390197754	0.3262959136962891	3.169353515625	1.37784147644043	0.3266813812255859	3.163408203125	1.523331787109375	0.3281797485351562	3.185793090820312	1.743428039550781	0.3411475372314453	3.167358642578125	1.707034790039062	0.3701033325195313	3.099139282226562	1.668357208251953	0.4931528015136719	3.110405639648437	1.388795669555664	0.5272024841308594	3.016908447265625	1.176936363220215	0.4781678466796875	2.990322021484375	1.086221988677979	0.4859391326904297	3.00431982421875	0.983787000656128	0.4579291534423828	3.002223876953125	1.041501394271851	0.4321079559326172	3.1986728515625	1.706836029052734	0.3089774932861328	3.257375854492187	1.671450103759766	0.1935249404907227	3.315028930664062	1.390940155029297	0.1691763763427734	3.177654663085938	1.205056091308594	0.1059739646911621	3.177084106445313	1.099627086639404	0.1146264305114746
50	1.633333	3.177077880859375	1.199936431884766	0.3247112884521484	3.165516479492188	1.381786026000976	0.3251830444335937	3.157405883789063	1.527233489990234	0.32610107421875	3.183532470703125	1.746971008300781	0.3396287231445313	3.164878662109375	1.710749114990234	0.3686916198730469	3.099379638671875	1.671273986816406	0.4930570068359375	3.107895629882813	1.391568878173828	0.5274244384765625	3.01337548828125	1.179542251586914	0.4809126892089843	2.992149047851562	1.086058433532715	0.4899266357421875	3.002952392578125	0.9836410427093505	0.4650065460205078	3.004972778320313	1.04303440284729	0.4378526153564453	3.195404907226562	1.71029214477539	0.3071420288085938	3.253280639648438	1.672317169189453	0.1920339431762695	3.308294067382812	1.391064880371094	0.1699836807250977	3.17169775390625	1.204297203063965	0.1076864700317383	3.17715673828125	1.099381916046143	0.1189910774230957
51	1.666667	3.17267138671875	1.206305046081543	0.3233941040039062	3.159725219726562	1.388923248291016	0.3241602325439453	3.150710693359375	1.535001525878906	0.3254028930664062	3.180117431640625	1.755260467529297	0.3411873474121094	3.161215087890625	1.718783752441406	0.3701960906982422	3.097956787109375	1.678623901367188	0.4962991943359375	3.10283447265625	1.396922622680664	0.527754608154297	3.004264282226562	1.184882057189941	0.4834214782714844	2.9878330078125	1.088632457733154	0.4922296447753906	3.007626953125	0.9881711349487304	0.4664944915771485	3.0043505859375	1.046084072113037	0.4407859802246094	3.191171020507813	1.718626068115234	0.307989242553711	3.247724243164062	1.681034576416016	0.1914149627685547	3.30644287109375	1.399007385253906	0.1700791702270508	3.168771484375	1.210325691223145	0.111271800994873	3.168100830078125	1.104974807739258	0.1239334259033203
52	1.7	3.168468627929688	1.207801712036133	0.3222134094238281	3.155109008789062	1.390695938110352	0.3233350677490234	3.145528442382813	1.536982940673828	0.3247511444091797	3.1762255859375	1.757467742919922	0.3404069976806641	3.157594848632812	1.720967163085938	0.3697109680175781	3.0951943359375	1.680721801757812	0.496507797241211	3.0990771484375	1.398589981079101	0.5280983276367188	2.999488159179688	1.185967041015625	0.4871972961425781	2.9837412109375	1.089022953033447	0.4988315124511719	2.968402099609375	0.9888428564071656	0.4728156585693359	3.003285766601563	1.046725509643555	0.4478862609863281	3.186598999023437	1.720772155761719	0.3069273834228515	3.241012329101562	1.683644683837891	0.1889237670898438	3.302327270507813	1.401360778808594	0.1713524398803711	3.164251831054687	1.211932060241699	0.1138149566650391	3.164427490234375	1.106524299621582	0.1275668830871582
53	1.733333	3.167669921875	1.20982772064209	0.3206226654052734	3.152856079101563	1.392940002441406	0.320902587890625	3.142151611328125	1.539417816162109	0.3216574554443359	3.173614868164063	1.760147216796875	0.3376246948242188	3.1545244140625	1.723653472900391	0.3667846832275391	3.090218383789062	1.684516021728516	0.4931909027099609	3.093102416992187	1.402282577514649	0.5285304565429687	2.993241088867188	1.189172203063965	0.4881646118164062	2.971119018554687	1.092918037414551	0.4960912933349609	2.95379541015625	0.9958051738739013	0.4675063323974609	3.003604736328125	1.048417272567749	0.4481993103027344	3.18418603515625	1.723355560302734	0.3042056732177734	3.240985229492187	1.685256134033203	0.1873700408935547	3.2985498046875	1.401691055297852	0.1705134124755859	3.156245239257813	1.214795387268066	0.1133590812683105	3.156211181640625	1.112035598754883	0.1338548126220703
54	1.766667	3.164315551757813	1.21374153137207	0.3194378662109375	3.148872680664062	1.396559844970703	0.3188824768066406	3.138153686523437	1.542847015380859	0.3191685943603516	3.170402099609375	1.763200622558594	0.3349501953125	3.1517900390625	1.726751037597656	0.3643597412109375	3.089161376953125	1.688618835449219	0.4917698669433593	3.0975185546875	1.406937683105469	0.5282502746582032	2.994150634765625	1.196190933227539	0.4858863067626953	2.987520751953125	1.098882301330566	0.4866528778076171	3.011044067382812	0.9972303609848023	0.4667039337158203	3.0013271484375	1.058802043914795	0.4466026458740234	3.180251220703125	1.726482818603515	0.3013065490722656	3.234174072265625	1.688450439453125	0.1832850036621094	3.294192749023438	1.406039138793945	0.1613238143920898	3.153046264648437	1.216283836364746	0.1129158248901367	3.152064819335938	1.114406894683838	0.1357057189941406
55	1.800000000000001	3.165071166992187	1.213027488708496	0.3200022888183593	3.149142333984375	1.395754669189453	0.3186601409912109	3.137740844726562	1.541937622070312	0.3181663055419922	3.17047412109375	1.762042724609375	0.335294677734375	3.151548217773438	1.725515472412109	0.3643628997802734	3.088015747070313	1.689480529785156	0.4918965301513672	3.097435302734375	1.40791716003418	0.5282727050781251	2.992177856445313	1.198361862182617	0.4851161193847656	2.986148071289063	1.100849456787109	0.4849425048828125	3.00954345703125	0.9996551027297974	0.4642572479248047	3.001679443359375	1.061440078735352	0.4471151885986329	3.1804677734375	1.725474029541016	0.3015587921142578	3.233299926757812	1.688058715820312	0.1828814010620117	3.293641235351562	1.405897979736328	0.1597386322021485	3.151279296875	1.217709335327148	0.1095327186584473	3.149917846679688	1.117498386383057	0.1358465957641601
56	1.833333000000001	3.16152490234375	1.209551567077637	0.3207314147949218	3.14564794921875	1.391846343994141	0.3195448150634765	3.132737670898438	1.537551879882812	0.3185130615234375	3.167045166015625	1.756961334228516	0.3340193328857422	3.1481787109375	1.720814300537109	0.3633910675048828	3.085166137695313	1.684953582763672	0.4908292694091797	3.08877099609375	1.403730834960937	0.5250362243652344	2.98843408203125	1.191165115356445	0.4884393920898438	2.97565283203125	1.094766490936279	0.481458251953125	3.001041015625	0.9965830554962158	0.4551715240478516	2.995586059570313	1.055940338134766	0.4436148986816406	3.176460327148438	1.720235473632812	0.3004993438720703	3.231180053710938	1.684764953613281	0.1825311279296875	3.288885620117187	1.403251403808594	0.1538333587646484	3.1481689453125	1.215405746459961	0.1008199195861816	3.145349365234375	1.116333984375	0.1294255447387695
57	1.866667000000001	3.159935791015625	1.207942970275879	0.3201884002685547	3.143406372070312	1.390253936767578	0.3192524871826172	3.131219848632813	1.536070556640625	0.3189792633056641	3.1668154296875	1.755279357910156	0.3351614227294922	3.147777465820313	1.719124145507813	0.3644493255615234	3.085249755859375	1.683942230224609	0.4923434143066406	3.089596069335937	1.402658996582031	0.5264739990234375	2.984684204101563	1.192860298156738	0.4872467498779297	2.972826293945313	1.09650171661377	0.4830028991699219	2.994453979492187	0.9969467697143555	0.4574922485351562	2.985083251953125	1.057213073730469	0.4434497833251954	3.175975952148438	1.718613555908203	0.301498550415039	3.229218627929687	1.682057373046875	0.1831240386962891	3.284781494140625	1.400282165527344	0.1517225646972656	3.140149047851563	1.214895904541016	0.09940745162963868	3.1370380859375	1.114493515014648	0.1237898483276367
58	1.9	3.156955078125	1.204296020507813	0.3208731842041016	3.142370483398437	1.386354553222656	0.3197305755615234	3.130750366210937	1.5318837890625	0.3188505249023438	3.166225830078125	1.750651916503906	0.3347698822021484	3.14726171875	1.714595825195313	0.3640508422851563	3.083668701171875	1.678173004150391	0.4906884002685546	3.08974853515625	1.398146347045898	0.5286372680664062	2.984743408203125	1.189387077331543	0.4884844665527344	2.972104736328125	1.093172180175781	0.4857802124023438	2.991065185546875	0.9946555776596069	0.4598019866943359	2.985147583007812	1.053309631347656	0.4478667602539063	3.175349365234375	1.714035308837891	0.3011977386474609	3.228607666015625	1.677436737060547	0.1831623458862305	3.279290161132812	1.395369155883789	0.1516206817626953	3.131303833007812	1.214394584655762	0.09627326965332031	3.136299560546875	1.110528453826904	0.1124875564575195
59	1.933333	3.156631713867188	1.20274242401123	0.3213741760253906	3.142980346679687	1.384994216918945	0.3192420501708985	3.132007446289062	1.530667236328125	0.3174851989746094	3.166938720703125	1.749529876708984	0.3351552581787109	3.147769653320313	1.713222381591797	0.3640380859375	3.08181640625	1.676568237304688	0.4894530029296875	3.087857299804687	1.396563110351563	0.5287268981933594	2.980177978515625	1.190143493652344	0.4843278503417969	2.96690283203125	1.094472480773926	0.4846009368896484	2.988202758789062	0.9970869817733765	0.4573350982666016	2.983466552734375	1.053640686035156	0.4474428558349609	3.176440185546875	1.713129241943359	0.3014178009033203	3.229340576171875	1.678766815185547	0.1824996795654297	3.282222045898437	1.396626174926758	0.1531041259765625	3.134142211914063	1.216634178161621	0.09458535003662109	3.12062353515625	1.116855834960937	0.1081884956359863
60	1.966667	3.155443481445313	1.202133522033691	0.3217255401611329	3.1425107421875	1.384339385986328	0.3198648223876953	3.1330302734375	1.530006195068359	0.3186574096679687	3.16646630859375	1.749029876708984	0.3354241180419922	3.147560913085937	1.712722320556641	0.3644462127685547	3.082060791015625	1.676981658935547	0.4903127899169922	3.087430297851562	1.396925796508789	0.5286448364257812	2.983943115234375	1.187638488769531	0.486627197265625	2.962794067382813	1.093128337860108	0.4823941650390625	2.988633056640625	0.9983748693466186	0.4532786407470703	2.983472045898438	1.051967569351196	0.4472468719482422	3.176199340820313	1.712593078613281	0.3018469696044922	3.230235473632812	1.679032623291016	0.183363395690918	3.282153686523437	1.397250152587891	0.1504021072387695	3.13433056640625	1.216606498718262	0.09337578964233398	3.121731323242187	1.116804664611816	0.1085431785583496
61	2	3.154541625976563	1.201805488586426	0.3213035278320313	3.14265966796875	1.384450561523437	0.3196344146728516	3.133210083007812	1.530425018310547	0.318249267578125	3.167945190429688	1.74967578125	0.3359478454589844	3.148674926757812	1.713306793212891	0.3648243560791016	3.081893798828125	1.677706329345703	0.4903551635742187	3.08709765625	1.397104751586914	0.5291339111328125	2.980013061523437	1.18967610168457	0.4853993530273437	2.9632626953125	1.093780715942383	0.4814575653076172	2.98898974609375	0.9965312156677246	0.4550941619873047	2.982651611328125	1.053406511306763	0.4450517578125	3.177611450195313	1.713209838867187	0.3022157440185547	3.230919067382812	1.677862396240234	0.183484619140625	3.283640991210937	1.395371612548828	0.1525481414794922	3.133879272460938	1.217147392272949	0.09204374694824219	3.117171508789062	1.118680477142334	0.1051274490356445
62	2.033333000000001	3.156664672851563	1.201908042907715	0.3226455688476563	3.142394165039062	1.384573043823242	0.3201012115478515	3.131113525390625	1.530596038818359	0.31813818359375	3.16768994140625	1.749807647705078	0.3358024597167969	3.148133911132812	1.713569152832031	0.3647323150634766	3.083123413085938	1.677013763427734	0.4911615600585937	3.087708618164062	1.395629776000977	0.5268524169921875	2.979068969726563	1.189180191040039	0.4819851684570312	2.962717163085937	1.093341705322266	0.4796980438232422	2.990218994140625	0.9948315925598146	0.4557605438232422	2.975781005859375	1.051283792495727	0.4435089111328125	3.177033935546875	1.713208892822266	0.3020271453857422	3.230772583007813	1.678813018798828	0.1831279296875	3.283967651367187	1.396096954345703	0.1526417083740234	3.136586547851563	1.215312461853027	0.09255076599121094	3.112693603515625	1.121118541717529	0.1039528274536133
63	2.066667000000001	3.14328271484375	1.204088607788086	0.3188276824951172	3.129049194335937	1.387931701660156	0.316900161743164	3.11925927734375	1.535014007568359	0.3160170135498047	3.1546572265625	1.756030670166016	0.3317836608886719	3.136107543945313	1.719541320800781	0.3616227416992188	3.073228759765625	1.680364105224609	0.4894657135009766	3.079994018554688	1.397029983520508	0.523803955078125	2.9628193359375	1.194314544677734	0.4727178192138672	2.94426416015625	1.097887725830078	0.4659679718017578	2.981240966796875	0.9991267280578613	0.4492451477050781	2.971334716796875	1.055472560882568	0.438992431640625	3.163428344726563	1.719106201171875	0.2976809539794922	3.21447998046875	1.681955963134766	0.1773789215087891	3.264380126953125	1.397062133789063	0.1460147476196289	3.1047421875	1.223859169006348	0.08894454193115234	3.0676689453125	1.129795989990234	0.1022520294189453
64	2.100000000000001	3.138963623046875	1.212234008789062	0.3183909301757812	3.125982788085937	1.396394134521485	0.3181849517822266	3.114606567382812	1.543548828125	0.3175989379882812	3.149350341796875	1.764838500976563	0.3355615997314453	3.130911376953125	1.727937561035156	0.3650628967285156	3.06909033203125	1.686039947509766	0.49252197265625	3.076295654296875	1.402000381469727	0.5233301391601562	2.955450927734375	1.202531257629395	0.4663485412597657	2.948131469726563	1.104258056640625	0.4611967926025391	2.983962646484375	1.003170293807983	0.4411865539550781	2.9696142578125	1.064516044616699	0.4317953796386719	3.158229370117188	1.728231384277344	0.3010670166015625	3.208764892578125	1.692089660644531	0.1801738891601563	3.258682495117188	1.406949554443359	0.1469698104858398	3.095917846679687	1.237447952270508	0.08802640151977539	3.06131640625	1.139765037536621	0.105596321105957
65	2.133333	3.13718896484375	1.217011207580566	0.3176715240478516	3.1257939453125	1.401247360229492	0.3180740509033203	3.11302099609375	1.548276062011719	0.3168633880615235	3.15030419921875	1.769008972167969	0.3359324645996093	3.131043334960937	1.732259399414062	0.3650714874267578	3.06567578125	1.690993957519531	0.4908234405517578	3.077044067382812	1.407613693237305	0.5256721801757812	2.953340698242187	1.212054039001465	0.4619885711669922	2.93790673828125	1.114989261627197	0.4488943023681641	2.977024291992188	1.014063109874725	0.4235464172363281	2.9729150390625	1.07525288772583	0.4267744293212891	3.159147827148438	1.732407073974609	0.3014571838378907	3.211224731445313	1.694246887207031	0.1819740600585937	3.257032836914062	1.408595428466797	0.1470622406005859	3.092388671875	1.241389503479004	0.08682543563842773	3.064662963867188	1.141772109985352	0.1071861000061035
66	2.166667	3.134109619140625	1.223229835510254	0.3159477233886719	3.122855834960937	1.408080810546875	0.3169960327148438	3.109435302734375	1.555604370117188	0.3162492370605469	3.144190063476563	1.777656005859375	0.3348195495605469	3.125365600585938	1.740610595703125	0.3642080993652344	3.061137817382813	1.699267028808594	0.4910436553955078	3.0762265625	1.414997161865234	0.5270381469726563	2.9510947265625	1.219472045898438	0.4626479034423828	2.931496826171875	1.122466758728027	0.449625244140625	2.975541748046875	1.022813879013062	0.4236981811523438	2.972485107421875	1.082778541564942	0.4313071441650391	3.153448486328125	1.740938629150391	0.3002599334716797	3.20738134765625	1.700545288085938	0.1815400161743164	3.25068896484375	1.413520568847656	0.1454778747558594	3.084629516601562	1.245085647583008	0.0896584243774414	3.066107788085938	1.14278881072998	0.1087502937316895
67	2.2	3.132849365234375	1.226913040161133	0.3146788940429687	3.120623291015625	1.411668182373047	0.3155767517089844	3.107758056640625	1.559175567626953	0.3150937194824219	3.142890869140625	1.78103759765625	0.3334591827392578	3.123964721679688	1.744099639892578	0.3628380889892578	3.059729370117187	1.703104827880859	0.4900370635986329	3.072629516601562	1.418826354980469	0.5258110656738282	2.945913696289062	1.2261904296875	0.4567375183105469	2.926245727539063	1.129044990539551	0.4478810424804688	2.972034423828125	1.033567426681518	0.4122781677246093	2.972270385742187	1.092022602081299	0.4190861968994141	3.1521220703125	1.744272583007812	0.2989792022705078	3.205201904296875	1.705771148681641	0.179478271484375	3.249407958984375	1.418698272705078	0.1461163864135742	3.087419189453125	1.24747575378418	0.0877531967163086	3.067041870117188	1.146657386779785	0.1105341186523437
68	2.233333	3.130116821289063	1.227560691833496	0.3146428985595703	3.117896606445313	1.412043914794922	0.3159062805175781	3.104806884765625	1.559312164306641	0.3156004486083984	3.140417236328125	1.7807236328125	0.3344912567138672	3.121476196289063	1.743806091308594	0.3637567138671875	3.056345458984375	1.701712921142578	0.4898747253417969	3.066429931640625	1.417607788085938	0.5248905334472656	2.943905883789062	1.221732795715332	0.4585782928466797	2.917311279296875	1.126790458679199	0.4512272491455078	2.962107299804687	1.031026695251465	0.4188405303955078	2.954023559570313	1.093075778961182	0.43384033203125	3.149503784179688	1.744080108642578	0.2999456634521485	3.202592651367188	1.706230407714844	0.1804295654296875	3.2489462890625	1.420305404663086	0.1437236709594727	3.082564086914062	1.252538986206055	0.08994165420532227	3.073542114257813	1.149941719055176	0.1124737281799316
69	2.266667	3.129559692382812	1.221933601379395	0.3155732879638672	3.116455322265625	1.405626937866211	0.3158509216308594	3.10296142578125	1.552285827636719	0.3149137115478515	3.138542358398437	1.772770446777344	0.3339352569580079	3.119614135742188	1.735991363525391	0.3630323028564453	3.054695434570313	1.695900543212891	0.4890910034179687	3.059032958984375	1.412460235595703	0.522241455078125	2.937516235351563	1.216692192077637	0.4567568969726563	2.908911499023437	1.125713249206543	0.4375613708496094	2.965344970703125	1.031736764907837	0.4245147247314453	2.96892919921875	1.083104583740234	0.4191985931396485	3.147617065429687	1.736294067382813	0.299513198852539	3.200362915039062	1.699319671630859	0.1801281204223633	3.245597900390625	1.414290405273438	0.1438149261474609	3.081355102539063	1.24635472869873	0.08740394973754884	3.063787841796875	1.145927017211914	0.1104679908752441
70	2.300000000000001	3.128320556640625	1.216236183166504	0.3147090911865235	3.11375830078125	1.399277084350586	0.3139642181396485	3.100911865234375	1.545530914306641	0.3128918304443359	3.1356552734375	1.765344177246094	0.3325543212890625	3.11652587890625	1.728601654052734	0.3612915191650391	3.050810913085938	1.689114868164062	0.4867457275390625	3.058446533203125	1.407264389038086	0.5245521850585937	2.939601440429688	1.210995277404785	0.4582516174316406	2.908662109375	1.122101913452148	0.4307545166015625	2.961067016601563	1.02704887008667	0.419746810913086	2.965298828125	1.077154735565186	0.415119613647461	3.145191650390625	1.729057342529297	0.2982999725341797	3.198175048828125	1.693376007080078	0.1789815979003906	3.24570166015625	1.409352920532227	0.1461305999755859	3.086969970703125	1.237045722961426	0.08882916641235351	3.053280151367187	1.138554779052734	0.1041961631774902
71	2.333333000000001	3.1312861328125	1.212504829406738	0.3146320343017578	3.116966186523437	1.395135559082031	0.3125273895263672	3.106266479492188	1.541215209960937	0.3111780853271484	3.138276000976562	1.761198699951172	0.327821273803711	3.119818237304687	1.72465478515625	0.3570673828125	3.055379516601563	1.684605255126953	0.4826077270507813	3.059597778320312	1.403851623535156	0.5241002502441406	2.936423461914063	1.211820335388184	0.4554551239013672	2.902385864257813	1.126502876281738	0.4265636901855469	2.932884765625	1.030221042633057	0.4278180541992187	2.960424438476562	1.077982536315918	0.4206186065673828	3.148050048828125	1.724694213867187	0.2940473022460938	3.201088134765625	1.689707214355469	0.1749207229614258	3.247156982421875	1.406008697509766	0.1434956665039062	3.083609741210938	1.238159255981445	0.08944507217407227	3.045881958007812	1.140680641174316	0.1048280410766602
72	2.366667000000001	3.128405029296875	1.206309120178223	0.3165167388916016	3.114087158203125	1.388881118774414	0.313589599609375	3.103699096679688	1.534931213378906	0.3118325958251953	3.135725952148437	1.754916961669922	0.327074462890625	3.117225708007813	1.718589385986328	0.3565355987548828	3.053896484375	1.678908905029297	0.48274560546875	3.062986938476563	1.398942733764649	0.5278094787597656	2.93350146484375	1.212643623352051	0.4553360290527344	2.901589599609375	1.125563552856445	0.4241491546630859	2.94147314453125	1.030334806442261	0.4249430084228516	2.946264282226562	1.085203224182129	0.392959457397461	3.145535766601562	1.718202392578125	0.2935534515380859	3.199841552734375	1.683056335449219	0.1750801696777344	3.24302197265625	1.399201507568359	0.1425804214477539	3.079844604492187	1.230678413391113	0.08882816314697266	3.041002563476563	1.133152278900146	0.1004317741394043
73	2.4	3.129422729492187	1.20762523651123	0.3151562957763672	3.11522119140625	1.390285690307617	0.3118728332519531	3.10533154296875	1.536430480957031	0.3098907623291016	3.13542919921875	1.756688598632812	0.3264575500488281	3.117214599609375	1.720009399414062	0.3556976928710938	3.055872314453125	1.679124633789062	0.482649169921875	3.064142822265625	1.398647003173828	0.5255207824707031	2.935177368164062	1.211042137145996	0.4553462677001953	2.891795043945312	1.13003742980957	0.4226958923339844	2.916622314453125	1.046446075439453	0.3981121215820312	2.95779443359375	1.084575481414795	0.4059920959472656	3.145593627929688	1.720246154785156	0.2927201232910156	3.200679321289063	1.685465698242187	0.1744795684814453	3.24632470703125	1.401172729492187	0.1483917388916016	3.085588134765625	1.230527412414551	0.09379426193237304	3.04113427734375	1.134773239135742	0.09944527053833008
74	2.433333	3.127258056640625	1.211959541320801	0.3105806274414062	3.11283935546875	1.394506164550781	0.3078791198730469	3.101927856445312	1.540493988037109	0.3060322723388672	3.13100634765625	1.760571411132812	0.3245204315185547	3.112281982421875	1.723708862304687	0.3531072845458985	3.051294921875	1.682207702636719	0.4799227142333984	3.060511108398437	1.402584365844727	0.5255329284667969	2.932847412109375	1.214649124145508	0.4611776885986328	2.899806884765625	1.128648376464844	0.4398936004638672	2.925876342773438	1.049031894683838	0.4284568023681641	2.954361328125	1.089323356628418	0.400558837890625	3.14199462890625	1.724370300292969	0.290838623046875	3.199122192382812	1.690209930419922	0.1736434173583984	3.246035766601563	1.40602262878418	0.1497816543579102	3.088267211914062	1.234796417236328	0.09046847915649414	3.043054077148438	1.139377910614014	0.09891808700561523
75	2.466667	3.125612548828125	1.219159622192383	0.3117863616943359	3.111399658203125	1.40202507019043	0.309942626953125	3.0999462890625	1.548211791992188	0.3084047241210938	3.129782836914063	1.768320098876953	0.3293515319824218	3.110519287109375	1.731213531494141	0.3573270263671875	3.04702490234375	1.687575866699219	0.4820300598144531	3.055541748046875	1.406624664306641	0.523477783203125	2.919105102539063	1.227748390197754	0.4511373901367187	2.903604736328125	1.137455360412598	0.4358943481445313	2.93964892578125	1.059801364898682	0.4302288513183594	2.963405639648437	1.10976163482666	0.4075055999755859	3.141043579101563	1.732332580566406	0.2954899597167969	3.19765576171875	1.699094451904297	0.1778591613769531	3.261666625976562	1.417085586547852	0.1631817398071289	3.092079833984375	1.260451736450195	0.09640262222290039	3.0701484375	1.163108688354492	0.106475341796875
76	2.5	3.125546508789062	1.222270164489746	0.312745590209961	3.109718872070312	1.405682479858398	0.3100523376464844	3.098193481445312	1.552418212890625	0.3085722961425781	3.127852172851562	1.7734326171875	0.3296704406738281	3.108215698242187	1.736213470458984	0.3575105285644531	3.042365478515625	1.693681030273438	0.4813541259765625	3.054254028320313	1.412638473510742	0.5264409790039063	2.923656372070313	1.228293251037598	0.461354995727539	2.901182250976563	1.142409065246582	0.4267620391845703	2.927731079101562	1.064380695343018	0.405323486328125	2.960919799804687	1.111455078125	0.4062477264404297	3.139535522460938	1.737258636474609	0.2959185638427734	3.198628540039063	1.706212310791016	0.1787660522460938	3.27000732421875	1.424894134521484	0.1669040985107422	3.109611572265625	1.259939323425293	0.09637309646606446	3.090598510742188	1.165547737121582	0.1108384666442871
77	2.533333000000001	3.1254697265625	1.22980436706543	0.3087748718261719	3.110124877929688	1.413206756591797	0.3066592102050781	3.097627807617187	1.559789733886719	0.3048381195068359	3.128130249023438	1.780719024658203	0.3250696411132813	3.108093505859375	1.74374658203125	0.3530298919677735	3.03529541015625	1.703714721679688	0.4741875305175781	3.072007202148438	1.431330703735352	0.548698486328125	2.9588232421875	1.23591487121582	0.4962289581298828	2.95416650390625	1.151812240600586	0.4749152069091797	2.983925170898437	1.066067626953125	0.4445719909667969	2.973166748046875	1.112695011138916	0.4449564819335938	3.139930297851563	1.744326171875	0.2915016479492187	3.199091796875	1.710661651611328	0.1748967208862305	3.271380615234375	1.429537414550781	0.1633701782226563	3.1054267578125	1.271210830688477	0.09264982604980468	3.087464477539062	1.175761955261231	0.1122579345703125
78	2.566667000000001	3.127003051757812	1.234573860168457	0.3067046966552734	3.111585083007813	1.418441421508789	0.3053880310058594	3.100149658203125	1.565457153320313	0.3047962188720703	3.130940551757813	1.786805603027344	0.3251693725585938	3.110430053710938	1.749853210449219	0.3529819793701172	3.034991455078125	1.710753692626953	0.4733193054199219	3.063824096679688	1.433081359863281	0.5345137939453125	2.935496337890625	1.251633026123047	0.4506304321289063	2.9430869140625	1.16107950592041	0.4510251617431641	2.9941640625	1.100676284790039	0.4468928833007813	2.986337158203125	1.140082397460938	0.42957861328125	3.1431083984375	1.750248931884766	0.2917272338867187	3.20085107421875	1.716278717041015	0.1740616912841797	3.281692749023438	1.436940460205078	0.157713981628418	3.110449096679687	1.282288391113281	0.08860309982299805	3.090019287109375	1.186433616638184	0.1074299011230469
79	2.600000000000001	3.123242797851562	1.237580810546875	0.3071986389160156	3.107992553710937	1.421229370117187	0.3053663177490235	3.095175659179688	1.567985748291016	0.303400146484375	3.126034057617187	1.788784637451172	0.3274148559570312	3.104590209960937	1.751586517333984	0.3540420837402344	3.026339599609375	1.709617431640625	0.4707863006591797	3.062364624023437	1.434107986450195	0.5351136169433593	2.930878295898438	1.263726837158203	0.44702197265625	2.883172241210938	1.183758918762207	0.4240641021728516	2.948689819335938	1.11857169342041	0.4343679962158203	2.967682495117188	1.152157180786133	0.4204893035888672	3.139071655273438	1.752636077880859	0.2940042266845703	3.199857055664062	1.7203056640625	0.1781446533203125	3.288399536132812	1.443580368041992	0.166467056274414	3.118845092773437	1.292226974487305	0.09015414428710938	3.096746826171875	1.196395790100098	0.1107804946899414
80	2.633333	3.123292602539062	1.235273086547851	0.3105973052978516	3.107606567382812	1.417806701660156	0.3093833160400391	3.094885620117187	1.563698150634766	0.3084031982421875	3.123604858398437	1.783708404541016	0.3301822204589844	3.104114624023437	1.746507202148438	0.357884765625	3.029953369140625	1.707242492675781	0.4781676330566406	3.069049682617187	1.432150375366211	0.5348133850097656	2.926531616210937	1.275450210571289	0.4282332916259766	2.869890747070312	1.213401878356934	0.3762261047363281	2.959152221679688	1.176962440490723	0.3844910583496094	2.9799599609375	1.186369445800781	0.3778938903808594	3.135451782226562	1.747857574462891	0.2963423004150391	3.188009399414062	1.720115509033203	0.1752545318603516	3.284277709960937	1.448042922973633	0.1576640625	3.087095825195313	1.323603271484375	0.0960387191772461	3.046494262695313	1.232806198120117	0.1136505432128906
81	2.666667	3.124901489257812	1.231430892944336	0.3067304077148437	3.10758642578125	1.413174789428711	0.3065243835449218	3.09448291015625	1.558512084960938	0.3068087768554687	3.12320166015625	1.777687103271484	0.329161376953125	3.103268798828125	1.740633209228516	0.3564052734375	3.027760498046875	1.704452239990234	0.4761819000244141	3.061505493164063	1.429371185302734	0.5324474487304687	2.92330810546875	1.272894195556641	0.4216473236083985	2.871478271484375	1.210547561645508	0.3670505065917969	2.96132373046875	1.17655069732666	0.3863514862060546	2.978886962890625	1.191408477783203	0.3716941680908203	3.135466552734375	1.741960266113281	0.2956153564453124	3.188373291015625	1.714817321777344	0.1751848907470703	3.29185400390625	1.446498626708984	0.156208740234375	3.094235595703125	1.32605241394043	0.09222419357299805	3.045947143554687	1.240160797119141	0.1103001251220703
82	2.7	3.125517456054688	1.227375205993652	0.3067920227050781	3.108862915039063	1.408811874389648	0.3060816192626953	3.0957705078125	1.553849212646484	0.3057270202636719	3.121135620117188	1.772960998535156	0.3284418182373047	3.101456665039063	1.735688934326172	0.3554086151123047	3.028078125	1.693960113525391	0.4744022064208985	3.053747924804687	1.41833804321289	0.5290643615722657	2.924253784179688	1.253616424560547	0.4232709197998047	2.86619970703125	1.207193641662598	0.3594238891601562	2.955463500976562	1.163098487854004	0.3746540832519532	2.977805541992188	1.175559318542481	0.3662293395996093	3.134244506835937	1.737499389648437	0.2950711364746094	3.19015625	1.708733734130859	0.1767830963134766	3.289252197265625	1.439782974243164	0.1532153930664062	3.094918334960937	1.313710174560547	0.09156319046020509	3.042886108398438	1.231487907409668	0.1099837341308594
83	2.733333	3.12551025390625	1.223644584655762	0.3068814239501954	3.109259399414062	1.404663635253906	0.3068812408447266	3.096656127929688	1.549409576416016	0.307104507446289	3.121422729492187	1.768268920898437	0.3271047668457031	3.101653564453125	1.731418304443359	0.354317398071289	3.025971923828125	1.690454528808594	0.4716148376464844	3.049568359375	1.415781463623047	0.5288518676757813	2.924818237304688	1.253166290283203	0.4143040161132813	2.868980834960937	1.203562576293945	0.3526416320800781	2.956720092773438	1.158685020446777	0.3731287994384765	2.981322265625	1.179170867919922	0.3660170593261719	3.134806030273437	1.732486480712891	0.2943998107910156	3.1916064453125	1.702727233886719	0.1770967636108398	3.286200927734375	1.432922012329102	0.1528553085327148	3.0950166015625	1.304477722167969	0.08977709960937499	3.042065673828125	1.225685279846191	0.1077521591186524
84	2.766667	3.126277465820313	1.222295028686524	0.30595458984375	3.11004052734375	1.403284637451172	0.3051468353271485	3.098149169921875	1.548071655273437	0.3051250915527344	3.122367797851562	1.766896606445312	0.3256729888916016	3.1024453125	1.729970764160156	0.3526645050048828	3.028246826171875	1.689093536376953	0.4708648986816406	3.046249755859375	1.413600967407227	0.525577880859375	2.923849853515625	1.2503466796875	0.410438735961914	2.870240844726562	1.201908409118652	0.346147201538086	2.957752075195312	1.16181901550293	0.3676110687255859	2.981179809570313	1.175951477050781	0.3615846252441406	3.136077026367188	1.731202362060547	0.2930224151611328	3.194538208007812	1.701804046630859	0.1765339736938477	3.284062866210937	1.430293930053711	0.1527700958251953	3.091490966796875	1.305180770874024	0.08837802886962889	3.040547241210938	1.226082466125488	0.1051586456298828
85	2.800000000000001	3.127447875976562	1.225557464599609	0.3019608154296875	3.111725952148437	1.406394515991211	0.3019075164794922	3.100526611328125	1.551075073242187	0.3026919708251953	3.122924438476563	1.769666900634766	0.3247587432861328	3.102782470703125	1.73251806640625	0.3511359710693359	3.028519287109375	1.688441955566406	0.4676210479736328	3.049901000976562	1.414469131469727	0.5272745361328125	2.924884033203125	1.256593673706055	0.4103241577148438	2.872976440429688	1.211580261230469	0.3410404968261719	2.960657470703125	1.166329574584961	0.3554183197021484	2.975407592773438	1.183215141296387	0.3455780639648438	3.137431884765625	1.734277252197266	0.2922496337890625	3.201429077148437	1.706872802734375	0.1783044967651367	3.297573974609375	1.437860916137695	0.157794921875	3.102539428710937	1.326757995605469	0.08225182342529297	3.042765014648437	1.257345741271973	0.09582484054565429
86	2.833333000000001	3.1295771484375	1.231922622680664	0.2995227508544922	3.112586669921875	1.413392868041992	0.2995987243652344	3.101335693359375	1.558641204833984	0.3010286560058594	3.123850219726562	1.778107635498047	0.3241672821044922	3.10350146484375	1.740691497802734	0.3504247283935547	3.030628173828125	1.699222259521484	0.4690940246582032	3.053520141601562	1.423671432495117	0.5263763427734375	2.90546337890625	1.298762664794922	0.3908467102050781	2.871625610351562	1.235724212646484	0.3310404663085937	2.959930297851562	1.202508422851563	0.360028076171875	2.982231079101562	1.225377349853516	0.3472018890380859	3.138528930664063	1.742690673828125	0.2914347534179688	3.201825805664062	1.715205596923828	0.1763381805419922	3.297929321289063	1.444875778198242	0.156531120300293	3.094793579101562	1.361794281005859	0.06684469413757324	3.027514892578125	1.291914321899414	0.081134033203125
87	2.866667000000001	3.133139038085937	1.236696113586426	0.2986000213623047	3.113508666992187	1.418520370483398	0.2979286499023437	3.09947314453125	1.564048431396484	0.2984248809814453	3.12503271484375	1.783928649902344	0.3212759246826172	3.1042412109375	1.746704681396484	0.3477272033691406	3.031697387695313	1.705340637207031	0.467327880859375	3.05873828125	1.429275497436524	0.5246087341308594	2.905338623046875	1.310762878417969	0.3874288787841796	2.8656376953125	1.254548164367676	0.3227480010986328	2.956065307617187	1.231712661743164	0.3501041107177735	2.985879516601563	1.246831756591797	0.3461321868896484	3.13915283203125	1.74815884399414	0.2884412078857422	3.203350463867188	1.720528747558594	0.1734577026367188	3.305744995117188	1.451715026855469	0.1510150909423828	3.095988525390625	1.389375091552735	0.05995889282226563	3.029001708984375	1.313160568237305	0.07642183303833008
88	2.9	3.133475952148437	1.244331893920898	0.2993201904296875	3.112481201171875	1.427015701293945	0.296840576171875	3.09835595703125	1.573368743896484	0.2962788238525391	3.127367553710938	1.793795257568359	0.321764419555664	3.106327514648437	1.756285247802734	0.3481467590332031	3.033066650390625	1.712810455322266	0.4676101989746094	3.062457153320312	1.436345321655273	0.5295189819335937	2.904788696289063	1.318156555175781	0.3962173767089844	2.8669638671875	1.268862777709961	0.3193964385986328	2.961517700195313	1.276416381835938	0.3450713500976563	2.98806591796875	1.266576675415039	0.3278975982666016	3.14061572265625	1.758088653564453	0.2881047210693359	3.201504272460937	1.730172821044922	0.1707615203857422	3.306536376953125	1.460162002563477	0.1542018432617188	3.09575244140625	1.394948883056641	0.06509018707275391	3.027375610351562	1.320729629516602	0.07579648590087891
89	2.933333	3.13524853515625	1.242288093566895	0.3003179473876953	3.113712646484375	1.425237030029297	0.2971559448242188	3.097083251953125	1.571573028564453	0.2948105773925781	3.130377807617188	1.791889099121094	0.3196236877441406	3.109283813476562	1.754632415771484	0.3465523834228516	3.038886962890625	1.709324005126953	0.4675192413330078	3.068002197265625	1.433048461914062	0.5325355529785156	2.899526000976563	1.332870666503906	0.3963207244873047	2.86839111328125	1.299097351074219	0.3121182403564453	2.959433471679688	1.318431015014649	0.3397800445556641	2.995560180664063	1.320073211669922	0.3086378936767578	3.14228759765625	1.755934906005859	0.2856014099121094	3.20097607421875	1.725197479248047	0.1674506301879883	3.3094228515625	1.455490356445313	0.1586886596679687	3.09412646484375	1.397001831054687	0.07322486114501953	3.022221801757812	1.325990051269531	0.07967827606201172
90	2.966667	3.13602001953125	1.247336265563965	0.3001388854980469	3.116301391601563	1.430893753051758	0.2977431182861328	3.098731201171875	1.577404724121094	0.2945589904785156	3.129813354492187	1.798359588623047	0.3206201171875	3.108317138671875	1.760840942382812	0.3470191192626954	3.034050048828125	1.712927978515625	0.4649940490722656	3.06528857421875	1.437301681518555	0.5340459594726562	2.906895751953125	1.332585998535156	0.3891521301269532	2.87423486328125	1.302206741333008	0.3051216583251953	2.95950537109375	1.32705403137207	0.3400487213134765	2.998084350585938	1.333163269042969	0.2956581573486328	3.142836669921875	1.762466552734375	0.2867597351074219	3.20293603515625	1.729437438964844	0.1696723785400391	3.320628051757812	1.463381423950195	0.1556829681396484	3.103876342773438	1.405798690795899	0.07364411163330079	3.032949951171875	1.333959243774414	0.08232814407348632
91	3	3.1381689453125	1.246692962646484	0.3008869171142578	3.1181923828125	1.43030305480957	0.2992397766113282	3.09839794921875	1.576580291748047	0.2956579742431641	3.131771118164062	1.797253326416016	0.3218905334472656	3.109913452148438	1.759916900634766	0.3482840423583984	3.03471533203125	1.711189422607422	0.4654464874267578	3.067973876953125	1.435812881469727	0.5359379577636718	2.90798974609375	1.33250422668457	0.3905547943115234	2.868484741210938	1.312304885864258	0.3036035003662109	2.95896337890625	1.326517120361328	0.3329705352783203	3.000526123046875	1.333384674072266	0.2970992584228516	3.144396240234375	1.761250793457031	0.2879772796630859	3.203599365234375	1.728244384765625	0.1703365325927734	3.331267822265625	1.467196792602539	0.1538613128662109	3.114859497070313	1.402643829345703	0.07471767807006835	3.04366455078125	1.336145263671875	0.08113928985595703
92	3.033333000000001	3.137854370117187	1.241399353027344	0.2986694641113281	3.117469116210938	1.423744079589844	0.2964592742919922	3.09673681640625	1.568888702392578	0.2918992919921875	3.128429809570313	1.788594757080078	0.3158243713378907	3.106828369140625	1.751658447265625	0.3423721618652344	3.031711547851562	1.705636932373047	0.4597391967773438	3.064196411132813	1.433064056396484	0.5340583190917969	2.9131005859375	1.315597259521484	0.3935325012207032	2.86889892578125	1.305764923095703	0.3083343811035156	2.957859130859375	1.310438919067383	0.3392034606933594	3.000044555664062	1.328128036499023	0.2964620513916015	3.141342163085938	1.752538543701172	0.2825234832763672	3.203689575195312	1.719831939697265	0.167132438659668	3.3245751953125	1.457050765991211	0.1529316711425781	3.111098388671875	1.402657730102539	0.06808767318725586	3.03449072265625	1.339176742553711	0.07797228622436522
93	3.066667000000001	3.141934936523437	1.239781204223633	0.2999413146972656	3.120616455078125	1.42130307006836	0.29702783203125	3.101721801757813	1.566161956787109	0.2936770172119141	3.130399536132813	1.785605224609375	0.3157804870605468	3.10902099609375	1.748768341064453	0.3423099365234375	3.033456665039063	1.706076507568359	0.4599066162109375	3.0631591796875	1.433511840820312	0.530760467529297	2.913414916992187	1.314326629638672	0.3919074401855469	2.858775390625	1.283930511474609	0.3155666961669922	2.963378051757813	1.286362426757813	0.3291646728515625	3.004617065429688	1.31132861328125	0.2945028533935546	3.144068115234375	1.749569885253906	0.2831196441650391	3.208605102539063	1.718737487792969	0.1691389770507812	3.330456420898438	1.458373596191406	0.1461631622314453	3.11531640625	1.40766194152832	0.06678923988342285	3.039150390625	1.345717758178711	0.07480488586425782
94	3.100000000000001	3.141815673828125	1.234566375732422	0.2983078460693359	3.122029296875	1.415064239501953	0.2951949920654297	3.105500610351562	1.559253967285156	0.2924967956542969	3.133149291992187	1.777337554931641	0.3138397979736328	3.111376342773438	1.740880493164062	0.3398766021728515	3.0333134765625	1.698244750976563	0.4547596588134766	3.052549438476563	1.427352294921875	0.5281854553222656	2.911300048828125	1.302068481445313	0.3869165802001953	2.858798583984375	1.269113731384277	0.311972885131836	2.959379638671875	1.269638420104981	0.3278158111572266	3.006720092773437	1.304326019287109	0.2959935455322266	3.147512451171875	1.741380920410156	0.2819568786621094	3.213861572265625	1.709215576171875	0.1706526336669922	3.346305908203125	1.457936904907227	0.142782829284668	3.132383056640625	1.409263473510742	0.06896934127807618	3.05528564453125	1.350976791381836	0.07061833572387695
95	3.133333	3.14290478515625	1.234452674865723	0.2998496704101563	3.122701904296875	1.415433197021484	0.2962208251953125	3.105572631835938	1.559982147216797	0.2929185028076172	3.13354052734375	1.778743743896484	0.3139734039306641	3.11160498046875	1.742250915527344	0.3401107025146485	3.032885131835938	1.69843310546875	0.4545853424072266	3.052740966796875	1.427058242797852	0.5294178466796875	2.910555908203125	1.306940734863281	0.383017807006836	2.8597744140625	1.278735321044922	0.3041809234619141	2.95758837890625	1.269689086914063	0.3235656280517578	3.008890991210937	1.303243682861328	0.2983074188232422	3.147963012695312	1.742598114013672	0.2820929718017578	3.213968383789062	1.708127960205078	0.1707020797729492	3.347749267578125	1.456267425537109	0.1443464050292969	3.133417724609375	1.404717071533203	0.07375889587402343	3.05539111328125	1.350885833740235	0.06936313629150391
96	3.166667	3.143577514648437	1.232149162292481	0.3008783569335938	3.123474243164063	1.413544494628906	0.2968006591796875	3.105846313476563	1.558349731445313	0.2927128143310547	3.133546508789062	1.777489318847656	0.3150261383056641	3.111402587890625	1.74078955078125	0.340865951538086	3.034211303710937	1.695233673095703	0.4562608795166015	3.05452099609375	1.423544479370117	0.5324151611328125	2.908746948242188	1.312295791625977	0.381545883178711	2.855713256835938	1.290913192749024	0.3013624420166016	2.952999755859375	1.273106018066406	0.3182648468017578	3.006424438476563	1.319647171020508	0.2932858123779297	3.148259643554687	1.741419189453125	0.2830408477783203	3.216089721679687	1.706339416503906	0.1727595748901367	3.342476684570312	1.451592346191406	0.1414755554199219	3.128247802734375	1.406380111694336	0.06024205017089844	3.051318725585937	1.352704299926758	0.07393393707275391
97	3.2	3.14280908203125	1.229693992614746	0.2995797729492188	3.122174926757812	1.411002334594726	0.29597216796875	3.104550170898437	1.555795471191406	0.2925762176513672	3.133038330078125	1.774890197753906	0.3141202545166015	3.111045043945313	1.73831298828125	0.340279281616211	3.034854858398437	1.691865814208984	0.4559679107666016	3.05686279296875	1.420893432617187	0.5340030517578125	2.904809936523438	1.317859390258789	0.384046127319336	2.857248657226562	1.297520690917969	0.3008751373291015	2.955636962890625	1.300351119995117	0.3208376007080078	3.001926635742187	1.330542205810547	0.2930636444091797	3.147352783203125	1.738712158203125	0.2820541534423828	3.215490356445312	1.703466400146484	0.1721171188354492	3.34397412109375	1.449214797973633	0.1432809753417969	3.126850341796875	1.410940490722656	0.06158604431152344	3.051500366210938	1.355287780761719	0.07932956695556641
98	3.233333	3.142233642578125	1.234805152893066	0.2922953948974609	3.121459228515625	1.417015533447266	0.2883207550048828	3.1057841796875	1.562807647705078	0.2855969543457031	3.136174194335937	1.782852142333984	0.3065828247070312	3.113981567382813	1.746313079833985	0.3331240844726563	3.041598999023438	1.699449401855469	0.4516161499023438	3.067181030273438	1.4293984375	0.5367523498535156	2.90522021484375	1.357529357910156	0.3769606628417969	2.873725830078125	1.322599227905274	0.2899518890380859	2.974702880859375	1.339320846557617	0.3105890960693359	3.003514282226562	1.358205139160156	0.2810099029541016	3.150074951171875	1.746310607910156	0.2743136291503906	3.218370727539063	1.709868347167969	0.1639675064086914	3.344804443359375	1.452725692749024	0.1432193222045898	3.129840087890625	1.415503204345703	0.04303474807739258	3.032288330078125	1.399393585205078	0.05502489280700684
99	3.266667	3.140139404296875	1.239595001220703	0.2899461364746094	3.11907470703125	1.423297790527344	0.2857032165527343	3.102149536132813	1.570158111572266	0.2820026245117188	3.13461572265625	1.791351684570313	0.3070199127197266	3.112117431640625	1.754232025146484	0.3332359466552735	3.040897338867188	1.705039642333984	0.4524730987548828	3.071773315429688	1.433875091552734	0.540159912109375	2.9145546875	1.347777587890625	0.3808388214111328	2.877854614257813	1.331755523681641	0.2898833770751953	2.96724365234375	1.355263031005859	0.3220593566894531	3.000500122070313	1.366593627929688	0.2776037445068359	3.148155029296875	1.754972015380859	0.2737351531982422	3.214513793945312	1.719501434326172	0.160486701965332	3.3429833984375	1.461027114868164	0.1396364440917969	3.127794067382813	1.416459167480469	0.03947025299072265	3.029384765625	1.407968078613281	0.07253537559509278
100	3.300000000000001	3.137162841796875	1.244594459533691	0.2880123138427735	3.116747192382813	1.42929035949707	0.2842021026611328	3.099846313476562	1.576888763427734	0.280605209350586	3.134490478515625	1.798908935546875	0.3064362640380859	3.112323974609375	1.761501770019531	0.3331009368896485	3.042666259765625	1.7124990234375	0.4542051086425781	3.075397094726562	1.440144607543945	0.5416835021972656	2.912735717773438	1.3574462890625	0.3852376403808594	2.879555786132812	1.338785095214844	0.2929785461425781	2.971094482421875	1.365543182373047	0.3244111785888671	2.999769897460937	1.370826858520508	0.2805186920166016	3.147014404296875	1.762523529052734	0.2723921356201172	3.20801806640625	1.729263641357422	0.1551389999389648	3.330873413085937	1.465924942016601	0.1287691497802734	3.110936767578125	1.410306076049805	0.03795606231689454	3.014662231445313	1.402324234008789	0.06178513526916504
101	3.333333	3.136015014648438	1.248834045410156	0.2856173553466797	3.115435791015625	1.433574279785156	0.2820359497070313	3.0980986328125	1.581175170898437	0.278457992553711	3.134410766601563	1.8031337890625	0.303111587524414	3.11234765625	1.765932525634766	0.3302252044677734	3.04411767578125	1.717963836669922	0.4530231628417969	3.079544555664063	1.447031631469727	0.5439486694335938	2.91407958984375	1.365102233886719	0.3886962738037109	2.882587890625	1.346325317382812	0.296466323852539	2.975986328125	1.381355285644531	0.3244605865478516	2.993934326171875	1.376796234130859	0.2770001678466797	3.146294799804688	1.766556671142578	0.2689872131347656	3.205514892578125	1.730867919921875	0.1510962142944336	3.324735229492187	1.465465515136719	0.1162471199035645	3.103209350585938	1.405505828857422	0.03201081275939941	3.007559326171875	1.39681120300293	0.05045913028717041
102	3.366667	3.134105834960938	1.251454246520996	0.2856348724365234	3.11441162109375	1.435987411499023	0.2815937957763672	3.09621240234375	1.583212951660156	0.2765890808105469	3.134701782226562	1.804287994384766	0.3027775573730469	3.112205444335937	1.767193725585938	0.3295450897216797	3.042358032226562	1.720676727294922	0.4520137634277344	3.073774169921875	1.450746856689453	0.5465713195800781	2.912613525390625	1.365006103515625	0.3891991424560547	2.8892021484375	1.347624450683594	0.2949079895019531	2.981710327148437	1.380758590698242	0.3201748809814453	2.997126586914062	1.376907196044922	0.2795957489013672	3.146289672851562	1.767869903564453	0.2684932098388672	3.207037353515625	1.735994720458984	0.1503418197631836	3.3216611328125	1.470502700805664	0.1047049217224121	3.097781005859375	1.419230590820312	0.0230676212310791	3.0049580078125	1.399745040893555	0.05571744251251221
103	3.4	3.133563842773437	1.247504859924316	0.2860273742675781	3.11317236328125	1.431010055541992	0.2802007598876953	3.0954765625	1.577567474365234	0.2744292755126953	3.134050903320312	1.797644592285156	0.3000250244140625	3.111778930664062	1.76075845336914	0.3268168487548828	3.040070556640625	1.717007507324219	0.4484181365966797	3.067662475585938	1.449178833007812	0.5463128051757813	2.914186767578125	1.347936370849609	0.3929869384765625	2.88317138671875	1.337008666992188	0.2994734191894531	2.97108251953125	1.36523649597168	0.3277058258056641	2.99423779296875	1.37095930480957	0.2844754638671875	3.145382202148437	1.761350006103516	0.2658981018066406	3.206068359375	1.733007934570312	0.1475830307006836	3.319258422851562	1.469406280517578	0.09673305892944337	3.097576416015625	1.409820434570312	0.02240472221374512	3.00306591796875	1.396251251220703	0.04461040449142456
104	3.433333000000001	3.135370971679688	1.243912994384766	0.2878202056884765	3.114932861328125	1.426214477539063	0.2817698669433594	3.096080078125	1.571652404785156	0.2753168334960938	3.133918701171875	1.790659576416016	0.2987599334716797	3.111802612304688	1.754203948974609	0.3256940765380859	3.038918090820313	1.713209381103516	0.446627914428711	3.060458984375	1.448593826293946	0.5493212280273437	2.908314697265625	1.348679916381836	0.3955323791503906	2.875819213867188	1.330434478759766	0.3044499053955078	2.9778603515625	1.350430068969727	0.3096057434082031	2.994139892578125	1.358154876708984	0.2882789001464844	3.1453251953125	1.754305938720703	0.2652031707763672	3.207308471679688	1.724627899169922	0.148865837097168	3.322309448242187	1.464810104370117	0.0953927574157715	3.10103662109375	1.402731567382812	0.02574089622497559	3.006904296875	1.396700241088867	0.06023881912231445
105	3.466667000000001	3.138398071289062	1.235848609924316	0.2860399780273438	3.117882446289062	1.417918731689453	0.2810873260498047	3.097637573242188	1.562890502929688	0.2749949493408203	3.13520458984375	1.781664245605469	0.2966566314697265	3.1121953125	1.745693603515625	0.3233024139404297	3.040706787109375	1.706683837890625	0.4451669006347656	3.044884643554687	1.441107086181641	0.5459406738281249	2.902989013671875	1.340152847290039	0.383192626953125	2.867069946289063	1.305095977783203	0.2979483337402343	2.96983544921875	1.306880676269531	0.31185546875	3.004271606445313	1.326400054931641	0.2936678771972656	3.147552612304687	1.744913665771484	0.2640370483398438	3.212527954101563	1.706700775146484	0.1521971435546875	3.344160278320312	1.457954406738281	0.09731026458740236	3.125180053710937	1.403231491088867	0.02380732536315918	3.031707153320313	1.378585586547852	0.05412094306945801
106	3.5	3.138693481445312	1.234046562194824	0.2848932037353515	3.117201171875	1.415872131347656	0.279841552734375	3.097792236328125	1.560884643554687	0.2746585235595703	3.133567138671875	1.779788024902344	0.2965948944091797	3.11087255859375	1.743639190673828	0.3231788482666015	3.041951904296875	1.702646759033203	0.4458278961181641	3.042607299804688	1.435799789428711	0.5414553222656251	2.900006103515625	1.34192253112793	0.3757042083740234	2.874947998046875	1.304396987915039	0.2890148620605469	2.9757451171875	1.31515202331543	0.3045646209716797	3.005814697265625	1.336704238891602	0.2944667816162109	3.146195556640625	1.743186614990234	0.2639437103271484	3.212375854492188	1.705635498046875	0.1528229904174805	3.343961791992188	1.459267395019531	0.09429051208496093	3.123930419921875	1.402044128417969	0.02345130348205566	3.033755249023438	1.371152526855469	0.05593400764465332
107	3.533333000000001	3.137900390625	1.232278594970703	0.2831841430664063	3.1167685546875	1.414759078979492	0.2776176300048828	3.098340454101562	1.560384002685547	0.2724636840820313	3.132994384765625	1.78016552734375	0.2950401611328125	3.110543334960938	1.743661468505859	0.3216919860839844	3.041095092773437	1.699490264892578	0.4435061798095703	3.046459716796875	1.433489959716797	0.5452801513671874	2.904043212890625	1.340867218017578	0.3773292694091797	2.872779174804688	1.311801910400391	0.288070053100586	2.974864013671875	1.327294616699219	0.2977220916748047	3.00213134765625	1.352297973632812	0.2821980133056641	3.145762817382812	1.743634307861328	0.2621062164306641	3.211200805664062	1.705741607666015	0.1500763320922852	3.3412763671875	1.456150054931641	0.09289336776733398	3.116832885742188	1.407760665893555	0.0241040735244751	3.0278701171875	1.377351318359375	0.05749664783477784
108	3.566667000000001	3.132634887695312	1.241524826049805	0.2791870880126953	3.110942138671875	1.424501235961914	0.2723096160888672	3.094351806640625	1.570854675292969	0.2673793487548828	3.127568481445312	1.7915185546875	0.2916593017578125	3.105832153320312	1.754408905029297	0.3183648071289062	3.038776000976562	1.709529052734375	0.44116015625	3.05026708984375	1.439931427001953	0.5351611938476563	2.902258056640625	1.352268676757812	0.3700315093994141	2.876458862304688	1.339805511474609	0.2752850646972657	2.968056274414063	1.363130096435547	0.3053765716552734	2.991434448242187	1.384593856811523	0.2677752304077149	3.14012353515625	1.755303100585937	0.258077407836914	3.205929321289062	1.723267181396484	0.144089714050293	3.312288208007812	1.458863616943359	0.08834335708618163	3.088554809570312	1.401625030517578	0.01687103223800659	3.001499877929688	1.393468536376953	0.06003986644744874
109	3.6	3.13170263671875	1.251701545715332	0.2790873870849609	3.110044677734375	1.435806350708008	0.2731916656494141	3.093898803710937	1.58312857055664	0.2692126617431641	3.128633056640625	1.804892272949219	0.2934004364013672	3.106852661132812	1.767667053222656	0.3204318389892578	3.038765380859375	1.718135559082031	0.4410643463134766	3.063036254882813	1.449517761230469	0.5374341430664062	2.912820434570312	1.389331298828125	0.3595227813720703	2.900900390625	1.356323547363281	0.2676787261962891	2.965213012695313	1.417552505493164	0.2956283416748047	2.982063354492188	1.423873001098633	0.2488593292236328	3.140748657226562	1.768416198730469	0.2595113372802734	3.201485107421875	1.732820892333984	0.1429462203979492	3.319296875	1.469974853515625	0.09612099075317382	3.089656982421875	1.411942535400391	0.03643825531005859	3.001140991210938	1.400260391235352	0.06004381084442138
110	3.633333	3.131265502929687	1.264703140258789	0.2794225158691406	3.110417114257813	1.4497568359375	0.2727177734375	3.092951293945313	1.597573547363281	0.2670950164794922	3.129247802734375	1.819747253417969	0.2939913330078125	3.10724462890625	1.782183441162109	0.3206978149414063	3.0397373046875	1.731894897460938	0.4420079498291015	3.065827026367188	1.459462844848633	0.5293861083984375	2.9151708984375	1.402484970092774	0.3485328826904297	2.89508349609375	1.38743310546875	0.2574247283935547	2.976418090820312	1.437463348388672	0.2865618591308594	2.986057250976563	1.437900024414063	0.2390650024414062	3.141076171875	1.783445037841797	0.2595250396728516	3.197689453125	1.750711242675781	0.1395235824584961	3.329802001953125	1.49219450378418	0.1029380950927734	3.10142919921875	1.422736312866211	0.04548237609863282	3.005095703125	1.41461344909668	0.07265821647644043
111	3.666667	3.131193969726563	1.269953704833984	0.2783058624267578	3.107674194335937	1.454732711791992	0.271556884765625	3.0905986328125	1.602699920654297	0.2670491027832032	3.124875732421875	1.825538818359375	0.2919633636474609	3.104107666015625	1.787799835205078	0.3195457916259766	3.0409189453125	1.738665893554687	0.4444882965087891	3.069745727539062	1.465288619995117	0.5286187744140625	2.9095439453125	1.418737152099609	0.352756118774414	2.884277587890625	1.400806442260742	0.2600035552978516	2.96674609375	1.443042572021484	0.2864245147705078	2.97895556640625	1.438534561157227	0.2382760620117187	3.136178955078125	1.789223999023438	0.2572264556884766	3.190861694335938	1.758534729003906	0.1355167617797852	3.310470581054688	1.493416046142578	0.0907344970703125	3.079163940429687	1.428909713745117	0.04073169136047364	2.98191455078125	1.415235931396484	0.07629413795471192
112	3.700000000000001	3.13134765625	1.268393081665039	0.2766702270507813	3.107881591796875	1.453517318725586	0.269857421875	3.089376220703125	1.601548889160156	0.2643849792480469	3.12249609375	1.825034790039062	0.2887624053955078	3.101762451171875	1.787233642578125	0.3164027099609375	3.038569213867187	1.73846743774414	0.4412559204101563	3.06908447265625	1.465645980834961	0.5270126647949218	2.910662963867187	1.418132476806641	0.3498091888427735	2.88981103515625	1.403243225097656	0.2594711608886718	2.976173217773438	1.445140274047852	0.2730057601928711	2.9765673828125	1.438616394042969	0.2336645278930664	3.134146484375	1.788580688476562	0.2541553955078125	3.19116845703125	1.758106353759766	0.133255744934082	3.30327099609375	1.489259521484375	0.08765149307250977	3.073373168945313	1.420277313232422	0.03429668331146241	2.979305419921875	1.398681640625	0.06029360008239746
113	3.733333	3.132744750976562	1.267363708496094	0.2764923858642578	3.109909790039063	1.452319305419922	0.2696101989746094	3.088802368164063	1.599722747802734	0.2624881896972656	3.122419555664063	1.822680480957031	0.2880125274658203	3.101739868164063	1.784818176269531	0.315475814819336	3.03663818359375	1.737253814697266	0.4396452026367187	3.070624755859375	1.464771408081055	0.5230237426757813	2.911044677734375	1.413152450561523	0.3481084747314453	2.885514038085938	1.399009368896484	0.2539789047241211	2.969734008789063	1.440317245483399	0.2762284317016602	2.9775390625	1.436602066040039	0.2314702987670899	3.1338525390625	1.786452392578125	0.253192855834961	3.187435302734375	1.758173767089844	0.1303670806884766	3.301903076171875	1.491633911132813	0.0802037582397461	3.070641723632813	1.419842666625976	0.03892241668701172	2.977960815429688	1.405214157104492	0.06874868965148925
114	3.766667	3.133879272460938	1.26116259765625	0.27748583984375	3.109167114257812	1.444838790893555	0.2691140594482422	3.089608032226562	1.591699462890625	0.2626259918212891	3.122003295898438	1.813986206054687	0.2850404663085938	3.101675415039063	1.776528778076172	0.3129217529296875	3.036936767578125	1.730376434326172	0.4373092956542969	3.069521728515625	1.457164810180664	0.5164001770019531	2.9084248046875	1.396359680175781	0.3472864532470703	2.882005859375	1.39718424987793	0.2535288772583008	2.967581909179687	1.426347854614258	0.2788332443237305	2.97571923828125	1.432381469726562	0.2350849304199219	3.133483764648437	1.777599853515625	0.2508271560668945	3.188439331054687	1.746474334716797	0.1296138305664062	3.297826904296875	1.479665435791016	0.07796538162231445	3.064831787109375	1.414702819824219	0.04449525642395019	2.974028930664063	1.407113388061523	0.07779657649993896
115	3.800000000000001	3.133662963867188	1.252328910827637	0.2773140716552734	3.108986694335938	1.434790451049805	0.267948974609375	3.089942749023438	1.580777099609375	0.2606882171630859	3.121856079101563	1.801907104492187	0.2814646301269531	3.101631713867188	1.764890106201172	0.3094210510253906	3.034648681640625	1.721701812744141	0.4327714385986328	3.072286376953125	1.452853164672852	0.5184652404785156	2.908925415039063	1.387346984863281	0.3555389556884766	2.87808935546875	1.389579650878906	0.2636817474365235	2.966297241210937	1.425810882568359	0.2821581649780274	2.972909057617187	1.430433013916016	0.2445755081176758	3.133381713867188	1.765475372314453	0.2477171401977539	3.188701049804687	1.732664489746094	0.1279278869628906	3.3016982421875	1.469412734985351	0.07598837280273438	3.071245971679688	1.404984252929687	0.04221967315673828	2.96994384765625	1.402337203979492	0.07146221923828125
116	3.833333	3.132963012695313	1.241901878356934	0.2771921081542969	3.107602661132812	1.42284455871582	0.2668617401123047	3.088783203125	1.567745971679687	0.2593158264160156	3.116814086914062	1.788166961669922	0.275218505859375	3.097131225585938	1.751741821289063	0.3036796417236328	3.031212890625	1.710723388671875	0.4272654266357422	3.06820263671875	1.442930099487305	0.5114316711425781	2.906996704101562	1.367735214233398	0.3535232696533203	2.875035888671875	1.379753982543945	0.2627011108398437	2.964554077148438	1.419291717529297	0.2786010589599609	2.973505615234375	1.416997848510742	0.2490623931884766	3.129067016601562	1.751435119628906	0.2425890121459961	3.186943969726562	1.717115539550781	0.1256949729919434	3.298821655273438	1.456643280029297	0.06943605422973632	3.069647216796875	1.407693862915039	0.03350675296783447	2.969061401367187	1.392204116821289	0.05010427188873291
117	3.866667	3.135248046875	1.241382041931153	0.2783903961181641	3.109546142578125	1.422649215698242	0.2676929473876953	3.0914150390625	1.567960876464844	0.260447998046875	3.117581298828125	1.789240417480469	0.2745726928710938	3.0981669921875	1.752771026611328	0.3033928833007813	3.034470092773438	1.71224252319336	0.4290516204833984	3.070468383789063	1.442786315917969	0.5099507141113282	2.910791625976563	1.369634170532227	0.3490930633544922	2.881654907226562	1.376172302246094	0.2562304916381836	2.963357543945312	1.40527848815918	0.2838907470703125	2.978225830078125	1.418937591552734	0.2453797302246094	3.13018798828125	1.752294006347656	0.2421771697998047	3.1896796875	1.718774627685547	0.1255946578979492	3.30037744140625	1.455701385498047	0.07777626037597657	3.071372680664062	1.405628234863281	0.03672288608551025	2.96864013671875	1.391373092651367	0.04472885820269585
118	3.9	3.134709228515625	1.243663070678711	0.2780377197265625	3.109155639648438	1.425039855957031	0.2673163757324218	3.091408935546875	1.570481964111328	0.2602796936035156	3.117524536132812	1.792032562255859	0.2726028137207031	3.098227294921875	1.755744537353516	0.3017744598388672	3.034447387695312	1.71500244140625	0.4270137023925781	3.069753540039063	1.447657409667969	0.5137915954589845	2.901298177083333	1.375253987630208	0.3636248779296875	2.887593017578125	1.369682952880859	0.2716889801025391	2.9762373046875	1.412185043334961	0.2849424896240235	2.969272338867188	1.419090087890625	0.2546502075195313	3.130034545898438	1.754824493408203	0.2404472579956055	3.193474853515625	1.719787231445312	0.1267324523925781	3.307596313476562	1.456306427001953	0.08780180740356446	3.075082763671875	1.415765243530273	0.04335902595520019	2.971591064453125	1.402201370239258	0.05726661491394043
119	3.933333000000001	3.135476928710937	1.243739616394043	0.2795508728027344	3.109817138671875	1.425632766723633	0.26891845703125	3.093312377929688	1.571656219482422	0.2628385162353516	3.112517333984375	1.794626251220703	0.2716788024902344	3.094441650390625	1.758039398193359	0.3015531463623047	3.034399658203125	1.717750610351563	0.429320816040039	3.081271850585938	1.450535217285156	0.5113659973144531	2.907794799804687	1.411286636352539	0.3510844421386718	2.894319213867187	1.411536071777344	0.2546306610107422	2.9708564453125	1.437246566772461	0.2854277954101563	2.976223388671875	1.437417709350586	0.2364769287109375	3.126104614257812	1.757321960449219	0.2399702606201172	3.189063232421875	1.725089233398438	0.1248038215637207	3.3044248046875	1.460609924316406	0.09003382492065429	3.07039990234375	1.415746932983398	0.05102867889404297	2.966569213867187	1.407534378051758	0.06237370681762695
120	3.966667000000001	3.136167846679688	1.249865699768066	0.2809724578857422	3.112310302734375	1.432792037963867	0.270908203125	3.091884643554688	1.578751861572266	0.2627614593505859	3.115494018554688	1.802087371826172	0.2712058563232422	3.096764892578125	1.765746520996094	0.3013134613037109	3.0363720703125	1.723178558349609	0.4289938659667969	3.092278442382812	1.45835432434082	0.5181693420410156	2.915843383789062	1.428910491943359	0.3576195831298828	2.89623095703125	1.42631608581543	0.2613870391845703	2.972800537109375	1.452277496337891	0.2842506256103516	2.97634130859375	1.451640975952148	0.2361165924072266	3.128284790039062	1.764379913330078	0.2393928070068359	3.190181274414063	1.726045379638672	0.1249605102539063	3.313468383789062	1.46324836730957	0.09457625579833984	3.0774296875	1.416563674926758	0.06546604347229004	2.97134375	1.411736114501953	0.05967338371276855
121	4	3.137835205078125	1.251771621704102	0.2821084289550781	3.113160888671875	1.434875061035156	0.27050830078125	3.0950078125	1.581493072509766	0.2625150451660156	3.119938720703125	1.805146697998047	0.2716570281982422	3.101055419921875	1.768790740966797	0.3017321929931641	3.043485107421875	1.727669830322266	0.4311474151611328	3.092640502929688	1.460240371704101	0.5195386962890625	2.916565307617188	1.448385314941406	0.356008544921875	2.902537231445312	1.439761215209961	0.2594955902099609	2.97999853515625	1.472056625366211	0.2854873809814453	2.983935546875	1.460249237060547	0.2370550308227539	3.132452392578125	1.76733349609375	0.2396419372558594	3.195225952148437	1.730534790039063	0.1251961631774902	3.32901708984375	1.471589645385742	0.1093769760131836	3.09325830078125	1.431725601196289	0.06201751136779785	2.9897373046875	1.420036590576172	0.07678123092651368
122	4.033333000000001	3.138451538085937	1.253949775695801	0.2825569610595703	3.113903930664063	1.437386505126953	0.2709342041015625	3.094327758789063	1.584052581787109	0.262041732788086	3.119926879882812	1.807955993652344	0.2731194152832031	3.100937377929688	1.771355102539062	0.3029435424804687	3.04248046875	1.728684020996094	0.4315485076904297	3.094614135742187	1.461752960205078	0.5210162963867188	2.919471435546875	1.433322616577148	0.3575994415283203	2.906706787109375	1.437294204711914	0.26067578125	2.986984375	1.46087043762207	0.2897478103637695	2.985079223632813	1.457280227661133	0.2377722320556641	3.132330200195312	1.770289794921875	0.2407134704589844	3.19465185546875	1.733753509521484	0.125360164642334	3.332888549804688	1.476563659667969	0.1106728439331055	3.098595947265625	1.429082931518555	0.06101799964904785	2.993624145507813	1.422842681884766	0.07353623008728027
123	4.066667000000001	3.138255737304688	1.253707794189453	0.2828459320068359	3.11366650390625	1.437121185302734	0.2713404846191406	3.094049682617188	1.583766082763672	0.2625262451171875	3.119549438476563	1.807659484863281	0.2735029907226563	3.100737670898438	1.771048767089844	0.3034170837402344	3.043164916992188	1.728469848632812	0.4324054870605469	3.096554443359375	1.461870498657226	0.5223014221191407	2.920554321289062	1.432336395263672	0.3600238494873047	2.907048095703125	1.435645034790039	0.2632256774902344	2.987304077148438	1.459430419921875	0.2913998718261719	2.985218139648437	1.455662704467773	0.2396091690063477	3.131813598632813	1.7700078125	0.241031021118164	3.193454956054688	1.733509887695313	0.1253153343200684	3.331492065429687	1.476307495117188	0.1096826934814453	3.097022827148438	1.428539215087891	0.06134550476074219	2.992207275390625	1.421948501586914	0.07436175727844238
124	4.1	3.135254272460938	1.252902839660645	0.2833009490966797	3.10983203125	1.435307601928711	0.2718964080810546	3.086850830078125	1.580657470703125	0.2615062561035156	3.115646118164062	1.803095001220703	0.2727194366455078	3.09682421875	1.766892639160156	0.3027051544189453	3.040970092773438	1.725398864746094	0.4322038421630859	3.093849243164063	1.463585433959961	0.5315889892578125	2.924934814453125	1.419896484375	0.3670840301513671	2.905106811523438	1.419091125488281	0.2734846801757812	2.991225341796875	1.453116958618164	0.2901439514160156	2.975481811523437	1.443524002075195	0.2422415237426758	3.126837036132812	1.765488922119141	0.2400631561279297	3.182229858398438	1.729159637451172	0.121507682800293	3.3225830078125	1.474585342407227	0.101142520904541	3.090674560546875	1.420309951782227	0.05497513008117676	2.98627392578125	1.4169619140625	0.06423781967163086
125	4.133333	3.133743408203125	1.242926116943359	0.2856104583740234	3.109240600585938	1.424363174438477	0.2752074737548828	3.084448120117187	1.568435241699219	0.2643022766113281	3.111017456054688	1.789777954101563	0.2747274169921875	3.092099853515625	1.753796875	0.3044108123779297	3.033908935546875	1.714464050292969	0.4330883636474609	3.087098999023437	1.455311325073242	0.5362674255371094	2.919695963541667	1.386910847981771	0.3863009033203125	2.892036987304687	1.385863830566406	0.2961190948486329	2.978848266601562	1.438720962524414	0.2936986083984375	2.9623388671875	1.427781066894531	0.2654411010742188	3.123013549804687	1.752335174560547	0.2426618728637696	3.18366650390625	1.715981567382812	0.1276040573120117	3.312807495117188	1.458513275146484	0.09757175827026367	3.083654052734375	1.4068369140625	0.04528250694274902	2.978156372070313	1.40782080078125	0.05484317398071289
126	4.166667	3.134933959960938	1.233555130004883	0.2882574462890625	3.109845581054688	1.414806686401367	0.2782466583251954	3.08323876953125	1.558414916992187	0.2668080291748047	3.106829956054687	1.780022338867187	0.2746796264648437	3.088340454101562	1.744165130615234	0.3047253875732422	3.02721923828125	1.704760589599609	0.4320354309082031	3.079181884765625	1.44888117980957	0.5429709777832031	2.916724853515625	1.378527404785156	0.3844657745361328	2.88227001953125	1.388577896118164	0.2961999969482422	2.96610791015625	1.441002914428711	0.3072477264404297	2.96559375	1.421427230834961	0.2659816818237305	3.119382446289062	1.742405609130859	0.2431018371582031	3.181373413085938	1.704475952148437	0.1293974380493164	3.303739379882813	1.444490219116211	0.0971502456665039	3.073601318359375	1.398504028320312	0.04583922004699707	2.970522705078125	1.391179351806641	0.04244016647338868
127	4.200000000000001	3.138523681640625	1.23084196472168	0.2906405181884766	3.112444091796875	1.410870803833008	0.2796949462890626	3.088819458007813	1.55426513671875	0.2698151245117187	3.10889599609375	1.775048767089844	0.2762286834716797	3.090046630859375	1.739385833740234	0.3058032836914062	3.026105102539063	1.700120697021484	0.4307433624267578	3.07324072265625	1.444322204589844	0.5408148803710937	2.918432861328125	1.372032653808594	0.3765381011962891	2.891922729492188	1.390722640991211	0.2876634674072265	2.959766723632812	1.442286270141601	0.3053887329101562	2.973084228515625	1.414641891479492	0.2646945343017578	3.122923706054688	1.737546203613281	0.245660400390625	3.18582861328125	1.699729827880859	0.1337840957641602	3.326067138671875	1.449993362426758	0.1066170845031738	3.099118041992187	1.39798811340332	0.05099508666992188	2.99822705078125	1.398722625732422	0.04269910335540771
128	4.233333	3.13437744140625	1.232072746276855	0.2915009918212891	3.109359985351563	1.412514450073242	0.281649398803711	3.08437744140625	1.555809661865234	0.2711476745605469	3.105945556640625	1.776790222167969	0.2743660430908203	3.088505126953125	1.741474609375	0.3053354644775391	3.03110498046875	1.7022412109375	0.4337205810546875	3.07685986328125	1.445734588623047	0.5424791870117187	2.907566080729167	1.375046508789062	0.3961604614257813	2.880705444335938	1.370288970947266	0.308506118774414	2.953705322265625	1.43336343383789	0.3057884521484375	2.959575561523438	1.413190979003906	0.284712890625	3.11813330078125	1.738877716064453	0.2433631134033203	3.179372924804687	1.699783538818359	0.1305517501831055	3.307494018554688	1.444251098632813	0.09667145538330078	3.076591796875	1.403406188964844	0.05382249259948731	2.9735302734375	1.413224411010742	0.07478203964233399
129	4.266667	3.13690869140625	1.234236885070801	0.2941538848876953	3.113407592773437	1.415538619995117	0.2844399261474609	3.089881225585938	1.559607238769531	0.2745653991699218	3.1075771484375	1.781650848388672	0.2768075256347656	3.090432250976562	1.746058319091797	0.3078601379394531	3.033583862304687	1.705705871582031	0.4360379028320313	3.074559692382812	1.443760925292969	0.5345045166015625	2.893341430664063	1.398088500976562	0.3874581298828125	2.886671630859375	1.405085647583008	0.2902203521728516	2.965203857421875	1.437746978759766	0.3202342834472656	2.970692138671875	1.421874786376953	0.2783376617431641	3.12074658203125	1.743698638916016	0.2460658569335938	3.183381591796875	1.702310028076172	0.1342252578735352	3.320143310546875	1.449960632324219	0.09908785629272461	3.08644873046875	1.414665985107422	0.06439685440063476	2.980527709960938	1.410037658691406	0.07295929336547852
130	4.300000000000001	3.139970336914063	1.239215484619141	0.2982770233154297	3.115917114257813	1.420836776733398	0.2881797485351563	3.093018432617187	1.565345123291016	0.2786461791992187	3.1118603515625	1.787740234375	0.2793674468994141	3.094135498046875	1.752378723144531	0.3104419860839844	3.034931396484375	1.713424560546875	0.4368991851806641	3.079444091796875	1.45528483581543	0.5429431457519531	2.905245361328125	1.413498321533203	0.3854620208740234	2.88719384765625	1.419020751953125	0.2954461517333984	2.9743203125	1.446397644042969	0.3189236907958984	2.974193237304688	1.435225769042969	0.2730790100097656	3.125213500976562	1.749436431884765	0.2491309280395508	3.190028930664063	1.708845703125	0.1381709442138672	3.3446103515625	1.466328659057617	0.11208984375	3.112032104492187	1.418846420288086	0.06972961044311524	3.0060205078125	1.410083831787109	0.07686014938354492
131	4.333333	3.13758544921875	1.245050674438477	0.2979797058105469	3.11226123046875	1.426781967163086	0.2862875671386719	3.090945068359375	1.571880462646484	0.2767973022460938	3.11061376953125	1.794661041259765	0.2794110565185547	3.09256005859375	1.759051177978516	0.3102074890136719	3.033814575195312	1.71868359375	0.4373145599365235	3.08063232421875	1.459452621459961	0.5425384521484375	2.903289672851562	1.417338806152344	0.3881622161865235	2.87408349609375	1.435735595703125	0.2986895904541016	2.9664052734375	1.447742568969727	0.3139734878540039	2.95494384765625	1.441625	0.2680514068603516	3.1240224609375	1.7564638671875	0.2488383331298828	3.1876728515625	1.716394897460938	0.1369343872070312	3.343258178710937	1.473926147460938	0.1134413795471191	3.109609008789063	1.429114135742187	0.07037026786804199	3.004846069335938	1.415015838623047	0.0855184326171875
132	4.366667	3.13849267578125	1.247472152709961	0.2981030731201172	3.112669921875	1.429555908203125	0.2862599334716797	3.091163818359375	1.574970764160156	0.2767383117675781	3.111623168945313	1.798184967041016	0.2794591217041016	3.09345751953125	1.762525726318359	0.3103550567626953	3.03500634765625	1.721779296875	0.437982925415039	3.084304931640625	1.46215934753418	0.5431578979492188	2.903052897135417	1.417579182942708	0.3923868001302083	2.873882202148438	1.43650894165039	0.3010496826171875	2.96679541015625	1.449127426147461	0.3164711303710938	2.941188598632813	1.440456329345703	0.267287483215332	3.124888916015625	1.759886932373047	0.2487514343261719	3.188808837890625	1.718679290771484	0.1369680633544922	3.340528930664063	1.472434280395508	0.1139887008666992	3.106637084960937	1.42872770690918	0.06935643005371094	3.0019189453125	1.41397770690918	0.08602949905395507
133	4.4	3.136274047851562	1.248429138183594	0.3005530548095703	3.110229248046875	1.430873916625977	0.2872467041015625	3.086064453125	1.576067718505859	0.2748325805664062	3.109840698242188	1.799550476074219	0.2808447113037109	3.091389526367188	1.76365103149414	0.3114627075195313	3.033781982421875	1.721630828857422	0.4395292358398437	3.083588134765625	1.460171951293945	0.5430174560546874	2.905555908203125	1.417819107055664	0.3872842102050781	2.875164794921875	1.424485198974609	0.2938624267578125	2.957585815429687	1.448035217285156	0.3165713653564453	2.938401977539063	1.443145812988281	0.2614696350097656	3.122311279296875	1.761359802246094	0.2493084335327149	3.184186157226562	1.722268249511719	0.1349996948242188	3.33810302734375	1.476330734252929	0.1128556518554688	3.10484765625	1.429511154174805	0.06254681015014649	3.001979614257813	1.419441741943359	0.08799102783203125
134	4.433333000000001	3.138669311523437	1.246960159301758	0.3028555755615234	3.112454467773437	1.429103790283203	0.2896743621826172	3.087192993164062	1.573821868896484	0.2766942291259766	3.109612670898438	1.797056976318359	0.2830751800537109	3.09106201171875	1.761091461181641	0.3134168090820313	3.033254760742187	1.718629455566406	0.4412450561523438	3.078867919921875	1.458814010620117	0.5495653686523437	2.906898315429688	1.41911164855957	0.3876530609130859	2.879307495117188	1.420619873046875	0.2928745880126953	2.95771435546875	1.449691360473633	0.3170938873291016	2.936290893554688	1.435520965576172	0.2587537384033203	3.122617431640625	1.759024047851562	0.251712028503418	3.1878837890625	1.719772277832031	0.1396586380004883	3.343100219726563	1.47606135559082	0.1139660415649414	3.11026953125	1.427956100463867	0.06680654716491699	3.005854736328125	1.418159957885742	0.08703097915649415
135	4.466667000000001	3.140964111328125	1.243597320556641	0.3036369018554688	3.114702392578125	1.424692733764648	0.2902512512207032	3.085942626953125	1.5676689453125	0.2751898651123047	3.10715966796875	1.789675506591797	0.2810776824951172	3.087461181640625	1.754039245605469	0.3105713500976562	3.023588012695313	1.713814666748047	0.4355849761962891	3.065903442382813	1.455745208740234	0.5464427795410156	2.895810791015625	1.373044728597005	0.4039531656901041	2.884672607421875	1.397288116455078	0.3089259185791016	2.96302880859375	1.444065795898438	0.3177327117919922	2.937616943359375	1.4234453125	0.2835781860351563	3.121646606445312	1.751731964111328	0.2508060073852539	3.192916259765625	1.713821716308594	0.1428196640014648	3.348897827148437	1.472491241455078	0.1206639404296875	3.121955688476563	1.420365036010742	0.05970428657531739	3.01806689453125	1.413849700927734	0.08129105949401855
136	4.5	3.141872436523438	1.232899238586426	0.3082675933837891	3.116004760742188	1.412370910644531	0.2951132507324219	3.088906372070312	1.554443115234375	0.2813023529052734	3.104006713867188	1.775027465820312	0.2824305267333984	3.085904663085937	1.739792602539063	0.3126732330322265	3.022951416015625	1.704001770019531	0.4383847198486328	3.063543579101562	1.447328323364258	0.5462899169921875	2.906885009765625	1.378626968383789	0.3832691040039062	2.869397705078125	1.383239044189453	0.2944995422363281	2.953675415039062	1.417179733276367	0.3159005126953125	2.959099243164062	1.419160049438477	0.2691510314941407	3.118925659179688	1.737226776123047	0.2529480819702148	3.18491552734375	1.699134521484375	0.1436468200683594	3.33209375	1.454403442382812	0.1157297210693359	3.111382934570313	1.377768081665039	0.06653757667541503	3.010728637695312	1.396680145263672	0.0803817253112793
137	4.533333000000001	3.143312744140625	1.229076591491699	0.3085982666015625	3.117964599609375	1.408171722412109	0.2948700408935547	3.091637573242187	1.550043914794922	0.2808110656738281	3.105079956054688	1.770344085693359	0.2813359985351562	3.08661083984375	1.735138854980469	0.3112327423095703	3.02063671875	1.698458587646484	0.4345959777832031	3.055815673828125	1.44138330078125	0.5418634643554687	2.892896891276042	1.362782735188802	0.3926082560221354	2.874245239257813	1.36947802734375	0.3002105102539062	2.963220336914063	1.414252624511719	0.3098917083740235	2.953807983398438	1.41455973815918	0.2824911499023438	3.120882446289063	1.732625732421875	0.2524362487792969	3.1902880859375	1.694626037597656	0.1456790390014648	3.342657836914062	1.452854858398438	0.1254903602600098	3.125078002929687	1.377157974243164	0.06291962242126464	3.02761279296875	1.399925201416016	0.06715591430664063
138	4.566667000000001	3.145745971679688	1.223098724365234	0.3099490203857422	3.120786010742187	1.402148269653321	0.2961224365234375	3.097064697265625	1.544542572021484	0.2835444183349609	3.107111206054688	1.764952819824219	0.28422802734375	3.088866333007813	1.729488494873047	0.3138187255859375	3.022351684570312	1.692895874023437	0.4362971801757812	3.0496064453125	1.436379470825195	0.5454461669921875	2.88950732421875	1.35587001546224	0.3949007975260417	2.877428588867188	1.358852264404297	0.3052740325927734	2.968615844726562	1.406743911743164	0.30754541015625	2.950138549804687	1.408492950439453	0.289603744506836	3.123794555664062	1.7274833984375	0.2555994873046875	3.19349658203125	1.691028686523437	0.1498922729492188	3.340868041992187	1.446748611450195	0.1323356323242187	3.11815673828125	1.383699111938477	0.07450979995727539	3.029222534179687	1.411564971923828	0.07447687911987305
139	4.6	3.144968017578125	1.220733901977539	0.3093330078125	3.119130249023438	1.400204208374023	0.2956811828613282	3.094021728515625	1.542760803222656	0.2826934509277343	3.101126708984375	1.763885040283203	0.2816975860595703	3.083660888671875	1.728292419433594	0.3118761901855469	3.019627319335938	1.690720336914062	0.4358573455810547	3.0607470703125	1.435283660888672	0.5441485595703125	2.8980009765625	1.38628337097168	0.3796397857666015	2.872462768554688	1.42655940246582	0.298619873046875	2.963661743164063	1.414680877685547	0.3170106201171875	2.971977905273437	1.428825958251953	0.2773572540283203	3.118025390625	1.726340240478516	0.2530197601318359	3.188674560546875	1.689204284667969	0.1468602600097656	3.329651489257812	1.439840484619141	0.1260799140930176	3.10546044921875	1.382100311279297	0.06623144149780273	3.016032958984375	1.417618072509766	0.06586855506896973
140	4.633333	3.143263793945312	1.225574745178223	0.3123423461914063	3.11855126953125	1.406311462402344	0.3005803680419922	3.092108032226562	1.549379974365234	0.2871997528076172	3.101425537109375	1.771543640136719	0.2867095031738282	3.084175903320313	1.735906921386719	0.317341567993164	3.02336669921875	1.698279907226563	0.4435714569091797	3.066595458984375	1.442186401367187	0.553150604248047	2.90180517578125	1.408451858520508	0.3857605133056641	2.874506469726563	1.408358963012695	0.2932273254394531	2.961155151367187	1.433420135498047	0.3232939300537109	2.971585205078125	1.426795745849609	0.2738118286132812	3.1174130859375	1.733679840087891	0.2573764801025391	3.184513549804687	1.692603607177734	0.1487819900512695	3.333151489257812	1.445819488525391	0.1318864974975586	3.1041982421875	1.382828887939453	0.09299300003051758	3.011115844726563	1.426683868408203	0.09460135269165039
141	4.666667	3.14275732421875	1.22958975982666	0.3115288543701172	3.117293090820312	1.410895599365234	0.2986810455322265	3.091998413085937	1.554815734863281	0.2857272186279297	3.10197509765625	1.777907806396484	0.2847244415283203	3.084550903320312	1.74221646118164	0.3156137237548828	3.023853149414062	1.703439666748047	0.4420593719482422	3.073081665039062	1.447930404663086	0.5538670654296876	2.914874633789062	1.413086364746094	0.3799316253662109	2.885312133789062	1.412110626220703	0.2889764099121094	2.980337646484375	1.450740936279297	0.3005659484863281	2.97677294921875	1.433148651123047	0.263259750366211	3.117929443359375	1.739790222167969	0.2553097076416015	3.186393188476562	1.699846435546875	0.1459927597045899	3.334102661132813	1.450854919433594	0.1302445793151856	3.103790161132812	1.394499435424805	0.08500384521484375	3.009699584960938	1.437470489501953	0.08574409103393554
142	4.700000000000001	3.141400268554688	1.242067070007324	0.3126300354003906	3.110871826171875	1.423812835693359	0.2995205535888672	3.085652465820313	1.568938690185547	0.2888674468994141	3.098656616210937	1.793384887695312	0.2900550994873047	3.08077197265625	1.757340393066406	0.3208945617675781	3.018880126953125	1.7179169921875	0.4483779602050781	3.0806328125	1.462109725952148	0.5596317443847656	2.921294189453125	1.432850555419922	0.3829227447509765	2.8885849609375	1.424989120483398	0.2912030944824219	2.982326538085938	1.472606521606445	0.3072918395996094	2.98223974609375	1.447524841308594	0.2638616790771484	3.114087646484375	1.755138122558594	0.2599657287597656	3.182762084960937	1.715696868896484	0.1496585159301758	3.32689501953125	1.462364059448242	0.1351980819702148	3.09458544921875	1.418042724609375	0.0850986499786377	3.001927612304687	1.453247283935547	0.1068762741088867
143	4.733333	3.1394287109375	1.243044593811035	0.3141508636474609	3.107828002929687	1.424716323852539	0.3015311889648438	3.081308837890625	1.569673004150391	0.2907007904052734	3.092323364257813	1.794352233886719	0.2908835296630859	3.075160400390625	1.75826025390625	0.3221062164306641	3.01211328125	1.717239593505859	0.4486063232421875	3.081856323242187	1.467938125610352	0.5676934509277344	2.925818359375	1.435782516479492	0.3885768280029297	2.888804931640625	1.430837478637695	0.3005944061279296	2.98564990234375	1.480025436401367	0.3019293060302735	2.976802978515625	1.452048126220703	0.2657554626464844	3.107706909179687	1.756096984863281	0.26071923828125	3.172899291992187	1.716517944335938	0.1484575500488281	3.316438598632812	1.46258381652832	0.1374999694824219	3.08412841796875	1.419977279663086	0.08822772598266601	2.987231323242188	1.445214279174805	0.1068951530456543
144	4.766667	3.14095654296875	1.245198066711426	0.3145089569091797	3.108698120117188	1.426610534667969	0.3009240112304687	3.080645874023437	1.571108215332031	0.2887516479492188	3.088449462890625	1.795845123291016	0.2863676300048828	3.071575927734375	1.759875762939453	0.3178852691650391	3.00829638671875	1.719853820800781	0.44447998046875	3.07927978515625	1.473677337646484	0.5688255920410157	2.927318359375	1.429172622680664	0.3891049346923828	2.886594482421875	1.427979034423828	0.3025826416015625	2.97914990234375	1.478452880859375	0.2926239929199219	2.973398315429687	1.455754867553711	0.2653060150146485	3.104597290039063	1.757488189697266	0.2567709197998047	3.171274169921875	1.718011535644531	0.1451178970336914	3.324580200195313	1.47007551574707	0.1321542053222656	3.093174926757812	1.423290496826172	0.08479387664794921	2.995510620117187	1.451384155273437	0.1019030380249023
145	4.800000000000001	3.1468916015625	1.24282640838623	0.3172415618896485	3.112831787109375	1.423974380493164	0.3021314697265625	3.0795009765625	1.567166442871094	0.2866599578857422	3.084529663085938	1.792181518554687	0.2858373718261719	3.067911865234375	1.755742919921875	0.3170573272705078	3.00494970703125	1.715930541992187	0.4447932739257813	3.076210693359375	1.469044769287109	0.5692159423828125	2.923357177734375	1.422987869262695	0.3913360900878906	2.885902221679688	1.423302886962891	0.3041399993896484	2.978236450195312	1.471500534057617	0.2803970184326172	2.973329345703125	1.447245834350586	0.2672854614257812	3.101335205078125	1.754216918945313	0.2560348663330078	3.167862548828125	1.715794555664063	0.1440285720825195	3.32943115234375	1.472958847045899	0.1284629211425781	3.096880004882812	1.421240951538086	0.08973842620849609	2.998242431640625	1.450077651977539	0.100944580078125
146	4.833333	3.155829223632812	1.234181732177734	0.3205884857177734	3.119626342773437	1.413359359741211	0.3044284362792969	3.080987426757813	1.553658111572266	0.2858705749511719	3.080988037109375	1.777122894287109	0.2834356536865235	3.064810668945313	1.740843597412109	0.3144422454833984	2.9978310546875	1.702720458984375	0.4395112762451172	3.065502563476563	1.460750610351562	0.5715260620117187	2.91458837890625	1.401122085571289	0.3968368377685547	2.88079443359375	1.404476776123047	0.3060937347412109	2.974159423828125	1.448913818359375	0.3116651306152344	2.9661591796875	1.439797149658203	0.2746410064697266	3.098984497070313	1.739561614990234	0.2543988800048828	3.168873779296875	1.704857055664063	0.1446782836914062	3.3294482421875	1.46440283203125	0.1254976196289063	3.098384155273437	1.412414840698242	0.08832585144042968	2.999914184570312	1.436517532348633	0.1000017852783203
147	4.866667	3.164320922851562	1.223682006835938	0.3246495971679687	3.124285888671875	1.400535232543945	0.3059117584228516	3.080487182617188	1.537667510986328	0.2836091613769531	3.075598876953125	1.759601531982422	0.282854232788086	3.059776977539062	1.723013793945313	0.3130961151123047	2.991796020507813	1.686379302978516	0.4368283081054687	3.0531826171875	1.444646636962891	0.5695860900878906	2.909864135742187	1.367295837402344	0.3970144500732422	2.876727172851562	1.370193908691406	0.3046908111572265	2.96716748046875	1.414837295532227	0.3092365570068359	2.965135375976562	1.41842626953125	0.2786612243652343	3.094822387695312	1.722886260986328	0.2540507354736328	3.166376708984375	1.695107879638672	0.1449442443847656	3.332674438476563	1.46193115234375	0.1159805717468262	3.104602783203125	1.402055892944336	0.08198136138916015	3.007281127929688	1.428442642211914	0.09053901290893554
148	4.9	3.172304931640625	1.206318725585938	0.3276829376220703	3.128130004882812	1.383048629760742	0.3076062927246094	3.075266479492187	1.517158233642578	0.2816509857177735	3.06864453125	1.740287902832031	0.2783767547607422	3.053597290039063	1.703695404052734	0.3095608367919922	2.984546142578125	1.667599792480469	0.4338255920410156	3.040382934570313	1.420914474487305	0.56291259765625	2.905850219726562	1.319318572998047	0.3946173858642578	2.865281860351562	1.336365295410156	0.312198471069336	2.95905126953125	1.386463363647461	0.3143480224609375	2.96824560546875	1.3688740234375	0.2911181488037109	3.087700439453125	1.703211700439453	0.2494367980957031	3.153726684570312	1.671804840087891	0.135761100769043	3.318776489257813	1.436544799804687	0.09970518493652344	3.086571044921875	1.383995651245117	0.06320556640625	2.984255004882812	1.377614562988281	0.07154426765441894
149	4.933333000000001	3.180026123046875	1.199253059387207	0.3268954772949219	3.135470336914063	1.374317611694336	0.3085014190673828	3.078733642578125	1.505164215087891	0.2815077362060547	3.06637060546875	1.726163299560547	0.2777181243896484	3.0520888671875	1.689566711425781	0.3085667266845703	2.976436645507813	1.651484924316406	0.425860107421875	3.025765747070313	1.407567520141602	0.5579713439941406	2.921498046875	1.264766250610352	0.4021773681640625	2.8733876953125	1.258768768310547	0.3171982421875	2.950961669921875	1.286848052978516	0.3548169250488281	2.978333251953125	1.298366943359375	0.2997684020996094	3.086527954101562	1.689845794677734	0.2492920989990234	3.149889038085937	1.661415588378906	0.1346087112426758	3.301720825195313	1.421895980834961	0.08997562026977539	3.069533935546875	1.38267366027832	0.05436874771118164	2.967163452148438	1.379264221191406	0.04979806518554688
150	4.966667000000001	3.188612426757812	1.178023971557617	0.3249235992431641	3.1388974609375	1.350827392578125	0.3067549285888672	3.078770263671875	1.479126739501953	0.2783842315673828	3.06446533203125	1.698857025146484	0.2689732818603515	3.049549438476562	1.662990997314453	0.3000225982666015	2.969981689453125	1.62829638671875	0.4150991821289063	2.993996948242187	1.375521224975586	0.5340427856445312	2.914350463867188	1.187364402770996	0.4385022277832031	2.929520751953125	1.132019226074219	0.3815147247314453	2.955296997070313	1.18699153137207	0.3738675384521485	3.0155205078125	1.201417892456055	0.3594752044677734	3.085847045898437	1.662274261474609	0.2422564315795898	3.15301416015625	1.635564575195313	0.1301950454711914	3.307327392578125	1.401396682739258	0.07497453308105469	3.079482299804687	1.358346572875976	0.04005709838867188	2.976851806640625	1.351649887084961	0.0299933910369873
151	5	3.207964599609375	1.145084045410156	0.3237544555664063	3.159471069335938	1.319187789916992	0.310984375	3.093141967773438	1.444698440551758	0.2820760192871093	3.06719140625	1.663551605224609	0.2724896392822266	3.054431274414062	1.626967712402344	0.303796875	2.9752998046875	1.586898284912109	0.4186380310058594	2.999557250976562	1.331517654418945	0.5311027221679687	2.904776000976562	1.168684074401855	0.3921820678710938	2.92961572265625	1.109781955718994	0.3616900482177734	3.012741577148438	1.139968940734863	0.3408342437744141	3.010378051757812	1.124611465454102	0.3685091094970703	3.090268920898438	1.628071960449219	0.2455590591430664	3.15124951171875	1.598528381347656	0.1304585418701172	3.296353637695312	1.359735260009766	0.06919633483886718	3.07043115234375	1.321058990478515	0.03957613563537597	2.9665244140625	1.325337890625	0.03352033424377442
152	5.033333000000001	3.220240844726563	1.127455337524414	0.3260640716552734	3.173068237304688	1.299530670166016	0.3150198059082031	3.106018310546875	1.422375793457031	0.28585205078125	3.07718212890625	1.637984924316406	0.2771649322509766	3.064457275390625	1.601491546630859	0.3075221557617187	2.979682495117188	1.55884765625	0.4148997497558594	2.9867236328125	1.304121704101562	0.5190932922363282	2.90727392578125	1.14180850982666	0.377268310546875	2.919060180664062	1.091116695404053	0.3335802001953125	3.024402709960937	1.081790077209473	0.3266226501464844	2.9984736328125	1.096472145080567	0.3491057739257812	3.101122924804687	1.603502563476563	0.2509125595092774	3.161873291015625	1.57559423828125	0.1372576217651367	3.295302612304687	1.337592712402344	0.06584716415405273	3.071378173828125	1.309865570068359	0.04212992858886719	2.974175048828125	1.309789588928223	0.05015085220336914
153	5.066667000000001	3.240025146484375	1.101450813293457	0.3342135009765625	3.193757202148437	1.273220092773438	0.3214181518554687	3.125886962890625	1.393987564086914	0.2881363525390625	3.089828735351563	1.608012756347656	0.278068130493164	3.076114624023437	1.570942993164062	0.3070698699951172	2.986658203125	1.530750610351562	0.4102761840820313	2.9670634765625	1.273380676269531	0.505256103515625	2.910690673828125	1.126704368591309	0.3410585021972656	2.9344609375	1.093779388427734	0.2811486053466797	3.016739135742188	1.071232669830322	0.3061148986816407	3.0154150390625	1.081433792114258	0.3147628936767578	3.117024536132813	1.574683868408203	0.2537575225830078	3.194828369140625	1.552474792480469	0.1499774475097656	3.351953002929688	1.33584928894043	0.07548974227905274	3.1281455078125	1.279176856994629	0.03815406703948974	3.04699169921875	1.313876304626465	0.04105208396911621
154	5.1	3.245007568359375	1.093070262908935	0.3383076782226563	3.200619140625	1.264428909301758	0.3247359008789062	3.129382934570312	1.380865951538086	0.287338623046875	3.09344091796875	1.593980224609375	0.2770376586914062	3.07879638671875	1.556861267089844	0.3051844024658203	2.98891650390625	1.516899627685547	0.4071693572998047	2.947402587890625	1.262293296813965	0.501439453125	2.88657080078125	1.171109809875488	0.3080667724609375	2.923111572265625	1.139912178039551	0.247562255859375	2.98783984375	1.090276527404785	0.2875060729980469	3.013290405273438	1.157148048400879	0.2957283325195312	3.12146875	1.560995849609375	0.2537119445800781	3.2058388671875	1.535882904052734	0.1569063568115234	3.347200927734375	1.316333984375	0.06146827888488769	3.11869873046875	1.28507633972168	0.0360874605178833	3.042814575195313	1.32711457824707	0.03670524787902832
155	5.133333	3.221749633789063	1.083603126525879	0.350086181640625	3.182056640625	1.254257514953613	0.3314936218261719	3.122770385742188	1.375133499145508	0.2925732116699219	3.0869248046875	1.586143798828125	0.2776694946289062	3.070246948242187	1.549421661376953	0.3043183288574219	2.97425146484375	1.505278381347656	0.3942577667236328	2.888710205078125	1.264687843322754	0.4908132629394532	2.779958862304688	1.182207305908203	0.3087451477050781	2.787054931640625	1.188287673950195	0.2217430038452148	2.82891650390625	1.16292797088623	0.2378127670288086	2.837346435546875	1.136768459320068	0.2636966781616211	3.116801147460937	1.553483520507813	0.2574724807739258	3.207491577148438	1.532401489257813	0.1667132720947266	3.36260205078125	1.326560104370117	0.08101533126831054	3.144496948242188	1.324327728271484	0.008205337047576904	3.06947509765625	1.378896850585938	-0.0007747621536254891
156	5.166667	3.228509033203125	1.083293560028076	0.338370361328125	3.18551123046875	1.254661117553711	0.3229482116699219	3.125102905273438	1.378982635498047	0.2919929809570312	3.087489501953125	1.591265655517578	0.2817709045410156	3.0748779296875	1.554504974365234	0.3111221313476563	2.981070190429687	1.513859909057617	0.4093398742675781	2.8472353515625	1.30059619140625	0.5173731689453125	2.7456015625	1.262153358459473	0.3183177490234375	2.769282592773437	1.247146926879883	0.2617429962158203	2.80463916015625	1.218228797912598	0.3146682281494141	2.841753295898438	1.214597755432129	0.3015783996582031	3.114119018554687	1.55822314453125	0.2571127853393554	3.178427734375	1.54269189453125	0.1446128540039062	3.254108642578125	1.358534393310547	-0.04853784370422363	3.026063598632812	1.399888397216797	-0.01977502059936524	2.976633544921875	1.482510772705078	-0.03023435506224632
157	5.200000000000001	3.217250122070312	1.072727241516113	0.3380658264160156	3.162748291015625	1.244554992675781	0.3230496826171875	3.09592578125	1.370067123413086	0.2964309539794922	3.059092651367187	1.587111297607422	0.2898080749511719	3.048719116210937	1.549679016113281	0.3208452453613281	2.959289306640625	1.519112121582031	0.4305576171875	2.76928759765625	1.345956192016601	0.5422031860351563	2.6514033203125	1.340225799560547	0.3465215606689453	2.685263305664062	1.367986328125	0.2633537445068359	2.724280883789063	1.305599639892578	0.2982361297607422	2.784690185546875	1.366113052368164	0.3233293762207031	3.083383056640625	1.553150329589844	0.2621396026611328	3.140924560546875	1.546109497070312	0.1425036735534668	3.138123779296875	1.397798477172852	-0.1007237434387207	2.9120654296875	1.44652587890625	-0.06578664588928222	2.894638427734375	1.495972366333008	-0.06714220237731933
158	5.233333	3.208708251953125	1.106927845001221	0.3322128601074219	3.146612182617187	1.281480194091797	0.3235766754150391	3.080681518554687	1.413366180419922	0.3081516723632812	3.055042358398437	1.637445220947266	0.3162552490234375	3.045671875	1.598021179199219	0.3471271362304688	2.9713720703125	1.574232116699219	0.4732435302734375	2.755540161132813	1.456825714111328	0.6223657836914063	2.638239379882813	1.428182723999023	0.48331787109375	2.653605224609375	1.418712265014649	0.4397603607177735	2.703009521484375	1.362700210571289	0.4349179077148437	2.746464965820312	1.442760055541992	0.4445949401855469	3.074807739257813	1.60300390625	0.2837310791015625	3.128429565429688	1.612377410888672	0.1588045272827148	3.139658935546875	1.556882049560547	-0.127038345336914	2.914251220703125	1.519078033447266	-0.06416268348693849	2.895882202148437	1.448415756225586	-0.08155662441253661
159	5.266667	3.18378173828125	1.189387924194336	0.3234956817626953	3.125317749023438	1.368378875732422	0.3038360290527344	3.069662719726562	1.507518859863281	0.2824304046630859	3.069898071289062	1.737957153320312	0.288841796875	3.05381787109375	1.699318572998047	0.3197720947265625	2.977787353515625	1.712715850830078	0.4483008117675781	2.741548583984375	1.635573822021484	0.6032298583984375	2.708521606445313	1.653165802001953	0.3750033569335938	2.756350219726563	1.679464538574219	0.3086455535888671	2.828675659179687	1.69128759765625	0.3580857086181641	2.835397583007812	1.702868072509766	0.3689503784179687	3.0878046875	1.700410430908203	0.2569555358886719	3.154029052734375	1.71469644165039	0.1361676635742188	3.104684326171875	1.709724029541016	-0.1565568771362305	2.910544921875	1.756599456787109	-0.007449295520782471	2.85496435546875	1.796165374755859	0.03945314407348632
160	5.300000000000001	3.147707153320312	1.279386825561523	0.3103951110839844	3.107543579101562	1.464364196777344	0.2957088012695313	3.058023681640625	1.606171020507813	0.2737016754150391	3.064212036132813	1.837005462646484	0.2814703521728515	3.048320434570313	1.798470733642578	0.3127742156982422	2.972088012695313	1.815002197265625	0.4421624298095703	2.756522583007813	1.7569814453125	0.6332505798339844	2.808563720703125	1.788709899902344	0.3954295959472656	2.878085083007813	1.826973846435547	0.3333992462158203	2.98530859375	1.863231781005859	0.3134287719726563	2.934641357421875	1.790955383300781	0.355772933959961	3.080005126953125	1.799165802001953	0.2486915817260743	3.136048950195312	1.828237335205078	0.1283301010131836	3.100444580078125	1.838068481445313	-0.1668931503295898	2.977370361328125	1.854552642822266	0.04778197288513183	2.880880615234375	1.864360778808594	0.06617832565307617
161	5.333333	3.114689086914063	1.353409927368164	0.2969681396484375	3.07628125	1.538342437744141	0.2824084014892578	3.043982788085938	1.685779632568359	0.26990185546875	3.055849853515625	1.91579232788086	0.2779153594970703	3.04071533203125	1.877686218261719	0.3097320861816406	2.96870849609375	1.887355560302734	0.4408684692382813	2.80631005859375	1.830641632080078	0.6772349243164062	2.869733154296875	1.873150695800781	0.4439067077636719	2.9415029296875	1.887016937255859	0.3749971466064453	2.997889404296875	1.913427978515625	0.2822894287109375	2.946594116210937	1.874113159179688	0.3378651428222657	3.06904931640625	1.877747253417969	0.2444386215209961	3.125351684570313	1.904417510986328	0.1218511848449707	3.0771376953125	1.924956573486328	-0.1649650955200195	3.043830810546875	1.92770849609375	0.07924315643310548	2.951038208007812	1.883526458740234	0.102296272277832
162	5.366667	3.099655883789063	1.421184829711914	0.2961165313720703	3.060771606445313	1.604461639404297	0.2841223297119141	3.030988891601563	1.751269409179688	0.2753749237060547	3.034073120117188	1.979642364501953	0.2811177368164063	3.02025732421875	1.941590484619141	0.3129739837646485	2.953588989257812	1.938897521972656	0.4448151702880859	2.92235693359375	1.852490203857422	0.7204243469238281	2.871956909179687	1.876508850097656	0.4874261779785156	2.894586303710938	1.865581115722656	0.3973589782714844	2.939593994140625	1.826769012451172	0.3367103118896485	2.890874267578125	1.826611907958984	0.3710386199951172	3.04883837890625	1.942172637939453	0.2483605575561523	3.11348046875	1.954736999511719	0.1282252616882324	3.039688354492188	1.906732727050781	-0.120600830078125	3.034348388671875	1.974229827880859	0.09383789825439452	2.947975708007813	1.945509399414063	0.1495778045654297
163	5.4	3.117149291992187	1.477248825073242	0.2975662384033203	3.07454541015625	1.660357727050781	0.2822936553955078	3.039623413085938	1.806316589355469	0.2694595794677734	3.011282470703125	2.033948547363281	0.2686017608642578	3.002482543945312	1.995136688232422	0.3017148742675781	2.947796142578125	1.976109710693359	0.4403440551757812	3.004349243164063	1.855342315673828	0.7000879821777344	2.88776806640625	1.859550262451172	0.4904640502929687	2.897737915039063	1.834062225341797	0.4170312957763672	2.91939697265625	1.791792053222656	0.37273779296875	2.909158569335937	1.815656890869141	0.3687705078125	3.031409545898438	1.9977841796875	0.2367834625244141	3.08818896484375	1.994717102050781	0.1107009582519531	3.281369384765625	1.902139770507812	-0.09217245483398437	3.072130493164063	1.89685498046875	0.02790234625339508	2.98510009765625	1.84789730834961	-0.01443040752410889
164	5.433333000000001	3.137490966796875	1.517322814941406	0.2945891265869141	3.094875244140625	1.701325836181641	0.2785731048583984	3.045335083007813	1.84281298828125	0.2574227142333985	2.99691943359375	2.0674091796875	0.2377425231933594	2.992825561523437	2.03108984375	0.2745095062255859	2.945030639648437	2.001718902587891	0.4152220153808593	3.050398681640625	1.841309936523438	0.6365260620117188	2.888729370117187	1.784973175048828	0.4756524658203125	2.887183471679688	1.751396087646484	0.4348841705322266	2.897740112304688	1.699854797363281	0.4733593139648438	2.865895141601563	1.730822021484375	0.3990925903320313	3.018982788085937	2.030007446289062	0.2083740005493164	3.071286743164062	2.003928192138672	0.08240917587280273	3.259439208984375	1.846027618408203	-0.08510068702697754	3.065094848632812	1.757421508789063	-0.03375948333740235	3.024645141601563	1.672012115478516	-0.03758805465698242
165	5.466667000000001	3.143279052734375	1.566431610107422	0.3302659149169922	3.088058715820313	1.735712036132812	0.3002629547119141	3.0223603515625	1.858611022949219	0.2623876037597656	2.977560668945312	2.074190795898438	0.2596961669921875	2.969343627929687	2.03603515625	0.2903597412109375	2.90379541015625	2.003354461669922	0.4152262420654297	2.967843017578125	1.782376037597656	0.5729868774414062	2.830244750976562	1.598730224609375	0.5499309387207032	2.774632690429688	1.559103332519531	0.5271042480468751	2.77616650390625	1.608300659179688	0.4952364807128906	2.837798461914062	1.573219818115234	0.4622171936035157	3.002337890625	2.041483154296875	0.2310615615844727	3.07044775390625	2.038047607421875	0.1184171867370605	3.216697021484375	1.82500033569336	0.0002207808494567869	3.080872314453125	1.6550595703125	-0.09171688079833984	2.985981567382813	1.620327270507813	-0.09258120727539063
166	5.5	3.167432250976562	1.573030334472656	0.3423898620605469	3.099454223632812	1.732932006835938	0.313824462890625	3.024416015625	1.846523284912109	0.2773827819824219	2.965608764648437	2.05149365234375	0.2566055908203125	2.962072143554687	2.017115661621094	0.2905369873046875	2.894723510742187	1.985708557128906	0.4105188293457031	2.9636298828125	1.770615753173828	0.5638216857910157	2.838598022460937	1.582359832763672	0.5416730346679688	2.759382568359375	1.545135955810547	0.5399082641601562	2.753671264648438	1.555229766845703	0.5590717163085938	2.829543823242187	1.5357353515625	0.4998018493652344	2.990317749023437	2.018730590820312	0.2304953460693359	3.0393974609375	2.005645812988281	0.1116743774414063	3.167638305664062	1.782225189208984	0.007587618112564087	3.02153173828125	1.614886535644531	-0.05000651168823242	2.929107177734375	1.580087493896484	-0.05311538314819336
167	5.533333000000001	3.180727905273438	1.544622467041016	0.3125851898193359	3.107455444335938	1.694784576416016	0.2888231506347656	3.02662255859375	1.798903076171875	0.2580863342285156	2.96940576171875	1.995833892822266	0.2404726867675781	2.968610107421875	1.963385192871094	0.273673095703125	2.908908447265625	1.926542266845703	0.3886137237548828	2.937696533203125	1.713944030761719	0.5390433959960937	2.794147827148437	1.547442932128906	0.5295419921875	2.713162353515625	1.553984649658203	0.4971656951904297	2.7108662109375	1.558020385742187	0.5133873138427734	2.774301635742187	1.570336090087891	0.4501332550048828	2.99085498046875	1.963783416748047	0.2138614044189453	3.022048095703125	1.945434326171875	0.09440555953979492	3.10853857421875	1.72793130493164	-0.03171605205535889	2.932987670898437	1.593928894042969	-0.03394773483276367	2.848749267578125	1.625594482421875	0.002608033895492553
168	5.566667000000001	3.202779541015625	1.538523590087891	0.3188191528320312	3.112885009765625	1.669794189453125	0.2865619049072266	3.025674682617188	1.759731170654297	0.2539010925292969	2.949633422851563	1.939808471679688	0.2257188873291016	2.951724365234375	1.910454315185547	0.2592629699707031	2.887533081054688	1.873589477539062	0.3662663879394531	2.868769165039063	1.674029022216797	0.5153562164306641	2.708161539713541	1.554966817220052	0.4877669881184896	2.680841918945313	1.514851837158203	0.4598469696044922	2.652281127929688	1.556345855712891	0.47744677734375	2.717486694335937	1.568344299316406	0.4225671691894531	2.974254272460938	1.91043685913086	0.2022213134765625	3.003338500976563	1.889620513916016	0.08811134338378906	3.084440551757813	1.703188598632813	-0.06790224647521972	2.93461474609375	1.576245178222656	-0.07866512298583984	2.872704467773437	1.597825988769531	-0.04084474945068359
169	5.6	3.20288671875	1.511813354492188	0.306683837890625	3.109563110351562	1.631011871337891	0.2759771118164063	3.021848876953125	1.712267120361328	0.2446954803466797	2.931742431640625	1.876421478271484	0.2182255096435547	2.937632446289062	1.84918994140625	0.2505579528808594	2.87619677734375	1.82959716796875	0.3568761901855468	2.815749267578125	1.679122680664062	0.5340310058593749	2.678450927734375	1.567612731933594	0.4838704681396484	2.668627807617187	1.552180618286133	0.4539829406738282	2.636146728515625	1.593888000488281	0.4801430358886719	2.689016479492188	1.586127838134765	0.4164137573242187	2.957091674804688	1.850308898925781	0.1952738037109375	2.978105224609375	1.83682470703125	0.08359743499755859	3.004410400390625	1.683994018554687	-0.1063927841186523	2.857391967773437	1.608146057128906	-0.0892115707397461	2.834059936523437	1.610724197387695	-0.03520579528808594
170	5.633333	3.170710205078125	1.492342864990234	0.3166788482666015	3.08899365234375	1.619133728027344	0.2786798706054687	3.006017822265625	1.703434448242187	0.2403718872070312	2.927811401367188	1.872492889404297	0.2038465270996094	2.92959423828125	1.845590270996094	0.2371567840576172	2.860736083984375	1.828180511474609	0.3399580230712891	2.735536987304688	1.705510131835938	0.5054275207519531	2.554714233398437	1.71520248413086	0.4126433715820312	2.483494262695312	1.750971527099609	0.3887364349365234	2.465103637695313	1.797866607666016	0.3480793609619141	2.529536743164063	1.793644775390625	0.3740873870849609	2.953342041015625	1.844367919921875	0.1833398818969726	2.979202392578125	1.831000701904297	0.07234077072143555	3.002705078125	1.697955413818359	-0.1344899940490723	2.8409755859375	1.629651123046875	-0.1463823318481445	2.80488916015625	1.648070831298828	-0.07610853576660156
171	5.666667	3.178055908203125	1.455227493286133	0.3318016967773437	3.083092407226562	1.586100311279297	0.2939226684570312	2.997284057617188	1.681134552001953	0.2586519317626953	2.932900512695312	1.870537048339844	0.227563232421875	2.931566772460938	1.840235504150391	0.2617384185791016	2.843966674804688	1.815323272705078	0.3590526123046875	2.69596826171875	1.687124786376953	0.5265546264648437	2.537251953125	1.75886196899414	0.3988621063232421	2.496283447265625	1.834630096435547	0.3867233734130859	2.511384399414062	1.914176361083984	0.3561796722412109	2.492464721679688	1.847596588134766	0.3495815887451172	2.957146362304687	1.838939117431641	0.2044896011352539	2.977239868164062	1.826116790771484	0.0844009780883789	2.942802124023438	1.725720153808594	-0.155380485534668	2.771900756835938	1.791897247314453	-0.0375875825881958	2.766231811523437	1.856120391845703	0.00916773223876953
172	5.700000000000001	3.180815307617188	1.454350967407227	0.3546338348388672	3.080231323242188	1.579389862060547	0.3056147613525391	2.993935668945312	1.67325830078125	0.2635322875976562	2.923849975585938	1.862786712646484	0.2291056365966797	2.923203247070313	1.832588958740234	0.2641748657226562	2.838358154296875	1.815013793945312	0.3676456298828125	2.691799438476562	1.684224182128906	0.5390505981445313	2.54914599609375	1.768563751220703	0.3958727264404297	2.55348828125	1.856266448974609	0.3724322509765625	2.567900390625	1.942259094238281	0.3385195159912109	2.55852734375	1.844833129882812	0.316700424194336	2.949293701171875	1.831108367919922	0.2062447509765625	2.970787109375	1.825263275146484	0.08431900405883788	2.961998046875	1.726897369384766	-0.1611552047729492	2.789368041992188	1.795423553466797	-0.04018355464935303	2.797977783203125	1.865427642822266	0.01559796166419983
173	5.733333	3.138195434570313	1.393165008544922	0.3345148773193359	3.046045654296875	1.529084136962891	0.2921988220214844	2.97067138671875	1.636292053222656	0.257633415222168	2.923386840820313	1.835766296386719	0.2345487976074219	2.919073120117187	1.803656280517578	0.2680183715820312	2.83569384765625	1.793251556396484	0.3743637084960938	2.717853393554687	1.635304718017578	0.5481784973144531	2.59655615234375	1.737251129150391	0.3954373168945313	2.613109497070313	1.825229370117188	0.3820804138183593	2.6408466796875	1.921748840332031	0.3653817596435547	2.634289794921875	1.815285827636719	0.3273059997558594	2.945050903320312	1.802467041015625	0.2095803604125976	2.9782724609375	1.810853271484375	0.08999197006225586	2.9937529296875	1.699277099609375	-0.1489086685180664	2.815476684570313	1.7830771484375	-0.04573881149291992	2.80011181640625	1.838890625	0.01239062547683716
174	5.766667	3.089367919921875	1.274388397216797	0.3214900817871094	3.019848999023437	1.428169723510742	0.2951496887207031	2.955759399414062	1.546373016357422	0.270084976196289	2.883535400390625	1.742129058837891	0.2442933349609375	2.882837768554687	1.709283172607422	0.2787704925537109	2.8070947265625	1.682986022949219	0.3917818756103516	2.764264404296875	1.493120147705078	0.5741742858886718	2.648296264648438	1.443802963256836	0.4656942443847656	2.607360717773437	1.466968215942383	0.4728115844726563	2.631201782226563	1.424148490905762	0.4767404479980468	2.662789184570312	1.436529335021973	0.4365411376953125	2.909772094726562	1.711018859863281	0.2192358016967773	2.953942749023438	1.702707824707031	0.1000496063232422	3.065447021484375	1.555229827880859	-0.1016923294067383	2.870742431640625	1.53224284362793	-0.05809648895263672	2.854172729492188	1.519028198242188	-0.007838182449340821
175	5.800000000000001	3.13994873046875	1.253271942138672	0.3358140869140625	3.046863159179687	1.403950302124023	0.3010467376708985	2.972166259765625	1.524094039916992	0.2739996795654297	2.939969970703125	1.740710845947266	0.2583774795532227	2.934625122070313	1.705994934082031	0.2933660125732422	2.858354370117187	1.688647094726563	0.4150966339111328	2.8822314453125	1.463961318969726	0.5781590881347656	2.681342041015625	1.472485382080078	0.4683103332519531	2.628868896484375	1.534649948120117	0.4912789916992187	2.688916748046875	1.537174850463867	0.4831413116455078	2.615623291015625	1.549211563110352	0.4573070220947266	2.957888671875	1.704188720703125	0.2293630905151367	2.980955444335938	1.696337768554687	0.09988835144042969	3.136091064453125	1.489425186157227	-0.01217971658706665	2.91234228515625	1.514002502441406	-0.01406345355510712	2.879662231445312	1.463626693725586	-0.07292133522033692
176	5.833333	3.13051123046875	1.206211013793945	0.3064962005615235	3.035075439453125	1.35269123840332	0.2772712554931641	2.969476928710938	1.476801681518555	0.2581807708740235	2.950007202148438	1.691401397705078	0.249892951965332	2.943306762695312	1.656623565673828	0.28320068359375	2.872940063476562	1.631640838623047	0.4036259002685547	2.931037963867187	1.405947998046875	0.5461608581542969	2.738016479492187	1.324965896606445	0.459098129272461	2.695644653320312	1.297804702758789	0.449377670288086	2.655356201171875	1.386765548706055	0.4856568145751953	2.636515258789062	1.331401779174805	0.407453125	2.965066040039062	1.6554658203125	0.2200995407104492	2.988432983398438	1.630526397705078	0.09422130966186523	3.133827758789062	1.409852416992188	0.007680387496948242	2.905596923828125	1.442006088256836	0.01036139208078384	2.814890625	1.42404313659668	-0.008606257736682893
177	5.866667	3.112909423828125	1.140113502502441	0.3026131134033203	3.0209873046875	1.285813552856445	0.2684630126953125	2.9608193359375	1.411251480102539	0.248409408569336	2.945759765625	1.624643859863281	0.2493494644165039	2.935824584960938	1.588669281005859	0.280000244140625	2.8693212890625	1.562078460693359	0.4012647247314453	2.900237548828125	1.316824554443359	0.5129733123779296	2.729463012695312	1.188361824035645	0.4334239959716797	2.694130859375	1.166133907318115	0.4014418640136719	2.637522583007812	1.220846458435059	0.4235718231201172	2.729611938476562	1.184625885009766	0.3739142456054688	2.9625166015625	1.590226593017578	0.2193217620849609	3.00293994140625	1.578649261474609	0.09680961608886718	3.126824462890625	1.335218765258789	0.06400505065917969	2.903337524414062	1.360896423339844	0.0139792982339859	2.807355834960938	1.35228921508789	-0.004558085441589356
178	5.9	3.124181884765625	1.084387828826904	0.2900541381835937	3.047805786132812	1.242263687133789	0.2715957489013672	2.985241943359375	1.36762158203125	0.2561781158447266	2.945291015625	1.578236480712891	0.2486806335449219	2.939617797851563	1.542581146240234	0.2809280395507813	2.866089477539062	1.505557571411133	0.3958014221191406	2.906984008789062	1.249776992797852	0.4799988250732422	2.793097778320313	1.057896350860596	0.4267898559570312	2.752010009765625	1.00764155960083	0.4237230682373047	2.74272216796875	0.9571011199951172	0.4234883880615234	2.788849853515625	0.9896036243438721	0.3963218841552735	2.965989379882813	1.544669677734375	0.2198286743164062	2.99685107421875	1.526146362304687	0.09503937149047852	3.122823364257813	1.281318695068359	0.09680628967285157	2.912102783203125	1.19343034362793	0.06494283485412597	2.82778369140625	1.237403709411621	0.04082539463043213
179	5.933333000000001	3.123535888671875	1.08350106048584	0.2912832336425781	3.047002075195312	1.243012634277344	0.2684875946044922	2.982300903320312	1.368631134033203	0.248590202331543	2.94380419921875	1.582518981933594	0.245892333984375	2.935583129882812	1.545218719482422	0.2767384185791016	2.851197021484375	1.510830490112305	0.3865806732177735	2.889640502929687	1.24608179473877	0.4576898803710938	2.796076538085938	1.045784713745117	0.3907557067871094	2.74735888671875	0.9837811317443848	0.3664338989257813	2.74645263671875	0.9274506835937499	0.3755814971923828	2.7964638671875	0.9676488018035889	0.3516589660644531	2.966527221679688	1.549470855712891	0.2170086517333984	3.003900634765625	1.532931610107422	0.09198846817016601	3.121322998046875	1.277468292236328	0.1136831436157227	2.907221557617187	1.215139022827148	0.05615058135986328	2.840505249023438	1.254060493469238	0.07117590904235839
180	5.966667000000001	3.127072387695312	1.092484516143799	0.295014892578125	3.04892919921875	1.253728469848633	0.2696490478515625	2.982227294921875	1.380344192504883	0.2472850799560547	2.937848266601562	1.5961064453125	0.2435899810791016	2.929384399414062	1.558018524169922	0.2745267639160156	2.845206176757813	1.515691497802734	0.3842187194824219	2.904273681640625	1.249943969726563	0.4532125244140625	2.813256103515625	1.050717754364014	0.3708806915283203	2.76087255859375	0.9865890235900878	0.3420845947265625	2.755500244140625	0.9463348731994629	0.332537124633789	2.817216186523438	0.9639008445739746	0.3282477722167969	2.962736206054688	1.563274169921875	0.2150204849243164	3.014178100585937	1.546227783203125	0.09344021987915038	3.163066650390625	1.304166702270508	0.1131021537780762	2.9503505859375	1.276637466430664	0.03648237991333008	2.856192504882813	1.292495864868164	0.05792520827054978
181	6	3.121650756835938	1.116753684997559	0.2855452728271485	3.053436157226562	1.284201507568359	0.2651398468017578	2.98775146484375	1.411955642700195	0.2431949996948242	2.933260131835937	1.626224090576172	0.2372595291137695	2.927806884765625	1.588391448974609	0.2693637847900391	2.844357055664062	1.551018463134766	0.3828479766845703	2.943780029296875	1.295802062988281	0.4501116943359375	2.851472412109375	1.09957880783081	0.3569684295654297	2.790559814453125	1.041648241043091	0.3212317199707031	2.795931640625	0.9982914304733277	0.3186014404296875	2.86713427734375	1.030827067375183	0.3037032012939453	2.958513793945313	1.593733032226563	0.2081816101074219	2.998525756835937	1.576644226074219	0.08210642623901367	3.178827026367188	1.353110290527344	0.08365547180175781	2.954260620117187	1.312164489746094	0.03594168049097062	2.86541650390625	1.319622901916504	0.06702863121032715
182	6.033333000000001	3.118795654296875	1.161489868164062	0.2773628082275391	3.049885986328125	1.331981048583984	0.2590453948974609	2.988991088867188	1.465627456665039	0.2420553588867188	2.933104248046875	1.683279937744141	0.2374497299194336	2.929876586914062	1.645223205566406	0.2707342834472656	2.8547080078125	1.599034118652344	0.3894608612060547	2.959018310546875	1.343218185424805	0.4572174530029297	2.840948120117187	1.161509132385254	0.3536586303710938	2.795012329101563	1.083997699737549	0.3303809051513672	2.808739501953125	1.040553779602051	0.3248489685058594	2.871463500976563	1.074576141357422	0.3204566802978516	2.956690795898438	1.649912780761719	0.206635612487793	2.984377319335938	1.631463897705078	0.07508678817749023	3.182235107421875	1.418354949951172	0.05533449172973633	2.954889770507813	1.347529083251953	0.03140242719650269	2.856698120117187	1.348568023681641	0.04619377374649047
183	6.066667000000001	3.101991821289062	1.216559677124023	0.2818300323486328	3.033407958984375	1.387512008666992	0.259705551147461	2.9728798828125	1.521315521240235	0.2391100463867188	2.932251342773438	1.743454498291016	0.2401572341918946	2.925775146484375	1.704498687744141	0.2724028167724609	2.842988891601562	1.665470275878906	0.3895407867431641	2.985271240234375	1.431731323242188	0.4757549743652344	2.866258666992187	1.264216400146484	0.3500278930664062	2.846230346679688	1.175139228820801	0.3364278717041016	2.85472021484375	1.136468986511231	0.2900420989990234	2.90306201171875	1.162941871643066	0.2993891296386719	2.954067260742188	1.709346527099609	0.2085658493041992	2.978745971679688	1.693118041992188	0.07503104019165038	3.182590698242187	1.483670303344727	0.06528239440917968	2.967725952148438	1.370063125610351	0.04872865867614747	2.87189306640625	1.371968933105469	0.07686960411071778
184	6.1	3.081374145507812	1.271190841674805	0.2694081726074219	3.008709350585938	1.441451400756836	0.2463136672973633	2.950107421875	1.577298797607422	0.2275765228271484	2.9308427734375	1.803284820556641	0.2393100433349609	2.920149291992188	1.763381896972656	0.2697027282714843	2.833899291992187	1.732729431152344	0.3878128051757813	2.977457397460937	1.495736251831055	0.4686792755126953	2.859629638671875	1.318767166137695	0.3518825073242188	2.876643676757813	1.247909378051758	0.3386846771240234	2.913997680664062	1.255169548034668	0.2930904235839843	2.967114501953125	1.263425521850586	0.3343247985839843	2.949837280273437	1.768618988037109	0.2060787887573242	2.981598022460938	1.757953857421875	0.07276033401489257	3.181730224609375	1.543968536376953	0.05634815216064454	2.971764770507813	1.425161560058594	0.02307240891456604	2.868684204101562	1.412050521850586	0.04975860214233398
185	6.133333	3.074470947265625	1.314912185668945	0.2693856506347656	3.005123657226562	1.487350326538086	0.245136962890625	2.951564697265625	1.626251892089844	0.227502456665039	2.943667358398438	1.853950988769531	0.2441080856323242	2.9302041015625	1.813792449951172	0.2734755859375	2.842722534179687	1.774124633789063	0.3889825897216797	2.987643920898438	1.543273315429687	0.4888217010498047	2.8544287109375	1.38567253112793	0.3607661285400391	2.844130737304687	1.332611373901367	0.3321016693115234	2.882618286132812	1.351650588989258	0.271760482788086	2.94954052734375	1.36321452331543	0.3092271270751953	2.961663696289063	1.818850280761719	0.2103400344848633	2.998205444335937	1.808616088867187	0.07738932800292969	3.214134155273438	1.606982635498047	0.0644907455444336	3.017386596679688	1.474505599975586	0.004968626976013183	2.958776123046875	1.446296127319336	0.08563524627685547
186	6.166667	3.067676025390625	1.357259216308594	0.2733584594726562	2.999290649414062	1.530153869628906	0.2509621124267578	2.947115844726563	1.669576324462891	0.2346170196533203	2.944893310546875	1.897299560546875	0.2462779006958008	2.93073876953125	1.858178680419922	0.2766133117675781	2.847434692382812	1.811958068847656	0.3925128631591797	2.997143798828125	1.592548004150391	0.5086940307617187	2.854473510742188	1.453428436279297	0.3765997619628906	2.834326416015625	1.400720840454102	0.3448861389160156	2.882389892578125	1.409937271118164	0.2650544281005859	2.927771362304687	1.436598785400391	0.3115128631591797	2.961712890625	1.861130126953125	0.213158576965332	3.002346435546875	1.838896636962891	0.08317235183715821	3.229379760742187	1.651110717773437	0.07598486709594726	3.020323608398438	1.530780670166016	0.03032189178466797	2.959598510742188	1.505799911499023	0.1003212776184082
187	6.200000000000001	3.059402465820312	1.382714447021484	0.2673988037109375	2.992987182617187	1.557330932617187	0.2473467025756836	2.940338745117187	1.697092590332031	0.2314005584716797	2.94217724609375	1.925538818359375	0.2427129058837891	2.92888525390625	1.886563446044922	0.273883773803711	2.850646728515625	1.835720153808594	0.3921049957275391	2.991654174804688	1.608511322021484	0.5072290954589844	2.824598510742188	1.485863998413086	0.3864226684570312	2.799770141601563	1.435876113891602	0.3510508880615234	2.832797973632812	1.493393005371094	0.3025370025634766	2.89291162109375	1.463920333862305	0.3104950256347656	2.956847534179688	1.888956024169922	0.2087811126708984	2.984642944335937	1.856829193115234	0.07697572326660157	3.22081201171875	1.679028869628906	0.05829536819458007	2.990913452148438	1.588690093994141	0.0537103500366211	2.897535278320313	1.584823699951172	0.09632500839233399
188	6.233333	3.05676123046875	1.387994842529297	0.267154525756836	2.98563916015625	1.560492279052734	0.2421764755249023	2.93737353515625	1.702183502197266	0.226446174621582	2.945245849609375	1.930799713134766	0.2403421249389648	2.931215698242188	1.8917578125	0.2712565002441406	2.85374951171875	1.840418518066406	0.3898888092041016	2.987550537109375	1.611932220458984	0.5119472961425782	2.807605102539062	1.490306045532227	0.4085505065917969	2.785603149414063	1.44038491821289	0.3681428680419921	2.816865112304687	1.491472732543945	0.3241177673339844	2.8797294921875	1.459692337036133	0.3287426452636719	2.958671752929687	1.894164184570313	0.2057952346801758	2.983824462890625	1.861371276855469	0.07336310958862305	3.207970092773437	1.666415649414063	0.06388372802734375	2.981569458007812	1.565444610595703	0.05906720352172852	2.894744995117188	1.575526275634766	0.1126989631652832
189	6.266667	3.054051879882812	1.389824859619141	0.2699548034667969	2.98501953125	1.562232849121094	0.2441392517089844	2.938089233398438	1.703675445556641	0.2277232971191406	2.94640625	1.931520812988281	0.23869384765625	2.932161743164063	1.893070129394531	0.2699021301269531	2.856647583007812	1.846344970703125	0.3904290008544922	2.969776000976562	1.607560455322266	0.5094073028564453	2.786384521484375	1.476558944702148	0.4277632141113281	2.774329711914063	1.4292578125	0.3735845336914062	2.790536987304687	1.469775817871094	0.3420137023925781	2.85877490234375	1.443526123046875	0.3395778503417969	2.959885864257813	1.894557312011719	0.2048283386230469	2.984900756835938	1.864248352050781	0.07267800903320312	3.192663696289062	1.653655609130859	0.07641160583496093	2.962939575195312	1.564128082275391	0.06439545440673827	2.880603271484375	1.584597991943359	0.1287576446533203
190	6.300000000000001	3.050347778320313	1.386234725952149	0.2667864685058594	2.975398681640625	1.554979217529297	0.2399089126586914	2.930748779296875	1.696626251220703	0.2257244110107422	2.9449013671875	1.922868988037109	0.2402332534790039	2.929871704101562	1.884482574462891	0.2707317199707031	2.85247900390625	1.839908843994141	0.3898224334716797	2.969487548828125	1.605414276123047	0.5093278350830078	2.796809448242188	1.462781219482422	0.4217365417480469	2.773365356445312	1.404708038330078	0.3863386383056641	2.782884033203125	1.42731135559082	0.357498046875	2.852944580078125	1.421089050292969	0.3387528686523438	2.957227661132813	1.886304870605469	0.2058931121826172	2.983157958984375	1.858714721679688	0.07378707122802734	3.169568969726563	1.631973785400391	0.07788457107543945	2.94057861328125	1.548060302734375	0.0535611343383789	2.862419799804687	1.568666259765625	0.1257574310302735
191	6.333333	3.054951538085938	1.358626052856445	0.2664355163574219	2.980659790039063	1.525707000732422	0.2373215484619141	2.93745556640625	1.666494171142578	0.2219184951782227	2.952388305664063	1.890997131347656	0.2349893264770508	2.936993530273438	1.853175964355469	0.2653426055908203	2.86137841796875	1.812794891357422	0.3857062225341797	2.962405395507813	1.573940612792969	0.5044639587402344	2.790977783203125	1.422526336669922	0.4328653106689453	2.769925903320313	1.36581477355957	0.3872005157470703	2.799028076171875	1.408226119995117	0.3592618865966797	2.844027099609375	1.381045883178711	0.3589968109130859	2.964796630859375	1.854440734863281	0.2012837524414062	2.9975390625	1.831326599121094	0.07077188491821289	3.176495971679688	1.600397125244141	0.07785745239257813	2.9713974609375	1.475850769042969	0.03941607475280762	2.889967651367188	1.477954711914062	0.1065591278076172
192	6.366667	3.057647094726563	1.34086442565918	0.2616296844482422	2.982184814453125	1.504800430297851	0.2322479400634765	2.939467895507812	1.643840789794922	0.2172449493408203	2.95439404296875	1.865593505859375	0.2297601089477539	2.939121826171875	1.828300140380859	0.2597951507568359	2.86430322265625	1.793302459716797	0.3802356262207031	2.944109741210937	1.544667724609375	0.4884964904785156	2.787140380859375	1.387897064208985	0.4088139495849609	2.759585083007813	1.337327331542969	0.3885942840576172	2.78119287109375	1.380196899414063	0.3636423034667969	2.814550048828125	1.346902130126953	0.3675518951416016	2.966656372070313	1.829420715332031	0.1965472412109375	3.00196240234375	1.815786590576172	0.06740929794311523	3.160797241210938	1.575416320800781	0.07033995056152344	2.970831909179688	1.442412811279297	0.02010958480834961	2.896616821289062	1.438950485229492	0.08595623779296875
193	6.4	3.067486572265625	1.288186721801758	0.2595279541015625	2.996917724609375	1.456220626831055	0.2356295166015625	2.952103271484375	1.595659820556641	0.2221194076538086	2.961691284179688	1.819143920898437	0.232447395324707	2.946948486328125	1.781595428466797	0.2629513854980469	2.875977905273437	1.747548034667969	0.3875286102294922	2.93727587890625	1.490103439331055	0.4930379028320312	2.761798828125	1.360047164916992	0.3989631805419922	2.734381958007813	1.334502716064453	0.3893346710205078	2.759173828125	1.340823364257812	0.3547985076904297	2.8003662109375	1.325513748168945	0.3918286437988281	2.97519482421875	1.782710693359375	0.1995137634277344	3.013434204101562	1.760557983398437	0.07132191848754882	3.156287231445313	1.507550903320312	0.07409207153320313	2.951117797851563	1.387627426147461	0.03981983089447021	2.852262817382813	1.405372344970703	0.0750179328918457
194	6.433333000000001	3.068718383789062	1.253190811157227	0.257535171508789	2.992445556640625	1.416368026733398	0.2296391983032227	2.9480478515625	1.55446630859375	0.2156637420654297	2.963041259765625	1.775613861083984	0.2263806304931641	2.947572631835937	1.73871484375	0.2565337066650391	2.875922241210938	1.701501190185547	0.3779663848876953	2.94678369140625	1.453971603393555	0.4930176239013672	2.77040771484375	1.331632141113281	0.3959627838134766	2.741506225585938	1.294975372314453	0.3777327880859375	2.761968139648437	1.319337448120117	0.3484473876953125	2.785312255859375	1.318171661376953	0.3421604919433594	2.9754658203125	1.739255493164062	0.1936560745239258	3.016982543945312	1.711847259521484	0.06890304565429688	3.144364624023438	1.455195663452149	0.04554170227050781	2.924191284179687	1.382798843383789	0.004099732398986818	2.823162353515625	1.397349731445312	0.02311381053924561
195	6.466667000000001	3.078766723632812	1.201181907653809	0.2641898345947266	3.007873168945312	1.366269393920899	0.2368997192382812	2.961832763671875	1.503239639282226	0.2203760986328125	2.968221557617187	1.724411163330078	0.2279822082519531	2.954565063476562	1.687446899414062	0.2587416076660156	2.888483520507813	1.65228842163086	0.3837306518554687	2.93398486328125	1.393109466552734	0.4828162384033203	2.752663818359375	1.279011627197266	0.3837698364257812	2.697817626953125	1.275494857788086	0.3400601654052735	2.750477905273438	1.332878326416016	0.3421791687011719	2.751630249023437	1.298943786621094	0.3123469085693359	2.981687377929688	1.688198669433594	0.1956585006713867	3.0216328125	1.660775024414063	0.07064043045043945	3.149181518554688	1.405571380615234	0.03748370361328125	2.924515747070313	1.342609100341797	0.00775157070159912	2.8219140625	1.349452499389649	0.02717825937271118
196	6.5	3.0808466796875	1.160953346252442	0.2678015899658203	3.014662475585937	1.328993698120117	0.2417114410400391	2.968540161132813	1.466557922363281	0.2244424896240234	2.972847778320313	1.688892150878906	0.2289092330932617	2.958555541992188	1.652065612792969	0.2599544982910156	2.885721923828125	1.61779916381836	0.3824102935791016	2.927833129882813	1.354251312255859	0.4760523834228516	2.742153930664062	1.270086158752441	0.3556287384033203	2.686187866210938	1.278984970092774	0.3500721588134765	2.724226928710937	1.277214462280273	0.3060070648193359	2.7302265625	1.300428466796875	0.2946828002929688	2.987618286132812	1.652187377929688	0.1973981094360351	3.033023559570313	1.626353515625	0.07323783111572266	3.138562744140625	1.36097053527832	0.03311179256439209	2.908690063476563	1.326136276245117	-0.00143289852142334	2.804869262695313	1.337378707885742	0.01392007255554199
197	6.533333000000001	3.084704956054687	1.135158660888672	0.2719070434570313	3.025307983398437	1.306194702148437	0.2461259994506836	2.977320434570312	1.442704605102539	0.2252381362915039	2.97898291015625	1.665443817138672	0.2273846588134766	2.9635888671875	1.62875439453125	0.2581252593994141	2.8871884765625	1.598225860595703	0.3790321655273438	2.928767822265625	1.333401824951172	0.4707330474853516	2.748829467773438	1.253585815429688	0.3382956085205078	2.686730590820313	1.275300979614258	0.330464111328125	2.722308349609375	1.279082443237305	0.2878051910400391	2.738956298828125	1.294850311279297	0.2777655181884766	2.99568115234375	1.628499420166016	0.1970364913940429	3.046554809570313	1.596077026367188	0.07637695693969726	3.170338623046875	1.336457366943359	0.05340380859375	2.941528442382813	1.315270080566406	0.005124352931976319	2.837385498046875	1.331111221313477	0.00825733280181885
198	6.566667000000001	3.084945556640625	1.132175247192383	0.2658385925292969	3.027942260742187	1.306083038330078	0.2438941192626953	2.977066040039062	1.443062149047852	0.2237384567260742	2.979328491210937	1.667633331298828	0.2288888931274414	2.96457373046875	1.630257354736328	0.2598079833984375	2.887268920898438	1.5992646484375	0.381167984008789	2.9477041015625	1.333089935302734	0.4661902923583985	2.757239624023438	1.264438293457031	0.3389317169189453	2.700235717773437	1.294559875488281	0.32315087890625	2.731354736328125	1.299798294067383	0.2753419189453125	2.748052001953125	1.30626123046875	0.2729781799316406	2.995234619140625	1.630752197265625	0.1973262252807617	3.044920043945313	1.605036956787109	0.0734170150756836	3.148420043945312	1.335780227661133	0.03685170745849609	2.913719604492187	1.335618148803711	-0.003654724121093749	2.809082397460938	1.34376171875	0.01549750328063965
199	6.6	3.07654541015625	1.143068176269531	0.2609954681396485	3.020740600585937	1.319384353637695	0.2394169387817383	2.974292358398437	1.459790191650391	0.2211008529663086	2.977617309570312	1.686683441162109	0.2250143432617188	2.962298217773437	1.649138122558594	0.2563474426269531	2.885756713867187	1.611446807861328	0.3785030059814453	2.951674682617187	1.343036911010742	0.462497802734375	2.760114990234375	1.286371963500977	0.3264988403320312	2.688717895507812	1.307634338378906	0.3203818664550782	2.72127197265625	1.312463943481445	0.265336181640625	2.738298217773438	1.321509735107422	0.2488955001831055	2.99374658203125	1.649200866699219	0.1934720611572266	3.044038818359375	1.621375366210938	0.0691622085571289	3.155136352539063	1.349918930053711	0.04671121788024903	2.915192504882813	1.343355117797852	0.006399843215942381	2.807568969726562	1.353691452026367	0.00382663631439209
200	6.633333	3.061706665039063	1.168834785461426	0.260581298828125	3.013504028320312	1.349609008789062	0.2430384216308594	2.968726928710938	1.491785675048828	0.2254883270263672	2.971098754882813	1.720318420410156	0.2350305862426758	2.95564794921875	1.681672332763672	0.2655961456298828	2.879155639648437	1.640034912109375	0.3879537658691407	2.965367431640625	1.372949035644531	0.464109603881836	2.779584716796875	1.313649810791016	0.3188653717041016	2.711672119140625	1.34955924987793	0.3014953918457031	2.755295288085938	1.359108764648437	0.2405138168334961	2.786241333007812	1.374759796142578	0.2189943389892578	2.987684326171875	1.683376922607422	0.2024127960205078	3.033452270507812	1.652586486816406	0.07535519027709961	3.14773291015625	1.37922477722168	0.06150605583190918	2.905626220703125	1.354261032104492	0.0231917519569397	2.797992919921875	1.366532669067383	0.02710858632624149
201	6.666667	3.046954223632813	1.203036842346191	0.2563551559448242	2.998517578125	1.383874221801758	0.2380457077026367	2.959200317382813	1.528168243408203	0.2231080093383789	2.97129931640625	1.756782348632813	0.2302138824462891	2.953842895507813	1.719109558105469	0.2610428314208985	2.872971923828125	1.674113037109375	0.3798397827148438	2.981298950195312	1.420454040527344	0.4734709930419921	2.804507690429688	1.359858657836914	0.3171242523193359	2.727903564453125	1.400377639770508	0.2960522003173828	2.755895629882812	1.386229843139648	0.2339353408813477	2.791657470703125	1.413929061889649	0.2044899826049805	2.986660278320312	1.71876953125	0.1981624603271484	3.036349853515625	1.680604125976563	0.07464838027954102	3.158419189453125	1.410087768554687	0.06487437057495117	2.91488427734375	1.396976943969727	0.02318954235315323	2.807814453125	1.405355072021484	0.03240706944465637
202	6.700000000000001	3.042316040039062	1.224145118713379	0.254044303894043	2.995045654296875	1.405316436767578	0.2333470001220703	2.9631015625	1.551772979736328	0.220392219543457	2.978770874023438	1.780257751464844	0.2316430206298828	2.961236572265625	1.742212036132813	0.2621116943359375	2.882347412109375	1.692325897216797	0.38073828125	2.987371826171875	1.436207672119141	0.4721412200927735	2.808337890625	1.384579406738281	0.3139711303710938	2.752661499023437	1.439594039916992	0.271295883178711	2.78179296875	1.409546203613281	0.2156846694946289	2.802472534179687	1.43348991394043	0.1929822463989258	2.993049682617188	1.742609588623047	0.1985502090454102	3.03801025390625	1.70448403930664	0.07308183288574219	3.171987548828125	1.438856140136719	0.07020030212402344	2.930823608398438	1.388497299194336	0.04780762100219726	2.823101806640625	1.403873901367187	0.04812231969833373
203	6.733333	3.027872192382812	1.25510693359375	0.2557609100341797	2.986145874023438	1.435243637084961	0.2417371444702148	2.955477783203125	1.580249908447266	0.2319630279541016	2.964209594726563	1.805884552001953	0.2397498474121094	2.948360107421875	1.768286254882812	0.2704953308105469	2.87388818359375	1.720532012939453	0.3900223083496094	2.989299194335937	1.475996719360352	0.4845342254638672	2.818402465820312	1.411584701538086	0.3295874633789063	2.770832641601563	1.465302505493164	0.2811349334716797	2.782166625976562	1.449320281982422	0.2330554046630859	2.789799560546875	1.473831756591797	0.2053567886352539	2.9790830078125	1.768807434082031	0.2074903869628906	3.022915649414062	1.738522644042969	0.08167437744140625	3.164811157226563	1.482090301513672	0.09182543563842774	2.93454443359375	1.416637069702148	0.05660982322692871	2.830830810546875	1.427675506591797	0.08124692153930664
204	6.766667	3.022227661132812	1.274520477294922	0.2595125579833985	2.973337890625	1.45182551574707	0.237617431640625	2.950029052734375	1.597883880615234	0.2294328994750977	2.962062133789062	1.822769592285156	0.2420677642822266	2.94484326171875	1.784918762207031	0.2714705963134766	2.862044921875	1.7413623046875	0.3862457275390625	2.9857392578125	1.506553771972656	0.4915448303222656	2.823240966796875	1.410405731201172	0.3450390014648438	2.775980346679687	1.45860725402832	0.2796232147216797	2.791148071289062	1.455069564819336	0.2112690734863281	2.75424560546875	1.459538146972656	0.2312110137939453	2.977177001953125	1.786139099121094	0.2095952529907227	3.023028076171875	1.759265869140625	0.0840969123840332	3.174503173828125	1.510184616088867	0.09711544799804687	2.951477661132812	1.432647598266601	0.05234071350097656	2.8498583984375	1.447930465698242	0.07476317024230958
205	6.800000000000001	3.016995971679687	1.28004704284668	0.2570732040405274	2.968690063476562	1.457140029907227	0.2369745941162109	2.946084716796875	1.602880615234375	0.2297596054077148	2.957507202148438	1.826965850830078	0.2444864044189453	2.941087280273438	1.788872772216797	0.2737431945800781	2.857484497070312	1.743081359863281	0.3864808349609375	2.981045166015625	1.505142395019531	0.4836750946044922	2.824497314453125	1.402343200683594	0.3366562957763672	2.7768779296875	1.451215469360351	0.2719612731933594	2.807685546875	1.45718667602539	0.1927088012695313	2.753475830078125	1.462180267333984	0.2365437545776367	2.97204248046875	1.790838806152344	0.2114247436523438	3.013478881835938	1.763478485107422	0.08499571228027344	3.156124267578125	1.509457778930664	0.09029454803466797	2.932156494140625	1.432605865478516	0.05220346832275391	2.83681396484375	1.454305221557617	0.0913187141418457
206	6.833333	3.012203857421875	1.275458938598633	0.2585244598388672	2.96502392578125	1.451783660888672	0.2403899917602539	2.938067626953125	1.595627166748047	0.2318506240844727	2.95269091796875	1.818013214111328	0.245169189453125	2.936639770507813	1.780520141601563	0.2748399505615234	2.85973974609375	1.734942626953125	0.3914704132080078	2.972417114257812	1.489843246459961	0.4777306365966797	2.81098974609375	1.400357666015625	0.3285491638183594	2.783899658203125	1.463003890991211	0.2645846405029297	2.821478759765625	1.445214752197266	0.1881302871704102	2.752401245117187	1.472458953857422	0.2383883666992188	2.965812377929687	1.781829772949219	0.2121040267944336	3.002675659179688	1.753690795898438	0.0853845100402832	3.129751220703125	1.493620086669922	0.09027533340454102	2.9065673828125	1.412629837036133	0.06202751159667969	2.821017333984375	1.449891006469727	0.1133364944458008
207	6.866667	3.012341186523438	1.261908615112305	0.2593325576782227	2.9659794921875	1.437692276000976	0.2412057342529297	2.939490478515625	1.581145568847656	0.2340553588867187	2.956034301757812	1.802585144042969	0.2452876739501953	2.93662548828125	1.765891052246094	0.2735990905761718	2.847720703125	1.72244921875	0.3807886962890625	2.953549072265625	1.481190093994141	0.4815200653076172	2.816694702148437	1.360850128173828	0.3334043273925781	2.770843139648437	1.379564300537109	0.2503702697753906	2.7976640625	1.406726913452149	0.1742430877685547	2.759131469726563	1.405010818481445	0.2259001770019531	2.971752685546875	1.76590478515625	0.2144532546997071	3.030299682617188	1.73713916015625	0.09657135391235352	3.17703466796875	1.493253265380859	0.1036785774230957	2.967683471679687	1.400772872924805	0.04011297702789307	2.872199096679688	1.420085784912109	0.07984461402893066
208	6.9	2.999970092773438	1.247773658752442	0.2551651458740234	2.94893603515625	1.421252136230469	0.2308528289794922	2.924845703125	1.565033782958984	0.2228950347900391	2.952503784179688	1.785216949462891	0.2376902236938477	2.931606567382812	1.748999572753906	0.2655301513671875	2.840835571289062	1.710039642333985	0.3726796112060547	2.936910034179688	1.464117553710937	0.4715892028808594	2.839286987304687	1.292680252075195	0.3812619323730469	2.803298828125	1.315018569946289	0.2930652770996094	2.826501220703125	1.323454116821289	0.2101469345092773	2.811681396484375	1.289288299560547	0.2703112335205078	2.96603466796875	1.748365905761719	0.2061245651245117	3.0184765625	1.722698974609375	0.08541361618041993	3.138443603515625	1.460691253662109	0.09247527313232422	2.915236938476562	1.393606689453125	0.03157834434509277	2.811633666992187	1.39775260925293	0.05066981792449951
209	6.933333000000001	2.999490356445312	1.213285980224609	0.2511470489501953	2.949166870117187	1.387250747680664	0.2294008178710937	2.922890380859375	1.530449401855469	0.2217738494873047	2.94643603515625	1.750890502929688	0.2375559234619141	2.925994384765625	1.714303588867188	0.2651529998779297	2.833129638671875	1.676183410644531	0.3703447265625	2.912206298828125	1.424626098632813	0.4685070495605469	2.827009643554687	1.252491676330566	0.389479476928711	2.78647607421875	1.265249542236328	0.302476318359375	2.817681396484375	1.266549743652344	0.2290098190307617	2.831898559570313	1.265773727416992	0.265298454284668	2.96087109375	1.714352569580078	0.205920280456543	3.01037548828125	1.680142364501953	0.08572269058227538	3.128014892578125	1.417720016479492	0.08576686096191406	2.900936889648437	1.364236099243164	0.03819926071166992	2.796505981445312	1.368562789916992	0.01951698923110962
210	6.966667000000001	3.005843872070312	1.182199882507324	0.2502937164306641	2.95549462890625	1.35378044128418	0.2275788345336914	2.927420776367188	1.494656890869141	0.2181064147949219	2.9421171875	1.712999786376953	0.2347072525024414	2.922489135742187	1.676055847167969	0.2612735900878906	2.83286083984375	1.644286102294922	0.3685566253662109	2.896017700195312	1.391758850097656	0.4681397399902344	2.812769409179687	1.226336311340332	0.3936485748291015	2.78104248046875	1.235787788391113	0.3042010726928711	2.807355590820312	1.239128364562988	0.2314567489624024	2.8233720703125	1.240103240966797	0.2624142990112305	2.958613159179687	1.677578491210937	0.2038670501708985	3.018307739257812	1.654592895507812	0.08777778625488281	3.118683227539063	1.388776397705078	0.07387531280517579	2.897059326171875	1.33905973815918	0.02289134061336517	2.792584594726562	1.340839508056641	0.01647645688056946
211	7	3.0078076171875	1.155746353149414	0.2521320190429688	2.958791015625	1.327852874755859	0.2285028991699219	2.930443603515625	1.468954940795898	0.2178397827148437	2.940070434570313	1.687957122802734	0.235042106628418	2.920827514648438	1.650576416015625	0.2612338409423828	2.828962890625	1.612122863769531	0.3639692077636719	2.900763916015625	1.379722839355469	0.4937845916748047	2.804922973632813	1.224683662414551	0.3868355407714844	2.7746767578125	1.24966234588623	0.3006238403320313	2.79727294921875	1.253166282653809	0.224441535949707	2.8113173828125	1.259265937805176	0.2532401580810547	2.957842529296875	1.652790283203125	0.2044056091308594	3.019960693359375	1.630386932373047	0.09041641616821289	3.119371215820312	1.363603378295899	0.08065987014770508	2.895418823242188	1.327683975219727	0.02487291240692139	2.79122265625	1.331771942138672	0.01724016964435577
212	7.033333000000001	3.012207885742187	1.143599067687988	0.2543694152832031	2.967512817382812	1.319801376342773	0.2334224472045898	2.934392822265625	1.461499572753906	0.2183678359985352	2.944046997070313	1.683305053710937	0.2368159561157226	2.9254638671875	1.645264587402344	0.2638101196289062	2.839648071289062	1.604909515380859	0.3750989990234375	2.897295166015625	1.348949401855469	0.4816157379150391	2.753127563476562	1.232157035827637	0.3383903350830078	2.731721923828125	1.262228912353516	0.2469851226806641	2.784065673828125	1.228105377197266	0.1844088973999023	2.82054248046875	1.297957855224609	0.2398777542114258	2.961216430664063	1.647868591308594	0.2049277191162109	3.021819213867188	1.625846771240234	0.08807626724243164	3.109552856445313	1.350999526977539	0.07612596893310547	2.881073364257813	1.316891326904297	0.01483561277389526	2.777523071289063	1.331332855224609	0.01677416610717773
213	7.066667000000001	3.011402099609375	1.144873466491699	0.2530188293457031	2.970280639648437	1.323323669433594	0.2333690948486328	2.937783325195312	1.466163040161133	0.2180131072998047	2.945595336914062	1.689566192626953	0.2357117767333984	2.926937622070312	1.651254180908203	0.2629103088378906	2.840136474609375	1.607433135986328	0.3735277709960938	2.8845166015625	1.348934677124023	0.485560302734375	2.752890869140625	1.23138151550293	0.3341803741455078	2.709063598632813	1.251740234375	0.2522320175170898	2.763391845703125	1.214572593688965	0.195554557800293	2.751604370117188	1.28392333984375	0.2430061492919922	2.963451171875	1.653891784667969	0.2038921279907226	3.025710571289062	1.629317077636719	0.08695386886596679	3.1097783203125	1.352532943725586	0.06671834182739259	2.877662109375	1.321543029785156	0.01172256779670715	2.773520385742188	1.34102326965332	0.0146394624710083
214	7.1	3.003835083007813	1.170902603149414	0.2494467086791992	2.971889526367187	1.353152297973633	0.2390383834838867	2.934894653320312	1.495380584716797	0.2219394454956055	2.940438110351562	1.720892425537109	0.2343100051879883	2.922082397460938	1.682721313476562	0.2626213684082032	2.837112915039063	1.635935272216797	0.3748402557373047	2.885524169921875	1.370371398925781	0.4716456146240234	2.749726196289062	1.243383422851562	0.3457238006591797	2.698280639648437	1.254004867553711	0.2697355041503906	2.770318969726563	1.219757072448731	0.2599552536010742	2.74852734375	1.282576812744141	0.2466328430175781	2.958756591796875	1.684427398681641	0.203148551940918	3.022189453125	1.655210052490234	0.08714548110961914	3.114963500976562	1.378650039672852	0.06735508346557617	2.87881591796875	1.349747283935547	0.01607410484552383	2.775255737304688	1.365122665405273	0.02663478469848633
215	7.133333	2.996768432617188	1.194986763000488	0.248996223449707	2.9581015625	1.376485992431641	0.2374198150634766	2.919925415039062	1.519737335205078	0.223260513305664	2.93578564453125	1.745825408935547	0.236476692199707	2.916817138671875	1.708072692871094	0.2655104522705078	2.836536987304688	1.663749542236328	0.3831251831054687	2.910966918945312	1.40244206237793	0.4801683654785156	2.741999633789062	1.366803329467773	0.3113179626464844	2.703755004882813	1.380199798583984	0.2275330352783203	2.765148681640625	1.377938858032226	0.2530117797851563	2.78303076171875	1.368804336547852	0.238080436706543	2.951359985351563	1.708665893554687	0.2042475738525391	3.009984985351562	1.674789184570312	0.08574504089355468	3.124557495117188	1.404078628540039	0.06864151382446289	2.886529418945313	1.380334320068359	0.01384545564651489	2.786329467773438	1.382297073364258	0.03811992478370666
216	7.166667	2.989008056640625	1.239927055358887	0.2525551300048828	2.949845703125	1.42146044921875	0.2391187133789063	2.917227172851562	1.566390960693359	0.2261435241699219	2.93433056640625	1.79252001953125	0.2388420639038086	2.914599853515625	1.754915618896484	0.2676399841308594	2.831641845703125	1.71125015258789	0.3840100402832031	2.916149658203125	1.452011535644531	0.4798400726318359	2.762582885742187	1.395509887695312	0.300636962890625	2.72460107421875	1.449190155029297	0.2309163665771484	2.785048217773437	1.407429275512695	0.2374748840332031	2.772513671875	1.398178680419922	0.2100040740966797	2.95023095703125	1.755189453125	0.2070529861450195	3.007442749023437	1.727183807373047	0.08632545852661133	3.1218037109375	1.456396606445312	0.07689089584350586	2.89431591796875	1.383319549560547	0.02820156478881836	2.79995654296875	1.408587844848633	0.06310021877288818
217	7.200000000000001	2.98133349609375	1.271903656005859	0.2541311111450195	2.93593359375	1.452493225097656	0.2358203735351562	2.906952026367188	1.598957336425781	0.2253167648315429	2.927187255859375	1.825488098144531	0.2396544342041016	2.907921264648437	1.787740478515625	0.2688657836914062	2.821011474609375	1.74420913696289	0.3829950714111328	2.929396728515625	1.495249755859375	0.4851138153076172	2.773962524414062	1.442681243896484	0.3052917633056641	2.728761352539062	1.487835250854492	0.2350784530639649	2.79006005859375	1.449997589111328	0.2420843048095703	2.76851171875	1.436823226928711	0.2122839431762695	2.941633666992187	1.788135070800781	0.206851188659668	2.988181640625	1.757329223632813	0.08121297836303711	3.117973754882812	1.491802429199219	0.07631890869140626	2.88476611328125	1.429107315063477	0.04349162673950195	2.79260595703125	1.436843292236328	0.07485594367980956
218	7.233333	2.980660400390625	1.300238464355469	0.2566560516357422	2.93358203125	1.481107864379883	0.2375082626342774	2.909507446289063	1.629127807617188	0.2304601974487305	2.92786181640625	1.856752777099609	0.2428942031860352	2.909141357421875	1.818953491210937	0.2726890563964844	2.816181762695313	1.775502868652344	0.3825492095947265	2.929244873046875	1.527102874755859	0.4816654663085937	2.77704150390625	1.459309982299805	0.3035200958251953	2.738319091796875	1.526466979980469	0.2488474578857422	2.802768920898437	1.469793380737304	0.2239459762573242	2.78618017578125	1.468855361938477	0.2017790451049805	2.942404296875	1.819114593505859	0.2101259078979492	2.981687622070313	1.791242645263672	0.08030635833740235	3.114408447265625	1.526149475097656	0.07911765670776368	2.873406616210938	1.479394577026367	0.05309483146667481	2.784727661132813	1.462572784423828	0.1065028800964355
219	7.266667	2.98550244140625	1.314085525512695	0.2584714889526367	2.934073364257813	1.492310928344727	0.2386171646118164	2.907421508789063	1.638931793212891	0.231333511352539	2.9238349609375	1.865082244873047	0.242441162109375	2.906377685546875	1.827463165283203	0.2726551818847656	2.815514038085937	1.78414697265625	0.3830015411376954	2.932823852539062	1.545983795166016	0.4959014587402344	2.774386352539063	1.491954284667969	0.3207374725341797	2.731850341796875	1.551491516113281	0.262636489868164	2.784199096679687	1.508712036132812	0.2395220184326172	2.757716552734375	1.544476104736328	0.2132008743286133	2.937772705078125	1.827774383544922	0.209634880065918	2.969319213867188	1.804082916259766	0.07790186309814454	3.11612255859375	1.548815704345703	0.06724070358276367	2.8785673828125	1.489126739501953	0.05557488059997558	2.786081176757812	1.485386627197266	0.1049363327026367
220	7.300000000000001	2.99053564453125	1.321054275512695	0.2607451858520508	2.936103881835938	1.498657104492187	0.2396249847412109	2.904376953125	1.644450256347656	0.2295221328735352	2.921385864257813	1.871138610839844	0.238377067565918	2.90351416015625	1.833837554931641	0.2689225921630859	2.8132001953125	1.788519653320312	0.3795087432861328	2.9303203125	1.550589416503906	0.4932471923828126	2.777916137695312	1.485942306518555	0.3151931457519531	2.733989624023438	1.536702423095703	0.2478682250976562	2.790726684570313	1.502822875976562	0.2449680404663086	2.752119018554688	1.550126983642578	0.2164447250366211	2.935536376953125	1.833341674804688	0.2060043258666992	2.969902465820312	1.802368774414063	0.07602560424804689	3.138493408203125	1.560204864501953	0.06513164901733398	2.900806274414062	1.503033355712891	0.05155521965026856	2.798955200195312	1.496788833618164	0.08071879196166992
221	7.333333	2.99201904296875	1.31682487487793	0.261832290649414	2.931666137695313	1.491559051513672	0.2386264801025391	2.899697021484375	1.636841369628906	0.2293158569335937	2.913614624023437	1.862727813720703	0.238708869934082	2.896456909179688	1.825240203857422	0.2691317443847656	2.804588256835937	1.780368988037109	0.378287353515625	2.925695922851562	1.551514343261719	0.505702865600586	2.7911025390625	1.478141998291016	0.3190534057617187	2.753345092773437	1.535702285766602	0.2563283843994141	2.810460327148437	1.494391143798828	0.2425973205566406	2.73931201171875	1.539183700561523	0.2138172302246094	2.92807080078125	1.825404235839844	0.2062700424194336	2.958971801757813	1.796904479980469	0.07532118988037109	3.127777709960938	1.556269470214844	0.07072821426391601	2.891682739257813	1.49514794921875	0.0569219913482666	2.787598266601562	1.482719207763672	0.07900830268859863
222	7.366667	2.995121337890625	1.308679000854492	0.2679329223632813	2.92810595703125	1.477700057983399	0.2377527465820312	2.891568603515625	1.619783752441406	0.2239016418457031	2.90381005859375	1.843317932128906	0.2381299057006836	2.886558837890625	1.805496032714844	0.2671203155517578	2.798378784179687	1.761521453857422	0.3773072509765625	2.903678344726563	1.529728485107422	0.5071366119384766	2.7895283203125	1.444613784790039	0.31531787109375	2.754267944335937	1.500253494262695	0.2509444046020508	2.818383911132813	1.454210433959961	0.2290003356933594	2.73901953125	1.503404312133789	0.2100247802734375	2.918878540039063	1.807096374511719	0.2055414886474609	2.951333862304688	1.786112884521484	0.07549746322631837	3.125267578125	1.553120239257813	0.07265411758422852	2.900418090820312	1.470567398071289	0.06082852172851562	2.811740478515625	1.472275894165039	0.1123679809570312
223	7.4	2.995783325195313	1.290966018676758	0.270656509399414	2.927068237304687	1.456190704345703	0.2378483505249023	2.887925537109375	1.595367645263672	0.2217786331176758	2.894421875	1.816315246582031	0.2336451721191406	2.87717138671875	1.778928863525391	0.2620579223632812	2.786361938476563	1.739516204833984	0.3693079528808594	2.878775512695313	1.517763885498047	0.5164927673339843	2.788904418945313	1.396629776000977	0.3349439086914062	2.727842529296875	1.417907409667969	0.2618096771240234	2.811244750976563	1.409332702636719	0.2643116912841797	2.724222534179687	1.419340423583984	0.2225396041870117	2.911325073242188	1.780570861816406	0.2024701843261719	2.949166015625	1.757639801025391	0.07615793228149415	3.110801635742187	1.521808776855469	0.07586722946166993	2.892457397460937	1.432946853637695	0.06241633605957031	2.794711547851563	1.450549850463867	0.09052007293701173
224	7.433333000000001	3.003972900390625	1.256523277282715	0.2686911315917969	2.935475830078125	1.420217132568359	0.235152946472168	2.8922421875	1.556757751464844	0.2161641540527344	2.899612915039063	1.776468597412109	0.2269697570800781	2.881043090820313	1.739561981201172	0.2546366119384766	2.784504028320312	1.699197814941406	0.354627182006836	2.861815795898437	1.470672821044922	0.4974650573730469	2.780392578125	1.320406616210938	0.3427517700195313	2.727228637695313	1.318577774047851	0.2640428466796875	2.803870239257813	1.329041030883789	0.2761493225097656	2.741109741210938	1.349928756713867	0.2186786880493164	2.917483276367188	1.740648895263672	0.196960563659668	2.959742553710937	1.716172973632812	0.07336318969726563	3.125002197265625	1.48340266418457	0.07534426879882812	2.915606201171875	1.382478225708008	0.03426279807090759	2.818573486328125	1.403015182495117	0.05828289604187012
225	7.466667000000001	3.006408935546875	1.218444938659668	0.2671978149414063	2.939609985351562	1.379818283081055	0.234104736328125	2.89449609375	1.51305827331543	0.2134266510009766	2.902763305664062	1.729524017333985	0.2208026809692383	2.882735595703125	1.69373291015625	0.247572998046875	2.781854370117188	1.660753692626953	0.3431163177490235	2.838940673828125	1.420453704833984	0.4663240509033203	2.765037109375	1.247306999206543	0.3435914154052734	2.708091552734375	1.222360153198242	0.2735167236328125	2.785679321289062	1.257660171508789	0.275411735534668	2.749636474609375	1.283310745239258	0.260730712890625	2.921696044921875	1.693671081542969	0.1928991165161133	2.97246533203125	1.666100006103516	0.07699727630615234	3.106182373046875	1.419521026611328	0.08036203193664551	2.890687744140625	1.341800811767578	0.02909531927108765	2.802428344726562	1.377968231201172	0.02623228740692139
226	7.5	3.0067177734375	1.173332733154297	0.2645258178710937	2.944482788085938	1.336896850585938	0.2352849884033203	2.901461547851563	1.471027587890625	0.2175951309204102	2.910637817382812	1.68700424194336	0.226611457824707	2.889626586914062	1.651220245361328	0.2524400482177734	2.786171997070312	1.621012908935547	0.3449936676025391	2.825825439453125	1.366753524780273	0.4402597351074219	2.736335571289063	1.200919021606445	0.3061852569580078	2.697122436523438	1.14462255859375	0.2635290832519531	2.759234375	1.140578594207764	0.2854245223999023	2.742049194335937	1.170448249816895	0.2890698699951172	2.930207763671875	1.651290405273437	0.1991540222167969	2.989879760742188	1.6305380859375	0.08540272903442384	3.079784423828125	1.364969589233398	0.0919778823852539	2.876257080078125	1.301950271606445	0.01495596408843994	2.793177856445312	1.295492515563965	0.02742774772644043
227	7.533333000000001	3.00989794921875	1.141143821716309	0.259380989074707	2.945137573242188	1.30310026550293	0.2316995773315429	2.899718017578125	1.435927764892578	0.2144827270507813	2.909707397460937	1.651186981201172	0.2246261138916016	2.8880849609375	1.615546356201172	0.2497425079345703	2.783755004882813	1.592741912841797	0.3420739440917969	2.8198828125	1.337138107299805	0.4290951385498047	2.720993774414063	1.171348457336426	0.3042706909179688	2.670338256835938	1.116562477111816	0.2854917602539062	2.740664916992188	1.079838569641113	0.3037613830566406	2.74534228515625	1.127932022094726	0.2726475296020508	2.929585571289063	1.615554016113281	0.1975352325439453	2.99791064453125	1.594783264160156	0.08842348861694335	3.083229614257813	1.329372634887695	0.1034829521179199	2.887266235351563	1.282785697937012	0.01547196006774902	2.797820190429688	1.27896858215332	0.04442672991752625
228	7.566667000000001	3.015602172851563	1.123014427185059	0.2579080657958984	2.950466796875	1.284887802124024	0.2322876586914062	2.902647705078125	1.416527694702149	0.2143703994750977	2.910380126953125	1.631725158691406	0.2221746139526367	2.888287109375	1.596218780517578	0.2470487670898437	2.788515014648437	1.567664642333984	0.3432146606445313	2.806376220703125	1.317646575927734	0.4514989929199219	2.684642578125	1.195037956237793	0.3013085479736328	2.642499145507812	1.146692291259765	0.2816738891601562	2.720381103515625	1.099870948791504	0.2935215530395508	2.671575317382812	1.131254051208496	0.2761477127075195	2.931431884765625	1.596009735107422	0.1961489715576172	3.006706787109375	1.571321929931641	0.09307040786743165	3.144563354492187	1.331461135864258	0.0601928539276123	2.935307373046875	1.312544845581055	-0.02182902336120605	2.843342041015625	1.332745422363281	0.009020705521106721
229	7.6	3.022864013671875	1.108911914825439	0.2516342086791992	2.956087890625	1.27361344909668	0.2303893508911133	2.905444458007812	1.406623306274414	0.2154226989746094	2.90987841796875	1.624287689208984	0.2261743392944336	2.89100146484375	1.587585845947266	0.2529739685058593	2.805125	1.567310974121094	0.3660512084960937	2.776838623046875	1.320861145019531	0.4876246948242188	2.622069702148438	1.316736114501953	0.3160094299316406	2.57503271484375	1.364039779663086	0.2493388442993164	2.63839990234375	1.316277236938477	0.2735369796752929	2.520401123046875	1.341026016235352	0.2661479644775391	2.928971069335938	1.588961975097656	0.1970945358276367	2.9965673828125	1.5796474609375	0.08443275070190429	3.07096435546875	1.327737289428711	-0.02021316623687744	2.851229858398438	1.381384536743164	-0.06747888565063476	2.779757690429688	1.444058609008789	-0.05413645172119141
230	7.633333	3.022044067382812	1.123339912414551	0.2564197540283203	2.954340942382812	1.293555587768555	0.2324901809692383	2.903812622070313	1.431207122802734	0.2157267532348633	2.909677734375	1.655550384521484	0.227115592956543	2.890471557617188	1.617766235351562	0.2550055541992188	2.801033447265625	1.604574920654297	0.3720247955322266	2.712629516601562	1.356884048461914	0.4842258911132812	2.579355305989584	1.427689931233724	0.3057142537434896	2.55915283203125	1.427823364257813	0.2532327651977539	2.572902954101563	1.420384582519531	0.2281214370727539	2.5361943359375	1.3950849609375	0.2070845947265625	2.92869921875	1.619085998535156	0.1967454681396484	2.987321655273437	1.608651947021484	0.07443303680419922	3.114199462890625	1.386128479003906	-0.06348749923706054	2.883558715820312	1.462278945922852	-0.07243003273010254	2.822656005859375	1.516474807739258	-0.05077606582641601
231	7.666667	3.00890771484375	1.157743186950684	0.2522299728393554	2.946692504882813	1.334218597412109	0.2369584655761719	2.898493774414062	1.476077514648438	0.2265314865112305	2.909054565429687	1.703461181640625	0.2474426727294922	2.889420166015625	1.664239227294922	0.2746198425292969	2.793813842773437	1.655928771972656	0.3902406768798828	2.715485717773437	1.4365029296875	0.5625251770019531	2.573680419921875	1.401055618286133	0.4405335693359375	2.607984497070313	1.402294929504394	0.4478182525634765	2.630624267578125	1.353935180664062	0.3993879699707031	2.543552734375	1.366140556335449	0.3416662292480469	2.92700732421875	1.667341735839844	0.2146152954101562	2.98578515625	1.683074951171875	0.09215372085571288	3.164159057617188	1.523781051635742	-0.07898962020874023	2.938876708984375	1.498332885742188	-0.04677756881713867	2.898544555664063	1.512874389648438	0.05146889114379883
232	7.700000000000001	2.96714599609375	1.226875274658203	0.2460358200073242	2.929109741210937	1.41228125	0.2352814788818359	2.892369262695313	1.558923400878906	0.2225708541870117	2.910015991210937	1.788294189453125	0.2448147354125977	2.890226806640625	1.748942474365234	0.2727861480712891	2.78786083984375	1.770000610351563	0.3832997436523438	2.746598876953125	1.570478973388672	0.594410888671875	2.636650960286458	1.570538869222005	0.4300574951171875	2.65688916015625	1.532060089111328	0.43689453125	2.63135205078125	1.442016983032226	0.3844867553710938	2.598874267578125	1.489037109375	0.3611949310302734	2.925846069335937	1.751587463378906	0.2106907119750976	2.976095336914062	1.786821746826172	0.08735277938842773	3.051950805664062	1.639948547363281	-0.1605619888305664	2.822378784179687	1.634831878662109	-0.09167760467529296	2.804022583007812	1.613970489501953	-0.01448039245605469
233	7.733333	2.948668823242188	1.339938415527344	0.2342377548217773	2.9153330078125	1.525544586181641	0.2238451232910156	2.893918823242188	1.674892608642578	0.2184324569702148	2.921973510742188	1.901410308837891	0.2454444274902344	2.901646850585937	1.862420318603516	0.2729747314453125	2.799164794921875	1.871826049804687	0.3806277923583984	2.780595336914063	1.705480712890625	0.6175311279296876	2.735586547851562	1.797735076904297	0.3968848571777344	2.778391723632812	1.804533416748047	0.346505615234375	2.740641357421875	1.739206634521484	0.2701533279418945	2.770681030273438	1.770827117919922	0.2802326507568359	2.934917236328125	1.865177886962891	0.2101028518676758	2.971142456054688	1.903782623291016	0.08197701263427734	3.0610400390625	1.769576293945312	-0.1660171203613281	2.876912475585938	1.80439794921875	-0.006934399604797364	2.870528686523437	1.818185302734375	0.09700559616088866
234	7.766667	2.955731323242188	1.411373931884766	0.2443103637695312	2.92072900390625	1.595240203857422	0.2337971038818359	2.8985009765625	1.743286804199219	0.2286579055786133	2.912509765625	1.969918273925781	0.2505363540649414	2.89404638671875	1.9307333984375	0.2783946685791016	2.797659912109375	1.926407928466797	0.3931116333007812	2.8331220703125	1.739527099609375	0.6106189575195313	2.72343701171875	1.770243774414062	0.3999735565185547	2.7703369140625	1.797111083984375	0.3259859619140625	2.7781953125	1.742581787109375	0.2311778869628906	2.7552890625	1.759698760986328	0.2668316345214844	2.92821240234375	1.933982788085937	0.2166016998291015	2.9742578125	1.955003997802734	0.08833633804321289	3.148053100585938	1.821782928466797	-0.106980598449707	2.945329833984375	1.846823394775391	0.02022375893592834	2.890635986328125	1.782147369384766	0.08319429397583009
235	7.800000000000001	2.974296752929687	1.462467041015625	0.2438052444458008	2.945885986328125	1.647965759277344	0.2308982009887695	2.908448974609375	1.792383819580078	0.2122386016845703	2.902559326171875	2.021075347900391	0.2216585006713867	2.888360717773438	1.98188705444336	0.2522149810791016	2.823713256835938	1.945918426513672	0.3820047149658203	2.887196166992188	1.750677459716797	0.5859062194824218	2.754485595703125	1.674181365966797	0.3958535308837891	2.7798642578125	1.726610534667969	0.3230184631347656	2.802857055664062	1.700948028564453	0.2169322357177734	2.7675693359375	1.714658325195312	0.2590277404785156	2.920621459960937	1.984692291259766	0.189099967956543	2.974838134765625	1.967293762207031	0.06270910263061523	3.16729638671875	1.788323974609375	-0.0731790599822998	2.959959594726563	1.664170257568359	-0.05584140777587891	2.878979370117188	1.681732513427734	-0.01712243270874024
236	7.833333	2.997338745117188	1.499801956176758	0.2484602661132813	2.96330859375	1.680459411621094	0.2341868057250976	2.91466162109375	1.817820465087891	0.2116947174072266	2.885868408203125	2.040390258789063	0.2099031295776367	2.87751904296875	2.002504089355469	0.2423371124267578	2.822053100585937	1.968132019042969	0.3725194091796875	2.929326293945312	1.769515472412109	0.5461517639160156	2.79218798828125	1.601811309814453	0.4501225738525391	2.78008056640625	1.614613647460938	0.3740799713134766	2.748037963867187	1.631063507080078	0.3167765884399414	2.796806762695312	1.650308898925781	0.3324762878417968	2.90564453125	2.00497900390625	0.1790449295043945	2.944288818359375	1.984672576904297	0.05031158065795899	3.135623657226562	1.796581298828125	-0.06129516220092773	3.02166748046875	1.590265441894531	-0.07504033279418945	2.930559204101562	1.601282745361328	-0.03584036254882813
237	7.866667	3.015994995117188	1.522343322753906	0.2610391693115234	2.974280517578125	1.695137664794922	0.2435227966308594	2.9172255859375	1.823404113769531	0.2179992980957031	2.872443359375	2.035602722167969	0.2038675689697266	2.869131713867187	2.000772888183594	0.2380378799438477	2.824530151367187	1.966171997070313	0.3675924987792969	2.901157104492188	1.739685913085938	0.5054526977539062	2.750190307617188	1.614664428710938	0.3846052398681641	2.747986938476562	1.62515673828125	0.3246605072021485	2.728516967773437	1.65244921875	0.3072548065185547	2.786748901367187	1.669872344970703	0.3127916717529297	2.892430908203125	2.000756896972656	0.1751796417236328	2.9166748046875	1.975864074707031	0.04832889556884766	3.077589477539062	1.773215606689453	-0.06264229774475097	3.00943798828125	1.557657897949219	-0.04378025817871094	2.929803588867188	1.553734954833984	-0.007061874389648434
238	7.9	3.020451049804687	1.525274291992187	0.2565676574707031	2.977632446289062	1.690852783203125	0.2380391693115234	2.913788818359375	1.809106018066406	0.2096252975463867	2.858276733398438	2.009833038330078	0.1883342819213867	2.8578095703125	1.977588073730469	0.2227571258544922	2.815129150390625	1.948043029785156	0.3497421417236328	2.857259765625	1.715883514404297	0.4732991790771485	2.678020751953125	1.649194519042969	0.361335678100586	2.647459106445313	1.694654266357422	0.2966431427001953	2.66879248046875	1.697852020263672	0.2549234924316406	2.744441650390625	1.728687133789062	0.2939282531738281	2.878885498046875	1.976319152832031	0.1616676483154297	2.89449072265625	1.944726013183594	0.04071577644348144	2.996517822265625	1.727382293701172	-0.0842198486328125	2.896648681640625	1.556479156494141	-0.02882977294921875	2.83513134765625	1.564423980712891	0.009342166900634767
239	7.933333000000001	3.03995556640625	1.511441421508789	0.2556110229492188	2.991757568359375	1.666681243896484	0.2339591445922852	2.925818237304687	1.775485229492187	0.203088607788086	2.85327880859375	1.959159851074219	0.1744998245239258	2.855832153320312	1.929973358154297	0.208716423034668	2.814949340820313	1.899019744873047	0.3294591522216797	2.822036376953125	1.673291320800781	0.4439270935058593	2.647311767578125	1.666800994873047	0.3258370513916016	2.6210361328125	1.734365325927735	0.3173404235839844	2.672646484375	1.716633026123047	0.2659273681640625	2.680569458007812	1.762617248535156	0.2958841400146485	2.876345825195313	1.928403900146484	0.1503977890014648	2.89207177734375	1.896322082519531	0.03521739768981934	2.934425048828125	1.680311553955078	-0.09972555541992187	2.819061116536458	1.59320273844401	0.02490613810221354	2.786845581054687	1.559634002685547	0.03616866683959961
240	7.966667000000001	3.041881469726563	1.485455657958984	0.2448800659179688	3.001740112304687	1.636971527099609	0.2232684707641602	2.941043212890625	1.743165405273437	0.1913614883422852	2.867610107421875	1.919063690185547	0.1637824172973633	2.871225952148437	1.891231872558594	0.196965461730957	2.825269775390625	1.864588836669922	0.3109822845458984	2.76380419921875	1.657790496826172	0.4244959869384766	2.626830932617187	1.695732818603516	0.2805977020263672	2.60630029296875	1.755032653808594	0.2726496047973633	2.657445678710937	1.771773010253906	0.2401062469482422	2.689149536132812	1.785981109619141	0.275425064086914	2.889852172851563	1.889527648925781	0.1403167877197266	2.903139770507813	1.860665222167969	0.02805008125305176	2.866180419921875	1.658730438232422	-0.1125845565795898	2.736787719726562	1.589039489746094	-0.0314506950378418	2.699931518554687	1.585242462158203	-0.002118637084960948
241	8	3.058060302734375	1.454399139404297	0.2747538146972656	3.013323486328125	1.604219482421875	0.2464665298461914	2.942464233398438	1.701648345947266	0.2069998245239258	2.851108520507813	1.867265777587891	0.1672592239379883	2.855946655273438	1.841400573730469	0.2018673934936523	2.796280639648438	1.810786956787109	0.3088042449951172	2.648530883789062	1.637972259521485	0.4030762786865235	2.529854858398437	1.723735137939453	0.2605649719238281	2.51638916015625	1.799478332519531	0.2641670684814453	2.550547973632812	1.839387847900391	0.1916178665161133	2.548721923828125	1.830701110839844	0.2332908935546875	2.877916259765625	1.839365356445313	0.1464327774047852	2.894192626953125	1.808778778076172	0.0349131965637207	2.81730419921875	1.631680969238281	-0.1243929176330566	2.633533569335937	1.579059997558594	-0.07913431930541992	2.625357788085938	1.546100189208985	-0.04689741516113281
242	8.033333000000001	3.07007568359375	1.426022811889649	0.2940618896484375	3.016677734375	1.578137420654297	0.2632629089355469	2.941067138671875	1.677459320068359	0.2213476257324219	2.8727763671875	1.860454925537109	0.1799905242919922	2.872477172851562	1.832579620361328	0.2156106262207031	2.791134887695312	1.803434783935547	0.3152207489013672	2.614651000976563	1.657094635009766	0.4264746856689453	2.513998779296875	1.762124145507812	0.2711375122070313	2.516723999023438	1.845866760253906	0.2717688903808594	2.536343139648437	1.906837097167969	0.2036405258178711	2.525836181640625	1.86508203125	0.2052379760742187	2.897245727539063	1.828625427246094	0.1587945404052734	2.915371948242187	1.801205718994141	0.04277737998962403	2.7901533203125	1.649554840087891	-0.1270097274780274	2.605463256835938	1.666436340332031	-0.01486086463928223	2.539224365234375	1.709845947265625	0.03418048882484436
243	8.066667000000001	3.06449267578125	1.402126876831055	0.2903050537109375	3.001979858398438	1.550218536376953	0.2492020416259766	2.93251806640625	1.658369018554688	0.2082848358154297	2.872280517578125	1.851088806152344	0.1762501602172852	2.872629516601562	1.821644012451172	0.2118878173828125	2.790712036132812	1.799796020507813	0.3167418518066406	2.612795288085938	1.655477264404297	0.4419422912597656	2.5315986328125	1.778620391845703	0.2804409942626953	2.558911254882813	1.860078857421875	0.2781340713500977	2.5691171875	1.927424652099609	0.2250145263671875	2.545946044921875	1.861373870849609	0.1954735107421875	2.893578369140625	1.817504089355469	0.1518757705688477	2.896767944335938	1.795125213623047	0.03029427528381348	2.744421630859375	1.646560180664063	-0.1302598266601563	2.626242431640625	1.735965270996094	0.02977186012268066	2.54261572265625	1.755546661376953	0.05491571617126464
244	8.1	3.07017822265625	1.365689590454102	0.291592529296875	3.00807666015625	1.523723358154297	0.2548022003173828	2.93761376953125	1.637702880859375	0.2132511138916016	2.884161254882812	1.841276306152344	0.1810739135742188	2.884494018554688	1.810781921386719	0.2183388519287109	2.81212890625	1.799668701171875	0.3371818695068359	2.638628784179687	1.633605072021485	0.4652021942138672	2.56672265625	1.760070068359375	0.2893323974609375	2.597066650390625	1.847630065917969	0.279070053100586	2.605911376953125	1.87788623046875	0.2202874221801758	2.5916318359375	1.8289990234375	0.1961848068237305	2.903367553710938	1.805087860107422	0.1550637893676758	2.89439697265625	1.779451416015625	0.02937061500549316	2.741848999023437	1.603497100830078	-0.1209836349487305	2.644921752929688	1.747233367919922	0.02644767189025879	2.582261108398438	1.795455535888672	0.06983325004577637
245	8.133333	3.030924560546875	1.283124633789062	0.2953047332763672	2.96771728515625	1.443206176757812	0.2618852615356445	2.9007314453125	1.562635559082031	0.2253803253173828	2.85669384765625	1.772775451660156	0.1978852157592774	2.854987060546875	1.740702331542969	0.2347168350219727	2.779232421875	1.717110168457031	0.3530141296386718	2.67003369140625	1.506986450195313	0.4917735900878906	2.555942138671875	1.510386306762695	0.4047561340332031	2.53531884765625	1.567908996582031	0.435531005859375	2.444196899414063	1.537308303833008	0.4032611389160156	2.480458862304688	1.536241821289063	0.3424423828125	2.874876220703125	1.735896636962891	0.1708169326782227	2.87168896484375	1.704074188232422	0.04392611503601074	2.759470458984375	1.483482788085937	-0.08699181365966797	2.611560546875	1.472727203369141	-0.01128622436523437	2.63508740234375	1.479256469726562	0.05240850105881691
246	8.166667	3.0261357421875	1.24621012878418	0.2784762573242188	2.959203369140625	1.405947280883789	0.2483919677734375	2.90031201171875	1.532158020019531	0.2201303634643555	2.870481811523438	1.745624816894531	0.2008204650878906	2.867824951171875	1.712544982910156	0.2366895904541015	2.800511962890625	1.683096557617187	0.358009765625	2.750459838867187	1.455552871704102	0.4993362121582031	2.596322265625	1.451883773803711	0.3894477996826172	2.561624267578125	1.529474502563477	0.4218636169433594	2.519718383789063	1.550039352416992	0.4004410552978516	2.5118203125	1.503218215942383	0.3623702239990234	2.884971923828125	1.708493560791016	0.1719484405517578	2.882311401367188	1.674348754882812	0.04540964889526367	2.806264038085938	1.426629989624023	-0.06138054656982422	2.655988891601563	1.422099060058594	0.03002680778503418	2.636878173828125	1.456606033325195	0.07428354263305664
247	8.200000000000001	3.007406982421875	1.203007476806641	0.2581065368652344	2.942002319335938	1.362571472167969	0.2253171615600586	2.89902587890625	1.494910873413086	0.2047978134155273	2.894496337890625	1.708339385986328	0.1888779144287109	2.884169189453125	1.675429901123047	0.22273193359375	2.801535522460938	1.650936157226562	0.3341995544433594	2.810858764648438	1.411620895385742	0.4598018188476563	2.665116333007813	1.453147186279297	0.3034164123535156	2.622800415039062	1.520333023071289	0.3195748138427734	2.571366577148438	1.541151138305664	0.3367218627929688	2.62783984375	1.521781784057617	0.2923189086914063	2.90820703125	1.670820373535156	0.1611310501098633	2.924728637695313	1.633325927734375	0.03846958351135254	2.882182006835937	1.372357543945312	-0.04611233711242676	2.705468383789063	1.392538940429688	0.02985761690139771	2.67508349609375	1.442968780517578	0.07432119178771973
248	8.233333	3.000974365234375	1.146699531555176	0.2436915817260742	2.941345092773437	1.306619750976562	0.2134977798461914	2.909580688476562	1.440752395629883	0.1989980163574219	2.901906982421875	1.651135711669922	0.1868692779541016	2.889248657226562	1.617732116699219	0.2184092407226563	2.802944946289062	1.583256225585937	0.3200195007324219	2.904583129882813	1.368025344848633	0.4359801025390625	2.758071044921875	1.382680313110352	0.276189208984375	2.679075805664063	1.409817077636719	0.2976741333007812	2.592052612304688	1.411388534545898	0.3271539306640625	2.71517578125	1.454754684448242	0.3048650054931641	2.918861694335938	1.615133972167969	0.1603525238037109	2.962496215820313	1.587124847412109	0.04434461975097656	2.997358032226562	1.32370947265625	-0.008663246631622315	2.7990673828125	1.422082626342773	0.003835849761962891	2.77198974609375	1.489077911376953	0.004529716491699219
249	8.266667	2.999576904296875	1.129982246398926	0.2406397857666016	2.9402314453125	1.29207470703125	0.213212890625	2.9083994140625	1.427440338134766	0.2007457427978516	2.9041220703125	1.639692138671875	0.1901446304321289	2.890909790039062	1.60593539428711	0.2217414093017578	2.803201904296875	1.577517974853516	0.3252266540527344	2.907368286132813	1.34706901550293	0.4212667388916016	2.754232299804688	1.326020431518555	0.2694275817871093	2.69200439453125	1.371066497802734	0.2722840728759766	2.607758544921875	1.336414260864258	0.2798474884033203	2.737298461914063	1.410655395507812	0.2890313491821289	2.920526611328125	1.603390319824219	0.1630690155029297	2.960554809570313	1.57867822265625	0.04407698059082031	3.029246215820312	1.31366276550293	0.01361115658283234	2.80893701171875	1.376313262939453	0.009459293365478516	2.755683349609375	1.44327604675293	0.01783439254760742
250	8.300000000000001	2.996583618164062	1.137449028015137	0.2397485275268555	2.93845947265625	1.304488250732422	0.2158091888427734	2.906098022460937	1.442804962158203	0.2044063720703125	2.908900634765625	1.659200744628906	0.1883353424072265	2.894671752929687	1.626008544921875	0.2216302261352539	2.805188842773437	1.607499786376953	0.3294193115234375	2.940028442382812	1.378202438354492	0.4051947021484375	2.776093139648438	1.311506118774414	0.2616438598632813	2.704303466796875	1.350709716796875	0.2592626190185547	2.609999145507813	1.329806549072265	0.2449456634521484	2.711011962890625	1.357164398193359	0.2401182861328125	2.924035766601563	1.620930633544922	0.1613655853271485	2.959623413085938	1.588117065429687	0.03964165115356445	3.086543212890625	1.337913146972656	0.04431729602813721	2.853975463867187	1.329267639160156	0.04310404777526856	2.79222412109375	1.404487564086914	0.04867701244354249
251	8.333333	2.980303100585938	1.171547233581543	0.2317294692993164	2.927222778320313	1.345904281616211	0.2120688323974609	2.89311669921875	1.487294418334961	0.2001152420043945	2.903693603515625	1.709917327880859	0.1912123718261719	2.8906171875	1.675306365966797	0.225453987121582	2.817188232421875	1.659620361328125	0.3520882415771485	2.967128662109375	1.440063034057617	0.4512707366943359	2.783249877929688	1.358306106567383	0.3275726776123047	2.7211513671875	1.370164154052735	0.2881518096923829	2.631844116210938	1.377692520141601	0.233807487487793	2.718169921875	1.415261917114258	0.2390964813232422	2.915247314453125	1.670901153564453	0.160790901184082	2.938663940429687	1.641159637451172	0.03220818138122559	3.087584594726563	1.395481292724609	0.05857524299621582	2.862063354492188	1.330720672607422	0.03177084064483642	2.778740478515625	1.392133087158203	0.0333581428527832
252	8.366667	2.969694213867188	1.214317596435547	0.2293087692260742	2.921283813476562	1.392862838745117	0.2087449798583984	2.88816259765625	1.536786224365234	0.1949016799926758	2.9040546875	1.76262417602539	0.185974967956543	2.890999877929688	1.727676727294922	0.2209787216186523	2.824378540039063	1.702879608154297	0.3516565399169922	2.966571044921875	1.485582000732422	0.4756438903808594	2.769121215820313	1.431499496459961	0.3541354522705078	2.736903564453125	1.453329681396484	0.2896397552490234	2.65181396484375	1.442315292358398	0.2628108062744141	2.704401611328125	1.47817350769043	0.2394245986938476	2.91388525390625	1.722830383300781	0.1547526245117187	2.925186767578125	1.684528198242188	0.02357135581970215	3.0993896484375	1.450829696655273	0.05719953155517578	2.869692993164063	1.379984954833984	0.0623187198638916	2.805052490234375	1.380439849853516	-0.007203187942504881
253	8.4	2.969838745117188	1.243267463684082	0.2289724273681641	2.915873657226562	1.423840499877929	0.2081982269287109	2.881400024414063	1.570483276367187	0.1951098861694336	2.904094116210937	1.799960327148437	0.187792350769043	2.890007446289062	1.764494140625	0.2232250518798828	2.820582397460938	1.748700714111328	0.3573194885253906	2.96010107421875	1.528747772216797	0.4908411407470703	2.7569052734375	1.504385833740234	0.3652381134033204	2.705541748046875	1.546988983154297	0.3060219116210937	2.666124389648437	1.552731796264648	0.3215672912597656	2.71230126953125	1.572838684082031	0.2507385330200195	2.912746948242187	1.759414093017578	0.1556088790893555	2.926100952148437	1.728533081054688	0.02050140571594238	3.1328857421875	1.513746734619141	0.04446123123168945	2.902995971679688	1.420819122314453	0.04363426685333252	2.802090087890625	1.418768295288086	0.02345293617248535
254	8.433333000000001	2.952325439453125	1.315372055053711	0.230057258605957	2.9114814453125	1.498835021972656	0.2136546783447266	2.881129028320312	1.646101684570313	0.2015137329101563	2.916575073242187	1.872867279052735	0.1949890670776367	2.898515747070312	1.838549438476563	0.2294324722290039	2.816453247070313	1.825338043212891	0.3556227569580078	2.932728881835938	1.601681640625	0.5033443603515625	2.7306748046875	1.600249114990234	0.3672511138916016	2.685969360351563	1.651850555419922	0.3214315032958984	2.678862548828125	1.641961578369141	0.3341256256103516	2.705529052734375	1.650015411376953	0.2490541687011719	2.924908447265625	1.831963439941406	0.1636547393798828	2.938520263671875	1.802026611328125	0.02853264427185059	3.151418701171875	1.593992462158203	0.03447181701660156	2.941171630859375	1.470915161132813	0.01253049325942993	2.849104614257812	1.481490753173828	0.0600681266784668
255	8.466667000000001	2.951538696289062	1.356703323364258	0.2279227600097656	2.908773681640625	1.537968688964844	0.207701774597168	2.877396362304688	1.683665191650391	0.1928829956054688	2.9169287109375	1.90824951171875	0.1969162979125977	2.898618530273438	1.872923278808594	0.2295847396850586	2.826922485351562	1.853384307861328	0.3594062194824219	2.938548706054688	1.628671447753906	0.5051698150634766	2.732943359375	1.625737609863281	0.3757223205566406	2.68301806640625	1.676756378173828	0.3409393157958984	2.697228149414062	1.663664520263672	0.3473086547851563	2.699052856445312	1.654589691162109	0.2545141754150391	2.924150756835938	1.86899267578125	0.163828971862793	2.93597802734375	1.840336334228516	0.0296890697479248	3.149784057617188	1.637715606689453	0.0146479275226593	2.940687255859375	1.516240905761719	-0.00310556697845459	2.877227661132812	1.485100128173828	0.0503438606262207
256	8.5	2.954462890625	1.385766677856445	0.2247671890258789	2.9096318359375	1.566674224853515	0.2042316207885742	2.878919799804688	1.712837463378906	0.1907380294799805	2.919791625976562	1.937312866210938	0.198311149597168	2.901440673828125	1.901532012939453	0.2305298080444336	2.831521728515625	1.876868865966797	0.3597510681152344	2.94855908203125	1.656291473388672	0.5077541809082031	2.746611938476563	1.644932342529297	0.3747207641601562	2.666480102539063	1.668459991455078	0.3289327697753907	2.7363095703125	1.674821044921875	0.3674908447265625	2.696644653320313	1.660258972167969	0.2570082321166992	2.926617797851562	1.898520080566406	0.1644869079589844	2.936881103515625	1.867025970458984	0.03078132629394531	3.140809936523437	1.655041473388672	0.0121556596159935	2.908666870117187	1.578745391845703	0.01106137228012085	2.854753784179688	1.526224060058594	0.06445360565185547
257	8.533333000000001	2.95252734375	1.40019255065918	0.2275529479980469	2.907182006835938	1.579887573242187	0.2046529693603515	2.87918896484375	1.726080078125	0.1916810607910156	2.915966918945312	1.950443542480469	0.1964173355102539	2.898113525390625	1.914917053222656	0.2288830032348633	2.829998291015625	1.890251953125	0.3591858978271484	2.937549194335937	1.659726226806641	0.497788818359375	2.727755859375	1.633984436035156	0.3812916564941407	2.6688232421875	1.674739013671875	0.3159534301757813	2.744762573242188	1.689513427734375	0.3637840423583985	2.696938354492187	1.672343383789062	0.265997428894043	2.923643188476563	1.911479919433594	0.1632980041503906	2.936386108398438	1.877458221435547	0.03092719745635986	3.133728271484375	1.660320404052734	0.02094080352783203	2.900821655273438	1.585893493652344	0.01608856773376465	2.843913818359375	1.537623229980469	0.07236764526367187
258	8.566667000000001	2.952117919921875	1.403161148071289	0.2278261260986328	2.909137084960937	1.583054656982422	0.2056300888061524	2.881039794921875	1.728730560302735	0.1919765243530274	2.916404907226562	1.952645477294922	0.196782341003418	2.898459350585938	1.917154724121094	0.2289906845092773	2.825752075195313	1.892580261230469	0.3569578552246094	2.92746240234375	1.656114654541016	0.4881836242675781	2.720950805664063	1.61752490234375	0.3676016540527344	2.655506713867188	1.666787719726563	0.3146241149902343	2.731218505859375	1.693712188720703	0.3527518310546875	2.70406640625	1.676670074462891	0.2660989456176758	2.924624633789063	1.913805847167969	0.1639163589477539	2.938836059570312	1.879612731933594	0.03217090606689453	3.13260595703125	1.660858001708984	0.02647768592834473	2.896909912109375	1.596702514648438	0.02429615592956543	2.840402221679688	1.540559326171875	0.07317310333251953
259	8.6	2.949625610351562	1.397891876220703	0.2280358810424805	2.902994018554687	1.575611968994141	0.2062184295654297	2.874006958007812	1.720080535888672	0.192765251159668	2.911927368164062	1.942037902832031	0.1962239303588867	2.8946328125	1.907026092529297	0.2287887115478516	2.82524365234375	1.880364837646484	0.3571732177734375	2.921023315429688	1.633605621337891	0.4676033477783204	2.714320922851563	1.591835906982422	0.3549652099609375	2.645751220703125	1.643593292236328	0.3112698211669922	2.723329467773437	1.665879943847656	0.3586065063476562	2.688396728515625	1.654575988769531	0.2652396392822265	2.918660888671875	1.903347625732422	0.1633835678100586	2.9299990234375	1.872457763671875	0.03107571220397949	3.112830810546875	1.646332275390625	0.02489774513244629	2.877564208984375	1.586283325195313	0.03211601829528809	2.81989013671875	1.53690982055664	0.09030361557006836
260	8.633333	2.948510009765625	1.375368438720703	0.2237252044677734	2.904776000976562	1.554075469970703	0.2042477111816406	2.873854858398437	1.698050079345703	0.190385627746582	2.911267822265625	1.920041900634766	0.1970459365844727	2.89488037109375	1.884380645751953	0.2293832397460938	2.823342163085938	1.855068145751953	0.355965576171875	2.9097841796875	1.601604187011719	0.4575889892578125	2.707767456054688	1.55536767578125	0.3386090240478515	2.6398916015625	1.622050598144531	0.3161072387695313	2.721863891601562	1.649802703857422	0.359739990234375	2.689682983398438	1.639843811035156	0.2704635925292969	2.9172841796875	1.881981231689453	0.1633182830810547	2.92814794921875	1.85495654296875	0.03038082885742188	3.062352905273437	1.596064056396485	0.01340994930267334	2.824237670898437	1.552398712158203	0.01845194053649903	2.75963671875	1.522248443603516	0.09819541549682617
261	8.666667	2.946941040039063	1.35280403137207	0.2187269897460938	2.897128662109375	1.527591247558594	0.1965093994140625	2.86711669921875	1.670344329833984	0.1828116760253906	2.904329467773437	1.890171661376953	0.1918504409790039	2.88781982421875	1.854526153564453	0.2233948822021484	2.817262573242187	1.818852905273437	0.3470859985351562	2.913370727539062	1.564310150146484	0.4271053771972656	2.714642578125	1.511359298706055	0.3113166046142578	2.640255615234375	1.56104150390625	0.2914875793457031	2.723639038085937	1.601779205322265	0.3015903244018555	2.65677734375	1.568755676269531	0.2555142364501953	2.910507690429688	1.852802978515625	0.1581334991455078	2.923979736328125	1.826969909667969	0.02639297866821289	3.055557739257813	1.569781097412109	0.006669721364974976	2.822644775390625	1.515535263061524	0.007564909756183624	2.750304809570313	1.521581695556641	0.08240557861328124
262	8.700000000000001	2.952514770507813	1.314025344848633	0.2202144775390625	2.899707885742187	1.485756744384766	0.1947079162597656	2.87576513671875	1.628549560546875	0.1835974426269531	2.905305053710937	1.847259429931641	0.1881042251586914	2.889105102539062	1.8120947265625	0.2196559524536133	2.811679565429688	1.783487518310547	0.3390133514404297	2.89597900390625	1.527954360961914	0.4186475524902343	2.707686767578125	1.477303527832031	0.2913250885009765	2.619733764648438	1.506375045776367	0.2776006164550782	2.696847412109375	1.538119598388672	0.2885554580688476	2.679014892578125	1.539427337646484	0.2237565231323242	2.913665405273437	1.809865600585937	0.1559378433227539	2.934774780273437	1.788708679199219	0.02638315677642823	3.041722778320312	1.524466842651367	0.00606938648223877	2.830885009765625	1.449294998168945	-0.01101533889770508	2.763837524414062	1.436033767700195	0.06885449981689454
263	8.733333	2.957407958984375	1.261895935058594	0.2181172637939453	2.901291381835938	1.432229461669922	0.1929576110839844	2.874060791015625	1.574090515136719	0.1820301895141602	2.900011596679687	1.792997009277344	0.1888602523803711	2.884677612304688	1.757363922119141	0.2201400375366211	2.814628051757813	1.715380096435547	0.33893896484375	2.896217651367187	1.453146560668945	0.3968334045410156	2.698851928710938	1.419932098388672	0.2754550323486328	2.612929321289062	1.45124772644043	0.2682621765136719	2.686557861328125	1.493321792602539	0.2763894653320312	2.674661987304687	1.49312109375	0.2149992828369141	2.908707763671875	1.756028503417969	0.1561804809570312	2.936208129882813	1.728236450195312	0.02851296710968017	3.025962646484375	1.457804290771485	0.008880106449127198	2.795579264322917	1.419370351155599	0.01064779663085937	2.729649047851562	1.415756530761719	0.07609768009185791
264	8.766667	2.96629833984375	1.209928840637207	0.2204563217163086	2.912244873046875	1.380085220336914	0.195567253112793	2.88407763671875	1.520947372436523	0.1838175354003906	2.90079150390625	1.739520477294922	0.1857938919067383	2.88703662109375	1.704070892333984	0.2176636505126953	2.819719604492188	1.671214752197266	0.3411145782470703	2.8841220703125	1.408190383911133	0.4079742431640625	2.69952978515625	1.376142318725586	0.2722398681640625	2.61734228515625	1.415849639892578	0.2511446838378906	2.694720092773437	1.446548599243164	0.2675620956420898	2.689601440429688	1.453355331420898	0.2056660842895508	2.910953979492187	1.702578002929688	0.1541260986328125	2.945959594726562	1.685091217041016	0.02843804740905762	3.032534912109375	1.417331909179687	-0.004329284667968749	2.801263834635417	1.386048309326172	0.01695661036173502	2.728324951171875	1.397435150146484	0.07624474906921387
265	8.800000000000001	2.9798330078125	1.173894561767578	0.2273129196166992	2.928452758789063	1.343533309936523	0.1986689987182617	2.901260620117188	1.483701858520508	0.1839080123901367	2.911842651367188	1.702166473388672	0.1841011352539063	2.896873657226562	1.666896728515625	0.2152494888305664	2.82420947265625	1.636523254394531	0.3349705505371094	2.894866821289062	1.376198913574219	0.3987306823730469	2.71429150390625	1.349306381225586	0.2579710693359375	2.629401123046875	1.382997985839844	0.2374563903808594	2.703785888671875	1.417823928833008	0.2514306106567383	2.688057006835938	1.425467590332031	0.1927640838623047	2.925179931640625	1.665142181396484	0.1538772583007812	2.974495361328125	1.634719573974609	0.0368914966583252	3.06888720703125	1.377190292358399	0.008781850337982178	2.83322607421875	1.379216171264648	2.216148376464958e-05	2.778319458007813	1.378084747314453	0.08848082733154297
266	8.833333	2.981321044921875	1.157647506713867	0.2306623382568359	2.937359252929688	1.329579345703125	0.20424951171875	2.919306518554688	1.471562225341797	0.1931258773803711	2.91508447265625	1.690052001953125	0.1855048522949219	2.901460693359375	1.654976715087891	0.2173262405395508	2.828079833984375	1.626137237548828	0.3367017669677734	2.900894165039062	1.367519149780273	0.4030148315429687	2.72444482421875	1.344053909301758	0.2556739044189453	2.6408349609375	1.380013549804687	0.2330751647949219	2.706847534179688	1.41323811340332	0.2514819946289062	2.699780395507813	1.4258134765625	0.1908969421386719	2.931928344726562	1.652991149902344	0.157249870300293	2.983416015625	1.621314392089844	0.04169875144958496	3.095531860351563	1.37948371887207	0.01780191659927368	2.862391967773438	1.364226821899414	0.009953296184539794	2.787522827148437	1.411295944213867	0.05565467119216919
267	8.866667	2.97558056640625	1.165305114746094	0.2221085357666016	2.938290161132812	1.340769714355469	0.20095166015625	2.920033081054688	1.48369953918457	0.1912377319335938	2.917675170898438	1.703161346435547	0.1806118927001953	2.903531494140625	1.668359344482422	0.2130366744995117	2.828677612304688	1.639605377197266	0.3324233551025391	2.915310546875	1.384798919677734	0.4048061065673828	2.73651123046875	1.355724243164063	0.2593388977050781	2.653384521484375	1.396929290771484	0.238947021484375	2.718172973632813	1.435398040771484	0.2523788909912109	2.719578979492187	1.448103698730469	0.1968968200683594	2.934427368164062	1.665505462646484	0.1527603988647461	2.984399291992188	1.626309051513672	0.03733601188659668	3.104027587890625	1.385267929077148	0.02378673076629639	2.869230834960938	1.380546615600586	0.0187524151802063	2.800303833007812	1.432587417602539	0.04780106353759765
268	8.9	2.965475952148438	1.184454002380371	0.2211375045776367	2.936889038085937	1.364021697998047	0.2033370513916016	2.919580688476563	1.508869384765625	0.1918666305541992	2.918536743164062	1.730758758544922	0.1794774322509766	2.90343310546875	1.695777557373047	0.2123469619750977	2.832243774414063	1.658222930908203	0.3340475158691406	2.932880493164062	1.406492385864258	0.4120046081542968	2.747000366210937	1.389731918334961	0.2671735382080078	2.664977294921875	1.43673420715332	0.2504403228759766	2.736314819335937	1.477833679199219	0.2607686004638672	2.7349990234375	1.475590896606445	0.1984788131713867	2.935817260742188	1.692480804443359	0.151808235168457	2.988929565429688	1.648076843261719	0.03692792892456054	3.145626708984375	1.417027938842773	0.05204411315917969	2.9134443359375	1.392698974609375	0.01606976485252381	2.832101440429687	1.425628051757812	0.03806825733184815
269	8.933333000000001	2.94476416015625	1.228710784912109	0.2092660751342774	2.92168994140625	1.411317626953125	0.1959426345825195	2.893684326171875	1.554934661865234	0.1800656051635742	2.901889526367187	1.778543243408203	0.17232666015625	2.886036743164063	1.743291809082031	0.2052122955322266	2.819888061523438	1.706142150878906	0.3313987579345703	2.926967651367187	1.451871444702149	0.406614013671875	2.729962890625	1.431364791870117	0.27386376953125	2.658435424804687	1.485844284057617	0.248876235961914	2.743352905273437	1.508333801269531	0.2631184310913086	2.7257451171875	1.519891647338867	0.2046112747192383	2.916911499023437	1.739865753173828	0.1430640029907227	2.970974609375	1.698575744628906	0.02631475734710693	3.088035400390625	1.432649673461914	0.02570613276958466	2.863999837239584	1.404073343912761	-7.537968953450398e-05	2.769312744140625	1.435193893432617	-0.01213965606689453
270	8.966667000000001	2.94031787109375	1.2663115234375	0.2060797958374024	2.920298950195312	1.451713317871094	0.1952870788574219	2.901305908203125	1.598482543945313	0.1853777847290039	2.907277221679688	1.823580535888672	0.1749298324584961	2.89248681640625	1.788366455078125	0.2090763168334961	2.819914428710938	1.752820983886719	0.3345831298828125	2.940493530273438	1.510379272460938	0.4309947814941406	2.753727294921875	1.483865264892578	0.2862447814941406	2.6763984375	1.533806762695312	0.264816146850586	2.773069946289063	1.566421081542969	0.2885258636474609	2.72676025390625	1.562394653320313	0.2093877029418945	2.922020263671875	1.784402191162109	0.1452600555419922	2.964817504882812	1.737272003173828	0.02349876594543457	3.101923828125	1.477049987792969	0.01012756943702698	2.8829375	1.439411753336589	-0.004603042602539062	2.78424951171875	1.440093078613281	-0.001407527923583986
271	9	2.935961547851562	1.295372085571289	0.2099411392211914	2.913870361328125	1.479600296020508	0.1973647232055664	2.8955244140625	1.625740112304688	0.1868850555419922	2.895214233398438	1.848423767089844	0.17187158203125	2.881681884765625	1.813819976806641	0.2066894302368164	2.809435180664063	1.781190216064453	0.3330218963623047	2.929103759765625	1.537927001953125	0.4288607482910156	2.735833374023438	1.513030700683594	0.2911763763427734	2.679492553710937	1.575852325439453	0.2574540634155273	2.77456640625	1.596546661376953	0.285388916015625	2.727712280273438	1.593177124023438	0.2106690444946289	2.910762084960938	1.809507232666016	0.1430132369995117	2.950968994140625	1.770217712402344	0.01891334915161133	3.1122041015625	1.525176513671875	0.0174265832901001	2.878232177734375	1.475359268188476	0.01498004961013794	2.778405151367187	1.513861511230469	0.0002425327301025394
272	9.033333000000001	2.935958740234375	1.316188262939453	0.2098143997192383	2.907663818359375	1.498376449584961	0.1955074768066406	2.891355346679688	1.644017150878906	0.1863611373901367	2.881623657226562	1.865238647460937	0.1723143157958985	2.8719970703125	1.830626220703125	0.2077099075317383	2.808504028320312	1.797900512695313	0.3373297882080078	2.945330688476562	1.572736022949219	0.4438200531005859	2.753228881835938	1.526484039306641	0.3116105346679687	2.687702026367187	1.584080657958984	0.2726361389160156	2.777347900390625	1.613704254150391	0.2588163452148438	2.759751098632813	1.603704040527344	0.2219871292114258	2.896433959960937	1.826886322021484	0.1424128723144531	2.93087890625	1.796724822998047	0.01414132308959961	3.0949794921875	1.557554260253906	0.008243772506713869	2.8637900390625	1.503283569335938	0.01955350923538208	2.758931274414063	1.522974533081055	0.02236800031363964
273	9.066667000000001	2.938056640625	1.324785064697266	0.211423225402832	2.906099731445313	1.505695602416992	0.1956837844848633	2.886260986328125	1.650741790771484	0.1853380813598633	2.877353149414063	1.87174868774414	0.1706259841918945	2.867117065429687	1.8372275390625	0.205868782043457	2.80474267578125	1.803761291503906	0.3354810943603516	2.935509643554687	1.573561645507813	0.4357910919189453	2.745291015625	1.527520477294922	0.3036277465820312	2.682010009765625	1.583188354492187	0.2606961517333984	2.762035522460938	1.616804473876953	0.2512446060180664	2.76011181640625	1.611208374023438	0.2205185470581055	2.892486206054688	1.833372314453125	0.1411249847412109	2.932009155273438	1.801997497558594	0.01491001415252685	3.103574951171875	1.568064208984375	0.006148357391357422	2.879362060546875	1.516986877441406	0.01735903040568034	2.769980712890625	1.521599594116211	0.01415911722183227
274	9.1	2.941266845703125	1.32123225402832	0.2147300033569336	2.909967529296875	1.502161376953125	0.1980363388061523	2.891434448242188	1.647180755615234	0.1874315719604492	2.87823583984375	1.867209869384766	0.170305290222168	2.867800659179688	1.832858612060547	0.2056111221313477	2.799496826171875	1.796952880859375	0.3315566711425781	2.913179565429687	1.554619903564453	0.427390365600586	2.728964477539062	1.515104339599609	0.2876859588623047	2.671818237304687	1.57477099609375	0.2427107467651367	2.756551391601563	1.601764770507812	0.2483576965332031	2.76453857421875	1.603226348876953	0.2215122222900391	2.894952026367188	1.829036712646484	0.1415895309448242	2.935204223632812	1.798434417724609	0.01541150760650635	3.093508666992188	1.556853759765625	0.01678557205200195	2.867678833007813	1.486279098510742	0.01097455430030823	2.7648525390625	1.493539825439453	0.02518567848205566
275	9.133333	2.944336059570313	1.310473373413086	0.2158802108764648	2.912897338867188	1.489920257568359	0.1981803741455078	2.888992065429687	1.633395874023438	0.1847946166992188	2.879293212890625	1.852144897460937	0.1681396942138672	2.866395751953125	1.817722839355469	0.202249870300293	2.792469970703125	1.780773651123047	0.3234276123046875	2.903359985351563	1.551016662597656	0.4447471008300781	2.738145263671875	1.488537414550781	0.2896640625	2.682165161132812	1.533800064086914	0.2303422241210937	2.7681826171875	1.554815551757812	0.2438418197631836	2.756836059570313	1.556116958618164	0.1866283798217773	2.897238037109375	1.814436798095703	0.1405795669555664	2.946991577148437	1.788588195800781	0.01850721931457519	3.11678759765625	1.555850616455078	0.02210660076141358	2.916280517578125	1.446123764038086	-0.005451163291931153	2.811265869140625	1.448672271728516	0.004235639333724976
276	9.166667	2.947758178710937	1.296203338623047	0.2142066421508789	2.906064697265625	1.470790756225586	0.1914541625976562	2.88672021484375	1.613605865478516	0.1818263702392578	2.879099731445312	1.829166015625	0.1674541091918945	2.865162841796875	1.794882598876953	0.2005028991699219	2.786110595703125	1.768414581298828	0.3198077850341797	2.896175415039063	1.541218078613281	0.4379796905517578	2.743537963867188	1.428165893554687	0.2991105804443359	2.685941650390625	1.45794743347168	0.2271489334106445	2.761626586914062	1.470276657104492	0.2463252639770508	2.763940307617188	1.507588470458984	0.2048707504272461	2.89733837890625	1.792346405029297	0.1402356643676758	2.950536987304687	1.772163940429687	0.0198969898223877	3.123315795898438	1.544195281982422	0.01742348051071167	2.924536743164063	1.432672943115235	-0.02221424674987793	2.8237841796875	1.445694473266601	-0.000358973503112793
277	9.200000000000001	2.951009155273438	1.276333862304687	0.2143413238525391	2.903754638671875	1.448314208984375	0.1908179168701172	2.870871704101563	1.588106506347656	0.1745817565917969	2.876971313476562	1.806167907714844	0.1687452392578125	2.861478515625	1.771505218505859	0.2006451110839844	2.79452099609375	1.743904266357422	0.3258385162353515	2.876973022460938	1.490540237426758	0.411476821899414	2.705170532226562	1.371591918945312	0.3060647735595703	2.670016845703125	1.402497833251953	0.2213921966552734	2.735696899414062	1.419397399902344	0.2467825622558594	2.766887451171875	1.454228790283203	0.248782829284668	2.892275634765625	1.768744018554687	0.1398351593017578	2.948893310546875	1.7468505859375	0.02204867267608643	3.117206665039062	1.51661801147461	0.02290105390548706	2.9096376953125	1.416460296630859	-0.02566706848144532	2.812742919921875	1.427432067871094	-0.008835626840591431
278	9.233333	2.956053466796875	1.241485618591309	0.215571044921875	2.908494750976562	1.40993864440918	0.1900280532836914	2.877927978515625	1.547607818603516	0.1733770217895508	2.885871704101563	1.762078887939453	0.1658289566040039	2.868512573242188	1.728295074462891	0.1964793853759766	2.7934951171875	1.7009287109375	0.3142528839111328	2.8633583984375	1.45255827331543	0.4071097106933593	2.729084838867188	1.288845016479492	0.3154512481689453	2.682689331054688	1.307311004638672	0.2365490036010742	2.747593627929688	1.339827346801758	0.2579796447753906	2.752903930664063	1.386677597045898	0.2538806610107422	2.902332275390625	1.724957153320313	0.1388291091918945	2.96636572265625	1.694346160888672	0.03098868560791016	3.129380615234375	1.465952255249023	0.02802584934234619	2.91853271484375	1.380280853271484	-0.02300687217712402	2.831799560546875	1.408823150634765	-0.0210052604675293
279	9.266667	2.9610615234375	1.197461662292481	0.2124381866455078	2.911614379882812	1.363880493164062	0.1861424102783203	2.876586791992187	1.499133041381836	0.1674313201904297	2.885174926757812	1.713129791259766	0.162657829284668	2.867582397460938	1.679216613769531	0.1925431442260742	2.800519165039062	1.651617584228516	0.3140907592773438	2.831112548828125	1.393461975097656	0.3950565338134766	2.70863525390625	1.22147981262207	0.3438421173095703	2.6498857421875	1.198936950683594	0.2848095779418945	2.7479326171875	1.225612831115723	0.2928107833862305	2.722548828125	1.205423194885254	0.2555090179443359	2.901645751953125	1.676275512695313	0.1355141143798828	2.971249755859375	1.649313629150391	0.03156380462646485	3.103635131835937	1.40578450012207	0.005963002681732178	2.890793701171875	1.358162826538086	-0.03486078453063965	2.809665405273438	1.398311569213867	-0.04252891826629639
280	9.300000000000001	2.972822387695313	1.145714851379394	0.2145169906616211	2.927190795898437	1.313885711669922	0.1936384201049804	2.893079956054687	1.449782974243164	0.1785696792602539	2.896662719726562	1.6636669921875	0.1731277542114258	2.879027709960937	1.629548278808594	0.2026319885253906	2.803598022460938	1.602515563964844	0.3188250427246094	2.807613647460937	1.344474685668945	0.4070062713623047	2.657639526367188	1.206028327941894	0.3040942230224609	2.601220336914063	1.19270637512207	0.2299744720458984	2.685498168945313	1.205861892700195	0.2632662811279297	2.687734985351562	1.217501571655273	0.2000858764648437	2.914796142578125	1.627105346679687	0.1466314849853516	2.981562622070313	1.597489562988281	0.03989634132385254	3.094254272460938	1.348550216674805	-0.01090352725982666	2.882776733398438	1.327822875976563	-0.07579953384399414	2.814868774414062	1.388042251586914	-0.08767941284179687
281	9.333333	2.98056591796875	1.121317676544189	0.2139494857788086	2.93210888671875	1.290053207397461	0.1939663925170899	2.893202514648437	1.425513580322266	0.1781014862060547	2.901223388671875	1.641268585205078	0.1777835388183594	2.883521850585938	1.606586151123047	0.2071166915893555	2.807795776367187	1.579670074462891	0.3242821044921875	2.8042021484375	1.329265762329102	0.4353251647949219	2.633588500976562	1.236108428955078	0.3180138092041016	2.592487182617187	1.259677284240723	0.2369632110595703	2.66997021484375	1.270881385803223	0.2846479568481445	2.659958740234375	1.262864685058594	0.23063232421875	2.9180048828125	1.604589752197266	0.1497273025512695	2.983625	1.577943603515625	0.03980251884460449	3.082775390625	1.32875260925293	-0.04147840499877929	2.865953979492188	1.368003189086914	-0.09150145721435547	2.770885131835938	1.397728790283203	-0.1161983528137207
282	9.366667	2.978367431640625	1.111067581176758	0.2188351287841797	2.930000122070313	1.284218170166016	0.2017133026123047	2.8834384765625	1.419952362060547	0.183649543762207	2.893414672851562	1.639813934326172	0.1872623672485351	2.875633666992187	1.604063873291016	0.2168075866699219	2.799737915039063	1.578657440185547	0.3374412384033203	2.732777099609375	1.342932830810547	0.4720423889160156	2.545670654296875	1.351296096801758	0.3357498016357422	2.465064819335938	1.364501052856445	0.2871654815673828	2.543746459960937	1.392260955810547	0.3266764831542969	2.510112548828125	1.379670440673828	0.2301641998291016	2.90968359375	1.602807830810547	0.1576819458007813	2.973156616210938	1.581872436523438	0.04311904525756836	3.047749755859375	1.327396728515625	-0.06106754112243652	2.831448608398437	1.411071212768555	-0.1088666687011719	2.75425146484375	1.460345825195313	-0.1476616668701172
283	9.4	2.97799658203125	1.129579780578613	0.2219132461547851	2.934397216796875	1.307662017822266	0.2079146575927734	2.89121142578125	1.447408111572265	0.1922690277099609	2.903815795898438	1.670906677246094	0.1982020874023437	2.886321044921875	1.634334594726563	0.2283773803710937	2.805997924804688	1.612077606201172	0.34976220703125	2.779849243164063	1.39962548828125	0.5248445434570312	2.604764892578125	1.466427917480469	0.3923047637939453	2.5538359375	1.437425155639648	0.3344171600341797	2.627624389648437	1.447867095947266	0.349921157836914	2.582710205078125	1.473065963745117	0.290640884399414	2.918996215820313	1.633486297607422	0.1671853561401367	2.980049926757812	1.616928436279297	0.04728926277160644	3.062938842773438	1.397243392944336	-0.1153540306091309	2.867923706054688	1.539337890625	-0.112974781036377	2.785975463867187	1.542773101806641	-0.1603884582519531
284	9.433333000000001	2.940350219726563	1.170151435852051	0.2175074996948242	2.907450927734375	1.353403884887695	0.2013744964599609	2.880788330078125	1.49952262878418	0.1882737350463867	2.887432861328125	1.726647155761719	0.1944204406738281	2.869026123046875	1.689090606689453	0.2241847686767578	2.77484716796875	1.693859161376953	0.3391679534912109	2.679664306640625	1.487679016113281	0.5170796203613282	2.547427368164063	1.552489944458008	0.3478040161132813	2.510476806640625	1.531007247924805	0.2957549285888672	2.606391723632813	1.494263244628906	0.2955285186767578	2.630936645507813	1.584388473510742	0.3411208801269531	2.905463623046875	1.689059936523438	0.1638604354858398	2.970463989257812	1.686343688964844	0.04374695014953613	3.052277099609375	1.518712005615234	-0.1825722885131836	2.891404052734375	1.654484344482422	-0.07409002685546875	2.794795532226563	1.680093322753906	-0.09241581726074219
285	9.466667000000001	2.898900146484375	1.286878021240234	0.2053130493164063	2.87524609375	1.474915588378906	0.1941048126220703	2.855321899414062	1.624940673828125	0.1841244201660156	2.886308837890625	1.852764251708984	0.2067885665893555	2.861402221679687	1.815105285644531	0.2328383102416992	2.748437255859375	1.795786010742187	0.3308434295654297	2.621864624023438	1.598763671875	0.5068509521484375	2.573736328125	1.691703918457031	0.2940674947102864	2.49632421875	1.734781097412109	0.2405771026611328	2.520283325195313	1.738560272216797	0.2142520446777343	2.57599658203125	1.701448638916016	0.2467311096191406	2.902696899414063	1.814763305664062	0.1746161575317383	2.967129028320312	1.808630828857422	0.0512944393157959	3.066281982421875	1.66848403930664	-0.1933609008789063	2.88019677734375	1.784048126220703	-0.07780282592773437	2.844902099609375	1.871425262451172	-0.02316722679138184
286	9.5	2.895189453125	1.366826034545898	0.2033904876708985	2.87600146484375	1.555396881103516	0.1919942474365234	2.868300048828125	1.706732666015625	0.1867685470581055	2.903989013671875	1.934683349609375	0.1983418426513672	2.883202026367187	1.898036926269531	0.2290377883911133	2.78629052734375	1.890012084960937	0.3437696685791016	2.73590234375	1.728041229248047	0.581673828125	2.695803955078125	1.830733062744141	0.3646846923828125	2.629363647460937	1.821003295898437	0.2879203948974609	2.644106079101562	1.827335052490234	0.247250373840332	2.681640380859375	1.793101165771484	0.2516620788574219	2.914900512695313	1.895642303466797	0.164912956237793	2.937671875	1.885792785644531	0.02715622329711914	3.146044677734375	1.798322265625	-0.1676122283935547	2.914521850585937	1.815875152587891	-0.07628179168701171	2.852045532226563	1.886327819824219	-0.03291518402099609
287	9.533333000000001	2.90375634765625	1.403840728759766	0.2122663497924805	2.884457153320312	1.593120422363281	0.2010057678222656	2.878344970703125	1.745033630371094	0.197296516418457	2.893748901367188	1.976433441162109	0.1980173492431641	2.875330078125	1.939509826660156	0.2301523818969727	2.779936157226563	1.931957885742188	0.34822265625	2.771212280273438	1.760892120361328	0.5885557861328126	2.725267700195313	1.851385192871094	0.3631997222900391	2.669505981445313	1.838693603515625	0.2891004180908203	2.673712646484375	1.818438751220703	0.2867235107421875	2.707067138671875	1.825949981689453	0.2367978973388672	2.908993530273437	1.936755035400391	0.1668008880615234	2.937815795898437	1.918739501953125	0.03091200637817383	3.194078247070312	1.832829071044922	-0.09533206558227539	2.964119018554688	1.799717742919922	-0.02786753368377685	2.8903828125	1.85855697631836	0.02064768028259277
288	9.566667000000001	2.931672607421875	1.468377838134766	0.2188918304443359	2.89763818359375	1.651673736572266	0.200016242980957	2.862339477539062	1.795910522460938	0.1809530868530274	2.874327758789063	2.023595764160156	0.1822374038696289	2.859081420898438	1.9867939453125	0.2148369827270508	2.78266064453125	1.958965209960938	0.3405724334716796	2.875713256835938	1.808370849609375	0.5704406127929688	2.71276318359375	1.732574127197266	0.4277801361083984	2.718764404296875	1.716420745849609	0.3643409729003906	2.7166298828125	1.717868438720703	0.3673314361572265	2.695170532226562	1.716202697753906	0.3057343215942383	2.887578979492187	1.985045623779297	0.1502102966308594	2.919654174804688	1.967792724609375	0.01706300449371338	3.145820678710937	1.802344848632813	-0.07706602478027344	2.908563720703125	1.767505249023438	-0.0707382787068685	2.864555053710937	1.830824951171875	-0.006314480781555176
289	9.6	2.961347778320313	1.498633483886719	0.2292408905029297	2.919422241210937	1.67955810546875	0.2060792007446289	2.869220458984375	1.818047302246094	0.1801836929321289	2.865720825195313	2.045659423828125	0.1738388519287109	2.854088256835937	2.009120269775391	0.2079240951538086	2.782748291015625	1.974181335449219	0.3340075225830078	2.893813720703125	1.818511566162109	0.5473605651855469	2.751911254882812	1.648906433105469	0.4911360778808594	2.752846557617187	1.642608276367187	0.4326183471679688	2.756901611328125	1.655088806152344	0.427656494140625	2.717968505859375	1.677455902099609	0.3796170806884765	2.880500732421875	2.007032379150391	0.1427795639038086	2.907240234375	1.979428039550781	0.01044747447967529	3.125965698242188	1.787159515380859	-0.03937929821014404	2.934279052734375	1.645246337890625	-0.08782582092285156	2.837593383789063	1.683602569580078	-0.0618233528137207
290	9.633333	2.9752001953125	1.524786804199219	0.2315289154052734	2.9129921875	1.692294921875	0.2018891220092773	2.8522041015625	1.820614379882812	0.1734501876831055	2.835363403320312	2.040011657714844	0.1606881790161133	2.825030395507812	2.004970367431641	0.1941575775146485	2.745705932617188	1.974292572021484	0.3110328063964843	2.819975830078125	1.774300903320313	0.4926940155029297	2.751094360351562	1.555603271484375	0.4911439666748047	2.752787231445312	1.531809753417969	0.4620503997802735	2.764927368164062	1.534603591918945	0.4519047546386719	2.72435400390625	1.544724151611328	0.3950403289794922	2.853136962890625	2.002748687744141	0.1324043807983399	2.87393310546875	1.972048706054687	0.005178844451904297	3.062820556640625	1.761561157226562	-0.0328700635433197	2.887707275390625	1.617464630126953	-0.07870835494995117	2.816738159179687	1.635376586914063	-0.03968701553344726
291	9.666667	2.996789184570313	1.520851989746094	0.2364477996826172	2.926111938476563	1.679271484375	0.2057421035766602	2.85681298828125	1.798258911132812	0.1763894653320313	2.82628369140625	2.009801391601562	0.1587302169799805	2.8199921875	1.976133666992188	0.1927303619384766	2.749428833007812	1.945085998535156	0.310034408569336	2.78224072265625	1.726920928955078	0.4702626495361328	2.7433642578125	1.510527053833008	0.4747503662109375	2.750100219726562	1.492374481201172	0.4510702209472656	2.7425244140625	1.498357971191406	0.458707046508789	2.72401025390625	1.492974624633789	0.3837425689697266	2.844516235351563	1.973901824951172	0.1314109268188477	2.862154418945313	1.938211151123047	0.008391026496887208	3.014737426757812	1.713415130615235	-0.04935683155059815	2.80569970703125	1.615818908691406	-0.06322554016113281	2.73718115234375	1.676082061767578	-0.03194210052490234
292	9.700000000000001	3.013395141601563	1.514168609619141	0.2338648452758789	2.942364990234375	1.657584045410156	0.2062324676513672	2.869277954101562	1.760701690673828	0.1756564102172852	2.823189697265625	1.952098419189453	0.1543354873657227	2.818626586914062	1.921065734863281	0.1860030746459961	2.746531982421875	1.906370147705078	0.2934060516357422	2.757034423828125	1.694344085693359	0.4273862609863281	2.716201538085937	1.507525802612305	0.4059001770019531	2.722256591796875	1.488011978149414	0.3988965454101563	2.690117797851562	1.518585327148438	0.4051540985107422	2.716657470703125	1.487746627807617	0.3308209075927734	2.844614501953125	1.920368591308594	0.1305817108154297	2.865296997070312	1.895905059814453	0.014896559715271	2.987433349609375	1.684495727539062	-0.06221788024902343	2.803469848632813	1.597337768554687	-0.06770128631591797	2.7280830078125	1.634412750244141	-0.06472769927978515
293	9.733333	3.01331201171875	1.480239761352539	0.2328592758178711	2.947720703125	1.618301452636719	0.2024558868408203	2.877988647460938	1.715679229736328	0.1668340301513672	2.815379150390625	1.892556182861328	0.1366691665649414	2.81184375	1.863174163818359	0.1677181854248047	2.739194702148438	1.835169494628906	0.2656367340087891	2.68196923828125	1.637053924560547	0.3911575012207031	2.635300659179688	1.504295562744141	0.3065813598632813	2.647076538085938	1.487337066650391	0.2893333282470703	2.594634155273438	1.51384733581543	0.3014396438598633	2.647424560546875	1.504866790771484	0.2552233428955078	2.84103857421875	1.864153900146484	0.1165289306640625	2.873264404296875	1.834827789306641	0.0100903263092041	2.91402587890625	1.637307342529297	-0.1234004592895508	2.759835327148437	1.570715133666992	-0.1188567886352539	2.685398681640625	1.594764923095703	-0.07401402282714843
294	9.766667	3.021614868164062	1.455929611206055	0.2407564544677734	2.950618896484375	1.590317932128906	0.2053479843139648	2.879335693359375	1.686226318359375	0.1679918212890625	2.814445922851562	1.862244232177734	0.1328334121704102	2.814348999023438	1.834921234130859	0.1661459884643555	2.746327880859375	1.810332214355469	0.2688758239746094	2.626396484375	1.635843688964844	0.3879553680419922	2.58923876953125	1.615022399902344	0.2724292831420899	2.59546923828125	1.591255157470703	0.2692447967529297	2.53544921875	1.630776397705078	0.2649064407348632	2.589406127929688	1.639737609863281	0.2353235702514648	2.83752880859375	1.832109008789062	0.1118681564331055	2.850896728515625	1.796192047119141	0.002714849472045899	2.832798095703125	1.611161651611328	-0.1551474609375	2.671010620117188	1.5757431640625	-0.09701895904541016	2.66121533203125	1.575053451538086	-0.05102254867553711
295	9.800000000000001	3.022982421875	1.418690826416016	0.2642318801879883	2.949284057617187	1.552882171630859	0.2198146438598633	2.875981689453125	1.648496978759766	0.1748903656005859	2.823390014648438	1.834935241699219	0.1449906768798828	2.820562744140625	1.805588287353516	0.1779885025024414	2.738051391601562	1.780168670654297	0.2742488250732422	2.59543701171875	1.596889007568359	0.3649538116455078	2.56720947265625	1.651693237304688	0.2576786346435547	2.585306762695312	1.655867370605469	0.2246594543457031	2.505619262695312	1.687177856445313	0.2072670745849609	2.543257568359375	1.709169525146484	0.1822837066650391	2.845212280273437	1.803246917724609	0.1226814651489258	2.858151611328125	1.776449371337891	0.007637796401977539	2.814753784179687	1.611371520996094	-0.1775151214599609	2.655681884765625	1.595495208740234	-0.09240759277343749	2.635842407226562	1.583565475463867	-0.06894718933105469
296	9.833333	3.032015258789063	1.372738342285156	0.2689821624755859	2.949783081054687	1.519185119628906	0.2257520446777344	2.881053955078125	1.633946655273438	0.1894105529785156	2.851237915039063	1.841518615722656	0.1629049377441406	2.84321728515625	1.809408874511719	0.197272834777832	2.7467529296875	1.783634704589844	0.2939624176025391	2.577743286132812	1.587513397216797	0.363005615234375	2.566280151367187	1.717469909667969	0.2322660369873047	2.571082275390625	1.750145660400391	0.1927511138916015	2.516858032226562	1.803119781494141	0.1542241363525391	2.572086669921875	1.767625610351562	0.1584841690063477	2.870890258789062	1.805405426025391	0.138223747253418	2.886458984375	1.780114776611328	0.01389496612548828	2.776499755859375	1.624422241210937	-0.1832667922973633	2.64042138671875	1.736088623046875	-0.03749962615966797	2.602328125	1.808677185058594	0.01957995557785034
297	9.866667	3.020859130859375	1.341227127075195	0.2768012237548828	2.946399536132812	1.49542822265625	0.2337049865722656	2.879856079101563	1.614180450439453	0.1958723678588867	2.851740478515625	1.826270141601563	0.1728789749145508	2.843723022460937	1.79318408203125	0.2075276794433594	2.745713012695313	1.77282861328125	0.3077948760986328	2.5876328125	1.557911224365234	0.3661113128662109	2.585791381835937	1.675103118896484	0.2086033935546875	2.601374877929687	1.763468109130859	0.1884796295166016	2.58094482421875	1.863272277832031	0.160121452331543	2.6262861328125	1.779979064941406	0.1565779495239258	2.870885375976562	1.789610900878906	0.1467493667602539	2.878734252929688	1.759153411865234	0.02069328212738037	2.8335810546875	1.576450134277344	-0.185176139831543	2.730291748046875	1.711624206542969	-0.03570810508728028	2.74694287109375	1.713384429931641	0.03962576675415039
298	9.9	3.005321166992188	1.305601837158203	0.2691913757324219	2.92792138671875	1.460890853881836	0.2279357681274414	2.8686396484375	1.586910583496094	0.1967727508544922	2.853406494140625	1.803598327636719	0.1877763442993164	2.842283813476563	1.768427459716797	0.2201352996826172	2.742233764648438	1.741809143066406	0.318755126953125	2.617844482421875	1.502241821289062	0.3761775054931641	2.59908984375	1.647551177978515	0.214750846862793	2.6447060546875	1.718518432617187	0.1973255386352539	2.652934936523438	1.825298370361328	0.1973954696655273	2.658027221679688	1.755954498291016	0.1776786651611328	2.871406127929688	1.76733203125	0.1593930053710937	2.88139892578125	1.739335388183594	0.03123334598541259	2.892828491210937	1.521214263916016	-0.145928092956543	2.767665649414063	1.666157165527344	-0.02936619520187378	2.767582275390625	1.683223022460937	0.04800128936767578
299	9.933333000000001	2.979369384765625	1.243210083007813	0.2530652313232422	2.895866577148437	1.398356567382812	0.2165378494262695	2.840147094726563	1.528971984863281	0.1938492660522461	2.83492529296875	1.748225708007813	0.1936351776123047	2.822416137695313	1.711985412597656	0.2249614334106445	2.71808447265625	1.674898620605469	0.3160596466064454	2.672605590820313	1.412453826904297	0.3941921081542968	2.60501416015625	1.570206451416016	0.2384031448364258	2.651694702148437	1.637785766601562	0.2080233459472656	2.709659301757812	1.718532897949219	0.2286297912597656	2.696192504882812	1.6465419921875	0.2090867233276367	2.851033569335938	1.712056396484375	0.1633729629516602	2.855061401367188	1.675913391113281	0.0360404167175293	2.953366821289062	1.464880218505859	-0.1231747512817383	2.76642236328125	1.520436065673828	-0.01070913869142532	2.798109252929688	1.557652923583984	0.0570352668762207
300	9.966667000000001	2.963055786132812	1.179533126831055	0.241646858215332	2.891938110351562	1.342266098022461	0.2066142959594727	2.849189208984375	1.478972030639648	0.1862799530029297	2.851936157226563	1.699272003173828	0.193710823059082	2.834043701171875	1.662386749267578	0.2219383316040039	2.740630126953125	1.609767395019531	0.31837158203125	2.744272094726562	1.343968978881836	0.4069249267578125	2.6639501953125	1.500405334472656	0.2588017578125	2.696414672851563	1.524799530029297	0.1977932205200195	2.70382373046875	1.615152709960938	0.2426525115966797	2.705446899414063	1.512218124389648	0.1767630767822266	2.870659301757812	1.663292449951172	0.164263412475586	2.921656494140625	1.626273681640625	0.04849698829650879	3.069353637695313	1.401925170898437	-0.04333276271820068	2.854688110351562	1.469414260864258	-0.03805338096618652	2.847429443359375	1.494280578613281	0.04602324676513672
301	10	2.951953369140625	1.126578201293945	0.2345685272216797	2.889995727539063	1.289796752929687	0.2056502227783203	2.846728515625	1.422962371826172	0.1863016815185547	2.847837890625	1.638281799316406	0.1914001007080078	2.830265869140625	1.602465240478516	0.2190877075195313	2.747791381835937	1.558941009521484	0.3257843627929687	2.811740600585938	1.312593673706055	0.4264891204833984	2.671237915039062	1.383462646484375	0.2663065643310547	2.695031860351563	1.403883102416992	0.2011519622802734	2.680460083007812	1.485366836547851	0.2583997497558594	2.69844580078125	1.41729704284668	0.1998833541870117	2.866724853515625	1.602905151367187	0.1632554321289063	2.93938232421875	1.579963500976563	0.05877132415771484	3.085613525390625	1.348557708740235	0.01638452398777008	2.899588623046875	1.456168563842773	-0.03767470932006835	2.810736694335938	1.44236865234375	-0.01021368217468262
302	10.033333	2.942895751953125	1.094755149841309	0.2154608459472656	2.882864013671875	1.260518157958984	0.1974266357421875	2.8459755859375	1.397045196533203	0.1876325225830078	2.827866577148438	1.611716522216797	0.1859165573120117	2.817796020507813	1.575787658691406	0.2170299530029297	2.7422763671875	1.542635101318359	0.3324060668945312	2.858305419921875	1.320975326538086	0.4441476135253907	2.694106119791666	1.370294057210286	0.2917923990885417	2.672620361328125	1.348389144897461	0.2279567642211914	2.662123901367187	1.452027969360352	0.2523286437988281	2.6798798828125	1.392130767822266	0.2058843307495117	2.845760986328125	1.576864807128906	0.1563371124267578	2.883599731445313	1.554327362060547	0.03433659553527832	3.031328002929688	1.325100860595703	-0.0004455795288085922	2.8117509765625	1.39869808959961	-0.01397490501403809	2.741555908203125	1.404221405029297	-0.04308265686035156
303	10.066667	2.935104614257813	1.10082007598877	0.2115395202636719	2.877041137695313	1.269439071655273	0.1945763168334961	2.8401513671875	1.407690887451172	0.1850998916625977	2.829135864257812	1.625576843261719	0.1840431060791016	2.818732055664062	1.589462554931641	0.2158152236938476	2.752520385742188	1.556494689941406	0.3385498352050781	2.88232958984375	1.329227569580078	0.4313694305419922	2.694349243164063	1.334923919677734	0.301930679321289	2.657794921875	1.287369415283203	0.2364017486572266	2.671914184570312	1.368143905639648	0.2983733825683594	2.693215454101562	1.322888549804687	0.194191764831543	2.845077026367187	1.589786163330078	0.1535414199829102	2.87740283203125	1.561901672363281	0.02933279418945312	3.021172241210937	1.324779220581055	0.01242711925506592	2.793780151367188	1.383747055053711	-0.00696977424621582	2.713144897460937	1.370743301391601	-0.02000128936767578
304	10.1	2.919241333007812	1.119863189697266	0.2096283569335937	2.86813232421875	1.295013519287109	0.1943652267456055	2.828365234375	1.435425170898438	0.1826580734252929	2.831262939453125	1.658141906738281	0.1820809707641602	2.818490356445312	1.621898101806641	0.2145361480712891	2.7495625	1.590457763671875	0.3399658203125	2.88661767578125	1.364116073608398	0.43988720703125	2.68867529296875	1.357851608276367	0.3093692932128906	2.639741455078125	1.330022476196289	0.2324872665405273	2.663221801757812	1.413545318603516	0.2670513916015625	2.670315673828125	1.35451416015625	0.2004338302612305	2.8450234375	1.620762878417969	0.1507470397949219	2.880126831054687	1.594530395507813	0.02409372329711914	3.016791259765625	1.349663497924805	0.01140814113616943	2.782280517578125	1.392940658569336	-0.02017905998229981	2.691220581054687	1.380095108032227	-0.01936771583557129
305	10.133333	2.897766479492187	1.163272407531738	0.212590690612793	2.852988647460937	1.341437133789062	0.1972428665161133	2.81840576171875	1.484282379150391	0.1855191421508789	2.839038696289062	1.707599029541016	0.1852437210083008	2.824047729492188	1.672091583251953	0.2181390075683594	2.751569213867187	1.635989624023437	0.3417816619873047	2.895880493164062	1.42823046875	0.4709697113037109	2.701020385742187	1.425806854248047	0.3312283630371093	2.626771728515625	1.426732452392578	0.2753003234863282	2.674299194335938	1.478665451049805	0.2900178451538086	2.672057006835938	1.444017364501953	0.2134384307861328	2.8491826171875	1.669128295898437	0.1533322830200195	2.880910278320313	1.633397613525391	0.02673341941833496	3.024108276367188	1.384673889160156	0.01814751076698303	2.788064331054687	1.40263801574707	-0.01889974212646484	2.6892802734375	1.40947688293457	-0.008275134086608887
306	10.166667	2.873001953125	1.214539329528808	0.2095334014892578	2.83023193359375	1.39507878112793	0.1922826538085937	2.80143896484375	1.540785949707031	0.1812302474975586	2.833364868164062	1.765482788085937	0.1831580810546875	2.817444458007812	1.729873962402344	0.2164224853515625	2.742610595703125	1.706265472412109	0.3435485992431641	2.878989990234375	1.481686080932617	0.4618430938720703	2.6800791015625	1.499872421264648	0.3249036407470703	2.6025556640625	1.50878401184082	0.2660738677978516	2.668417358398438	1.542894134521484	0.2907346954345703	2.66699169921875	1.532091445922851	0.2144539260864258	2.840743286132812	1.726545318603516	0.1500985794067383	2.8671728515625	1.707663146972656	0.01773425483703613	2.994490112304687	1.45313981628418	-0.009199848175048828	2.771617431640625	1.496466817220052	-0.02696290334065755	2.665483276367187	1.448653701782227	0.001318521976470947
307	10.2	2.84815185546875	1.261008560180664	0.2128484802246094	2.824021240234375	1.447634094238281	0.1993754425048828	2.802152954101563	1.596260192871094	0.1879348297119141	2.8359619140625	1.823274169921875	0.1874159927368164	2.821133056640625	1.787541778564453	0.2218779754638672	2.748158203125	1.761885650634766	0.3513410339355469	2.87716748046875	1.533066619873047	0.4772977447509765	2.677435302734375	1.556283203125	0.3405216979980469	2.5923369140625	1.56593212890625	0.2891418914794922	2.658079467773438	1.620007415771484	0.291154426574707	2.656941162109375	1.585343536376953	0.2196543579101563	2.84168359375	1.783679138183594	0.1538888397216797	2.854164672851563	1.761540130615234	0.01806775951385498	2.951900024414063	1.502709594726563	-0.01521532773971558	2.712642333984375	1.460639617919922	-0.01474231433868408	2.629320190429688	1.44907177734375	0.04252006530761719
308	10.233333	2.841070556640625	1.315248794555664	0.2152847518920898	2.821714477539063	1.501936904907227	0.2012430114746094	2.801305419921875	1.650316497802734	0.1877030639648438	2.845009033203125	1.875028472900391	0.1973088607788086	2.826043823242188	1.839084442138672	0.2292739334106445	2.742589233398438	1.818197021484375	0.3531895141601563	2.859515258789062	1.600474487304687	0.5007098846435547	2.67168212890625	1.599098510742188	0.3450035095214844	2.5939580078125	1.596529571533203	0.2849004058837891	2.66152734375	1.653273223876953	0.293593864440918	2.659662231445313	1.630956085205078	0.2191862945556641	2.851511596679687	1.836289978027344	0.1630736846923828	2.87410009765625	1.816857177734375	0.02886088275909424	3.009473510742187	1.556873382568359	0.005139704704284668	2.767933959960938	1.539653533935547	-0.009107473134994507	2.6968916015625	1.512933578491211	0.04239019393920898
309	10.266667	2.83888720703125	1.357418670654297	0.2143997116088867	2.818947509765625	1.543960235595703	0.2015744781494141	2.797891357421875	1.692261657714844	0.1888682022094726	2.849144409179687	1.914801208496094	0.2035504379272461	2.826795654296875	1.879387847900391	0.233724494934082	2.734429077148437	1.847426177978515	0.3481053466796875	2.843243286132813	1.631918395996094	0.504677261352539	2.665086303710938	1.637769317626953	0.33872412109375	2.588562377929688	1.638699890136719	0.2763147888183594	2.65196142578125	1.701456878662109	0.291435676574707	2.6599736328125	1.681951232910156	0.2189644088745117	2.856447143554687	1.876165222167969	0.169552001953125	2.883710571289062	1.843276641845703	0.03912707138061523	3.053155029296875	1.60037255859375	0.02581203460693359	2.81074658203125	1.597326629638672	0.006078648567199708	2.754830810546875	1.565686874389649	0.05230998229980469
310	10.3	2.832499145507812	1.380521469116211	0.2156660690307617	2.811306884765625	1.565808044433594	0.2043698120117187	2.793542602539063	1.713783843994141	0.1949063415527344	2.842383666992188	1.935589874267578	0.2072442855834961	2.821483520507813	1.900285980224609	0.2380184783935547	2.732815307617187	1.873864562988281	0.3555412139892578	2.832140991210938	1.651227172851562	0.5059184112548828	2.657670288085938	1.646806091308594	0.3371415252685547	2.580310546875	1.654307189941406	0.2785952301025391	2.647805297851562	1.713688232421875	0.2939344406127929	2.653081420898438	1.703604156494141	0.2249479446411133	2.849059814453125	1.897117095947266	0.1733585433959961	2.8677255859375	1.865901611328125	0.04182616806030273	3.032328491210937	1.621271789550781	0.03108184432983398	2.79077587890625	1.635569366455078	0.02395365524291992	2.733536743164063	1.596893188476562	0.07095015335083008
311	10.333333	2.82645654296875	1.396089218139648	0.2136981811523437	2.805676879882812	1.581571441650391	0.2016019744873047	2.795507568359375	1.730140411376953	0.1942622909545899	2.841843017578125	1.95245068359375	0.2086936111450195	2.820829467773438	1.916756652832031	0.238954460144043	2.727639282226562	1.89047705078125	0.352995590209961	2.814928588867187	1.659326202392578	0.4982761840820312	2.6398095703125	1.644351684570312	0.3304355163574219	2.5663203125	1.65617709350586	0.2697348480224609	2.627017944335937	1.714036560058594	0.2921831436157226	2.640451904296875	1.714548522949219	0.2241936111450195	2.849451904296875	1.914215576171875	0.1746566848754883	2.86605859375	1.886491851806641	0.0417372989654541	3.011036376953125	1.629429809570313	0.03605263328552246	2.770369995117187	1.641166381835937	0.01864378929138184	2.720965454101562	1.605270935058594	0.08496593475341797
312	10.366667	2.81920703125	1.39486198425293	0.2097154769897461	2.801610107421875	1.5797568359375	0.1997024612426758	2.796072875976563	1.728230041503906	0.1955239562988281	2.837870971679687	1.95032666015625	0.2078410873413086	2.817929321289062	1.914616241455078	0.2383763961791992	2.7237333984375	1.884163452148437	0.3490840301513672	2.80350732421875	1.656997741699219	0.4993807830810547	2.631765380859375	1.635150512695313	0.3313821258544922	2.562395141601562	1.652889312744141	0.273892105102539	2.617126708984375	1.701974914550781	0.2963040924072265	2.636546997070313	1.712907867431641	0.2290668792724609	2.84591357421875	1.912226257324219	0.1742106475830078	2.86034521484375	1.884882690429687	0.04124087905883789	3.000283203125	1.626876953125	0.03974644470214844	2.762507690429687	1.648948547363281	0.03002276992797851	2.71195751953125	1.606380706787109	0.09625994873046875
313	10.4	2.812288330078125	1.390269866943359	0.2092001266479492	2.795702758789062	1.574636901855469	0.2001655731201172	2.791672607421875	1.722719360351562	0.1969314804077149	2.834454467773437	1.943882171630859	0.2072258377075195	2.815320678710937	1.908433227539062	0.2383767395019531	2.723025390625	1.879749084472656	0.3507395324707031	2.794220458984375	1.648064514160156	0.4979676971435547	2.621362060546875	1.618963928222656	0.3335863800048828	2.555402465820312	1.64096420288086	0.2744498748779297	2.62652734375	1.683095184326172	0.2903245391845703	2.639589599609375	1.699665557861328	0.2300080871582031	2.84138525390625	1.905827301025391	0.1735922317504883	2.852908813476563	1.878268798828125	0.04047416496276855	2.984354858398437	1.617619506835937	0.03628774452209473	2.7441357421875	1.634286346435547	0.03089740753173828	2.684116088867188	1.603881652832031	0.08501366424560547
314	10.433333	2.80619287109375	1.378836608886719	0.2074447021484375	2.789162109375	1.561803466796875	0.2001253509521485	2.785591674804688	1.708848754882812	0.1987388916015625	2.83078662109375	1.927671813964844	0.2111064453125	2.810576293945313	1.892577758789062	0.2413630905151367	2.719259155273437	1.863177734375	0.353141372680664	2.7962685546875	1.623073150634766	0.484031005859375	2.620536987304687	1.593112457275391	0.32464404296875	2.546854370117187	1.615257019042969	0.2732941589355469	2.61582080078125	1.665047943115234	0.2824022216796875	2.639940185546875	1.68640576171875	0.2463085250854492	2.837952270507813	1.890007202148438	0.1777184982299805	2.855270751953125	1.86373828125	0.04615494155883789	2.993135620117187	1.608345397949219	0.03854416465759277	2.754894409179688	1.602383361816406	0.02127880668640137	2.696608154296875	1.592947204589844	0.08461768341064453
315	10.466667	2.809501831054687	1.343353744506836	0.2073435287475586	2.791580688476563	1.526159912109375	0.1981214141845703	2.786978881835938	1.673095275878906	0.1954807739257812	2.831519287109375	1.891696105957031	0.2102045745849609	2.810540771484375	1.856375549316406	0.2397118301391601	2.713020874023438	1.818881774902344	0.3424073638916015	2.801944580078125	1.586877655029297	0.47769189453125	2.6315458984375	1.568103332519531	0.3123032684326172	2.554803833007813	1.583039154052734	0.2570821075439453	2.625186889648437	1.628480194091797	0.267410774230957	2.640538330078125	1.639180358886719	0.2189120025634765	2.839640258789062	1.854329315185547	0.1768337478637695	2.86291259765625	1.823639556884766	0.04780964088439942	3.012538452148438	1.57584716796875	0.03107768535614014	2.782943481445312	1.547986419677734	0.0058012855052948	2.724791015625	1.547569473266602	0.05731885147094727
316	10.5	2.809334838867187	1.31249658203125	0.205797233581543	2.793946533203125	1.494798568725586	0.1952841491699219	2.791349731445313	1.641202484130859	0.1926384963989258	2.835202514648437	1.858937469482422	0.208487922668457	2.812572143554688	1.823870910644531	0.2367577667236328	2.710890869140625	1.789986083984375	0.3353090515136719	2.79064404296875	1.560360504150391	0.4734836730957032	2.63677734375	1.5364033203125	0.2974281311035156	2.56884814453125	1.536896484375	0.2337138214111328	2.636427978515625	1.572920043945313	0.2519482040405274	2.644813110351563	1.564350219726562	0.1751925964355469	2.845125732421875	1.821603179931641	0.1760886535644531	2.883791137695312	1.794173065185547	0.04948452758789063	3.04616796875	1.555875213623047	0.04269001865386963	2.833064697265625	1.490319351196289	-0.01443914604187012	2.763859985351562	1.496466293334961	0.02893966293334961
317	10.533333	2.8155478515625	1.250399353027344	0.2080541152954102	2.801432373046875	1.432326843261719	0.199896858215332	2.795679077148438	1.578150543212891	0.1968534088134766	2.825783325195313	1.798078979492188	0.209771369934082	2.805606567382813	1.762232452392578	0.2384905395507813	2.711498291015625	1.724098480224609	0.3415928802490235	2.790419189453125	1.488661972045898	0.4674297485351562	2.6241455078125	1.480093795776367	0.301199966430664	2.5685439453125	1.498836288452148	0.2376826477050781	2.625254272460937	1.540491546630859	0.253627700805664	2.644107055664063	1.534083389282227	0.1963621292114258	2.837825927734375	1.760932708740234	0.1778822174072266	2.872967651367187	1.731286010742187	0.05181530189514161	3.039660278320312	1.500575531005859	0.03660025215148926	2.820507690429688	1.450363220214844	-0.009042767524719237	2.768620971679688	1.438692016601562	0.004079746246337897
318	10.566667	2.81497998046875	1.199905906677246	0.2075664291381836	2.793175048828125	1.38007356262207	0.1959674682617187	2.7865927734375	1.525014770507812	0.1923365097045898	2.8210634765625	1.743292633056641	0.1980234146118164	2.80289697265625	1.708443908691406	0.2290774536132812	2.717519775390625	1.672559265136719	0.3405382995605469	2.819458984375	1.430784378051758	0.4318874206542969	2.6421513671875	1.427070648193359	0.2800584106445313	2.569642700195312	1.457629959106445	0.2402012176513672	2.645366577148438	1.466824295043945	0.2153290481567383	2.643158203125	1.489807144165039	0.2471293334960937	2.829726196289062	1.705683532714844	0.1660318298339844	2.860803833007813	1.677916564941406	0.03867488670349122	2.966762573242187	1.412954925537109	0.008804988384246825	2.734814046223959	1.431087626139323	-0.003990665435791016	2.667837890625	1.414666198730469	0.0108165397644043
319	10.6	2.819608642578125	1.161886436462402	0.2081740341186523	2.794781982421875	1.339851196289062	0.1949428787231445	2.786336059570313	1.483159240722656	0.1903340530395508	2.813648315429687	1.700711639404297	0.1983068771362305	2.79655126953125	1.665420745849609	0.2286158218383789	2.714606201171875	1.634173095703125	0.3424917449951172	2.802735229492188	1.379781127929688	0.4045791015625	2.624116821289062	1.368422760009766	0.2576817169189453	2.553646606445312	1.386765106201172	0.2270140075683594	2.629186889648437	1.432690338134766	0.2165561218261719	2.630573974609375	1.432256622314453	0.2354667739868164	2.823599365234375	1.663837158203125	0.1663084487915039	2.859296264648437	1.634736206054688	0.0416551628112793	2.980593994140625	1.383330352783203	-0.003300806045532227	2.74421875	1.380097045898438	-0.01621190452575683	2.68460986328125	1.389144180297851	0.01311579132080078
320	10.633333	2.820487670898438	1.140883491516113	0.2102267684936523	2.797475219726563	1.319361068725586	0.1990443572998047	2.790238037109375	1.462971618652344	0.1958297348022461	2.810911987304688	1.681251159667969	0.1973510055541992	2.794560424804687	1.646368194580078	0.2285815277099609	2.713082885742187	1.623851806640625	0.3453123626708984	2.790120483398438	1.36226725769043	0.3979685211181641	2.604049438476562	1.348432723999023	0.2576680603027344	2.536151611328125	1.391137359619141	0.2212528610229492	2.624443603515625	1.418116836547852	0.2272762985229492	2.63300341796875	1.424645553588867	0.2296887893676758	2.822306396484375	1.643814666748047	0.1665879974365234	2.8598349609375	1.618736785888672	0.04142095184326172	2.978966430664062	1.363986297607422	0.01094511270523071	2.744552124023437	1.372001068115234	-0.02656647491455078	2.682313232421875	1.365364273071289	-0.008782302856445313
321	10.666667	2.810458984375	1.14463639831543	0.2030494689941406	2.787468994140625	1.324709594726563	0.1917405395507812	2.781471069335938	1.469697494506836	0.1880971298217773	2.802889282226563	1.690114715576172	0.1890936279296875	2.7876435546875	1.654953887939453	0.2212453842163086	2.713621215820313	1.631060241699219	0.3441753540039063	2.806459350585937	1.374865203857422	0.4071548614501953	2.61252978515625	1.350718185424805	0.2750352783203125	2.544703247070312	1.394988998413086	0.2361012878417969	2.631919677734375	1.425588775634766	0.2400474548339844	2.634529907226562	1.43990837097168	0.2154402618408203	2.8129931640625	1.65224365234375	0.1575117111206055	2.84696240234375	1.622279632568359	0.03170267295837403	2.957881225585937	1.360086822509766	0.009223190784454346	2.726105834960937	1.392938858032227	-0.0257081184387207	2.658555297851563	1.368468307495117	-0.02649961799383163
322	10.7	2.796206298828125	1.17820482635498	0.1961787490844726	2.774142700195313	1.361562973022461	0.184297004699707	2.77047705078125	1.509277648925781	0.1804079895019531	2.80011083984375	1.732290100097656	0.1771311340332031	2.784163452148437	1.697671203613281	0.2107994918823242	2.714069946289063	1.672743041992188	0.339113037109375	2.829436401367188	1.420113204956055	0.4030370330810547	2.625598876953125	1.396186935424805	0.2791041564941406	2.556209106445313	1.449713516235351	0.2540858459472656	2.63769970703125	1.476812225341797	0.2469135284423828	2.638172729492188	1.480649230957031	0.2491721649169922	2.808246215820312	1.692960845947266	0.1454160766601563	2.840731201171875	1.658407470703125	0.01754606914520264	2.925015380859375	1.381765121459961	0.006173514842987061	2.684859130859375	1.397556289672852	-0.02512482070922852	2.593300048828125	1.417054489135742	-0.03808052825927735
323	10.733333	2.78246435546875	1.219885643005371	0.194275260925293	2.765353149414063	1.405614349365234	0.1850005264282227	2.762071166992188	1.554893157958984	0.1820993347167969	2.80040234375	1.779032379150391	0.1851272583007812	2.783224243164063	1.743691741943359	0.2182195587158203	2.713621826171875	1.713977203369141	0.3473392944335938	2.840273559570313	1.464919921875	0.4143049774169922	2.634679565429687	1.435016784667969	0.2897437744140625	2.573535278320312	1.497212554931641	0.248682357788086	2.6373154296875	1.51937954711914	0.2428912887573242	2.636123046875	1.521482223510742	0.23698046875	2.806910400390625	1.739949829101562	0.1518908843994141	2.836452758789062	1.699962036132812	0.02383524799346924	2.946182006835937	1.426691253662109	0.01919772291183472	2.7045400390625	1.429708587646485	-0.009860143661499024	2.6086708984375	1.446715881347656	-0.02127494180202484
324	10.766667	2.7856376953125	1.266496459960937	0.1958201141357422	2.775681396484375	1.454860549926758	0.1902465286254883	2.770376342773437	1.604887573242187	0.1880750427246094	2.80895947265625	1.830510223388672	0.1902519226074219	2.788029174804687	1.795385864257812	0.222135368347168	2.703923828125	1.759453887939453	0.3406204681396484	2.84510791015625	1.523901428222656	0.4303887786865235	2.65906689453125	1.481945785522461	0.2830124206542969	2.587184448242188	1.537285949707031	0.2430494689941406	2.620602783203125	1.570376617431641	0.2411275405883789	2.61926953125	1.558378021240234	0.2305208435058594	2.819030151367188	1.790740295410156	0.1587268676757813	2.8667978515625	1.753121337890625	0.03394932937622071	3.043219482421875	1.522300079345703	0.05991182518005371	2.824772827148438	1.485460494995117	-0.004055212020874024	2.771902465820313	1.437571594238281	-0.02271802043914795
325	10.8	2.77660009765625	1.304833404541016	0.1957852172851562	2.767545654296875	1.49427197265625	0.1898660278320313	2.763941528320312	1.645362060546875	0.1877943115234375	2.80430712890625	1.871473907470703	0.1943845825195313	2.782354370117187	1.835879913330078	0.2255151672363281	2.6913544921875	1.803119903564453	0.3415562896728516	2.818370727539063	1.558333160400391	0.4393699340820313	2.631893432617187	1.532481506347656	0.2846468505859375	2.558646850585937	1.591692749023438	0.2494322509765625	2.603005981445313	1.622938110351563	0.24699462890625	2.595740356445313	1.6076201171875	0.2365413589477539	2.81479931640625	1.831979339599609	0.1621904067993164	2.85415625	1.797580902099609	0.03329018402099609	3.038415771484375	1.569651153564453	0.05938318252563476	2.814911376953125	1.529171188354492	0.01198165827989578	2.757853271484375	1.482869323730469	-0.02647777223587036
326	10.833333	2.767613891601563	1.329511352539062	0.1942765808105469	2.760603515625	1.518611267089844	0.1874410858154297	2.754464599609375	1.669538848876953	0.1821187133789062	2.800718017578125	1.894608062744141	0.1961336135864258	2.7787177734375	1.858505493164063	0.2264496231079102	2.688546630859375	1.820013671875	0.3409846343994141	2.81421044921875	1.573966156005859	0.4357393493652344	2.623527465820312	1.559432495117188	0.283203872680664	2.55380126953125	1.61328076171875	0.2396109161376953	2.61407421875	1.646328063964844	0.2400553131103516	2.594569946289063	1.632106628417969	0.2556328964233399	2.809333984375	1.85587710571289	0.1622403793334961	2.845230224609375	1.820687805175781	0.03256940364837647	2.998460815429687	1.565519897460937	0.0575222225189209	2.764937377929687	1.539510101318359	0.01177371621131897	2.722543579101562	1.491113983154297	-0.001938326597213746
327	10.866667	2.769901733398437	1.35970344543457	0.195977668762207	2.763783935546875	1.546712799072266	0.1921887512207031	2.762492065429687	1.695886169433594	0.1913863830566406	2.805284790039063	1.918796325683594	0.2042935943603515	2.784348510742188	1.882918090820312	0.2346333923339844	2.694414916992188	1.844881072998047	0.347495849609375	2.79821533203125	1.590129669189453	0.4335384521484374	2.6117666015625	1.563222290039062	0.2819958190917969	2.548325073242188	1.621920623779297	0.2409940338134766	2.613827026367187	1.645020690917969	0.2511963806152344	2.560756469726563	1.642773376464844	0.2211242218017578	2.813976684570313	1.880585205078125	0.1707126846313476	2.842660278320313	1.848110931396484	0.03998883819580078	3.014483276367188	1.6127666015625	0.06000325775146484	2.774395385742188	1.593067199707031	0.02720333099365234	2.725422485351563	1.552595138549805	0.03623026275634766
328	10.9	2.768745849609375	1.366001647949219	0.1955026397705078	2.763706665039062	1.552648071289063	0.1928260498046875	2.763510131835937	1.701597991943359	0.1930805206298828	2.801734008789063	1.924974639892578	0.2025348587036133	2.78099267578125	1.889322692871094	0.2330715484619141	2.68634765625	1.849997985839844	0.3404455261230469	2.775674560546875	1.593961486816406	0.4388970336914063	2.602084228515625	1.564325958251953	0.2750776062011719	2.535219116210937	1.621814849853516	0.2331908493041992	2.608046264648437	1.63660595703125	0.2510047836303711	2.559383056640625	1.642409332275391	0.2405269546508789	2.8117236328125	1.886438995361328	0.169936408996582	2.8422021484375	1.853194946289062	0.04014084434509277	3.01132373046875	1.616298278808594	0.05857789039611817	2.772110107421875	1.594388031005859	0.02706554698944092	2.718165283203125	1.55076188659668	0.03960892677307129
329	10.933333	2.765264038085937	1.363910125732422	0.1938232574462891	2.759752807617188	1.549684478759766	0.1914496078491211	2.759338012695312	1.697974609375	0.1920941162109375	2.79703173828125	1.920277374267578	0.2020854034423828	2.77613232421875	1.884728942871094	0.2322323379516602	2.679487060546875	1.845873718261719	0.3372239990234375	2.764933227539062	1.59040087890625	0.4372674255371094	2.596039428710937	1.5571162109375	0.2709869079589844	2.528715942382813	1.613016387939453	0.227621208190918	2.604731323242188	1.622466613769531	0.2464226684570313	2.558292724609375	1.627675994873047	0.2502523651123047	2.807334350585938	1.881995422363281	0.1697120132446289	2.837543823242187	1.849926483154297	0.04039866065979004	3.00440576171875	1.61200439453125	0.04920922470092774	2.768072875976562	1.583185272216797	0.01813943386077881	2.714490966796875	1.540239532470703	0.03872081184387207
330	10.966667	2.763674926757813	1.352743682861328	0.1922608871459961	2.757282592773437	1.536252319335937	0.1899869384765625	2.758185546875	1.682682830810547	0.1920337448120117	2.793678344726563	1.902724578857422	0.2005854873657227	2.773620239257812	1.867579620361328	0.2307532424926758	2.67974462890625	1.83337710571289	0.3378249664306641	2.754445190429688	1.577455169677735	0.4331316375732422	2.583876586914062	1.543606689453125	0.2718668670654297	2.519637573242187	1.599957733154297	0.2272222747802735	2.60949658203125	1.605697906494141	0.2343778839111328	2.555690673828125	1.610895111083984	0.2586452407836914	2.803860595703125	1.864811706542969	0.1686376571655273	2.833619995117187	1.835493499755859	0.03999989891052246	2.988222412109375	1.59236767578125	0.04337698173522949	2.754649536132812	1.551717102050781	0.01220165729522705	2.707709106445312	1.517929428100586	0.03423724746704102
331	11	2.765731079101562	1.336299621582031	0.189883659362793	2.757017211914063	1.518999206542969	0.187715705871582	2.75931640625	1.664715911865234	0.1911876068115234	2.7953779296875	1.883540802001953	0.1991889343261719	2.775719604492187	1.848628082275391	0.2295320053100586	2.68287060546875	1.812024993896484	0.3359003295898437	2.750957275390625	1.554804962158203	0.4295139312744141	2.576510131835938	1.52424609375	0.2729473571777344	2.512272094726562	1.577582458496094	0.2314376525878906	2.588795654296875	1.576898742675781	0.2461792984008789	2.544865112304688	1.587830688476563	0.2399289855957031	2.804977661132813	1.845794647216797	0.1672168579101563	2.83061669921875	1.814340789794922	0.03916448593139649	2.97041845703125	1.562323181152344	0.03416053009033203	2.735678100585937	1.523508056640625	0.01011434409022331	2.688179809570313	1.495466720581055	0.02935614395141602
332	11.033333	2.775453979492188	1.286615982055664	0.1908746871948242	2.7552626953125	1.467092193603516	0.1828278503417969	2.754643432617187	1.612648651123047	0.1844857711791992	2.7896123046875	1.830555969238281	0.1917401580810547	2.76870556640625	1.795921661376953	0.2212723388671875	2.675503295898437	1.765007873535156	0.3276772918701172	2.748529296875	1.507707183837891	0.4123232421875	2.57844384765625	1.474701919555664	0.2544613342285156	2.503243530273437	1.519850982666016	0.2150697326660156	2.564467529296875	1.538384674072266	0.228917610168457	2.529926513671875	1.547283477783203	0.2259168395996094	2.800754028320313	1.792848693847656	0.1609120407104492	2.839613037109375	1.76347900390625	0.03581903839111328	2.982515502929687	1.517387664794922	0.02779938876628876	2.769636352539063	1.452904541015625	-0.02709651374816895	2.718295654296875	1.431360931396485	-0.001232583045959473
333	11.066667	2.781125854492188	1.246771438598633	0.1927392959594726	2.759559326171875	1.42539697265625	0.1850033721923828	2.760171264648438	1.569395324707031	0.188596565246582	2.790878051757812	1.785901947021484	0.1957728500366211	2.769768310546875	1.751423950195313	0.2245009002685547	2.675844604492188	1.722335327148438	0.3286528015136719	2.73563818359375	1.46716374206543	0.4198138885498047	2.573527954101563	1.435732482910156	0.2567039031982422	2.506853515625	1.4859638671875	0.2074961318969726	2.572240112304687	1.491043319702148	0.2156346817016601	2.533578857421875	1.505788955688476	0.2112667465209961	2.80358349609375	1.748540679931641	0.1658263702392578	2.849024047851563	1.719495971679687	0.04478217124938964	3.003098876953125	1.48804524230957	0.04607888793945313	2.786553100585937	1.4408837890625	-0.02113850784301758	2.746581787109375	1.408606567382813	-0.009395966053009033
334	11.1	2.775651245117188	1.201086006164551	0.187573616027832	2.754848754882812	1.380098937988281	0.1821562423706055	2.749588256835938	1.524456573486328	0.1830132675170899	2.772256713867187	1.742788757324219	0.1805468826293945	2.755467895507812	1.708646667480469	0.2124927673339844	2.6752431640625	1.680083923339844	0.3296713562011719	2.723973999023437	1.413616607666016	0.3944701385498047	2.538348510742187	1.39276091003418	0.2527122344970703	2.478720581054688	1.452063491821289	0.2151951599121094	2.557236694335938	1.459768341064453	0.2330358200073242	2.525906860351562	1.470151275634766	0.2126863098144531	2.783429809570312	1.704595275878906	0.1503978805541992	2.822996704101563	1.665013916015625	0.02945327758789062	2.907144165039062	1.393830139160156	0.005074786305427551	2.67341162109375	1.395695587158203	-0.02829120635986328	2.570823974609375	1.390990081787109	-0.02847340583801269
335	11.133333	2.786541015625	1.172489196777344	0.1933719406127929	2.76608935546875	1.350012939453125	0.1859912185668945	2.756765991210937	1.492927169799805	0.1834507675170898	2.775843994140625	1.710030517578125	0.1846284484863281	2.75878076171875	1.675434906005859	0.2153145217895508	2.674924194335937	1.646300659179687	0.3282312469482422	2.733411010742187	1.386040374755859	0.3975260467529297	2.555059936523437	1.358580596923828	0.250849609375	2.486265258789063	1.407484893798828	0.2152718887329101	2.562319580078125	1.424546447753906	0.227884521484375	2.53289697265625	1.437081344604492	0.21396826171875	2.788436279296875	1.672713043212891	0.1545822219848633	2.830738891601563	1.639262023925781	0.03402062225341797	2.935945922851563	1.378310913085937	0.003857943177223205	2.701049682617187	1.375984313964844	-0.02050216293334961	2.597297973632813	1.38550276184082	-0.02219827079772949
336	11.166667	2.793361083984375	1.156344757080078	0.1939696807861328	2.77107373046875	1.332840927124023	0.187153579711914	2.75909326171875	1.474790023803711	0.1845499114990234	2.774759887695312	1.690875549316406	0.1835037994384766	2.757575927734375	1.656566864013672	0.2140037460327149	2.670582641601563	1.630485443115234	0.3243154907226563	2.72414990234375	1.370417205810547	0.3924530487060547	2.550789184570313	1.340125732421875	0.2417544860839844	2.484197631835937	1.381333251953125	0.2008395767211914	2.5580087890625	1.401026733398437	0.2228768997192383	2.52756787109375	1.412995712280273	0.2030499801635742	2.788565185546875	1.653649078369141	0.1544175033569336	2.83462060546875	1.621751281738281	0.0357877254486084	2.933860961914062	1.361419219970703	0.000529363632202148	2.7012861328125	1.371013626098633	-0.03107170486450195	2.600585327148437	1.392577758789062	-0.03481987571716309
337	11.2	2.800432861328125	1.142451934814453	0.1955532989501953	2.771119506835937	1.318070129394531	0.1875430221557617	2.756228515625	1.460331771850586	0.1854484558105469	2.768938720703125	1.677321807861328	0.1829102020263672	2.752142211914062	1.642875885009766	0.2137886047363281	2.668432983398437	1.618907928466797	0.3279100799560547	2.731664672851562	1.359942962646485	0.3972404022216797	2.5551904296875	1.330534439086914	0.24874755859375	2.489861083984375	1.376424102783203	0.209464469909668	2.563927856445313	1.388831451416016	0.2321977767944336	2.535481201171875	1.39553791809082	0.213327522277832	2.783341674804688	1.639966186523437	0.1539435653686523	2.8324150390625	1.611105133056641	0.0350589714050293	2.929680419921875	1.349100173950195	-0.001169517517089845	2.695772338867187	1.352992599487305	-0.03118068122863769	2.597517578125	1.380930252075195	-0.04807045364379883
338	11.233333	2.805088500976562	1.141691459655762	0.1936600799560547	2.7740087890625	1.318212631225586	0.1860478210449219	2.7571533203125	1.461131149291992	0.1839872665405273	2.769842163085937	1.679410308837891	0.1834420547485351	2.75309912109375	1.644483673095703	0.2142411956787109	2.669890869140625	1.61950439453125	0.3295574340820312	2.7297119140625	1.35774821472168	0.3938769073486328	2.551126831054687	1.327434204101563	0.2460125274658203	2.48624951171875	1.374330963134766	0.2067432479858398	2.560688720703125	1.379849060058594	0.2297361373901367	2.532048461914062	1.392280670166016	0.2112593078613281	2.784213745117187	1.642098999023438	0.1538947067260742	2.832911499023437	1.613250854492188	0.03398629570007324	2.92914794921875	1.349140884399414	-0.000484884262084961	2.69419677734375	1.351392639160156	-0.0331909408569336	2.595882446289063	1.383337799072266	-0.04644479370117187
339	11.266667	2.804146484375	1.142358955383301	0.1921713943481445	2.773347045898437	1.319108932495117	0.1859265899658203	2.757631103515625	1.462308151245117	0.1854371032714844	2.768950439453125	1.680709350585937	0.1837797241210938	2.752735961914063	1.645833068847656	0.2149464721679687	2.6698447265625	1.621712432861328	0.33084375	2.730379150390625	1.360354415893555	0.3988837585449219	2.552989135742187	1.322837951660156	0.2503597717285156	2.489164794921875	1.369693634033203	0.2057483367919922	2.5646845703125	1.381146270751953	0.2287693862915039	2.535445556640625	1.390347396850586	0.2115685501098633	2.78325927734375	1.643324188232422	0.1542140579223633	2.83080712890625	1.613856597900391	0.03384060096740722	2.93204248046875	1.351428451538086	-0.0007935934066772461	2.696468872070312	1.353618087768555	-0.03046003150939941	2.598005126953125	1.383517074584961	-0.04765679168701172
340	11.3	2.803830200195312	1.142935943603516	0.1893365173339844	2.77229345703125	1.321094909667969	0.1830254364013672	2.753226684570312	1.465099105834961	0.1812462005615234	2.768469848632813	1.685389434814453	0.1840244064331055	2.751670043945313	1.649853973388672	0.2148028793334961	2.668227416992187	1.622750152587891	0.331076904296875	2.727330688476563	1.361329635620117	0.4109866180419922	2.551224975585938	1.320263153076172	0.2587644348144531	2.48941552734375	1.366973068237305	0.206487434387207	2.579275512695312	1.380512649536133	0.2183005828857422	2.544105834960938	1.391253128051758	0.2190369644165039	2.78208837890625	1.647984375	0.1533801574707031	2.828444946289062	1.618300445556641	0.03134864616394042	2.936991088867187	1.356583511352539	-0.004438292503356933	2.698983032226562	1.351458236694336	-0.02889387321472168	2.600365112304687	1.381093139648438	-0.05039597702026367
341	11.333333	2.800506103515625	1.145003562927246	0.1878919372558594	2.769377807617188	1.323213592529297	0.1814795379638672	2.749968627929688	1.467173568725586	0.1792982635498047	2.767191772460937	1.68745718383789	0.1825671920776367	2.750153076171875	1.651984588623047	0.2133106307983398	2.666716674804687	1.622803009033203	0.3290311279296875	2.72808935546875	1.363328811645508	0.4151971893310547	2.55476806640625	1.32049169921875	0.2602897033691406	2.492355102539062	1.36696875	0.2085493850708008	2.585861328125	1.376779983520508	0.2153468475341797	2.549407592773438	1.390541015625	0.2247690200805664	2.780398193359375	1.649972473144531	0.1517908020019531	2.825906127929688	1.619979827880859	0.02949268913269043	2.942133911132812	1.361969757080078	-0.001941283226013184	2.704281005859375	1.352340301513672	-0.02567353630065918	2.604854125976563	1.3755625	-0.04748331832885742
342	11.366667	2.809823120117187	1.170989181518555	0.1845871887207031	2.787507080078125	1.35439826965332	0.1807812042236328	2.76626318359375	1.500550994873047	0.1760525283813477	2.773593139648438	1.725303436279297	0.1804524002075195	2.757818237304687	1.688346435546875	0.2115014266967774	2.678135498046875	1.647884368896484	0.329682632446289	2.721480590820312	1.375632476806641	0.4046171112060547	2.5486826171875	1.333060470581055	0.2430537719726563	2.510802001953125	1.375209487915039	0.1726918182373047	2.610646728515625	1.383532699584961	0.1989382934570312	2.621787109375	1.402427047729492	0.204862678527832	2.788842041015625	1.687904907226562	0.1490177612304688	2.836748901367187	1.649916687011719	0.02720336532592773	2.954593017578125	1.386835784912109	-0.001054251670837402	2.715253784179688	1.36670832824707	-0.02261026000976563	2.615287353515625	1.379940368652344	-0.04222455406188965
343	11.4	2.808200073242188	1.187804748535156	0.181829475402832	2.78705126953125	1.371908630371094	0.1789658203125	2.7575498046875	1.516842590332031	0.1705581359863281	2.77589404296875	1.741532501220703	0.181258415222168	2.758846069335938	1.704342346191406	0.2116287384033203	2.685600341796875	1.662001403808594	0.3338471984863282	2.720797729492188	1.38603694152832	0.4038960418701172	2.543240966796875	1.347459579467774	0.2462612609863281	2.517958374023437	1.394309616088867	0.1714090347290039	2.612782836914063	1.401174728393555	0.1995094375610352	2.620196655273437	1.413637405395508	0.1743124084472656	2.788794189453125	1.704265655517578	0.148386474609375	2.837446899414063	1.666406433105469	0.0263815860748291	2.923930053710937	1.392409637451172	-0.005023476123809815	2.681984375	1.370239547729492	-0.02648844146728516	2.581437744140625	1.405079299926758	-0.02910969924926758
344	11.433333	2.809470825195312	1.195178894042969	0.1804325637817383	2.7873984375	1.378616302490234	0.1793291244506836	2.758384643554687	1.523102935791016	0.1724316482543945	2.774771606445313	1.747102294921875	0.1834244918823242	2.757279418945313	1.709923583984375	0.2132731018066406	2.68419873046875	1.669470947265625	0.3354089508056641	2.710929809570312	1.395611175537109	0.4149425659179687	2.541276489257813	1.371212768554687	0.2467607116699219	2.535489624023437	1.403784317016602	0.1574912109375	2.636090454101563	1.403746398925781	0.171224967956543	2.637192626953125	1.443881240844727	0.1970129013061523	2.788730102539063	1.710066680908203	0.1510229721069336	2.83826611328125	1.674391510009765	0.02913902854919434	2.973385009765625	1.418396545410156	-0.002601551532745361	2.733420776367188	1.387361831665039	-0.01872456550598144	2.631760131835938	1.397581893920898	-0.02805753993988037
345	11.466667	2.810810180664062	1.200048187255859	0.1817877502441406	2.788397705078125	1.383383682250976	0.1805028762817383	2.7600712890625	1.528039245605469	0.1740296783447265	2.775259643554688	1.751914276123047	0.1871479415893555	2.758062744140625	1.714357849121094	0.2166730346679688	2.686857055664063	1.673294677734375	0.3394835510253906	2.713048828125	1.398753082275391	0.4162850341796875	2.540215087890625	1.376866073608398	0.2508592758178711	2.53191552734375	1.412498184204102	0.1619226531982422	2.632295166015625	1.413388748168945	0.1746792182922363	2.6298173828125	1.446202682495117	0.1961242904663086	2.789322143554688	1.715297271728516	0.1543592834472656	2.836936157226563	1.683641235351562	0.03074713516235351	2.975717529296875	1.428516693115234	0.006146347582340241	2.740007690429688	1.380764312744141	-0.01470075798034668	2.6392001953125	1.392289489746094	-0.0221618480682373
346	11.5	2.804931884765625	1.211956016540527	0.1763630065917969	2.784230224609375	1.395075256347656	0.1755185470581055	2.755138793945313	1.539206909179688	0.1682135162353516	2.773241088867187	1.762107940673828	0.1860265350341797	2.754919555664062	1.7243076171875	0.2143608779907227	2.681838500976562	1.681229431152344	0.334775390625	2.703382690429688	1.41005029296875	0.4212138366699218	2.536138305664062	1.374803741455078	0.2530497741699219	2.533344848632813	1.400390975952148	0.1583053741455078	2.625496948242187	1.395960739135742	0.1782692451477051	2.607516357421875	1.427490509033203	0.1819225616455078	2.78743505859375	1.726007354736328	0.1529104461669922	2.8388662109375	1.696081695556641	0.03078389739990234	2.965952270507812	1.436994476318359	-0.005617990970611573	2.729518432617188	1.3982255859375	-0.02911723518371582	2.630740356445313	1.404580520629883	-0.02803959941864013
347	11.533333	2.806807006835938	1.214782165527344	0.1762278060913086	2.785560424804688	1.397457229614258	0.1754078140258789	2.7577666015625	1.54162158203125	0.1688408279418945	2.774498168945312	1.764106475830078	0.1876036911010742	2.756277954101563	1.726163787841797	0.2155920104980469	2.683297973632812	1.681882385253906	0.3350064544677734	2.6974052734375	1.410198394775391	0.4175888214111328	2.531241943359375	1.345775726318359	0.2583045196533204	2.5295927734375	1.387867691040039	0.1689600601196289	2.624136840820313	1.371430313110352	0.186373664855957	2.59373046875	1.407069183349609	0.1994382095336914	2.789033447265625	1.728290924072266	0.1545263061523438	2.8442998046875	1.701585174560547	0.03386587905883789	2.969929077148437	1.444210815429687	-0.01412137794494629	2.73459375	1.390308349609375	-0.02260355567932129	2.640848510742187	1.367645385742188	-0.01836822801828384
348	11.566667	2.810769165039062	1.220669967651367	0.1755850982666016	2.787658935546875	1.403403213500976	0.1736184158325195	2.759606811523438	1.547776458740235	0.1667831039428711	2.781478759765625	1.769783599853516	0.1898172454833985	2.762368408203125	1.731669860839844	0.2171278228759765	2.693151000976563	1.686016693115234	0.3388463745117187	2.688580688476562	1.409552200317383	0.40990234375	2.526821411132813	1.327314727783203	0.2540415802001953	2.513356323242188	1.336920166015625	0.1584622268676758	2.60548828125	1.338594680786133	0.1850688400268555	2.624224243164063	1.351809326171875	0.1902915802001953	2.79520263671875	1.734232391357422	0.156002082824707	2.8519775390625	1.705861206054687	0.03617438125610352	2.95798974609375	1.441013336181641	-0.02044590473175049	2.725528198242188	1.372411178588867	-0.02663517189025879	2.621675415039062	1.367231903076172	-0.01830846166610718
349	11.6	2.81551220703125	1.227372817993164	0.1736601181030273	2.79111962890625	1.410237289428711	0.1712715301513672	2.762644409179687	1.554752777099609	0.1637324676513672	2.787707153320313	1.7762099609375	0.1916919403076172	2.766325073242188	1.737995422363281	0.217267936706543	2.694258666992187	1.687970947265625	0.3353059692382813	2.682052856445313	1.408005279541016	0.3931602478027344	2.527994018554687	1.311257293701172	0.2365725402832031	2.510347045898437	1.300949584960938	0.1461539154052734	2.608376098632813	1.316898574829102	0.1803455047607422	2.621975830078125	1.371994964599609	0.1537196731567383	2.80257763671875	1.740882934570312	0.1580795135498047	2.864876708984375	1.708985015869141	0.04192697525024414	2.950077270507812	1.438186996459961	-0.02114333534240723	2.73589599609375	1.34334428914388	-0.07191733805338542	2.647374145507812	1.327395614624024	-0.03010657119750976
350	11.633333	2.815693115234375	1.226210014343262	0.1709403457641602	2.788933715820312	1.407699157714844	0.1666813049316406	2.76659423828125	1.552625518798828	0.1624875717163086	2.788893920898437	1.773162170410156	0.1906222534179687	2.769043823242188	1.734771087646484	0.2165845565795899	2.700914916992188	1.68839291381836	0.3380333557128906	2.679586303710938	1.407538467407226	0.3745200805664063	2.523033325195312	1.29511247253418	0.2340736694335938	2.516645385742188	1.237545684814453	0.1634468078613281	2.599558715820312	1.260609741210938	0.1993720779418945	2.632711669921875	1.247863708496094	0.1926815414428711	2.803183227539062	1.738343933105469	0.1565008239746094	2.86029638671875	1.712943298339844	0.03688411140441895	2.926557250976562	1.438425109863281	-0.02532127094268799	2.718742797851562	1.326284408569336	-0.07573688507080079	2.630041748046875	1.31697981262207	-0.02084132385253906
351	11.666667	2.815045776367187	1.219828460693359	0.1690333023071289	2.793411743164063	1.40060595703125	0.1675262222290039	2.776568603515625	1.545074951171875	0.166587516784668	2.790212036132813	1.764971923828125	0.1904035110473633	2.772256958007812	1.726620056152344	0.2170340423583984	2.702596801757812	1.681929962158203	0.3368815765380859	2.675102905273437	1.402229293823242	0.3591605987548828	2.531296630859375	1.265971115112305	0.2305264358520508	2.526103393554687	1.185230918884277	0.1894347991943359	2.6249755859375	1.168852920532227	0.2108585357666016	2.63306396484375	1.199358879089356	0.2159361267089844	2.80547412109375	1.730421905517578	0.1570213928222656	2.858203857421875	1.708861572265625	0.03586715316772461	2.913375732421875	1.436561798095703	-0.03791375732421875	2.711177856445313	1.316329940795899	-0.07967564392089843	2.639482299804687	1.260720520019531	-0.02845328330993652
352	11.7	2.8095712890625	1.22169841003418	0.1670093383789062	2.788795532226563	1.402682342529297	0.1659759521484375	2.772963012695313	1.5473857421875	0.1657239074707031	2.790258911132812	1.767239501953125	0.1888118515014648	2.772546264648438	1.729131927490234	0.2160236358642578	2.702298828125	1.682938598632812	0.335262222290039	2.6710126953125	1.402539108276367	0.3443369140625	2.533126098632812	1.238332946777344	0.2437907333374024	2.530871459960937	1.149945983886719	0.2312932815551758	2.60450927734375	1.076076389312744	0.2112879409790039	2.602893188476562	1.127163139343262	0.2259476013183594	2.804101196289063	1.732436187744141	0.1550377655029297	2.853640625	1.706934997558594	0.03293894958496094	2.889667846679687	1.430705276489258	-0.03836355876922608	2.710401245117187	1.273486465454102	-0.06383230590820313	2.659031372070312	1.194325744628906	-0.02306696510314941
353	11.733333	2.802483642578125	1.220754112243652	0.166955451965332	2.785540405273438	1.401744247436524	0.1690936508178711	2.772220458984375	1.546462524414062	0.1710439834594726	2.789705200195312	1.765978515625	0.1928834838867187	2.772216186523437	1.728085571289062	0.2203460311889648	2.69659912109375	1.680882446289063	0.33529541015625	2.659473266601562	1.401787307739258	0.3298779144287109	2.5493837890625	1.207576751708984	0.2522055358886719	2.528714599609375	1.118668018341064	0.2584752807617188	2.6033271484375	1.044259349822998	0.2397343673706055	2.551447021484375	1.074451221466064	0.2379514846801758	2.80326513671875	1.731077117919922	0.159257453918457	2.846973876953125	1.705688018798828	0.03528950881958008	2.876919189453125	1.429158111572266	-0.03554287528991699	2.725464477539063	1.248746994018555	-0.07775157928466797	2.68478125	1.162677345275879	-0.03411188507080078
354	11.766667	2.803483276367188	1.219837287902832	0.1676599655151367	2.786238525390625	1.400575897216797	0.1698026885986328	2.772404174804687	1.545075592041016	0.1716463699340821	2.791694458007813	1.764327423095703	0.1912287216186523	2.7740283203125	1.72689501953125	0.219070198059082	2.698217895507812	1.682031311035156	0.3345452880859375	2.661064331054687	1.403264724731445	0.3269636535644531	2.564644165039063	1.197985122680664	0.2618936157226562	2.562269775390625	1.106176967620849	0.2794345703125	2.618648193359375	1.019625541687012	0.262300308227539	2.585364501953125	1.068568130493164	0.2722570953369141	2.804832763671875	1.729047485351562	0.157964241027832	2.846524291992187	1.702894775390625	0.03355781745910645	2.867242797851563	1.424697601318359	-0.03191402339935303	2.742074340820313	1.228761276245117	-0.08730965423583985	2.720827880859375	1.127984649658203	-0.06502164077758789
355	11.8	2.8083125	1.218309791564941	0.1684429092407226	2.786432739257813	1.398572235107422	0.1678987350463867	2.76953369140625	1.542779418945313	0.1677346496582031	2.790396728515625	1.761987274169922	0.1869995956420898	2.77292822265625	1.72465414428711	0.2151285934448242	2.703805419921875	1.68109375	0.335349609375	2.66969580078125	1.40194107055664	0.3259177398681641	2.578452270507812	1.191276992797851	0.2710516204833985	2.57832177734375	1.102843524932861	0.3019358367919922	2.645782836914062	1.019200212478638	0.2855172424316406	2.625064575195313	1.061943153381348	0.2859226531982422	2.802833129882813	1.726612609863281	0.1535246963500976	2.846480224609375	1.6972978515625	0.03052491283416748	2.853493041992188	1.417310195922852	-0.02977106380462646	2.75471240234375	1.209465888977051	-0.09421545028686523	2.765139526367188	1.105118991851807	-0.08716377258300781
356	11.833333	2.808006103515625	1.217156387329102	0.1668523025512695	2.786148681640625	1.397430404663086	0.1665129547119141	2.770971069335937	1.54182553100586	0.1673109283447266	2.790761962890625	1.761180145263672	0.1860613708496094	2.773332275390625	1.723850402832031	0.214202507019043	2.704515625	1.6801943359375	0.3345878295898437	2.679832275390625	1.39992658996582	0.3320191497802735	2.593968017578125	1.186485054016113	0.2786340789794922	2.615068969726563	1.093636966705322	0.2974432220458985	2.673418701171875	1.001980989456177	0.2860983428955078	2.662974975585938	1.065133171081543	0.2732327728271484	2.803509521484375	1.725764373779297	0.152753288269043	2.848052368164063	1.696946960449219	0.02995023727416992	2.864823974609375	1.416604873657227	-0.02655594921112061	2.775127197265625	1.203912254333496	-0.08901196670532227	2.800490600585937	1.101673347473144	-0.09587140274047851
357	11.866667	2.808783569335938	1.218305290222168	0.1652708206176758	2.784130126953125	1.398607803344726	0.1639833526611328	2.768812744140625	1.543301818847656	0.1650128784179687	2.789174926757813	1.763032684326172	0.1837926940917969	2.771682250976562	1.7256767578125	0.2120156631469727	2.706509033203125	1.681771789550781	0.3346797332763672	2.700697509765625	1.400176986694336	0.3437370452880859	2.612662719726562	1.186694869995117	0.2920995025634766	2.622002685546875	1.089285461425781	0.3002391357421875	2.67746826171875	0.996611067533493	0.2833594818115235	2.666614624023437	1.054872493743896	0.2714237213134766	2.801801391601562	1.727514007568359	0.1503912734985351	2.847713623046875	1.696673065185547	0.02841904544830322	2.877816284179687	1.416517913818359	-0.02621838474273682	2.799752075195312	1.199809768676758	-0.09197219085693359	2.825947143554687	1.097858039855957	-0.09903237915039062
358	11.9	2.807766479492187	1.218187072753906	0.1641069564819336	2.782887573242188	1.398765670776367	0.160855354309082	2.768271728515625	1.543799774169922	0.1608151245117188	2.788344970703125	1.763925933837891	0.1799236831665039	2.770565063476562	1.72649560546875	0.2079785232543945	2.705670654296875	1.681412261962891	0.3304811706542969	2.72328125	1.400636535644531	0.3521171417236328	2.63550146484375	1.187955413818359	0.2954685516357422	2.63711767578125	1.089559516906738	0.2965579986572265	2.679750122070312	0.993230975151062	0.274174789428711	2.674591674804688	1.053401016235352	0.2586082229614258	2.801345581054687	1.728351745605469	0.1466018829345703	2.850153686523438	1.696747283935547	0.02569863891601562	2.900321899414062	1.417564270019531	-0.02140635871887207	2.82004345703125	1.201071464538574	-0.08685451889038086	2.839190063476562	1.097755207061768	-0.09985111236572265
359	11.933333	2.807454467773438	1.22141145324707	0.164967414855957	2.783407104492188	1.402271163940429	0.1611626281738281	2.769757934570312	1.54754638671875	0.1608145217895508	2.793174682617187	1.767825286865234	0.1769741668701172	2.774714233398438	1.730994323730469	0.2055274429321289	2.7067216796875	1.690593933105469	0.3283981170654297	2.73864453125	1.412342102050781	0.3661632385253906	2.653227172851563	1.197104141235352	0.3145001983642578	2.650223388671875	1.099359909057617	0.3109591522216797	2.674523193359375	0.9988847260475159	0.2756356506347656	2.666662109375	1.06371089553833	0.2623486557006836	2.805746459960937	1.7315869140625	0.1441393356323242	2.855225952148437	1.697804473876953	0.02381715583801269	2.917369506835938	1.420321548461914	-0.02086989688873291	2.839498657226563	1.202489295959473	-0.08584198379516603	2.856036865234375	1.098749923706055	-0.09943311691284179
360	11.966667	2.808737182617187	1.220574363708496	0.1650777053833008	2.784662963867188	1.401284423828125	0.1604579086303711	2.770925903320313	1.546446166992188	0.1594250564575195	2.791088989257813	1.766969818115234	0.1744672164916992	2.773628051757813	1.729994262695312	0.2033698501586914	2.710085693359375	1.687519104003906	0.3276973266601563	2.749042114257812	1.411522338867188	0.3730509948730469	2.662214721679688	1.195949882507324	0.326827651977539	2.6551201171875	1.098091869354248	0.3248752593994141	2.67038134765625	0.9977019990086555	0.2826626739501953	2.670307495117187	1.064045074462891	0.2686855010986328	2.803752685546875	1.730828247070312	0.1416263427734375	2.85349658203125	1.697097229003906	0.02152573490142822	2.937443969726563	1.424897537231445	-0.01798738861083984	2.861046752929687	1.205874847412109	-0.08006921768188477	2.854185180664063	1.100826820373535	-0.09048500442504884
361	12	2.811704956054688	1.221098411560058	0.1655744171142578	2.78785302734375	1.40184358215332	0.1605628509521485	2.773707153320313	1.546964874267578	0.1589944763183594	2.7938369140625	1.7675498046875	0.1730262680053711	2.776142578125	1.730730255126953	0.2019936370849609	2.710540161132812	1.688647277832031	0.3254716796875	2.752719360351563	1.4138505859375	0.3755638580322266	2.668365600585938	1.19719792175293	0.3296802215576172	2.675209350585938	1.101372730255127	0.32182470703125	2.688580810546875	1.002045466423035	0.2766697692871094	2.680660278320312	1.070042373657227	0.2666228942871094	2.806737426757812	1.731236450195312	0.1404698867797852	2.8572021484375	1.696196319580078	0.02098269176483154	2.945975708007812	1.425672760009766	-0.01817483806610107	2.872179443359375	1.205440299987793	-0.07910373306274414	2.865353881835937	1.100620746612549	-0.09067390060424804
362	12.033333	2.809644897460937	1.222229507446289	0.162500862121582	2.788054931640625	1.403465255737305	0.1572665710449219	2.774367309570312	1.548805786132813	0.1547795715332031	2.793865478515625	1.769677124023437	0.1692501831054687	2.77637353515625	1.732703643798828	0.1982335205078125	2.712208251953125	1.68696728515625	0.321239028930664	2.74981396484375	1.414744705200195	0.3880030212402344	2.663043212890625	1.196171524047851	0.3567708740234375	2.68625927734375	1.121430744171143	0.3557224731445312	2.659783813476563	1.041896312713623	0.2860521621704102	2.660660888671875	1.093425411224365	0.2787518005371094	2.806779296875	1.733425567626953	0.1365265197753906	2.857795776367188	1.694809112548828	0.01814422798156738	2.965551635742187	1.430310348510742	-0.01927164840698242	2.883420043945312	1.210103729248047	-0.0699168472290039	2.876708740234375	1.105251480102539	-0.08384182357788086
363	12.066667	2.809455078125	1.225170181274414	0.1634501113891602	2.788505859375	1.406690017700195	0.1579619522094727	2.773582275390625	1.552046051025391	0.1544496154785156	2.794419799804688	1.773029174804687	0.1693541259765625	2.776732421875	1.736043426513672	0.1983180313110351	2.714030029296875	1.687951141357422	0.3213610076904297	2.746392822265625	1.41586686706543	0.3925691680908203	2.656716430664062	1.198047737121582	0.3625944366455078	2.691293212890625	1.120711219787597	0.3773550109863281	2.64973828125	1.046249746322632	0.3067717895507812	2.662062255859375	1.089610229492187	0.2891375274658203	2.807088256835938	1.736739868164062	0.1365048065185547	2.858093017578125	1.697071228027344	0.01827868366241455	2.97331494140625	1.435663955688477	-0.01792695999145508	2.88635400390625	1.217192001342773	-0.06868217849731445	2.878351440429688	1.112087066650391	-0.08068261337280273
364	12.1	2.81129345703125	1.224178825378418	0.1635566864013672	2.791635498046875	1.405767593383789	0.1586240692138672	2.776783081054687	1.551045806884766	0.1550902099609375	2.79727001953125	1.771997009277344	0.1687387390136719	2.77958935546875	1.735174713134766	0.1978805236816406	2.71697998046875	1.686076049804687	0.3206964111328125	2.751932250976563	1.417883270263672	0.4033720855712891	2.663394165039063	1.199890090942383	0.3707279815673828	2.645219360351563	1.106562362670898	0.3811543426513672	2.638744262695313	1.044574457168579	0.2968223571777344	2.653714965820313	1.085180198669434	0.3011589813232421	2.8100458984375	1.7355634765625	0.136131088256836	2.863523071289062	1.695517822265625	0.01916705703735352	2.986738159179688	1.438852874755859	-0.02268206214904785	2.89402197265625	1.222392776489258	-0.07042665100097656	2.884768676757813	1.117446090698242	-0.07369329071044922
365	12.133333	2.815400390625	1.222338684082031	0.1650873641967773	2.795262939453125	1.402924758911133	0.1604343490600586	2.78339013671875	1.547743927001953	0.1587880020141602	2.7981435546875	1.768060791015625	0.1701952362060547	2.781419921875	1.731284271240234	0.1995192565917969	2.71893505859375	1.681071502685547	0.3209860534667969	2.73731494140625	1.421167755126953	0.4270012817382812	2.649820678710937	1.205777946472168	0.3846096496582031	2.64148486328125	1.108794944763184	0.3761329193115234	2.645638793945313	1.035574590682983	0.2971991271972656	2.655562133789063	1.085857067108154	0.3224302978515625	2.811850219726563	1.731849884033203	0.1381478424072266	2.864217163085938	1.696388336181641	0.02001953792572022	3.013334228515625	1.458748809814453	-0.03886310195922851	2.899376586914062	1.253028839111328	-0.0819044189453125	2.868735473632813	1.153558723449707	-0.06471391487121582
366	12.166667	2.81831787109375	1.222518089294434	0.1649800415039062	2.798534912109375	1.403381134033203	0.1607978286743164	2.7870380859375	1.548420166015625	0.1595863037109375	2.802548095703125	1.768988739013672	0.1699475936889648	2.78543017578125	1.732378967285156	0.1993482055664063	2.721844116210938	1.685492797851563	0.3216592254638672	2.731241088867187	1.430646957397461	0.4402652893066407	2.635880126953125	1.220299186706543	0.3894546203613282	2.624723754882813	1.124224925994873	0.3871758422851562	2.641614990234375	1.05888106918335	0.3020013122558594	2.6563505859375	1.101089237213135	0.3302445983886719	2.81639111328125	1.732525573730469	0.1381865615844727	2.8717958984375	1.697332977294922	0.02118327617645264	3.02250634765625	1.463123672485351	-0.04701958084106445	2.90299951171875	1.259584426879883	-0.08694779205322266	2.87011376953125	1.165308464050293	-0.05385815811157227
367	12.2	2.816802612304687	1.222657180786133	0.16406982421875	2.795702026367187	1.403482360839844	0.1602604217529297	2.785195190429687	1.548648559570313	0.1606688766479492	2.799951904296875	1.769454315185547	0.1697841186523437	2.782141479492187	1.732985931396484	0.1989849548339844	2.715609130859375	1.691160552978516	0.3215100402832031	2.704213745117188	1.449236083984375	0.4653768310546875	2.589787719726563	1.25084300994873	0.4058677062988281	2.612455932617188	1.164392768859863	0.4192559661865234	2.629711669921875	1.112408645629883	0.3325801849365234	2.636339477539063	1.145924865722656	0.3402344360351562	2.814706909179687	1.732783020019531	0.1386841888427734	2.874018798828125	1.695238403320313	0.02435083103179932	3.033980590820312	1.47121403503418	-0.05627549934387206	2.902543579101562	1.275084365844727	-0.0954485092163086	2.859878173828125	1.187521331787109	-0.0589962158203125
368	12.233333	2.817228759765625	1.222785469055176	0.1670417404174805	2.796238525390625	1.403890502929688	0.1623533706665039	2.784687255859375	1.549193786621094	0.1614264221191406	2.801609497070313	1.7701552734375	0.1696776275634766	2.783505737304687	1.733900970458985	0.1991303939819336	2.715655395507812	1.69471142578125	0.3222326812744141	2.693240356445313	1.465679534912109	0.4855728149414062	2.570728393554687	1.277157348632812	0.4102372741699218	2.619112426757813	1.199253776550293	0.4264027404785157	2.638275634765625	1.152394912719727	0.3610323638916015	2.637080810546875	1.177570915222168	0.3525577087402344	2.815946411132813	1.733205261230469	0.1386087799072266	2.87588134765625	1.696159423828125	0.02423212432861328	3.040046630859375	1.480722579956055	-0.07220978927612305	2.898590209960938	1.289741760253906	-0.1048589973449707	2.849008544921875	1.211685569763184	-0.05648393249511718
369	12.266667	2.81817919921875	1.231784378051758	0.1672146224975586	2.796678588867187	1.413074920654297	0.1618088531494141	2.788171875	1.558868560791016	0.1618302612304687	2.80303662109375	1.780409515380859	0.1689697723388672	2.784979614257812	1.74411361694336	0.1985089492797852	2.715664672851562	1.708656372070313	0.3220797119140625	2.682557861328125	1.487034393310547	0.4939967346191406	2.569571899414063	1.298224884033203	0.4057800140380859	2.616339721679688	1.221056816101074	0.4150090484619141	2.643356323242188	1.184479598999023	0.3599659118652344	2.6526611328125	1.22274382019043	0.3515646057128906	2.818001953125	1.743331848144531	0.1382003784179688	2.87944775390625	1.707895660400391	0.02385146141052246	3.049578735351562	1.498499038696289	-0.07639076232910155	2.901882202148437	1.312534225463867	-0.1095044059753418	2.854796752929688	1.24927946472168	-0.04205891132354736
370	12.3	2.8168544921875	1.230885299682617	0.1669744033813477	2.795866333007813	1.412410003662109	0.1614361953735352	2.78839111328125	1.558404968261719	0.1615927429199219	2.806893310546875	1.779923126220703	0.1692065277099609	2.788708374023438	1.743793792724609	0.1989643096923828	2.72053125	1.713776428222656	0.3248257598876953	2.676070678710937	1.513311782836914	0.5196698913574219	2.564682495117188	1.332151245117188	0.4135585174560547	2.61216748046875	1.256390762329102	0.4121993865966797	2.632592041015625	1.231659164428711	0.3614315185546875	2.644375366210937	1.261966537475586	0.3471845397949219	2.820802612304687	1.742654418945312	0.1380336685180664	2.880284545898437	1.709740814208984	0.02167685222625732	3.059274047851563	1.517276473999023	-0.09631573867797852	2.888752563476563	1.349355209350586	-0.1160300445556641	2.845652099609375	1.294074371337891	-0.0390340929031372
371	12.333333	2.81479345703125	1.231291862487793	0.1656720962524414	2.792854736328125	1.413070907592773	0.1599545516967773	2.786238525390625	1.559397216796875	0.1605328063964844	2.80745263671875	1.781123107910156	0.1687398300170898	2.78920751953125	1.745034790039063	0.1986933135986328	2.719090087890625	1.717383636474609	0.3244972839355469	2.677070190429688	1.535395080566406	0.5368764648437501	2.57139892578125	1.360820831298828	0.415149658203125	2.620531005859375	1.285191680908203	0.4125809020996094	2.643698120117188	1.270532958984375	0.36549951171875	2.654106079101562	1.295437774658203	0.3470997772216797	2.820544189453125	1.743720275878906	0.1371522521972656	2.878324584960938	1.710255889892578	0.019826904296875	3.057180419921875	1.527059234619141	-0.1136889572143555	2.875546020507812	1.369536911010742	-0.1082942123413086	2.7973759765625	1.335325469970703	-0.05911894989013672
372	12.366667	2.812552612304688	1.23436693572998	0.165826774597168	2.790409301757812	1.416946380615234	0.1594320297241211	2.783264892578125	1.563955078125	0.1591927108764649	2.809759887695312	1.786237548828125	0.1660161361694336	2.790728271484375	1.750583770751953	0.1964150161743164	2.719980712890625	1.727581634521484	0.3236853637695313	2.664568969726562	1.560854217529297	0.5473717651367187	2.576763549804688	1.379488250732422	0.4190756072998046	2.635438110351562	1.313073165893555	0.4114647216796875	2.6528056640625	1.29029963684082	0.3642247161865234	2.664506958007812	1.320411849975586	0.3507327880859375	2.82190087890625	1.748178619384765	0.1344388122558594	2.882444213867188	1.713544769287109	0.0180790548324585	3.057647338867187	1.530964477539063	-0.1238979187011719	2.868575439453125	1.383295303344727	-0.1000348243713379	2.799690551757813	1.34239436340332	-0.04768966674804688
373	12.4	2.80947705078125	1.231089424133301	0.1660882263183594	2.788586059570313	1.413951583862305	0.1599312057495117	2.781717163085938	1.561052307128906	0.1597078399658203	2.808555419921875	1.7834345703125	0.166370246887207	2.7891767578125	1.747848175048828	0.1966697769165039	2.717203735351562	1.725119354248047	0.32331298828125	2.663445922851563	1.57201400756836	0.5568303833007813	2.580896118164063	1.394546737670898	0.419559814453125	2.641938720703125	1.332029891967773	0.4034456024169922	2.659805908203125	1.307216415405273	0.3525990142822266	2.666527465820312	1.342947265625	0.3366393432617187	2.82092041015625	1.745273590087891	0.1349633102416992	2.88443115234375	1.712385345458984	0.01961853218078613	3.063150756835937	1.542230529785156	-0.1337331695556641	2.873200073242188	1.396889251708984	-0.1052934417724609	2.802286499023437	1.362914505004883	-0.04140688514709473
374	12.433333	2.806482177734375	1.231066833496094	0.1684187164306641	2.7849814453125	1.414181793212891	0.1614914474487305	2.778608764648437	1.561587432861328	0.1612789916992187	2.804540161132813	1.784472778320312	0.1691416244506836	2.784999755859375	1.748594390869141	0.1991531600952148	2.711742431640625	1.725029052734375	0.3251030883789062	2.660050415039063	1.581397827148438	0.5663496704101563	2.604238525390625	1.406379531860352	0.413441146850586	2.680122924804688	1.361834564208984	0.3857134857177734	2.6811552734375	1.34173664855957	0.3182230377197266	2.695089721679687	1.373003890991211	0.32622509765625	2.817360107421875	1.746439849853516	0.1376429595947266	2.882313110351562	1.71722543334961	0.02174268436431885	3.071832275390625	1.553722534179687	-0.1270713500976562	2.883799438476562	1.407769287109375	-0.09167186737060547	2.81119873046875	1.36796533203125	-0.03371474266052246
375	12.466667	2.805910888671875	1.23059252166748	0.171621223449707	2.783170043945312	1.413453964233399	0.1632964096069336	2.778954467773437	1.560868713378906	0.1635613403320312	2.804224731445313	1.783809478759766	0.1702273712158203	2.785227172851562	1.748010498046875	0.2006502380371094	2.713538208007813	1.728060821533203	0.3282250366210938	2.667857788085938	1.586082580566406	0.571515625	2.6057333984375	1.419339691162109	0.4106844482421875	2.6684404296875	1.364542495727539	0.3572709808349609	2.701354614257812	1.360511291503906	0.2655498962402344	2.692053100585937	1.386384582519531	0.3060514068603516	2.816737182617188	1.745689483642578	0.1386882171630859	2.878973266601562	1.716686920166016	0.02130833244323731	3.077300659179688	1.559938842773438	-0.1231949958801269	2.888842895507813	1.413507141113281	-0.08315288543701171	2.818748413085937	1.378468597412109	-0.0143932991027832
376	12.5	2.8065234375	1.229864624023437	0.1682744140625	2.784403686523437	1.412345581054687	0.1602592544555664	2.783069213867187	1.559409210205078	0.1623723983764648	2.805904418945313	1.782056640625	0.1675515670776367	2.78669287109375	1.746421691894531	0.1978015289306641	2.7119697265625	1.727451965332031	0.3232713928222656	2.6730869140625	1.591110778808594	0.5703211059570312	2.62769677734375	1.430522552490234	0.3989568328857422	2.684029052734375	1.36705012512207	0.3496894836425781	2.699619995117188	1.367794494628906	0.2510281372070312	2.685068237304687	1.38242463684082	0.2751935729980469	2.819409301757813	1.743898376464844	0.1367137832641602	2.882836791992188	1.715128356933594	0.02034026432037354	3.09700439453125	1.574812774658203	-0.1159268417358398	2.907639282226563	1.429634704589844	-0.07409889221191407	2.89209716796875	1.388448806762695	0.02050664758682251
377	12.533333	2.804146850585937	1.226254951477051	0.169530517578125	2.783378051757813	1.408630096435547	0.1619161224365234	2.782368896484375	1.555456695556641	0.1642601623535156	2.804011474609375	1.777898254394531	0.168571044921875	2.7847138671875	1.742368072509766	0.1987660751342774	2.708832885742187	1.721945007324219	0.3231125640869141	2.677580078125	1.576967620849609	0.5658599243164062	2.64857275390625	1.423764114379883	0.3849480743408203	2.707052612304687	1.373077774047851	0.3233136291503906	2.67392919921875	1.36387141418457	0.2175158843994141	2.680248291015625	1.379137084960937	0.253365249633789	2.817984130859375	1.739718505859375	0.1380919036865234	2.878697509765625	1.708828308105469	0.021042311668396	3.102443725585937	1.5781435546875	-0.1079455528259277	2.917903442382813	1.427156265258789	-0.06734260559082031	2.892991943359375	1.381568099975586	0.0199700243473053
378	12.566667	2.802812255859375	1.226351844787598	0.1757126846313476	2.782976440429688	1.408571899414063	0.1690916137695312	2.781210815429688	1.555153686523437	0.1709502639770508	2.800407836914062	1.777503173828125	0.1736873931884766	2.782101196289062	1.741985229492187	0.2043970031738281	2.70975244140625	1.718161193847656	0.3301011657714844	2.690983764648438	1.551476104736328	0.5585519104003906	2.67475146484375	1.416058456420898	0.3630575408935547	2.701868530273437	1.362128036499024	0.2913697052001953	2.664654418945313	1.354677734375	0.1891043930053711	2.674393432617188	1.369516510009765	0.2287075653076172	2.814218994140625	1.739369201660156	0.1431788940429687	2.872195434570313	1.708714263916016	0.02498516845703125	3.087135131835938	1.567939544677734	-0.1077380104064941	2.904966064453125	1.424959259033203	-0.04073265838623047	2.876136596679688	1.377639389038086	0.03528702592849731
379	12.6	2.802656616210937	1.226445846557617	0.1753449859619141	2.783889038085937	1.408614471435547	0.1702330322265625	2.781365600585938	1.555035339355469	0.172456672668457	2.798776733398437	1.777281707763672	0.1746102981567383	2.780584228515625	1.741746948242187	0.2052695465087891	2.707502807617188	1.716005950927734	0.3298401184082032	2.6923466796875	1.538017211914062	0.5494416809082031	2.681094848632813	1.407669982910156	0.3506912536621094	2.706603515625	1.360880889892578	0.2786195831298828	2.6617509765625	1.348857864379883	0.1832968444824219	2.668092407226562	1.366049026489258	0.2156659622192383	2.813055541992187	1.739216613769531	0.144355339050293	2.869455810546875	1.704690856933594	0.02660121631622315	3.085396606445313	1.561885528564453	-0.1010638389587402	2.918777954101563	1.410206878662109	-0.01601839065551758	2.84754296875	1.36540364074707	0.03655734968185425
380	12.633333	2.800675170898438	1.222269371032715	0.174739013671875	2.779326782226562	1.403491821289062	0.1691828536987305	2.778289306640625	1.549340209960937	0.1730779800415039	2.79353466796875	1.770955474853516	0.1745265045166016	2.776042358398437	1.735451385498047	0.2053385620117187	2.70651904296875	1.710776184082031	0.3315596160888672	2.694764892578125	1.529922729492188	0.5477864685058593	2.666868286132813	1.404625091552735	0.3488309631347656	2.696458374023438	1.3569814453125	0.2828442687988281	2.659754516601563	1.348222869873047	0.1824504470825195	2.664455078125	1.366482711791992	0.2130492553710938	2.807834716796875	1.733089202880859	0.1443304977416992	2.865184814453125	1.700679382324219	0.0270014419555664	3.074113159179688	1.549465148925781	-0.1011223220825195	2.897204345703125	1.404663055419922	-0.02791289520263672	2.809205688476562	1.37704020690918	0.007938302993774411
381	12.666667	2.800349975585938	1.222916542053223	0.1754854125976562	2.77935107421875	1.404160751342773	0.1699280471801758	2.777901489257812	1.549981231689453	0.173889274597168	2.794516357421875	1.771481567382813	0.176275146484375	2.7764287109375	1.735985198974609	0.206729850769043	2.7069267578125	1.711764709472656	0.3330596618652344	2.687411865234375	1.531628387451172	0.5497337951660156	2.655976806640625	1.403671051025391	0.3525203704833985	2.697682006835938	1.356694671630859	0.2866205444335937	2.658694091796875	1.349563140869141	0.1862180099487304	2.663341064453125	1.363088088989258	0.2178093643188477	2.808943237304687	1.733629730224609	0.1461483764648437	2.868584106445312	1.700506896972656	0.03016122055053711	3.076780029296875	1.548240814208985	-0.09693434524536133	2.898057861328125	1.404112808227539	-0.02651380729675293	2.8062001953125	1.382437576293945	0.001982641220092774
382	12.7	2.796610717773437	1.222306564331055	0.1763234329223633	2.775587646484375	1.403447036743164	0.1702781524658203	2.775385131835938	1.5492333984375	0.1741856689453125	2.792999145507812	1.770547332763672	0.1788580627441406	2.774894165039063	1.734834533691406	0.2090051422119141	2.70387646484375	1.710005706787109	0.3342659912109375	2.684577880859375	1.530827423095703	0.5517630310058594	2.6575087890625	1.398274520874023	0.3570596771240234	2.695760375976563	1.354477157592773	0.2885472869873047	2.655510009765625	1.348163696289062	0.1887508697509765	2.659978759765625	1.361282363891601	0.2217526779174805	2.8071171875	1.732954040527344	0.1482729873657226	2.867369018554688	1.704853424072266	0.03135492992401123	3.063217163085938	1.543590789794922	-0.1042077217102051	2.8899853515625	1.399297515869141	-0.02215993881225586	2.800129760742188	1.369018798828125	0.01415046787261963
383	12.733333	2.796497192382812	1.222161842346191	0.1766618881225586	2.77549853515625	1.403305130004883	0.1708774032592774	2.775474609375	1.549077728271484	0.1751204681396484	2.794999267578125	1.77019692993164	0.1798544235229492	2.776615234375	1.734628448486328	0.2100070419311523	2.704674438476562	1.709344055175781	0.3346890106201172	2.682908813476562	1.530769927978516	0.5522404479980469	2.657593994140625	1.397884155273438	0.3574555206298828	2.695893676757812	1.354200836181641	0.2891544036865235	2.656015258789062	1.348531356811523	0.1889652633666992	2.661225708007812	1.361399993896484	0.2220417785644531	2.808764526367187	1.732507110595703	0.149241813659668	2.8667373046875	1.702339691162109	0.03168041229248047	3.063361938476563	1.546430236816406	-0.1084942932128906	2.8911923828125	1.402938659667969	-0.02249590682983398	2.80356201171875	1.369327835083008	0.02074829435348511
384	12.766667	2.795442260742187	1.223805641174316	0.1778748321533203	2.7742333984375	1.405451370239258	0.1736351547241211	2.773844116210937	1.551568084716797	0.1790010604858399	2.791909790039062	1.773368286132813	0.185443717956543	2.773864624023437	1.737334716796875	0.2154813766479492	2.7023935546875	1.70918896484375	0.3402396850585938	2.67393310546875	1.528299255371094	0.5561747741699219	2.658126220703125	1.400222534179687	0.3564595489501953	2.6961962890625	1.353288986206055	0.2904365844726562	2.654731323242188	1.345712524414062	0.192011215209961	2.660086059570312	1.366053039550781	0.2204945297241211	2.805829956054687	1.735922119140625	0.154374153137207	2.862849487304688	1.705127624511719	0.03612166595458984	3.0529560546875	1.544815246582031	-0.1103764533996582	2.885390625	1.399218368530273	-0.01718027973175049	2.800489624023438	1.363087600708008	0.03274909353256225
385	12.8	2.795338623046875	1.221676826477051	0.1783435363769531	2.773879028320312	1.402546020507812	0.1731910247802734	2.77439501953125	1.548121246337891	0.1784216766357422	2.791621826171875	1.769091888427734	0.185052848815918	2.773536010742188	1.733132507324219	0.2148145065307617	2.701493530273437	1.705990905761719	0.3388389434814453	2.6663984375	1.527609497070312	0.5543656311035157	2.656567016601563	1.401253540039062	0.3543259429931641	2.69559912109375	1.353571090698242	0.28860302734375	2.654696044921875	1.346334899902344	0.1902825241088867	2.660412841796875	1.364169082641602	0.2196349868774414	2.805844848632812	1.731851501464844	0.1542072143554687	2.864164306640625	1.703194854736328	0.03663376617431641	3.047917358398438	1.542047485351562	-0.1145760345458984	2.883220458984375	1.395633056640625	-0.02001910591125488	2.806663208007813	1.361934005737305	0.04475242614746094
386	12.833333	2.795171142578125	1.223144058227539	0.1783486251831055	2.774713500976563	1.404597763061524	0.1735266418457031	2.773265869140625	1.550571319580078	0.1776555633544922	2.791574096679687	1.771942474365234	0.1867355117797851	2.773156005859375	1.735679321289063	0.2161164245605469	2.699725708007812	1.704798400878906	0.3387788848876953	2.663547119140625	1.527225250244141	0.5559049987792969	2.653121337890625	1.400665390014648	0.3553884735107422	2.691928833007812	1.352990264892578	0.289982437133789	2.651847778320313	1.346028274536133	0.1909228897094726	2.656115112304687	1.363947494506836	0.2202985076904297	2.805771606445313	1.734852447509766	0.155468994140625	2.863553588867187	1.704260894775391	0.03773596382141113	3.04571826171875	1.543260498046875	-0.1167105712890625	2.8806474609375	1.395892715454102	-0.02293264770507813	2.80473486328125	1.362543807983398	0.04322283267974854
387	12.866667	2.793364868164063	1.223000503540039	0.1799678268432617	2.7728876953125	1.404278289794922	0.1754197845458984	2.77352294921875	1.550067565917969	0.1808638000488281	2.791244750976563	1.771308715820312	0.1891002502441406	2.773045288085938	1.735126800537109	0.2186513671875	2.699500122070313	1.705107971191406	0.3414032592773437	2.65450732421875	1.527628234863281	0.5566765747070312	2.6488173828125	1.401100524902344	0.3562358703613281	2.691475219726563	1.353142242431641	0.2924147644042969	2.651148071289063	1.344238327026367	0.1931323852539062	2.6543681640625	1.364087188720703	0.2214572677612305	2.805420288085937	1.734189666748047	0.1579352874755859	2.861889404296875	1.703932861328125	0.03961708641052246	3.041102783203125	1.545122406005859	-0.1200516891479492	2.881098022460938	1.39320817565918	-0.02553310012817383	2.806323852539062	1.362484573364258	0.04301092147827149
388	12.9	2.792001586914062	1.222649375915527	0.1812129745483398	2.771882446289062	1.404196334838867	0.1766563568115234	2.770860595703125	1.550229705810547	0.1808597259521484	2.791264038085937	1.771560272216797	0.1885968017578125	2.772453491210937	1.735638854980469	0.2182000961303711	2.69629052734375	1.706799896240234	0.3398878173828125	2.6502783203125	1.53124267578125	0.5570321044921875	2.651478393554688	1.399297958374023	0.3595384521484375	2.691111450195312	1.354093826293945	0.2918506469726563	2.650524291992188	1.343221954345703	0.1932840957641602	2.654848999023438	1.362931198120117	0.2243941802978516	2.8051591796875	1.734131866455078	0.1575558319091797	2.861874633789062	1.7025361328125	0.03950622940063477	3.039653930664063	1.543522674560547	-0.1222923851013184	2.880121215820313	1.391563232421875	-0.02630945205688476	2.80551904296875	1.360354598999023	0.04243520832061767
389	12.933333	2.790900512695313	1.221431373596191	0.1824609222412109	2.77068896484375	1.402723480224609	0.1775012435913086	2.7709140625	1.548543579101563	0.1821750259399414	2.792201416015625	1.769433135986328	0.1911372909545898	2.773425048828125	1.733450592041016	0.2205759963989258	2.697219848632812	1.705387634277344	0.3421940155029297	2.646086791992188	1.529240905761719	0.5572367553710937	2.648826538085937	1.398494277954101	0.359349853515625	2.691846313476562	1.353185211181641	0.2930335693359375	2.650687866210937	1.343382919311523	0.1937173080444336	2.655399047851562	1.363063766479492	0.2243571548461914	2.805772705078125	1.732197906494141	0.1598441162109375	2.861413330078125	1.702665710449219	0.0409610824584961	3.037711547851562	1.542553955078125	-0.1207801208496094	2.881219970703125	1.389462142944336	-0.02241496276855469	2.806496459960937	1.35881623840332	0.04622940635681153
390	12.966667	2.790765625	1.22238737487793	0.1830279922485352	2.77100341796875	1.403861694335937	0.1789666061401367	2.77105419921875	1.549750946044922	0.18404833984375	2.791799560546875	1.770869812011719	0.1917398834228516	2.773122680664063	1.73499282836914	0.2214156341552734	2.696830200195313	1.70729052734375	0.3431766052246094	2.646109375	1.531451934814453	0.5587712097167969	2.647168090820313	1.398009292602539	0.3625970916748047	2.689525024414062	1.353193237304688	0.295084716796875	2.650086547851562	1.343810272216797	0.1943926849365235	2.655979858398438	1.360699645996094	0.2272265319824219	2.805453125	1.733463958740234	0.1606301879882813	2.86071337890625	1.702230377197266	0.04190649223327637	3.03563134765625	1.542701812744141	-0.1222408485412598	2.879401000976562	1.390034255981445	-0.02233349227905274	2.804837646484375	1.359397384643555	0.04658489227294922
391	13	2.790443359375	1.221109916687012	0.1837437744140625	2.7697119140625	1.401954116821289	0.1790850143432617	2.770483642578125	1.547436157226562	0.1843674163818359	2.7918115234375	1.767804473876953	0.1938969268798828	2.7729375	1.731852386474609	0.2231043167114258	2.6962568359375	1.705328247070312	0.3443943328857422	2.644391967773437	1.53186181640625	0.5605465698242187	2.647001708984375	1.398755645751953	0.3650206146240235	2.688144409179687	1.351665939331055	0.2991500549316406	2.64614794921875	1.338700592041016	0.2003562927246094	2.65561865234375	1.364702453613281	0.2315769577026367	2.805458251953125	1.730707550048828	0.1626519088745117	2.861612548828125	1.701327789306641	0.04431685829162597	3.033229736328125	1.541823516845703	-0.121920093536377	2.876397705078125	1.39084033203125	-0.02186910533905029	2.80173046875	1.360641906738281	0.04650668907165527
392	13.033333	2.788187255859375	1.221319282531738	0.1837860946655273	2.767493896484375	1.402367340087891	0.1793954467773438	2.767955200195312	1.548006744384766	0.1846197509765625	2.789224243164062	1.768631378173828	0.1937299041748047	2.770542602539062	1.732666778564453	0.2231309585571289	2.695857788085938	1.705523590087891	0.3456813201904297	2.643509643554688	1.531785400390625	0.5618712768554688	2.646673950195312	1.399320251464844	0.3655446624755859	2.687730102539063	1.351978897094727	0.2995681915283203	2.646335083007813	1.338720947265625	0.2002167205810547	2.655269897460938	1.361663116455078	0.2319046325683594	2.802706420898438	1.731464508056641	0.162419319152832	2.859085571289063	1.700502563476562	0.04442155647277832	3.031815063476563	1.542651275634765	-0.1227018547058105	2.873941284179688	1.393716583251953	-0.02038771533966065	2.799590087890625	1.360401412963867	0.04682901382446289
393	13.066667	2.789211181640625	1.221611618041992	0.1836871566772461	2.768211059570313	1.402707412719727	0.1795885238647461	2.768263549804687	1.548384124755859	0.1851515426635742	2.789478393554687	1.769050201416016	0.1948456039428711	2.770677856445313	1.732994079589844	0.2241141128540039	2.694310180664063	1.705812591552734	0.3457085723876953	2.645833251953125	1.532719360351563	0.5634525756835937	2.647310424804687	1.39865885925293	0.3679887237548828	2.688986328125	1.353129791259766	0.300180908203125	2.6484296875	1.339645217895508	0.2010600051879883	2.652739501953125	1.361589202880859	0.2337163696289062	2.803094360351563	1.731958862304688	0.1634821472167969	2.858744262695312	1.701947235107422	0.04483070182800293	3.0332861328125	1.543363342285156	-0.1200305519104004	2.874609375	1.392513748168945	-0.02170489120483398	2.800243774414063	1.36065884399414	0.04641147422790527
394	13.1	2.789336059570313	1.221663261413574	0.1837013854980469	2.768352905273438	1.40276220703125	0.1795478744506836	2.768365844726563	1.548445129394531	0.1850086822509766	2.789380126953125	1.769141052246094	0.1945437927246094	2.77064111328125	1.7330849609375	0.2238545227050781	2.694311401367187	1.705924591064453	0.3454803314208985	2.645640014648437	1.532885894775391	0.5632485961914062	2.647258911132813	1.398714813232422	0.3678567504882813	2.688819702148438	1.353113494873047	0.2999770965576172	2.64785009765625	1.339623840332031	0.2010331954956054	2.652271362304687	1.361386123657227	0.2335942611694336	2.803001953125	1.732042388916016	0.1631892166137695	2.858624145507812	1.702029968261719	0.0445222053527832	3.033450561523438	1.543669525146484	-0.1202665023803711	2.875100952148437	1.392544418334961	-0.02183577346801758	2.800958984375	1.360499053955078	0.04643673133850097
395	13.133333	2.789264526367187	1.220561943054199	0.1848920364379883	2.768652587890625	1.401734848022461	0.1805319442749023	2.76877099609375	1.547474334716797	0.1855624237060547	2.788805419921875	1.768251647949219	0.1958186340332031	2.77020947265625	1.732006652832031	0.2250061645507813	2.695081909179688	1.7040693359375	0.3472454376220703	2.643829711914063	1.530031829833984	0.5636553039550781	2.647739135742187	1.396530364990234	0.3677451782226563	2.689648681640625	1.351884719848633	0.298928466796875	2.649135375976562	1.338982757568359	0.1995489807128906	2.653178955078125	1.362599609375	0.2326279144287109	2.802608154296875	1.731319366455078	0.1643491821289063	2.859103881835938	1.701550872802734	0.04601141738891602	3.036589721679688	1.545226318359375	-0.1179861221313477	2.88145263671875	1.390163116455078	-0.02047433757781983	2.806260131835938	1.359692993164062	0.04741435241699218
396	13.166667	2.789434936523437	1.22158470916748	0.1853380126953125	2.76825830078125	1.40302815246582	0.1814443817138672	2.768730712890625	1.548999572753906	0.1872025527954101	2.789044555664062	1.770236938476562	0.1966155395507813	2.770434448242187	1.734060363769531	0.2260348052978516	2.694224731445312	1.706317901611328	0.3479565734863281	2.644258911132813	1.531728698730469	0.5649730529785155	2.65219287109375	1.396923538208008	0.3696480712890625	2.68800390625	1.351806625366211	0.2981768341064454	2.647481567382813	1.340757827758789	0.1994190063476562	2.652627197265625	1.362229782104492	0.2337875137329102	2.802775390625	1.733086608886719	0.1651919250488281	2.857523071289062	1.700861389160156	0.04639786338806152	3.0368125	1.54776171875	-0.1196034507751465	2.882815185546875	1.390067718505859	-0.02359729290008545	2.808076416015625	1.360031616210938	0.0452477855682373
397	13.2	2.788777709960938	1.221222702026367	0.1841908721923828	2.767947265625	1.402201232910156	0.1808239135742187	2.768623291015625	1.547736175537109	0.1871226272583008	2.78764208984375	1.768429870605469	0.1970867614746094	2.7690673828125	1.732198303222656	0.2262114639282227	2.693827758789062	1.704013916015625	0.3481402282714844	2.646318359375	1.529710632324219	0.5648588256835938	2.65074609375	1.397343032836914	0.3685377655029297	2.689414794921875	1.35186735534668	0.2981424102783203	2.64583984375	1.340813186645508	0.2001116027832031	2.6511318359375	1.360696716308594	0.233769905090332	2.801753051757813	1.731522003173828	0.1657852935791015	2.857957275390625	1.700770233154297	0.04771517944335937	3.04240771484375	1.552568267822266	-0.1155766448974609	2.887291748046875	1.393824081420898	-0.02550629997253418	2.813551025390625	1.361763458251953	0.042790283203125
398	13.233333	2.788293823242188	1.221907341003418	0.1865672683715821	2.76686083984375	1.402875900268555	0.1828787994384766	2.766664916992188	1.548497009277344	0.1885160293579101	2.786332275390625	1.769173095703125	0.1994663848876953	2.767639892578125	1.73285855102539	0.2284353637695313	2.69268505859375	1.705084014892578	0.3506868591308594	2.647289428710938	1.529827117919922	0.5672333374023437	2.646988525390625	1.396594818115234	0.3713073883056641	2.686377685546875	1.353108322143555	0.2999810333251953	2.644953369140625	1.341905670166016	0.2005856018066406	2.650078735351562	1.363099884033203	0.2358438415527344	2.800346435546875	1.732343444824219	0.1679943618774414	2.856284057617188	1.702198608398438	0.04958777046203613	3.041202270507812	1.554213439941406	-0.1132762870788574	2.88232568359375	1.396524963378906	-0.02749526596069336	2.809519653320312	1.367818420410156	0.04338288974761963
399	13.266667	2.786796020507812	1.22311669921875	0.188450309753418	2.767039428710937	1.404500732421875	0.1851023864746094	2.767391357421875	1.550277648925781	0.1907554092407227	2.78685205078125	1.771237518310547	0.2021779556274414	2.768269409179688	1.734782165527344	0.2311658401489258	2.69237255859375	1.704022857666016	0.3523416137695312	2.647626953125	1.528987884521484	0.5697078247070313	2.650155395507813	1.396508285522461	0.3728774108886719	2.686950805664063	1.349885864257812	0.3011684265136719	2.647344116210937	1.340981079101562	0.2019046936035156	2.651378662109375	1.362147277832031	0.2362858047485352	2.800831420898438	1.734454650878906	0.1705264587402344	2.855960571289063	1.70389794921875	0.05167135047912598	3.045475219726563	1.557620880126953	-0.1077257690429687	2.889832397460937	1.394828430175781	-0.02527105331420898	2.819498657226562	1.369115539550781	0.04777577209472656
400	13.3	2.787133911132813	1.224262718200684	0.1890911178588867	2.767390747070313	1.4056533203125	0.1866524276733398	2.7682724609375	1.551386596679688	0.193233512878418	2.787532470703125	1.772406219482422	0.2031288070678711	2.769225341796875	1.736115142822266	0.2324806365966797	2.693480224609375	1.707464965820312	0.3542510375976562	2.649277221679688	1.530661712646484	0.5702105712890625	2.652031005859375	1.396628479003906	0.3745913848876953	2.688853271484375	1.350656509399414	0.3038109130859375	2.6454892578125	1.34187841796875	0.2061052703857422	2.65057763671875	1.360682510375977	0.2384543685913086	2.801311279296875	1.735448608398438	0.1716047897338867	2.854849243164063	1.704789123535156	0.052068359375	3.045908569335937	1.559352813720703	-0.1060267105102539	2.888123779296875	1.398154739379883	-0.02398521423339844	2.816561767578125	1.364075408935547	0.04572303581237793
401	13.333333	2.787314697265625	1.223637443542481	0.1891368865966797	2.767863159179687	1.404696395874023	0.1870377655029297	2.769286865234375	1.550101318359375	0.1942166290283203	2.785072265625	1.770946960449219	0.2043602676391602	2.767211547851562	1.734427307128906	0.233529052734375	2.691119262695312	1.70491455078125	0.3545081176757813	2.648091064453125	1.529224060058594	0.5709006347656249	2.650289672851563	1.395756591796875	0.3753515014648438	2.687127319335938	1.350872482299805	0.303810806274414	2.644550903320313	1.341330139160156	0.206294792175293	2.649608276367188	1.358912338256836	0.2396862564086914	2.799546142578125	1.734302978515625	0.1729441223144531	2.85360693359375	1.70432470703125	0.05377690887451172	3.04434375	1.559789459228516	-0.1045180015563965	2.886128295898438	1.399248031616211	-0.023221435546875	2.81367041015625	1.3646953125	0.04514560508728027
402	13.366667	2.78553271484375	1.223565002441406	0.1931931838989258	2.7653466796875	1.404567306518555	0.1903994598388672	2.7664501953125	1.55003872680664	0.1968972320556641	2.78242333984375	1.770926910400391	0.2067913665771484	2.764697631835937	1.734430603027344	0.2360881423950195	2.690302368164063	1.704409851074219	0.3580218811035156	2.648406494140625	1.527807922363281	0.5739915771484374	2.64983056640625	1.396912490844727	0.3766588745117188	2.686784423828125	1.350833999633789	0.3060593566894532	2.643595581054687	1.341815994262695	0.2085474700927734	2.649150268554687	1.358435791015625	0.2412208404541016	2.796706665039062	1.734245269775391	0.1753201065063477	2.851339965820312	1.704949798583984	0.05621778297424317	3.041887573242188	1.561072143554687	-0.1028289222717285	2.887840454101562	1.397062911987305	-0.02055165863037109	2.814211547851563	1.364679183959961	0.04784467697143555
403	13.4	2.7857734375	1.222735084533691	0.1941493225097656	2.7646953125	1.403469192504883	0.1921151962280274	2.764692626953125	1.548780395507813	0.1992277450561523	2.7799296875	1.769429046630859	0.2108513717651367	2.762174926757813	1.732699829101563	0.2397516250610351	2.68819482421875	1.703455596923828	0.3619675903320313	2.648989990234375	1.526877746582031	0.5781585693359375	2.649370361328125	1.39713981628418	0.3803033905029297	2.684341796875	1.348311126708984	0.309579574584961	2.641172241210938	1.339444961547851	0.2130418395996094	2.646750366210938	1.356321166992188	0.2451885375976562	2.794478393554687	1.733056762695313	0.17921240234375	2.849171997070313	1.705002716064453	0.06000214576721191	3.043066650390625	1.563645660400391	-0.09644408416748047	2.888550170898438	1.397938247680664	-0.01958329772949219	2.814890869140625	1.36403303527832	0.04801076889038086
404	13.433333	2.786423095703125	1.223826721191406	0.1945849609375	2.764848999023438	1.404523864746094	0.1928942947387695	2.765120849609375	1.549828186035156	0.2005668716430664	2.779728637695313	1.770598663330078	0.2110599594116211	2.762068359375	1.733970458984375	0.240144645690918	2.688095825195313	1.704955383300781	0.362411361694336	2.649467407226562	1.526585235595703	0.5771478271484375	2.649338500976563	1.399368988037109	0.3776934814453125	2.68366015625	1.349380187988281	0.3085006408691406	2.6410234375	1.338703338623047	0.2112475662231445	2.647677490234375	1.356090881347656	0.2433599624633789	2.794390625	1.73409619140625	0.1796112823486328	2.849879760742188	1.705915618896484	0.06077364349365234	3.04389453125	1.563354614257813	-0.09469653320312499	2.889149658203125	1.39722673034668	-0.01926380920410156	2.816783203125	1.36599642944336	0.05023544502258301
405	13.466667	2.785183471679687	1.22256330871582	0.1978779830932617	2.7625302734375	1.402612670898438	0.1968423004150391	2.762674194335938	1.547477142333984	0.2051455917358398	2.778185180664063	1.767547668457031	0.2157197189331055	2.760821166992188	1.731055267333984	0.2448942108154297	2.6883466796875	1.703429107666016	0.3678849029541016	2.648596313476562	1.524484588623047	0.5809714965820312	2.649212524414063	1.39477018737793	0.3838838958740234	2.679412719726562	1.346040725708008	0.3118949584960937	2.640711303710938	1.337412887573242	0.2136123046875	2.646026611328125	1.354908966064453	0.2485104064941406	2.792260986328125	1.731132507324219	0.1841273345947266	2.8464384765625	1.704603149414063	0.06475662994384765	3.039750610351562	1.566345184326172	-0.09363050460815429	2.8887568359375	1.398275360107422	-0.01861843967437744	2.818798828125	1.369908569335938	0.05384703254699707
406	13.5	2.78311474609375	1.224164482116699	0.2028717575073242	2.761628662109375	1.404220993041992	0.2013852233886719	2.760918334960937	1.549043060302735	0.2081960906982422	2.775871215820312	1.768907897949219	0.2201476669311523	2.758629760742187	1.73222055053711	0.249087272644043	2.686800170898437	1.702069305419922	0.3717100067138672	2.651896728515625	1.522677856445313	0.5849096069335937	2.647307495117188	1.395019912719726	0.3867392730712891	2.6757548828125	1.346156524658203	0.3130728302001953	2.63656103515625	1.338027526855469	0.2147047576904297	2.642340576171875	1.35462760925293	0.2514386291503906	2.7900087890625	1.732754516601563	0.1883319091796875	2.844037109375	1.708058227539063	0.06858898544311523	3.036314697265625	1.567421630859375	-0.08930174255371094	2.891232421875	1.394853530883789	-0.01474905014038086	2.818488037109375	1.373568832397461	0.0554057273864746
407	13.533333	2.783524658203125	1.224511344909668	0.2037621612548828	2.762156005859375	1.404718795776367	0.2023431396484375	2.761389404296875	1.549647918701172	0.2091895217895508	2.775809204101563	1.769719268798828	0.2211677627563476	2.758451416015625	1.732974914550781	0.2500342407226562	2.686111572265625	1.702582763671875	0.3724254150390625	2.652426391601562	1.522787109375	0.5857819824218751	2.64801611328125	1.395138046264648	0.3873883666992187	2.67603125	1.345775451660156	0.3138356323242187	2.637708251953125	1.338328918457031	0.2152797241210938	2.643771606445313	1.355408920288086	0.2517245483398438	2.79023388671875	1.733558868408203	0.189428825378418	2.84572412109375	1.708775543212891	0.07024831771850586	3.039263549804687	1.568303741455078	-0.08671413040161133	2.8944951171875	1.394584548950195	-0.01378971004486084	2.820165283203125	1.373131225585938	0.05499254989624024
408	13.566667	2.78376611328125	1.224426315307617	0.2045998611450195	2.761573608398438	1.404444717407227	0.2033171920776367	2.760953491210937	1.549266387939453	0.2109731521606445	2.774138427734375	1.769270935058594	0.2236046905517578	2.756839721679688	1.732374359130859	0.2522619857788086	2.68538525390625	1.702280578613281	0.3751814117431641	2.652081298828125	1.521372039794922	0.5874323120117187	2.64826708984375	1.396235137939453	0.3876000213623046	2.675227416992187	1.34506314086914	0.3150675811767578	2.636779907226563	1.337795013427734	0.2174904556274414	2.641347290039063	1.354908279418945	0.2520529479980469	2.788906494140625	1.733291656494141	0.1918673629760742	2.844470336914062	1.708397735595703	0.07282493591308595	3.037601196289063	1.569194366455078	-0.08545406723022461	2.895136840820313	1.393571655273437	-0.0127465410232544	2.819431396484375	1.372116073608398	0.05484834861755371
409	13.6	2.783409057617187	1.225572456359863	0.2052267608642578	2.760885986328125	1.405762832641602	0.2043375854492188	2.758925903320312	1.550734741210937	0.2118126220703125	2.774771606445313	1.770662780761719	0.2266899642944336	2.757069580078125	1.733643981933594	0.2550463027954102	2.68477783203125	1.702619140625	0.3774164581298828	2.652724609375	1.520873596191406	0.5896205139160156	2.647148803710937	1.395717147827149	0.389524658203125	2.676023559570313	1.346608978271484	0.3163812713623047	2.636600708007812	1.336473922729492	0.2183992691040039	2.641041625976563	1.355397216796875	0.253905517578125	2.789066650390625	1.734797821044922	0.1945070037841797	2.843290283203125	1.710590972900391	0.07451678085327149	3.035615478515625	1.57053466796875	-0.08465547180175781	2.8956923828125	1.393073013305664	-0.01128791904449463	2.819514892578125	1.373325241088867	0.05643859481811523
410	13.633333	2.782907592773437	1.224790878295898	0.208225212097168	2.759919677734375	1.404769500732422	0.2067568969726563	2.75826123046875	1.549634826660156	0.2140585021972656	2.774509033203125	1.769424255371094	0.2278114700317383	2.756986938476563	1.732595001220703	0.2564384460449218	2.685790283203125	1.702229919433594	0.3795078582763672	2.650742309570313	1.520259704589844	0.5907332763671875	2.648274780273438	1.395900497436523	0.3902624053955078	2.675741943359375	1.346304794311524	0.3160635833740234	2.6369892578125	1.335712524414062	0.2184237213134766	2.64003125	1.357812561035156	0.2544781036376953	2.788496704101562	1.733417938232422	0.1957152938842773	2.842946655273438	1.709466003417969	0.07594028472900391	3.036969848632812	1.570740539550781	-0.08189844512939454	2.899021728515625	1.391937454223633	-0.01042141532897949	2.822494995117188	1.373857177734375	0.05658095741271973
411	13.666667	2.782743408203125	1.226383689880371	0.2096924667358399	2.760590454101562	1.406811859130859	0.2093731384277344	2.75889306640625	1.551928253173828	0.2169736328125	2.774762084960938	1.772160430908203	0.2309913024902344	2.75750390625	1.735162017822266	0.2597403869628906	2.68710888671875	1.704193756103516	0.3834599456787109	2.645983642578125	1.519224609375	0.591575439453125	2.647963989257812	1.393366287231445	0.3917686767578125	2.676313354492187	1.346892883300781	0.3171577301025391	2.637223266601563	1.333936676025391	0.2185327224731445	2.642912719726563	1.356495727539063	0.2558875274658203	2.788623046875	1.736179077148438	0.1986738052368164	2.841994995117187	1.711797058105469	0.07820465850830077	3.035801879882812	1.57224267578125	-0.08044990539550781	2.899194946289063	1.391635101318359	-0.01006177139282226	2.822538452148438	1.372303863525391	0.05641808319091797
412	13.7	2.783606567382813	1.226620712280273	0.2110768737792969	2.75974609375	1.406965347290039	0.210366325378418	2.758424194335937	1.552175994873047	0.2184618530273437	2.77296142578125	1.772600128173828	0.2332959671020508	2.755890258789063	1.735377563476562	0.2619204559326171	2.686155151367188	1.705811218261719	0.3864324188232422	2.649562866210938	1.517651947021484	0.5928431701660156	2.645380859375	1.390611068725586	0.3936297302246093	2.6748662109375	1.345606658935547	0.3177103424072266	2.637258911132812	1.333701766967773	0.2190608901977539	2.642291748046875	1.356419860839844	0.2567861022949219	2.7870771484375	1.736787078857422	0.200835090637207	2.84137255859375	1.713239105224609	0.08051991653442384	3.037128295898437	1.574033752441406	-0.07622629165649414	2.901609252929688	1.391858093261719	-0.008076513290405273	2.823998657226563	1.371774841308594	0.0573323917388916
413	13.733333	2.781732299804688	1.226238288879395	0.2114328308105469	2.759072265625	1.406686660766602	0.2111850280761719	2.758921752929687	1.551839935302734	0.2197517013549805	2.773260131835937	1.772284301757812	0.2335649566650391	2.756290405273437	1.735179382324219	0.2623788604736328	2.685907958984375	1.702917816162109	0.385839126586914	2.652201538085937	1.516613555908203	0.5943987731933593	2.647307250976563	1.393761642456055	0.3925957946777344	2.675947631835938	1.345223175048828	0.3200509338378906	2.638348022460938	1.334387329101562	0.2209738693237305	2.642053833007813	1.355679763793945	0.2563250885009766	2.78734228515625	1.736353881835937	0.2012489471435547	2.84045849609375	1.712558288574219	0.08050202178955078	3.03838720703125	1.574522155761719	-0.07452364730834961	2.900656982421875	1.391586364746094	-0.01216524410247803	2.824599243164062	1.372392013549805	0.05517251205444336
414	13.766667	2.782011352539063	1.224676216125488	0.2112568435668945	2.758635009765625	1.404754257202149	0.2112338027954102	2.758405517578125	1.549635375976563	0.2206100387573242	2.77328857421875	1.76968896484375	0.2345306854248047	2.75610107421875	1.732680633544922	0.2632122955322266	2.686009033203125	1.704303009033203	0.3874697113037109	2.654574584960938	1.517309326171875	0.5951104736328126	2.650204833984375	1.393849731445312	0.3941922912597656	2.678461669921875	1.34605534362793	0.3208243560791015	2.639538452148438	1.336017059326172	0.2225732498168945	2.644281127929688	1.355831680297852	0.2578994140625	2.787400146484375	1.733785949707031	0.2023190155029297	2.842005737304687	1.712190093994141	0.08203886413574218	3.035797729492187	1.570470001220703	-0.07419851684570312	2.903229614257812	1.388513656616211	-0.003088481903076172	2.825331420898437	1.37077326965332	0.06057228851318359
415	13.8	2.782028076171875	1.224078392028809	0.2109472732543946	2.759569702148438	1.40423828125	0.2110486450195312	2.759935424804687	1.549097045898437	0.2203707504272461	2.773323120117188	1.769237243652344	0.2340283737182617	2.75656201171875	1.732133087158203	0.2628350524902344	2.687398315429688	1.701940551757813	0.3872277221679687	2.655018188476562	1.515226318359375	0.5949736938476562	2.64884130859375	1.392697052001953	0.3934432373046876	2.677246948242187	1.345341125488281	0.3200329437255859	2.638771728515625	1.335398223876953	0.2216237716674805	2.642208740234375	1.355306900024414	0.2568734130859375	2.787509643554688	1.733415222167969	0.2017678680419922	2.841678344726562	1.711627563476563	0.08136226654052735	3.038299438476562	1.573293731689453	-0.07417557525634766	2.899115600585938	1.392176086425781	-0.01163068771362305	2.824344970703125	1.371044525146484	0.05640413475036622
416	13.833333	2.782531494140625	1.225236793518067	0.2116454162597656	2.760459228515625	1.405697372436523	0.2119546432495117	2.7600673828125	1.550783050537109	0.2207812805175781	2.775015014648437	1.771068786621094	0.2355524978637695	2.757814086914062	1.733909545898437	0.2641300964355469	2.687600219726562	1.701829376220703	0.3876568908691406	2.656818237304687	1.514390747070312	0.5955573425292968	2.650705200195312	1.392112487792969	0.3935914306640625	2.676871826171875	1.346627792358398	0.3187085113525391	2.637947998046875	1.335701522827148	0.220322868347168	2.642876220703125	1.355870880126953	0.2569985504150391	2.789120727539062	1.735235107421875	0.203162727355957	2.843018920898437	1.712378692626953	0.08263066482543946	3.037360107421875	1.5715244140625	-0.07411222839355469	2.899594360351562	1.389791152954102	-0.01086171531677246	2.824632080078125	1.371470092773437	0.05756675148010254
417	13.866667	2.782672241210937	1.224871963500977	0.2111582717895508	2.762082763671875	1.405567092895508	0.212180305480957	2.762152099609375	1.550685668945313	0.2213065414428711	2.776146850585937	1.771125549316406	0.2357563323974609	2.759085571289062	1.733918701171875	0.2643956451416015	2.688526611328125	1.701844360351563	0.3877941436767578	2.655240234375	1.514821594238281	0.5957713928222657	2.65141650390625	1.390979904174805	0.39456396484375	2.679716552734375	1.346733337402344	0.3183304443359375	2.639593627929687	1.335597183227539	0.2207645492553711	2.643301513671875	1.35482649230957	0.2578522186279297	2.790429321289063	1.73529800415039	0.2034126434326172	2.844117553710937	1.712255096435547	0.08276332092285156	3.039246826171875	1.572415344238281	-0.07410139846801758	2.900902221679687	1.39102717590332	-0.009243521690368652	2.82426953125	1.37119450378418	0.05733940315246582
418	13.9	2.782055541992188	1.22377938079834	0.2101859817504883	2.761214233398437	1.404269653320313	0.2108078536987305	2.761382080078125	1.549270751953125	0.2195453033447266	2.77718310546875	1.769325164794922	0.2345879821777344	2.760001342773437	1.732201629638672	0.2631759643554688	2.689899780273437	1.69990200805664	0.3865975036621094	2.655846435546875	1.514342803955078	0.5953516235351562	2.651622680664063	1.391123519897461	0.3940286102294922	2.6787412109375	1.345989303588867	0.3181363067626953	2.63972119140625	1.3352919921875	0.2200603408813477	2.6446669921875	1.357208831787109	0.2569579162597656	2.790991455078125	1.73352392578125	0.2020882720947266	2.844650390625	1.711476318359375	0.08140306472778321	3.040230102539063	1.571841613769531	-0.0744987907409668	2.90023779296875	1.391383438110352	-0.01140695476531983	2.824486450195312	1.370571624755859	0.05609711837768554
419	13.933333	2.78304931640625	1.223695953369141	0.210199577331543	2.762550537109375	1.403997360229492	0.2106041259765625	2.763846801757813	1.548785430908203	0.2197590484619141	2.778333251953125	1.768709442138672	0.2338736419677734	2.761284301757812	1.731664367675781	0.2625254669189453	2.690420288085938	1.70087451171875	0.3856747131347656	2.657095336914062	1.515542297363281	0.5942355651855469	2.651576904296875	1.392512954711914	0.3933629150390625	2.683172607421875	1.347086822509766	0.3187500457763672	2.641832153320312	1.335417098999023	0.2205588531494141	2.646242919921875	1.35556120300293	0.2575451507568359	2.792438232421875	1.732888214111328	0.2016228103637695	2.845703491210938	1.711354553222656	0.08086695861816406	3.0385498046875	1.570246246337891	-0.07641939544677734	2.898828857421875	1.391694290161133	-0.009785121917724609	2.823443603515625	1.37111604309082	0.05728026390075683
420	13.966667	2.782898559570312	1.222642280578613	0.2110310287475586	2.76369873046875	1.402919342041016	0.2115491638183594	2.76658447265625	1.547528778076172	0.2211122055053711	2.77721484375	1.767545501708984	0.2343020401000976	2.760696166992187	1.730354156494141	0.2630179138183594	2.690257080078125	1.696880340576172	0.3855731506347656	2.660495361328125	1.511623550415039	0.5944985046386719	2.654719604492187	1.391318801879883	0.3920436401367188	2.681204711914063	1.342039398193359	0.3188647003173828	2.641064819335938	1.335224502563477	0.2205668258666992	2.64785986328125	1.357083709716797	0.2554899749755859	2.792060302734375	1.731876495361328	0.2023002395629883	2.846281860351563	1.710985015869141	0.08200216293334961	3.036763427734375	1.568524841308594	-0.07666432189941406	2.89994384765625	1.389173278808594	-0.0076455397605896	2.82335107421875	1.37150617980957	0.05828633689880371
421	14	2.784266235351562	1.223293601989746	0.2101803894042969	2.765435180664062	1.403830413818359	0.2110468368530273	2.767169067382812	1.548666259765625	0.2201714019775391	2.77831103515625	1.768851348876953	0.2346161880493164	2.761629638671875	1.731504089355469	0.2631360321044922	2.690415649414063	1.697503662109375	0.3852907867431641	2.661424194335938	1.512209655761719	0.5948096313476563	2.6507431640625	1.389972671508789	0.3934226226806641	2.680336181640625	1.344736663818359	0.3189943084716797	2.640074462890625	1.335493225097656	0.2208135452270508	2.644999755859375	1.356979263305664	0.2563280487060547	2.793150634765625	1.733271759033203	0.2023995742797852	2.846745483398437	1.711472381591797	0.08178179931640625	3.041358764648438	1.571242218017578	-0.07445641326904297	2.9007197265625	1.392426513671875	-0.009078424453735351	2.824181518554687	1.372501968383789	0.05744464111328125
422	14.033333	2.784021606445313	1.223254829406738	0.20971484375	2.764802734375	1.403685180664062	0.2093712615966797	2.767838256835938	1.548442016601562	0.2185540618896484	2.780293823242188	1.768397186279297	0.2340398559570313	2.763179077148437	1.731045867919922	0.2622568817138672	2.691925659179687	1.696528564453125	0.3841141510009766	2.660491943359375	1.513064086914063	0.5947224426269531	2.653350219726563	1.39026530456543	0.3935716094970703	2.681890869140625	1.345035278320313	0.3184187927246094	2.641064208984375	1.336434799194336	0.2206472091674805	2.64590380859375	1.357551879882813	0.2564910430908203	2.795122680664062	1.732880950927734	0.2017936019897461	2.851052612304688	1.712575897216797	0.08203563690185547	3.044286743164062	1.571677581787109	-0.07465253448486328	2.904967895507812	1.390879852294922	-0.01162053871154785	2.828287109375	1.371156219482422	0.05544379043579102
423	14.066667	2.783922119140625	1.222993881225586	0.209903549194336	2.76540625	1.403567367553711	0.2100391159057617	2.767791381835938	1.548417297363281	0.2188088760375977	2.780265014648438	1.768473449707031	0.2340763854980469	2.76318701171875	1.7311318359375	0.2623672180175781	2.692039184570312	1.696396850585937	0.3843007659912109	2.660764892578125	1.512501617431641	0.5946943359375001	2.653519897460938	1.391014678955078	0.3926540069580078	2.68323046875	1.344021484375	0.3188820495605469	2.642025756835937	1.336136001586914	0.2210741500854492	2.648205200195313	1.358048049926758	0.2556427307128906	2.795053588867187	1.732915222167969	0.2018263549804687	2.850361450195313	1.711847290039062	0.08186898803710937	3.046735961914063	1.573332885742188	-0.07351235961914063	2.907618774414062	1.391208099365234	-0.01314177989959717	2.830214599609375	1.371574264526367	0.05348094367980957
424	14.1	2.78526953125	1.224295715332031	0.2096760177612305	2.766152587890625	1.404946151733399	0.2092062530517578	2.76927880859375	1.549872436523438	0.2182977828979492	2.780970336914063	1.770066680908203	0.2345127334594727	2.7641806640625	1.732513092041016	0.2627456970214844	2.693672241210938	1.69701400756836	0.3849820404052735	2.662420043945312	1.512533966064453	0.5951655578613282	2.651955200195312	1.390784851074219	0.3932148742675781	2.683144409179687	1.344765182495117	0.3191819458007812	2.64247412109375	1.336161926269531	0.2205698471069336	2.648143920898438	1.357726516723633	0.2560715942382812	2.795736938476563	1.734677124023438	0.2019978103637695	2.84964404296875	1.71323974609375	0.08134223175048828	3.046433471679688	1.572845581054688	-0.07184320449829101	2.90489697265625	1.39139079284668	-0.01426178646087646	2.829954223632813	1.370750671386719	0.05491992568969727
425	14.133333	2.7844169921875	1.223591178894043	0.2095602645874023	2.766165161132812	1.404175872802734	0.2087349166870117	2.76902880859375	1.549029052734375	0.2171029891967773	2.7817783203125	1.768971008300781	0.2334748153686523	2.764423095703125	1.731541870117188	0.2614639282226562	2.6904853515625	1.696317993164063	0.3816346282958984	2.65928564453125	1.514755981445313	0.5940517578125	2.651407592773437	1.391349533081055	0.3932812042236328	2.682251220703125	1.346106246948242	0.31930224609375	2.642883911132813	1.336810852050781	0.2203406982421875	2.647778198242188	1.358313018798828	0.256170883178711	2.796744262695313	1.733530029296875	0.2011742401123047	2.851517822265625	1.712589263916016	0.08099081802368163	3.048005859375	1.572232330322266	-0.07238944625854493	2.90746826171875	1.391114395141602	-0.01234515953063965	2.831723754882812	1.371179595947265	0.05603829383850098
426	14.166667	2.786277587890625	1.223797462463379	0.2103257522583008	2.76673974609375	1.403999435424805	0.2093584060668945	2.769406860351562	1.548643859863281	0.2180398406982422	2.778776977539063	1.76856396484375	0.2329559020996094	2.762288330078125	1.731081146240234	0.2612742614746094	2.693172973632812	1.696110809326172	0.3840906066894532	2.661224975585937	1.513509918212891	0.5950084838867188	2.652323974609375	1.391189392089844	0.3938989868164062	2.684989135742188	1.345772109985352	0.3213260955810547	2.645399658203125	1.337574569702148	0.2221929397583008	2.64760693359375	1.357789047241211	0.2569989318847656	2.794002197265625	1.733219818115234	0.2007909088134766	2.850436889648438	1.712324768066406	0.08157398223876954	3.045277099609375	1.572654022216797	-0.07377865600585937	2.909214233398437	1.390154769897461	-0.009675542831420898	2.833243286132813	1.371262832641602	0.05751324272155761
427	14.2	2.786679931640625	1.223645133972168	0.2099194641113281	2.76797021484375	1.403975784301758	0.2093658752441406	2.772151489257813	1.548574951171875	0.2186046371459961	2.7803310546875	1.768596221923828	0.2332935714721679	2.763956665039062	1.731054290771485	0.2616184692382812	2.692723876953125	1.697479034423828	0.3836230163574219	2.663610961914062	1.514412872314453	0.5945825500488282	2.655083618164062	1.391959930419922	0.3936318054199219	2.6841787109375	1.345620132446289	0.3198746032714844	2.64371435546875	1.337010482788086	0.2215514068603516	2.6506669921875	1.358484756469727	0.2568624267578125	2.795833984375	1.733288635253906	0.2012027282714844	2.8506630859375	1.712865142822266	0.08105596542358398	3.046845825195312	1.572873687744141	-0.07249874877929688	2.9103740234375	1.390514465332031	-0.008745968818664551	2.832399536132812	1.372042022705078	0.05669230461120606
428	14.233333	2.788292236328125	1.224512573242187	0.2089358673095703	2.76887060546875	1.405022094726562	0.2090387649536133	2.771724975585937	1.549823059082031	0.2187393188476562	2.781337524414063	1.770108673095703	0.2329404830932617	2.764789184570312	1.732684234619141	0.2614414672851563	2.694615478515625	1.698853637695313	0.3842591857910156	2.661674438476562	1.513259185791016	0.5927966613769531	2.655025512695312	1.389729675292969	0.3921035003662109	2.683000244140625	1.345885406494141	0.3162270965576172	2.644691772460937	1.336697891235352	0.2174273986816406	2.650876586914062	1.356801818847656	0.2549281311035156	2.796546508789063	1.734587066650391	0.2008311538696289	2.851942749023437	1.713079437255859	0.0809566307067871	3.050518188476563	1.572128051757812	-0.06906711196899415	2.909405639648438	1.391362030029297	-0.01065968799591064	2.83333154296875	1.369030364990234	0.05600467109680175
429	14.266667	2.78731494140625	1.224644630432129	0.2093100280761719	2.768356811523438	1.405056716918945	0.2091970138549805	2.771549682617187	1.549749328613281	0.2187110137939453	2.781249267578125	1.769871276855469	0.2327923355102539	2.764501220703125	1.732512817382812	0.2611850891113281	2.692946655273437	1.698030059814453	0.382884033203125	2.662161499023437	1.513641967773438	0.5926082153320313	2.65377294921875	1.389812835693359	0.3922482147216797	2.684475708007812	1.345728454589844	0.317301986694336	2.6454091796875	1.337275573730469	0.2185415344238281	2.650926879882813	1.356358795166016	0.2552035217285156	2.79661962890625	1.734337249755859	0.2008415832519531	2.85185546875	1.712130523681641	0.08117231750488281	3.049100708007813	1.572060791015625	-0.07113300704956055	2.90990087890625	1.391372695922852	-0.008972810745239257	2.83248876953125	1.369685668945313	0.05629845809936523
430	14.3	2.7891201171875	1.224032539367676	0.2097432632446289	2.76928173828125	1.40432389831543	0.2096141662597656	2.771861694335938	1.549026733398438	0.2189012832641601	2.78238720703125	1.769048095703125	0.2336509399414062	2.7657451171875	1.731648406982422	0.2620440673828125	2.696195678710938	1.698197479248047	0.3851907653808594	2.663202514648438	1.512919128417969	0.5937463073730469	2.656073608398438	1.390229217529297	0.3926896362304688	2.685385498046875	1.34618034362793	0.316614501953125	2.643788696289063	1.336781631469727	0.2190112838745117	2.652542236328125	1.358410980224609	0.2558626861572266	2.797386840820312	1.733578674316406	0.2014637832641601	2.852743041992188	1.711235321044922	0.08191390609741211	3.0508134765625	1.572765014648438	-0.07069009399414063	2.915084228515625	1.390794494628906	-0.005990637779235839	2.835646850585937	1.369897125244141	0.05678964424133301
431	14.333333	2.789829833984375	1.22410082244873	0.2096922225952149	2.770290161132812	1.404507080078125	0.2095653839111328	2.773112915039063	1.549250274658203	0.2191437530517578	2.782741943359375	1.769425994873047	0.2335806579589844	2.765788940429688	1.732020446777344	0.2618219146728515	2.69412890625	1.697851013183594	0.3836390075683593	2.662046264648438	1.513160675048828	0.5929817810058593	2.654580932617188	1.389265747070313	0.3925676574707031	2.685263549804687	1.345650405883789	0.3172074584960938	2.645351440429688	1.336661071777344	0.2185559997558594	2.65152294921875	1.358305450439453	0.2554765777587891	2.798333862304688	1.733919067382812	0.2016767654418945	2.855017211914062	1.712573547363281	0.08246597671508789	3.05091357421875	1.572673309326172	-0.07188762283325195	2.913727783203125	1.390685852050781	-0.008710341453552246	2.835890747070312	1.369178237915039	0.05607750129699707
432	14.366667	2.790782348632812	1.223440208435059	0.2107178268432617	2.77153271484375	1.403790344238281	0.2103423080444336	2.77462255859375	1.548472686767578	0.2197231216430664	2.784494384765625	1.768552032470703	0.2339608154296875	2.76759033203125	1.731191711425781	0.2622646484375	2.696225708007812	1.697819458007813	0.3844110412597656	2.662843139648437	1.513160430908203	0.5934059448242188	2.655069213867188	1.389709701538086	0.3928334503173828	2.686570556640625	1.345201400756836	0.3180360107421875	2.646430786132813	1.336214248657227	0.219590705871582	2.653251098632812	1.35636376953125	0.256123291015625	2.799959106445312	1.733031097412109	0.2020543441772461	2.855902709960938	1.71204736328125	0.0825149383544922	3.05195556640625	1.573087432861328	-0.07223404693603516	2.915048217773438	1.391078979492188	-0.008525484085083008	2.83682470703125	1.369261932373047	0.05561825370788574
433	14.4	2.791322875976562	1.2237587890625	0.2103527679443359	2.771215942382812	1.40436164855957	0.209881233215332	2.773464599609375	1.549329315185547	0.2193753509521484	2.783981567382813	1.769841400146484	0.2329797668457031	2.76696484375	1.732549377441406	0.2614607086181641	2.69563134765625	1.69813296508789	0.383650390625	2.662136962890625	1.5135400390625	0.5934664001464844	2.656580444335938	1.389876312255859	0.3925687103271485	2.68594140625	1.345292846679687	0.3178488159179688	2.646878662109375	1.336191833496094	0.2189957427978516	2.651994262695313	1.355830215454102	0.255548095703125	2.799349609375	1.734107055664063	0.2011067886352539	2.855684692382813	1.712096038818359	0.08165106964111328	3.051146484375	1.572137115478516	-0.07411253356933595	2.919636596679688	1.38713720703125	-0.01104694175720215	2.841041381835938	1.367365768432617	0.05291705131530762
434	14.433333	2.791737060546875	1.224029159545899	0.2110943374633789	2.772184326171875	1.404660552978516	0.2109473724365235	2.774916381835937	1.549577087402344	0.2206857223510742	2.784619995117187	1.770152130126953	0.233220947265625	2.767706176757812	1.732938537597656	0.2618565826416016	2.695027587890625	1.698937652587891	0.3832910766601563	2.660195068359375	1.515204315185547	0.5935751647949219	2.657304931640625	1.38984001159668	0.3939118194580078	2.686412963867188	1.346418701171875	0.3184361724853516	2.646838989257812	1.337056625366211	0.2197855377197266	2.6522255859375	1.358710723876953	0.2563130645751953	2.80015283203125	1.734330718994141	0.2015493927001953	2.856004760742187	1.71173486328125	0.0819953498840332	3.051029907226563	1.572283508300781	-0.07469303131103516	2.91946826171875	1.387776077270508	-0.01073952007293701	2.84126025390625	1.36804866027832	0.05354720306396485
435	14.466667	2.79176171875	1.224013870239258	0.2110519561767578	2.771839111328125	1.404701477050781	0.2107489395141602	2.77432470703125	1.549713134765625	0.2202580413818359	2.784565551757813	1.770341827392578	0.2334300842285156	2.767579223632812	1.733070678710938	0.2619888153076172	2.695674682617188	1.699274169921875	0.384060791015625	2.6613291015625	1.514787170410156	0.5939472351074219	2.655751708984375	1.391786087036133	0.3925582122802734	2.686440063476563	1.345668807983398	0.3189254608154297	2.647146606445313	1.336798812866211	0.2201539840698242	2.652240234375	1.358196395874024	0.2552457733154297	2.799994995117188	1.734552551269531	0.2016235046386719	2.85611474609375	1.711803405761719	0.08215769577026368	3.051235229492187	1.571514739990234	-0.07386392211914063	2.92008349609375	1.385959838867187	-0.0108413667678833	2.840918823242188	1.368241012573242	0.05365507125854492
436	14.5	2.790701904296875	1.224837028503418	0.2109765853881836	2.770919067382812	1.405689682006836	0.2108991012573242	2.773384399414062	1.550809509277344	0.2206039047241211	2.78497314453125	1.771499847412109	0.2347237930297852	2.767802612304687	1.734169921875	0.2631840209960937	2.6951142578125	1.698855346679688	0.3845268402099609	2.6607822265625	1.514556854248047	0.5949141845703125	2.656084594726562	1.391667907714844	0.3931099853515625	2.68674755859375	1.346184371948242	0.3189020538330078	2.6469873046875	1.337391876220703	0.2201823196411133	2.652869750976563	1.358601470947266	0.2555730133056641	2.80014453125	1.735733123779297	0.202699577331543	2.855920166015625	1.713213562011719	0.08286237716674805	3.053266357421875	1.573507202148438	-0.07134965896606445	2.91793212890625	1.389925552368164	-0.007953677177429199	2.838932861328125	1.369945739746094	0.05536381721496582
437	14.533333	2.791428466796875	1.224469116210938	0.210878776550293	2.771535278320313	1.405057891845703	0.2112568893432617	2.774113159179688	1.549960723876953	0.2212220764160156	2.783604125976563	1.770527618408203	0.2341214218139648	2.766675415039063	1.733254791259766	0.2626766815185547	2.694732543945312	1.700301544189453	0.3848392639160156	2.659495483398437	1.515312866210937	0.5940026550292969	2.65638427734375	1.391644607543945	0.3929686584472656	2.686193359375	1.346348999023437	0.3185253753662109	2.647369506835938	1.337163772583008	0.2198492889404297	2.652102416992188	1.360745498657227	0.2550698547363281	2.799220703125	1.734767517089844	0.2024129714965821	2.856167236328125	1.713186889648437	0.083177978515625	3.054874267578125	1.574667907714844	-0.06961052322387695	2.924593017578125	1.38823747253418	-0.006411456108093263	2.843990356445313	1.37020133972168	0.05547275352478027
438	14.566667	2.792069946289063	1.225718757629394	0.2114529800415039	2.771171752929687	1.406470260620117	0.2121153335571289	2.772663696289063	1.551582366943359	0.2224582595825195	2.782658325195312	1.772397155761719	0.2364960479736328	2.765487915039063	1.734968231201172	0.2648407135009765	2.692657958984375	1.701912353515625	0.3867587738037109	2.659703491210938	1.514268127441406	0.5944801330566407	2.6535205078125	1.391560638427734	0.3925936737060547	2.685979125976562	1.346516830444336	0.31933642578125	2.647658203125	1.337441497802734	0.219779541015625	2.652908203125	1.358867492675781	0.2549887847900391	2.798347900390625	1.736701141357422	0.2046304626464844	2.854260620117188	1.714611755371094	0.08478043365478516	3.0532216796875	1.577220428466797	-0.06929335784912109	2.923434204101563	1.389820907592773	-0.007313592910766602	2.843274658203125	1.371117156982422	0.05522466087341309
439	14.6	2.79180419921875	1.226322074890137	0.210523811340332	2.771439331054688	1.407174514770508	0.2106959915161133	2.773391845703125	1.552344696044922	0.2205273818969727	2.785804443359375	1.773068664550781	0.2344342498779297	2.768410034179687	1.735840148925781	0.2628974609375	2.694927001953125	1.701845123291016	0.3841807098388672	2.661992553710937	1.514711761474609	0.5924408569335937	2.655310180664062	1.390974334716797	0.391083755493164	2.686065673828125	1.347136611938477	0.3172564849853515	2.648267456054687	1.337900939941406	0.217940055847168	2.65205126953125	1.35921011352539	0.253322525024414	2.800924560546875	1.737182983398438	0.2024826278686523	2.855366943359375	1.714683624267578	0.08195730209350585	3.054729736328125	1.576187622070313	-0.07047184371948242	2.919187622070313	1.391600387573242	-0.0103748607635498	2.841067138671875	1.371238342285156	0.05487762832641602
440	14.633333	2.790755004882812	1.225820976257324	0.2115705261230469	2.770332275390625	1.406737716674805	0.211591194152832	2.772234985351563	1.551969177246094	0.221408805847168	2.7840751953125	1.772769104003906	0.2361848678588867	2.766497192382813	1.735384521484375	0.2643729400634766	2.692765747070313	1.700758422851562	0.3853967437744141	2.655279541015625	1.514522674560547	0.5938641357421874	2.654386474609375	1.391729278564453	0.3916189727783204	2.68596435546875	1.34623974609375	0.3185873718261719	2.647159545898437	1.338498626708984	0.2201720352172852	2.653739624023437	1.359597045898437	0.2536733551025391	2.799558837890625	1.737014495849609	0.2042372589111328	2.856047729492187	1.713372680664063	0.08488394165039062	3.056902221679688	1.575251495361328	-0.06647477340698242	2.9245634765625	1.389118667602539	-0.007600048065185546	2.844934692382813	1.370630401611328	0.05511362075805664
441	14.666667	2.79046240234375	1.225782356262207	0.2114068908691406	2.770254638671875	1.406725357055664	0.2113581008911133	2.772134155273438	1.551974609375	0.2209287033081055	2.784423461914062	1.772719787597656	0.236188835144043	2.766724487304688	1.735317077636719	0.2642709503173828	2.692113647460937	1.700317993164063	0.3846159210205078	2.65511474609375	1.514347686767578	0.5934247436523437	2.653991821289063	1.391500289916992	0.3911961822509766	2.687025634765625	1.346423706054688	0.3178674621582032	2.645912231445313	1.338166107177734	0.2197554702758789	2.653210571289062	1.359320129394531	0.2535876007080078	2.79987744140625	1.736995147705078	0.2041894073486328	2.856120727539063	1.713431762695312	0.08468862915039063	3.056171508789062	1.574997528076172	-0.06740720748901367	2.925305786132812	1.388277130126953	-0.006353771209716796	2.84459375	1.371277389526367	0.05607339859008789
442	14.7	2.792474609375	1.224640380859375	0.2122424011230469	2.77119677734375	1.405303009033203	0.2123218231201172	2.772574829101562	1.550410064697266	0.2222603378295898	2.78332373046875	1.771064514160156	0.237344123840332	2.7657197265625	1.733591033935547	0.2653414459228516	2.6914013671875	1.699747955322266	0.3860171661376953	2.655331665039062	1.513310577392578	0.5942792053222656	2.653329345703125	1.390720199584961	0.3921234436035156	2.686566528320312	1.345647567749023	0.3188020324707032	2.6480087890625	1.337806274414063	0.2198667755126953	2.652490600585938	1.35837516784668	0.2545469970703125	2.79918505859375	1.735453643798828	0.205497802734375	2.856470092773438	1.712514587402344	0.0865160903930664	3.056817016601562	1.575977600097656	-0.06628142929077148	2.923829833984375	1.390027008056641	-0.006973834991455078	2.84389013671875	1.371467330932617	0.05617806625366211
443	14.733333	2.792668823242187	1.22481502532959	0.2119955978393555	2.772070190429687	1.405166717529297	0.2122659149169922	2.773735961914062	1.549943786621094	0.2224920654296875	2.783596435546875	1.770214263916015	0.2371084899902344	2.766327270507812	1.732800079345703	0.2651924285888672	2.69298486328125	1.699817413330078	0.386390625	2.656935668945312	1.51313265991211	0.5936361389160156	2.65333251953125	1.391534744262695	0.3915683135986328	2.685769653320312	1.34649349975586	0.3186796875	2.648109252929688	1.338060653686524	0.2196289596557617	2.653248413085938	1.359399948120117	0.2542004089355469	2.799418579101562	1.734681365966797	0.2053190460205078	2.85532080078125	1.712764953613281	0.08584651184082032	3.055099365234375	1.575835632324219	-0.06650751876831054	2.926874633789062	1.388743438720703	-0.004461914062500001	2.845925537109375	1.370767303466797	0.05652554702758789
444	14.766667	2.79291650390625	1.224802268981934	0.2126947021484375	2.772205444335937	1.405119049072266	0.2113434982299805	2.773860961914062	1.549973754882813	0.2200823974609375	2.784733642578125	1.770114532470703	0.2352064056396484	2.76717041015625	1.732740783691406	0.2631285400390625	2.69298193359375	1.699062866210937	0.3835845184326172	2.657860595703125	1.514647430419922	0.5928960266113281	2.654293212890625	1.390689926147461	0.3923076019287109	2.685792358398437	1.346020843505859	0.3187813720703125	2.648046264648437	1.338569732666016	0.2196438217163086	2.653983764648437	1.35995458984375	0.2547075042724609	2.80050927734375	1.734572174072266	0.2034176788330078	2.858287475585938	1.713812835693359	0.08459313201904298	3.056705444335937	1.575690338134766	-0.06817264175415039	2.924820556640625	1.390939804077148	-0.003773318290710449	2.844013793945313	1.372426651000977	0.05791076278686523
445	14.8	2.792079711914062	1.223956726074219	0.2130087738037109	2.771383666992187	1.404679504394531	0.2126508255004883	2.773033813476562	1.549798736572265	0.2222014846801758	2.78303271484375	1.770481384277344	0.2370230407714844	2.765772094726563	1.732977935791016	0.2651649475097656	2.69101123046875	1.697891510009766	0.3852152099609375	2.655453857421875	1.513123138427734	0.5949899902343749	2.653869140625	1.39073274230957	0.3928226165771485	2.687193603515625	1.346030212402344	0.3196844787597656	2.649038818359375	1.337815002441406	0.2202567596435547	2.652496337890625	1.358600860595703	0.2549710998535156	2.798806518554688	1.734899230957031	0.2051062088012695	2.854603759765625	1.713184997558594	0.08523368835449219	3.055151123046875	1.576422760009766	-0.06706514739990235	2.92233740234375	1.389990509033203	-0.007450597763061523	2.84349462890625	1.374287384033203	0.0584470329284668
446	14.833333	2.792201049804687	1.225682647705078	0.2144508285522461	2.770091796875	1.406306716918945	0.2139475784301758	2.77049853515625	1.551505615234375	0.2233280334472656	2.782462524414062	1.7721962890625	0.2379309539794922	2.764817993164062	1.734867584228516	0.2661042785644531	2.690795654296875	1.700652282714844	0.3869250030517578	2.655371337890625	1.512535949707031	0.5938762817382812	2.65359326171875	1.390778350830078	0.3911979370117187	2.687662841796875	1.345752914428711	0.3178744354248046	2.646210571289062	1.337976089477539	0.219647720336914	2.652595581054688	1.359058288574219	0.2536834411621094	2.79796875	1.736421722412109	0.2060582580566406	2.855025146484375	1.71424951171875	0.08674977493286132	3.053568603515625	1.575891784667969	-0.06681492996215821	2.922513671875	1.389546737670898	-0.003930380344390869	2.843928466796875	1.372283386230469	0.0605842514038086
[truncated: 11 more rows]
[truncated: 48 more columns]
