# Supplementary material for: Simulation of Human Movement in Zero Gravity
Source: Sensors (Basel). 2024 Mar 9;24(6):1770. doi: 10.3390/s24061770 (PMC10976247; doi:10.3390/s24061770)
Supplement: Supplementary file 1 [file sensors-24-01770-s001.zip › supplementary/motion_data/15 Jump/output.sto]

UNKNOWN
version=1
nRows=456
nColumns=30
inDegrees=no
endheader
time	/jointset/global/yaw/value	/jointset/global/roll/value	/jointset/global/pitch/value	/jointset/global/longitudinal/value	/jointset/global/vertical/value	/jointset/global/lateral/value	/jointset/SpineL/SpineL_LL/value	/jointset/SpineL/SpineL_RR/value	/jointset/SpineL/SpineL_FE/value	/jointset/SpineU/SpineU_FE/value	/jointset/Hip_r/Hip_EF_r/value	/jointset/Hip_r/Hip_RR_r/value	/jointset/Hip_r/Hip_DB_r/value	/jointset/Knee_r/Knee_FE_r/value	/jointset/Hip_l/Hip_EF_l/value	/jointset/Hip_l/Hip_RR_l/value	/jointset/Hip_l/Hip_BD_l/value	/jointset/Knee_l/Knee_FE_l/value	/jointset/Shoulder_r/Shoulder_BD_r/value	/jointset/Shoulder_r/Shoulder_EF_r/value	/jointset/Shoulder_r/Shoulder_RR_r/value	/jointset/Elbow_r/Elbow_EF_r/value	/jointset/Shoulder_l/Shoulder_DB_l/value	/jointset/Shoulder_l/Shoulder_EF_l/value	/jointset/Shoulder_l/Shoulder_RR_l/value	/jointset/Elbow_l/Elbow_EF_l/value	/jointset/Neck/Neck_LL/value	/jointset/Neck/Neck_RR/value	/jointset/Neck/Neck_FE/value
      0.03292367	      2.76344437	      0.00012434	     -0.18940096	      3.21553427	      1.21862752	      0.25659142	      0.00488961	      0.04297873	      0.31792692	     -0.11361522	      0.13617013	     -0.05668549	     -0.01114648	     -0.15983511	      0.35013707	     -0.01562559	     -0.14290306	     -0.35729119	      0.10625707	     -0.28702956	     -0.03737059	      1.28493585	      0.00606988	     -0.13718230	     -0.02189555	      0.66718229	      0.00131485	      0.00543835	      0.02873955
      0.06625667	      2.78108540	     -0.00480048	     -0.17229626	      3.21326558	      1.21829427	      0.25406688	      0.01827541	      0.01023693	      0.29460563	     -0.10178391	      0.08836455	     -0.03115384	     -0.02190819	     -0.08881244	      0.33210231	     -0.04037648	     -0.15116537	     -0.34929564	      0.10678409	     -0.26496478	     -0.02248832	      1.22880173	     -0.01440809	     -0.17452596	      0.02120802	      0.67268046	     -0.00021852	     -0.00270291	      0.00814879
      0.09958967	      2.80916159	      0.00238482	     -0.19069372	      3.21406401	      1.21858404	      0.25436913	      0.02120848	     -0.03650688	      0.32802656	     -0.11235420	      0.12971819	     -0.03186434	     -0.02123263	     -0.17870985	      0.36257511	     -0.02285126	     -0.13650664	     -0.36910545	      0.11208360	     -0.28698595	     -0.03705157	      1.31539230	     -0.02486369	     -0.19813401	     -0.01098863	      0.60584536	     -0.00258294	     -0.00801784	      0.00039947
      0.13292267	      2.78749009	      0.01416721	     -0.16778028	      3.20933911	      1.21861744	      0.25402146	     -0.00095402	     -0.01938046	      0.30160957	     -0.10987653	      0.09287327	     -0.03805318	     -0.00678565	     -0.15226044	      0.29383481	      0.01618558	     -0.11437569	     -0.29457957	      0.09835118	     -0.27032507	     -0.03579832	      1.15428138	     -0.04752541	     -0.23012290	      0.01114620	      0.65081414	      0.00815316	      0.01481193	      0.01701767
      0.16625567	      2.78591748	     -0.00143670	     -0.17263041	      3.20849145	      1.21890078	      0.25261092	      0.01853105	      0.00089526	      0.31930647	     -0.12410178	      0.08296813	     -0.02756863	     -0.02638115	     -0.10170166	      0.30130821	     -0.02467077	     -0.13264091	     -0.31145777	      0.09982196	     -0.31005870	     -0.03667113	      1.16430906	     -0.03591418	     -0.20907546	     -0.02089652	      0.59791885	     -0.00855797	     -0.01997763	      0.03451975
      0.19958867	      2.80392967	     -0.00164001	     -0.18746699	      3.21023874	      1.21911161	      0.25313936	      0.02745506	     -0.02833855	      0.33227308	     -0.11178593	      0.12081249	     -0.02562734	     -0.03094962	     -0.16797597	      0.32866099	     -0.04138835	     -0.13029413	     -0.33070677	      0.09296491	     -0.33007992	     -0.03527787	      1.15379795	     -0.02792884	     -0.22980945	      0.00483369	      0.63996486	     -0.00739046	      0.02494407	      0.02061316
      0.23292167	      2.79935103	      0.01522571	     -0.16153408	      3.20533309	      1.21935755	      0.25392503	      0.00351561	     -0.02423738	      0.31101431	     -0.12090924	      0.06913391	     -0.02368273	     -0.00756848	     -0.09821535	      0.25016678	     -0.03351299	     -0.10217072	     -0.21408655	      0.07269842	     -0.29408923	     -0.03693329	      1.02916716	     -0.02170786	     -0.17856845	      0.00796481	      0.57844522	      0.01443450	     -0.02537422	      0.01432798
      0.26625467	      2.78871247	      0.00456374	     -0.18497670	      3.20811833	      1.21974997	      0.25496864	      0.02122811	     -0.01597505	      0.34038537	     -0.12054945	      0.11596789	     -0.02594333	     -0.01618156	     -0.13040736	      0.27812611	     -0.02947019	     -0.11176844	     -0.24185389	      0.06850140	     -0.31267480	     -0.03596515	      1.12350555	     -0.00045070	     -0.18354456	     -0.01116347	      0.64999508	      0.00025128	      0.02453977	      0.00352964
      0.29958767	      2.79449975	      0.00249127	     -0.18427279	      3.20911601	      1.21999465	      0.25508423	      0.02991717	     -0.03369107	      0.33098024	     -0.10581552	      0.11643017	     -0.03183685	     -0.01707477	     -0.10899088	      0.28217234	     -0.03347633	     -0.11489881	     -0.27291370	      0.05785362	     -0.25923722	     -0.03624218	      0.98866432	     -0.00175508	     -0.15580604	      0.01604216	      0.57746798	     -0.00675823	     -0.02381070	      0.00567656
      0.33292067	      2.75551775	      0.01286229	     -0.18193427	      3.20650635	      1.22024177	      0.25593203	      0.01069103	     -0.00827184	      0.33317561	     -0.10851261	      0.12224046	     -0.02663954	      0.00451088	     -0.11439071	      0.22229968	     -0.03064174	     -0.10018490	     -0.16882353	      0.04102802	     -0.25169082	     -0.03632412	      1.00719999	     -0.01774282	     -0.16623814	      0.00980125	      0.62003010	      0.00080218	      0.01659380	      0.02564637
      0.36625367	      2.75437782	      0.00848962	     -0.19230555	      3.20578317	      1.22063670	      0.25492275	      0.02038164	     -0.01823629	      0.35277989	     -0.10566971	      0.13157053	     -0.02791582	      0.00268442	     -0.10186127	      0.21969166	     -0.03275461	     -0.10850304	     -0.17039829	      0.03624755	     -0.26680572	     -0.03635420	      1.03624770	     -0.03152178	     -0.17498792	      0.00004601	      0.58631988	      0.00015498	      0.00326305	      0.02368070
      0.39958667	      2.75004851	      0.00215944	     -0.18831519	      3.20419934	      1.22080971	      0.25296672	      0.03004810	     -0.02704576	      0.35341435	     -0.10030767	      0.13172313	     -0.02702494	     -0.00176842	     -0.12051421	      0.21017777	     -0.03364052	     -0.12124153	     -0.21199752	      0.03178180	     -0.23613945	     -0.03565265	      0.87020235	     -0.04829900	     -0.18586995	     -0.00273998	      0.56237199	      0.00335089	     -0.02220423	      0.01451154
      0.43291967	      2.72716867	      0.00570244	     -0.17211525	      3.19825971	      1.22039216	      0.25150986	      0.02097684	     -0.00221106	      0.35238849	     -0.11510189	      0.10071986	     -0.02555587	      0.01120521	     -0.09638826	      0.14535128	     -0.03384169	     -0.11629838	     -0.15312381	      0.02722847	     -0.29472860	     -0.03593912	      1.00499633	     -0.06515775	     -0.19249094	      0.00113514	      0.60369110	      0.00092458	      0.01787594	      0.02286083
      0.46625267	      2.74426450	      0.01504881	     -0.16702395	      3.19587335	      1.22068743	      0.25101848	      0.01678022	     -0.03568295	      0.35815206	     -0.12057781	      0.09609634	     -0.02625741	      0.02451720	     -0.12586257	      0.13144757	     -0.03685170	     -0.10963491	     -0.15155021	      0.02011576	     -0.26633171	     -0.03499798	      0.85594162	     -0.06976807	     -0.18010903	     -0.00317479	      0.54084350	      0.00221294	     -0.00399451	      0.01751003
      0.49958567	      2.73778508	      0.00554036	     -0.17542132	      3.19599081	      1.22076620	      0.25090937	      0.02985886	     -0.02190734	      0.36369566	     -0.10610915	      0.10632210	     -0.02356128	      0.01951659	     -0.12110737	      0.13648080	     -0.03673474	     -0.12172088	     -0.16289953	      0.01995458	     -0.30372799	     -0.03508642	      0.89736306	     -0.05890131	     -0.19311992	      0.00603259	      0.58519850	     -0.00963594	     -0.00753753	      0.01080278
      0.53291867	      2.72625293	      0.01003130	     -0.17259746	      3.19519121	      1.22085023	      0.25181352	      0.02163426	     -0.00927139	      0.36395380	     -0.11524538	      0.10264806	     -0.02458835	      0.03095286	     -0.10899071	      0.11351087	     -0.03417888	     -0.11434686	     -0.11517886	      0.00896268	     -0.29075388	     -0.03547452	      0.89516878	     -0.04562885	     -0.16136294	     -0.00905586	      0.55211594	     -0.00119665	      0.01568119	      0.03189085
      0.56625167	      2.74314668	      0.01996882	     -0.17444884	      3.19691146	      1.22092157	      0.25311201	      0.01431773	     -0.03966587	      0.35749377	     -0.10696937	      0.10761612	     -0.03292876	      0.04182271	     -0.11490974	      0.12546132	     -0.03749262	     -0.10534247	     -0.10965680	     -0.00508509	     -0.24300263	     -0.03441533	      0.81711418	     -0.04156057	     -0.16153880	      0.01708808	      0.57315307	      0.01401310	     -0.02428840	      0.03230515
      0.59958467	      2.72656291	      0.00659585	     -0.18486079	      3.19930979	      1.22100668	      0.25357934	      0.02816966	     -0.01000165	      0.36488887	     -0.10364352	      0.12390458	     -0.02686930	      0.02885980	     -0.10179258	      0.13767947	     -0.03485886	     -0.11864448	     -0.10104346	     -0.00721514	     -0.26193022	     -0.03510950	      0.94220490	     -0.02820246	     -0.14639997	      0.00509843	      0.55540187	     -0.00417485	      0.01865133	      0.01607064
      0.63291767	      2.72974902	      0.01165205	     -0.17665640	      3.19990697	      1.22096217	      0.25364866	      0.02178597	     -0.02038951	      0.35346861	     -0.10734077	      0.11036263	     -0.02668484	      0.03181193	     -0.08665182	      0.13767967	     -0.03658109	     -0.11289998	     -0.10282992	     -0.01674981	     -0.19161151	     -0.03426698	      0.78228660	     -0.03704530	     -0.14834010	      0.01731492	      0.57033751	     -0.00267422	     -0.00877477	      0.00820471
      0.66625067	      2.74252778	      0.01702517	     -0.17686627	      3.20000446	      1.22075145	      0.25390831	      0.01688172	     -0.03029142	      0.35309309	     -0.10980471	      0.11066496	     -0.02537518	      0.03356560	     -0.10600057	      0.14478864	     -0.03750339	     -0.10513235	     -0.09139484	     -0.01544213	     -0.23353891	     -0.03442625	      0.92838509	     -0.04664130	     -0.15274884	      0.00055034	      0.54974148	     -0.00332266	     -0.00075314	      0.01039240
      0.69958367	      2.73909173	      0.01432477	     -0.17243519	      3.19924911	      1.22080560	      0.25296895	      0.01634271	     -0.02135190	      0.35186286	     -0.11742484	      0.09783476	     -0.02594809	      0.02602132	     -0.09569699	      0.14584714	     -0.03661313	     -0.10547130	     -0.10275846	     -0.00957660	     -0.22411116	     -0.03409197	      0.82882659	     -0.05892051	     -0.16814218	     -0.00930759	      0.55384795	      0.00117156	      0.00902092	      0.01789914
      0.73291667	      2.73990151	      0.00687100	     -0.16859975	      3.19796195	      1.22073670	      0.25179936	      0.02350081	     -0.00872398	      0.34971190	     -0.11863149	      0.08490881	     -0.02477641	      0.01281022	     -0.09144903	      0.14174508	     -0.03556559	     -0.10985814	     -0.09505534	      0.00258840	     -0.25455996	     -0.03370907	      0.81726035	     -0.06592509	     -0.18456605	     -0.01342601	      0.54846937	     -0.00098682	     -0.01693825	      0.02011807
      0.76624967	      2.75928325	      0.01248398	     -0.16513628	      3.19630071	      1.22060201	      0.25181915	      0.02267002	     -0.03136025	      0.35330683	     -0.12860863	      0.07297989	     -0.02682221	      0.01341175	     -0.10239339	      0.14376924	     -0.03744835	     -0.09835470	     -0.09016796	      0.01169335	     -0.28721607	     -0.03282751	      0.88689902	     -0.06907913	     -0.19939296	     -0.01074513	      0.54021997	     -0.00108251	      0.02305713	      0.02435272
      0.79958267	      2.75336211	      0.01940853	     -0.15468728	      3.19479303	      1.22062732	      0.25255854	      0.01064716	     -0.01957987	      0.34666847	     -0.14035295	      0.05618573	     -0.02607023	      0.02027114	     -0.09703174	      0.13606930	     -0.03673138	     -0.08274744	     -0.10295104	      0.01026596	     -0.24869324	     -0.03328345	      0.75622794	     -0.06648642	     -0.19305218	     -0.01298637	      0.54030045	      0.00622720	     -0.02631189	      0.02313528
      0.83291567	      2.74461175	      0.01143036	     -0.15941151	      3.19561504	      1.22053101	      0.25337447	      0.02252149	     -0.00397334	      0.34952986	     -0.13845448	      0.06466423	     -0.02507772	      0.01093563	     -0.09880562	      0.14176210	     -0.03550896	     -0.08455271	     -0.09465241	      0.01475209	     -0.28028464	     -0.03283710	      0.90285532	     -0.04876953	     -0.19380977	     -0.00690323	      0.55141842	     -0.00718539	      0.02830141	      0.01009656
      0.86624867	      2.75638918	      0.01235309	     -0.16113961	      3.19770432	      1.22072824	      0.25427078	      0.02608113	     -0.02572564	      0.34492104	     -0.13377025	      0.06992288	     -0.02740270	      0.00764811	     -0.09867272	      0.15514947	     -0.03665477	     -0.08032666	     -0.09661422	      0.00819826	     -0.21310115	     -0.03273809	      0.77449738	     -0.03366103	     -0.18669455	     -0.00179038	      0.54317064	     -0.00158219	     -0.02151427	      0.00483468
      0.89958167	      2.75219272	      0.01474762	     -0.17069894	      3.20030283	      1.22069661	      0.25593342	      0.02202822	     -0.01993105	      0.34244778	     -0.12052849	      0.08939954	     -0.02621373	      0.00985422	     -0.10145917	      0.17226781	     -0.03612000	     -0.07426082	     -0.09972257	      0.00023031	     -0.22311325	     -0.03318018	      0.87273155	     -0.02701895	     -0.17786282	      0.01441041	      0.54782578	      0.00568740	      0.00226149	      0.01320354
      0.93291467	      2.74153400	      0.01508486	     -0.17621817	      3.20191478	      1.22085319	      0.25659121	      0.01775090	     -0.00871145	      0.34520117	     -0.12094299	      0.10224056	     -0.02573056	      0.01019989	     -0.09942548	      0.17726833	     -0.03542284	     -0.07317951	     -0.09758349	     -0.00590958	     -0.20093203	     -0.03315509	      0.84807021	     -0.02176518	     -0.16334090	     -0.01288483	      0.55817075	      0.00914200	      0.01413974	      0.02779738
      0.96624767	      2.74817577	      0.01064221	     -0.17355021	      3.20242707	      1.22079283	      0.25565615	      0.02417722	     -0.01504357	      0.33816166	     -0.11349416	      0.10101532	     -0.02612384	      0.00241994	     -0.10095589	      0.17748587	     -0.03582709	     -0.08202127	     -0.11002609	     -0.00202930	     -0.18618076	     -0.03312788	      0.78899252	     -0.03056646	     -0.15450406	      0.02000298	      0.55381427	     -0.00035590	     -0.02302694	      0.02246610
      0.99958067	      2.75644281	      0.01007014	     -0.17593051	      3.20146742	      1.22076031	      0.25456603	      0.02723199	     -0.02740743	      0.35082043	     -0.12065584	      0.10327603	     -0.02653092	      0.00044655	     -0.11058616	      0.17465291	     -0.03674493	     -0.08781494	     -0.10981325	      0.00984482	     -0.22718648	     -0.03248373	      0.90068939	     -0.03373575	     -0.15900407	     -0.01724253	      0.56576224	     -0.00907112	      0.02299993	      0.01185538
      1.03291367	      2.74584568	      0.01564952	     -0.16577339	      3.19966119	      1.22073399	      0.25357130	      0.01195831	     -0.01666802	      0.34418660	     -0.12415199	      0.09828261	     -0.02256338	      0.00881707	     -0.13412803	      0.15801586	     -0.03595105	     -0.08764578	     -0.13431685	      0.01659355	     -0.20134025	     -0.03252371	      0.74510026	     -0.05285176	     -0.15398292	      0.00763219	      0.55131417	      0.00407293	     -0.01792876	      0.00691183
      1.06624667	      2.74700625	      0.00700704	     -0.16834452	      3.19954826	      1.22046414	      0.25219468	      0.02210457	     -0.01661314	      0.34919645	     -0.12537092	      0.10478955	     -0.02282873	      0.00038078	     -0.14538776	      0.17462342	     -0.03652107	     -0.10691626	     -0.20498856	      0.03444053	     -0.25317426	     -0.03241609	      0.87283775	     -0.04861563	     -0.17073185	     -0.01606324	      0.57262731	      0.00073565	      0.01153662	      0.01832655
      1.09957967	      2.74283717	      0.00590200	     -0.16046171	      3.19861196	      1.22045138	      0.25107772	      0.02241468	     -0.02311802	      0.34575247	     -0.13588297	      0.10254240	     -0.02238892	      0.00242312	     -0.16185103	      0.15833855	     -0.03671359	     -0.11675626	     -0.20573188	      0.04067739	     -0.21750074	     -0.03175189	      0.77760973	     -0.04772448	     -0.16998927	      0.00960601	      0.54558157	      0.00241073	     -0.00269672	      0.03420721
      1.13291267	      2.73179209	      0.00898279	     -0.16782038	      3.20009119	      1.22040465	      0.25191314	      0.01657265	     -0.01960972	      0.34760237	     -0.12687408	      0.13295705	     -0.01690187	      0.01224889	     -0.20890755	      0.16548030	     -0.03611877	     -0.12010248	     -0.21387120	      0.03747701	     -0.22258478	     -0.03197745	      0.81114000	     -0.03536395	     -0.18939272	     -0.00562631	      0.56957833	      0.00106786	     -0.00754945	      0.02343077
      1.16624567	      2.73234040	      0.00834290	     -0.17513350	      3.20291579	      1.22034884	      0.25275737	      0.01795996	     -0.02403836	      0.34970283	     -0.12422842	      0.15213790	     -0.01839507	      0.01609468	     -0.21258634	      0.19665487	     -0.03687655	     -0.12981996	     -0.27463170	      0.02881961	     -0.21437690	     -0.03221295	      0.84616203	     -0.02209195	     -0.17684589	      0.00020605	      0.54592025	     -0.00527066	      0.01667086	      0.01430122
      1.19957867	      2.72466701	      0.00810914	     -0.16927760	      3.20507406	      1.22009725	      0.25335466	      0.01354017	     -0.01462453	      0.33421442	     -0.12614123	      0.15668139	     -0.01152927	      0.02123163	     -0.21198656	      0.20254981	     -0.03645379	     -0.13718865	     -0.30193069	      0.01468459	     -0.16428444	     -0.03242676	      0.75269625	     -0.01421995	     -0.15793638	      0.00571293	      0.57641668	     -0.00197975	     -0.02399208	      0.01959134
      1.23291167	      2.72244569	      0.00577008	     -0.17941408	      3.20877162	      1.21988484	      0.25492959	      0.01546074	     -0.00624613	      0.33568832	     -0.12435223	      0.19550861	      0.00409683	      0.02426774	     -0.26671460	      0.22805182	     -0.03584578	     -0.14470159	     -0.31531039	      0.00911154	     -0.19213199	     -0.03289521	      0.88728709	     -0.00845993	     -0.13617730	      0.00340020	      0.57656178	     -0.00463260	      0.02178401	      0.02096774
      1.26624467	      2.73902676	      0.00745125	     -0.17959760	      3.21153251	      1.21981921	      0.25567122	      0.01669913	     -0.02738387	      0.32505691	     -0.11807461	      0.20872648	      0.01244716	      0.02814096	     -0.29423037	      0.25108637	     -0.03718806	     -0.14759034	     -0.33679575	      0.00631481	     -0.14948160	     -0.03222001	      0.74427649	     -0.01449920	     -0.12600296	      0.01250260	      0.57151451	      0.00259018	     -0.01042422	      0.01288785
      1.29957767	      2.74277583	      0.00265297	     -0.18354188	      3.21305769	      1.21955587	      0.25631933	      0.02299561	     -0.01749539	      0.32504050	     -0.12014188	      0.21780471	      0.00334488	      0.02440048	     -0.30002345	      0.27553713	     -0.03603874	     -0.15326542	     -0.37270433	      0.01714784	     -0.19639665	     -0.03263772	      0.85577887	     -0.02184429	     -0.12503487	      0.01173926	      0.59193321	     -0.00118410	     -0.00078106	      0.01477381
      1.33291067	      2.74181459	      0.00798992	     -0.17846139	      3.21295496	      1.21939605	      0.25750364	      0.01624049	     -0.01239063	      0.32013172	     -0.13077090	      0.22167551	      0.02258345	      0.03501734	     -0.33039782	      0.28411278	     -0.03750230	     -0.14345889	     -0.40168268	      0.02537878	     -0.18831472	     -0.03255090	      0.78784874	     -0.03422111	     -0.12126807	     -0.00323648	      0.57159605	      0.00110665	      0.01005253	      0.02136798
      1.36624367	      2.74467016	      0.00817760	     -0.17080777	      3.21293441	      1.21883133	      0.25808951	      0.01817186	     -0.01251014	      0.30283082	     -0.12553123	      0.22578973	      0.02589302	      0.03614254	     -0.37873814	      0.29306387	     -0.03705343	     -0.13889587	     -0.43687916	      0.03483333	     -0.20133433	     -0.03214668	      0.78236744	     -0.04344848	     -0.14785622	     -0.01368710	      0.59151892	     -0.00056504	     -0.01842921	      0.01885164
      1.39957667	      2.75123699	      0.00284470	     -0.17358043	      3.21318132	      1.21879392	      0.25790879	      0.02944811	     -0.02051577	      0.31837118	     -0.14967644	      0.23150670	      0.01980549	      0.02679657	     -0.40011660	      0.31106570	     -0.03656671	     -0.14091360	     -0.46011410	      0.04144766	     -0.21485141	     -0.03168462	      0.85023379	     -0.04707122	     -0.15661560	     -0.01233015	      0.56214248	     -0.00529263	      0.02468842	      0.02149692
      1.43290967	      2.74452332	      0.00742639	     -0.16651138	      3.21320348	      1.21867650	      0.25832975	      0.01941179	     -0.01208001	      0.30784757	     -0.15311262	      0.22880861	      0.02468928	      0.02973772	     -0.41387312	      0.30909104	     -0.03647029	     -0.13090987	     -0.46322155	      0.03068022	     -0.18324666	     -0.03229977	      0.74216640	     -0.05176707	     -0.17573035	     -0.00867856	      0.58336579	      0.00896787	     -0.02817212	      0.01337538
      1.46624267	      2.73834659	      0.00068821	     -0.17187402	      3.21593927	      1.21821550	      0.25903891	      0.02564785	      0.00542977	      0.29897956	     -0.14004854	      0.24714479	      0.02873379	      0.01886806	     -0.43564146	      0.33671508	     -0.03726810	     -0.13616658	     -0.50022320	      0.02220473	     -0.22508802	     -0.03247528	      0.87334963	     -0.04265032	     -0.17818678	     -0.01481461	      0.56353701	      0.00372658	      0.02479974	      0.00721832
      1.49957567	      2.73806182	      0.00256873	     -0.17900921	      3.21885600	      1.21842754	      0.25999072	      0.02046125	      0.00935501	      0.30578379	     -0.15080855	      0.26481091	      0.03136812	      0.01685800	     -0.44739145	      0.36096577	     -0.03734216	     -0.13226925	     -0.51253751	      0.00689832	     -0.17621158	     -0.03258169	      0.75397410	     -0.03706315	     -0.16914684	     -0.00271026	      0.58170656	      0.00318448	     -0.01475238	      0.02025041
      1.53290867	      2.74681768	      0.00293046	     -0.17733888	      3.22117446	      1.21804821	      0.26080170	      0.02126640	      0.00694391	      0.28227915	     -0.12880369	      0.26736005	      0.03225920	      0.01388766	     -0.44701612	      0.37068556	     -0.03761310	     -0.13024135	     -0.50235839	      0.00221326	     -0.20158689	     -0.03308732	      0.85000788	     -0.02947118	     -0.15979951	      0.01409417	      0.57975894	     -0.00625135	      0.00258087	      0.02042932
      1.56624167	      2.75859187	      0.00567491	     -0.19046676	      3.22377587	      1.21836936	      0.26163239	      0.01937524	     -0.00674578	      0.29880013	     -0.13410105	      0.28788670	      0.03275713	      0.01465078	     -0.45711838	      0.39601500	     -0.03752306	     -0.12710456	     -0.49745118	      0.00359310	     -0.18591413	     -0.03296037	      0.82306556	     -0.02306418	     -0.14693691	      0.00496001	      0.58032743	     -0.00416807	      0.00920318	      0.01422532
      1.59957467	      2.76588229	      0.00502343	     -0.19051395	      3.22506242	      1.21814971	      0.26158332	      0.01925839	     -0.01139161	      0.28761646	     -0.11777922	      0.29226445	      0.03329352	      0.01305382	     -0.46792401	      0.40646197	     -0.03745121	     -0.13076874	     -0.51272343	      0.01271516	     -0.18499347	     -0.03263091	      0.78981886	     -0.02651547	     -0.14536539	      0.01550544	      0.59330482	      0.00304070	     -0.01931871	      0.00278518
      1.63290767	      2.76254527	      0.00344056	     -0.19061090	      3.22410127	      1.21807525	      0.26106945	      0.01955676	     -0.00503275	      0.29579511	     -0.12819190	      0.28970580	      0.03383753	      0.01342963	     -0.46680201	      0.40260085	     -0.03736156	     -0.13665408	     -0.51903736	      0.02700704	     -0.21390778	     -0.03232500	      0.87988951	     -0.03199297	     -0.13411713	     -0.00016134	      0.58124971	      0.00335288	      0.02558591	      0.01391672
      1.66624067	      2.75076155	      0.00858280	     -0.18246453	      3.22150943	      1.21810536	      0.26041033	      0.00908061	      0.00280895	      0.29058031	     -0.12646377	      0.27785452	      0.03470503	      0.02388900	     -0.46865149	      0.37713045	     -0.03699705	     -0.13560979	     -0.51254620	      0.03250031	     -0.19245626	     -0.03237238	      0.76077347	     -0.04953668	     -0.15071017	      0.00564410	      0.60348957	      0.00545398	     -0.02444385	      0.01676324
      1.69957367	      2.74297080	      0.00430999	     -0.19283164	      3.22009696	      1.21817258	      0.25970876	      0.01598047	      0.00709474	      0.31060479	     -0.12281333	      0.28711439	      0.03505122	      0.02492201	     -0.47467450	      0.38007515	     -0.03697351	     -0.14620969	     -0.53123808	      0.04007222	     -0.24318923	     -0.03254878	      0.87800843	     -0.05693071	     -0.17045959	     -0.00247063	      0.57257446	     -0.01035319	      0.01965801	      0.01071734
      1.73290667	      2.73857226	      0.00619641	     -0.19557360	      3.21774304	      1.21853427	      0.25877571	      0.01554505	     -0.00397591	      0.32645309	     -0.12709425	      0.28257140	      0.03534512	      0.03324861	     -0.46838007	      0.36694690	     -0.03691694	     -0.14897880	     -0.52921059	      0.03446529	     -0.21722652	     -0.03220223	      0.78934430	     -0.06234109	     -0.20094963	     -0.00780785	      0.59358285	     -0.00657999	     -0.01076256	      0.01410295
      1.76623967	      2.73485256	      0.00698936	     -0.18986581	      3.21518988	      1.21845108	      0.25824779	      0.01729819	     -0.00893509	      0.32009406	     -0.11650592	      0.26916499	      0.03552939	      0.04176028	     -0.46179686	      0.34301208	     -0.03710782	     -0.15077609	     -0.51852648	      0.02558960	     -0.22813345	     -0.03278714	      0.83848203	     -0.06187344	     -0.20570228	      0.00456248	      0.57074315	      0.00009264	     -0.00022186	      0.02167684
      1.79957267	      2.73057034	      0.00673296	     -0.19766171	      3.21434291	      1.21871161	      0.25865993	      0.02041174	     -0.01015653	      0.33833826	     -0.12105616	      0.27743939	      0.03568687	      0.04939956	     -0.46793865	      0.34210918	     -0.03706270	     -0.15209369	     -0.52329649	      0.01523059	     -0.22282338	     -0.03304245	      0.86253523	     -0.04956706	     -0.20218402	     -0.01513353	      0.59759206	      0.00603489	      0.01047116	      0.02831103
      1.83290567	      2.72764099	      0.00622878	     -0.19846128	      3.21383082	      1.21888857	      0.25932528	      0.02246708	     -0.00366830	      0.33527103	     -0.10513967	      0.27525822	      0.03597357	      0.05561423	     -0.46062162	      0.33676694	     -0.03692980	     -0.15189884	     -0.52729125	      0.00741861	     -0.20120841	     -0.03326227	      0.78798050	     -0.04362320	     -0.18004416	      0.00948559	      0.59453858	      0.00497828	     -0.02017400	      0.01542198
      1.86623867	      2.72883971	      0.00727257	     -0.20546669	      3.21307872	      1.21914252	      0.26028047	      0.02472503	      0.00030579	      0.34806839	     -0.10354646	      0.27366050	      0.03589230	      0.06200017	     -0.43973621	      0.33548824	     -0.03707737	     -0.14744617	     -0.51413209	      0.00857458	     -0.22774456	     -0.03341290	      0.90001356	     -0.03427082	     -0.15951644	      0.00207140	      0.61849426	     -0.00450364	      0.02523926	      0.01286659
      1.89957167	      2.73417223	      0.01350300	     -0.20089052	      3.21196552	      1.21928930	      0.26070981	      0.01855505	     -0.00596166	      0.34280448	     -0.09863697	      0.26167243	      0.03611013	      0.07054980	     -0.43403601	      0.32311103	     -0.03705327	     -0.13732287	     -0.49744590	      0.01066171	     -0.19056300	     -0.03357988	      0.79298656	     -0.03602975	     -0.14285721	      0.00014977	      0.62920871	      0.00046529	     -0.02121987	      0.01804089
      1.93290467	      2.74547742	      0.00849051	     -0.20634248	      3.21214903	      1.21922807	      0.26008524	      0.02909904	     -0.01710305	      0.34883997	     -0.09257431	      0.26321258	      0.03582825	      0.06134779	     -0.44477510	      0.33547259	     -0.03749811	     -0.14267108	     -0.51112370	      0.02378021	     -0.21463164	     -0.03352841	      0.88074828	     -0.04231122	     -0.14711597	      0.01419892	      0.63013712	     -0.00097877	      0.01111620	      0.02387313
      1.96623767	      2.74387879	      0.01283499	     -0.20009259	      3.21022403	      1.21920551	      0.25913610	      0.02040207	     -0.01815621	      0.34672993	     -0.09491957	      0.24773682	      0.03620395	      0.06144504	     -0.44359108	      0.31982438	     -0.03735434	     -0.13566075	     -0.49658299	      0.02909433	     -0.20621502	     -0.03342295	      0.85011338	     -0.05366226	     -0.16548906	     -0.00336083	      0.64514173	      0.00994576	      0.00045144	      0.02725406
      1.99957067	      2.73673562	      0.01197641	     -0.19210312	      3.20809566	      1.21917692	      0.25751162	      0.01604673	     -0.00696490	      0.34298420	     -0.09675707	      0.22568513	      0.03680464	      0.05380152	     -0.42590684	      0.30287087	     -0.03705269	     -0.13490556	     -0.48698791	      0.03233223	     -0.20814184	     -0.03355970	      0.82821571	     -0.06344854	     -0.18623803	     -0.01551252	      0.63687879	      0.00659092	     -0.01246689	      0.01997052
      2.03290367	      2.73603415	      0.00694564	     -0.19380093	      3.20774556	      1.21901121	      0.25617593	      0.02111437	     -0.00348667	      0.34909762	     -0.10015192	      0.22117181	      0.03697380	      0.04017200	     -0.42686735	      0.31207257	     -0.03709920	     -0.13991797	     -0.50635451	      0.03434116	     -0.23532491	     -0.03366107	      0.90397802	     -0.06762062	     -0.22056817	     -0.01092774	      0.66013256	     -0.00984054	      0.02153487	      0.01531449
      2.06623667	      2.73771565	      0.01392670	     -0.18126113	      3.20684077	      1.21879606	      0.25583042	      0.00940031	     -0.00541492	      0.33285303	     -0.10292999	      0.20576915	      0.03733728	      0.04185614	     -0.43846665	      0.30016412	     -0.03703057	     -0.12875425	     -0.49624689	      0.02461610	     -0.20380603	     -0.03418025	      0.80467797	     -0.06822519	     -0.22713510	     -0.01289002	      0.64476877	     -0.00658439	     -0.02228720	      0.02144664
      2.09956967	      2.74817917	      0.01637227	     -0.17983796	      3.20731983	      1.21854717	      0.25605284	      0.00707686	     -0.01245465	      0.32797626	     -0.10534561	      0.19934620	      0.03725933	      0.03881392	     -0.43288210	      0.30586036	     -0.03727660	     -0.12258075	     -0.48072514	      0.01896847	     -0.23404697	     -0.03456412	      0.92397947	     -0.05803254	     -0.23829679	     -0.01159538	      0.68518762	     -0.00271545	      0.01248931	      0.02751500
      2.13290267	      2.75996982	      0.01471500	     -0.17845467	      3.20903591	      1.21862934	      0.25642600	      0.00935608	     -0.01704825	      0.32029974	     -0.10403015	      0.19356489	      0.03714607	      0.03214211	     -0.41555310	      0.31778539	     -0.03746501	     -0.12197061	     -0.47290593	      0.01402428	     -0.21333105	     -0.03472724	      0.85575463	     -0.04558805	     -0.22046337	     -0.00072900	      0.67766108	      0.00407726	     -0.00033154	      0.01908013
      2.16623567	      2.76325588	      0.01258632	     -0.18061630	      3.21130161	      1.21846034	      0.25774758	      0.01161004	     -0.00730682	      0.31130654	     -0.09689186	      0.20184712	      0.03757716	      0.02995751	     -0.41790756	      0.33308607	     -0.03705027	     -0.12097929	     -0.46992324	      0.01383964	     -0.22429283	     -0.03507125	      0.88386779	     -0.03619221	     -0.21117287	      0.01379921	      0.72433665	      0.00233185	     -0.01153029	      0.01028121
      2.19956867	      2.76518781	      0.01567277	     -0.17452608	      3.21195237	      1.21820526	      0.25926725	      0.01040639	     -0.00477821	      0.29841598	     -0.10081027	      0.19900555	      0.03764795	      0.03730901	     -0.41716768	      0.33119258	     -0.03709053	     -0.11349507	     -0.45593578	      0.01533390	     -0.23044665	     -0.03532856	      0.94188023	     -0.03220951	     -0.19229878	      0.00896730	      0.73580524	     -0.00394500	      0.02149921	      0.01651017
      2.23290167	      2.76988992	      0.02097201	     -0.16451617	      3.21181506	      1.21803081	      0.26011465	      0.00676151	     -0.01379310	      0.28109686	     -0.10030981	      0.18790133	      0.03743670	      0.04763566	     -0.40879473	      0.32498558	     -0.03741927	     -0.10594187	     -0.45380334	      0.01507437	     -0.20366682	     -0.03553877	      0.87218900	     -0.04245774	     -0.19517904	      0.00980935	      0.75456785	     -0.00178851	     -0.01990078	      0.01687106
      2.26623467	      2.76917991	      0.01729221	     -0.17247092	      3.21239747	      1.21786051	      0.26042641	      0.01539186	     -0.01752089	      0.29035106	     -0.10000059	      0.20048978	      0.03720674	      0.04887495	     -0.41180703	      0.33941592	     -0.03769160	     -0.11160518	     -0.47005199	      0.02087025	     -0.24431588	     -0.03584154	      0.99681567	     -0.05666254	     -0.22552892	      0.00849006	      0.78288864	     -0.00441146	      0.00879575	      0.00884346
      2.29956767	      2.75434720	      0.01528515	     -0.16132521	      3.21043183	      1.21781972	      0.25968139	      0.01666924	     -0.01093046	      0.27970470	     -0.10345658	      0.18973483	      0.03769000	      0.05361028	     -0.40945551	      0.31122434	     -0.03722693	     -0.11672042	     -0.45146887	      0.02036403	     -0.22918296	     -0.03595481	      0.92874845	     -0.07560790	     -0.24311668	      0.00648905	      0.76889437	      0.00345813	      0.00550462	      0.01047739
      2.33290067	      2.74020710	      0.01145018	     -0.15785376	      3.20878860	      1.21752957	      0.25902116	      0.02021687	      0.00134876	      0.27969829	     -0.10816129	      0.18932836	      0.03801682	      0.05675422	     -0.41371258	      0.29543620	     -0.03693891	     -0.12465497	     -0.45346182	      0.02040606	     -0.25807347	     -0.03641493	      0.99398930	     -0.08399022	     -0.27404627	     -0.01886570	      0.82703557	      0.00638223	     -0.01762945	      0.01895541
      2.36623367	      2.73717166	      0.01251476	     -0.15504093	      3.20761652	      1.21729298	      0.25894583	      0.02127419	     -0.00149034	      0.27891537	     -0.10932056	      0.18861913	      0.03780152	      0.06454202	     -0.41697114	      0.29030121	     -0.03725303	     -0.12689575	     -0.47823856	      0.01795094	     -0.27851342	     -0.03665263	      1.04359795	     -0.09240666	     -0.27548758	     -0.00764955	      0.81706892	      0.00149131	      0.02344981	      0.02147829
      2.39956667	      2.74107853	      0.01999026	     -0.15125091	      3.20649458	      1.21726971	      0.25919396	      0.01330653	     -0.01236005	      0.27639039	     -0.10768061	      0.18436586	      0.03750748	      0.07779618	     -0.41415163	      0.27898946	     -0.03759799	     -0.12121844	     -0.47840753	      0.01191276	     -0.26809377	     -0.03710660	      0.99725562	     -0.08926608	     -0.27683673	     -0.01706071	      0.86437766	      0.00280690	     -0.01941470	      0.01563782
      2.43289967	      2.74708089	      0.01663256	     -0.15651901	      3.20672930	      1.21715030	      0.25913465	      0.02087618	     -0.01873461	      0.28283901	     -0.10323586	      0.19183340	      0.03715789	      0.07604916	     -0.41437001	      0.27704862	     -0.03792019	     -0.12856507	     -0.46565243	      0.01575048	     -0.30514696	     -0.03766255	      1.13643011	     -0.07747585	     -0.26469008	     -0.00763906	      0.90211952	     -0.00680621	      0.00895541	      0.01023026
      2.46623267	      2.74500359	      0.01582670	     -0.15614611	      3.20730703	      1.21722577	      0.25891484	      0.01929557	     -0.01850932	      0.27954613	     -0.09830379	      0.19830878	      0.03733192	      0.07494023	     -0.42218162	      0.26749567	     -0.03769992	     -0.13326100	     -0.45321140	      0.01704743	     -0.28500284	     -0.03786249	      1.10014287	     -0.06904124	     -0.23913090	      0.00215291	      0.91613667	      0.00073081	      0.00264058	      0.01426175
      2.49956567	      2.74159302	      0.01572954	     -0.16393845	      3.20855322	      1.21707465	      0.25877982	      0.01508071	     -0.01494126	      0.28415688	     -0.08998433	      0.21240342	      0.03734774	      0.07209532	     -0.42405535	      0.27620583	     -0.03760786	     -0.13718409	     -0.47167764	      0.02083513	     -0.29296403	     -0.03817615	      1.15538219	     -0.06771539	     -0.24209994	      0.01613819	      0.98728886	      0.01005208	     -0.01349935	      0.02032150
      2.53289867	      2.73949756	      0.01722656	     -0.16449328	      3.20815500	      1.21692438	      0.25809385	      0.01157550	     -0.01764037	      0.28541924	     -0.08724881	      0.20905229	      0.03687927	      0.06892078	     -0.40822312	      0.27120644	     -0.03819329	     -0.13763376	     -0.47826878	      0.02796285	     -0.30893085	     -0.03833531	      1.26127237	     -0.06766280	     -0.24106108	      0.00597697	      0.98090084	      0.00461419	      0.02183146	      0.02492389
      2.56623167	      2.73046587	      0.02531531	     -0.16104775	      3.20688885	      1.21691463	      0.25717365	     -0.00376045	     -0.01769507	      0.28486982	     -0.08686894	      0.20805423	      0.03702228	      0.07207547	     -0.41902266	      0.25215978	     -0.03820037	     -0.12895175	     -0.46316957	      0.03012535	     -0.29166794	     -0.03873942	      1.21575269	     -0.08544189	     -0.26919766	      0.01534467	      1.02687865	      0.00229118	     -0.01953662	      0.02054342
      2.59956467	      2.72577423	      0.02136092	     -0.16521711	      3.20682412	      1.21654775	      0.25562397	     -0.00186634	     -0.01416928	      0.29253417	     -0.08615112	      0.21766542	      0.03721099	      0.05889830	     -0.44232852	      0.25565207	     -0.03812909	     -0.13548660	     -0.48046307	      0.04069406	     -0.32881610	     -0.03889202	      1.32772958	     -0.09371922	     -0.29845308	      0.00164370	      1.05551076	     -0.01158086	      0.00431983	      0.01532744
      2.63289767	      2.72996150	      0.01710006	     -0.15601612	      3.20598623	      1.21613908	      0.25339008	     -0.00104453	     -0.01517636	      0.28411366	     -0.09097680	      0.20104718	      0.03704249	      0.04313534	     -0.43679130	      0.24751646	     -0.03850784	     -0.14267488	     -0.49252982	      0.04973497	     -0.34988758	     -0.03916281	      1.37503605	     -0.09965516	     -0.30353966	     -0.01664572	      1.05715397	     -0.00749153	      0.01086587	      0.02305753
      2.66623067	      2.73470566	      0.02424401	     -0.15370300	      3.20607812	      1.21600393	      0.25289200	     -0.01657348	     -0.01642778	      0.28168914	     -0.09509215	      0.19871451	      0.03699229	      0.04273002	     -0.44213924	      0.24627428	     -0.03863661	     -0.13369020	     -0.48383320	      0.05027990	     -0.35647580	     -0.03940086	      1.34721142	     -0.11440592	     -0.31692703	     -0.00577992	      1.13118786	      0.01318342	     -0.02026906	      0.02629588
      2.69956367	      2.74404445	      0.02391430	     -0.16407668	      3.20843491	      1.21582039	      0.25388664	     -0.01508427	     -0.01487915	      0.28687330	     -0.09006177	      0.21720346	      0.03680492	      0.03693794	     -0.45559167	      0.27117285	     -0.03873413	     -0.13142112	     -0.48503322	      0.05835611	     -0.40338633	     -0.03988687	      1.47680066	     -0.10953853	     -0.30413132	     -0.00956097	      1.12659485	      0.00082331	      0.01369412	      0.01811889
      2.73289667	      2.75580568	      0.02385234	     -0.16391955	      3.21057154	      1.21570087	      0.25477606	     -0.01269520	     -0.02204471	      0.27805420	     -0.08949785	      0.21850379	      0.03612208	      0.03272583	     -0.44647045	      0.28403985	     -0.03931725	     -0.12878114	     -0.47363725	      0.06480729	     -0.39673409	     -0.03991532	      1.48945855	     -0.09991704	     -0.29621259	     -0.01103188	      1.17224865	     -0.01025452	      0.00116000	      0.01915685
      2.76622967	      2.75560927	      0.02393248	     -0.16748079	      3.21321987	      1.21566005	      0.25630791	     -0.01330798	     -0.01657569	      0.27334158	     -0.08999684	      0.22969330	      0.03632199	      0.03275601	     -0.44345025	      0.29928435	     -0.03899077	     -0.12538831	     -0.46401505	      0.06960934	     -0.37886226	     -0.04010941	      1.48797022	     -0.10211758	     -0.29456645	      0.02096765	      1.22901644	     -0.00871107	     -0.01502116	      0.01940432
      2.79956267	      2.75205824	      0.01963993	     -0.17729706	      3.21616061	      1.21546791	      0.25816998	     -0.00631326	     -0.00768191	      0.27385521	     -0.08402703	      0.25055713	      0.03619781	      0.03114497	     -0.44766236	      0.32527769	     -0.03895016	     -0.12764830	     -0.47096458	      0.07909662	     -0.39695455	     -0.04021889	      1.61632159	     -0.09144211	     -0.29380524	      0.00160502	      1.21218080	     -0.00451079	      0.02139773	      0.01206210
      2.83289567	      2.75112445	      0.02306366	     -0.17686684	      3.21693312	      1.21536094	      0.25913219	     -0.01108763	     -0.00910702	      0.26910350	     -0.08627997	      0.25123338	      0.03594837	      0.03896888	     -0.43877680	      0.32978839	     -0.03906102	     -0.12282401	     -0.46003212	      0.08222717	     -0.38776347	     -0.04040263	      1.61303566	     -0.10399932	     -0.31984134	      0.00540339	      1.26591783	      0.01391926	     -0.01161803	      0.01269220
      2.86622867	      2.75312329	      0.02138908	     -0.17565537	      3.21692123	      1.21523371	      0.25919854	     -0.00611829	     -0.01190321	      0.26773287	     -0.09059972	      0.24816957	      0.03570134	      0.04166345	     -0.43374153	      0.33288296	     -0.03918488	     -0.12613380	     -0.45689025	      0.08948064	     -0.39522949	     -0.04045604	      1.60663953	     -0.12457159	     -0.34197666	      0.01696468	      1.28459266	      0.00631953	     -0.00495550	      0.01427060
      2.89956167	      2.75490620	      0.01297620	     -0.17750575	      3.21682871	      1.21479832	      0.25911230	      0.00923784	     -0.00452704	      0.26943119	     -0.09089000	      0.25246833	      0.03569327	      0.03856079	     -0.44781935	      0.34139770	     -0.03914090	     -0.13827168	     -0.46846574	      0.10380135	     -0.44780139	     -0.04083191	      1.71048583	     -0.13130468	     -0.34943881	     -0.00822430	      1.27256820	     -0.01825936	      0.01503100	      0.01413306
      2.93289467	      2.75709060	      0.01644010	     -0.17109877	      3.21529171	      1.21451593	      0.25901596	      0.00429122	     -0.00570763	      0.26608910	     -0.09741722	      0.24324328	      0.03574721	      0.04951073	     -0.45348708	      0.32956845	     -0.03911505	     -0.13669806	     -0.45725744	      0.11051364	     -0.46128291	     -0.04099495	      1.68575832	     -0.14970608	     -0.36383584	     -0.01471573	      1.34301542	     -0.00085096	     -0.00806929	      0.01801449
      2.96622767	      2.76469138	      0.01705817	     -0.16980618	      3.21456374	      1.21456179	      0.25907181	      0.00561487	     -0.01333123	      0.26757402	     -0.09810959	      0.23463500	      0.03535624	      0.05657070	     -0.43999729	      0.32866486	     -0.03944347	     -0.13867757	     -0.45771000	      0.12041647	     -0.46483453	     -0.04109349	      1.67350321	     -0.16289792	     -0.35523173	     -0.00656780	      1.33710472	      0.01459819	     -0.00578700	      0.01189929
      2.99956067	      2.76750759	      0.01175580	     -0.17951405	      3.21545996	      1.21449312	      0.25978543	      0.01785408	     -0.01656679	      0.27552012	     -0.08813066	      0.24543081	      0.03492282	      0.05729115	     -0.43658609	      0.34346723	     -0.03977185	     -0.14712538	     -0.46921199	      0.13578570	     -0.47856951	     -0.04105062	      1.77061075	     -0.15512305	     -0.35185811	     -0.01907086	      1.34027986	      0.00358291	      0.01519887	      0.00496002
      3.03289367	      2.75564880	      0.01624302	     -0.18084579	      3.21525050	      1.21461264	      0.26082672	      0.01147420	     -0.01061317	      0.27469052	     -0.08404019	      0.25127645	      0.03534323	      0.06928817	     -0.43695394	      0.33039972	     -0.03942757	     -0.14268842	     -0.44479737	      0.13961609	     -0.44714685	     -0.04136765	      1.74647125	     -0.15998506	     -0.35585155	      0.00098643	      1.40871297	     -0.00033391	     -0.00718523	      0.01738159
      3.06622667	      2.74569910	      0.01457778	     -0.18457390	      3.21530715	      1.21496402	      0.26107515	      0.01261563	     -0.00228254	      0.27757659	     -0.07751396	      0.25386212	      0.03551955	      0.07052853	     -0.41982318	      0.32560946	     -0.03938307	     -0.14615039	     -0.44089189	      0.14371160	     -0.42586072	     -0.04179872	      1.71938835	     -0.16082817	     -0.34312103	      0.01735804	      1.38696081	     -0.00630945	     -0.00856389	      0.02378270
      3.09955967	      2.74251568	      0.01001572	     -0.19598180	      3.21572177	      1.21499007	      0.26071517	      0.01765757	      0.00009080	      0.28907511	     -0.06481826	      0.26298990	      0.03536786	      0.06452554	     -0.40607701	      0.33835022	     -0.03961354	     -0.15375879	     -0.46413235	      0.15186031	     -0.44855312	     -0.04196699	      1.79684531	     -0.15667005	     -0.35546181	      0.00684670	      1.40094417	     -0.00501217	      0.01595365	      0.01688162
      3.13289267	      2.73860408	      0.01736504	     -0.19046058	      3.21348791	      1.21491346	      0.25971169	      0.00319556	     -0.00100662	      0.28805183	     -0.06497416	      0.25212138	      0.03571030	      0.06976202	     -0.40374883	      0.31470085	     -0.03966104	     -0.14572659	     -0.44624728	      0.15457626	     -0.45253078	     -0.04240787	      1.76672211	     -0.17395486	     -0.37037218	      0.01291039	      1.45130794	      0.01435626	     -0.00769320	      0.01964971
      3.16622567	      2.74230080	      0.01795868	     -0.18075972	      3.21124062	      1.21488156	      0.25778592	      0.00134414	     -0.00753726	      0.28530732	     -0.07112030	      0.23523469	      0.03602313	      0.06363361	     -0.40715619	      0.29257690	     -0.03987170	     -0.14597229	     -0.43862182	      0.16620578	     -0.45474424	     -0.04271858	      1.71947690	     -0.18852782	     -0.36465771	      0.00933634	      1.41978943	      0.00721851	     -0.00635985	      0.02352726
      3.19955867	      2.75168129	      0.01176457	     -0.18510733	      3.21111346	      1.21458877	      0.25599502	      0.01120307	     -0.01849064	      0.29439366	     -0.06954354	      0.23618158	      0.03578060	      0.04702311	     -0.41274185	      0.30312455	     -0.04041283	     -0.15497052	     -0.46650844	      0.18607042	     -0.48385755	     -0.04261548	      1.77885384	     -0.19535710	     -0.38261626	     -0.00764215	      1.44649800	     -0.01486857	      0.01539581	      0.01773760
      3.23289167	      2.74687786	      0.01704550	     -0.17959171	      3.20995648	      1.21453477	      0.25510780	     -0.00167342	     -0.01421233	      0.29054206	     -0.07106197	      0.22478954	      0.03626873	      0.04527056	     -0.39944984	      0.28547091	     -0.04033987	     -0.14660079	     -0.44900184	      0.19173009	     -0.48150409	     -0.04315826	      1.75085804	     -0.21113464	     -0.38931832	     -0.01568420	      1.48565397	     -0.00560581	     -0.01282409	      0.01851259
      3.26622467	      2.73649594	      0.02358687	     -0.17702093	      3.21000369	      1.21483742	      0.25523887	     -0.01679489	     -0.00467761	      0.28675186	     -0.07179477	      0.22079879	      0.03671675	      0.04639441	     -0.38338904	      0.27418451	     -0.04026384	     -0.13498611	     -0.43047661	      0.19065859	     -0.45817981	     -0.04378753	      1.69840077	     -0.22337079	     -0.37497626	     -0.01396791	      1.45470123	      0.00988144	     -0.00050172	      0.02092274
      3.29955767	      2.73410141	      0.01820189	     -0.19034118	      3.21310293	      1.21480620	      0.25572741	     -0.01161661	     -0.00022789	      0.29273704	     -0.06126615	      0.24096867	      0.03675803	      0.03345344	     -0.38015025	      0.30452993	     -0.04034882	     -0.13938226	     -0.45836139	      0.19651553	     -0.45858335	     -0.04411000	      1.75985801	     -0.21800480	     -0.38264911	     -0.01376149	      1.48453296	      0.00430424	      0.01345506	      0.01779958
      3.33289067	      2.73241783	      0.01655052	     -0.18658962	      3.21421466	      1.21478336	      0.25589385	     -0.01090668	      0.00340983	      0.28062528	     -0.05767190	      0.23566527	      0.03699548	      0.02651693	     -0.36480508	      0.30187902	     -0.04034051	     -0.13826274	     -0.44072397	      0.19745333	     -0.43402472	     -0.04471290	      1.73655124	     -0.21102310	     -0.38072420	     -0.00602006	      1.51838893	     -0.00416507	     -0.01526072	      0.02357023
      3.36622367	      2.73145634	      0.02083833	     -0.18274996	      3.21442154	      1.21506183	      0.25660368	     -0.01667221	      0.00568117	      0.27522673	     -0.06148995	      0.23105223	      0.03732587	      0.02959876	     -0.36008114	      0.29354947	     -0.04023110	     -0.12914582	     -0.40609434	      0.19541270	     -0.41258616	     -0.04521261	      1.67706289	     -0.21113965	     -0.36652673	      0.01213259	      1.49360704	     -0.00925637	      0.00159773	      0.02186033
      3.39955667	      2.73933847	      0.02001511	     -0.19013709	      3.21576296	      1.21485096	      0.25730742	     -0.01460753	      0.00572617	      0.27881981	     -0.05539658	      0.24018274	      0.03725034	      0.02807144	     -0.36723885	      0.31936857	     -0.04041171	     -0.12872003	     -0.43059745	      0.19937838	     -0.44443925	     -0.04570776	      1.73406899	     -0.20768425	     -0.37634070	      0.01046663	      1.52173110	     -0.00728235	      0.01086348	      0.00903841
      3.43288967	      2.74741186	      0.02045924	     -0.17905920	      3.21459639	      1.21452853	      0.25677110	     -0.01565877	      0.00337255	      0.26805589	     -0.06352692	      0.21668693	      0.03711829	      0.02901231	     -0.35099743	      0.31508836	     -0.04076468	     -0.12831075	     -0.43756836	      0.20073849	     -0.44971122	     -0.04628708	      1.70794220	     -0.20856130	     -0.37889174	     -0.00587879	      1.54915573	      0.00746022	     -0.00989145	      0.01577900
      3.46622267	      2.74537695	      0.02111876	     -0.17051522	      3.21311471	      1.21457204	      0.25645730	     -0.01686392	      0.00854660	      0.26468850	     -0.07497399	      0.20248915	      0.03745079	      0.03357941	     -0.35484295	      0.30041583	     -0.04058672	     -0.12775955	     -0.41492033	      0.20094338	     -0.44127734	     -0.04675080	      1.64961237	     -0.22299126	     -0.37579605	     -0.00230657	      1.52637608	      0.00977658	     -0.00108062	      0.01985854
      3.49955567	      2.74194027	      0.01601767	     -0.17607032	      3.21352886	      1.21431166	      0.25672747	     -0.00798455	      0.01572478	      0.26890117	     -0.06908096	      0.21186279	      0.03785954	      0.03374892	     -0.37610806	      0.31182790	     -0.04024774	     -0.13545960	     -0.42050213	      0.20505834	     -0.46013070	     -0.04711715	      1.71007249	     -0.23244590	     -0.39644900	      0.00033705	      1.55288531	     -0.00690932	      0.01189245	      0.00988460
      3.53288867	      2.74321063	      0.01569684	     -0.17044091	      3.21283012	      1.21421436	      0.25680040	     -0.00525348	      0.01274743	      0.26329063	     -0.07183143	      0.19509760	      0.03760211	      0.03962366	     -0.35556381	      0.30986773	     -0.04059920	     -0.13809462	     -0.42480098	      0.20141811	     -0.43676538	     -0.04733070	      1.69451660	     -0.22747371	     -0.40076649	     -0.02192520	      1.57949064	     -0.00924894	     -0.00586161	      0.01453549
      3.56622167	      2.73911263	      0.02046684	     -0.16946585	      3.21256958	      1.21447707	      0.25786706	     -0.01186821	      0.01915549	      0.26241827	     -0.07187151	      0.18944286	      0.03776083	      0.05343479	     -0.34476115	      0.30852283	     -0.04050044	     -0.13373764	     -0.41981202	      0.19100981	     -0.40979131	     -0.04803185	      1.64901659	     -0.23003447	     -0.38103321	     -0.00185936	      1.56267352	      0.00155135	     -0.00921231	      0.01692767
      3.59955467	      2.73885610	      0.02022322	     -0.17912271	      3.21372382	      1.21443842	      0.25916849	     -0.01025791	      0.02202541	      0.26659789	     -0.05815111	      0.20541929	      0.03804114	      0.06092081	     -0.36322377	      0.32389218	     -0.04021642	     -0.13586898	     -0.42321238	      0.18627167	     -0.41930593	     -0.04836626	      1.71239502	     -0.21389368	     -0.37704846	      0.00003253	      1.59500988	      0.00699731	      0.01509340	      0.01216968
      3.63288767	      2.74801199	      0.01678157	     -0.17632943	      3.21329554	      1.21443842	      0.25885947	     -0.00292723	      0.01409331	      0.26316974	     -0.05589643	      0.19455137	      0.03774002	      0.06061911	     -0.35467546	      0.31962970	     -0.04062416	     -0.14286257	     -0.41087125	      0.18409447	     -0.41027111	     -0.04852662	      1.70556599	     -0.19050673	     -0.36379284	     -0.00748464	      1.62250567	      0.00671001	     -0.00429160	      0.01940703
      3.66622067	      2.74984944	      0.01510925	     -0.17440136	      3.21246256	      1.21460151	      0.25840204	     -0.00025987	      0.01488680	      0.26394048	     -0.05521730	      0.18796812	      0.03793239	      0.06134237	     -0.35355713	      0.31258311	     -0.04060490	     -0.14745071	     -0.40468895	      0.18122465	     -0.40427288	     -0.04879013	      1.65859042	     -0.18748469	     -0.34952159	      0.01304635	      1.61215621	      0.00007129	     -0.01038264	      0.02090771
      3.69955367	      2.74431337	      0.01696194	     -0.17832930	      3.21189082	      1.21437487	      0.25846275	     -0.00310887	      0.01861388	      0.26835511	     -0.04845426	      0.19698469	      0.03820344	      0.06588371	     -0.37394844	      0.31511932	     -0.04055121	     -0.14693320	     -0.42335975	      0.17945959	     -0.42656600	     -0.04882668	      1.71585484	     -0.18904305	     -0.36476411	      0.00846491	      1.64087504	     -0.00595187	      0.01798434	      0.01661735
      3.73288667	      2.73884958	      0.02193442	     -0.16972300	      3.20973822	      1.21415897	      0.25770330	     -0.01160439	      0.01861427	      0.26457148	     -0.05486829	      0.18295831	      0.03827504	      0.07093321	     -0.36737390	      0.29579555	     -0.04088088	     -0.14191331	     -0.42724245	      0.17606968	     -0.42357567	     -0.04906848	      1.72547045	     -0.19185157	     -0.37538017	     -0.01758797	      1.65655462	      0.00082944	     -0.00817889	      0.02330399
      3.76621967	      2.73293861	      0.02181992	     -0.16588840	      3.20883181	      1.21422036	      0.25657806	     -0.01414622	      0.01745440	      0.26568371	     -0.06003890	      0.17854765	      0.03843001	      0.06691196	     -0.36466285	      0.28315510	     -0.04105584	     -0.14297818	     -0.42886426	      0.17582345	     -0.40904601	     -0.04897433	      1.68834780	     -0.20430685	     -0.38389167	     -0.00814910	      1.64487446	      0.00644165	     -0.00666893	      0.02182256
      3.79955267	      2.72674687	      0.01473395	     -0.17240917	      3.21014105	      1.21405533	      0.25604950	     -0.00679661	      0.02198410	      0.26975761	     -0.05412983	      0.19786859	      0.03900306	      0.05379364	     -0.38564436	      0.28963708	     -0.04068666	     -0.15121200	     -0.43916641	      0.18131278	     -0.42373387	     -0.04880871	      1.74321338	     -0.20209927	     -0.39557057	     -0.00344972	      1.66872066	     -0.00089933	      0.01404619	      0.01499316
      3.83288567	      2.72897038	      0.01544515	     -0.17009515	      3.21075067	      1.21399813	      0.25610706	     -0.00790045	      0.01833282	      0.26484897	     -0.05728991	      0.20031078	      0.03895827	      0.04876776	     -0.38215728	      0.28350906	     -0.04102220	     -0.14758348	     -0.42674366	      0.18051484	     -0.42177945	     -0.04873775	      1.75802758	     -0.18487713	     -0.38452464	     -0.01907613	      1.69383405	     -0.00365130	     -0.00744219	      0.02297715
      3.86621867	      2.73362583	      0.02328069	     -0.17231546	      3.21206018	      1.21425492	      0.25730703	     -0.01803626	      0.01193407	      0.26377644	     -0.05889158	      0.20894419	      0.03876020	      0.05264893	     -0.37278329	      0.28767114	     -0.04143389	     -0.13369392	     -0.42042069	      0.17324933	     -0.41472895	     -0.04877958	      1.72471077	     -0.17920091	     -0.36521870	      0.00053443	      1.69129678	     -0.00039696	     -0.00737466	      0.02431226
      3.89955167	      2.73262789	      0.02271396	     -0.18234547	      3.21471254	      1.21422555	      0.25864401	     -0.01738870	      0.01522305	      0.26589451	     -0.05152323	      0.23416139	      0.03886856	      0.04801431	     -0.37929916	      0.30860544	     -0.04147501	     -0.12994725	     -0.43712528	      0.17217514	     -0.43488544	     -0.04881133	      1.77429617	     -0.17126501	     -0.36308554	      0.01926255	      1.70699767	     -0.00341134	      0.01356616	      0.01598854
      3.93288467	      2.72646757	      0.01832627	     -0.18024577	      3.21572866	      1.21408265	      0.25889783	     -0.01232836	      0.01980512	      0.26022612	     -0.05709641	      0.24084985	      0.03923449	      0.03959141	     -0.37681367	      0.30440579	     -0.04131393	     -0.13108393	     -0.42706172	      0.17464491	     -0.43405441	     -0.04858933	      1.79250041	     -0.15709264	     -0.36960790	     -0.00026477	      1.73042314	     -0.00244425	     -0.00168985	      0.01955740
      3.96621767	      2.72179939	      0.01845587	     -0.17731705	      3.21609248	      1.21411296	      0.25913247	     -0.01220811	      0.01793428	      0.25781845	     -0.06661032	      0.24555950	      0.03936391	      0.03782546	     -0.37895378	      0.29740580	     -0.04136049	     -0.12752428	     -0.41261908	      0.17614452	     -0.42240206	     -0.04828731	      1.76167096	     -0.16800321	     -0.38489834	      0.00801292	      1.72383796	      0.00229657	     -0.00994945	      0.01939529
      3.99955067	      2.72055318	      0.01831539	     -0.18136285	      3.21705509	      1.21388537	      0.25990370	     -0.00974493	      0.01680926	      0.25978078	     -0.06772849	      0.25996747	      0.03928855	      0.03838860	     -0.39138229	      0.31059239	     -0.04153289	     -0.12524620	     -0.43246765	      0.18028872	     -0.44245371	     -0.04804356	      1.80491706	     -0.18475084	     -0.40779618	      0.01407758	      1.72045078	     -0.00073467	      0.00726797	      0.01131056
      4.03288367	      2.71862316	      0.01906764	     -0.17736377	      3.21670872	      1.21362289	      0.26051116	     -0.00904432	      0.02111284	      0.25617808	     -0.07646461	      0.25768871	      0.03937358	      0.04270784	     -0.38732965	      0.30892535	     -0.04151295	     -0.12198897	     -0.43768395	      0.18259770	     -0.45953903	     -0.04796636	      1.82439438	     -0.18569500	     -0.41478630	     -0.01926708	      1.73903789	     -0.00246770	      0.00152183	      0.01504106
      4.06621667	      2.72183193	      0.02074274	     -0.17445257	      3.21637269	      1.21367661	      0.26124820	     -0.00888225	      0.02292329	      0.25497601	     -0.08442270	      0.25470898	      0.03947228	      0.05006008	     -0.38423925	      0.30532564	     -0.04136702	     -0.11840473	     -0.42404125	      0.18224417	     -0.46676155	     -0.04803704	      1.78635125	     -0.19432250	     -0.40667885	     -0.00692754	      1.74538897	     -0.00131651	     -0.01000996	      0.01660859
      4.09954967	      2.73261291	      0.01712705	     -0.18169633	      3.21765063	      1.21366885	      0.26238954	      0.00208497	      0.01483319	      0.25929199	     -0.07982721	      0.26805464	      0.03898934	      0.05299569	     -0.40019236	      0.32378157	     -0.04166862	     -0.12259406	     -0.42738461	      0.18635638	     -0.48385271	     -0.04774916	      1.81512438	     -0.18546543	     -0.40396287	     -0.00204196	      1.74170730	     -0.00455647	      0.00819785	      0.00965086
      4.13288267	      2.73514537	      0.01303579	     -0.18419540	      3.21821776	      1.21364515	      0.26347486	      0.01133970	      0.01639229	      0.25910574	     -0.07840961	      0.27292317	      0.03893800	      0.05745724	     -0.40548010	      0.33079609	     -0.04151671	     -0.12755006	     -0.42212297	      0.18651509	     -0.48701120	     -0.04775221	      1.84519307	     -0.16780719	     -0.39771687	     -0.00830264	      1.75049048	     -0.00164222	      0.00292518	      0.01354157
      4.16621567	      2.73005700	      0.01476232	     -0.18464719	      3.21789726	      1.21384339	      0.26466786	      0.01005202	      0.02286182	      0.25947723	     -0.07927973	      0.27069608	      0.03912040	      0.06978810	     -0.39483391	      0.32932005	     -0.04110795	     -0.12581895	     -0.41236000	      0.17884870	     -0.47068109	     -0.04792408	      1.80962964	     -0.16411396	     -0.39702016	     -0.00020064	      1.76132101	      0.00845579	     -0.00995480	      0.01916257
      4.19954867	      2.73006665	      0.01594745	     -0.19173033	      3.21805448	      1.21392397	      0.26591389	      0.01246748	      0.02340602	      0.26556511	     -0.07240154	      0.27701149	      0.03880568	      0.08123923	     -0.39408905	      0.34401045	     -0.04111909	     -0.12554850	     -0.42850583	      0.17432229	     -0.47473865	     -0.04808215	      1.82729609	     -0.17119302	     -0.40874210	      0.01970820	      1.75049424	      0.00443025	      0.00542656	      0.01474014
      4.23288167	      2.73173152	      0.01577629	     -0.19251717	      3.21724353	      1.21379929	      0.26646346	      0.01727211	      0.02248642	      0.26721887	     -0.07067321	      0.27656147	      0.03854650	      0.08991959	     -0.40444233	      0.34618449	     -0.04116536	     -0.12707332	     -0.43257920	      0.17386106	     -0.48627834	     -0.04807804	      1.85942110	     -0.16796685	     -0.41900025	     -0.00023534	      1.74501856	     -0.00489585	      0.00573223	      0.01718205
      4.26621467	      2.73238427	      0.01637530	     -0.18784143	      3.21565191	      1.21375742	      0.26621740	      0.01742287	      0.02394940	      0.26714365	     -0.07611588	      0.26840364	      0.03876352	      0.09681500	     -0.41391451	      0.33419919	     -0.04081413	     -0.12813093	     -0.41791401	      0.17261326	     -0.49174766	     -0.04823325	      1.82081093	     -0.16914967	     -0.42188200	     -0.01752694	      1.75795361	     -0.00236595	     -0.01158762	      0.02317508
      4.29954767	      2.73947800	      0.01316079	     -0.18996402	      3.21538572	      1.21370026	      0.26574401	      0.02257597	      0.02250564	      0.27210083	     -0.07540946	      0.26725230	      0.03852486	      0.09568612	     -0.41908459	      0.34214946	     -0.04081813	     -0.13456816	     -0.43222937	      0.17315808	     -0.51561170	     -0.04841129	      1.81934948	     -0.17556562	     -0.42042339	     -0.00720894	      1.75161396	      0.00141411	      0.00159553	      0.01876345
      4.33288067	      2.74388500	      0.01507272	     -0.19212228	      3.21555548	      1.21359266	      0.26599933	      0.02027014	      0.02148133	      0.27388613	     -0.07360058	      0.27022451	      0.03827248	      0.09901196	     -0.42414950	      0.35072122	     -0.04084415	     -0.13347353	     -0.44751350	      0.16840358	     -0.53644672	     -0.04875918	      1.84991360	     -0.17027559	     -0.41539644	     -0.01252107	      1.74040297	      0.00698336	      0.01081736	      0.01689219
      4.36621367	      2.74078826	      0.02034842	     -0.19166109	      3.21598710	      1.21367716	      0.26655932	      0.01156924	      0.02193674	      0.27124743	     -0.07501597	      0.27506726	      0.03831398	      0.10430759	     -0.42720042	      0.34839261	     -0.04057569	     -0.12705312	     -0.44005297	      0.15790887	     -0.52557736	     -0.04919035	      1.82329575	     -0.15896160	     -0.41396399	     -0.01457874	      1.74824671	      0.01027158	     -0.00682770	      0.02239032
      4.39954667	      2.73761491	      0.01514321	     -0.19823952	      3.21834615	      1.21383244	      0.26671104	      0.01794857	      0.02190054	      0.27205878	     -0.07097866	      0.29173615	      0.03825193	      0.09390744	     -0.42893238	      0.36239840	     -0.04028047	     -0.13354757	     -0.44835411	      0.15280612	     -0.51314500	     -0.04943648	      1.81871686	     -0.14498219	     -0.41849499	      0.00319648	      1.73971267	     -0.00421082	     -0.00329044	      0.02188183
      4.43287967	      2.73362652	      0.01225653	     -0.20538076	      3.22122133	      1.21386323	      0.26726925	      0.02048144	      0.02275675	      0.27030237	     -0.06487082	      0.31360458	      0.03819548	      0.08479258	     -0.43515761	      0.37956426	     -0.03995045	     -0.13625177	     -0.46166526	      0.14623523	     -0.50940451	     -0.04990531	      1.84849944	     -0.13459918	     -0.42085998	      0.01908501	      1.72284758	     -0.01244590	      0.00889267	      0.01987384
      4.46621267	      2.72979648	      0.01996183	     -0.20632994	      3.22322087	      1.21386007	      0.26821200	      0.00635096	      0.02089312	      0.26379731	     -0.06542641	      0.32892608	      0.03803785	      0.08722125	     -0.44022872	      0.38479976	     -0.03978875	     -0.12500933	     -0.46283969	      0.13418132	     -0.50045793	     -0.05034727	      1.83078149	     -0.12939756	     -0.41719440	      0.00755380	      1.72432764	      0.00396189	     -0.00406193	      0.02232627
      4.49954567	      2.73120294	      0.01923122	     -0.20841567	      3.22574932	      1.21375687	      0.26834512	      0.00443421	      0.02052940	      0.25920798	     -0.06644512	      0.34354250	      0.03790250	      0.07809947	     -0.44247992	      0.39950334	     -0.03954965	     -0.12459094	     -0.48351147	      0.13127930	     -0.50870222	     -0.05090918	      1.82427305	     -0.13551841	     -0.40611314	      0.01343676	      1.71218346	      0.01000502	     -0.00808034	      0.01974245
      4.53287867	      2.73515935	      0.01141606	     -0.21063033	      3.22861235	      1.21346824	      0.26803538	      0.01528281	      0.01666448	      0.25389198	     -0.06655670	      0.36130769	      0.03764153	      0.06083214	     -0.45744848	      0.41764048	     -0.03940525	     -0.13288658	     -0.50973353	      0.13890024	     -0.52266008	     -0.05111732	      1.84574099	     -0.13926689	     -0.39896725	      0.00927558	      1.69629445	     -0.00280427	      0.01289355	      0.01509804
      4.56621167	      2.73374489	      0.01188050	     -0.20922282	      3.23068154	      1.21325168	      0.26852009	      0.01444802	      0.01347673	      0.24574151	     -0.07024075	      0.37955353	      0.03758531	      0.05571863	     -0.48444083	      0.42193256	     -0.03900806	     -0.12994321	     -0.51225000	      0.14282128	     -0.51540707	     -0.05149283	      1.83249239	     -0.14729135	     -0.39504366	     -0.00031949	      1.69356891	     -0.00849419	     -0.00161407	      0.01557497
      4.59954467	      2.73142159	      0.01375609	     -0.20990350	      3.23303553	      1.21310660	      0.26946739	      0.01169060	      0.00903021	      0.23815359	     -0.07029875	      0.39693206	      0.03724656	      0.05407843	     -0.49820299	      0.43338313	     -0.03877741	     -0.12560389	     -0.52973932	      0.14485729	     -0.49666378	     -0.05188157	      1.83221564	     -0.15556906	     -0.39182220	     -0.01044079	      1.67527206	     -0.00428154	     -0.01037405	      0.01471070
      4.63287767	      2.72856999	      0.00914638	     -0.21394610	      3.23629608	      1.21286910	      0.27030588	      0.01734825	      0.00763243	      0.23063929	     -0.06404481	      0.41533831	      0.03667545	      0.04608019	     -0.50163198	      0.45889485	     -0.03861412	     -0.13085921	     -0.57558919	      0.15049069	     -0.47566045	     -0.05213729	      1.86742400	     -0.16411777	     -0.38473593	     -0.01020543	      1.64944788	      0.00083591	      0.00993911	      0.01247599
      4.66621067	      2.72028207	      0.00771471	     -0.21576700	      3.23929227	      1.21264943	      0.27159699	      0.01640688	      0.01554332	      0.21967235	     -0.05712492	      0.43676214	      0.03653853	      0.04397742	     -0.52397628	      0.47494156	     -0.03784963	     -0.13305323	     -0.60222850	      0.15718907	     -0.44279802	     -0.05253371	      1.86541671	     -0.18204866	     -0.36691151	      0.00768227	      1.64574123	      0.00745641	     -0.00052539	      0.01458066
      4.69954367	      2.71874526	      0.00604190	     -0.21639007	      3.24201764	      1.21244858	      0.27279789	      0.01909600	      0.01610573	      0.20769169	     -0.04877325	      0.45592965	      0.03618662	      0.04355612	     -0.55654091	      0.48740799	     -0.03715791	     -0.13605240	     -0.61331122	      0.17532050	     -0.40697419	     -0.05267866	      1.86101094	     -0.19665763	     -0.34124587	      0.01452050	      1.63619713	      0.00357901	     -0.00863643	      0.01635650
      4.73287667	      2.72877167	      0.00219723	     -0.21865691	      3.24484817	      1.21208486	      0.27343906	      0.02822040	      0.00412742	      0.19791485	     -0.03734198	      0.46981066	      0.03489513	      0.04125740	     -0.58231280	      0.51056816	     -0.03720685	     -0.14333094	     -0.64153364	      0.20771452	     -0.38027105	     -0.05239245	      1.89889057	     -0.21236431	     -0.31439119	      0.00935344	      1.61475495	     -0.00621018	      0.00838476	      0.01432543
      4.76620967	      2.73704083	      0.00738007	     -0.21833605	      3.24708913	      1.21152353	      0.27398889	      0.02080123	     -0.00670582	      0.18702668	     -0.02760566	      0.47901828	      0.03389234	      0.04843582	     -0.60889870	      0.53152507	     -0.03678314	     -0.14257952	     -0.68022393	      0.24152591	     -0.34852744	     -0.05229760	      1.90718128	     -0.25195481	     -0.28733965	      0.01764500	      1.61416277	      0.00173183	      0.00122930	      0.01448342
      4.79954267	      2.73986914	      0.00419534	     -0.21466417	      3.24928007	      1.21081102	      0.27305564	      0.02041109	     -0.01175490	      0.17401223	     -0.02024597	      0.48163397	      0.03292979	      0.04223982	     -0.63258086	      0.54832158	     -0.03615772	     -0.15617637	     -0.72331198	      0.28348625	     -0.30711979	     -0.05179122	      1.90219082	     -0.29384487	     -0.26020914	      0.00418580	      1.60883653	      0.00946112	     -0.00861874	      0.01747018
      4.83287567	      2.73467332	     -0.00305586	     -0.21288770	      3.25164888	      1.20995027	      0.27173468	      0.02374209	     -0.00856949	      0.16319299	     -0.01123195	      0.49028562	      0.03231929	      0.02885539	     -0.66911996	      0.56140332	     -0.03514606	     -0.17665108	     -0.75333240	      0.33278621	     -0.26565983	     -0.05119215	      1.93812830	     -0.34444233	     -0.23765187	      0.00071818	      1.59931879	      0.00393452	      0.00539880	      0.01744748
      4.86620867	      2.72671160	     -0.00106848	     -0.21125969	      3.25372968	      1.20908689	      0.27128281	      0.01454308	     -0.00970999	      0.15296538	     -0.00219404	      0.50212211	      0.03169980	      0.02568155	     -0.71359434	      0.56868806	     -0.03389727	     -0.18450689	     -0.76887460	      0.38184188	     -0.20576432	     -0.05031035	      1.93611370	     -0.40100412	     -0.22369931	     -0.00562456	      1.61355432	     -0.00025825	      0.00723064	      0.01600667
      4.89954167	      2.72478464	     -0.00289413	     -0.21005389	      3.25613493	      1.20812789	      0.27079819	      0.01216136	     -0.00981963	      0.14241433	      0.00723283	      0.50769304	      0.03055734	      0.01732983	     -0.73706513	      0.58495449	     -0.03309146	     -0.19470745	     -0.80245855	      0.44188462	     -0.15091139	     -0.04942479	      1.95047106	     -0.44995702	     -0.19485270	     -0.01477117	      1.61786027	     -0.00751317	     -0.01447950	      0.01672294
      4.93287467	      2.72779201	     -0.00314961	     -0.20944772	      3.25876310	      1.20702783	      0.27082859	      0.00963555	     -0.01818041	      0.13205760	      0.01608008	      0.51267220	      0.02873508	      0.01084744	     -0.75447112	      0.60723899	     -0.03296077	     -0.19955931	     -0.84591702	      0.50914707	     -0.08659362	     -0.04791383	      1.94595319	     -0.50164329	     -0.16352804	     -0.01138669	      1.64020835	     -0.00643614	      0.00711577	      0.01938406
      4.96620767	      2.72683100	      0.00352865	     -0.20970769	      3.26120442	      1.20579008	      0.27209901	     -0.00276343	     -0.01558261	      0.12196737	      0.02501517	      0.52589264	      0.02731358	      0.01336465	     -0.78934088	      0.62370866	     -0.03232474	     -0.19179956	     -0.87312892	      0.57925847	     -0.03343716	     -0.04688651	      1.96347534	     -0.56254468	     -0.11765613	      0.00927531	      1.67384088	      0.00190653	      0.00379396	      0.02101695
      4.99954067	      2.72370473	      0.00680588	     -0.20882702	      3.26353837	      1.20453704	      0.27324564	     -0.00897727	     -0.01761559	      0.11176061	      0.03240528	      0.53909929	      0.02568143	      0.01083092	     -0.82611676	      0.63417484	     -0.03200101	     -0.18632688	     -0.88708007	      0.65111982	      0.03817226	     -0.04500749	      1.95596000	     -0.61915514	     -0.08392352	      0.00965353	      1.71161083	      0.00450225	     -0.00612932	      0.01917659
      5.03287367	      2.71721756	      0.00112713	     -0.20971183	      3.26604737	      1.20320956	      0.27369090	     -0.00182357	     -0.02189265	      0.10476095	      0.03917198	      0.55195146	      0.02379548	     -0.00389552	     -0.85237510	      0.64688398	     -0.03208541	     -0.19204379	     -0.90618046	      0.72371785	      0.11836561	     -0.04306400	      1.96309837	     -0.67311782	     -0.07141117	     -0.00421476	      1.74897574	     -0.00483280	      0.00601010	      0.01553312
      5.06620667	      2.70414611	      0.00124108	     -0.21186340	      3.26808901	      1.20183405	      0.27487675	     -0.00479851	     -0.01237863	      0.09939337	      0.04590046	      0.56917673	      0.02409491	     -0.00998281	     -0.88294642	      0.65749465	     -0.03074979	     -0.18963662	     -0.93081093	      0.78788058	      0.17414435	     -0.04166229	      1.97245725	     -0.74084440	     -0.05463302	     -0.00554895	      1.78518867	     -0.00712798	     -0.00297476	      0.01462024
      5.09953967	      2.69483856	      0.01096355	     -0.21379060	      3.26940658	      1.20038475	      0.27712512	     -0.01852824	     -0.01092073	      0.09479175	      0.04954329	      0.58835316	      0.02216099	     -0.00084696	     -0.92114891	      0.66813128	     -0.03073140	     -0.17304694	     -0.96101474	      0.84250201	      0.22330160	     -0.03960390	      1.96747387	     -0.81147498	     -0.04653693	     -0.01657608	      1.84172139	      0.00127171	     -0.00419544	      0.02056938
      5.13287267	      2.69345693	      0.01193962	     -0.21618455	      3.27080013	      1.19893075	      0.27907592	     -0.01572669	     -0.01506897	      0.09183093	      0.05200144	      0.60543836	      0.02021384	      0.00243199	     -0.95334273	      0.68579813	     -0.03164475	     -0.16620207	     -1.00148987	      0.90658880	      0.26769683	     -0.03772882	      1.96941971	     -0.86244475	     -0.03923847	     -0.01533508	      1.88452390	     -0.00087561	      0.00633204	      0.02346445
      5.16620567	      2.69363365	      0.00966356	     -0.22064298	      3.27239530	      1.19764327	      0.28143850	     -0.00603058	     -0.01711710	      0.09079187	      0.05593742	      0.62861397	      0.01661647	      0.00674213	     -0.99376757	      0.70571679	     -0.03194431	     -0.16354698	     -1.03520598	      0.96797140	      0.30589040	     -0.03615672	      1.97531164	     -0.89152325	     -0.02815571	     -0.00620214	      1.91980532	     -0.00787969	     -0.00085105	      0.01860558
      5.19953867	      2.68905325	      0.01630489	     -0.22831219	      3.27419529	      1.19656986	      0.28520122	     -0.00875177	     -0.01913762	      0.09172301	      0.06059860	      0.66564766	      0.01215276	      0.02719882	     -1.05512917	      0.72517462	     -0.03270773	     -0.15257822	     -1.05549230	      1.00103490	      0.34731552	     -0.03424761	      1.97279513	     -0.91222574	     -0.02189561	     -0.01250902	      1.95346357	     -0.00324899	     -0.00570055	      0.01408178
      5.23287167	      2.67915744	      0.01956167	     -0.23945531	      3.27711796	      1.19553005	      0.28905691	     -0.00949876	     -0.01509563	      0.09303083	      0.06711599	      0.71249061	      0.00939706	      0.04750980	     -1.11717409	      0.75473759	     -0.03201839	     -0.15228386	     -1.08985338	      1.01544107	      0.38559665	     -0.03339919	      1.96943119	     -0.93151876	     -0.01739766	     -0.01360050	      1.95146463	      0.00478260	      0.00458158	      0.01617935
      5.26620467	      2.66965534	      0.01490302	     -0.25486125	      3.28142056	      1.19434737	      0.29262086	     -0.00082407	     -0.00766594	      0.09563321	      0.07409928	      0.76667374	      0.01001551	      0.06320746	     -1.16983145	      0.80182953	     -0.03104832	     -0.16851200	     -1.14953948	      1.02831416	      0.41146106	     -0.03326472	      1.97509215	     -0.94752822	     -0.02026138	     -0.00641962	      1.95669778	      0.00626175	      0.00230356	      0.02632482
      5.29953767	      2.66561174	      0.01854806	     -0.27106354	      3.28593717	      1.19311165	      0.29740060	     -0.00066248	     -0.00574805	      0.09623522	      0.08141674	      0.82754762	      0.00555590	      0.09555672	     -1.22825884	      0.85571494	     -0.03156458	     -0.17683043	     -1.21020699	      1.03425671	      0.42151397	     -0.03270982	      1.97118500	     -0.95690995	     -0.02667224	     -0.00751707	      1.96844620	      0.00350545	     -0.00837498	      0.03303459
      5.33287067	      2.66690648	      0.03060192	     -0.28721706	      3.29049086	      1.19192114	      0.30315120	     -0.00885967	     -0.00988276	      0.09745472	      0.08526157	      0.89375666	     -0.01174513	      0.14128092	     -1.29663893	      0.91236351	     -0.03167408	     -0.17600517	     -1.26061494	      1.02736995	      0.41787499	     -0.03305690	      1.96377784	     -0.95068503	     -0.02996721	     -0.02061527	      1.95896703	     -0.00159013	      0.00239984	      0.02777194
      5.36620367	      2.66982940	      0.03120623	     -0.30362328	      3.29621333	      1.19064290	      0.30769661	     -0.00431468	     -0.00861858	      0.09858445	      0.08616367	      0.96298992	     -0.02279171	      0.17520952	     -1.36367545	      0.97857722	     -0.02930897	     -0.19447159	     -1.31355962	      1.01173952	      0.40099240	     -0.03407728	      1.96745841	     -0.92613092	     -0.02977755	     -0.00953152	      1.96174003	     -0.00577745	      0.00498408	      0.01808471
      5.39953667	      2.67330101	      0.02316641	     -0.31835614	      3.30311180	      1.18917573	      0.31106803	      0.00880855	     -0.00795699	      0.09591714	      0.08381223	      1.03761685	     -0.01315183	      0.20316900	     -1.43212753	      1.05375614	     -0.03196117	     -0.23019079	     -1.36834410	      0.97717415	      0.38992671	     -0.03512356	      1.96292887	     -0.88600900	     -0.03179857	     -0.01030789	      1.95939309	     -0.00198241	     -0.00425151	      0.01687676
      5.43286967	      2.67577072	      0.02620430	     -0.33500269	      3.31039154	      1.18762432	      0.31534263	      0.00631092	     -0.01239512	      0.09369854	      0.07992520	      1.12130339	     -0.02432002	      0.23641122	     -1.50634236	      1.13141177	     -0.02867913	     -0.24980747	     -1.41380019	      0.91819209	      0.38168576	     -0.03626003	      1.95738312	     -0.85237080	     -0.03315199	     -0.01306901	      1.94668949	      0.01064412	     -0.00115014	      0.02214409
      5.46620267	      2.67996530	      0.03056345	     -0.35416364	      3.31803988	      1.18609662	      0.31994168	      0.00287617	     -0.01226498	      0.09235210	      0.07825576	      1.21218056	     -0.02147203	      0.27278454	     -1.56463606	      1.21602861	     -0.02743755	     -0.26347355	     -1.45475081	      0.86681002	      0.35893410	     -0.03762142	      1.96133914	     -0.81827664	     -0.02408945	     -0.00397040	      1.94056279	      0.01010402	      0.00113920	      0.02385222
      5.49953567	      2.67734725	      0.02907344	     -0.37232219	      3.32558578	      1.18477636	      0.32413579	      0.00391061	      0.00068470	      0.09062593	      0.07574075	      1.29783421	     -0.02064531	      0.29028733	     -1.59420032	      1.30021417	     -0.02934224	     -0.28331637	     -1.49347286	      0.82903156	      0.32934267	     -0.03866199	      1.95470189	     -0.77536833	     -0.00781417	      0.00385800	      1.91684850	     -0.00498970	     -0.00242727	      0.01860438
      5.53286867	      2.67960843	      0.03400961	     -0.38782702	      3.33212084	      1.18393853	      0.32817316	     -0.00034437	     -0.00016113	      0.08971029	      0.06935178	      1.37120961	     -0.02720274	      0.30671438	     -1.60473135	      1.37227219	     -0.02582528	     -0.28384884	     -1.51541930	      0.78012755	      0.30475624	     -0.03949365	      1.95363174	     -0.72935129	     -0.00525742	      0.00000332	      1.87163024	     -0.01166714	      0.00467459	      0.01192440
      5.56620167	      2.68496412	      0.04014537	     -0.40014342	      3.33755587	      1.18372435	      0.33095664	     -0.00695154	     -0.00856184	      0.08973273	      0.05972985	      1.43210141	     -0.01888502	      0.32065963	     -1.60103065	      1.43144421	     -0.03052820	     -0.27915736	     -1.51867857	      0.71300194	      0.27325280	     -0.04042235	      1.95819614	     -0.68152137	     -0.01446375	     -0.01319059	      1.81720354	      0.00043871	      0.00230840	      0.00844086
      5.59953467	      2.68260576	      0.03731009	     -0.41025410	      3.34202195	      1.18408228	      0.33182952	     -0.00950139	     -0.00283769	      0.09247883	      0.04757592	      1.47138016	     -0.01988237	      0.30602094	     -1.58392813	      1.47419644	     -0.02670258	     -0.28426890	     -1.51040328	      0.64187746	      0.22187949	     -0.04134540	      1.95327140	     -0.63332912	     -0.02407789	     -0.01323972	      1.76993532	      0.01393466	     -0.00881247	      0.00793725
      5.63286767	      2.68868199	      0.03628400	     -0.41790001	      3.34482043	      1.18508970	      0.33198042	     -0.00756685	     -0.00415478	      0.09883945	      0.03355463	      1.49219350	     -0.01425076	      0.29787969	     -1.56013188	      1.49988022	     -0.03001102	     -0.27944511	     -1.47928589	      0.57953535	      0.15720971	     -0.04219512	      1.95542077	     -0.57905524	     -0.03582021	     -0.00439555	      1.72525315	      0.00554429	      0.00315726	      0.00810114
      5.66620067	      2.70300384	      0.03615069	     -0.42232067	      3.34603864	      1.18685121	      0.33136456	     -0.00072107	     -0.01323279	      0.10724610	      0.01982542	      1.49271696	      0.00340663	      0.29904458	     -1.52014089	      1.50414693	     -0.03070339	     -0.26424517	     -1.42607989	      0.52573562	      0.08967549	     -0.04284547	      1.95560047	     -0.51915907	     -0.04769515	      0.00087475	      1.66981244	     -0.01254293	      0.00663338	      0.00538645
      5.69953367	      2.70434323	      0.02980563	     -0.42543492	      3.34606154	      1.18936515	      0.32936569	      0.00359239	     -0.01059595	      0.11878592	      0.00745523	      1.47124346	      0.02057810	      0.28063573	     -1.44655985	      1.48894944	     -0.03225944	     -0.26717862	     -1.36350489	      0.46734696	      0.02626377	     -0.04355982	      1.95268628	     -0.46773413	     -0.06646416	      0.00841056	      1.62342724	     -0.00985274	     -0.00632753	      0.00140346
      5.73286667	      2.70129931	      0.03069051	     -0.42673902	      3.34419756	      1.19247707	      0.32712688	     -0.00382580	     -0.01386809	      0.13306407	     -0.00309238	      1.43041625	      0.02213244	      0.26235618	     -1.35089743	      1.44987270	     -0.03231501	     -0.26599927	     -1.28764320	      0.40017339	     -0.02963451	     -0.04422257	      1.95743910	     -0.42550398	     -0.09598641	      0.01084696	      1.57921903	      0.01006888	      0.00180613	      0.00091873
      5.76619967	      2.70086933	      0.03775250	     -0.42556848	      3.34001515	      1.19591877	      0.32487722	     -0.01474828	     -0.01863567	      0.14953000	     -0.00993571	      1.37693342	      0.02933014	      0.25902974	     -1.24790152	      1.39128566	     -0.03251336	     -0.25588414	     -1.20221083	      0.33862409	     -0.09377624	     -0.04487491	      1.95564407	     -0.37888740	     -0.12120471	      0.00358283	      1.51549243	      0.01382227	      0.00280718	      0.00206436
      5.79953267	      2.69409170	      0.03840832	     -0.42297881	      3.33390711	      1.19914602	      0.32172965	     -0.01936898	     -0.01072790	      0.16886250	     -0.01273869	      1.31094090	      0.02916941	      0.24650735	     -1.14641364	      1.32222189	     -0.03213823	     -0.25726685	     -1.12111507	      0.29077163	     -0.16963756	     -0.04559574	      1.95329236	     -0.32507412	     -0.15392737	     -0.01093718	      1.48500090	     -0.00608502	     -0.00606320	      0.00514038
      5.83286567	      2.69217379	      0.03725113	     -0.41568664	      3.32598013	      1.20201952	      0.31751611	     -0.01863549	     -0.00901217	      0.18829162	     -0.01508915	      1.23496130	      0.03361346	      0.23907218	     -1.05701965	      1.24169399	     -0.03485477	     -0.25928365	     -1.03422617	      0.25261690	     -0.24248702	     -0.04602507	      1.95311105	     -0.27594499	     -0.19140456	     -0.01201376	      1.45976353	     -0.01893565	      0.00285417	      0.01047365
      5.86619867	      2.69446281	      0.03648317	     -0.40271114	      3.31663322	      1.20471869	      0.31236116	     -0.01809254	     -0.01285147	      0.20557972	     -0.01762420	      1.14692131	      0.03476079	      0.23379647	     -0.96950622	      1.14702029	     -0.03371660	     -0.25773225	     -0.93462782	      0.21594508	     -0.30470397	     -0.04657033	      1.94906858	     -0.24030815	     -0.22154166	      0.01013748	      1.40600506	     -0.00095257	      0.00498841	      0.01443671
      5.89953167	      2.69442847	      0.02979596	     -0.38869805	      3.30677684	      1.20717098	      0.30635745	     -0.01097153	     -0.01691766	      0.22273566	     -0.01737045	      1.05129390	      0.03604879	      0.21948495	     -0.86569381	      1.05087732	     -0.03339797	     -0.26397626	     -0.83626400	      0.18011461	     -0.35465880	     -0.04694020	      1.94958624	     -0.20317154	     -0.26446975	      0.01315201	      1.39613559	      0.01754771	     -0.00283904	      0.01538918
      5.93286467	      2.69136431	      0.02545499	     -0.37483788	      3.29656308	      1.20931428	      0.30101089	     -0.00518200	     -0.01407314	      0.23895683	     -0.01435693	      0.95921281	      0.03816766	      0.20766514	     -0.75913148	      0.95790984	     -0.03445801	     -0.26587559	     -0.75006160	      0.14435319	     -0.40335947	     -0.04753740	      1.94517311	     -0.17131695	     -0.29701226	      0.01169774	      1.38575779	      0.00553954	     -0.00612227	      0.01592553
      5.96619767	      2.68694677	      0.03136167	     -0.36191428	      3.28647795	      1.21101703	      0.29735755	     -0.01132355	     -0.00892646	      0.25123266	     -0.00702751	      0.88271905	      0.03942856	      0.20882724	     -0.67740771	      0.87084954	     -0.03549463	     -0.25155221	     -0.67599971	      0.11192529	     -0.45290222	     -0.04830670	      1.94003353	     -0.15278987	     -0.31702062	      0.01392740	      1.36675262	     -0.01433873	      0.00357550	      0.02022088
      5.99953067	      2.67990625	      0.03390499	     -0.34997061	      3.27764904	      1.21228163	      0.29392800	     -0.01688446	     -0.00190426	      0.25920027	      0.00179127	      0.81625820	      0.04040896	      0.20329704	     -0.60732884	      0.79361148	     -0.03572288	     -0.23961120	     -0.61017147	      0.09573127	     -0.49400470	     -0.04870142	      1.93515600	     -0.13814232	     -0.34269362	      0.00305637	      1.38548689	     -0.01011185	      0.00448836	      0.02955007
      6.03286367	      2.67415280	      0.02363547	     -0.33641150	      3.27031622	      1.21335582	      0.28955759	     -0.00758627	      0.00775742	      0.26289598	      0.00802220	      0.74660009	      0.04129782	      0.17901747	     -0.52472215	      0.72324834	     -0.03565090	     -0.24163799	     -0.54013982	      0.09999931	     -0.52456679	     -0.04881763	      1.92715774	     -0.13003489	     -0.36285644	      0.00737285	      1.38599966	      0.00626315	     -0.00624757	      0.03462972
      6.06619667	      2.67407861	      0.01758712	     -0.32424373	      3.26410513	      1.21418960	      0.28596305	      0.00134067	      0.00460001	      0.26545193	      0.01265063	      0.68845546	      0.04191922	      0.15971944	     -0.46006617	      0.66227953	     -0.03569980	     -0.23533954	     -0.46584523	      0.10846470	     -0.54568830	     -0.04862744	      1.91357036	     -0.12783379	     -0.39229598	      0.01366451	      1.39315398	      0.01448147	      0.00368472	      0.02868102
      6.09952967	      2.67670433	      0.02036660	     -0.31357713	      3.25916707	      1.21454138	      0.28395027	      0.00194845	     -0.00229427	      0.26495863	      0.01476186	      0.64934498	      0.04219408	      0.15158461	     -0.43087153	      0.61920694	     -0.03591813	     -0.21650506	     -0.41973088	      0.10521122	     -0.56756248	     -0.04866544	      1.90239090	     -0.12794312	     -0.42407015	      0.00969884	      1.41811556	      0.00328157	      0.00336432	      0.02383968
      6.13286267	      2.67661951	      0.02185715	     -0.30039201	      3.25537291	      1.21459820	      0.28228058	      0.00086079	      0.00158749	      0.25861930	      0.01079446	      0.61198565	      0.04231180	      0.14013418	     -0.39789704	      0.58784645	     -0.03611734	     -0.20013332	     -0.40347209	      0.09069773	     -0.59027113	     -0.04923003	      1.88516980	     -0.13033432	     -0.43976635	      0.00671369	      1.42663443	     -0.01232032	     -0.01109863	      0.02727198
      6.16619567	      2.67019761	      0.01971468	     -0.28953505	      3.25277936	      1.21460169	      0.28062079	     -0.00068556	      0.01087031	      0.25294046	      0.00498326	      0.58056596	      0.04243791	      0.12215152	     -0.35908154	      0.56125707	     -0.03597067	     -0.19035991	     -0.38281727	      0.07830171	     -0.60700517	     -0.04952818	      1.86396561	     -0.13157718	     -0.46087668	     -0.00218448	      1.45485802	     -0.00808737	      0.00489133	      0.02704790
      6.19952867	      2.66227005	      0.01663184	     -0.28375432	      3.25172503	      1.21451507	      0.27967511	     -0.00247545	      0.02065489	      0.24889368	      0.00222423	      0.56928312	      0.04270528	      0.10429220	     -0.35526231	      0.54544941	     -0.03523571	     -0.18340346	     -0.36099194	      0.07989325	     -0.61741150	     -0.04960018	      1.85659070	     -0.13410974	     -0.48294384	     -0.00974340	      1.47957136	      0.00878213	      0.00758902	      0.01882228
      6.23286167	      2.66706537	      0.01516586	     -0.27852404	      3.25195041	      1.21427818	      0.27929055	      0.00047776	      0.01374667	      0.24185187	     -0.00053660	      0.56592133	      0.04221885	      0.09266693	     -0.37627021	      0.54808234	     -0.03536418	     -0.17570502	     -0.36763480	      0.09721119	     -0.60794744	     -0.04917306	      1.84495357	     -0.13934809	     -0.49605301	     -0.00938729	      1.48635538	      0.01320806	     -0.00767322	      0.01437165
      6.26619467	      2.67472018	      0.01469325	     -0.27292399	      3.25258245	      1.21395944	      0.27910109	      0.00430396	      0.00335682	      0.23296723	     -0.00349136	      0.56000847	      0.04151187	      0.08537893	     -0.38872007	      0.55754584	     -0.03548428	     -0.16964354	     -0.39026991	      0.11556442	     -0.58600584	     -0.04858396	      1.82577800	     -0.15043469	     -0.50458450	      0.00249702	      1.51844828	     -0.00065033	     -0.00190871	      0.01508811
      6.29952767	      2.67117110	      0.01545702	     -0.26997942	      3.25312181	      1.21371768	      0.27933932	      0.00064621	      0.01287384	      0.22656845	     -0.00312923	      0.55988930	      0.04098536	      0.08193743	     -0.40329819	      0.56363450	     -0.03507817	     -0.16675658	     -0.40691487	      0.11938105	     -0.57482811	     -0.04857283	      1.82113609	     -0.16383059	     -0.49926583	      0.01502749	      1.54869763	     -0.01342613	      0.00200477	      0.01299382
      6.33286067	      2.66448363	      0.01823922	     -0.27006483	      3.25371434	      1.21350546	      0.27976196	     -0.00872992	      0.02454730	      0.22351176	      0.00068774	      0.56944314	      0.04079658	      0.08463285	     -0.44046504	      0.57397601	     -0.03391276	     -0.16628929	     -0.43514491	      0.11072439	     -0.56358438	     -0.04888786	      1.81122971	     -0.15938340	     -0.49021172	     -0.01328988	      1.56229063	     -0.00492637	      0.00043048	      0.00924806
      6.36619367	      2.67111316	      0.01962666	     -0.26947892	      3.25426091	      1.21311038	      0.27919320	     -0.01153153	      0.01519258	      0.22127609	      0.00475345	      0.57442185	      0.03952740	      0.09011933	     -0.48466785	      0.59295795	     -0.03410705	     -0.17169105	     -0.48634093	      0.10199282	     -0.54099473	     -0.04875276	      1.79504428	     -0.16258524	     -0.49200413	     -0.00447740	      1.58478759	      0.01063778	      0.00352860	      0.01050504
      6.39952667	      2.67615345	      0.01335846	     -0.26598573	      3.25397245	      1.21260888	      0.27767404	     -0.00306541	      0.00999481	      0.21973790	      0.00585370	      0.57088200	      0.03851264	      0.08981163	     -0.52421212	      0.60362276	     -0.03372418	     -0.19021085	     -0.53219883	      0.10179353	     -0.51807492	     -0.04872894	      1.79702337	     -0.16423693	     -0.49266685	      0.01816498	      1.60147652	      0.00754744	     -0.00192166	      0.01611576
      6.43285967	      2.67153865	      0.01022365	     -0.26318872	      3.25259930	      1.21220793	      0.27684216	      0.00051326	      0.01246429	      0.22164839	      0.00758003	      0.57132911	      0.03760009	      0.09716825	     -0.57303281	      0.60277734	     -0.03303901	     -0.20696753	     -0.56119912	      0.10654234	     -0.49498351	     -0.04839566	      1.79046392	     -0.14958795	     -0.49548780	     -0.00518380	      1.61564188	     -0.00538746	     -0.00190951	      0.01683730
      6.46619267	      2.66331192	      0.01578174	     -0.26368434	      3.25080425	      1.21180912	      0.27714499	     -0.00855095	      0.01943002	      0.22759082	      0.01196907	      0.57851163	      0.03668185	      0.11859482	     -0.62566307	      0.60499179	     -0.03220745	     -0.21372617	     -0.60286066	      0.10938041	     -0.47739584	     -0.04833849	      1.77523365	     -0.15264069	     -0.49598604	     -0.00524746	      1.62975610	     -0.01000016	      0.00020151	      0.01296902
      6.49952567	      2.66273899	      0.01972383	     -0.26381511	      3.24930135	      1.21130784	      0.27709856	     -0.01367973	      0.01847921	      0.23285571	      0.01526525	      0.57800067	      0.03518082	      0.13889338	     -0.65719785	      0.61618755	     -0.03196335	     -0.22261616	     -0.66686628	      0.11187246	     -0.45993193	     -0.04825452	      1.77522958	     -0.16093593	     -0.49113829	      0.00379554	      1.63577613	     -0.00330732	      0.00228310	      0.01588378
      6.53285867	      2.66546353	      0.01727647	     -0.26324499	      3.24832621	      1.21088265	      0.27631319	     -0.00931434	      0.01251657	      0.23673060	      0.01727824	      0.57368227	      0.03360664	      0.14930608	     -0.67891290	      0.62492313	     -0.03183876	     -0.23872877	     -0.71485672	      0.11130016	     -0.43732993	     -0.04812715	      1.77386514	     -0.15759117	     -0.48649343	     -0.00257172	      1.64108164	      0.00538064	      0.00128472	      0.02379526
      6.56619167	      2.66259379	      0.01482129	     -0.26558906	      3.24785284	      1.21067467	      0.27595424	     -0.00596522	      0.01237169	      0.24204472	      0.02129073	      0.58205188	      0.03259443	      0.15703592	     -0.71826491	      0.62577976	     -0.03104280	     -0.25194104	     -0.72629451	      0.10190236	     -0.41803462	     -0.04818191	      1.76154648	     -0.14816786	     -0.48493056	     -0.01621382	      1.64677881	      0.00661977	     -0.00310103	      0.02570092
      6.59952467	      2.65833215	      0.01248201	     -0.26916041	      3.24786825	      1.21049648	      0.27608186	     -0.00222445	      0.01648367	      0.24693459	      0.02513203	      0.59614949	      0.03192695	      0.16178435	     -0.75969168	      0.62846850	     -0.03010426	     -0.26059186	     -0.73394278	      0.08788285	     -0.40751148	     -0.04854576	      1.75802645	     -0.14439475	     -0.48284647	     -0.00640226	      1.64153146	     -0.00288564	     -0.00093969	      0.02324889
      6.63285767	      2.65963321	      0.00990150	     -0.26976220	      3.24810581	      1.21023507	      0.27629949	      0.00437267	      0.01280815	      0.24807365	      0.02380939	      0.60047559	      0.03072464	      0.16213928	     -0.77460223	      0.63918268	     -0.03019932	     -0.26444756	     -0.76544376	      0.07632628	     -0.39525676	     -0.04866157	      1.75288683	     -0.13507588	     -0.48484579	     -0.00161846	      1.63691147	     -0.00907707	      0.00537727	      0.02467047
      6.66619067	      2.66156483	      0.01239651	     -0.26868368	      3.24816235	      1.21006138	      0.27719978	      0.00383416	      0.00809983	      0.24736224	      0.01839044	      0.60062888	      0.02949676	      0.16473469	     -0.77111158	      0.64933296	     -0.03084809	     -0.25575019	     -0.79826565	      0.06827681	     -0.38673458	     -0.04877227	      1.74211765	     -0.12743195	     -0.49058412	      0.00393841	      1.63163331	     -0.00158008	     -0.00362800	      0.02621786
      6.69952367	      2.65741402	      0.01781468	     -0.26879841	      3.24828193	      1.21007589	      0.27879509	     -0.00289006	      0.01106665	      0.24719825	      0.01209131	      0.60867124	      0.02871482	      0.16646018	     -0.77406274	      0.65208935	     -0.03138653	     -0.23807830	     -0.80491932	      0.06421506	     -0.38870806	     -0.04895380	      1.73855858	     -0.12452173	     -0.49934060	      0.01388802	      1.61531533	      0.00841430	     -0.00517452	      0.02252812
      6.73285667	      2.64919918	      0.01588180	     -0.26922108	      3.24918985	      1.21011741	      0.27982998	     -0.00137777	      0.01870372	      0.24615907	      0.00442773	      0.62201573	      0.02912953	      0.15343440	     -0.78539024	      0.65215226	     -0.03133817	     -0.22755911	     -0.79404733	      0.06476468	     -0.39171106	     -0.04894338	      1.73275504	     -0.11459947	     -0.51273685	      0.00581545	      1.60101054	      0.00667440	      0.00840300	      0.01840847
      6.76618967	      2.64778056	      0.00883874	     -0.26893036	      3.25101416	      1.21009865	      0.27995695	      0.00826769	      0.02000204	      0.24324657	     -0.00491041	      0.63164692	      0.02975766	      0.12964789	     -0.79062945	      0.65833444	     -0.03141465	     -0.22271083	     -0.78648927	      0.06377796	     -0.39118235	     -0.04900220	      1.72104087	     -0.10889173	     -0.52600187	      0.00285624	      1.59294258	     -0.00332100	      0.00081737	      0.01817431
      6.79952267	      2.65529714	      0.00833006	     -0.26917007	      3.25305144	      1.21012309	      0.28025471	      0.01167026	      0.00997164	      0.24000674	     -0.01338422	      0.63716099	      0.02939539	      0.11293899	     -0.78289323	      0.67037230	     -0.03263003	     -0.20848346	     -0.78396664	      0.05353832	     -0.39219727	     -0.04923054	      1.71832874	     -0.11480836	     -0.53481143	      0.01278417	      1.57894047	     -0.00688568	     -0.00893290	      0.01794051
      6.83285567	      2.66028300	      0.01408563	     -0.27031653	      3.25474019	      1.21028206	      0.28112583	      0.00490714	      0.00203386	      0.23754286	     -0.01975585	      0.64161678	      0.02928460	      0.10486245	     -0.76356687	      0.67966187	     -0.03367569	     -0.18683487	     -0.77689960	      0.03624560	     -0.39798456	     -0.04957495	      1.72101012	     -0.11757059	     -0.53845778	      0.00611270	      1.56514906	      0.00092578	      0.00349442	      0.01432060
      6.86618867	      2.65629467	      0.01585627	     -0.27177691	      3.25613555	      1.21053681	      0.28177450	     -0.00130987	      0.00935323	      0.23599326	     -0.02451485	      0.64534655	      0.02985812	      0.09303464	     -0.73930521	      0.68291663	     -0.03418658	     -0.17381877	     -0.76238002	      0.02263600	     -0.40786544	     -0.04999057	      1.71696100	     -0.11206795	     -0.53704387	     -0.01362347	      1.56219930	      0.00826654	      0.00297585	      0.00983100
      6.89952167	      2.64917568	      0.01218826	     -0.27332561	      3.25721858	      1.21077590	      0.28188827	     -0.00103167	      0.02283886	      0.23551779	     -0.02759407	      0.64855273	      0.03140572	      0.07758383	     -0.72176681	      0.68196236	     -0.03377414	     -0.17174140	     -0.74169117	      0.02015962	     -0.41746683	     -0.05045446	      1.71341971	     -0.11022539	     -0.53654512	     -0.01099401	      1.56213246	      0.00364534	     -0.00590908	      0.00849829
      6.93285467	      2.65349348	      0.01134955	     -0.27450505	      3.25766670	      1.21098083	      0.28162601	      0.00247820	      0.01289940	      0.23631408	     -0.02905494	      0.64715018	      0.03098893	      0.07096645	     -0.71086053	      0.68013270	     -0.03497816	     -0.16890015	     -0.71623501	      0.02741249	     -0.41788017	     -0.05022518	      1.71759045	     -0.10720233	     -0.54920718	     -0.00348384	      1.55985916	     -0.00530713	      0.00865348	      0.01080677
      6.96618767	      2.65982176	      0.01156314	     -0.27493403	      3.25726484	      1.21122828	      0.28095035	      0.00436911	      0.00273974	      0.23862587	     -0.02907755	      0.63795339	      0.03096906	      0.07028228	     -0.68985640	      0.67478257	     -0.03569696	     -0.16866913	     -0.69248803	      0.03610432	     -0.42259123	     -0.05026147	      1.73081937	     -0.11047067	     -0.56118267	      0.01387281	      1.55593745	     -0.00724094	     -0.00142835	      0.01346041
      6.99952067	      2.65918625	      0.01107568	     -0.27468997	      3.25612335	      1.21154745	      0.27985219	      0.00232488	      0.00361018	      0.24250990	     -0.02803155	      0.62250836	      0.03123936	      0.07139162	     -0.65533195	      0.66405375	     -0.03606729	     -0.17473034	     -0.67254961	      0.03852573	     -0.43235504	     -0.05047019	      1.73306403	     -0.11089209	     -0.56894430	      0.00865705	      1.56643222	      0.00156552	     -0.01050789	      0.01382101
      7.03285367	      2.65221185	      0.01087658	     -0.27480248	      3.25459100	      1.21186407	      0.27873935	     -0.00284480	      0.01473331	      0.24747730	     -0.02499949	      0.60841767	      0.03180584	      0.07539036	     -0.62512584	      0.64945801	     -0.03606705	     -0.18435030	     -0.65276183	      0.03394605	     -0.44897169	     -0.05088611	      1.73933289	     -0.11838459	     -0.56763303	      0.00423958	      1.57728495	      0.00769370	      0.00703871	      0.01304331
      7.06618667	      2.65083659	      0.01145160	     -0.27545021	      3.25312917	      1.21211358	      0.27764217	     -0.00576784	      0.02086928	      0.25240530	     -0.02023497	      0.59675066	      0.03245583	      0.08325573	     -0.60707697	      0.63634672	     -0.03591232	     -0.19366801	     -0.63087642	      0.03032288	     -0.46538933	     -0.05156612	      1.75635325	     -0.13334132	     -0.56110092	      0.01126022	      1.58529840	      0.00238174	      0.00580965	      0.01489445
      7.09951967	      2.66277057	      0.01014282	     -0.27624588	      3.25212888	      1.21234294	      0.27610559	      0.00065532	      0.00440232	      0.25642861	     -0.01426070	      0.58164429	      0.03192447	      0.08994829	     -0.58709232	      0.62926394	     -0.03669202	     -0.20435968	     -0.60829251	      0.03837396	     -0.46634032	     -0.05167415	      1.76452262	     -0.13756547	     -0.56483672	     -0.00167714	      1.60523779	     -0.00618254	     -0.00356264	      0.01920624
      7.13285267	      2.67350948	      0.00435226	     -0.27839269	      3.25163220	      1.21260087	      0.27448480	      0.01223518	     -0.00963162	      0.26050572	     -0.00673578	      0.56791648	      0.03183002	      0.08984878	     -0.56175420	      0.62521794	     -0.03702470	     -0.21958919	     -0.58615456	      0.05833407	     -0.46601587	     -0.05169411	      1.78190003	     -0.14842129	     -0.56778283	     -0.00248867	      1.61659773	     -0.00900906	     -0.00368318	      0.02208917
      7.16618567	      2.67330512	      0.00132613	     -0.28161114	      3.25135852	      1.21280163	      0.27380649	      0.01442652	     -0.00737877	      0.26386209	      0.00105332	      0.56383514	      0.03216540	      0.09080291	     -0.54583151	      0.61981914	     -0.03697543	     -0.22962046	     -0.56643043	      0.08119083	     -0.47166152	     -0.05198677	      1.80426874	     -0.17637619	     -0.56405245	      0.01881900	      1.62757022	      0.00044773	      0.00032456	      0.02298105
      7.19951867	      2.66549355	      0.00155457	     -0.28347574	      3.25123740	      1.21286337	      0.27405820	      0.00957431	      0.00239307	      0.26415846	      0.00642101	      0.56525310	      0.03255982	      0.09288803	     -0.53582112	      0.61484988	     -0.03687742	     -0.23238414	     -0.56015195	      0.10365227	     -0.47425824	     -0.05219472	      1.81459761	     -0.19171238	     -0.55882087	     -0.00229094	      1.65014812	      0.01155980	      0.00200260	      0.02460788
      7.23285167	      2.65959460	     -0.00023446	     -0.28430741	      3.25158831	      1.21281851	      0.27444821	      0.00974467	      0.01208312	      0.26234318	      0.00940450	      0.56594285	      0.03278506	      0.08894289	     -0.52047418	      0.61592288	     -0.03686783	     -0.23320973	     -0.56870364	      0.12771237	     -0.47618226	     -0.05259004	      1.83359287	     -0.20951128	     -0.55131239	     -0.01585546	      1.66364182	      0.00456081	     -0.00130746	      0.02458575
      7.26618467	      2.66097454	     -0.00125534	     -0.28500215	      3.25255566	      1.21268329	      0.27484988	      0.01331837	      0.00949478	      0.25934009	      0.01079241	      0.56947662	      0.03275728	      0.08201660	     -0.51381868	      0.62110287	     -0.03701197	     -0.22827339	     -0.57461387	      0.15382178	     -0.46970267	     -0.05301935	      1.85532746	     -0.24080197	     -0.55148711	      0.00141306	      1.67964957	     -0.00909024	      0.00293361	      0.02179018
      7.29951767	      2.66702501	     -0.00220108	     -0.28485615	      3.25423575	      1.21241539	      0.27524533	      0.01797655	     -0.00284155	      0.25387199	      0.01032705	      0.57896785	      0.03270829	      0.07125975	     -0.52693043	      0.62851100	     -0.03712352	     -0.21943968	     -0.57706232	      0.18389076	     -0.45169398	     -0.05333217	      1.86951892	     -0.27027186	     -0.55474193	      0.01213396	      1.70088071	     -0.00917668	      0.00289178	      0.02007989
      7.33285067	      2.67186975	     -0.00625665	     -0.28427219	      3.25662103	      1.21200261	      0.27561699	      0.02352487	     -0.00884586	      0.24630378	      0.00872000	      0.59207980	      0.03266943	      0.05303248	     -0.54655990	      0.64149376	     -0.03717546	     -0.21253959	     -0.59412160	      0.22024649	     -0.43590945	     -0.05379407	      1.89180453	     -0.29548989	     -0.54296233	      0.01018729	      1.71288937	      0.00290580	     -0.00822116	      0.01969221
      7.36618367	      2.67120191	     -0.00730812	     -0.28350787	      3.25918954	      1.21145547	      0.27649522	      0.02158082	     -0.00617216	      0.23723176	      0.00778183	      0.60709448	      0.03286148	      0.03570198	     -0.56385289	      0.65723302	     -0.03700874	     -0.20156434	     -0.62725780	      0.26066454	     -0.42127122	     -0.05439199	      1.90984753	     -0.32673308	     -0.51899542	      0.00826730	      1.73696230	      0.01429861	     -0.00076359	      0.01744689
      7.39951667	      2.66729420	     -0.00621485	     -0.28118851	      3.26162077	      1.21076228	      0.27769376	      0.01703868	     -0.00051748	      0.22576742	      0.00788757	      0.62156455	      0.03299305	      0.02029376	     -0.58308113	      0.67190405	     -0.03689538	     -0.18842507	     -0.66796559	      0.30654522	     -0.39712682	     -0.05502273	      1.91814164	     -0.36243048	     -0.48915978	      0.00711404	      1.76925122	      0.00663083	      0.00896793	      0.01373568
      7.43284967	      2.66380831	     -0.00582361	     -0.27714015	      3.26392487	      1.20986225	      0.27881569	      0.01559524	      0.00042736	      0.21197932	      0.00923170	      0.63720960	      0.03297708	      0.00563078	     -0.61842473	      0.68525037	     -0.03692306	     -0.17788948	     -0.71152380	      0.35785560	     -0.35537013	     -0.05568912	      1.93112157	     -0.39512805	     -0.46159103	     -0.00279480	      1.79341485	     -0.01068458	     -0.00154736	      0.01154154
      7.46618267	      2.66088207	     -0.00452522	     -0.27244577	      3.26603181	      1.20873284	      0.27973991	      0.01303050	     -0.00716739	      0.19770134	      0.01227196	      0.65519522	      0.03285897	     -0.00494300	     -0.67267315	      0.69818613	     -0.03698535	     -0.17017553	     -0.75933927	      0.40724943	     -0.29533407	     -0.05626634	      1.93890273	     -0.42857500	     -0.44354907	     -0.01707245	      1.82109592	     -0.01156084	     -0.00327396	      0.01154354
      7.49951567	      2.65648784	     -0.00477872	     -0.26715546	      3.26773748	      1.20745553	      0.28027658	      0.00940754	     -0.00632931	      0.18401627	      0.01676629	      0.66999181	      0.03286489	     -0.01268511	     -0.72873712	      0.71169414	     -0.03676519	     -0.17000477	     -0.81844534	      0.45207755	     -0.24363009	     -0.05722173	      1.94335134	     -0.47121229	     -0.41190562	     -0.00323233	      1.84784484	      0.00259776	     -0.00145505	      0.01227980
      7.53284867	      2.65172029	     -0.00531671	     -0.26054834	      3.26870206	      1.20609402	      0.28093863	      0.00635921	      0.00341108	      0.17051900	      0.02150563	      0.67969417	      0.03261897	     -0.01272749	     -0.78343025	      0.72482072	     -0.03647806	     -0.17520695	     -0.88797458	      0.49500518	     -0.20378597	     -0.05843833	      1.94232250	     -0.50076330	     -0.36125110	      0.00034045	      1.87861273	      0.01079095	     -0.00173829	      0.01434253
      7.56618167	      2.64922964	      0.00004048	     -0.25399809	      3.26890127	      1.20457180	      0.28260434	      0.00073115	      0.00644176	      0.15759737	      0.02757367	      0.69091768	      0.03149813	      0.00504026	     -0.85155037	      0.73815632	     -0.03657439	     -0.17710725	     -0.96085450	      0.53476173	     -0.15463345	     -0.05954394	      1.94067173	     -0.51407865	     -0.31312271	     -0.01773035	      1.92007669	      0.00311323	      0.00509185	      0.01597001
      7.59951467	      2.64656355	      0.00830274	     -0.24813648	      3.26891136	      1.20283696	      0.28491771	     -0.00579069	      0.00523710	      0.14530437	      0.03538879	      0.70573466	      0.02974756	      0.03580284	     -0.93253768	      0.75360620	     -0.03670730	     -0.18140356	     -1.03741518	      0.57054743	     -0.08620208	     -0.06066497	      1.93869572	     -0.53411561	     -0.26938115	     -0.00673616	      1.94114185	     -0.01117423	      0.00185050	      0.01542802
      7.63284767	      2.63769180	      0.01069461	     -0.24335762	      3.26956623	      1.20085195	      0.28697866	     -0.00737943	      0.00944457	      0.13263863	      0.04495285	      0.72338675	      0.02787582	      0.06521500	     -1.01380418	      0.77346955	     -0.03629891	     -0.20228837	     -1.12103591	      0.60208445	     -0.00184976	     -0.06173241	      1.93100468	     -0.55660761	     -0.22844689	      0.01310190	      1.94402348	     -0.01213684	     -0.00509421	      0.01624223
      7.66618067	      2.62252230	      0.01006369	     -0.24185634	      3.27103537	      1.19867997	      0.28923207	     -0.00889463	      0.02363595	      0.12096564	      0.05619701	      0.74843720	      0.02691667	      0.09569488	     -1.09455807	      0.79890662	     -0.03464122	     -0.23446844	     -1.20432502	      0.62639878	      0.07844344	     -0.06284497	      1.92822504	     -0.57077936	     -0.18434176	      0.00995522	      1.95407434	      0.00319416	     -0.00170710	      0.02090718
      7.69951367	      2.61781806	      0.01832274	     -0.24241144	      3.27286539	      1.19647408	      0.29256579	     -0.01783291	      0.02662447	      0.10894168	      0.06843669	      0.77913948	      0.02486587	      0.14410760	     -1.18005966	      0.83134849	     -0.03335188	     -0.25492186	     -1.27743746	      0.63735630	      0.15140327	     -0.06387032	      1.90566234	     -0.57703712	     -0.13389683	     -0.01359229	      1.95921940	      0.01527969	      0.00528807	      0.02562703
      7.73284667	      2.62391868	      0.02329797	     -0.24412418	      3.27566180	      1.19415659	      0.29575028	     -0.01858038	      0.02772673	      0.09643036	      0.08009949	      0.80969789	      0.01920653	      0.19007873	     -1.26058561	      0.87637595	     -0.03208028	     -0.27719740	     -1.35053944	      0.64442802	      0.20409502	     -0.06502491	      1.88282543	     -0.57850492	     -0.06872101	     -0.01206705	      1.95786697	      0.00259933	     -0.00543175	      0.02672754
      7.76617967	      2.63140363	      0.02110434	     -0.24564386	      3.27951044	      1.19171411	      0.29828508	     -0.01020956	      0.02734739	      0.08311067	      0.08768807	      0.84057816	      0.01340681	      0.22251619	     -1.33522517	      0.93024405	     -0.03259879	     -0.30686055	     -1.42431561	      0.64152895	      0.25382304	     -0.06571071	      1.85589904	     -0.57407364	     -0.00823094	     -0.00067065	      1.96623663	     -0.01477813	     -0.00120396	      0.02652746
      7.79951267	      2.63303147	      0.02529850	     -0.24706489	      3.28367038	      1.18943935	      0.30151828	     -0.01392319	      0.02814643	      0.06802838	      0.09234714	      0.87788099	     -0.00042116	      0.25203457	     -1.41009600	      0.98037587	     -0.03146279	     -0.32200163	     -1.48579178	      0.61842706	      0.30176425	     -0.06637027	      1.83053682	     -0.56774469	      0.04087544	     -0.00060289	      1.96723475	     -0.00618978	      0.00732836	      0.02582813
      7.83284567	      2.62961212	      0.03119610	     -0.25027783	      3.28819367	      1.18757113	      0.30535869	     -0.02163934	      0.03258155	      0.05430527	      0.09344265	      0.92216137	     -0.01398513	      0.27268024	     -1.47380810	      1.02735794	     -0.02758955	     -0.32463859	     -1.53257509	      0.59007753	      0.34580996	     -0.06713726	      1.81722669	     -0.55321976	      0.07462409	     -0.01019883	      1.96482336	      0.01207306	     -0.00250338	      0.02472381
      7.86617867	      2.62596069	      0.03016799	     -0.25397668	      3.29309954	      1.18624891	      0.30902466	     -0.01763502	      0.03416710	      0.04066007	      0.09229903	      0.96749304	     -0.01304898	      0.27764016	     -1.51316939	      1.07529599	     -0.03081541	     -0.32633177	     -1.56493647	      0.56922444	      0.39106478	     -0.06686313	      1.79989616	     -0.52934519	      0.08717652	     -0.01510733	      1.96684799	      0.00917777	     -0.00218522	      0.02160166
      7.89951167	      2.62634617	      0.03310118	     -0.25802255	      3.29765501	      1.18567359	      0.31288413	     -0.01734544	      0.03560391	      0.02906888	      0.08843714	      1.00990802	     -0.00921766	      0.27928842	     -1.53101962	      1.11399709	     -0.02993580	     -0.30789120	     -1.57549312	      0.54983253	      0.41307894	     -0.06656716	      1.78942879	     -0.51024876	      0.10064868	      0.00713277	      1.96794271	     -0.00392543	      0.00051566	      0.01654463
      7.93284467	      2.62677221	      0.03951986	     -0.26132840	      3.30158662	      1.18587442	      0.31607467	     -0.02419945	      0.03633391	      0.02038855	      0.08090473	      1.04279555	     -0.01639565	      0.27090442	     -1.52875694	      1.13936220	     -0.02960902	     -0.27960356	     -1.56544430	      0.51446482	      0.41192320	     -0.06629798	      1.77660705	     -0.49361335	      0.11352112	      0.01630728	      1.96702484	     -0.00687107	      0.00172129	      0.01224557
      7.96617767	      2.62667187	      0.03436145	     -0.26445858	      3.30521014	      1.18670283	      0.31697275	     -0.01923099	      0.03679423	      0.01572573	      0.07236957	      1.06297679	     -0.01438879	      0.24288744	     -1.50227846	      1.15736490	     -0.03180991	     -0.26746352	     -1.54334918	      0.46821320	      0.39058717	     -0.06571108	      1.77044415	     -0.46749602	      0.11248630	     -0.00600881	      1.96772851	     -0.00180780	      0.00125437	      0.00858284
      7.99951067	      2.63066204	      0.03114220	     -0.26815779	      3.30733939	      1.18815690	      0.31698795	     -0.01624372	      0.03391543	      0.01726635	      0.06367228	      1.07267283	     -0.00324127	      0.22263680	     -1.46165147	      1.16081946	     -0.03272048	     -0.25161842	     -1.50041014	      0.42056391	      0.34591037	     -0.06485685	      1.77731867	     -0.44461913	      0.09809739	     -0.01582794	      1.96715567	      0.00690380	     -0.00358393	      0.00554495
      8.03284367	      2.62994921	      0.03318953	     -0.27076164	      3.30719313	      1.19020329	      0.31684877	     -0.02004573	      0.03504475	      0.02410369	      0.05363926	      1.06933298	      0.00305088	      0.21101244	     -1.40756364	      1.14182859	     -0.03201580	     -0.23366793	     -1.43341776	      0.37939675	      0.29239919	     -0.06398413	      1.77363803	     -0.42672840	      0.06654081	     -0.00287324	      1.96805577	      0.00794729	      0.00035558	      0.00522369
      8.06617667	      2.62709071	      0.03235056	     -0.27225062	      3.30500823	      1.19278092	      0.31585249	     -0.01840289	      0.03600758	      0.03589294	      0.04408772	      1.04791206	      0.01102932	      0.20256819	     -1.33139099	      1.10574978	     -0.03285263	     -0.22487172	     -1.34565462	      0.34782830	      0.23630161	     -0.06273648	      1.77799678	     -0.39942843	      0.01150629	      0.00560088	      1.96732868	     -0.00442485	      0.00581906	      0.00589669
      8.09950967	      2.62594222	      0.03044739	     -0.27385739	      3.30092840	      1.19574449	      0.31376138	     -0.01499381	      0.03555180	      0.05452861	      0.03597374	      1.00820560	      0.01688380	      0.19886016	     -1.23340821	      1.05640462	     -0.03336324	     -0.22148238	     -1.24130380	      0.31766060	      0.16845019	     -0.06140758	      1.80386220	     -0.36573098	     -0.05697954	      0.00935066	      1.96698432	     -0.01189155	     -0.00375833	      0.00480756
      8.13284267	      2.62496120	      0.03088137	     -0.27361299	      3.29496284	      1.19879819	      0.31051858	     -0.01693145	      0.03512112	      0.07742704	      0.02930907	      0.95135157	      0.01321038	      0.19922372	     -1.12326001	      0.99407983	     -0.03207655	     -0.21977533	     -1.13047586	      0.27882907	      0.09083068	     -0.06002365	      1.81340156	     -0.33655792	     -0.12563099	      0.01084222	      1.96725244	     -0.00065392	     -0.00464127	      0.00322251
      8.16617567	      2.62951712	      0.02857677	     -0.27188375	      3.28767227	      1.20157004	      0.30583398	     -0.01469446	      0.03542579	      0.10312445	      0.02536597	      0.88353952	      0.02229712	      0.20392874	     -1.01176225	      0.92923758	     -0.03221500	     -0.22342833	     -1.02712995	      0.23813663	     -0.00358416	     -0.05884920	      1.82280491	     -0.31226303	     -0.18549744	      0.01311350	      1.96749080	      0.01071563	      0.00265301	      0.00494811
      8.19950867	      2.63939686	      0.02549882	     -0.26996022	      3.27940666	      1.20393934	      0.30034439	     -0.00877825	      0.03415549	      0.13110323	      0.02448720	      0.80899773	      0.01968882	      0.20610587	     -0.91246203	      0.86436441	     -0.03149852	     -0.22729450	     -0.92939792	      0.19911310	     -0.11010924	     -0.05777029	      1.84405506	     -0.29178136	     -0.24119334	      0.00862180	      1.96778311	      0.00544508	      0.00097513	      0.01105428
      8.23284167	      2.65092458	      0.02275774	     -0.26625605	      3.27024462	      1.20608836	      0.29462556	     -0.00184654	      0.03208902	      0.15897134	      0.02468750	      0.73223527	      0.02544639	      0.20926008	     -0.82093318	      0.79440227	     -0.03305746	     -0.22923638	     -0.82313191	      0.16590396	     -0.21231219	     -0.05666385	      1.85394206	     -0.27340341	     -0.29609424	      0.00095674	      1.96775469	     -0.00855789	     -0.00362554	      0.01832405
      8.26617467	      2.65643405	      0.01920582	     -0.26064222	      3.26058952	      1.20809285	      0.28902600	      0.00373838	      0.03366070	      0.18533792	      0.02486618	      0.65283802	      0.02563112	      0.20521345	     -0.72527812	      0.71681560	     -0.03150864	     -0.22958680	     -0.70747866	      0.14170273	     -0.29929881	     -0.05565801	      1.85956759	     -0.25339926	     -0.35420084	     -0.01293592	      1.96795860	     -0.01126550	      0.00283132	      0.02293011
      8.29950767	      2.66093072	      0.01721192	     -0.25509204	      3.25125007	      1.20976668	      0.28413300	      0.00665554	      0.03332582	      0.20979700	      0.02597748	      0.57772146	      0.02880088	      0.19969042	     -0.62836251	      0.64561439	     -0.03236354	     -0.22432856	     -0.60579208	      0.12665097	     -0.37065973	     -0.05454341	      1.88322463	     -0.23675554	     -0.41442165	     -0.01180775	      1.96624261	      0.00184882	      0.00299603	      0.02350023
      8.33284067	      2.66412994	      0.01791016	     -0.25052489	      3.24303732	      1.21106142	      0.28046138	      0.00633387	      0.03321834	      0.23053548	      0.02791039	      0.51515739	      0.03144328	      0.19339330	     -0.54633885	      0.58857989	     -0.03359491	     -0.21139659	     -0.53523476	      0.11590153	     -0.42773298	     -0.05351152	      1.89930820	     -0.22052555	     -0.46820849	     -0.00100703	      1.96465236	      0.01327140	     -0.00488442	      0.02410679
      8.36617367	      2.66544940	      0.02026569	     -0.24508461	      3.23600462	      1.21214807	      0.27780317	      0.00505067	      0.03482174	      0.24444555	      0.03007152	      0.46407361	      0.03339877	      0.18467678	     -0.48045391	      0.53628812	     -0.03388836	     -0.19178708	     -0.46987984	      0.10425516	     -0.47776236	     -0.05270181	      1.89523377	     -0.19725234	     -0.50931584	     -0.00161064	      1.96373369	      0.00584616	      0.00041838	      0.02722330
      8.39950667	      2.67109573	      0.02150847	     -0.23842574	      3.23016955	      1.21304472	      0.27530179	      0.00643292	      0.03417120	      0.25264868	      0.03136717	      0.41710073	      0.03451526	      0.16940293	     -0.41643169	      0.48539652	     -0.03444740	     -0.17009440	     -0.39142545	      0.09009251	     -0.53481817	     -0.05218584	      1.90309283	     -0.17491007	     -0.53672805	     -0.00174152	      1.96106101	     -0.01041601	      0.00403472	      0.02988643
      8.43283967	      2.67835402	      0.02006184	     -0.23277236	      3.22619272	      1.21361191	      0.27283758	      0.00878266	      0.03266713	      0.25793808	      0.03060754	      0.38159970	      0.03554062	      0.14597936	     -0.36347463	      0.44688884	     -0.03495386	     -0.15126741	     -0.33069769	      0.07491066	     -0.59275795	     -0.05195758	      1.91042445	     -0.16183197	     -0.55596220	      0.00775303	      1.95963374	     -0.01058014	     -0.00356341	      0.02977416
      8.46617267	      2.67934578	      0.01765396	     -0.22662298	      3.22404145	      1.21382339	      0.27090796	      0.00897840	      0.03200349	      0.25780663	      0.02654148	      0.36246489	      0.03654861	      0.11886672	     -0.33379699	      0.42154499	     -0.03536497	     -0.13479936	     -0.30598675	      0.06427059	     -0.63165707	     -0.05175424	      1.89669395	     -0.15040271	     -0.57372623	      0.01023184	      1.95574188	      0.00761448	      0.00086605	      0.02928452
      8.49950567	      2.67269217	      0.01713689	     -0.21844044	      3.22262062	      1.21379897	      0.26983396	      0.00682245	      0.03329079	      0.25330639	      0.01743414	      0.35090807	      0.03768074	      0.09456575	     -0.30967843	      0.39576828	     -0.03544307	     -0.11674133	     -0.28460324	      0.06204543	     -0.65133848	     -0.05151972	      1.89657094	     -0.13337844	     -0.59116444	     -0.00342542	      1.95091594	      0.01626677	      0.00738459	      0.02700035
      8.53283867	      2.66498558	      0.02167459	     -0.21243271	      3.22191818	      1.21373036	      0.26984069	      0.00080516	      0.03185670	      0.24925637	      0.00759589	      0.34711640	      0.03818632	      0.07874344	     -0.28568556	      0.37395926	     -0.03589861	     -0.09411153	     -0.25930154	      0.06417115	     -0.65947936	     -0.05127519	      1.90663838	     -0.11776018	     -0.60777847	     -0.01582766	      1.94706087	      0.00109679	     -0.00264786	      0.01907560
      8.56617167	      2.65518700	      0.03004892	     -0.21083513	      3.22262341	      1.21369088	      0.27085414	     -0.01160694	      0.03172997	      0.24521050	      0.00120083	      0.35893979	      0.03880805	      0.07067037	     -0.28009865	      0.36733987	     -0.03602725	     -0.07094812	     -0.25802377	      0.06363366	     -0.65752652	     -0.05132615	      1.89001814	     -0.10976052	     -0.61599766	     -0.00727128	      1.93920166	     -0.01302680	     -0.00573648	      0.01182783
      8.59950467	      2.64629877	      0.03467357	     -0.20910201	      3.22423375	      1.21354783	      0.27173445	     -0.02116091	      0.03175024	      0.23816799	     -0.00485678	      0.37408512	      0.03936169	      0.06148446	     -0.28227014	      0.36879002	     -0.03616025	     -0.05771300	     -0.27565738	      0.06152142	     -0.65108809	     -0.05138493	      1.87810609	     -0.08876081	     -0.60900734	     -0.01162491	      1.93074984	     -0.00885922	      0.00561565	      0.01418063
      8.63283767	      2.64291553	      0.03073738	     -0.20580007	      3.22595420	      1.21334907	      0.27160710	     -0.01929134	      0.03128382	      0.23061054	     -0.01128004	      0.38351324	      0.03977216	      0.04666834	     -0.28269818	      0.36728121	     -0.03626379	     -0.06011142	     -0.28387294	      0.05987867	     -0.64848210	     -0.05160584	      1.88916004	     -0.06314876	     -0.58860865	     -0.00954937	      1.91765036	      0.00268808	      0.00054688	      0.01790247
      8.66617067	      2.64179035	      0.02780788	     -0.20409877	      3.22743570	      1.21325551	      0.27142199	     -0.01755837	      0.02783933	      0.22624394	     -0.01482580	      0.39768445	      0.03999332	      0.03946826	     -0.30363225	      0.36615391	     -0.03641250	     -0.06639643	     -0.28886622	      0.05587008	     -0.63963715	     -0.05182970	      1.87467220	     -0.04895311	     -0.57054492	      0.01120268	      1.90432386	      0.01015095	     -0.00563336	      0.01326941
      8.69950367	      2.63643172	      0.02844016	     -0.20207008	      3.22810035	      1.21313865	      0.27172500	     -0.01902600	      0.02689264	      0.22314108	     -0.01767668	      0.41169193	      0.04026193	      0.04388009	     -0.33366634	      0.36832465	     -0.03635292	     -0.07259194	     -0.31680410	      0.05318588	     -0.62107355	     -0.05203211	      1.85560440	     -0.03450208	     -0.55866071	      0.01165255	      1.88878974	      0.00365913	      0.00392485	      0.00779451
      8.73283667	      2.62998883	      0.03006179	     -0.19646108	      3.22741071	      1.21292929	      0.27197736	     -0.02023858	      0.02944908	      0.21944931	     -0.02333044	      0.41150146	      0.04042657	      0.05630522	     -0.34455006	      0.36723222	     -0.03614878	     -0.08078181	     -0.35767077	      0.05677741	     -0.59836976	     -0.05227772	      1.86978564	     -0.02350533	     -0.54876573	      0.00178177	      1.87249095	     -0.01025030	      0.00208099	      0.01031089
      8.76616967	      2.62734349	      0.03290284	     -0.19129218	      3.22605672	      1.21281512	      0.27200302	     -0.02266216	      0.02704128	      0.21877663	     -0.02821870	      0.40772809	      0.04010020	      0.07539151	     -0.35860547	      0.36259786	     -0.03633634	     -0.09046760	     -0.38547835	      0.06683544	     -0.56812326	     -0.05221082	      1.86957584	     -0.02512011	     -0.54498493	      0.00800655	      1.86213322	     -0.01043547	     -0.00511509	      0.01424120
      8.79950267	      2.62490805	      0.02894982	     -0.19009046	      3.22515928	      1.21274508	      0.27167288	     -0.01727900	      0.02825921	      0.22222909	     -0.02848840	      0.41185664	      0.04025444	      0.08960675	     -0.39532322	      0.36192438	     -0.03574547	     -0.11066105	     -0.40640862	      0.08246872	     -0.54159948	     -0.05206368	      1.85513628	     -0.02558663	     -0.53819688	      0.01323907	      1.84435005	     -0.00018958	     -0.00093406	      0.01414941
      8.83283567	      2.63065104	      0.02122000	     -0.18915542	      3.22449262	      1.21258554	      0.27098161	     -0.00531681	      0.02725704	      0.22585500	     -0.02787583	      0.40980361	      0.04003226	      0.10081977	     -0.42502824	      0.36788589	     -0.03535819	     -0.13626063	     -0.43363580	      0.09734759	     -0.52557531	     -0.05188495	      1.86646774	     -0.02078172	     -0.51901673	      0.00676867	      1.82748409	      0.00683190	      0.00210008	      0.01618687
      8.86616867	      2.64112120	      0.02135212	     -0.18650386	      3.22335308	      1.21244945	      0.27081508	     -0.00262718	      0.02509603	      0.22803586	     -0.02886067	      0.39864921	      0.03952432	      0.12095284	     -0.43809146	      0.37369871	     -0.03521880	     -0.15020450	     -0.45747706	      0.10372896	     -0.51063412	     -0.05195698	      1.87453599	     -0.02741259	     -0.49034481	      0.01199701	      1.82526903	      0.00733576	     -0.00395022	      0.02137933
      8.89950167	      2.64820634	      0.02682948	     -0.18614542	      3.22243127	      1.21238999	      0.27151248	     -0.00699300	      0.02513342	      0.23112052	     -0.02773741	      0.39311166	      0.03911093	      0.14456436	     -0.45615548	      0.38284956	     -0.03489040	     -0.15370843	     -0.47997806	      0.10973912	     -0.49092478	     -0.05198118	      1.86683193	     -0.03807697	     -0.46497359	      0.01100206	      1.81620510	      0.00054795	      0.00028544	      0.02196417
      8.93283467	      2.65342996	      0.02513153	     -0.18815554	      3.22253915	      1.21223143	      0.27187902	     -0.00232995	      0.02577376	      0.23425071	     -0.02464304	      0.39346279	      0.03879568	      0.15327514	     -0.48132578	      0.39921816	     -0.03434805	     -0.16233462	     -0.50852731	      0.12992988	     -0.46964206	     -0.05167965	      1.88253913	     -0.04826690	     -0.45149206	      0.00426930	      1.79485005	     -0.00872157	      0.00609662	      0.01982773
      8.96616767	      2.65860786	      0.01701759	     -0.18778738	      3.22318817	      1.21197257	      0.27132139	      0.00891682	      0.02444072	      0.23409386	     -0.02493711	      0.39048626	      0.03852162	      0.14585940	     -0.50278722	      0.41285700	     -0.03388210	     -0.17470007	     -0.52932061	      0.16371521	     -0.44175490	     -0.05107149	      1.90361764	     -0.06942196	     -0.44952004	      0.01155075	      1.78643370	     -0.00614190	     -0.00194785	      0.02263934
      8.99950067	      2.66142616	      0.01196990	     -0.18648228	      3.22408135	      1.21174403	      0.27098589	      0.01421723	      0.02405516	      0.23189443	     -0.02746953	      0.39005564	      0.03839233	      0.13495912	     -0.52540665	      0.42360192	     -0.03332643	     -0.17738575	     -0.54253392	      0.19957561	     -0.41493439	     -0.05043575	      1.90902710	     -0.10046195	     -0.44885690	      0.01499950	      1.77830861	      0.00701388	     -0.00493603	      0.02607042
      9.03283367	      2.66565527	      0.01271688	     -0.18770270	      3.22561058	      1.21144981	      0.27165459	      0.01260332	      0.02594022	      0.22937354	     -0.02815567	      0.39759975	      0.03825907	      0.12566339	     -0.55141366	      0.44363664	     -0.03279025	     -0.16645987	     -0.57073711	      0.23131426	     -0.40754831	     -0.05006051	      1.93168396	     -0.13633128	     -0.43783740	      0.00656014	      1.75536054	      0.01111424	      0.00186578	      0.02404519
      9.06616667	      2.67631499	      0.01517023	     -0.18800191	      3.22779238	      1.21102290	      0.27249771	      0.01083255	      0.02153402	      0.22376860	     -0.03003671	      0.40488294	      0.03743759	      0.11297500	     -0.57180190	      0.46973078	     -0.03341511	     -0.14869054	     -0.61112356	      0.26047328	     -0.40392288	     -0.04972404	      1.94212811	     -0.17620906	     -0.41990249	      0.00169870	      1.75196573	      0.00173768	      0.00401019	      0.02121388
      9.09949967	      2.68271195	      0.01265877	     -0.18726029	      3.23070305	      1.21051757	      0.27305957	      0.01418320	      0.02165724	      0.21485027	     -0.03282909	      0.41638411	      0.03719597	      0.09006118	     -0.59335690	      0.49181540	     -0.03340203	     -0.13475629	     -0.64288663	      0.29316500	     -0.39536640	     -0.04944526	      1.94729348	     -0.21338799	     -0.39798463	     -0.00689625	      1.75975797	     -0.00985054	     -0.00351110	      0.01940166
      9.13283267	      2.68331245	      0.00787900	     -0.18918989	      3.23453804	      1.20996508	      0.27374303	      0.01878120	      0.02076921	      0.20576461	     -0.03260283	      0.44025933	      0.03704976	      0.06260398	     -0.62768611	      0.51357664	     -0.03331086	     -0.12415148	     -0.66577723	      0.33260585	     -0.37389241	     -0.04900235	      1.95366851	     -0.25194740	     -0.38278173	     -0.01531449	      1.75251293	     -0.00774704	      0.00269336	      0.01586005
      9.16616567	      2.68036686	      0.00569743	     -0.19426610	      3.23895064	      1.20921269	      0.27493211	      0.01832271	      0.01962277	      0.19686475	     -0.02792937	      0.47350080	      0.03693131	      0.03951538	     -0.66672756	      0.54074940	     -0.03318381	     -0.11305513	     -0.69911124	      0.37611566	     -0.34749057	     -0.04862474	      1.96769912	     -0.30427627	     -0.37548798	      0.00110799	      1.74722738	      0.00672642	      0.00425981	      0.01277400
      9.19949867	      2.67628216	      0.00477456	     -0.19799961	      3.24312298	      1.20827627	      0.27634311	      0.01647414	      0.02032876	      0.18603276	     -0.02349626	      0.50358526	      0.03684040	      0.02238410	     -0.69446929	      0.56988213	     -0.03298841	     -0.10441205	     -0.75126355	      0.42258064	     -0.32060130	     -0.04829473	      1.96588035	     -0.35651745	     -0.36525714	      0.01554068	      1.75704849	      0.01303071	     -0.00618722	      0.01534617
      9.23283167	      2.67397758	      0.00651232	     -0.20029572	      3.24663469	      1.20721220	      0.27815240	      0.01428781	      0.02028596	      0.17441030	     -0.01909339	      0.53176292	      0.03636391	      0.01626725	     -0.72334097	      0.59691620	     -0.03323651	     -0.09708199	     -0.80810703	      0.46846245	     -0.30176551	     -0.04821397	      1.97526216	     -0.39658455	     -0.34595329	      0.00131530	      1.76692361	     -0.00070926	     -0.00093636	      0.01848154
      9.26616467	      2.67361564	      0.01202485	     -0.20362418	      3.24978142	      1.20605092	      0.28023692	      0.00779932	      0.01999897	      0.16448931	     -0.01155783	      0.56566644	      0.03581598	      0.02349288	     -0.77283060	      0.62218389	     -0.03318213	     -0.09184614	     -0.85920679	      0.50706189	     -0.29170298	     -0.04839807	      1.98337481	     -0.43878723	     -0.31922467	     -0.01302405	      1.77732574	     -0.01373090	      0.00515598	      0.01435087
      9.29949767	      2.67564422	      0.01199561	     -0.20740579	      3.25321183	      1.20469715	      0.28138614	      0.00683650	      0.01648390	      0.15566934	     -0.00228232	      0.60059033	      0.03523545	      0.03172694	     -0.83254375	      0.65014766	     -0.03284948	     -0.10327063	     -0.91571678	      0.54055187	     -0.27467228	     -0.04865567	      1.98319905	     -0.48684635	     -0.29394742	     -0.01288867	      1.79901075	     -0.00768476	     -0.00137034	      0.00890394
      9.33283067	      2.67652868	      0.00209972	     -0.21131082	      3.25707043	      1.20316658	      0.28157116	      0.01801495	      0.01289133	      0.14656556	      0.00800040	      0.63301450	      0.03468580	      0.03590269	     -0.88950109	      0.68285084	     -0.03195665	     -0.13720377	     -0.98350772	      0.57309446	     -0.24414071	     -0.04905038	      1.99408329	     -0.53064780	     -0.27136727	     -0.00916129	      1.81568940	      0.00499965	     -0.00174114	      0.01060619
      9.36616367	      2.67382230	      0.00151229	     -0.21832053	      3.26056502	      1.20162106	      0.28337545	      0.01827488	      0.01289372	      0.13889523	      0.02262099	      0.67250298	      0.03374635	      0.06202003	     -0.95528187	      0.71801590	     -0.03055486	     -0.16509589	     -1.04837312	      0.59673747	     -0.21146688	     -0.04959104	      1.99688578	     -0.56840992	     -0.24692459	     -0.01231497	      1.82485195	      0.01185076	      0.00088809	      0.01568123
      9.39949667	      2.67109840	      0.01113529	     -0.22962752	      3.26370433	      1.19999408	      0.28715510	      0.00823684	      0.01693039	      0.13404058	      0.04136186	      0.71947944	      0.03215347	      0.11093787	     -1.02503537	      0.76034068	     -0.02912216	     -0.18185675	     -1.11626539	      0.61490578	     -0.18789073	     -0.05042204	      2.00140910	     -0.59518604	     -0.21882697	     -0.01699591	      1.84529906	      0.00261220	     -0.00288148	      0.02003189
      9.43282967	      2.67048532	      0.00996837	     -0.24092184	      3.26745427	      1.19814326	      0.29030696	      0.01363282	      0.02164626	      0.12875295	      0.05928364	      0.76216813	      0.03050112	      0.15040106	     -1.08404393	      0.81414401	     -0.02712412	     -0.21502072	     -1.20201423	      0.63551595	     -0.15768049	     -0.05114099	      2.00227740	     -0.60444337	     -0.19221073	     -0.01322119	      1.87023874	     -0.01494795	      0.00103728	      0.02355351
      9.46616267	      2.67364965	      0.00635429	     -0.25084097	      3.27185037	      1.19603416	      0.29294009	      0.02089178	      0.02115854	      0.12202927	      0.07411873	      0.80444726	      0.02804349	      0.18588171	     -1.15146535	      0.87485082	     -0.02567355	     -0.25205581	     -1.28840670	      0.64379182	     -0.11771308	     -0.05191732	      2.00288051	     -0.60776685	     -0.16439203	     -0.00851067	      1.88129327	     -0.00899975	      0.00282207	      0.02529074
      9.49949567	      2.67885638	      0.00990805	     -0.26187229	      3.27687860	      1.19378760	      0.29597674	      0.01635418	      0.02020908	      0.11497146	      0.08825438	      0.85516134	      0.02601412	      0.22620457	     -1.23777941	      0.93955990	     -0.02303432	     -0.27555873	     -1.36003662	      0.63208760	     -0.08364808	     -0.05301942	      2.00533856	     -0.61354164	     -0.13102656	     -0.00471769	      1.89051182	      0.01531375	     -0.00587356	      0.02366990
      9.53282867	      2.68088611	      0.00441102	     -0.27481369	      3.28318533	      1.19159353	      0.29834667	      0.02263472	      0.02609058	      0.10802856	      0.10068377	      0.90909449	      0.02541674	      0.24471027	     -1.32066892	      1.01261596	     -0.01718002	     -0.30378422	     -1.42510344	      0.61653677	     -0.05218724	     -0.05402943	      2.00181881	     -0.60725834	     -0.10182943	     -0.01085540	      1.91517289	      0.01271139	      0.00084856	      0.02261079
      9.56616167	      2.68624677	      0.00459993	     -0.28849188	      3.28995537	      1.18965090	      0.30131719	      0.02385852	      0.02677784	      0.10048269	      0.11029018	      0.96396659	      0.02315134	      0.25907917	     -1.39349458	      1.09020165	     -0.01566967	     -0.31283115	     -1.47969953	      0.59622322	     -0.02338740	     -0.05487777	      2.00248954	     -0.59671286	     -0.07650687	     -0.01570306	      1.93742311	     -0.00760026	      0.00609523	      0.02431764
      9.59949467	      2.69264968	      0.00825280	     -0.30078399	      3.29693809	      1.18804726	      0.30439238	      0.01878664	      0.02626102	      0.09182966	      0.11546988	      1.01596538	      0.02316029	      0.26444459	     -1.44652951	      1.16670641	     -0.01460174	     -0.30480814	     -1.53048216	      0.57419617	      0.00149800	     -0.05582074	      1.99881679	     -0.58258155	     -0.05002566	     -0.00904504	      1.93944534	     -0.01264239	     -0.00596179	      0.02561062
      9.63282767	      2.69172832	      0.00299312	     -0.31169412	      3.30419613	      1.18671414	      0.30640041	      0.01980700	      0.02866477	      0.08322218	      0.11591280	      1.06259909	      0.02411929	      0.24086140	     -1.47541753	      1.24011189	     -0.00955019	     -0.30058508	     -1.58380664	      0.55350323	      0.02998423	     -0.05636273	      2.00098539	     -0.55395248	     -0.03923345	     -0.01548189	      1.95534198	      0.00219695	      0.00143132	      0.02381054
      9.66616067	      2.69225388	      0.00746984	     -0.32040403	      3.31040708	      1.18577195	      0.30884402	      0.00914759	      0.02555208	      0.07576126	      0.11256486	      1.10692112	      0.02420331	      0.22081986	     -1.49766093	      1.30061310	     -0.01183410	     -0.27748880	     -1.62019994	      0.52571032	      0.04991481	     -0.05684565	      2.00055455	     -0.52288661	     -0.03167538	     -0.01074853	      1.95688178	      0.01805044	      0.00603143	      0.01564459
      9.69949367	      2.68909072	      0.01511058	     -0.32697084	      3.31534936	      1.18528200	      0.31113788	     -0.00530120	      0.02854706	      0.07061772	      0.10448054	      1.14703474	      0.02646106	      0.19915114	     -1.51205380	      1.34365483	     -0.01993207	     -0.25170257	     -1.63394109	      0.49426678	      0.05325618	     -0.05748750	      2.00223015	     -0.48700323	     -0.02468733	      0.00166675	      1.96622136	      0.00573827	     -0.00687209	      0.00876112
      9.73282667	      2.68486158	      0.02040987	     -0.33114901	      3.31909784	      1.18540528	      0.31232432	     -0.01624829	      0.02575673	      0.06758502	      0.09344058	      1.17521399	      0.02628423	      0.17169562	     -1.51059804	      1.36558689	     -0.01911762	     -0.23024323	     -1.62206834	      0.45757616	      0.05333139	     -0.05757665	      2.00185520	     -0.44866769	     -0.03376826	      0.00771501	      1.97670532	     -0.01547082	      0.00291136	      0.00705409
      9.76615967	      2.67761656	      0.02100310	     -0.33458417	      3.32156329	      1.18629064	      0.31207546	     -0.02507051	      0.02465799	      0.06970389	      0.08130457	      1.18946800	      0.02894699	      0.14123659	     -1.48417334	      1.36801175	     -0.01795995	     -0.22425610	     -1.58531295	      0.42010815	      0.04038858	     -0.05776891	      2.00545456	     -0.41292624	     -0.05276443	      0.01379304	      1.98217613	     -0.01212977	      0.00710351	      0.00725124
      9.79949267	      2.67443569	      0.01782858	     -0.33582741	      3.32217399	      1.18788473	      0.31075230	     -0.02680737	      0.01947644	      0.07625796	      0.06865453	      1.18396582	      0.02888976	      0.11765922	     -1.43289326	      1.35050603	     -0.02081431	     -0.22801129	     -1.52587682	      0.38947422	      0.01623359	     -0.05765674	      2.00815887	     -0.37668311	     -0.08010295	      0.01150282	      1.99124308	      0.00447078	     -0.00643401	      0.00568722
      9.83282567	      2.67921973	      0.01632341	     -0.33353880	      3.32011728	      1.19003638	      0.30917009	     -0.02235802	      0.00695948	      0.08688646	      0.05485659	      1.15812747	      0.02811904	      0.11453850	     -1.36504967	      1.30999529	     -0.02233050	     -0.22758791	     -1.44806946	      0.36505502	     -0.01681165	     -0.05721318	      2.00951987	     -0.34396341	     -0.11241672	      0.01145463	      2.00357099	      0.00698110	     -0.00309749	      0.00240057
      9.86615867	      2.68135330	      0.01991852	     -0.32758150	      3.31496289	      1.19258256	      0.30766794	     -0.02145892	      0.00097876	      0.10136411	      0.04111669	      1.11528084	      0.02633783	      0.12865905	     -1.28621715	      1.24509691	     -0.02503662	     -0.22541074	     -1.36059971	      0.33671480	     -0.06221406	     -0.05690741	      2.01234653	     -0.32045398	     -0.14613198	      0.01611422	      2.01269248	     -0.00489240	      0.00514439	      0.00013688
      9.89949167	      2.67426920	      0.01988619	     -0.31872674	      3.30719725	      1.19531689	      0.30517972	     -0.01843476	      0.00577097	      0.11977110	      0.02915644	      1.05577112	      0.02451237	      0.14123704	     -1.19463416	      1.16123006	     -0.02507276	     -0.23327062	     -1.27315145	      0.30077892	     -0.11081603	     -0.05652359	      2.01092606	     -0.29890722	     -0.19339369	      0.00524969	      2.02404371	     -0.01476210	     -0.00039066	      0.00100540
      9.93282467	      2.66370726	      0.01838288	     -0.30783122	      3.29710403	      1.19813119	      0.30166867	     -0.01460220	      0.01091641	      0.14212270	      0.01995325	      0.98272546	      0.02469977	      0.15378334	     -1.09742303	      1.06270368	     -0.02620157	     -0.24294977	     -1.17961563	      0.26044193	     -0.15672559	     -0.05615155	      2.01314474	     -0.28034276	     -0.25820664	     -0.00573951	      2.02816886	     -0.00573682	     -0.00234488	      0.00410756
      9.96615767	      2.65679811	      0.01790042	     -0.29377555	      3.28503050	      1.20089373	      0.29739904	     -0.00951781	      0.01119975	      0.16599214	      0.01237883	      0.89700657	      0.02220135	      0.16734940	     -1.00254815	      0.95236650	     -0.02761357	     -0.24432059	     -1.07372133	      0.22526223	     -0.20062819	     -0.05557732	      2.01262969	     -0.26228284	     -0.32515194	     -0.01328704	      2.03287359	      0.00944694	      0.00231888	      0.00900580
      9.99949067	      2.65715761	      0.01314329	     -0.27722188	      3.27195378	      1.20348839	      0.29214154	      0.00443091	      0.01283265	      0.18974920	      0.00734492	      0.80043717	      0.02327410	      0.17404508	     -0.90884644	      0.84065646	     -0.02964831	     -0.24252645	     -0.96421360	      0.20409819	     -0.25253494	     -0.05511206	      2.01090801	     -0.24605197	     -0.37402835	     -0.00256921	      2.03584281	      0.00903757	     -0.00349158	      0.01324873
     10.03282367	      2.66633954	      0.00702049	     -0.26055283	      3.25884730	      1.20583936	      0.28634404	      0.02323716	      0.00730476	      0.21293219	      0.00619523	      0.69933492	      0.02229517	      0.17244091	     -0.81965467	      0.73721477	     -0.03180817	     -0.23520254	     -0.86269084	      0.19131955	     -0.30390254	     -0.05446617	      2.00619684	     -0.23225509	     -0.41194904	      0.01232929	      2.03898806	     -0.00335870	     -0.00077424	      0.01634243
     10.06615667	      2.67781986	      0.01320656	     -0.24494795	      3.24599828	      1.20791989	      0.28134028	      0.02405178	     -0.00570129	      0.23408033	      0.00883525	      0.60479886	      0.02246002	      0.17666198	     -0.74190186	      0.64056702	     -0.03403668	     -0.20840774	     -0.76735750	      0.17156581	     -0.34913092	     -0.05393570	      2.00222631	     -0.22584521	     -0.44882921	      0.01143386	      2.03804888	     -0.00240465	      0.00462642	      0.02086434
     10.09948967	      2.68248027	      0.01769204	     -0.22833932	      3.23429370	      1.20971944	      0.27575650	      0.01944182	     -0.01083840	      0.24944331	      0.01288602	      0.51251601	      0.02410402	      0.16606209	     -0.65709255	      0.54977557	     -0.03584072	     -0.18392508	     -0.68151895	      0.14823045	     -0.38847364	     -0.05365213	      1.99909786	     -0.22234685	     -0.48786481	     -0.00318709	      2.03390392	      0.00992108	     -0.00335043	      0.02804664
     10.13282267	      2.67940984	      0.01114122	     -0.20957516	      3.22417036	      1.21116370	      0.26895277	      0.02342211	     -0.00476060	      0.25811526	      0.01549572	      0.42219426	      0.02597033	      0.13120373	     -0.56599550	      0.46343130	     -0.03685594	     -0.17349231	     -0.59963256	      0.13168433	     -0.42252974	     -0.05325435	      1.99264645	     -0.21893976	     -0.53041756	     -0.01588809	      2.03069843	      0.01225133	     -0.00340549	      0.03380665
     10.16615567	      2.66966709	      0.01142360	     -0.19117540	      3.21525535	      1.21216002	      0.26334261	      0.01581878	      0.00896709	      0.26312756	      0.01512578	      0.35082058	      0.02816728	      0.10077956	     -0.50887131	      0.38089848	     -0.03740784	     -0.15235690	     -0.50998979	      0.12029685	     -0.45718725	     -0.05304337	      1.98864499	     -0.22543759	     -0.57140370	     -0.00737609	      2.02354792	      0.00358721	      0.00401917	      0.03331602
     10.19948867	      2.66781503	      0.01518956	     -0.17236034	      3.20799724	      1.21267782	      0.25882320	      0.00556766	      0.01335865	      0.26270252	      0.01093414	      0.28882030	      0.02965843	      0.07325756	     -0.46773854	      0.31617271	     -0.03823274	     -0.12595335	     -0.44211155	      0.11983820	     -0.48934408	     -0.05261695	      1.98325465	     -0.21755788	     -0.60745351	     -0.01613004	      2.01620284	     -0.00563137	      0.00202833	      0.03074434
     10.23282167	      2.68158537	      0.01862870	     -0.15324505	      3.20246334	      1.21289253	      0.25481869	     -0.00250015	      0.00382520	      0.25772996	      0.00267783	      0.22521907	      0.02973196	      0.04449022	     -0.40829953	      0.27199659	     -0.03939321	     -0.10212506	     -0.40104777	      0.12646392	     -0.52275879	     -0.05213991	      1.97880318	     -0.20709793	     -0.63168768	     -0.00764455	      2.00754929	     -0.00703080	     -0.00626992	      0.02848079
     10.26615467	      2.69343346	      0.02658189	     -0.13819745	      3.19853429	      1.21298905	      0.25229633	     -0.01800816	     -0.00255936	      0.25203789	     -0.00605872	      0.17996393	      0.03002695	      0.02468887	     -0.36508007	      0.23485606	     -0.03995885	     -0.07506051	     -0.34737138	      0.12774085	     -0.55883166	     -0.05180350	      1.97498897	     -0.20188317	     -0.64635347	      0.01192972	      1.99884379	      0.00089843	     -0.00023326	      0.02456985
     10.29948767	      2.69668498	      0.03008982	     -0.12836366	      3.19670542	      1.21294401	      0.25089585	     -0.02734692	      0.00038575	      0.24515968	     -0.01219656	      0.15932268	      0.03096675	      0.00629498	     -0.35307841	      0.20787354	     -0.03991603	     -0.05634517	     -0.29433060	      0.12515843	     -0.58969605	     -0.05158155	      1.97063478	     -0.18622285	     -0.65554826	      0.00908803	      1.98839407	      0.00301279	      0.00699900	      0.02093037
     10.33282067	      2.69935901	      0.02240630	     -0.11926729	      3.19637426	      1.21271959	      0.24955667	     -0.01879256	      0.00510983	      0.23468520	     -0.01788136	      0.14195798	      0.03125497	     -0.01803259	     -0.33054012	      0.19579407	     -0.04015880	     -0.05537036	     -0.27661288	      0.12369301	     -0.60672404	     -0.05134189	      1.96637603	     -0.17049261	     -0.66051137	      0.00645783	      1.98299564	     -0.00786637	     -0.00276975	      0.02009371
     10.36615367	      2.69444989	      0.02422041	     -0.10968531	      3.19567909	      1.21253961	      0.24977504	     -0.02104388	      0.01220525	      0.22251445	     -0.02354416	      0.12789093	      0.03137835	     -0.02013767	     -0.30784294	      0.18258806	     -0.04020702	     -0.04583878	     -0.26495199	      0.11721129	     -0.60801814	     -0.05130784	      1.96364935	     -0.17259003	     -0.66774966	      0.01568057	      1.97559981	     -0.00995135	     -0.00279805	      0.01781335
     10.39948667	      2.68360132	      0.03093196	     -0.10268114	      3.19470330	      1.21242996	      0.25141353	     -0.02694463	      0.01821542	      0.21236305	     -0.02640613	      0.12560093	      0.03172564	     -0.00476163	     -0.30778561	      0.16996915	     -0.03987243	     -0.03312344	     -0.25458575	      0.11634715	     -0.60324273	     -0.05097420	      1.96171846	     -0.16317989	     -0.67977157	     -0.00786516	      1.96813418	     -0.00229497	      0.00884803	      0.01151519
     10.43281967	      2.68127205	      0.02618418	     -0.09665808	      3.19387169	      1.21229589	      0.25261352	     -0.01387698	      0.01951713	      0.20381480	     -0.02800702	      0.12354988	      0.03155136	      0.00495521	     -0.31051479	      0.16496305	     -0.03971389	     -0.03876844	     -0.26477595	      0.12767688	     -0.60873801	     -0.05051916	      1.95829257	     -0.15105668	     -0.67978311	     -0.01282117	      1.96359730	     -0.00238780	     -0.00422880	      0.00761553
     10.46615267	      2.68550353	      0.02102436	     -0.08977160	      3.19236222	      1.21223051	      0.25367931	      0.00166019	      0.01484886	      0.19674602	     -0.03063310	      0.11817967	      0.03092673	      0.02024514	     -0.31554973	      0.15685920	     -0.03961301	     -0.04941116	     -0.27352945	      0.13717402	     -0.62189592	     -0.05012095	      1.95533725	     -0.14063015	     -0.66642399	      0.00119804	      1.95760605	     -0.00310325	     -0.00614167	      0.01075578
     10.49948567	      2.68708125	      0.02059880	     -0.08561020	      3.19049409	      1.21224807	      0.25509919	      0.01049845	      0.01001663	      0.19375709	     -0.03058718	      0.11874234	      0.03047214	      0.04588871	     -0.33379322	      0.14730340	     -0.03921896	     -0.05799786	     -0.27858493	      0.13562650	     -0.63556192	     -0.04985251	      1.95303137	     -0.11855634	     -0.65079813	     -0.00355808	      1.95241859	      0.00186064	      0.01009541	      0.01398757
     10.53281867	      2.68653044	      0.01993118	     -0.08416174	      3.18885569	      1.21229142	      0.25614883	      0.01764279	      0.00872170	      0.19413422	     -0.02723766	      0.12026101	      0.02985390	      0.07200431	     -0.34690208	      0.14341595	     -0.03884155	     -0.07088506	     -0.30031044	      0.12545575	     -0.64297249	     -0.04992456	      1.95131358	     -0.09627949	     -0.63550316	     -0.00990034	      1.94650517	      0.00762914	     -0.00200357	      0.01390951
     10.56615167	      2.68334545	      0.01730847	     -0.08281562	      3.18742316	      1.21233794	      0.25625978	      0.02519513	      0.00712596	      0.19570183	     -0.02364568	      0.11821062	      0.02909602	      0.09291552	     -0.34953389	      0.13882794	     -0.03855929	     -0.08958833	     -0.32597597	      0.11753466	     -0.63218893	     -0.04989510	      1.95008700	     -0.08184076	     -0.62570407	     -0.00653382	      1.94090802	      0.00885128	     -0.00669722	      0.01406129
     10.59948467	      2.67364895	      0.01757197	     -0.08367525	      3.18641752	      1.21237115	      0.25603120	      0.02557647	      0.00954095	      0.19922048	     -0.01860914	      0.12386296	      0.02885259	      0.11277847	     -0.36489336	      0.13094064	     -0.03794212	     -0.10627514	     -0.33840760	      0.11695941	     -0.61030371	     -0.04963974	      1.95111912	     -0.07622624	     -0.62126882	      0.00312986	      1.93284607	      0.00746693	      0.00796074	      0.01527510
     10.63281767	      2.66643539	      0.01628209	     -0.08686866	      3.18626080	      1.21237442	      0.25516827	      0.02408561	      0.01447517	      0.20395210	     -0.01163110	      0.13188176	      0.02894436	      0.12328970	     -0.38092387	      0.12926957	     -0.03719852	     -0.12563112	     -0.35558366	      0.12522695	     -0.59504167	     -0.04941579	      1.95128620	     -0.06859530	     -0.61243682	      0.00809781	      1.92278893	      0.00439731	     -0.00194803	      0.01852889
     10.66615067	      2.67015717	      0.01391265	     -0.08952665	      3.18663282	      1.21235689	      0.25356924	      0.02162056	      0.01131310	      0.20810335	     -0.00590922	      0.13173390	      0.02860325	      0.12303948	     -0.38296216	      0.13486459	     -0.03684961	     -0.14584708	     -0.38050489	      0.13689661	     -0.59025899	     -0.04913117	      1.95149145	     -0.05047759	     -0.59637070	     -0.00361513	      1.91402803	      0.00224713	     -0.00871993	      0.02399021
     10.69948367	      2.67773921	      0.01799108	     -0.09172516	      3.18722384	      1.21232373	      0.25224927	      0.00899612	      0.00597041	      0.21140470	     -0.00231161	      0.13365646	      0.02866243	      0.12279247	     -0.39542554	      0.14074335	     -0.03649815	     -0.15389676	     -0.39417092	      0.14017606	     -0.59437397	     -0.04904706	      1.95231038	     -0.03732070	     -0.57517090	     -0.01173132	      1.90807859	      0.00239067	      0.00605514	      0.02734726
     10.73281667	      2.68785038	      0.02388701	     -0.09373552	      3.18848615	      1.21226520	      0.25119774	     -0.00655871	      0.00135749	      0.21292179	     -0.00060588	      0.13999032	      0.02911036	      0.11760715	     -0.41911225	      0.15100045	     -0.03609491	     -0.15396242	     -0.40701259	      0.13527459	     -0.60022970	     -0.04936389	      1.95245763	     -0.03586088	     -0.55270114	     -0.00011488	      1.90202574	      0.00042017	      0.00247681	      0.02634029
     10.76614967	      2.70235889	      0.02596091	     -0.09486220	      3.19062774	      1.21215773	      0.25013626	     -0.01529914	     -0.01145972	      0.21128950	     -0.00133305	      0.14415901	      0.02929944	      0.10120704	     -0.43231993	      0.16984717	     -0.03606603	     -0.15282704	     -0.43240819	      0.13230018	     -0.59214509	     -0.04958073	      1.95356038	     -0.03084003	     -0.53985359	      0.00788667	      1.89994698	     -0.00402750	     -0.00452291	      0.02391547
     10.79948267	      2.70870628	      0.02522425	     -0.09703322	      3.19354856	      1.21204714	      0.24981527	     -0.01890269	     -0.01849398	      0.20753533	     -0.00286341	      0.15563942	      0.02950742	      0.07923277	     -0.44502176	      0.19024745	     -0.03620072	     -0.14708335	     -0.45487657	      0.13486199	     -0.57228293	     -0.04958238	      1.95522578	     -0.02368591	     -0.53552274	      0.01291137	      1.89608836	     -0.00837518	      0.00208888	      0.02206378
     10.83281567	      2.69977991	      0.02380486	     -0.10190374	      3.19718905	      1.21192190	      0.25093361	     -0.02146558	     -0.00485903	      0.20248610	     -0.00314664	      0.18146682	      0.03115000	      0.05832957	     -0.46909641	      0.21037250	     -0.03544940	     -0.13385195	     -0.47066895	      0.13985435	     -0.55510903	     -0.04985166	      1.95602902	     -0.02093068	     -0.52903895	      0.01428571	      1.88889737	     -0.00904496	     -0.00037040	      0.02137956
     10.86614867	      2.69351168	      0.02034985	     -0.10723070	      3.20140479	      1.21167970	      0.25289657	     -0.01846995	      0.00773807	      0.19490482	     -0.00355970	      0.20820342	      0.03223583	      0.03667117	     -0.48567372	      0.23934143	     -0.03517644	     -0.11877753	     -0.49983001	      0.14575154	     -0.54134739	     -0.05010035	      1.95705051	     -0.02398447	     -0.51822607	      0.01091763	      1.88979276	     -0.00621768	     -0.00290959	      0.02274968
     10.89948167	      2.69741943	      0.01907327	     -0.11117482	      3.20559384	      1.21135434	      0.25566209	     -0.01359381	      0.00828742	      0.18486681	     -0.00539892	      0.23255113	      0.03289863	      0.02150414	     -0.49947751	      0.27317266	     -0.03528437	     -0.09873882	     -0.53450724	      0.14768236	     -0.52914078	     -0.05046186	      1.95722344	     -0.03684571	     -0.50172662	      0.01303753	      1.89243853	     -0.00266498	      0.00342947	      0.02269527
     10.93281467	      2.70816385	      0.02132680	     -0.11441406	      3.20943318	      1.21099222	      0.25930064	     -0.00863190	     -0.00118870	      0.17417522	     -0.00735219	      0.26065341	      0.03346811	      0.01715455	     -0.52975782	      0.30512447	     -0.03545307	     -0.07333797	     -0.55938899	      0.14504501	     -0.51849685	     -0.05093747	      1.95775534	     -0.04848344	     -0.48255876	      0.00381421	      1.88741520	     -0.00139111	      0.00318160	      0.01725022
     10.96614767	      2.72169877	      0.01955839	     -0.11716877	      3.21303413	      1.21056391	      0.26286997	      0.00459161	     -0.01543853	      0.16373351	     -0.00890565	      0.28914992	      0.03386628	      0.01478044	     -0.56597467	      0.33582264	     -0.03575048	     -0.05476165	     -0.58465738	      0.14373210	     -0.50801242	     -0.05139070	      1.95781130	     -0.05366443	     -0.46613835	     -0.01180182	      1.88449943	     -0.00413341	     -0.00328554	      0.01037117
     10.99948067	      2.72716991	      0.00975647	     -0.11925268	      3.21632767	      1.21012514	      0.26574914	      0.02741103	     -0.01870341	      0.15362630	     -0.01044032	      0.31427287	      0.03418820	      0.00906626	     -0.59301676	      0.36367486	     -0.03603290	     -0.05114984	     -0.61900647	      0.14563579	     -0.49780973	     -0.05178616	      1.95667373	     -0.06113101	     -0.45130627	     -0.00990218	      1.88553682	     -0.00635275	     -0.00277123	      0.00872173
     11.03281367	      2.71624617	      0.01162428	     -0.12154708	      3.21860235	      1.20975831	      0.26940457	      0.02998819	     -0.00489383	      0.14470582	     -0.01098259	      0.34254407	      0.03507976	      0.02332226	     -0.62331559	      0.38197319	     -0.03542566	     -0.04070422	     -0.64748016	      0.14065953	     -0.48483670	     -0.05247332	      1.95464700	     -0.07982669	     -0.43899648	      0.00656046	      1.88368701	      0.00713569	      0.00269075	      0.01123448
     11.06614667	      2.70498287	      0.01553886	     -0.12480179	      3.22050576	      1.20948039	      0.27241125	      0.02800644	      0.00365679	      0.13843120	     -0.00870812	      0.36685214	      0.03546034	      0.04266241	     -0.64180466	      0.39987940	     -0.03509071	     -0.03756283	     -0.68327805	      0.13874434	     -0.46303346	     -0.05298939	      1.95480068	     -0.08742897	     -0.43301749	      0.00178752	      1.86649563	      0.01703299	      0.00510805	      0.01208660
     11.09947967	      2.69885259	      0.01099137	     -0.12830797	      3.22258500	      1.20925877	      0.27332334	      0.03576402	      0.00404972	      0.13461214	     -0.00393359	      0.38467975	      0.03535938	      0.05113552	     -0.65172344	      0.41672925	     -0.03506228	     -0.05608315	     -0.72025581	      0.14494996	     -0.43685537	     -0.05319375	      1.94946488	     -0.08397361	     -0.42844306	     -0.01756421	      1.84956208	      0.00523204	     -0.00238439	      0.01032278
     11.13281267	      2.69316486	      0.01486304	     -0.13095749	      3.22416386	      1.20903166	      0.27318015	      0.02642389	      0.00476372	      0.13252853	      0.00151049	      0.40339942	      0.03603678	      0.06751205	     -0.67923863	      0.42068077	     -0.03375257	     -0.07470159	     -0.72856884	      0.14543978	     -0.41788100	     -0.05370719	      1.94730666	     -0.10105329	     -0.41487725	     -0.00320059	      1.84308160	      0.00045099	     -0.00537541	      0.00984339
     11.16614567	      2.69640119	      0.00462083	     -0.13185646	      3.22609288	      1.20893282	      0.26999974	      0.03185121	     -0.00116443	      0.13168767	      0.00696826	      0.40923235	      0.03647658	      0.06220421	     -0.69304250	      0.42233297	     -0.03287004	     -0.11953454	     -0.73335194	      0.15064987	     -0.40643487	     -0.05398011	      1.93637560	     -0.11196971	     -0.38765662	      0.00815662	      1.81124730	     -0.00131735	      0.00527156	      0.01149662
     11.19947867	      2.70499606	      0.00221740	     -0.13395620	      3.22753928	      1.20889172	      0.26639115	      0.02380633	     -0.01465412	      0.13397676	      0.01456019	      0.41094118	      0.03696859	      0.06352614	     -0.70128124	      0.42309561	     -0.03124179	     -0.15777430	     -0.73291886	      0.14921286	     -0.40148133	     -0.05430986	      1.91676059	     -0.11835644	     -0.36269165	      0.00386769	      1.78290134	      0.00940949	      0.00250054	      0.01299569
     11.23281167	      2.70997381	      0.00794773	     -0.13548223	      3.22787827	      1.20901138	      0.26348460	      0.00584342	     -0.02575950	      0.13773993	      0.02162934	      0.40784856	      0.03655794	      0.07303502	     -0.69918586	      0.41851897	     -0.03164709	     -0.18263788	     -0.72877311	      0.14426219	     -0.39495911	     -0.05444570	      1.88038822	     -0.11929418	     -0.34277662	     -0.01127560	      1.75145143	      0.01072016	     -0.00720181	      0.01559466
     11.26614467	      2.70040872	      0.01085656	     -0.13517452	      3.22721183	      1.20939012	      0.26108909	     -0.00705898	     -0.01665379	      0.14160502	      0.02711811	      0.39921876	      0.03757824	      0.07702665	     -0.68020174	      0.40368759	     -0.02991951	     -0.20286565	     -0.72261300	      0.14391071	     -0.38496998	     -0.05472488	      1.82814540	     -0.11901401	     -0.32283886	     -0.01256040	      1.69479555	     -0.00939138	     -0.00071333	      0.01832792
     11.29947767	      2.68994214	      0.01692079	     -0.13500254	      3.22586521	      1.20993785	      0.25950707	     -0.02167450	     -0.01269607	      0.14675077	      0.03222399	      0.38882636	      0.03808842	      0.08203374	     -0.65756476	      0.38465378	     -0.02979441	     -0.20882409	     -0.70638617	      0.14431866	     -0.36395118	     -0.05451669	      1.77052549	     -0.12226641	     -0.31989015	     -0.00320093	      1.64884351	     -0.01778607	      0.01079735	      0.01957719
     11.33281067	      2.68782015	      0.01627751	     -0.13384375	      3.22443918	      1.21062683	      0.25779179	     -0.02451406	     -0.01663083	      0.15166680	      0.03564165	      0.37263525	      0.03843147	      0.07529422	     -0.63050186	      0.36644024	     -0.03043896	     -0.21213485	     -0.68074772	      0.14641224	     -0.34180716	     -0.05418365	      1.72110906	     -0.12172039	     -0.31583227	      0.00764906	      1.58071939	     -0.00562315	     -0.00717876	      0.01996697
     11.36614367	      2.68834753	      0.01064131	     -0.13124266	      3.22284512	      1.21151983	      0.25635803	     -0.01687891	     -0.02036997	      0.15516709	      0.03761471	      0.35343547	      0.03875249	      0.05945398	     -0.60330701	      0.34504914	     -0.03150811	     -0.21010074	     -0.63976997	      0.14433914	     -0.32210251	     -0.05368194	      1.64814566	     -0.11755573	     -0.30191400	      0.01600636	      1.49488524	      0.00324609	     -0.00600919	      0.01984807
     11.39947667	      2.68394297	      0.01249342	     -0.12955565	      3.22072932	      1.21254461	      0.25649592	     -0.01706351	     -0.01338110	      0.15893289	      0.03960478	      0.33730656	      0.03959787	      0.05106516	     -0.57699126	      0.32022183	     -0.03192506	     -0.18751125	     -0.58704229	      0.13070610	     -0.31521541	     -0.05322367	      1.55704302	     -0.11412536	     -0.28286832	      0.01142911	      1.43196302	      0.00372393	      0.00759910	      0.01935013
     11.43280967	      2.68627488	      0.01290105	     -0.12691523	      3.21846113	      1.21359474	      0.25692738	     -0.01232585	     -0.00489768	      0.16183765	      0.03959495	      0.31101757	      0.03996113	      0.03881670	     -0.52466401	      0.30293911	     -0.03319454	     -0.15979119	     -0.54914832	      0.11383914	     -0.32059810	     -0.05295686	      1.47619499	     -0.11221734	     -0.25112260	      0.01032291	      1.34599052	     -0.00726118	     -0.00372057	      0.02012489
     11.46614267	      2.69571836	      0.01114249	     -0.12257387	      3.21616708	      1.21461391	      0.25711839	     -0.00210835	     -0.01242214	      0.16322567	      0.03809813	      0.27877221	      0.03994580	      0.02198669	     -0.46447333	      0.28803012	     -0.03502912	     -0.13168592	     -0.51385824	      0.09749667	     -0.31005246	     -0.05217539	      1.37077865	     -0.10790556	     -0.23147005	     -0.00303312	      1.25498352	     -0.01092792	      0.00091389	      0.02021500
     11.49947567	      2.69575066	      0.00685159	     -0.11852596	      3.21382456	      1.21550206	      0.25719060	      0.00968339	     -0.01399520	      0.16518401	      0.03635347	      0.25647988	      0.04036147	      0.00197914	     -0.43314093	      0.26341821	     -0.03600287	     -0.10643238	     -0.45311082	      0.08560814	     -0.29581487	     -0.05109895	      1.27715264	     -0.10444978	     -0.22540077	     -0.01471966	      1.16342553	     -0.00084949	      0.00533761	      0.01795112
     11.53280867	      2.68653555	     -0.00140506	     -0.11257281	      3.21119109	      1.21630033	      0.25672070	      0.02403358	     -0.00219583	      0.16656342	      0.03204052	      0.23231390	      0.04110453	     -0.02163650	     -0.40167879	      0.23222762	     -0.03639555	     -0.08905861	     -0.38677204	      0.07919738	     -0.28201350	     -0.05001524	      1.18855539	     -0.10244033	     -0.21931087	     -0.00804348	      1.05617421	      0.01046092	     -0.00683950	      0.01623800
     11.56614167	      2.67891008	      0.00039149	     -0.10636257	      3.20805943	      1.21702105	      0.25669356	      0.02470335	      0.00403698	      0.16848206	      0.02716639	      0.19928918	      0.04117684	     -0.03068225	     -0.34264640	      0.20903354	     -0.03738346	     -0.06478032	     -0.34967040	      0.07005452	     -0.26068000	     -0.04855594	      1.07145247	     -0.09679469	     -0.22366444	     -0.01474146	      0.97027997	      0.01543889	      0.00006512	      0.01527497
     11.59947467	      2.67133985	      0.01076303	     -0.10128464	      3.20458624	      1.21761229	      0.25726508	      0.01322961	      0.01791245	      0.17149922	      0.02322780	      0.16731761	      0.04116719	     -0.02540624	     -0.28311365	      0.18952697	     -0.03827067	     -0.03619412	     -0.32230984	      0.06022756	     -0.26066461	     -0.04747681	      0.99740809	     -0.08979520	     -0.21614245	     -0.01243289	      0.86430291	      0.00236290	      0.00143863	      0.01575389
     11.63280767	      2.67151793	      0.01381050	     -0.09485745	      3.20152837	      1.21813431	      0.25631535	      0.01040065	      0.01859153	      0.17415649	      0.01803888	      0.13825684	      0.04123551	     -0.02710600	     -0.24646844	      0.16357199	     -0.03891605	     -0.02596830	     -0.27228910	      0.05361675	     -0.24935932	     -0.04599794	      0.88922752	     -0.07423265	     -0.21689575	     -0.01345359	      0.79145832	     -0.01010819	      0.00321985	      0.01794832
     11.66614067	      2.68263169	      0.00469888	     -0.08885822	      3.19939899	      1.21853807	      0.25341729	      0.02028251	      0.01037158	      0.17784211	      0.01351824	      0.11089501	      0.04120422	     -0.04244248	     -0.22154978	      0.13907073	     -0.03948795	     -0.04124915	     -0.21684916	      0.05252107	     -0.25068496	     -0.04458163	      0.81663341	     -0.05615582	     -0.20902966	      0.00253871	      0.70464189	     -0.00785620	     -0.00389940	      0.01798563
     11.69947367	      2.69515316	      0.00069000	     -0.08361226	      3.19746144	      1.21883419	      0.25024758	      0.01873338	      0.00062067	      0.18254969	      0.00911052	      0.08226654	      0.04102011	     -0.04931947	     -0.18745190	      0.12116352	     -0.04014189	     -0.05937574	     -0.18248054	      0.04810452	     -0.25342435	     -0.04329179	      0.74540803	     -0.04394158	     -0.20427857	      0.01426135	      0.64748267	      0.01351305	     -0.00235381	      0.01690235
     11.73280667	      2.69846453	      0.00737283	     -0.07779797	      3.19507205	      1.21907141	      0.24793728	      0.00208089	      0.00332027	      0.18665942	      0.00395388	      0.05396791	      0.04078709	     -0.03839780	     -0.14772243	      0.10271620	     -0.04080040	     -0.06974679	     -0.16083745	      0.04183044	     -0.25747038	     -0.04227743	      0.68153980	     -0.04073953	     -0.19442881	      0.01416124	      0.59166025	      0.01581790	      0.00244828	      0.01679673
     11.76613967	      2.69075769	      0.01596234	     -0.07403984	      3.19276578	      1.21924680	      0.24607191	     -0.01580797	      0.01739665	      0.19247610	     -0.00063115	      0.03513653	      0.04101875	     -0.02029497	     -0.12160776	      0.08145156	     -0.04095188	     -0.08086602	     -0.13475841	      0.04242050	     -0.26646919	     -0.04160243	      0.65014037	     -0.04508152	     -0.19316046	      0.00635871	      0.55885824	     -0.00989171	      0.00163629	      0.01743315
     11.79947267	      2.68852039	      0.01659819	     -0.07107887	      3.19124543	      1.21935135	      0.24334638	     -0.02279449	      0.01544586	      0.19865449	     -0.00524761	      0.01934054	      0.04080728	     -0.01128804	     -0.10006411	      0.06421673	     -0.04153680	     -0.10524800	     -0.11422151	      0.05564420	     -0.25974417	     -0.04098673	      0.60975406	     -0.05775836	     -0.20403838	      0.01471032	      0.53439663	     -0.01950335	      0.00432144	      0.01875940
     11.83280567	      2.68973797	      0.00721424	     -0.06974958	      3.19069541	      1.21926394	      0.24001022	     -0.01747510	      0.00556224	      0.20477139	     -0.00897829	      0.01355089	      0.04084033	     -0.01402635	     -0.10285938	      0.05319042	     -0.04182463	     -0.14250620	     -0.10241252	      0.08275146	     -0.26303652	     -0.04070521	      0.62921269	     -0.07185969	     -0.22048672	      0.00681310	      0.51375406	      0.00194586	     -0.00076404	      0.02076729
     11.86613867	      2.68825789	      0.00629173	     -0.06536400	      3.18927013	      1.21913844	      0.23784514	     -0.02089489	     -0.00220269	      0.20928397	     -0.01735284	      0.00236456	      0.04041080	     -0.00510460	     -0.09371582	      0.03970895	     -0.04255111	     -0.16445551	     -0.10162167	      0.11242242	     -0.25569531	     -0.04083020	      0.61891358	     -0.09795343	     -0.23944366	      0.01425284	      0.52769488	      0.01868505	     -0.00418699	      0.02292571
     11.89947167	      2.67839843	      0.01338723	     -0.06163559	      3.18708571	      1.21897996	      0.23771459	     -0.02975732	      0.00953963	      0.21392492	     -0.02515341	     -0.00269969	      0.04070075	      0.01629380	     -0.09270360	      0.02268302	     -0.04264131	     -0.16659082	     -0.09858789	      0.14417224	     -0.27927712	     -0.04182700	      0.66979428	     -0.12909153	     -0.24199446	      0.01005382	      0.53539887	     -0.00319932	     -0.00319109	      0.02036882
     11.93280467	      2.67319807	      0.01362612	     -0.06042458	      3.18550168	      1.21881480	      0.23790150	     -0.02572629	      0.01452318	      0.22095756	     -0.03411660	     -0.00350250	      0.04082991	      0.02753647	     -0.09396398	      0.01379140	     -0.04292564	     -0.16913608	     -0.10203112	      0.17939075	     -0.29443776	     -0.04307153	      0.68269789	     -0.16229604	     -0.25289865	      0.01172779	      0.59624089	     -0.02562465	      0.00768131	      0.01700149
     11.96613767	      2.68031092	      0.01062912	     -0.06004425	      3.18451484	      1.21857913	      0.23826553	     -0.01887257	      0.00945897	      0.22640008	     -0.04247925	     -0.00507333	      0.04077484	      0.02997247	     -0.09286397	      0.01090430	     -0.04320207	     -0.16896310	     -0.09882767	      0.21324051	     -0.32811354	     -0.04496909	      0.75721921	     -0.20083419	     -0.24626192	      0.01120430	      0.62349883	      0.00184759	     -0.00367214	      0.01756502
     11.99947067	      2.69595897	      0.01133616	     -0.06164156	      3.18410782	      1.21829725	      0.23944342	     -0.01283413	     -0.01436662	      0.23164606	     -0.05100901	     -0.00450626	      0.04020790	      0.03181610	     -0.09077532	      0.01720067	     -0.04393187	     -0.15759531	     -0.09947569	      0.24520751	     -0.34346551	     -0.04702751	      0.81594985	     -0.24826248	     -0.26111384	      0.01329719	      0.71354258	      0.02310970	      0.00133061	      0.02268190
     12.03280367	      2.70127401	      0.00951559	     -0.06339631	      3.18413744	      1.21795887	      0.24131081	      0.00081208	     -0.01993244	      0.23509394	     -0.05882744	      0.00066333	      0.04005662	      0.02851863	     -0.09078122	      0.02194697	     -0.04429782	     -0.14090201	     -0.09903748	      0.28166635	     -0.36316717	     -0.04968124	      0.90151396	     -0.29930094	     -0.25489295	      0.01079594	      0.75652049	     -0.00800453	     -0.00019559	      0.02475397
     12.06613667	      2.69081128	      0.00566110	     -0.06742610	      3.18485779	      1.21742485	      0.24317540	      0.01340193	     -0.01015184	      0.23941773	     -0.06579334	      0.01274023	      0.04045325	      0.01978084	     -0.09124294	      0.02691073	     -0.04418126	     -0.12162027	     -0.10093578	      0.32228280	     -0.37490505	     -0.05242043	      0.99007403	     -0.35917328	     -0.27154221	      0.00508391	      0.87621550	     -0.02007790	     -0.00207990	      0.02095250
     12.09946967	      2.68002933	     -0.00036169	     -0.06975309	      3.18602633	      1.21678270	      0.24464293	      0.02468700	     -0.00124268	      0.24174481	     -0.07488683	      0.02300482	      0.04068459	      0.00448020	     -0.09188645	      0.03272467	     -0.04421246	     -0.10383833	     -0.10378486	      0.36976021	     -0.37676059	     -0.05529231	      1.08373143	     -0.42698171	     -0.27350907	      0.00252837	      0.93987794	      0.00826326	      0.00117273	      0.01568876
     12.13280267	      2.67695285	     -0.00065032	     -0.07325076	      3.18718035	      1.21590196	      0.24654634	      0.02967233	     -0.00386098	      0.24380979	     -0.08224758	      0.03238166	      0.04069005	     -0.00644132	     -0.09174219	      0.04320918	     -0.04438106	     -0.07985156	     -0.10468092	      0.42543966	     -0.38083233	     -0.05810572	      1.20214377	     -0.49271645	     -0.29099331	     -0.01673834	      1.03695898	      0.02376430	      0.00396415	      0.01316800
     12.16613567	      2.68153193	      0.00746671	     -0.07703011	      3.18801323	      1.21488501	      0.24901694	      0.02522051	     -0.00859434	      0.24592809	     -0.08897714	      0.03984928	      0.04061519	     -0.00837645	     -0.09141400	      0.05664894	     -0.04460817	     -0.04815402	     -0.10566322	      0.48459862	     -0.38993884	     -0.06113915	      1.29364529	     -0.56400346	     -0.30486058	     -0.01066780	      1.15221403	     -0.00410771	     -0.00718012	      0.01531265
     12.19946867	      2.69204914	      0.00985913	     -0.07956352	      3.18911060	      1.21387194	      0.25053274	      0.02520715	     -0.01092441	      0.24655861	     -0.09471379	      0.04388762	      0.04059956	     -0.01802071	     -0.09233493	      0.07144928	     -0.04482409	     -0.02858608	     -0.11001455	      0.54652046	     -0.41494118	     -0.06436717	      1.38630997	     -0.61750396	     -0.29537122	     -0.02241487	      1.22821129	     -0.02205208	     -0.00478778	      0.01818079
     12.23280167	      2.70347589	      0.00619972	     -0.08300719	      3.19054494	      1.21280120	      0.25046028	      0.02650091	     -0.01668695	      0.24940148	     -0.09947789	      0.04714085	      0.04059307	     -0.03538248	     -0.09371116	      0.08455850	     -0.04498457	     -0.02415244	     -0.10690207	      0.60225610	     -0.44074974	     -0.06755478	      1.48644858	     -0.66530917	     -0.30284962	     -0.01413375	      1.35892003	      0.00786953	      0.01161927	      0.01741260
     12.26613467	      2.70913496	      0.00218783	     -0.08403018	      3.19180913	      1.21193213	      0.24983684	      0.02741931	     -0.01565736	      0.25073104	     -0.10506460	      0.04765568	      0.04069112	     -0.04979121	     -0.09482091	      0.09414371	     -0.04502457	     -0.02721008	     -0.10915745	      0.64678388	     -0.45716935	     -0.07136314	      1.58062231	     -0.69870002	     -0.29841421	     -0.01594041	      1.44174177	      0.02235391	     -0.00399567	      0.01453320
     12.29946767	      2.70730935	      0.00604683	     -0.08568924	      3.19275070	      1.21123603	      0.24961281	      0.02096332	     -0.01868675	      0.25262933	     -0.10830206	      0.04980119	      0.04056379	     -0.04945744	     -0.09536694	      0.10222384	     -0.04523511	     -0.02735083	     -0.11501864	      0.67788392	     -0.44673186	     -0.07537473	      1.65869909	     -0.73179424	     -0.31422786	     -0.00970910	      1.52260251	     -0.00361966	     -0.00100755	      0.01031848
     12.33280067	      2.69475593	      0.01053041	     -0.08937825	      3.19355540	      1.21057879	      0.24925065	      0.01093042	     -0.01058317	      0.25632121	     -0.10890854	      0.05515996	      0.04087684	     -0.04233118	     -0.09530575	      0.10613819	     -0.04499887	     -0.03270355	     -0.11329014	      0.70209296	     -0.43805496	     -0.07966149	      1.74688917	     -0.76777507	     -0.33547502	     -0.00251395	      1.62681571	     -0.02092845	      0.00429079	      0.01021179
     12.36613367	      2.68467175	      0.00778667	     -0.09258597	      3.19443929	      1.20997620	      0.24823566	      0.00672396	      0.00656805	      0.25971360	     -0.10844554	      0.05950599	      0.04114260	     -0.03864633	     -0.09565181	      0.11036589	     -0.04476034	     -0.05195653	     -0.11805122	      0.73184632	     -0.44788647	     -0.08473185	      1.82155711	     -0.80286725	     -0.32525686	      0.00680256	      1.68827369	     -0.00454309	     -0.00961515	      0.01481088
     12.39946667	      2.68877348	      0.00150040	     -0.09410034	      3.19485602	      1.20940954	      0.24704487	      0.01145809	      0.00122935	      0.26222116	     -0.10778896	      0.05940661	      0.04105535	     -0.03438644	     -0.09602304	      0.11435725	     -0.04481776	     -0.07819468	     -0.12403969	      0.77318942	     -0.44687963	     -0.08879826	      1.85820776	     -0.82474878	     -0.32522228	     -0.00191383	      1.75769204	      0.01543363	      0.00824104	      0.02063615
     12.43279967	      2.70161672	     -0.00031651	     -0.09500386	      3.19416082	      1.20885925	      0.24658174	      0.01637146	     -0.01198514	      0.26609713	     -0.10708130	      0.05677099	      0.04091939	     -0.01959587	     -0.09705881	      0.11295968	     -0.04491507	     -0.09851706	     -0.11555827	      0.81387054	     -0.45952811	     -0.09247322	      1.91530803	     -0.84167145	     -0.32373171	     -0.01310848	      1.82784959	      0.00720243	      0.00292308	      0.02062951
     12.46613267	      2.71202126	      0.00644220	     -0.09472916	      3.19279357	      1.20850587	      0.24700953	      0.01149391	     -0.02340898	      0.26996771	     -0.10727194	      0.05410961	      0.04051986	      0.00854625	     -0.09877278	      0.10876415	     -0.04528560	     -0.10727073	     -0.11079918	      0.83216643	     -0.47074289	     -0.09647474	      1.94614247	     -0.86403580	     -0.31848446	     -0.01342745	      1.87180864	     -0.01046235	     -0.01063740	      0.01613308
     12.49946567	      2.70204175	      0.00978932	     -0.09443588	      3.19180910	      1.20838482	      0.24744651	      0.00783100	     -0.01696827	      0.27220073	     -0.10747164	      0.05669699	      0.04082447	      0.03378960	     -0.09814826	      0.10259899	     -0.04506143	     -0.11799101	     -0.12129937	      0.82906930	     -0.46789442	     -0.10028137	      1.93962191	     -0.87871827	     -0.32065837	     -0.01348882	      1.90908722	     -0.01394604	      0.00688364	      0.01493849
     12.53279867	      2.68288147	      0.00185527	     -0.09550920	      3.19158560	      1.20835663	      0.24735989	      0.01814308	     -0.00132429	      0.27394929	     -0.10704343	      0.06500678	      0.04107516	      0.04354327	     -0.09728493	      0.09509490	     -0.04483489	     -0.13856976	     -0.13051624	      0.82424468	     -0.46094011	     -0.10371702	      1.95618162	     -0.87356507	     -0.32876181	     -0.01643442	      1.94286913	     -0.00374009	      0.00653737	      0.01876046
     12.56613167	      2.67045911	     -0.00402136	     -0.09711247	      3.19139712	      1.20848999	      0.24784648	      0.02811359	      0.00631210	      0.27599618	     -0.10609147	      0.07438107	      0.04120428	      0.05170843	     -0.09651060	      0.08584824	     -0.04472374	     -0.15066631	     -0.12372732	      0.82303595	     -0.44907817	     -0.10647722	      1.95962183	     -0.86446312	     -0.33190070	     -0.00371510	      1.93641612	      0.00913507	     -0.01060076	      0.02041550
     12.59946467	      2.67072072	      0.00487828	     -0.10037678	      3.19096101	      1.20858422	      0.24990062	      0.02143100	     -0.00266329	      0.27877067	     -0.10364293	      0.08439257	      0.04111331	      0.07203484	     -0.09607170	      0.08388552	     -0.04483519	     -0.13865711	     -0.11881839	      0.82346193	     -0.43715127	     -0.10835739	      1.95078750	     -0.86286677	     -0.33444962	      0.01167794	      1.95514659	      0.01487328	      0.00228588	      0.01908700
     12.63279767	      2.68144458	      0.00752851	     -0.10077427	      3.19089150	      1.20859103	      0.25141764	      0.02491135	     -0.01160630	      0.27794237	     -0.10304494	      0.08829146	      0.04086551	      0.07727873	     -0.09589999	      0.08678882	     -0.04509973	     -0.12990670	     -0.12486840	      0.83659125	     -0.44430863	     -0.11024624	      1.96323414	     -0.85188307	     -0.30927149	      0.01193528	      1.94489239	     -0.00572841	      0.00480806	      0.01998113
     12.66613067	      2.68843483	      0.00587184	     -0.09837409	      3.19113769	      1.20857864	      0.25157927	      0.02917664	     -0.01921077	      0.27462212	     -0.10485288	      0.08894719	      0.04070894	      0.06799118	     -0.09676803	      0.08216533	     -0.04534109	     -0.12385732	     -0.11813721	      0.84314531	     -0.44060904	     -0.11122452	      1.94937286	     -0.84468094	     -0.29235607	     -0.00254276	      1.95714295	     -0.01224808	     -0.00499817	      0.02100709
     12.69946367	      2.68184341	      0.00721435	     -0.09982060	      3.19208313	      1.20865907	      0.25112147	      0.02311182	     -0.01902184	      0.27521510	     -0.10483960	      0.09626403	      0.04086343	      0.05375129	     -0.09593387	      0.07837811	     -0.04528240	     -0.11239976	     -0.11021339	      0.83149859	     -0.42599778	     -0.11267343	      1.95070690	     -0.85256253	     -0.29575922	     -0.01152575	      1.95252956	      0.00631668	      0.00152257	      0.01564641
     12.73279667	      2.66609640	      0.00123682	     -0.10271139	      3.19378753	      1.20880338	      0.24994267	      0.02461981	     -0.00778530	      0.27560434	     -0.10299459	      0.10573598	      0.04117724	      0.02521923	     -0.09478894	      0.08065296	     -0.04510659	     -0.10785174	     -0.11980371	      0.81750520	     -0.40911971	     -0.11357025	      1.95160345	     -0.85209671	     -0.30602406	     -0.01538666	      1.94407321	      0.01514870	      0.00366695	      0.01213126
     12.76612967	      2.65080075	     -0.00254132	     -0.10098135	      3.19465913	      1.20895338	      0.24899225	      0.02447502	      0.00789767	      0.27260654	     -0.10563174	      0.10711546	      0.04152578	     -0.00214893	     -0.09501173	      0.07543522	     -0.04492599	     -0.09792723	     -0.11923563	      0.80659838	     -0.39493906	     -0.11439992	      1.93619532	     -0.83871082	     -0.30465443	     -0.01246189	      1.95210369	      0.00171947	     -0.00773599	      0.01798219
     12.79946267	      2.64889171	      0.00409165	     -0.09995693	      3.19479927	      1.20913797	      0.24922829	      0.01436327	      0.01031917	      0.27146939	     -0.10721939	      0.10464170	      0.04166619	     -0.01579597	     -0.09482202	      0.07408878	     -0.04489059	     -0.07440691	     -0.11352740	      0.80146692	     -0.38672090	     -0.11510684	      1.93660563	     -0.81925796	     -0.29347234	     -0.00863787	      1.93695168	     -0.01417570	      0.00082571	      0.01996366
     12.83279567	      2.66321384	      0.01359418	     -0.10212292	      3.19500169	      1.20928578	      0.24991940	      0.00231089	     -0.00759522	      0.27336547	     -0.10423937	      0.10194933	      0.04137849	     -0.02376028	     -0.09481294	      0.08379569	     -0.04521230	     -0.04912342	     -0.11512772	      0.80409937	     -0.37513570	     -0.11480431	      1.92489467	     -0.80360360	     -0.28952500	      0.00121051	      1.94364413	     -0.00880009	      0.00862938	      0.01348151
     12.86612867	      2.67754105	      0.01711480	     -0.10099023	      3.19483564	      1.20937610	      0.24993112	     -0.00308434	     -0.01849985	      0.27366053	     -0.10415469	      0.09377252	      0.04119305	     -0.03510668	     -0.09621887	      0.08601109	     -0.04541733	     -0.03338129	     -0.10520119	      0.81105941	     -0.36936573	     -0.11486657	      1.90026581	     -0.79585021	     -0.26965821	      0.02095092	      1.92680665	      0.00498108	     -0.01108503	      0.01106506
     12.89946167	      2.67867282	      0.01259263	     -0.09989426	      3.19483368	      1.20935100	      0.24934983	      0.00197032	     -0.01774557	      0.27312843	     -0.10423631	      0.08597880	      0.04116899	     -0.05032998	     -0.09681989	      0.08870054	     -0.04547034	     -0.03091171	     -0.10719428	      0.81623691	     -0.36045942	     -0.11455779	      1.89046106	     -0.78596453	     -0.26187252	      0.00446467	      1.92485406	      0.00817975	      0.00155624	      0.01729780
     12.93279467	      2.66574824	      0.00787582	     -0.10083657	      3.19466861	      1.20938932	      0.24880547	      0.00660751	     -0.00242399	      0.27520201	     -0.10259443	      0.08104717	      0.04139222	     -0.05822336	     -0.09605650	      0.08975278	     -0.04525588	     -0.03258809	     -0.10853458	      0.80860877	     -0.35250217	     -0.11455104	      1.88180459	     -0.79552795	     -0.26383757	      0.00733830	      1.92115986	     -0.00002223	      0.00981148	      0.02049925
     12.96612767	      2.65234166	      0.00774484	     -0.10049969	      3.19384231	      1.20956901	      0.24874505	      0.00707519	      0.01030513	      0.27771003	     -0.10231440	      0.07487858	      0.04161864	     -0.05235046	     -0.09643929	      0.08653433	     -0.04499995	     -0.03263043	     -0.10384553	      0.79101993	     -0.33718199	     -0.11494697	      1.85935384	     -0.81044668	     -0.27050752	      0.01144032	      1.89673283	     -0.00906777	     -0.00752504	      0.01907735
     12.99946067	      2.64944762	      0.00852273	     -0.09913943	      3.19268118	      1.20972906	      0.24930771	      0.01053985	      0.00824384	      0.27849257	     -0.10212271	      0.06717229	      0.04140256	     -0.03750636	     -0.09686638	      0.08767017	     -0.04516792	     -0.03541215	     -0.11071724	      0.78017411	     -0.32194148	     -0.11474141	      1.85439202	     -0.80690854	     -0.28175638	     -0.01005378	      1.88808011	     -0.01111622	     -0.00217258	      0.01787672
     13.03279367	      2.65331323	      0.00652477	     -0.09723328	      3.19118908	      1.20985191	      0.25016402	      0.01801274	      0.00996588	      0.27944862	     -0.10293121	      0.05863367	      0.04146267	     -0.01944085	     -0.09734850	      0.08490489	     -0.04501795	     -0.04431867	     -0.10216205	      0.78410017	     -0.33179778	     -0.11464278	      1.86112709	     -0.79677126	     -0.26793836	     -0.01360215	      1.88724162	     -0.00382096	      0.00179238	      0.01677108
     13.06612667	      2.66583732	      0.00457448	     -0.09718445	      3.19019348	      1.20997713	      0.25133187	      0.02611960	      0.00255858	      0.28156914	     -0.10256462	      0.05304093	      0.04118354	      0.00139988	     -0.09787997	      0.09083205	     -0.04521962	     -0.05682289	     -0.10689190	      0.79624986	     -0.33851272	     -0.11426361	      1.83022133	     -0.79231512	     -0.25039576	      0.00865743	      1.88527483	      0.00905821	      0.00117698	      0.01594936
     13.09945967	      2.67661113	      0.00865386	     -0.09645161	      3.18918040	      1.20999329	      0.25267081	      0.02721069	     -0.01214825	      0.28169095	     -0.10236658	      0.04888400	      0.04107273	      0.02942594	     -0.09883362	      0.09152473	     -0.04524351	     -0.06469872	     -0.09960748	      0.80495034	     -0.33292885	     -0.11364069	      1.81831681	     -0.79086625	     -0.24995841	      0.01506512	      1.88019120	      0.01383404	      0.00373156	      0.01998139
     13.13279267	      2.67680316	      0.01241777	     -0.09762320	      3.18888553	      1.20990877	      0.25350905	      0.02597310	     -0.01526072	      0.28247043	     -0.10183388	      0.05098814	      0.04082123	      0.05422963	     -0.09817000	      0.09461827	     -0.04542139	     -0.07557260	     -0.10389481	      0.80648266	     -0.33411645	     -0.11343008	      1.84612228	     -0.79212801	     -0.25463598	      0.00346666	      1.87015667	      0.00276530	     -0.00351911	      0.02377523
     13.16612567	      2.66222912	      0.00896681	     -0.09709887	      3.18923527	      1.20983956	      0.25271189	      0.02741365	     -0.00360945	      0.28187775	     -0.10321272	      0.05633172	      0.04116025	      0.06467748	     -0.09796968	      0.08796082	     -0.04502740	     -0.09702204	     -0.09948761	      0.80009054	     -0.32691589	     -0.11334114	      1.82425591	     -0.79921161	     -0.26288208	     -0.00674067	      1.87286750	     -0.00437428	     -0.00174484	      0.02184705
     13.19945867	      2.64718937	      0.00225673	     -0.09655594	      3.19027179	      1.20972273	      0.25092186	      0.02812693	      0.01386815	      0.28105335	     -0.10452081	      0.06324757	      0.04130100	      0.06359367	     -0.09660800	      0.08273511	     -0.04485221	     -0.12285946	     -0.10470572	      0.79332169	     -0.33259129	     -0.11342221	      1.80514390	     -0.80761929	     -0.26116056	     -0.01458554	      1.87202361	     -0.00145356	      0.00056072	      0.01592719
     13.23279167	      2.64616786	      0.00163146	     -0.09609274	      3.19112792	      1.20952904	      0.24937911	      0.02257274	      0.01388193	      0.28070827	     -0.10668451	      0.06824409	      0.04142700	      0.06276366	     -0.09660560	      0.07790451	     -0.04465798	     -0.13846990	     -0.10099814	      0.79494872	     -0.34475141	     -0.11355665	      1.83033919	     -0.81156444	     -0.26290515	     -0.01725858	      1.86991059	      0.00569941	      0.00349009	      0.01400923
     13.26612467	      2.66188498	      0.00577279	     -0.09514441	      3.19179129	      1.20941800	      0.24860250	      0.01610698	     -0.01229664	      0.27909511	     -0.10865407	      0.07007452	      0.04104226	      0.06203526	     -0.09727191	      0.07911180	     -0.04501922	     -0.14277957	     -0.10205695	      0.80928200	     -0.33916544	     -0.11270610	      1.82280405	     -0.80405869	     -0.27656917	     -0.01126800	      1.87115409	      0.00684082	      0.00389540	      0.01685403
     13.29945767	      2.67193521	      0.00967164	     -0.09537689	      3.19229504	      1.20943288	      0.24852970	      0.00963343	     -0.02028107	      0.27838811	     -0.10967701	      0.07567606	      0.04086902	      0.05773489	     -0.09823111	      0.07803642	     -0.04518359	     -0.13908714	     -0.09876173	      0.82950644	     -0.35505982	     -0.11224797	      1.80575220	     -0.78951704	     -0.26455554	      0.00435878	      1.86104971	     -0.00377706	     -0.01397077	      0.01893837
     13.33279067	      2.66783229	      0.01352372	     -0.09776088	      3.19286627	      1.20945344	      0.24870563	      0.00148019	     -0.01390664	      0.27932619	     -0.10931884	      0.08639984	      0.04098817	      0.04972385	     -0.09580658	      0.07558622	     -0.04513348	     -0.12836378	     -0.10101670	      0.84153582	     -0.37498463	     -0.11199580	      1.80951501	     -0.77902329	     -0.25761698	      0.01789230	      1.87880288	     -0.01057604	      0.00831216	      0.01873673
     13.36612367	      2.65931813	      0.01717556	     -0.09768007	      3.19337284	      1.20949575	      0.24838401	     -0.00734048	     -0.01172537	      0.27823133	     -0.11060139	      0.09508385	      0.04119017	      0.03686962	     -0.09608143	      0.06757928	     -0.04507324	     -0.11358163	     -0.10035741	      0.83716201	     -0.37235219	     -0.11184080	      1.80965496	     -0.77625121	     -0.26604185	      0.00829751	      1.88813130	     -0.00237502	      0.00606922	      0.01808999
     13.39945667	      2.65350854	      0.01652348	     -0.09758672	      3.19409005	      1.20956572	      0.24746973	     -0.00977350	     -0.01289366	      0.27809216	     -0.11172394	      0.10148967	      0.04127288	      0.01575569	     -0.09618234	      0.06143580	     -0.04514071	     -0.10137963	     -0.10164383	      0.82585317	     -0.36412679	     -0.11226168	      1.80721424	     -0.78789295	     -0.27446432	      0.01289998	      1.86202689	      0.00541740	     -0.01551623	      0.01425628
     13.43278967	      2.65019930	      0.01184379	     -0.09953828	      3.19474765	      1.20954505	      0.24669370	     -0.00394194	     -0.01607935	      0.27983201	     -0.11134727	      0.10769148	      0.04130394	     -0.00937068	     -0.09560643	      0.05850157	     -0.04521574	     -0.09095357	     -0.10057589	      0.82104775	     -0.36454039	     -0.11185475	      1.81100349	     -0.79653463	     -0.28707595	      0.01099296	      1.86882895	      0.00126911	      0.01107696	      0.01301702
     13.46612267	      2.64922845	      0.00947559	     -0.10106970	      3.19463725	      1.20949176	      0.24708994	      0.00018840	     -0.00621194	      0.28095462	     -0.11120555	      0.11146778	      0.04158728	     -0.02677506	     -0.09529358	      0.05688319	     -0.04504078	     -0.07417005	     -0.10069207	      0.82488582	     -0.39448576	     -0.11221995	      1.80833586	     -0.79683309	     -0.27143863	      0.00400171	      1.88673396	     -0.00971842	     -0.00312467	      0.01713358
     13.49945567	      2.65820252	      0.01582946	     -0.10060435	      3.19356111	      1.20953434	      0.24892484	     -0.00138718	     -0.01669199	      0.28063130	     -0.11209418	      0.11063522	      0.04138940	     -0.02742254	     -0.09613668	      0.05652620	     -0.04528045	     -0.04577390	     -0.10131050	      0.83351333	     -0.40182150	     -0.11199680	      1.78118985	     -0.78738810	     -0.26720275	     -0.01824544	      1.88613063	     -0.01064195	     -0.00320768	      0.02142003
     13.53278867	      2.66202851	      0.02247865	     -0.10223470	      3.19223338	      1.20958108	      0.25128848	     -0.00194381	     -0.02323773	      0.28295998	     -0.11052380	      0.11132800	      0.04111881	     -0.02159741	     -0.09697562	      0.05709203	     -0.04552999	     -0.01784598	     -0.09804148	      0.84445798	     -0.40822379	     -0.11136078	      1.79515498	     -0.78679461	     -0.27100784	     -0.00164441	      1.87087806	     -0.00307478	      0.00623062	      0.01741213
     13.56612167	      2.65254126	      0.01765859	     -0.10369430	      3.19134212	      1.20962458	      0.25267874	      0.00953436	     -0.01242710	      0.28571118	     -0.11099645	      0.11089121	      0.04134110	     -0.02480289	     -0.09510879	      0.05858487	     -0.04535439	     -0.00788286	     -0.10224951	      0.85152830	     -0.40947864	     -0.11130680	      1.80474058	     -0.78322884	     -0.27774317	      0.01838579	      1.88115549	      0.00568364	     -0.00242818	      0.01480452
     13.59945467	      2.64489579	      0.00737648	     -0.10124975	      3.19078343	      1.20976070	      0.25301206	      0.02741988	     -0.00681541	      0.28312824	     -0.11248455	      0.10535088	      0.04152303	     -0.03085817	     -0.09679767	      0.05625276	     -0.04517208	     -0.01194465	     -0.09922152	      0.84509789	     -0.39428347	     -0.11091817	      1.77461469	     -0.77197151	     -0.28807727	      0.00294619	      1.89184692	      0.00958534	     -0.00258205	      0.01767902
     13.63278767	      2.64491388	      0.01058270	     -0.10426337	      3.19053202	      1.20995614	      0.25405806	      0.02466907	      0.00341034	      0.28643507	     -0.11098038	      0.10460343	      0.04148275	     -0.01737361	     -0.09637344	      0.06498293	     -0.04518829	     -0.00817594	     -0.10116313	      0.82055974	     -0.41501151	     -0.11205943	      1.78648154	     -0.78750276	     -0.27223074	      0.01343557	      1.86952832	      0.00757593	     -0.00551891	      0.01654724
     13.66612067	      2.65503852	      0.01604530	     -0.10735200	      3.19039669	      1.21006614	      0.25485143	      0.02098262	     -0.00771550	      0.28966752	     -0.10933058	      0.10159842	      0.04126697	      0.00130930	     -0.09608703	      0.07582524	     -0.04531254	     -0.00942715	     -0.09870330	      0.80400772	     -0.41843902	     -0.11235610	      1.79061546	     -0.79570653	     -0.28082230	     -0.00163076	      1.88559478	      0.00154079	      0.01315306	      0.01769928
     13.69945367	      2.66588219	      0.01050502	     -0.10554725	      3.19033160	      1.21005598	      0.25450846	      0.03092550	     -0.01536727	      0.28751956	     -0.10918044	      0.09198356	      0.04102917	      0.00864721	     -0.09785139	      0.08218875	     -0.04545279	     -0.02948589	     -0.09669175	      0.81353664	     -0.41744377	     -0.11170999	      1.77251111	     -0.78759956	     -0.28237584	     -0.01878479	      1.89045261	     -0.00821733	     -0.00801910	      0.02035366
     13.73278667	      2.66656404	      0.01271534	     -0.10437605	      3.18999714	      1.20997621	      0.25444782	      0.02507947	     -0.00758389	      0.28817419	     -0.11132064	      0.08448689	      0.04104595	      0.02578948	     -0.09762614	      0.08759585	     -0.04538727	     -0.04421613	     -0.09915006	      0.82927660	     -0.42692936	     -0.11163516	      1.77122953	     -0.79270167	     -0.27076485	      0.00428349	      1.87328338	     -0.00153328	     -0.00418775	      0.01845249
     13.76611967	      2.66110174	      0.01620403	     -0.10396715	      3.18988149	      1.20985054	      0.25412883	      0.01587044	     -0.00272361	      0.28813386	     -0.11154629	      0.08031128	      0.04114252	      0.04317962	     -0.09832465	      0.09052563	     -0.04521614	     -0.06008721	     -0.09723907	      0.84468798	     -0.42284343	     -0.11063514	      1.77878211	     -0.78588808	     -0.28274905	      0.00507481	      1.88659579	      0.01275616	      0.01556150	      0.01580296
     13.79945267	      2.65473860	      0.01106253	     -0.10424234	      3.19054298	      1.20983108	      0.25277698	      0.01681182	      0.00826336	      0.28876096	     -0.11223046	      0.07783949	      0.04116807	      0.04701070	     -0.09730953	      0.09436986	     -0.04510448	     -0.08780829	     -0.09776418	      0.85347552	     -0.42163202	     -0.11054243	      1.77648291	     -0.76821133	     -0.28754780	     -0.00170831	      1.88485484	      0.00903194	     -0.01996838	      0.01554687
     13.83278567	      2.65138693	      0.00853867	     -0.10454708	      3.19162410	      1.20986643	      0.25100677	      0.01401522	      0.01039266	      0.28858116	     -0.11203113	      0.07702720	      0.04122101	      0.04941052	     -0.09827964	      0.09795224	     -0.04497309	     -0.11244968	     -0.09820803	      0.84197740	     -0.41339670	     -0.11025520	      1.76356703	     -0.76321719	     -0.29481908	     -0.00117991	      1.87437786	     -0.00251374	      0.01302986	      0.01722397
     13.86611867	      2.65379651	      0.01385924	     -0.10588274	      3.19254540	      1.20983943	      0.24956912	     -0.00141564	      0.01441204	      0.29003625	     -0.11185202	      0.07707860	      0.04132927	      0.05712209	     -0.09755530	      0.10191387	     -0.04476378	     -0.12464923	     -0.09697002	      0.81615670	     -0.42770222	     -0.11125695	      1.77579605	     -0.77989552	     -0.28485026	      0.01905451	      1.87829291	     -0.00679828	      0.00001322	      0.01894793
     13.89945167	      2.66392950	      0.02076181	     -0.10454258	      3.19302819	      1.20978524	      0.24854221	     -0.01462662	     -0.00063073	      0.28846107	     -0.11271382	      0.07384126	      0.04105669	      0.06346890	     -0.09757032	      0.10392002	     -0.04498905	     -0.12906225	     -0.09753904	      0.80245424	     -0.42144841	     -0.11142126	      1.77088220	     -0.77963019	     -0.28913789	     -0.00804036	      1.89354637	     -0.00420564	     -0.00841351	      0.02058288
     13.93278467	      2.67112099	      0.02116887	     -0.10398798	      3.19327987	      1.20973929	      0.24791194	     -0.01574616	     -0.01102169	      0.28838602	     -0.11225041	      0.07375782	      0.04096051	      0.06022010	     -0.09903687	      0.10365161	     -0.04507846	     -0.13307646	     -0.09737291	      0.81638128	     -0.41879450	     -0.11063246	      1.76737108	     -0.77371044	     -0.28650961	     -0.01159668	      1.87324260	     -0.00713672	      0.00652452	      0.01505869
     13.96611767	      2.66847179	      0.01954492	     -0.10554192	      3.19313563	      1.20966983	      0.24791246	     -0.01433167	     -0.00509678	      0.29184451	     -0.11258285	      0.07845589	      0.04103081	      0.05316490	     -0.09741717	      0.09987225	     -0.04502578	     -0.13084711	     -0.09718865	      0.84268756	     -0.43005264	     -0.10996496	      1.77246133	     -0.77447220	     -0.27796761	      0.02037424	      1.87152749	     -0.00667933	      0.00024348	      0.01123022
     13.99945067	      2.65928199	      0.02270655	     -0.10344984	      3.19241504	      1.20962284	      0.24850847	     -0.01805574	     -0.00340553	      0.28921087	     -0.11376182	      0.08213143	      0.04108187	      0.04974921	     -0.09738888	      0.08836175	     -0.04512457	     -0.11564481	     -0.09895586	      0.85589681	     -0.42091525	     -0.10901704	      1.75986602	     -0.76398430	     -0.28977828	      0.00071405	      1.90242054	      0.00368838	     -0.00029833	      0.01922140
     14.03278367	      2.64867870	      0.02486070	     -0.10315920	      3.19196499	      1.20977104	      0.24908865	     -0.02008367	      0.00563499	      0.28928715	     -0.11482517	      0.08891725	      0.04125091	      0.04228823	     -0.09718734	      0.07812098	     -0.04509239	     -0.09698803	     -0.10056989	      0.84886441	     -0.42527386	     -0.10929513	      1.76996551	     -0.76358770	     -0.28440998	     -0.00636467	      1.87449843	      0.00482490	     -0.00341034	      0.02336094
     14.06611667	      2.64443159	      0.02241839	     -0.10617620	      3.19219035	      1.20999203	      0.24920157	     -0.01418558	      0.00347292	      0.29277951	     -0.11313353	      0.09806094	      0.04127512	      0.02643979	     -0.09587895	      0.07399759	     -0.04512917	     -0.08194835	     -0.10061353	      0.82799344	     -0.42251571	     -0.10961254	      1.77025325	     -0.77276957	     -0.29110162	      0.00013724	      1.86620074	     -0.00126680	      0.00624719	      0.01785424
     14.09944967	      2.64735824	      0.01851000	     -0.10762765	      3.19232210	      1.21011326	      0.24929865	     -0.00488565	     -0.00575409	      0.29488563	     -0.11319371	      0.10392999	      0.04126975	      0.00871147	     -0.09568137	      0.07065468	     -0.04521160	     -0.06720672	     -0.10050011	      0.80682095	     -0.41767685	     -0.10979660	      1.75992453	     -0.78239254	     -0.29750160	      0.00828094	      1.89691127	     -0.00681206	     -0.00046916	      0.01425612
     14.13278267	      2.65367886	      0.01538928	     -0.10422890	      3.19174310	      1.21011148	      0.25008899	      0.00533262	     -0.00946771	      0.29108362	     -0.11514643	      0.10344991	      0.04130856	     -0.00466198	     -0.09652380	      0.06360463	     -0.04527048	     -0.04958109	     -0.10169800	      0.80113194	     -0.42773000	     -0.11040068	      1.77003515	     -0.78097134	     -0.27576602	      0.00768438	      1.88055629	     -0.01117060	     -0.01070426	      0.01730570
     14.16611567	      2.65851540	      0.01616957	     -0.10313200	      3.19091976	      1.21009417	      0.25192586	      0.01266154	     -0.02073531	      0.28938158	     -0.11587958	      0.10548879	      0.04098039	     -0.00886267	     -0.09672293	      0.05961153	     -0.04561911	     -0.02698255	     -0.10165818	      0.81264779	     -0.42195616	     -0.10967248	      1.76306406	     -0.77160139	     -0.27340918	     -0.00819916	      1.87423703	     -0.00166981	      0.01442575	      0.01981476
     14.19944867	      2.65052668	      0.01738005	     -0.10769271	      3.19034649	      1.21004155	      0.25422532	      0.01602605	     -0.01181169	      0.29334161	     -0.11375014	      0.11468087	      0.04128242	     -0.00818861	     -0.09486746	      0.06099211	     -0.04536651	     -0.00590796	     -0.10159846	      0.83078889	     -0.42911514	     -0.10917863	      1.75945936	     -0.77178958	     -0.27433898	     -0.00749285	      1.89151347	      0.01160736	     -0.00742520	      0.01647672
     14.23278167	      2.64080320	      0.01640186	     -0.10860042	      3.18983247	      1.20996016	      0.25565378	      0.02183455	     -0.00371790	      0.29352271	     -0.11408708	      0.11861125	      0.04141902	     -0.00786574	     -0.09516795	      0.06006367	     -0.04525290	      0.00570736	     -0.10233854	      0.84226893	     -0.42641817	     -0.10874190	      1.76119422	     -0.77756976	     -0.28013210	     -0.00176819	      1.88684831	      0.01042327	     -0.00447920	      0.01691927
     14.26611467	      2.63777028	      0.01654629	     -0.10389585	      3.18940159	      1.20991188	      0.25585664	      0.02426808	     -0.00463025	      0.28804237	     -0.11739339	      0.11286471	      0.04138737	     -0.00547324	     -0.09549832	      0.05600875	     -0.04527645	      0.00863272	     -0.10330793	      0.83348907	     -0.41431355	     -0.10871873	      1.75849248	     -0.78650690	     -0.28515778	      0.00018388	      1.87086536	      0.00204029	      0.01328258	      0.02152505
     14.29944767	      2.64166316	      0.01686822	     -0.10269732	      3.18975947	      1.20997957	      0.25526320	      0.02138415	     -0.00355188	      0.28732310	     -0.11966750	      0.10830875	      0.04134467	     -0.00213648	     -0.09509730	      0.05960704	     -0.04530209	      0.00171958	     -0.10342782	      0.81033458	     -0.42008593	     -0.10977772	      1.76077761	     -0.79353493	     -0.27993207	     -0.00135126	      1.88215073	     -0.00066124	     -0.01432274	      0.01970543
     14.33278067	      2.65120185	      0.01295254	     -0.10462050	      3.19089032	      1.21013583	      0.25408320	      0.02357909	     -0.01118127	      0.28932812	     -0.11880277	      0.10566497	      0.04124743	     -0.00217839	     -0.09602136	      0.06986612	     -0.04535006	     -0.01807858	     -0.10072535	      0.79586737	     -0.42154670	     -0.10997690	      1.75601777	     -0.78398518	     -0.28159022	     -0.01978743	      1.89506579	     -0.00085788	      0.00283848	      0.01232439
     14.36611367	      2.65942920	      0.01151174	     -0.10541246	      3.19182617	      1.21020904	      0.25312260	      0.02088085	     -0.01116067	      0.28951643	     -0.11769563	      0.10083374	      0.04118458	      0.00352864	     -0.09621069	      0.08028435	     -0.04533586	     -0.03915257	     -0.09947169	      0.79776657	     -0.42959779	     -0.11021164	      1.75472906	     -0.78038575	     -0.26813833	     -0.00286589	      1.87173346	      0.00120518	      0.00853005	      0.00999515
     14.39944667	      2.66278806	      0.01582764	     -0.10369115	      3.19210741	      1.21006852	      0.25268859	      0.01076425	     -0.01282902	      0.28673897	     -0.11912185	      0.09320857	      0.04104543	      0.01874598	     -0.09626259	      0.08693519	     -0.04538109	     -0.05482763	     -0.09966962	      0.81472291	     -0.42100511	     -0.10986667	      1.75032233	     -0.77761057	     -0.27129352	      0.01121541	      1.88093044	      0.00633549	     -0.00640787	      0.01951574
     14.43277967	      2.65845399	      0.02015204	     -0.10267408	      3.19219949	      1.20986373	      0.25235388	      0.00105873	     -0.00953185	      0.28531213	     -0.12040014	      0.08762413	      0.04108487	      0.03518481	     -0.09692035	      0.09126490	     -0.04526050	     -0.07048621	     -0.09832450	      0.83808021	     -0.40843799	     -0.10894667	      1.75448253	     -0.77214262	     -0.28316674	      0.01416722	      1.89444082	      0.00346255	     -0.00256942	      0.02546545
     14.46611267	      2.64961456	      0.02242598	     -0.10332410	      3.19257219	      1.20977231	      0.25159225	     -0.00879180	      0.00803902	      0.28666209	     -0.11962117	      0.08476414	      0.04119665	      0.04758461	     -0.09645590	      0.09593807	     -0.04507585	     -0.08858778	     -0.09934260	      0.84867186	     -0.41530320	     -0.10891360	      1.75771165	     -0.77107614	     -0.27380212	      0.01178302	      1.86824788	     -0.00425016	      0.00153557	      0.01765268
     14.49944567	      2.64682115	      0.02333344	     -0.10359908	      3.19324896	      1.20972896	      0.24993334	     -0.01830707	      0.01358806	      0.28816136	     -0.11928201	      0.08046438	      0.04129994	      0.05392615	     -0.09609906	      0.10003125	     -0.04488007	     -0.10828848	     -0.09867949	      0.83750870	     -0.41251615	     -0.10921628	      1.73973453	     -0.77627045	     -0.27705614	      0.00195658	      1.88023748	     -0.00187308	      0.00559998	      0.00998630
     14.53277867	      2.65472800	      0.01932967	     -0.10208362	      3.19406767	      1.20964317	      0.24764211	     -0.01883376	      0.00668677	      0.28751889	     -0.12104764	      0.07279086	      0.04123012	      0.05033357	     -0.09735641	      0.10411553	     -0.04484995	     -0.13094290	     -0.09764850	      0.81947060	     -0.41175837	     -0.10974597	      1.75049971	     -0.77889491	     -0.28076092	     -0.00965200	      1.89446697	     -0.00153961	     -0.00280056	      0.01396379
     14.56611167	      2.66638689	      0.01691594	     -0.10062122	      3.19451804	      1.20965164	      0.24626743	     -0.01736300	     -0.00320263	      0.28631690	     -0.12197799	      0.06607231	      0.04110711	      0.04728497	     -0.09822386	      0.10827474	     -0.04490845	     -0.14386795	     -0.09789277	      0.80705414	     -0.41442400	     -0.11041013	      1.76063373	     -0.77853962	     -0.27369297	     -0.01397597	      1.86927946	     -0.00632942	     -0.00407020	      0.02060978
     14.59944467	      2.67277126	      0.02228490	     -0.10299158	      3.19430349	      1.20976871	      0.24687631	     -0.02271068	     -0.01311517	      0.28895879	     -0.11943473	      0.06712991	      0.04096168	      0.05410285	     -0.09812259	      0.11189314	     -0.04501830	     -0.13667753	     -0.09656573	      0.80686551	     -0.40988589	     -0.11024622	      1.73726023	     -0.77970824	     -0.27723030	     -0.00505954	      1.87487576	     -0.00572576	      0.00809188	      0.01943638
     14.63277767	      2.66839380	      0.02329896	     -0.10609239	      3.19358367	      1.20980343	      0.24838038	     -0.02028747	     -0.00442299	      0.29293249	     -0.11712608	      0.07279749	      0.04104644	      0.05622825	     -0.09700595	      0.11044769	     -0.04499023	     -0.12469286	     -0.09689822	      0.82585497	     -0.42236649	     -0.10994335	      1.74684155	     -0.77284684	     -0.26888439	      0.00881141	      1.88962635	     -0.00869333	     -0.00557956	      0.01586217
     14.66611067	      2.65887446	      0.02049659	     -0.10354654	      3.19241657	      1.20980614	      0.24972395	     -0.01086303	      0.00287036	      0.29088486	     -0.11830362	      0.07481962	      0.04115258	      0.05152772	     -0.09727726	      0.09901233	     -0.04503917	     -0.11087224	     -0.09826700	      0.84641743	     -0.41617057	     -0.10939630	      1.75094375	     -0.76241212	     -0.26477139	      0.01284615	      1.88193325	     -0.00612032	      0.00043485	      0.01818966
     14.69944367	      2.64989614	      0.02055491	     -0.10145945	      3.19150908	      1.20990475	      0.25088130	     -0.00622097	      0.00281034	      0.28890542	     -0.11926576	      0.07884312	      0.04120981	      0.04599108	     -0.09726033	      0.08726137	     -0.04511093	     -0.09073189	     -0.09906487	      0.84584187	     -0.39824798	     -0.10909165	      1.73676344	     -0.76629006	     -0.27138185	      0.01434538	      1.87468493	      0.00791295	      0.00879106	      0.01999054
     14.73277667	      2.64508962	      0.01937847	     -0.10570827	      3.19148787	      1.21005533	      0.25180734	     -0.00134335	      0.00666804	      0.29327914	     -0.11746063	      0.09027787	      0.04126725	      0.03522486	     -0.09576724	      0.08440603	     -0.04510475	     -0.07109098	     -0.09953910	      0.82820628	     -0.40885081	     -0.10986614	      1.75447024	     -0.77838426	     -0.26987346	      0.01096705	      1.87782521	      0.01180918	     -0.01208049	      0.01720107
     14.76610967	      2.64795209	      0.01437748	     -0.10813976	      3.19174151	      1.21019488	      0.25228154	      0.01149366	     -0.00164892	      0.29468817	     -0.11599144	      0.09903904	      0.04127022	      0.01795674	     -0.09568729	      0.08184361	     -0.04516508	     -0.05618611	     -0.09895397	      0.80911453	     -0.41183406	     -0.11024493	      1.75013143	     -0.78018082	     -0.27322771	     -0.01447305	      1.88431859	     -0.00144861	      0.00467074	      0.01718273
     14.79944267	      2.65515145	      0.01013290	     -0.10636302	      3.19160368	      1.21023137	      0.25283641	      0.02345888	     -0.00970576	      0.29156244	     -0.11622323	      0.10230900	      0.04122398	      0.00242105	     -0.09607278	      0.07586826	     -0.04528838	     -0.04095388	     -0.09936514	      0.79935488	     -0.41760441	     -0.11060967	      1.73434814	     -0.78593146	     -0.26183196	     -0.00971384	      1.87329974	     -0.01332514	      0.00515732	      0.01957281
     14.83277567	      2.66035357	      0.01446692	     -0.10534499	      3.19101584	      1.21014013	      0.25428683	      0.02258763	     -0.01759589	      0.29057103	     -0.11851720	      0.10671679	      0.04105886	     -0.00027994	     -0.09564495	      0.07038671	     -0.04549392	     -0.01717319	     -0.09977415	      0.80168837	     -0.42259646	     -0.11081973	      1.74498273	     -0.79166052	     -0.25553165	      0.00266502	      1.88081815	     -0.00273141	     -0.00947728	      0.02077802
     14.86610867	      2.65384823	      0.01781536	     -0.10517696	      3.19058943	      1.21004263	      0.25588212	      0.02161438	     -0.01861660	      0.28894052	     -0.11880702	      0.11394292	      0.04109635	     -0.00108852	     -0.09570293	      0.06484988	     -0.04549371	      0.00184532	     -0.09956670	      0.81874651	     -0.41451386	     -0.10995927	      1.75257808	     -0.77942151	     -0.26318180	     -0.00812139	      1.88767984	      0.01296439	      0.00436960	      0.01746847
     14.89944167	      2.63868372	      0.01521087	     -0.10643022	      3.19085401	      1.21002938	      0.25670416	      0.02482967	     -0.00187820	      0.28840334	     -0.11844771	      0.12271465	      0.04139906	     -0.00731325	     -0.09451881	      0.06260697	     -0.04524055	      0.00688352	     -0.10186859	      0.83770664	     -0.41329627	     -0.10951378	      1.74353526	     -0.76488437	     -0.25808606	     -0.01240273	      1.86596928	      0.01186315	      0.00153123	      0.01270403
     14.93277467	      2.63144561	      0.01628401	     -0.10798107	      3.19163514	      1.20997044	      0.25652187	      0.02033635	      0.00409303	      0.28785814	     -0.11791612	      0.12876643	      0.04153057	     -0.00926694	     -0.09354770	      0.06332487	     -0.04512550	      0.00558856	     -0.10052685	      0.83796043	     -0.40939448	     -0.10939998	      1.73833378	     -0.77015581	     -0.26468946	      0.00272480	      1.87853870	      0.00468305	     -0.00408913	      0.01450026
     14.96610767	      2.63851255	      0.01747489	     -0.10730203	      3.19280905	      1.20990928	      0.25508904	      0.01442515	     -0.00510814	      0.28572418	     -0.11923135	      0.12790360	      0.04143595	     -0.01039489	     -0.09389197	      0.06685043	     -0.04521881	     -0.00623978	     -0.10087742	      0.82262853	     -0.40722140	     -0.10973335	      1.75382423	     -0.78207698	     -0.27034137	      0.01638738	      1.88785803	     -0.00301281	      0.00122845	      0.02175505
     14.99944067	      2.65365568	      0.01495388	     -0.10476177	      3.19410415	      1.20997491	      0.25290385	      0.01237393	     -0.01746632	      0.28293020	     -0.12119415	      0.12146094	      0.04120229	     -0.01308984	     -0.09518168	      0.07161705	     -0.04540295	     -0.02936648	     -0.09952035	      0.80654024	     -0.40914129	     -0.11030911	      1.75234594	     -0.77922388	     -0.26096215	     -0.00014397	      1.86285899	     -0.00721645	     -0.00003144	      0.02253056
     15.03277367	      2.66106091	      0.01428110	     -0.10599667	      3.19518402	      1.21003253	      0.25136588	      0.00616706	     -0.01927170	      0.28418507	     -0.11966930	      0.11848664	      0.04108317	     -0.00859493	     -0.09516169	      0.08017515	     -0.04543115	     -0.05184924	     -0.09778423	      0.80107977	     -0.41613768	     -0.11043590	      1.73835087	     -0.77250987	     -0.25647323	     -0.01789614	      1.87273877	     -0.00131673	     -0.00392472	      0.01259804
     15.06610667	      2.65679866	      0.01885589	     -0.10763685	      3.19538693	      1.20994938	      0.25102004	     -0.00583719	     -0.00947932	      0.28641251	     -0.11892921	      0.11620498	      0.04119117	      0.00773431	     -0.09425036	      0.08683213	     -0.04523373	     -0.06628006	     -0.09872967	      0.81196836	     -0.42280133	     -0.11019288	      1.74890254	     -0.77313653	     -0.25807321	     -0.00613548	      1.89194026	      0.00373402	      0.00211881	      0.00777120
     15.09943967	      2.65147496	      0.02596280	     -0.10362483	      3.19465312	      1.20981827	      0.25121130	     -0.01695376	     -0.00498857	      0.28274228	     -0.12169654	      0.10703846	      0.04120244	      0.03029666	     -0.09514928	      0.08580990	     -0.04515967	     -0.07581237	     -0.09855855	      0.83291354	     -0.40776307	     -0.10953680	      1.75226068	     -0.76985728	     -0.26398231	      0.00320458	      1.86844934	      0.00014087	      0.00720701	      0.01692545
     15.13277267	      2.64895765	      0.02787452	     -0.10283985	      3.19434601	      1.20973687	      0.25111918	     -0.02043424	     -0.00244871	      0.28236472	     -0.12179029	      0.10031845	      0.04113344	      0.04613311	     -0.09539192	      0.08968475	     -0.04515259	     -0.09046421	     -0.09886848	      0.84960106	     -0.39375915	     -0.10893780	      1.74549514	     -0.76591119	     -0.27346605	      0.01536074	      1.85955888	     -0.00609755	     -0.00683478	      0.02325262
     15.16610567	      2.64947594	      0.02272627	     -0.10693633	      3.19485869	      1.20971208	      0.25028471	     -0.01672299	      0.00335033	      0.28712837	     -0.11803382	      0.09814079	      0.04113317	      0.05044494	     -0.09497076	      0.09983185	     -0.04501572	     -0.11212081	     -0.09774616	      0.84859918	     -0.40145293	     -0.10874704	      1.75301907	     -0.76140840	     -0.27626350	      0.01227223	      1.88406981	     -0.00693112	     -0.00632077	      0.01896026
     15.19943867	      2.65430055	      0.01938218	     -0.10705585	      3.19509003	      1.20979272	      0.24917762	     -0.01641299	      0.00849126	      0.28864280	     -0.11673636	      0.09077795	      0.04122659	      0.05347702	     -0.09544793	      0.10559396	     -0.04483335	     -0.12796893	     -0.09669585	      0.82550589	     -0.41441615	     -0.10958158	      1.75028922	     -0.76511919	     -0.25866317	      0.00402627	      1.87648504	      0.00039702	      0.00884597	      0.01409100
