# Supplementary material for: Simulation of Human Movement in Zero Gravity
Source: Sensors (Basel). 2024 Mar 9;24(6):1770. doi: 10.3390/s24061770 (PMC10976247; doi:10.3390/s24061770)
Supplement: Supplementary file 1 [file sensors-24-01770-s001.zip › supplementary/motion_data/16 StepKiba/motion.sto]

UNKNOWN
version=1
nRows=457
nColumns=30
inDegrees=no
endheader
time	/jointset/global/yaw/value	/jointset/global/roll/value	/jointset/global/pitch/value	/jointset/global/longitudinal/value	/jointset/global/vertical/value	/jointset/global/lateral/value	/jointset/SpineL/SpineL_LL/value	/jointset/SpineL/SpineL_RR/value	/jointset/SpineL/SpineL_FE/value	/jointset/SpineU/SpineU_FE/value	/jointset/Hip_r/Hip_EF_r/value	/jointset/Hip_r/Hip_RR_r/value	/jointset/Hip_r/Hip_DB_r/value	/jointset/Knee_r/Knee_FE_r/value	/jointset/Hip_l/Hip_EF_l/value	/jointset/Hip_l/Hip_RR_l/value	/jointset/Hip_l/Hip_BD_l/value	/jointset/Knee_l/Knee_FE_l/value	/jointset/Shoulder_r/Shoulder_BD_r/value	/jointset/Shoulder_r/Shoulder_EF_r/value	/jointset/Shoulder_r/Shoulder_RR_r/value	/jointset/Elbow_r/Elbow_EF_r/value	/jointset/Shoulder_l/Shoulder_DB_l/value	/jointset/Shoulder_l/Shoulder_EF_l/value	/jointset/Shoulder_l/Shoulder_RR_l/value	/jointset/Elbow_l/Elbow_EF_l/value	/jointset/Neck/Neck_LL/value	/jointset/Neck/Neck_RR/value	/jointset/Neck/Neck_FE/value
      0.00000000	      2.45572654	     -0.02869043	     -0.34783135	      2.60028819	      1.18720139	      0.58126972	      0.00316351	     -0.04535905	      0.57413280	     -0.24161703	      0.44054987	     -0.01024954	      0.13349057	     -0.26729897	      0.27818528	      0.19094210	     -0.09723284	     -0.17737946	      0.03932736	     -0.02536030	     -0.12226302	      0.49227427	     -0.07229516	     -0.04100640	      0.29025857	      0.56200592	      0.00000000	      0.00000000	      0.01745329
      0.03333300	      2.45588202	     -0.02916966	     -0.34905402	      2.60131937	      1.18681517	      0.58246563	      0.00754167	     -0.04534825	      0.57494686	     -0.24090119	      0.43690842	     -0.00802924	      0.13422121	     -0.26343652	      0.27821163	      0.18857049	     -0.09733765	     -0.17543924	      0.04769046	     -0.02813812	     -0.12120790	      0.49299985	     -0.09264347	     -0.03662424	      0.28377573	      0.55563635	      0.00000000	      0.00000000	      0.01745329
      0.06666700	      2.45757924	     -0.02943312	     -0.34872954	      2.60313722	      1.18635151	      0.58168361	      0.00524548	     -0.04702600	      0.57357660	     -0.23895066	      0.43241095	     -0.00400855	      0.13184961	     -0.25077543	      0.27849727	      0.18409727	     -0.10262891	     -0.17299798	      0.04443248	     -0.02169507	     -0.12151228	      0.50108816	     -0.10746321	     -0.03912854	      0.27624624	      0.53876848	      0.00000000	      0.00000000	      0.01745329
      0.10000000	      2.45902234	     -0.02842474	     -0.34697860	      2.60420356	      1.18574270	      0.58217820	      0.00528959	     -0.04662938	      0.57205423	     -0.24084201	      0.43412893	     -0.00373874	      0.13056470	     -0.24886216	      0.27794403	      0.18347351	     -0.10181774	     -0.17277803	      0.04468721	     -0.02208272	     -0.12145905	      0.50138859	     -0.10715263	     -0.04097181	      0.27587801	      0.53674518	      0.00000000	      0.00000000	      0.01745329
      0.13333300	      2.45965173	     -0.02835539	     -0.34627404	      2.60548876	      1.18536408	      0.58267867	      0.00605051	     -0.04635225	      0.56940484	     -0.24301938	      0.43299485	     -0.00314844	      0.13151936	     -0.24755760	      0.27908892	      0.18265340	     -0.10216982	     -0.17093524	      0.04514516	     -0.02284570	     -0.12145692	      0.50196859	     -0.10892370	     -0.04294130	      0.27455864	      0.53306372	      0.00000000	      0.00000000	      0.01745329
      0.16666700	      2.48704611	     -0.02067718	     -0.32259888	      2.60416072	      1.18431102	      0.58243826	      0.00747860	     -0.06767059	      0.53281796	     -0.22043297	      0.38667527	      0.02732708	      0.14345358	     -0.20638094	      0.24795392	      0.13766054	     -0.10041699	     -0.13559943	      0.05081865	     -0.03858786	     -0.12499896	      0.52682981	     -0.09165381	     -0.01896120	      0.22561971	      0.43919939	      0.00000000	      0.00000000	      0.01745329
      0.20000000	      2.48862685	     -0.02153491	     -0.32018435	      2.60585248	      1.18415236	      0.58389271	      0.00718817	     -0.06651882	      0.53180877	     -0.22139469	      0.38820713	      0.02730403	      0.14373656	     -0.20560605	      0.24866792	      0.13747459	     -0.10060982	     -0.13574647	      0.05027368	     -0.03816694	     -0.12506168	      0.52685546	     -0.09119427	     -0.02040601	      0.22550132	      0.43880055	      0.00000000	      0.00000000	      0.01745329
      0.23333300	      2.48824953	     -0.02222590	     -0.31989085	      2.60804078	      1.18404613	      0.58492742	      0.00657451	     -0.06627367	      0.52756078	     -0.22391566	      0.38857218	      0.02783975	      0.14370352	     -0.20505087	      0.25104935	      0.13690831	     -0.10163959	     -0.13627425	      0.05253357	     -0.03929629	     -0.12444929	      0.52521410	     -0.09080828	     -0.02106109	      0.22484982	      0.43836907	      0.00000000	      0.00000000	      0.01745329
      0.26666700	      2.49084498	     -0.02293968	     -0.31752642	      2.60969965	      1.18385009	      0.58633020	      0.00738280	     -0.06161652	      0.52092244	     -0.22106346	      0.38801996	      0.03089442	      0.14303980	     -0.20646138	      0.25328199	      0.13315042	     -0.10194195	     -0.14332139	      0.06425289	     -0.04220557	     -0.12056476	      0.51221870	     -0.09200336	     -0.01343239	      0.22053981	      0.43967608	      0.00000000	      0.00000000	      0.01745329
      0.30000000	      2.49169750	     -0.02262950	     -0.31559500	      2.61054213	      1.18392111	      0.58695881	      0.00820069	     -0.06060803	      0.52061478	     -0.22101318	      0.38865123	      0.03099118	      0.14344047	     -0.20631270	      0.25397274	      0.13294118	     -0.10226372	     -0.14348306	      0.06257050	     -0.04186249	     -0.12070919	      0.51168003	     -0.09150185	     -0.01370217	      0.22035378	      0.43957967	      0.00000000	      0.00000000	      0.01745329
      0.33333300	      2.49434950	     -0.02312424	     -0.31466737	      2.61217038	      1.18415475	      0.58717945	      0.00973419	     -0.05771029	      0.51902265	     -0.22087619	      0.38918591	      0.03120598	      0.14561189	     -0.20616432	      0.25504831	      0.13246180	     -0.10369044	     -0.14407596	      0.05837522	     -0.03984418	     -0.12100502	      0.51087122	     -0.09127670	     -0.01487735	      0.21980564	      0.43922285	      0.00000000	      0.00000000	      0.01745329
      0.36666700	      2.49339152	     -0.02269565	     -0.31321212	      2.61498146	      1.18415995	      0.58809559	      0.00933995	     -0.05849841	      0.51715518	     -0.22180823	      0.39032002	      0.03136977	      0.14514753	     -0.20550790	      0.25680989	      0.13233701	     -0.10479328	     -0.14386334	      0.05835181	     -0.04060536	     -0.12071246	      0.50970641	     -0.09060486	     -0.01463134	      0.21956689	      0.43926585	      0.00000000	      0.00000000	      0.01745329
      0.40000000	      2.49647150	     -0.02362087	     -0.31703807	      2.62064709	      1.18433467	      0.59043785	      0.00664395	     -0.05382199	      0.50240695	     -0.21340964	      0.39894608	      0.03379766	      0.14110816	     -0.19985710	      0.26885071	      0.12978726	     -0.11052417	     -0.14404449	      0.05912133	     -0.03133904	     -0.11691510	      0.49926889	     -0.09182163	     -0.00267457	      0.21437808	      0.44197229	      0.00000000	      0.00000000	      0.01745329
      0.43333300	      2.49700026	     -0.02304283	     -0.31503469	      2.62319018	      1.18426709	      0.59091697	      0.00692084	     -0.05315628	      0.50145746	     -0.21459657	      0.39988865	      0.03388236	      0.14103647	     -0.19968865	      0.26976912	      0.12961701	     -0.11070888	     -0.14405490	      0.05934282	     -0.03200106	     -0.11671622	      0.49833390	     -0.09181563	     -0.00370168	      0.21409480	      0.44148411	      0.00000000	      0.00000000	      0.01745329
      0.46666700	      2.49812122	     -0.02267556	     -0.31232112	      2.62569306	      1.18416291	      0.59152281	      0.00632184	     -0.05247041	      0.50050960	     -0.21561688	      0.40174106	      0.03389728	      0.14046139	     -0.19928237	      0.27075061	      0.12945650	     -0.11084664	     -0.14393731	      0.05971578	     -0.03207860	     -0.11650610	      0.49768392	     -0.09140158	     -0.00497330	      0.21388895	      0.44081441	      0.00000000	      0.00000000	      0.01745329
      0.50000000	      2.50437835	     -0.02365881	     -0.30920986	      2.63193818	      1.18356749	      0.59427519	      0.00485400	     -0.05340290	      0.46966154	     -0.19647228	      0.42491357	      0.04718206	      0.13821698	     -0.23298260	      0.29004136	      0.10899620	     -0.11480289	     -0.16686764	      0.05544514	     -0.01021720	     -0.10880673	      0.46982737	     -0.08821218	      0.00735854	      0.19102623	      0.41997506	      0.00000000	      0.00000000	      0.01745329
      0.53333300	      2.50778968	     -0.02284846	     -0.30805225	      2.63329257	      1.18320035	      0.59468701	      0.00434574	     -0.05020513	      0.47072658	     -0.19510924	      0.42343883	      0.04831550	      0.13897716	     -0.23404618	      0.28983913	      0.10722280	     -0.11564809	     -0.16782202	      0.04295945	     -0.00716610	     -0.11131418	      0.47206046	     -0.08196706	      0.00461723	      0.19060430	      0.41929028	      0.00000000	      0.00000000	      0.01745329
      0.56666700	      2.51043972	     -0.02197813	     -0.30704005	      2.63439224	      1.18268531	      0.59462184	      0.00204552	     -0.04872912	      0.47107202	     -0.19401304	      0.42414452	      0.04895012	      0.13752412	     -0.23446065	      0.28916661	      0.10614069	     -0.11577353	     -0.16852691	      0.03987672	     -0.00476751	     -0.11213979	      0.47313777	     -0.07974358	      0.00326826	      0.19024217	      0.41936293	      0.00000000	      0.00000000	      0.01745329
      0.60000000	      2.51167661	     -0.02169497	     -0.30521868	      2.63602059	      1.18188492	      0.59487578	      0.00094024	     -0.04807795	      0.47077702	     -0.19429691	      0.42496658	      0.04910249	      0.13737338	     -0.23469923	      0.28964576	      0.10577613	     -0.11611271	     -0.16850540	      0.03944264	     -0.00432019	     -0.11232930	      0.47347969	     -0.07890297	      0.00229824	      0.19005065	      0.41932764	      0.00000000	      0.00000000	      0.01745329
      0.63333300	      2.51325653	     -0.01996104	     -0.30339384	      2.63952325	      1.18108179	      0.59581193	     -0.00213720	     -0.04775473	      0.46764181	     -0.19798408	      0.42722582	      0.04927852	      0.13663941	     -0.23522706	      0.29033740	      0.10536129	     -0.11794086	     -0.16842923	      0.04265435	     -0.00534624	     -0.11198333	      0.47346619	     -0.07781649	     -0.00103513	      0.18982400	      0.41825838	      0.00000000	      0.00000000	      0.01745329
      0.66666700	      2.51755457	     -0.01886251	     -0.30142664	      2.64206187	      1.18016993	      0.59596324	     -0.00351589	     -0.04501036	      0.46624282	     -0.19761056	      0.42844581	      0.04974224	      0.13739240	     -0.23769260	      0.29092882	      0.10424152	     -0.11774152	     -0.16751119	      0.04228065	     -0.00272099	     -0.11274046	      0.47596902	     -0.07647761	     -0.00268601	      0.18914512	      0.41788290	      0.00000000	      0.00000000	      0.01745329
      0.70000000	      2.53082822	     -0.00913365	     -0.29279771	      2.64458659	      1.17868379	      0.59721116	     -0.01384487	     -0.04822871	      0.44524634	     -0.19635786	      0.43166371	      0.05820431	      0.14853844	     -0.26390044	      0.29004383	      0.08758667	     -0.11007964	     -0.16040990	      0.04832653	     -0.01484267	     -0.11940767	      0.49328934	     -0.07339696	      0.01398860	      0.17539421	      0.42530332	      0.00000000	      0.00000000	      0.01745329
      0.73333300	      2.53109889	     -0.00758910	     -0.29207909	      2.64603217	      1.17795238	      0.59690281	     -0.01394812	     -0.04805307	      0.44469195	     -0.19687803	      0.43224223	      0.05848336	      0.14820279	     -0.26347589	      0.28956033	      0.08714972	     -0.11057274	     -0.16087036	      0.04846041	     -0.01495911	     -0.11948381	      0.49383406	     -0.07438937	      0.01304845	      0.17488798	      0.42466251	      0.00000000	      0.00000000	      0.01745329
      0.76666700	      2.53004544	     -0.00677531	     -0.28954272	      2.64793584	      1.17735294	      0.59604880	     -0.01762847	     -0.04945734	      0.44167307	     -0.19495377	      0.43088195	      0.06204997	      0.14879555	     -0.26357219	      0.28958490	      0.08356789	     -0.11451429	     -0.16409856	      0.04025805	     -0.01031010	     -0.12151051	      0.50210737	     -0.08382425	      0.00892703	      0.17009898	      0.42049087	      0.00000000	      0.00000000	      0.01745329
      0.80000000	      2.53022712	     -0.00490828	     -0.28813254	      2.64951647	      1.17679431	      0.59604607	     -0.01682992	     -0.04878082	      0.44124639	     -0.19497874	      0.43096497	      0.06236453	      0.14835499	     -0.26371001	      0.29046453	      0.08319782	     -0.11374232	     -0.16400089	      0.04036299	     -0.00998169	     -0.12161590	      0.50265063	     -0.08420162	      0.00828267	      0.16973987	      0.42025356	      0.00000000	      0.00000000	      0.01745329
      0.83333300	      2.53138009	     -0.00336806	     -0.28644988	      2.65083660	      1.17643704	      0.59630539	     -0.01685082	     -0.04707540	      0.43922932	     -0.19504269	      0.43144986	      0.06288974	      0.14891788	     -0.26395884	      0.29256744	      0.08215188	     -0.11205707	     -0.16431998	      0.04047611	     -0.00827737	     -0.12206845	      0.50461414	     -0.08438679	      0.00613448	      0.16900072	      0.41935018	      0.00000000	      0.00000000	      0.01745329
      0.86666700	      2.52946125	     -0.00210743	     -0.28429662	      2.65169130	      1.17591687	      0.59672692	     -0.01841408	     -0.04917304	      0.43791640	     -0.19447834	      0.43293338	      0.06338352	      0.14872204	     -0.26393987	      0.29343790	      0.08101325	     -0.11140403	     -0.16614113	      0.04299208	     -0.01011847	     -0.12230498	      0.50483867	     -0.08344870	      0.00824628	      0.16826771	      0.41995755	      0.00000000	      0.00000000	      0.01745329
      0.90000000	      2.53252083	      0.00531859	     -0.27190071	      2.65266418	      1.17451889	      0.59812723	     -0.03480004	     -0.03700272	      0.40753995	     -0.17869084	      0.43040245	      0.08116145	      0.16113412	     -0.27468771	      0.31536917	      0.04760296	     -0.10393100	     -0.22632945	      0.04456657	     -0.01702509	     -0.14102194	      0.51514593	     -0.07915681	      0.02123857	      0.14501695	      0.41694935	      0.00000000	      0.00000000	      0.01745329
      0.93333300	      2.53266663	      0.00606951	     -0.26994955	      2.65282387	      1.17405184	      0.59832380	     -0.03451229	     -0.03708091	      0.40774868	     -0.17873362	      0.43094282	      0.08128347	      0.16073858	     -0.27463484	      0.31589469	      0.04734300	     -0.10427607	     -0.22601927	      0.04566017	     -0.01719852	     -0.14087239	      0.51508220	     -0.08024373	      0.02077680	      0.14471604	      0.41668209	      0.00000000	      0.00000000	      0.01745329
      0.96666700	      2.53326496	      0.00568676	     -0.26761954	      2.65270588	      1.17359414	      0.59823427	     -0.03464047	     -0.03827833	      0.40722503	     -0.18017804	      0.43080861	      0.08213255	      0.16050701	     -0.27629108	      0.31567603	      0.04561853	     -0.10661789	     -0.22698605	      0.05147643	     -0.01920534	     -0.13993932	      0.51438783	     -0.08513291	      0.01891240	      0.14333743	      0.41567180	      0.00000000	      0.00000000	      0.01745329
      1.00000000	      2.53547442	      0.00428200	     -0.26422127	      2.65157021	      1.17299091	      0.59881499	     -0.02993379	     -0.03983206	      0.40697814	     -0.17996072	      0.42771391	      0.08545385	      0.16032255	     -0.28278664	      0.31438958	      0.03831313	     -0.10690778	     -0.23447688	      0.05766162	     -0.02390290	     -0.13903190	      0.51186109	     -0.08359876	      0.01938193	      0.14106322	      0.41667043	      0.00000000	      0.00000000	      0.01745329
      1.03333300	      2.53612248	      0.00324868	     -0.26280663	      2.65084020	      1.17240473	      0.59908755	     -0.02938955	     -0.03891452	      0.40808412	     -0.17759058	      0.42597235	      0.08624922	      0.16131957	     -0.28421167	      0.31613536	      0.03698155	     -0.10787196	     -0.23578933	      0.05513972	     -0.02148517	     -0.13945385	      0.51278222	     -0.08193163	      0.01928744	      0.14080151	      0.41674516	      0.00000000	      0.00000000	      0.01745329
      1.06666700	      2.53414211	     -0.00277138	     -0.25335167	      2.64833703	      1.17120247	      0.60097043	     -0.01770654	     -0.04049707	      0.39748138	     -0.17214184	      0.42758337	      0.09648436	      0.16570290	     -0.30261342	      0.32708533	      0.01432793	     -0.11057071	     -0.28006299	      0.06427537	     -0.01435373	     -0.13617296	      0.50100130	     -0.07205087	      0.01442085	      0.13503330	      0.41390122	      0.00000000	      0.00000000	      0.01745329
      1.10000000	      2.54175779	     -0.00654898	     -0.25133753	      2.65192499	      1.16984543	      0.60234836	     -0.01900134	     -0.04765609	      0.37028071	     -0.15090861	      0.44086028	      0.11436090	      0.16286347	     -0.32029358	      0.36215710	     -0.02988022	     -0.12443645	     -0.32255337	      0.05402365	     -0.00485169	     -0.13187754	      0.47549316	     -0.07478367	      0.02467392	      0.12140631	      0.41591670	      0.00000000	      0.00000000	      0.01745329
      1.13333300	      2.53577186	     -0.00704846	     -0.24934111	      2.64918740	      1.16890522	      0.60348904	     -0.01543172	     -0.05329231	      0.37167855	     -0.15009489	      0.44096453	      0.11471622	      0.16523121	     -0.32109970	      0.36098706	     -0.03202521	     -0.12381328	     -0.32519149	      0.05925370	     -0.00865100	     -0.13058451	      0.47340239	     -0.07688455	      0.02714057	      0.12067545	      0.41667068	      0.00000000	      0.00000000	      0.01745329
      1.16666700	      2.52540514	     -0.00860070	     -0.24256019	      2.64448154	      1.16750089	      0.60765782	     -0.00281714	     -0.06103059	      0.36748333	     -0.14724455	      0.44769918	      0.11923292	      0.17412288	     -0.33553822	      0.36483675	     -0.04673245	     -0.11884662	     -0.34944554	      0.06901973	      0.00096421	     -0.12730004	      0.47203592	     -0.06987317	      0.02150454	      0.11886723	      0.41165466	      0.00000000	      0.00000000	      0.01745329
      1.20000000	      2.52328644	     -0.01627553	     -0.23430238	      2.64466981	      1.16577469	      0.61075642	      0.00384581	     -0.06765468	      0.33941659	     -0.13726411	      0.46728970	      0.13902673	      0.17506551	     -0.38230907	      0.39707730	     -0.08915926	     -0.13795311	     -0.40773527	      0.05560041	      0.01726046	     -0.13835470	      0.47213634	     -0.07348660	      0.04253714	      0.11432400	      0.41440529	      0.00000000	      0.00000000	      0.01745329
      1.23333300	      2.51477832	     -0.01969812	     -0.23202669	      2.63998901	      1.16536251	      0.61220922	      0.00561584	     -0.07476638	      0.34133157	     -0.13390250	      0.46667749	      0.13958469	      0.17622715	     -0.38291716	      0.39907297	     -0.09007631	     -0.13779353	     -0.40825553	      0.05218931	      0.01345893	     -0.13927669	      0.47090677	     -0.07143693	      0.05030249	      0.11479226	      0.41728771	      0.00000000	      0.00000000	      0.01745329
      1.26666700	      2.49701994	     -0.02501247	     -0.22940974	      2.63486481	      1.16510432	      0.61343470	      0.00960539	     -0.08920563	      0.34395356	     -0.12621156	      0.46965015	      0.14063080	      0.17683927	     -0.38303230	      0.40020541	     -0.09214740	     -0.13758492	     -0.41418848	      0.05087502	      0.00671571	     -0.14002939	      0.46849669	     -0.07014402	      0.06994878	      0.11578426	      0.42634247	      0.00000000	      0.00000000	      0.01745329
      1.30000000	      2.45311475	     -0.03797146	     -0.21913582	      2.63292192	      1.16377213	      0.61670427	      0.01549867	     -0.07628871	      0.31524947	     -0.12544322	      0.49464687	      0.16202868	      0.17531366	     -0.41859104	      0.43152933	     -0.11699037	     -0.15955234	     -0.49584983	      0.04597271	      0.03347470	     -0.14521927	      0.47022010	     -0.08233511	      0.09562203	      0.13268019	      0.46570413	      0.00000000	      0.00000000	      0.01745329
      1.33333300	      2.44167868	     -0.04221193	     -0.21913680	      2.62817190	      1.16369685	      0.61962279	      0.02371483	     -0.08617938	      0.31488130	     -0.11614734	      0.50002854	      0.16266351	      0.17643520	     -0.41871976	      0.43511449	     -0.12057100	     -0.15848079	     -0.49719226	      0.03444118	      0.03599854	     -0.14817860	      0.47315249	     -0.08791279	      0.11093529	      0.13437527	      0.47002367	      0.00000000	      0.00000000	      0.01745329
      1.36666700	      2.43679043	     -0.04703768	     -0.21230586	      2.62895464	      1.16131517	      0.62448847	      0.03060741	     -0.11035703	      0.27553695	     -0.09758180	      0.52975182	      0.16407339	      0.18307258	     -0.48201218	      0.48286626	     -0.16167903	     -0.17849812	     -0.56871022	      0.01015317	      0.07180110	     -0.20725164	      0.53402766	     -0.09759530	      0.15632826	      0.16486120	      0.45494905	      0.00000000	      0.00000000	      0.01745329
      1.40000000	      2.42319004	     -0.05034962	     -0.21451494	      2.62558951	      1.16072772	      0.62507476	      0.03847036	     -0.12230450	      0.27517959	     -0.08476626	      0.53163786	      0.16354298	      0.18379242	     -0.48091152	      0.48861462	     -0.16259850	     -0.17871212	     -0.56884804	     -0.01494338	      0.08024848	     -0.21627210	      0.54147433	     -0.08238045	      0.17189085	      0.16998115	      0.45761428	      0.00000000	      0.00000000	      0.01745329
      1.43333300	      2.41397897	     -0.07411372	     -0.20344783	      2.62880734	      1.15792046	      0.63023738	      0.06687984	     -0.14397660	      0.22132752	     -0.06309082	      0.54839314	      0.16618030	      0.16562720	     -0.53009881	      0.54021306	     -0.17166980	     -0.21367103	     -0.64828406	     -0.01552699	      0.11912544	     -0.30188638	      0.56763095	     -0.05493388	      0.23055042	      0.23346019	      0.47467393	      0.00000000	      0.00000000	      0.01745329
      1.46666700	      2.40420401	     -0.08277552	     -0.21084041	      2.62891353	      1.15643553	      0.63462667	      0.08233520	     -0.14831955	      0.20219154	     -0.03200554	      0.56175742	      0.16418518	      0.16461813	     -0.51593135	      0.55848252	     -0.17068298	     -0.21214876	     -0.64353644	     -0.04276557	      0.14880602	     -0.33393036	      0.57694420	     -0.00034509	      0.27348439	      0.26806383	      0.50017505	      0.00000000	      0.00000000	      0.01745329
      1.50000000	      2.38773623	     -0.12246909	     -0.18660573	      2.63270805	      1.15279255	      0.63395286	      0.12470308	     -0.13981799	      0.14397005	     -0.01058054	      0.54914883	      0.17907221	      0.12582692	     -0.55065991	      0.58409045	     -0.16949529	     -0.26808168	     -0.72500214	     -0.04037223	      0.19699838	     -0.46370894	      0.60775235	      0.00965281	      0.32022659	      0.44388511	      0.63154704	      0.00000000	      0.00000000	      0.01745329
      1.53333300	      2.38201586	     -0.12341893	     -0.18537002	      2.63804296	      1.15005436	      0.64182628	      0.10818279	     -0.12967569	      0.09131417	      0.05748853	      0.55764148	      0.16162997	      0.11954363	     -0.55344902	      0.58824664	     -0.19923694	     -0.28925304	     -0.71808380	     -0.03496488	      0.20578750	     -0.61120292	      0.66104855	     -0.00637698	      0.39365377	      0.61950008	      0.76495225	      0.00000000	      0.00000000	      0.01745329
      1.56666700	      2.37328002	     -0.13567236	     -0.17829207	      2.63705548	      1.14635949	      0.64852254	      0.11489239	     -0.10802609	      0.04274143	      0.10886950	      0.58873121	      0.15859198	      0.11247411	     -0.58722920	      0.60460767	     -0.18105973	     -0.29177073	     -0.75594439	     -0.07899859	      0.26237589	     -0.68248626	      0.67546755	      0.06604216	      0.44726688	      0.68178315	      0.85307925	      0.00000000	      0.00000000	      0.01745329
      1.60000000	      2.37248082	     -0.14447041	     -0.16331164	      2.63223813	      1.14365656	      0.65576615	      0.12725131	     -0.08757736	     -0.01279931	      0.14022701	      0.59456912	      0.17129144	      0.11929305	     -0.60225227	      0.60520997	     -0.17073366	     -0.28638654	     -0.77471767	     -0.13204754	      0.31692831	     -0.76338449	      0.70909687	      0.12251009	      0.48022301	      0.76089700	      0.99025486	      0.00000000	      0.00000000	      0.01745329
      1.63333300	      2.38119835	     -0.15148305	     -0.14824111	      2.62967918	      1.14268568	      0.66042260	      0.14196143	     -0.08179526	     -0.06231628	      0.14614306	      0.58570437	      0.18325567	      0.12865492	     -0.60144237	      0.60001346	     -0.17333458	     -0.28963701	     -0.77916429	     -0.16634697	      0.35392613	     -0.81184695	      0.78093790	      0.17201913	      0.51560202	      0.80932329	      1.12898679	      0.00000000	      0.00000000	      0.01745329
      1.66666700	      2.36387626	     -0.16733821	     -0.11242657	      2.62754178	      1.14125424	      0.66019790	      0.15379980	     -0.13454676	     -0.10802065	      0.13184490	      0.55135030	      0.19399207	      0.11695342	     -0.60649072	      0.57819463	     -0.17132455	     -0.30892081	     -0.79775639	     -0.16001723	      0.39551626	     -0.79931198	      0.93761295	      0.14985852	      0.54468499	      0.85175610	      1.30356297	      0.00000000	      0.00000000	      0.01745329
      1.70000000	      2.36465982	     -0.17596362	     -0.10191342	      2.62649828	      1.14075991	      0.66283894	      0.15861708	     -0.17348291	     -0.13935123	      0.14993633	      0.54307847	      0.19360145	      0.10877687	     -0.60783852	      0.57635417	     -0.17420336	     -0.32121335	     -0.80618016	     -0.15768946	      0.43347869	     -0.77997659	      1.04483083	      0.16856427	      0.57243563	      0.90394327	      1.41029265	      0.00000000	      0.00000000	      0.01745329
      1.73333300	      2.38101528	     -0.18796623	     -0.09606485	      2.62445253	      1.14028515	      0.66260751	      0.17302383	     -0.18894189	     -0.18032442	      0.17894378	      0.53382380	      0.19571815	      0.09929931	     -0.61052124	      0.57756825	     -0.17206679	     -0.34133946	     -0.82270520	     -0.18730890	      0.47684113	     -0.74689608	      1.14443352	      0.18249795	      0.61258802	      1.02763028	      1.50795414	      0.00000000	      0.00000000	      0.01745329
      1.76666700	      2.37661480	     -0.20149120	     -0.07444779	      2.62170807	      1.14035878	      0.66428072	      0.18107281	     -0.18909499	     -0.22268620	      0.17160752	      0.50407158	      0.20338906	      0.08793944	     -0.60730326	      0.56450927	     -0.17130468	     -0.35628813	     -0.83994994	     -0.23294992	      0.50046642	     -0.63854495	      1.26588479	      0.21526731	      0.65207739	      1.05912220	      1.53482014	      0.00000000	      0.00000000	      0.01745329
      1.80000000	      2.35700059	     -0.20512895	     -0.06671634	      2.61901218	      1.14058665	      0.66774394	      0.17693554	     -0.18231208	     -0.23096379	      0.17475946	      0.49314928	      0.20752883	      0.08927486	     -0.59029712	      0.55787208	     -0.16916092	     -0.35401936	     -0.84174272	     -0.23824854	      0.52230766	     -0.63849791	      1.35261136	      0.24973918	      0.64766061	      1.03206809	      1.49115860	      0.00000000	      0.00000000	      0.01745329
      1.83333300	      2.33395593	     -0.21222254	     -0.05290191	      2.61445797	      1.14100668	      0.66928884	      0.17736658	     -0.17025110	     -0.22966835	      0.16974858	      0.47592628	      0.21428137	      0.08872571	     -0.57017151	      0.54568681	     -0.16606445	     -0.35352864	     -0.84639094	     -0.19127041	      0.52895701	     -0.68925893	      1.47232310	      0.26730025	      0.61680489	      1.01807690	      1.47183849	      0.00000000	      0.00000000	      0.01745329
      1.86666700	      2.32310464	     -0.21902719	     -0.04564029	      2.61083407	      1.14158441	      0.66936220	      0.18569387	     -0.16659850	     -0.22195788	      0.16352504	      0.46571515	      0.21830885	      0.08620846	     -0.56836046	      0.53815210	     -0.16524506	     -0.35669045	     -0.84902601	     -0.19998895	      0.51965626	     -0.73803057	      1.53069694	      0.26784312	      0.58591424	      1.04892037	      1.48938911	      0.00000000	      0.00000000	      0.01745329
      1.90000000	      2.32262210	     -0.22482365	     -0.05314625	      2.60934807	      1.14229730	      0.67033785	      0.19423330	     -0.17964843	     -0.22392720	      0.18292581	      0.47149943	      0.21752388	      0.07979372	     -0.56157511	      0.54548226	     -0.17565537	     -0.36663438	     -0.84110413	     -0.20128244	      0.52581378	     -0.80317984	      1.55366498	      0.25910361	      0.58216368	      1.13479182	      1.51629112	      0.00000000	      0.00000000	      0.01745329
      1.93333300	      2.32038615	     -0.22855033	     -0.05954420	      2.60852880	      1.14216172	      0.67060403	      0.19619996	     -0.19831144	     -0.22583773	      0.20441640	      0.47720904	      0.21503823	      0.07446618	     -0.56769740	      0.55370671	     -0.18295281	     -0.37596257	     -0.84214492	     -0.19186225	      0.55380286	     -0.77121473	      1.52700203	      0.24279119	      0.59380403	      1.16422544	      1.52129926	      0.00000000	      0.00000000	      0.01745329
      1.96666700	      2.31292765	     -0.23142188	     -0.06272065	      2.60762089	      1.14211842	      0.67178033	      0.19071383	     -0.20783699	     -0.22628070	      0.21149283	      0.48301456	      0.21541827	      0.07049611	     -0.56449909	      0.55322761	     -0.18476505	     -0.37779555	     -0.84462021	     -0.18696195	      0.56407451	     -0.75608483	      1.51915514	      0.24372356	      0.59941007	      1.16601373	      1.52130883	      0.00000000	      0.00000000	      0.01745329
      2.00000000	      2.30293415	     -0.22813078	     -0.05490513	      2.60728533	      1.14160656	      0.67587864	      0.17874225	     -0.21753119	     -0.22353334	      0.20235092	      0.47631102	      0.21102525	      0.07693595	     -0.56004092	      0.55451851	     -0.19662788	     -0.37613775	     -0.85062678	     -0.12534629	      0.55346511	     -0.77906683	      1.61221452	      0.23423893	      0.61183809	      1.15789482	      1.52895475	      0.00000000	      0.00000000	      0.01745329
      2.03333300	      2.30065042	     -0.22874004	     -0.05139070	      2.60630706	      1.14124124	      0.67600748	      0.17308089	     -0.21527535	     -0.21722106	      0.20271946	      0.47226275	      0.21084305	      0.07719754	     -0.56220021	      0.55034500	     -0.19763412	     -0.37690328	     -0.85107339	     -0.11604348	      0.54595223	     -0.81137874	      1.63426853	      0.24343216	      0.60560653	      1.17883300	      1.53819464	      0.00000000	      0.00000000	      0.01745329
      2.06666700	      2.29483565	     -0.22926865	     -0.05019476	      2.60508069	      1.14067251	      0.67752961	      0.16957565	     -0.21828234	     -0.21315017	      0.20430780	      0.47307789	      0.21207263	      0.07479246	     -0.56496214	      0.54797377	     -0.20013343	     -0.37646799	     -0.84776321	     -0.11244096	      0.53668806	     -0.84730023	      1.66536345	      0.24522587	      0.60812061	      1.19899889	      1.55042679	      0.00000000	      0.00000000	      0.01745329
      2.10000000	      2.28245138	     -0.22885637	     -0.05089273	      2.60405453	      1.14021891	      0.67961993	      0.16280614	     -0.22995251	     -0.20746353	      0.19324107	      0.47034679	      0.21079623	      0.07420362	     -0.55778469	      0.54845525	     -0.20349133	     -0.37491983	     -0.84593664	     -0.09343407	      0.52019814	     -0.82519071	      1.72641952	      0.22713125	      0.61976165	      1.20377696	      1.58841291	      0.00000000	      0.00000000	      0.01745329
      2.13333300	      2.28360263	     -0.22919400	     -0.05549201	      2.60160271	      1.13913923	      0.67828602	      0.16293955	     -0.23699635	     -0.20019905	      0.19037310	      0.46520306	      0.20547274	      0.07264779	     -0.55329660	      0.54702322	     -0.20397067	     -0.37519807	     -0.84658140	     -0.11842505	      0.50446040	     -0.78586999	      1.73973272	      0.24351152	      0.62594003	      1.22873285	      1.62204495	      0.00000000	      0.00000000	      0.01745329
      2.16666700	      2.27882988	     -0.23000692	     -0.05724145	      2.59895504	      1.13818883	      0.67937845	      0.16075137	     -0.24549129	     -0.19657710	      0.19318223	      0.46662753	      0.20306035	      0.07292136	     -0.54977632	      0.54329447	     -0.20621399	     -0.37318190	     -0.84922900	     -0.11531773	      0.50040651	     -0.77838536	      1.74775509	      0.25209540	      0.63584199	      1.22730815	      1.63012542	      0.00000000	      0.00000000	      0.01745329
      2.20000000	      2.28518649	     -0.22300217	     -0.06014969	      2.59608662	      1.13692484	      0.67955873	      0.15304485	     -0.23899178	     -0.19403859	      0.17929489	      0.45831124	      0.19719595	      0.08105872	     -0.54027919	      0.54282237	     -0.20736800	     -0.36238825	     -0.84793892	     -0.10180151	      0.49600707	     -0.73905615	      1.81685344	      0.26650511	      0.63624155	      1.21267407	      1.71172103	      0.00000000	      0.00000000	      0.01745329
      2.23333300	      2.28450845	     -0.21761240	     -0.06113291	      2.59250103	      1.13557121	      0.67472667	      0.14678702	     -0.21742010	     -0.18887737	      0.15699969	      0.45228506	      0.20118181	      0.08186403	     -0.53766744	      0.52520700	     -0.19999336	     -0.35614906	     -0.84614999	     -0.07811839	      0.48534790	     -0.70286164	      1.93689055	      0.25569475	      0.63818293	      1.14018963	      1.85197030	      0.00000000	      0.00000000	      0.01745329
      2.26666700	      2.27901760	     -0.21333250	     -0.06221552	      2.59139740	      1.13450952	      0.67468196	      0.13892108	     -0.21424688	     -0.18666302	      0.15486687	      0.45230144	      0.20060946	      0.08763167	     -0.53836779	      0.52031680	     -0.20106122	     -0.35042126	     -0.84020845	     -0.07420607	      0.47887499	     -0.70135212	      1.99907435	      0.26517914	      0.63636862	      1.08876565	      1.92255899	      0.00000000	      0.00000000	      0.01745329
      2.30000000	      2.27865229	     -0.21406216	     -0.06287792	      2.59177090	      1.13392236	      0.67530427	      0.13346148	     -0.21657719	     -0.18717233	      0.16408784	      0.45815385	      0.19902729	      0.08996525	     -0.54507935	      0.52197172	     -0.20324705	     -0.34990253	     -0.83453677	     -0.08172200	      0.48082950	     -0.69842242	      2.00666645	      0.28094201	      0.64323956	      1.07471249	      1.94066311	      0.00000000	      0.00000000	      0.01745329
      2.33333300	      2.29497443	     -0.21324744	     -0.05941792	      2.59236499	      1.13273744	      0.67546103	      0.12852742	     -0.21665881	     -0.20284022	      0.17284175	      0.47857913	      0.19004239	      0.10752485	     -0.58275647	      0.52117675	     -0.20756199	     -0.35135264	     -0.83587004	     -0.09129030	      0.50327509	     -0.67552019	      2.02944105	      0.30116098	      0.64961765	      1.03863587	      1.96938608	      0.00000000	      0.00000000	      0.01745329
      2.36666700	      2.30626539	     -0.21486773	     -0.04857941	      2.59277959	      1.13188591	      0.67453988	      0.12587739	     -0.21322063	     -0.21776183	      0.17855980	      0.49049703	      0.18483875	      0.13166991	     -0.62981373	      0.51369581	     -0.20652953	     -0.35465138	     -0.84925519	     -0.09267827	      0.53068711	     -0.66832806	      2.00103914	      0.30913472	      0.65026649	      1.05187057	      2.01348613	      0.00000000	      0.00000000	      0.01745329
      2.40000000	      2.32547617	     -0.21709559	     -0.03577946	      2.59335460	      1.13112807	      0.67298451	      0.12611778	     -0.23183319	     -0.23028279	      0.18221806	      0.50024349	      0.17311621	      0.15773135	     -0.65638513	      0.50702043	     -0.21035718	     -0.36061088	     -0.85113148	     -0.12776109	      0.54486951	     -0.67942646	      1.96883290	      0.30153521	      0.67188203	      1.13142441	      2.00003224	      0.00000000	      0.00000000	      0.01745329
      2.43333300	      2.33023231	     -0.21861389	     -0.03432742	      2.59073891	      1.13090848	      0.66967666	      0.13189094	     -0.24534591	     -0.21374350	      0.17933523	      0.49981029	      0.15051610	      0.18151792	     -0.64969659	      0.50320570	     -0.20665761	     -0.36310800	     -0.84855823	     -0.09349892	      0.54262805	     -0.62251210	      1.97440551	      0.28520381	      0.65739025	      1.14648306	      1.96970652	      0.00000000	      0.00000000	      0.01745329
      2.46666700	      2.32431489	     -0.20332611	     -0.10401558	      2.58846803	      1.12956064	      0.66875510	      0.14257601	     -0.23425032	     -0.11971328	      0.25212135	      0.55240906	      0.05602025	      0.21457970	     -0.64723177	      0.55403584	     -0.14609415	     -0.31594541	     -0.85430423	     -0.06204526	      0.43403158	     -0.53619300	      2.01549598	      0.29843687	      0.57731558	      1.20325715	      1.93848056	      0.00000000	      0.00000000	      0.01745329
      2.50000000	      2.31720744	     -0.20472996	     -0.12869623	      2.58956197	      1.12742777	      0.66457628	      0.15524134	     -0.25519021	     -0.07226925	      0.27090097	      0.58446784	      0.05130566	      0.25396643	     -0.66909247	      0.59472119	     -0.15184209	     -0.33281424	     -0.87366393	     -0.04124659	      0.40533931	     -0.49256435	      2.02736694	      0.28909053	      0.54001290	      1.21714733	      1.94593008	      0.00000000	      0.00000000	      0.01745329
      2.53333300	      2.31447396	     -0.20570764	     -0.13228698	      2.59110285	      1.12536046	      0.65710336	      0.16797335	     -0.26245841	     -0.05987251	      0.27320826	      0.58964106	      0.04313665	      0.28446759	     -0.66419699	      0.59516064	     -0.15269832	     -0.34695453	     -0.87614121	     -0.02435189	      0.41625930	     -0.48217474	      2.03569663	      0.28401557	      0.52894049	      1.22096426	      1.95462619	      0.00000000	      0.00000000	      0.01745329
      2.56666700	      2.32644446	     -0.20602759	     -0.13419264	      2.59457393	      1.12253770	      0.64648776	      0.17231196	     -0.27452218	     -0.04023920	      0.25769538	      0.58208756	      0.03533757	      0.31416474	     -0.65110855	      0.60576666	     -0.16020009	     -0.37096185	     -0.88588475	      0.01269262	      0.41612324	     -0.42454982	      2.07317770	      0.26471304	      0.52900979	      1.18313876	      1.97776625	      0.00000000	      0.00000000	      0.01745329
      2.60000000	      2.35681714	     -0.20435716	     -0.13860625	      2.60097456	      1.11866668	      0.63105979	      0.17430164	     -0.29368698	      0.00342514	      0.21166863	      0.56291947	      0.03769526	      0.35514851	     -0.62618632	      0.62173250	     -0.16268405	     -0.40447509	     -0.89751739	      0.05044865	      0.39575782	     -0.32746860	      2.16044380	      0.25697484	      0.52184563	      1.10746019	      1.99577742	      0.00000000	      0.00000000	      0.01745329
      2.63333300	      2.38087966	     -0.19876694	     -0.14943241	      2.60939546	      1.11502340	      0.61399794	      0.17506402	     -0.28997260	      0.04441042	      0.18264855	      0.55527760	      0.04584146	      0.38326880	     -0.59684065	      0.64791375	     -0.16038611	     -0.42811782	     -0.90904137	      0.09580653	      0.36411970	     -0.27050120	      2.26305870	      0.22996795	      0.51275451	      1.08753180	      2.04036090	      0.00000000	      0.00000000	      0.01745329
      2.66666700	      2.40155363	     -0.18993583	     -0.16419800	      2.61829246	      1.10989606	      0.59770017	      0.17392087	     -0.29024882	      0.08693890	      0.17615219	      0.54807247	      0.04872908	      0.40794278	     -0.57076991	      0.67549444	     -0.16378251	     -0.45610517	     -0.92858171	      0.14883277	      0.33848027	     -0.19279370	      2.31832685	      0.19594418	      0.49647604	      1.06027236	      2.07574744	      0.00000000	      0.00000000	      0.01745329
      2.70000000	      2.42450787	     -0.18565324	     -0.19480632	      2.62872650	      1.10497963	      0.58138489	      0.18148365	     -0.29374001	      0.15601974	      0.16458760	      0.54016327	      0.04502900	      0.42520245	     -0.50805529	      0.72975268	     -0.16222065	     -0.49003000	     -0.95443183	      0.19589503	      0.30019233	     -0.06665407	      2.35546744	      0.17672485	      0.44344703	      0.96338786	      2.00917699	      0.00000000	      0.00000000	      0.01745329
      2.73333300	      2.43800543	     -0.18799085	     -0.20902830	      2.64080013	      1.09821998	      0.56101452	      0.19117119	     -0.31465855	      0.19368669	      0.15330852	      0.53981592	      0.04491473	      0.42014304	     -0.55206732	      0.76720887	     -0.15450769	     -0.54238449	     -0.98023427	      0.21879346	      0.27212288	      0.04099154	      2.40009850	      0.14206177	      0.43253308	      0.88272831	      1.98115939	      0.00000000	      0.00000000	      0.01745329
      2.76666700	      2.44854798	     -0.18833289	     -0.25187264	      2.65239732	      1.09087537	      0.54719456	      0.19674048	     -0.30282066	      0.24941104	      0.16136649	      0.57956133	      0.02353542	      0.40659441	     -0.60180292	      0.83892453	     -0.13579764	     -0.57448854	     -1.01828890	      0.24737656	      0.23052232	      0.23670340	      2.44431135	      0.16783350	      0.40073317	      0.88416344	      1.90825935	      0.00000000	      0.00000000	      0.01745329
      2.80000000	      2.43606453	     -0.18451737	     -0.30485876	      2.66233091	      1.08315958	      0.53887112	      0.18034088	     -0.23968929	      0.32249781	      0.15992884	      0.64813266	      0.01600810	      0.40248514	     -0.64076432	      0.90768308	     -0.12718308	     -0.59954884	     -1.04255114	      0.28986919	      0.14901783	      0.40154511	      2.50595616	      0.21451152	      0.41073957	      0.93189608	      1.76796483	      0.00000000	      0.00000000	      0.01745329
      2.83333300	      2.42859046	     -0.17245165	     -0.30636127	      2.67229833	      1.07245016	      0.52761293	      0.16463792	     -0.24769987	      0.32077559	      0.14788292	      0.67112651	      0.01103263	      0.40741683	     -0.68545422	      0.93732688	     -0.12173310	     -0.62174605	     -1.08557995	      0.28954083	      0.15216348	      0.43144044	      2.49839455	      0.22967040	      0.40703878	      0.91420497	      1.72250220	      0.00000000	      0.00000000	      0.01745329
      2.86666700	      2.41766858	     -0.16795225	     -0.30081786	      2.68639058	      1.06070915	      0.50874707	      0.14538108	     -0.26322517	      0.31084723	      0.13416057	      0.72603731	      0.02006917	      0.40754865	     -0.78104122	      0.95496050	     -0.10348104	     -0.65974004	     -1.11506998	      0.28314726	      0.12385373	      0.49652100	      2.42668709	      0.23473398	      0.41567424	      0.89448780	      1.69076545	      0.00000000	      0.00000000	      0.01745329
      2.90000000	      2.38526532	     -0.15495889	     -0.30995844	      2.69911085	      1.04848809	      0.50083192	      0.12669467	     -0.24939286	      0.30048810	      0.14271297	      0.81344245	      0.02830442	      0.41436488	     -0.87535261	      0.98642623	     -0.10290857	     -0.69209634	     -1.14979322	      0.28701570	      0.13144041	      0.54884170	      2.36641968	      0.25855705	      0.41782571	      0.88960635	      1.63232518	      0.00000000	      0.00000000	      0.01745329
      2.93333300	      2.38279531	     -0.14915921	     -0.31248492	      2.70934111	      1.03758172	      0.49208393	      0.12217977	     -0.25976525	      0.30201888	      0.14689321	      0.84234634	      0.03014476	      0.41454660	     -0.94395383	      1.01503271	     -0.09995046	     -0.72824420	     -1.16976085	      0.27845246	      0.11620192	      0.55429038	      2.34196815	      0.25794473	      0.41059844	      0.91378279	      1.61763680	      0.00000000	      0.00000000	      0.01745329
      2.96666700	      2.38289640	     -0.14484368	     -0.31638418	      2.71905503	      1.02706801	      0.48011576	      0.11916524	     -0.26801547	      0.30904230	      0.15877110	      0.87313558	      0.03263983	      0.41678850	     -0.99528385	      1.04508682	     -0.09875824	     -0.76701719	     -1.19224252	      0.25178682	      0.09636713	      0.57708229	      2.30394923	      0.24873199	      0.39475210	      0.90987464	      1.60648836	      0.00000000	      0.00000000	      0.01745329
      3.00000000	      2.38568442	     -0.13550033	     -0.32315224	      2.72779357	      1.01685282	      0.47524852	      0.11184650	     -0.26895344	      0.30405156	      0.17027348	      0.90281322	      0.02227063	      0.42186017	     -1.02879027	      1.07732010	     -0.09909054	     -0.79114199	     -1.22301284	      0.24086284	      0.08428560	      0.54968725	      2.28379137	      0.26919204	      0.38317720	      0.91879158	      1.57379445	      0.00000000	      0.00000000	      0.01745329
      3.03333300	      2.39598429	     -0.12650548	     -0.32495630	      2.73500253	      1.00659901	      0.46308883	      0.10930504	     -0.28881375	      0.29833366	      0.18748134	      0.92194131	      0.01416674	      0.43072318	     -1.08945194	      1.09389395	     -0.09644789	     -0.81534370	     -1.23988403	      0.24048737	      0.03394640	      0.59827082	      2.23817149	      0.30056562	      0.37500519	      0.91446125	      1.50933122	      0.00000000	      0.00000000	      0.01745329
      3.06666700	      2.40657862	     -0.11800789	     -0.33098682	      2.74076566	      0.99727090	      0.45599864	      0.10311079	     -0.28870095	      0.28403495	      0.21615877	      0.94562410	      0.00682403	      0.43597370	     -1.13525372	      1.11029637	     -0.07907131	     -0.82086526	     -1.26303127	      0.22282798	     -0.01091761	      0.66581484	      2.20792446	      0.31896749	      0.36335055	      0.93774896	      1.47003920	      0.00000000	      0.00000000	      0.01745329
      3.10000000	      2.40871542	     -0.11224399	     -0.32983786	      2.74357982	      0.98893993	      0.45306452	      0.10781148	     -0.29697531	      0.27695768	      0.22903163	      0.95484723	      0.00271425	      0.43791009	     -1.15212787	      1.11695489	     -0.06906376	     -0.82762417	     -1.27865270	      0.17905523	     -0.02955612	      0.68888879	      2.21360931	      0.32314826	      0.35637957	      0.95674605	      1.44292600	      0.00000000	      0.00000000	      0.01745329
      3.13333300	      2.41352587	     -0.10867258	     -0.32522353	      2.74623637	      0.98045144	      0.45139650	      0.11199083	     -0.30318875	      0.25969711	      0.23713387	      0.96805385	      0.01002894	      0.44412013	     -1.19154739	      1.12208181	     -0.05498017	     -0.82949564	     -1.29556687	      0.12540298	     -0.07106730	      0.69195101	      2.28722889	      0.32530596	      0.36847302	      1.00108943	      1.42583335	      0.00000000	      0.00000000	      0.01745329
      3.16666700	      2.42548146	     -0.10981995	     -0.32049569	      2.74799187	      0.97288560	      0.44754737	      0.11996589	     -0.30062113	      0.24427661	      0.24409945	      0.96820035	      0.02055735	      0.45044550	     -1.21790399	      1.12177488	     -0.03836926	     -0.83807846	     -1.30812108	      0.10174031	     -0.07552410	      0.72267278	      2.31303728	      0.33380096	      0.36274774	      1.05931473	      1.43486918	      0.00000000	      0.00000000	      0.01745329
      3.20000000	      2.43255340	     -0.10761063	     -0.31692051	      2.74811163	      0.96678582	      0.44337231	      0.12498755	     -0.29202475	      0.24291951	      0.24626693	      0.96145986	      0.01532368	      0.45844310	     -1.22142683	      1.11021425	     -0.03419007	     -0.84371281	     -1.31444182	      0.12216440	     -0.07094753	      0.72912720	      2.30774420	      0.34436975	      0.35463729	      1.07535452	      1.42962196	      0.00000000	      0.00000000	      0.01745329
      3.23333300	      2.44167376	     -0.10895007	     -0.30907052	      2.74983365	      0.96168136	      0.44079450	      0.11786837	     -0.27794299	      0.23084690	      0.23513294	      0.95533433	      0.01474673	      0.46098694	     -1.23602542	      1.10054141	     -0.02147855	     -0.84482435	     -1.32534854	      0.16376568	     -0.10537166	      0.68106651	      2.30048843	      0.36761000	      0.36417264	      1.09742970	      1.41648002	      0.00000000	      0.00000000	      0.01745329
      3.26666700	      2.43775844	     -0.10744775	     -0.30830148	      2.75092007	      0.95935679	      0.44063283	      0.11933064	     -0.28531781	      0.23218712	      0.24010802	      0.95567082	      0.01189388	      0.46080320	     -1.23762995	      1.09517812	     -0.01979355	     -0.84676361	     -1.32918816	      0.17078455	     -0.09850720	      0.67771467	      2.29813069	      0.36751029	      0.35505702	      1.10837630	      1.41014942	      0.00000000	      0.00000000	      0.01745329
      3.30000000	      2.43665521	     -0.10655159	     -0.30460675	      2.75103464	      0.95812315	      0.44031157	      0.12583436	     -0.29161442	      0.23182370	      0.25262687	      0.95413780	      0.00483238	      0.45948258	     -1.24523101	      1.09144615	     -0.01917111	     -0.84456741	     -1.33171456	      0.18043170	     -0.07987736	      0.68509928	      2.28199311	      0.37012985	      0.34575205	      1.12451643	      1.40519991	      0.00000000	      0.00000000	      0.01745329
      3.33333300	      2.44631204	     -0.11225396	     -0.27357382	      2.75232293	      0.95666101	      0.43796971	      0.12046993	     -0.29941301	      0.17682218	      0.26281890	      0.92444335	      0.01590454	      0.45588747	     -1.25412077	      1.06128712	     -0.00314481	     -0.84319239	     -1.33810440	      0.17933330	     -0.03686759	      0.80767674	      2.23861703	      0.37522170	      0.36584325	      1.16572177	      1.39697391	      0.00000000	      0.00000000	      0.01745329
      3.36666700	      2.44762631	     -0.11143718	     -0.27127191	      2.75449682	      0.95680142	      0.43731184	      0.11253529	     -0.29461928	      0.17418260	      0.26375818	      0.92311369	      0.01409037	      0.45740943	     -1.25195787	      1.06373174	     -0.00009504	     -0.84238496	     -1.33605950	      0.18830058	     -0.02871635	      0.79755554	      2.24061727	      0.38078576	      0.35810677	      1.17481432	      1.39919440	      0.00000000	      0.00000000	      0.01745329
      3.40000000	      2.44019505	     -0.10913085	     -0.26828820	      2.75533101	      0.95775917	      0.43659501	      0.11480027	     -0.30498541	      0.17405227	      0.26451392	      0.92476790	      0.01330309	      0.45627215	     -1.25063761	      1.05567660	     -0.00649527	     -0.84154121	     -1.33731539	      0.20241740	     -0.02409075	      0.79617307	      2.23749791	      0.38262898	      0.35277027	      1.18464879	      1.40209646	      0.00000000	      0.00000000	      0.01745329
      3.43333300	      2.43609125	     -0.10662211	     -0.26521425	      2.75575660	      0.95893123	      0.43758017	      0.11557719	     -0.30583150	      0.16882711	      0.26593130	      0.92154986	      0.01031380	      0.45731406	     -1.24754431	      1.04881500	     -0.01089945	     -0.83662137	     -1.32636343	      0.22361152	     -0.01116477	      0.79720580	      2.22209128	      0.38087387	      0.34950326	      1.19731428	      1.41076965	      0.00000000	      0.00000000	      0.01745329
      3.46666700	      2.43581919	     -0.10725732	     -0.26503492	      2.75627127	      0.96001306	      0.43901157	      0.11543208	     -0.30565015	      0.16865987	      0.26562405	      0.92112608	      0.01040700	      0.45747923	     -1.24749738	      1.04897804	     -0.01081525	     -0.83630685	     -1.32616295	      0.22313171	     -0.01138860	      0.79675102	      2.22228802	      0.38099864	      0.34963229	      1.19742102	      1.41095801	      0.00000000	      0.00000000	      0.01745329
      3.50000000	      2.43371599	     -0.10821324	     -0.25812654	      2.75796028	      0.96150165	      0.43983084	      0.10955802	     -0.29939970	      0.15918331	      0.25207450	      0.91260596	      0.01702782	      0.45433577	     -1.23597872	      1.04142143	     -0.00779776	     -0.83079422	     -1.31759813	      0.20895767	     -0.02457238	      0.76997038	      2.23476586	      0.38298197	      0.36260279	      1.19713277	      1.41220778	      0.00000000	      0.00000000	      0.01745329
      3.53333300	      2.43350877	     -0.10879852	     -0.25752982	      2.75827679	      0.96265765	      0.44052766	      0.11006170	     -0.29935763	      0.15912970	      0.25184220	      0.91244273	      0.01693699	      0.45452055	     -1.23594667	      1.04142470	     -0.00815631	     -0.83029431	     -1.31751532	      0.20873510	     -0.02480595	      0.76980229	      2.23479780	      0.38257508	      0.36254531	      1.19726424	      1.41206894	      0.00000000	      0.00000000	      0.01745329
      3.56666700	      2.43372353	     -0.11188151	     -0.25483373	      2.75893535	      0.96590362	      0.44237992	      0.11779976	     -0.30473622	      0.15797507	      0.25184094	      0.89763115	      0.01949001	      0.44931782	     -1.21239538	      1.03925532	     -0.01641253	     -0.82756030	     -1.30347272	      0.17041830	     -0.03808499	      0.76030239	      2.25144249	      0.36425025	      0.37362442	      1.20908045	      1.41151857	      0.00000000	      0.00000000	      0.01745329
      3.60000000	      2.43495434	     -0.11274462	     -0.25416121	      2.75845281	      0.96809658	      0.44457603	      0.12663521	     -0.30110868	      0.15676924	      0.25440951	      0.89413375	      0.01899764	      0.45104483	     -1.20782691	      1.03822406	     -0.02242606	     -0.82349096	     -1.29872547	      0.16461352	     -0.03535470	      0.76462178	      2.25023853	      0.35703818	      0.37519347	      1.21283097	      1.41454556	      0.00000000	      0.00000000	      0.01745329
      3.63333300	      2.44198295	     -0.11340943	     -0.25494609	      2.75914618	      0.97128871	      0.44600186	      0.12735390	     -0.29847585	      0.15358029	      0.25522253	      0.88571088	      0.02269949	      0.44465271	     -1.18294616	      1.02905931	     -0.02752453	     -0.82276415	     -1.27520064	      0.15552557	     -0.03722000	      0.78290920	      2.24998646	      0.33667836	      0.38638486	      1.20646980	      1.42771860	      0.00000000	      0.00000000	      0.01745329
      3.66666700	      2.44427344	     -0.11451111	     -0.25301331	      2.75909773	      0.97420681	      0.44838422	      0.13021866	     -0.29470332	      0.15081418	      0.25402267	      0.87904169	      0.02707746	      0.44443460	     -1.16863705	      1.02503594	     -0.03106658	     -0.81823851	     -1.26705714	      0.13025451	     -0.04373649	      0.78278110	      2.26450061	      0.33441283	      0.38811303	      1.20272531	      1.43280363	      0.00000000	      0.00000000	      0.01745329
      3.70000000	      2.44491274	     -0.11450271	     -0.25051530	      2.75963052	      0.97657384	      0.44968075	      0.13279056	     -0.29387432	      0.15141493	      0.25508623	      0.87872682	      0.02790513	      0.44257436	     -1.16736319	      1.02504296	     -0.03425587	     -0.81478042	     -1.26675496	      0.12957815	     -0.04350371	      0.78430712	      2.26446650	      0.33351561	      0.38871585	      1.20200754	      1.43314889	      0.00000000	      0.00000000	      0.01745329
      3.73333300	      2.44877880	     -0.11462980	     -0.24918007	      2.76042035	      0.98080631	      0.45011683	      0.13823953	     -0.29610601	      0.14824507	      0.26324247	      0.86164814	      0.03315063	      0.43884122	     -1.13922465	      1.02036037	     -0.04636893	     -0.80677632	     -1.24390863	      0.11809868	     -0.03649941	      0.82290507	      2.25389821	      0.32972919	      0.37868650	      1.18881544	      1.43872541	      0.00000000	      0.00000000	      0.01745329
      3.76666700	      2.44765375	     -0.11494734	     -0.25005173	      2.76236896	      0.98387035	      0.45025823	      0.14079903	     -0.29766618	      0.14118695	      0.27849772	      0.86513105	      0.03779621	      0.43794900	     -1.13180863	      1.01460211	     -0.04978112	     -0.80248266	     -1.22981776	      0.10539102	     -0.00807035	      0.86681181	      2.23383664	      0.33394571	      0.37466527	      1.17894772	      1.43486925	      0.00000000	      0.00000000	      0.01745329
      3.80000000	      2.44758007	     -0.11466531	     -0.25002575	      2.76335045	      0.98633760	      0.44971270	      0.14089686	     -0.29764577	      0.14122909	      0.27858366	      0.86499062	      0.03787748	      0.43793155	     -1.13185906	      1.01452323	     -0.04986380	     -0.80245402	     -1.22985070	      0.10534333	     -0.00808823	      0.86689791	      2.23379732	      0.33416531	      0.37486810	      1.17885116	      1.43492815	      0.00000000	      0.00000000	      0.01745329
      3.83333300	      2.44512973	     -0.11392281	     -0.24606246	      2.76451709	      0.99003286	      0.44960985	      0.13343933	     -0.29023655	      0.12995179	      0.27007700	      0.84838856	      0.04234344	      0.43082079	     -1.10866784	      0.99797614	     -0.05728752	     -0.79330525	     -1.20519229	      0.09469001	     -0.01070265	      0.90460134	      2.21650855	      0.34792878	      0.38149188	      1.16556332	      1.42695105	      0.00000000	      0.00000000	      0.01745329
      3.86666700	      2.44512292	     -0.11401335	     -0.24578424	      2.76489226	      0.99219465	      0.44968142	      0.13339894	     -0.29025022	      0.13002247	      0.27012812	      0.84843793	      0.04228403	      0.43088288	     -1.10865860	      0.99799196	     -0.05728415	     -0.79328607	     -1.20520215	      0.09468916	     -0.01067483	      0.90461481	      2.21651249	      0.34804763	      0.38153946	      1.16558150	      1.42699046	      0.00000000	      0.00000000	      0.01745329
      3.90000000	      2.44561639	     -0.11473441	     -0.24574762	      2.76531174	      0.99498035	      0.45084257	      0.13458534	     -0.28875761	      0.12446121	      0.26895747	      0.84899670	      0.04241322	      0.42795904	     -1.10500752	      0.99742528	     -0.06104205	     -0.78704535	     -1.19920497	      0.09012434	     -0.00849118	      0.90573030	      2.21419202	      0.35548793	      0.38299126	      1.16844216	      1.42741827	      0.00000000	      0.00000000	      0.01745329
      3.93333300	      2.44838692	     -0.11284230	     -0.24047647	      2.76608620	      0.99818739	      0.45094628	      0.12760289	     -0.28916352	      0.11593366	      0.26839868	      0.83904388	      0.04367475	      0.42792443	     -1.09292191	      0.98246006	     -0.06791323	     -0.78090285	     -1.17406717	      0.08276671	     -0.00403935	      0.91594781	      2.21598313	      0.35859797	      0.39128519	      1.17781253	      1.41591998	      0.00000000	      0.00000000	      0.01745329
      3.96666700	      2.44814341	     -0.11169730	     -0.24080054	      2.77063029	      1.00169708	      0.45023478	      0.11948745	     -0.28767094	      0.11073797	      0.26369111	      0.84082994	      0.04627692	      0.42237093	     -1.09005803	      0.98288611	     -0.06659365	     -0.77682845	     -1.17072253	      0.09271780	     -0.00291114	      0.91247588	      2.21615045	      0.35802625	      0.38535777	      1.18226610	      1.41819591	      0.00000000	      0.00000000	      0.01745329
      4.00000000	      2.43127095	     -0.10751263	     -0.24040680	      2.77482547	      1.00539814	      0.44976454	      0.11408426	     -0.26222101	      0.10621029	      0.25358533	      0.82922045	      0.04271696	      0.42364443	     -1.05882990	      0.95363791	     -0.06802568	     -0.76571971	     -1.14962891	      0.21103699	     -0.04796217	      0.79466622	      2.18649456	      0.36519448	      0.39634165	      1.24489422	      1.43949475	      0.00000000	      0.00000000	      0.01745329
      4.03333300	      2.42686067	     -0.10885904	     -0.24253124	      2.77961101	      1.00826164	      0.45226118	      0.11775786	     -0.26224709	      0.09406461	      0.25719658	      0.83172592	      0.03791240	      0.41778330	     -1.05134979	      0.95986415	     -0.07482593	     -0.75955341	     -1.13594347	      0.25720020	     -0.04613736	      0.74680864	      2.21105788	      0.37473728	      0.41271722	      1.26313190	      1.43263334	      0.00000000	      0.00000000	      0.01745329
      4.06666700	      2.42609535	     -0.11484447	     -0.24145432	      2.78130967	      1.01083096	      0.45040605	      0.12041240	     -0.26492665	      0.09694556	      0.25274483	      0.82570343	      0.04314090	      0.40678125	     -1.04893266	      0.95493743	     -0.07018772	     -0.76394367	     -1.13032458	      0.25951423	     -0.06075441	      0.71771980	      2.24141878	      0.37105046	      0.41300918	      1.27321092	      1.42412824	      0.00000000	      0.00000000	      0.01745329
      4.10000000	      2.42410715	     -0.11414590	     -0.24219598	      2.78152739	      1.01235636	      0.45048093	      0.12048494	     -0.26661907	      0.09588405	      0.25195562	      0.82662697	      0.04352139	      0.40507506	     -1.04822222	      0.95464034	     -0.07006875	     -0.76311365	     -1.12928249	      0.26205478	     -0.06153408	      0.71828735	      2.24187196	      0.37133974	      0.41209815	      1.27335578	      1.42450831	      0.00000000	      0.00000000	      0.01745329
      4.13333300	      2.42563391	     -0.11389237	     -0.24415060	      2.78144744	      1.01329650	      0.44977223	      0.12078853	     -0.26485346	      0.09494388	      0.25190972	      0.82701713	      0.04360016	      0.40428892	     -1.04757866	      0.95392764	     -0.07050586	     -0.76237331	     -1.12826942	      0.26392043	     -0.06190710	      0.71835224	      2.24210839	      0.37098030	      0.41282943	      1.27219766	      1.42472842	      0.00000000	      0.00000000	      0.01745329
      4.16666700	      2.42695862	     -0.11464846	     -0.24589540	      2.78138772	      1.01350097	      0.45013935	      0.12597918	     -0.25882144	      0.09399092	      0.25357209	      0.82785142	      0.04292649	      0.40316232	     -1.04414993	      0.95297369	     -0.07052815	     -0.75792237	     -1.11930755	      0.27258536	     -0.06581670	      0.72034237	      2.24258191	      0.37091830	      0.41825806	      1.26616844	      1.42761859	      0.00000000	      0.00000000	      0.01745329
      4.20000000	      2.42825941	     -0.11558093	     -0.24491923	      2.78098782	      1.01311421	      0.44990458	      0.13005427	     -0.25984003	      0.09598912	      0.25361464	      0.82736746	      0.04230730	      0.40285099	     -1.04300944	      0.94989428	     -0.06999971	     -0.76068287	     -1.11658689	      0.27259849	     -0.06484921	      0.72068072	      2.24057918	      0.37410580	      0.41121715	      1.27152251	      1.43305617	      0.00000000	      0.00000000	      0.01745329
      4.23333300	      2.42779766	     -0.11304359	     -0.24421564	      2.78177109	      1.01246300	      0.44929023	      0.13173826	     -0.25949034	      0.09598593	      0.25387917	      0.82729502	      0.04264282	      0.40223159	     -1.04308236	      0.95028040	     -0.06966681	     -0.76056634	     -1.11604321	      0.27202256	     -0.06484379	      0.72066281	      2.24015640	      0.37454218	      0.41153536	      1.27164172	      1.43345106	      0.00000000	      0.00000000	      0.01745329
      4.26666700	      2.41916489	     -0.11160899	     -0.24979475	      2.78440223	      1.01270486	      0.44782585	      0.14338245	     -0.26146945	      0.08997192	      0.26558769	      0.84058053	      0.04670129	      0.39741682	     -1.04666854	      0.94759231	     -0.07004724	     -0.75871014	     -1.09848308	      0.25406960	     -0.04789269	      0.74368798	      2.22439893	      0.37989351	      0.41399189	      1.28011672	      1.44449701	      0.00000000	      0.00000000	      0.01745329
      4.30000000	      2.41678939	     -0.11048008	     -0.24789928	      2.78488043	      1.01243639	      0.44753360	      0.14884053	     -0.26130144	      0.08864375	      0.26399354	      0.84063554	      0.04742008	      0.39745311	     -1.04827202	      0.94771580	     -0.07143920	     -0.75604969	     -1.09895844	      0.24608786	     -0.04735348	      0.74356969	      2.22525329	      0.38255382	      0.41087223	      1.28491875	      1.44698199	      0.00000000	      0.00000000	      0.01745329
      4.33333300	      2.41787340	     -0.10961233	     -0.24580866	      2.78560545	      1.01210076	      0.44575822	      0.14935138	     -0.26154899	      0.08974399	      0.26105903	      0.83906156	      0.04987229	      0.39531324	     -1.05274158	      0.94504627	     -0.07042454	     -0.75814427	     -1.09512608	      0.23998108	     -0.04259439	      0.74392385	      2.22699142	      0.38303711	      0.39822541	      1.29793979	      1.45688228	      0.00000000	      0.00000000	      0.01745329
      4.36666700	      2.42008650	     -0.10953066	     -0.24575747	      2.78657084	      1.01260348	      0.44557501	      0.15323272	     -0.25835421	      0.08668741	      0.25668871	      0.83830622	      0.04969250	      0.39557980	     -1.05293281	      0.94465391	     -0.07066925	     -0.75624567	     -1.09164584	      0.24296681	     -0.04544630	      0.74597464	      2.22469760	      0.37843844	      0.40039031	      1.29716345	      1.45891513	      0.00000000	      0.00000000	      0.01745329
      4.40000000	      2.42279086	     -0.10956733	     -0.24616046	      2.78766410	      1.01369661	      0.44628819	      0.15498377	     -0.25289642	      0.08388769	      0.25068674	      0.83552254	      0.05125987	      0.39387525	     -1.05212623	      0.94390996	     -0.07097584	     -0.75139503	     -1.08602940	      0.25039704	     -0.05286048	      0.75128683	      2.21945791	      0.37004926	      0.40796351	      1.28572897	      1.45531438	      0.00000000	      0.00000000	      0.01745329
      4.43333300	      2.42670770	     -0.10733101	     -0.24153534	      2.78784132	      1.01586719	      0.44408411	      0.15221391	     -0.24484035	      0.08868172	      0.22971413	      0.82645231	      0.05481735	      0.39385034	     -1.04637568	      0.91991680	     -0.07104666	     -0.74286228	     -1.06367811	      0.24371294	     -0.05134318	      0.78110642	      2.21277011	      0.37875350	      0.39500141	      1.20714319	      1.41483052	      0.00000000	      0.00000000	      0.01745329
      4.46666700	      2.43266977	     -0.09809424	     -0.24608802	      2.79235929	      1.01927371	      0.43702028	      0.15521291	     -0.23820391	      0.07907715	      0.22397432	      0.83222736	      0.04793037	      0.39084424	     -1.05254559	      0.90612714	     -0.07875142	     -0.73657326	     -1.03436836	      0.23737255	     -0.02382368	      0.80032224	      2.21277002	      0.37690509	      0.39105440	      1.18411626	      1.41844054	      0.00000000	      0.00000000	      0.01745329
      4.50000000	      2.42577491	     -0.08951183	     -0.25197299	      2.79947857	      1.02339368	      0.42710807	      0.15437591	     -0.24272017	      0.07785752	      0.22770665	      0.84328725	      0.04275195	      0.38087604	     -1.06122193	      0.88521109	     -0.08590261	     -0.73134035	     -0.99713812	      0.23334442	     -0.00786057	      0.85569221	      2.17293650	      0.35977764	      0.39084632	      1.18978274	      1.43618447	      0.00000000	      0.00000000	      0.01745329
      4.53333300	      2.42010152	     -0.07995244	     -0.25745297	      2.80626809	      1.02772111	      0.41974064	      0.15093883	     -0.23961200	      0.07607159	      0.22629672	      0.85100002	      0.03876803	      0.37335384	     -1.06709215	      0.86231842	     -0.09259130	     -0.71863503	     -0.96070709	      0.24347038	     -0.01201883	      0.85209399	      2.17646054	      0.34319806	      0.40695958	      1.21443241	      1.44820923	      0.00000000	      0.00000000	      0.01745329
      4.56666700	      2.41982697	     -0.06697746	     -0.26159356	      2.81318685	      1.03265633	      0.40971041	      0.13205373	     -0.22451792	      0.07609637	      0.21269246	      0.85859344	      0.03412131	      0.36725707	     -1.07037154	      0.82091722	     -0.09117923	     -0.69878895	     -0.90908578	      0.26332060	     -0.03116580	      0.76578905	      2.19522938	      0.33218488	      0.42438967	      1.27131116	      1.46614074	      0.00000000	      0.00000000	      0.01745329
      4.60000000	      2.42170323	     -0.06478008	     -0.26932864	      2.82176063	      1.03794108	      0.39642670	      0.12992507	     -0.22978510	      0.08491152	      0.21346525	      0.86539818	      0.04602436	      0.34793600	     -1.08401096	      0.78965654	     -0.08545621	     -0.69172742	     -0.85817934	      0.27508833	     -0.02902494	      0.78042715	      2.18145185	      0.32614090	      0.41158158	      1.30409304	      1.49077803	      0.00000000	      0.00000000	      0.01745329
      4.63333300	      2.43478082	     -0.05349949	     -0.28343030	      2.83358421	      1.04472543	      0.38378786	      0.11806752	     -0.22062511	      0.09424245	      0.20657569	      0.87282941	      0.04938616	      0.32801451	     -1.08413571	      0.73751716	     -0.06602735	     -0.67132710	     -0.76905802	      0.26677456	     -0.03985162	      0.83796161	      2.20716168	      0.31940414	      0.41120896	      1.30960297	      1.50504373	      0.00000000	      0.00000000	      0.01745329
      4.66666700	      2.44478689	     -0.03583215	     -0.29631286	      2.84852552	      1.05150617	      0.37012944	      0.09936654	     -0.20998239	      0.09817676	      0.20896020	      0.88282730	      0.04159760	      0.30817871	     -1.08572767	      0.69948133	     -0.05254261	     -0.64944195	     -0.69407444	      0.24197484	     -0.03716455	      0.84503607	      2.25851180	      0.31974417	      0.42050747	      1.29204267	      1.49416000	      0.00000000	      0.00000000	      0.01745329
      4.70000000	      2.40808392	     -0.02562173	     -0.31134578	      2.86620064	      1.05882215	      0.34365978	      0.07445819	     -0.19515108	      0.12430124	      0.20356147	      0.90375910	      0.03748646	      0.26239946	     -1.08756582	      0.61298776	      0.02369226	     -0.61196871	     -0.64039009	      0.23590688	     -0.01079603	      0.79876354	      2.24446042	      0.27166600	      0.37965227	      1.24596092	      1.57226768	      0.00000000	      0.00000000	      0.01745329
      4.73333300	      2.40327354	     -0.01844080	     -0.31614397	      2.88475694	      1.06504824	      0.32844913	      0.05486334	     -0.19191991	      0.12287720	      0.19977132	      0.91058591	      0.04835916	      0.23526264	     -1.08316895	      0.60475920	      0.05436807	     -0.60374701	     -0.62585343	      0.19885519	     -0.00683590	      0.76897803	      2.27760682	      0.27116720	      0.37196432	      1.23385255	      1.57620012	      0.00000000	      0.00000000	      0.01745329
      4.76666700	      2.39808865	     -0.01213828	     -0.32344303	      2.90220989	      1.07135470	      0.30970925	      0.03580599	     -0.18834586	      0.13112734	      0.19960257	      0.90138441	      0.03054269	      0.18494146	     -1.07130037	      0.58855950	      0.10796200	     -0.58562682	     -0.60533498	      0.21460190	     -0.02596519	      0.74819301	      2.27377576	      0.26108441	      0.36402635	      1.21857814	      1.59742135	      0.00000000	      0.00000000	      0.01745329
      4.80000000	      2.37939730	     -0.00267163	     -0.32653962	      2.91774526	      1.07699507	      0.29756848	      0.01600737	     -0.17658595	      0.12359047	      0.20834467	      0.90005262	      0.01647223	      0.14968894	     -1.05972731	      0.60261779	      0.15314321	     -0.55718594	     -0.63722190	      0.21827516	     -0.02079974	      0.72733352	      2.28192100	      0.27189616	      0.35687631	      1.20829821	      1.59680368	      0.00000000	      0.00000000	      0.01745329
      4.83333300	      2.34809662	      0.00543312	     -0.31731566	      2.93041662	      1.08061492	      0.28394020	     -0.00846237	     -0.15157871	      0.11165427	      0.21420900	      0.89618350	      0.00648069	      0.12481844	     -1.06638734	      0.62469100	      0.20681504	     -0.52314666	     -0.72810769	      0.26100667	     -0.01487351	      0.69747778	      2.27135817	      0.27313242	      0.34735823	      1.21201287	      1.60028595	      0.00000000	      0.00000000	      0.01745329
      4.86666700	      2.33100550	      0.00441246	     -0.29856615	      2.94434632	      1.08398009	      0.26660746	     -0.01934511	     -0.14282629	      0.08917565	      0.20898958	      0.87287412	     -0.00731559	      0.08498494	     -1.05927312	      0.67274089	      0.23846068	     -0.49154060	     -0.81140933	      0.25810933	      0.00560120	      0.64643303	      2.29780984	      0.28644933	      0.35110357	      1.21342081	      1.59345477	      0.00000000	      0.00000000	      0.01745329
      4.90000000	      2.30525781	      0.00020617	     -0.27457623	      2.95483095	      1.08711952	      0.25441588	     -0.01695043	     -0.13896321	      0.06336372	      0.19609003	      0.84544999	     -0.01272659	      0.04756316	     -1.05270462	      0.72738725	      0.24875418	     -0.45635669	     -0.90956882	      0.25638479	      0.01952355	      0.61672549	      2.31917799	      0.28113840	      0.36005039	      1.20401622	      1.60168162	      0.00000000	      0.00000000	      0.01745329
      4.93333300	      2.29974386	     -0.00185626	     -0.26381718	      2.96471729	      1.09061099	      0.24605277	     -0.01459044	     -0.13059676	      0.03982000	      0.19948107	      0.83406136	     -0.01717091	      0.02085012	     -1.04241760	      0.77374508	      0.23701118	     -0.43527139	     -0.96988363	      0.23830855	      0.04288935	      0.62213643	      2.31013357	      0.28722886	      0.35543472	      1.19955622	      1.61189587	      0.00000000	      0.00000000	      0.01745329
      4.96666700	      2.30076702	     -0.01037891	     -0.25109018	      2.97471338	      1.09385286	      0.23383463	     -0.00884776	     -0.11927289	      0.01961331	      0.20323988	      0.80845751	     -0.01793620	     -0.01510115	     -1.02260404	      0.85134150	      0.19875786	     -0.40817875	     -1.02594169	      0.24654582	      0.03531036	      0.64695963	      2.28691954	      0.27261374	      0.35138325	      1.17793972	      1.62263833	      0.00000000	      0.00000000	      0.01745329
      5.00000000	      2.29688319	     -0.01949620	     -0.24782656	      2.98402228	      1.09681977	      0.22548438	      0.00428282	     -0.11165639	      0.00062876	      0.21695529	      0.79744450	     -0.02059926	     -0.05004499	     -1.01226963	      0.92213540	      0.15831592	     -0.38445690	     -1.07219755	      0.24934571	      0.02565677	      0.66116943	      2.26676913	      0.26718071	      0.34013965	      1.16750832	      1.63875875	      0.00000000	      0.00000000	      0.01745329
      5.03333300	      2.29934295	     -0.03642473	     -0.23926993	      2.99248792	      1.09917032	      0.21624731	      0.01943917	     -0.10307027	     -0.01082883	      0.21804866	      0.78807095	     -0.02216203	     -0.08702412	     -1.00946754	      0.96611050	      0.13719597	     -0.36464606	     -1.09805195	      0.21582418	      0.00545456	      0.66492278	      2.27504967	      0.25251184	      0.33006827	      1.15007297	      1.64964568	      0.00000000	      0.00000000	      0.01745329
      5.06666700	      2.29982401	     -0.05056630	     -0.23370470	      3.00002911	      1.10105839	      0.20999810	      0.03609000	     -0.09475180	     -0.02737289	      0.22417465	      0.78845777	     -0.02713872	     -0.12101950	     -1.00302187	      1.00568613	      0.11540911	     -0.34149917	     -1.10526069	      0.19018450	      0.00030789	      0.66854527	      2.27809952	      0.24903141	      0.32702752	      1.15132920	      1.65763525	      0.00000000	      0.00000000	      0.01745329
      5.10000000	      2.28947935	     -0.06337636	     -0.22627299	      3.00649287	      1.10191940	      0.19934133	      0.04547835	     -0.08864221	     -0.03549229	      0.23050276	      0.79340420	     -0.01672974	     -0.14934671	     -1.00929091	      1.02263306	      0.10003944	     -0.32950871	     -1.11442601	      0.15094840	     -0.00902232	      0.67192541	      2.29105798	      0.23830789	      0.32872431	      1.14585434	      1.64575169	      0.00000000	      0.00000000	      0.01745329
      5.13333300	      2.28620928	     -0.07221628	     -0.21840566	      3.01154478	      1.10224809	      0.19118821	      0.05245769	     -0.07703756	     -0.04008057	      0.24052058	      0.80333485	     -0.02300228	     -0.17955781	     -1.01962249	      1.03028491	      0.09505848	     -0.31366498	     -1.12841410	      0.08956938	     -0.00091654	      0.69457096	      2.30796587	      0.23134907	      0.31985590	      1.12111437	      1.62019340	      0.00000000	      0.00000000	      0.01745329
      5.16666700	      2.30410551	     -0.07340017	     -0.20989425	      3.01631367	      1.10196536	      0.18444503	      0.05299300	     -0.06310034	     -0.05378211	      0.23512025	      0.81108608	     -0.04104471	     -0.20539631	     -1.03614707	      1.03515438	      0.06742216	     -0.29262723	     -1.13153456	      0.09346416	     -0.02173547	      0.67341714	      2.33960529	      0.24255375	      0.32894129	      1.09197434	      1.59401175	      0.00000000	      0.00000000	      0.01745329
      5.20000000	      2.27585140	     -0.06967879	     -0.19427350	      3.01872074	      1.10096695	      0.18325885	      0.04793933	     -0.01970879	     -0.07207559	      0.21557835	      0.79955250	     -0.05208968	     -0.21002744	     -1.06344789	      1.03302994	      0.03893324	     -0.26432918	     -1.15071549	      0.16704810	     -0.06699667	      0.53819995	      2.37638877	      0.26182539	      0.34185002	      1.07178267	      1.55806276	      0.00000000	      0.00000000	      0.01745329
      5.23333300	      2.24638240	     -0.08157850	     -0.18681172	      3.02562651	      1.10145928	      0.17717154	      0.05166570	     -0.00444275	     -0.08183949	      0.22052474	      0.78569905	     -0.04994183	     -0.21360271	     -1.04901551	      1.04204794	      0.00181114	     -0.27182942	     -1.14740622	      0.18336102	     -0.06361872	      0.50012705	      2.31675554	      0.24544476	      0.35735611	      1.03368159	      1.53264360	      0.00000000	      0.00000000	      0.01745329
      5.26666700	      2.22079309	     -0.08042404	     -0.15000135	      3.02548647	      1.10079819	      0.16855893	      0.05322045	     -0.01839583	     -0.10988151	      0.20280087	      0.77678567	     -0.11674169	     -0.26835355	     -1.04890589	      1.02107978	     -0.05621039	     -0.26768012	     -1.13564786	      0.16127323	     -0.00193200	      0.44778786	      2.26848906	      0.23751058	      0.34502683	      0.94922310	      1.52959835	      0.00000000	      0.00000000	      0.01745329
      5.30000000	      2.23797081	     -0.07528562	     -0.14378504	      3.02448498	      1.10013337	      0.16296087	      0.05772198	     -0.03177904	     -0.11480331	      0.20389017	      0.77626576	     -0.12376277	     -0.31869570	     -1.03808783	      1.02434426	     -0.08211080	     -0.23205992	     -1.12670307	      0.11101821	      0.01275243	      0.43934036	      2.27114303	      0.24545523	      0.34215751	      0.94766740	      1.53202242	      0.00000000	      0.00000000	      0.01745329
      5.33333300	      2.24713659	     -0.07573924	     -0.14383957	      3.02734161	      1.10054895	      0.15988134	      0.06110295	     -0.03971046	     -0.11957539	      0.20634960	      0.76619380	     -0.15548849	     -0.33080995	     -1.02627943	      1.02797334	     -0.09518053	     -0.20352531	     -1.13006928	      0.11471380	      0.02538988	      0.45125548	      2.25707708	      0.23840250	      0.34165420	      0.93859273	      1.54192640	      0.00000000	      0.00000000	      0.01745329
      5.36666700	      2.24301821	     -0.08348364	     -0.13743831	      3.03310136	      1.10007204	      0.15215289	      0.06313764	     -0.03008324	     -0.12567943	      0.19902988	      0.75843783	     -0.16062540	     -0.34992241	     -1.02371140	      1.03313129	     -0.10491157	     -0.16635791	     -1.13353407	      0.15153765	      0.01001524	      0.45329243	      2.24904000	      0.23221447	      0.35253752	      0.92550683	      1.55237906	      0.00000000	      0.00000000	      0.01745329
      5.40000000	      2.23655190	     -0.09634208	     -0.13799614	      3.04104227	      1.10076016	      0.14732718	      0.06655891	     -0.02501796	     -0.13084894	      0.19725545	      0.76380674	     -0.15494840	     -0.35579926	     -1.01301316	      1.03379301	     -0.11581018	     -0.14542940	     -1.13615087	      0.15121919	      0.01027115	      0.45044710	      2.24885475	      0.23206707	      0.35374825	      0.92476787	      1.55368524	      0.00000000	      0.00000000	      0.01745329
      5.43333300	      2.22043210	     -0.11040229	     -0.15597949	      3.05047709	      1.10358277	      0.15136610	      0.08170173	     -0.00909757	     -0.14502327	      0.21073541	      0.77272536	     -0.14242726	     -0.34436112	     -0.91085510	      1.05376082	     -0.13723063	     -0.14202006	     -1.12275429	      0.14895660	      0.03571386	      0.43153519	      2.26285870	      0.24185835	      0.36303172	      0.92935836	      1.56845295	      0.00000000	      0.00000000	      0.01745329
      5.46666700	      2.19629277	     -0.13566218	     -0.15593390	      3.05317002	      1.10492693	      0.14354418	      0.11017228	      0.01355438	     -0.13150968	      0.20733591	      0.73709365	     -0.08209728	     -0.35295050	     -0.87296132	      1.05144939	     -0.15557985	     -0.16045380	     -1.12269048	      0.15062797	      0.02954788	      0.40945899	      2.27477235	      0.22897357	      0.33846752	      0.92102499	      1.58289992	      0.00000000	      0.00000000	      0.01745329
      5.50000000	      2.18264371	     -0.14912953	     -0.13812893	      3.05022045	      1.10278164	      0.12766268	      0.12886945	      0.00882995	     -0.11432138	      0.19906193	      0.70331404	     -0.05919360	     -0.36335592	     -0.95647797	      1.03994226	     -0.17284159	     -0.13794439	     -1.11644775	      0.16967111	      0.01160629	      0.42640454	      2.26976653	      0.21792585	      0.32201835	      0.89448798	      1.56634386	      0.00000000	      0.00000000	      0.01745329
      5.53333300	      2.16995092	     -0.14633478	     -0.13066517	      3.04872791	      1.10159262	      0.12079276	      0.13822600	      0.00769409	     -0.11189735	      0.19212204	      0.69390377	     -0.04800981	     -0.35631209	     -0.99409107	      1.02300080	     -0.19026148	     -0.10723395	     -1.11123941	      0.19743003	     -0.00770096	      0.40384247	      2.29086655	      0.23086880	      0.32412445	      0.87318093	      1.54827338	      0.00000000	      0.00000000	      0.01745329
      5.56666700	      2.15697823	     -0.14714941	     -0.13520234	      3.05258443	      1.10164680	      0.11706104	      0.14203962	      0.00147150	     -0.11276439	      0.19078905	      0.69804161	     -0.04273836	     -0.36038448	     -0.99042798	      1.01498436	     -0.19642874	     -0.09651254	     -1.11572427	      0.19836751	     -0.01172405	      0.40347130	      2.29198821	      0.23087622	      0.32550974	      0.87411447	      1.54814954	      0.00000000	      0.00000000	      0.01745329
      5.60000000	      2.16553790	     -0.13880314	     -0.14124754	      3.05479142	      1.10181795	      0.11238663	      0.14035199	      0.01298355	     -0.10529066	      0.19366938	      0.67968671	     -0.01994911	     -0.33373150	     -0.97101337	      0.98831499	     -0.22679971	     -0.07831372	     -1.11200959	      0.21668236	     -0.02206455	      0.32355834	      2.32085616	      0.21786525	      0.33297466	      0.91653195	      1.55054217	      0.00000000	      0.00000000	      0.01745329
      5.63333300	      2.17816728	     -0.14166381	     -0.14843927	      3.05724784	      1.10138774	      0.10824426	      0.14652946	      0.01901707	     -0.09922873	      0.20219686	      0.68194340	     -0.01553256	     -0.33652257	     -0.97247958	      0.96829129	     -0.23682197	     -0.06669037	     -1.11762870	      0.18735204	     -0.00647764	      0.30633469	      2.31403886	      0.22403369	      0.32516653	      0.92964471	      1.54529831	      0.00000000	      0.00000000	      0.01745329
      5.66666700	      2.18055945	     -0.13515883	     -0.15411765	      3.06113733	      1.10004100	      0.10449245	      0.13817116	      0.00713720	     -0.09716338	      0.19562141	      0.68352746	     -0.01335681	     -0.33748892	     -0.97083897	      0.95099245	     -0.24284479	     -0.05927091	     -1.13163773	      0.22400876	     -0.03666213	      0.30626053	      2.29457889	      0.21718616	      0.33975299	      0.92878544	      1.54576810	      0.00000000	      0.00000000	      0.01745329
      5.70000000	      2.18272302	     -0.13549852	     -0.15977610	      3.06481807	      1.09882627	      0.10014771	      0.13313056	      0.00219055	     -0.08793634	      0.18674902	      0.67052154	      0.00888488	     -0.33005801	     -0.95775953	      0.93825869	     -0.24743363	     -0.05562544	     -1.13538031	      0.23241117	     -0.07618818	      0.27146246	      2.26468515	      0.21973414	      0.34674292	      0.93987715	      1.54008127	      0.00000000	      0.00000000	      0.01745329
      5.73333300	      2.20598573	     -0.14297483	     -0.16735432	      3.07222426	      1.09863227	      0.09063771	      0.13813492	      0.00176851	     -0.07911915	      0.16405039	      0.64611243	      0.03081445	     -0.33179473	     -0.93670317	      0.93071882	     -0.25678328	     -0.07406598	     -1.13818934	      0.20782466	     -0.12580276	      0.17888405	      2.27711047	      0.22043008	      0.36552759	      0.92630993	      1.52916375	      0.00000000	      0.00000000	      0.01745329
      5.76666700	      2.29417486	     -0.14365747	     -0.19312183	      3.08032907	      1.10012168	      0.08096685	      0.13618808	     -0.02006653	     -0.06395314	      0.17134453	      0.65328728	      0.02928899	     -0.33887017	     -0.91699033	      0.92376803	     -0.24151610	     -0.06458966	     -1.12278568	      0.19410077	     -0.05591689	     -0.09307566	      2.19187327	      0.21833170	      0.35058848	      0.91180551	      1.54658916	      0.00000000	      0.00000000	      0.01745329
      5.80000000	      2.33545616	     -0.14123562	     -0.21163556	      3.08637031	      1.10257239	      0.07565337	      0.12932475	     -0.01488321	     -0.05753552	      0.18531213	      0.66077561	      0.02450394	     -0.34951324	     -0.89739691	      0.92082984	     -0.23605831	     -0.05913537	     -1.10535338	      0.16844248	     -0.04776622	     -0.10220060	      2.13699426	      0.21461167	      0.34328993	      0.91898148	      1.54306336	      0.00000000	      0.00000000	      0.01745329
      5.83333300	      2.35706529	     -0.13772097	     -0.22732193	      3.09349960	      1.10717531	      0.06989478	      0.12277793	      0.00366525	     -0.06316010	      0.19286172	      0.66805986	      0.02639310	     -0.35690165	     -0.88794996	      0.91794516	     -0.22633549	     -0.05469580	     -1.08952120	      0.14020159	     -0.02983052	     -0.12627872	      2.13155736	      0.22021418	      0.34912174	      0.90624384	      1.53969659	      0.00000000	      0.00000000	      0.01745329
      5.86666700	      2.35442379	     -0.13905881	     -0.23637026	      3.09951296	      1.11475404	      0.07000103	      0.11679720	     -0.00365738	     -0.06330008	      0.19742865	      0.67237831	      0.02753252	     -0.36419436	     -0.87344689	      0.91437424	     -0.21922834	     -0.05605362	     -1.06803505	      0.14412753	     -0.01622234	     -0.12044699	      2.13473174	      0.20015363	      0.34772145	      0.89413869	      1.53308697	      0.00000000	      0.00000000	      0.01745329
      5.90000000	      2.33923759	     -0.16457411	     -0.26724581	      3.10039464	      1.12904659	      0.07513430	      0.15051315	     -0.02902167	     -0.04436633	      0.20782458	      0.64883925	      0.02917877	     -0.37170483	     -0.80045343	      0.92430847	     -0.19727967	     -0.08764846	     -1.01626003	      0.11744499	      0.01788690	      0.03624745	      2.12407163	      0.17228522	      0.31204219	      0.87882259	      1.58317042	      0.00000000	      0.00000000	      0.01745329
      5.93333300	      2.41496525	     -0.17981207	     -0.32710184	      3.08010618	      1.14740275	     -0.00729533	      0.15087164	      0.01670867	      0.00440113	      0.24509748	      0.58837709	      0.06315302	     -0.37836104	     -0.70528818	      0.94442264	     -0.12580783	     -0.12527387	     -1.01187594	     -0.04549681	      0.12277202	      0.05033460	      2.05820257	      0.17734137	      0.24742382	      0.92269795	      1.59579323	      0.00000000	      0.00000000	      0.01745329
      5.96666700	      2.80456615	     -0.16930961	     -0.34296552	      3.02372409	      1.16240315	     -0.27675319	      0.17108269	     -0.04797063	     -0.01173574	      0.32034594	      0.66498932	      0.10570425	     -0.36938868	     -0.67164094	      0.88779550	     -0.02676725	     -0.03745512	     -0.92572659	     -0.14138588	      0.46789678	      0.08800370	      1.56004998	      0.20635541	      0.18248638	      0.88397652	      1.59103058	      0.00000000	      0.00000000	      0.01745329
      6.00000000	      2.84784450	     -0.14428595	     -0.38744420	      2.99107416	      1.17633448	     -0.33348308	      0.15497999	     -0.01549774	      0.01440156	      0.35696541	      0.64511490	      0.25241246	     -0.29958772	     -0.71593073	      0.91729353	      0.05013959	      0.01247274	     -0.89734438	     -0.15257582	      0.45977528	      0.18714762	      1.65008148	      0.26539650	      0.17295923	      0.95009181	      1.53263915	      0.00000000	      0.00000000	      0.01745329
      6.03333300	      2.81126165	     -0.16756067	     -0.39466599	      2.98491662	      1.18586719	     -0.33236206	      0.17598855	     -0.02343123	      0.01554918	      0.35515436	      0.63549151	      0.29479333	     -0.26859538	     -0.77912560	      0.92993318	      0.04637362	     -0.03028158	     -0.90153310	     -0.19985787	      0.44051820	      0.10731628	      1.70243213	      0.26719932	      0.17982803	      0.99669137	      1.52600622	      0.00000000	      0.00000000	      0.01745329
      6.06666700	      2.78562021	     -0.18820387	     -0.39520040	      2.99005483	      1.19053274	     -0.33700683	      0.19084377	     -0.00652463	     -0.00292581	      0.36444288	      0.66620577	      0.33636500	     -0.23735500	     -0.81769791	      0.94490981	      0.03457761	     -0.06764553	     -0.90507468	     -0.18339497	      0.46451971	      0.07518573	      1.67450194	      0.28029341	      0.19578955	      1.01733614	      1.53781923	      0.00000000	      0.00000000	      0.01745329
      6.10000000	      2.72558448	     -0.20238879	     -0.39115480	      2.99919257	      1.19095286	     -0.34411323	      0.18553609	      0.05861687	     -0.01652590	      0.35662223	      0.66375603	      0.42417070	     -0.20194786	     -0.86927428	      0.94993267	      0.04357803	     -0.10059085	     -0.90884513	     -0.19795402	      0.48737391	      0.08931939	      1.65125979	      0.28617576	      0.21017212	      0.97044659	      1.53322271	      0.00000000	      0.00000000	      0.01745329
      6.13333300	      2.77751974	     -0.20764987	     -0.38021943	      3.01734737	      1.18686124	     -0.36912768	      0.20357150	      0.07172790	     -0.03813142	      0.34980411	      0.70646996	      0.37292316	     -0.17381810	     -0.95093700	      0.93421630	      0.05106395	     -0.11548496	     -0.89027227	     -0.17906034	      0.48676424	      0.06847801	      1.64638669	      0.29912708	      0.22345231	      0.92069929	      1.52035248	      0.00000000	      0.00000000	      0.01745329
      6.16666700	      2.77106826	     -0.21873250	     -0.33723022	      3.06777631	      1.17822288	     -0.32581905	      0.21907906	      0.00168361	     -0.09544187	      0.32852642	      0.74361607	      0.18525169	     -0.13396266	     -1.04953440	      0.90596873	     -0.00151223	     -0.15576100	     -0.88597509	     -0.16026726	      0.42260325	     -0.36463199	      1.69736520	      0.22713244	      0.23777760	      0.84545326	      1.60675943	      0.00000000	      0.00000000	      0.01745329
      6.20000000	      2.46852410	     -0.22015109	     -0.33603754	      3.14944336	      1.16977347	     -0.05645574	      0.23157271	     -0.05997456	     -0.10596748	      0.24851059	      0.72208458	      0.19806125	     -0.01415863	     -1.06835840	      0.92409607	      0.02586974	     -0.20161429	     -0.95189170	     -0.08940323	      0.26913540	     -0.47754403	      1.98219990	      0.18787612	      0.28827539	      0.84483513	      1.67050774	      0.00000000	      0.00000000	      0.01745329
      6.23333300	      2.36543033	     -0.24345909	     -0.33351068	      3.20318036	      1.16024035	     -0.00405785	      0.21911833	     -0.02509056	     -0.07458604	      0.21101924	      0.74446623	      0.05013860	      0.02021595	     -1.05132911	      0.95031466	     -0.06709876	     -0.27771898	     -0.95292922	      0.01636258	      0.15753946	     -0.28873256	      2.06017556	      0.15202213	      0.34249633	      0.87109424	      1.62027305	      0.00000000	      0.00000000	      0.01745329
      6.26666700	      2.36276038	     -0.24613048	     -0.33550473	      3.22139296	      1.15291552	     -0.01928614	      0.23592365	     -0.04863742	     -0.05561949	      0.19775840	      0.73325943	     -0.05902662	      0.04076154	     -1.00049940	      0.94841577	     -0.05015362	     -0.26787301	     -0.95483624	      0.03991027	      0.12687464	     -0.21018952	      2.04948238	      0.15942493	      0.34744837	      0.84789509	      1.61467862	      0.00000000	      0.00000000	      0.01745329
      6.30000000	      2.34747710	     -0.24034988	     -0.34776653	      3.23065007	      1.14795149	     -0.02426762	      0.23717772	     -0.05444428	     -0.03812010	      0.19883646	      0.71155478	     -0.11900255	      0.08442725	     -0.93927063	      0.96402291	     -0.03911202	     -0.27266416	     -0.94603109	      0.06290094	      0.11819132	     -0.17362213	      2.06814749	      0.17582885	      0.34474621	      0.86618775	      1.60690914	      0.00000000	      0.00000000	      0.01745329
      6.33333300	      2.35320956	     -0.22998325	     -0.35842136	      3.23856197	      1.14313735	     -0.03660042	      0.22996029	     -0.05499576	     -0.00298709	      0.19384959	      0.68689464	     -0.11727981	      0.14892240	     -0.87859035	      0.98753026	     -0.05973785	     -0.28891793	     -0.94270748	      0.07762665	      0.07406159	     -0.12852490	      2.13917342	      0.20458082	      0.34896202	      0.94038045	      1.57901062	      0.00000000	      0.00000000	      0.01745329
      6.36666700	      2.34838433	     -0.21669987	     -0.37548567	      3.25079926	      1.13982759	     -0.04662269	      0.21424784	     -0.04471599	      0.02335530	      0.20243238	      0.67358680	     -0.12849517	      0.20261402	     -0.81967800	      1.02153516	     -0.04966050	     -0.29986248	     -0.95822572	      0.06427903	      0.05478874	     -0.08469113	      2.20653452	      0.22660945	      0.34809364	      1.01273718	      1.55730250	      0.00000000	      0.00000000	      0.01745329
      6.40000000	      2.33720894	     -0.20926114	     -0.39518704	      3.26732081	      1.13636743	     -0.06349790	      0.21154752	     -0.05095221	      0.06798097	      0.20294415	      0.67011573	     -0.13700227	      0.23609901	     -0.78617261	      1.06762481	     -0.04588996	     -0.31494658	     -0.96496509	      0.09668052	      0.01212758	      0.18638752	      2.27018945	      0.22944486	      0.32835684	      1.10772590	      1.55539423	      0.00000000	      0.00000000	      0.01745329
      6.43333300	      2.32693183	     -0.19894809	     -0.39538339	      3.28566516	      1.13155292	     -0.07630405	      0.21037383	     -0.06679711	      0.07944036	      0.19961448	      0.66881157	     -0.13857818	      0.26172516	     -0.78576722	      1.09689448	     -0.04889417	     -0.33353207	     -0.98512830	      0.18862922	      0.03515632	      0.35968254	      2.25753107	      0.21398730	      0.31344043	      1.13133056	      1.58659700	      0.00000000	      0.00000000	      0.01745329
      6.46666700	      2.32942830	     -0.18876705	     -0.39368064	      3.30434532	      1.12754378	     -0.08450509	      0.19632388	     -0.06434542	      0.07502016	      0.20423700	      0.67565132	     -0.12847343	      0.26460004	     -0.79466538	      1.11254097	     -0.04484264	     -0.35095161	     -0.98864681	      0.20805885	      0.05569252	      0.39402223	      2.26359334	      0.18682554	      0.30707866	      1.12134860	      1.59114565	      0.00000000	      0.00000000	      0.01745329
      6.50000000	      2.33328715	     -0.18624976	     -0.39305658	      3.32457816	      1.12158459	     -0.09479797	      0.18061361	     -0.05077076	      0.06519883	      0.21261802	      0.71297516	     -0.05436135	      0.26884135	     -0.83641037	      1.14387420	     -0.05156417	     -0.40324658	     -1.01432482	      0.18512302	      0.06970310	      0.52289889	      2.23634846	      0.17042802	      0.29080947	      1.08470251	      1.63394206	      0.00000000	      0.00000000	      0.01745329
      6.53333300	      2.33550390	     -0.18382399	     -0.39637989	      3.34071877	      1.11477410	     -0.10445921	      0.17140898	     -0.02662412	      0.06895846	      0.21657971	      0.73380932	      0.01224507	      0.27029683	     -0.84642315	      1.17421167	     -0.05095994	     -0.44116696	     -1.03486466	      0.21905591	      0.05902578	      0.59920091	      2.22211175	      0.14629061	      0.26444953	      1.07011275	      1.68007675	      0.00000000	      0.00000000	      0.01745329
      6.56666700	      2.33915285	     -0.17830222	     -0.40335844	      3.35452090	      1.10739097	     -0.11437116	      0.16049855	      0.00780314	      0.06570771	      0.22872600	      0.76594642	      0.07472531	      0.27070872	     -0.86407687	      1.21410073	     -0.05931128	     -0.47858431	     -1.05864942	      0.24643401	      0.04429393	      0.65014456	      2.25698721	      0.14237779	      0.24996476	      1.05185893	      1.70472139	      0.00000000	      0.00000000	      0.01745329
      6.60000000	      2.33844222	     -0.16837324	     -0.40704364	      3.36863994	      1.09904394	     -0.12350755	      0.13977609	      0.02699677	      0.06071813	      0.24227035	      0.79868441	      0.11285713	      0.27607040	     -0.89241286	      1.24865705	     -0.05994405	     -0.51295392	     -1.09284610	      0.22018963	      0.02416075	      0.69590069	      2.29157654	      0.15937620	      0.25192679	      1.05250900	      1.70468247	      0.00000000	      0.00000000	      0.01745329
      6.63333300	      2.31836557	     -0.14876807	     -0.42236081	      3.38109911	      1.08865741	     -0.13506090	      0.08973014	      0.08988414	      0.08318494	      0.27519013	      0.85723608	      0.13518820	      0.30821399	     -0.94639990	      1.28530242	     -0.08040350	     -0.55662985	     -1.12001575	      0.22804322	     -0.05597829	      0.83820350	      2.35172011	      0.21532788	      0.26080789	      1.14055271	      1.65285158	      0.00000000	      0.00000000	      0.01745329
      6.66666700	      2.31337990	     -0.13257214	     -0.41071084	      3.39381317	      1.07703512	     -0.14148273	      0.07492056	      0.07695553	      0.07366613	      0.27350421	      0.87210554	      0.12751754	      0.31928827	     -1.00580624	      1.31067308	     -0.08265621	     -0.57957982	     -1.16235561	      0.26410624	     -0.05464014	      0.82180260	      2.36182901	      0.26461732	      0.26841286	      1.13596132	      1.63969908	      0.00000000	      0.00000000	      0.01745329
      6.70000000	      2.30208247	     -0.11787997	     -0.39607584	      3.40577258	      1.06498330	     -0.15245213	      0.06092387	      0.05134972	      0.06151900	      0.29151247	      0.90553607	      0.12378859	      0.33234602	     -1.08107978	      1.32988654	     -0.09296400	     -0.62099680	     -1.19562083	      0.30708176	     -0.03627719	      0.78272831	      2.34178022	      0.32949837	      0.29390874	      1.16072450	      1.55770966	      0.00000000	      0.00000000	      0.01745329
      6.73333300	      2.28846613	     -0.10396895	     -0.38781872	      3.41335613	      1.05556180	     -0.15759899	      0.05299196	      0.02930614	      0.05713710	      0.30350518	      0.92271051	      0.10969674	      0.33198736	     -1.12455539	      1.33352547	     -0.09195151	     -0.64052516	     -1.21509387	      0.30697509	     -0.01897529	      0.76802706	      2.32866397	      0.38493597	      0.29593266	      1.18111499	      1.51907573	      0.00000000	      0.00000000	      0.01745329
      6.76666700	      2.27401578	     -0.09052200	     -0.37641328	      3.41673996	      1.04699005	     -0.16412660	      0.04596710	      0.01851721	      0.06046089	      0.31478336	      0.94442616	      0.09419171	      0.33884194	     -1.18076983	      1.30934431	     -0.08076543	     -0.66218387	     -1.23337984	      0.31244623	     -0.00400667	      0.76130972	      2.30921440	      0.40997439	      0.28947375	      1.20977675	      1.48463255	      0.00000000	      0.00000000	      0.01745329
      6.80000000	      2.26484552	     -0.07699594	     -0.36820871	      3.41800135	      1.04033521	     -0.16621819	      0.03799497	      0.02121906	      0.06310171	      0.31950370	      0.96321442	      0.07853415	      0.35034925	     -1.21033331	      1.27797722	     -0.06886769	     -0.67323818	     -1.24010822	      0.31858887	      0.00203239	      0.76013359	      2.29121952	      0.43034063	      0.28537363	      1.22342907	      1.47310406	      0.00000000	      0.00000000	      0.01745329
      6.83333300	      2.25795266	     -0.06744095	     -0.35697828	      3.41918024	      1.03531442	     -0.16805653	      0.03194205	      0.01865224	      0.06210414	      0.31646214	      0.97454439	      0.07082867	      0.36353370	     -1.24498726	      1.24554985	     -0.05900137	     -0.68251870	     -1.24056518	      0.32186940	     -0.00552041	      0.76105895	      2.27059587	      0.44059735	      0.29510960	      1.22529710	      1.45588290	      0.00000000	      0.00000000	      0.01745329
      6.86666700	      2.25692618	     -0.06267091	     -0.34605987	      3.42007623	      1.03255541	     -0.17228130	      0.03462921	      0.00434909	      0.06464265	      0.30976464	      0.96874068	      0.06937209	      0.36457304	     -1.26484128	      1.22343423	     -0.05745970	     -0.68818403	     -1.23630757	      0.31857452	     -0.02662521	      0.76449189	      2.24460960	      0.44268803	      0.30634044	      1.22529137	      1.44688422	      0.00000000	      0.00000000	      0.01745329
      6.90000000	      2.25616714	     -0.06028421	     -0.33869375	      3.42153019	      1.03200400	     -0.17234016	      0.03851461	     -0.00875508	      0.06231299	      0.31324617	      0.96479968	      0.06142469	      0.36055607	     -1.27104976	      1.20396321	     -0.05461474	     -0.68212495	     -1.22569867	      0.31067767	     -0.02901412	      0.76186583	      2.19987434	      0.45113187	      0.31072410	      1.24013542	      1.42730102	      0.00000000	      0.00000000	      0.01745329
      6.93333300	      2.26414846	     -0.06030351	     -0.33080651	      3.42296561	      1.03276362	     -0.17470914	      0.04444814	     -0.02037947	      0.06095181	      0.31270713	      0.95129176	      0.05871513	      0.35281689	     -1.26641055	      1.19622941	     -0.05994869	     -0.67874900	     -1.21470639	      0.30792048	     -0.03836950	      0.76266552	      2.17346432	      0.45006654	      0.30904778	      1.25228642	      1.41555224	      0.00000000	      0.00000000	      0.01745329
      6.96666700	      2.27242068	     -0.06162507	     -0.32676258	      3.42333008	      1.03480966	     -0.17757015	      0.05276961	     -0.02519132	      0.06818330	      0.30927645	      0.93559469	      0.05821002	      0.33688363	     -1.26318160	      1.18627034	     -0.06399832	     -0.67587589	     -1.19996407	      0.30331212	     -0.05019576	      0.76608797	      2.14909191	      0.44678413	      0.29605817	      1.26220301	      1.41802840	      0.00000000	      0.00000000	      0.01745329
      7.00000000	      2.28289673	     -0.06663706	     -0.32461984	      3.42446352	      1.03791803	     -0.18061691	      0.06453845	     -0.03610989	      0.07875081	      0.30773482	      0.91494736	      0.05531675	      0.32096208	     -1.24422987	      1.17567981	     -0.06671226	     -0.67585690	     -1.17446102	      0.28606242	     -0.06555651	      0.78306609	      2.12468008	      0.44331521	      0.28900634	      1.26953543	      1.41976940	      0.00000000	      0.00000000	      0.01745329
      7.03333300	      2.28155718	     -0.06933408	     -0.32181274	      3.42685029	      1.04112095	     -0.17993961	      0.06822650	     -0.03897758	      0.07962328	      0.30038053	      0.90344946	      0.06727812	      0.30957685	     -1.22390476	      1.16737107	     -0.06731635	     -0.67317868	     -1.15491658	      0.26382192	     -0.07540754	      0.80017043	      2.11799346	      0.44113425	      0.29391502	      1.25898899	      1.41669422	      0.00000000	      0.00000000	      0.01745329
      7.06666700	      2.28418605	     -0.07034014	     -0.31414106	      3.42785288	      1.04361859	     -0.18006238	      0.07149388	     -0.04100711	      0.07978262	      0.28254960	      0.88635625	      0.07017048	      0.30649691	     -1.20805006	      1.15575531	     -0.07333997	     -0.67121642	     -1.14203244	      0.25232342	     -0.08637630	      0.79328255	      2.12667633	      0.45673261	      0.28987721	      1.25902909	      1.41104360	      0.00000000	      0.00000000	      0.01745329
      7.10000000	      2.28802989	     -0.07128317	     -0.30843962	      3.42829814	      1.04593649	     -0.18113197	      0.07235716	     -0.04319461	      0.08464830	      0.27092299	      0.86859094	      0.07166767	      0.30444074	     -1.19787384	      1.14490429	     -0.07592847	     -0.67165883	     -1.13382973	      0.23172183	     -0.09191976	      0.78610072	      2.13882244	      0.46575446	      0.28278619	      1.25809547	      1.40434844	      0.00000000	      0.00000000	      0.01745329
      7.13333300	      2.29063489	     -0.07023061	     -0.30131894	      3.42815881	      1.04868402	     -0.18055625	      0.07455328	     -0.04588636	      0.08616187	      0.25512064	      0.84743809	      0.07319765	      0.30080611	     -1.17183920	      1.12809617	     -0.08474430	     -0.66845851	     -1.11353224	      0.22758462	     -0.08178445	      0.81924752	      2.13753977	      0.47133804	      0.26483634	      1.23705003	      1.40392522	      0.00000000	      0.00000000	      0.01745329
      7.16666700	      2.28785286	     -0.07057290	     -0.29825705	      3.42930930	      1.05010453	     -0.17897987	      0.07279986	     -0.04719535	      0.08512414	      0.24831120	      0.84491208	      0.07584040	      0.30169227	     -1.17088741	      1.12583943	     -0.08443166	     -0.66935880	     -1.11269655	      0.22261042	     -0.07554196	      0.82170551	      2.13795978	      0.47768025	      0.24273448	      1.24324808	      1.40583711	      0.00000000	      0.00000000	      0.01745329
      7.20000000	      2.28542197	     -0.06883525	     -0.29515825	      3.42981060	      1.05139876	     -0.17926982	      0.07167973	     -0.05291645	      0.08167784	      0.24710380	      0.83683516	      0.07818882	      0.30316675	     -1.15769772	      1.12085555	     -0.09223987	     -0.66949937	     -1.10050075	      0.19966874	     -0.05009016	      0.85734986	      2.13564437	      0.49329064	      0.23357930	      1.21414546	      1.39216518	      0.00000000	      0.00000000	      0.01745329
      7.23333300	      2.28702879	     -0.06735500	     -0.29493074	      3.43019903	      1.05191303	     -0.18012525	      0.07013543	     -0.05273930	      0.08269822	      0.24812078	      0.83644076	      0.07872720	      0.30179197	     -1.15831015	      1.11957006	     -0.09261457	     -0.67032118	     -1.10093274	      0.20084081	     -0.04943331	      0.85799788	      2.13557188	      0.49377032	      0.23477769	      1.21289287	      1.39203443	      0.00000000	      0.00000000	      0.01745329
      7.26666700	      2.28700297	     -0.06731080	     -0.29478187	      3.43076901	      1.05217562	     -0.18003970	      0.07013583	     -0.05275224	      0.08274969	      0.24810284	      0.83642510	      0.07872866	      0.30177090	     -1.15833628	      1.11955865	     -0.09263810	     -0.67028835	     -1.10094479	      0.20085763	     -0.04941919	      0.85800347	      2.13555404	      0.49380426	      0.23468313	      1.21291251	      1.39201233	      0.00000000	      0.00000000	      0.01745329
      7.30000000	      2.28994808	     -0.06758472	     -0.28995034	      3.43125429	      1.05224655	     -0.18058650	      0.06565872	     -0.05012996	      0.08405192	      0.24140984	      0.83205886	      0.07763133	      0.29856272	     -1.16360478	      1.11435570	     -0.09087455	     -0.66875052	     -1.10124285	      0.19076208	     -0.04890751	      0.85118612	      2.12751811	      0.50100045	      0.21188047	      1.22382430	      1.38537215	      0.00000000	      0.00000000	      0.01745329
      7.33333300	      2.29236937	     -0.06916340	     -0.28566877	      3.43220731	      1.05274808	     -0.18175171	      0.06141118	     -0.04945852	      0.08718497	      0.23340803	      0.82544935	      0.08068812	      0.29358677	     -1.16714384	      1.10846665	     -0.08789643	     -0.66907827	     -1.09784802	      0.17446420	     -0.06434624	      0.84728142	      2.11865713	      0.50074349	      0.20082003	      1.22946370	      1.37847977	      0.00000000	      0.00000000	      0.01745329
      7.36666700	      2.29572208	     -0.06938436	     -0.28367417	      3.43355980	      1.05364889	     -0.18081619	      0.06169044	     -0.04373866	      0.08522382	      0.22873867	      0.82484869	      0.08110549	      0.29160026	     -1.16782356	      1.10870665	     -0.08790832	     -0.66485445	     -1.09495586	      0.16952632	     -0.06856637	      0.84729010	      2.11524330	      0.49989223	      0.19789599	      1.22765746	      1.37739594	      0.00000000	      0.00000000	      0.01745329
      7.40000000	      2.30743449	     -0.06641059	     -0.27445789	      3.43496550	      1.05476382	     -0.18242528	      0.04888039	     -0.02998566	      0.09216741	      0.21159035	      0.81026156	      0.07292153	      0.28562681	     -1.17374620	      1.08823314	     -0.08262414	     -0.65458913	     -1.08005937	      0.14779444	     -0.08242799	      0.86758785	      2.10557479	      0.50209701	      0.18702338	      1.20625428	      1.37299050	      0.00000000	      0.00000000	      0.01745329
      7.43333300	      2.32039049	     -0.06489870	     -0.27070850	      3.43767213	      1.05601823	     -0.18400840	      0.04380294	     -0.01752627	      0.09241530	      0.21005285	      0.80683679	      0.07426994	      0.28012510	     -1.17756709	      1.09062327	     -0.08309911	     -0.64976121	     -1.07633265	      0.14225404	     -0.08421906	      0.86521479	      2.10449739	      0.50595845	      0.18926516	      1.20329431	      1.37588828	      0.00000000	      0.00000000	      0.01745329
      7.46666700	      2.34778185	     -0.06535595	     -0.26428417	      3.43817548	      1.05824380	     -0.18863857	      0.04305656	      0.00334596	      0.09687940	      0.19489343	      0.79403900	      0.07185829	      0.27464749	     -1.18396268	      1.07108227	     -0.08042629	     -0.64321121	     -1.05237949	      0.13451995	     -0.08482263	      0.87251565	      2.11852318	      0.48767592	      0.16481595	      1.23119155	      1.44140469	      0.00000000	      0.00000000	      0.01745329
      7.50000000	      2.37199935	     -0.07118785	     -0.26870825	      3.43958229	      1.06177461	     -0.18952475	      0.05282948	      0.03005659	      0.09502168	      0.20779349	      0.78843454	      0.08444514	      0.26763409	     -1.16493067	      1.07121901	     -0.06942018	     -0.63227438	     -1.03590525	      0.13112704	     -0.06615417	      0.89913504	      2.12954302	      0.42008695	      0.17244367	      1.30535860	      1.56649319	      0.00000000	      0.00000000	      0.01745329
      7.53333300	      2.41457514	     -0.08084666	     -0.26405096	      3.43592755	      1.06430879	     -0.18876054	      0.05909249	      0.09582913	      0.09740142	      0.19868831	      0.76724588	      0.11068882	      0.26632174	     -1.15626044	      1.06119867	     -0.04935056	     -0.61663036	     -1.02569506	      0.16510906	     -0.09293871	      0.94603091	      2.14761255	      0.29823702	      0.23524919	      1.26987902	      1.74193963	      0.00000000	      0.00000000	      0.01745329
      7.56666700	      2.46657449	     -0.07034715	     -0.26678993	      3.43127459	      1.06614576	     -0.18549726	      0.04452284	      0.14774164	      0.09566757	      0.19681523	      0.75727433	      0.12219094	      0.28313884	     -1.15837666	      1.05305828	     -0.02831622	     -0.57190944	     -1.01169671	      0.17442043	     -0.13548358	      0.92265023	      2.22062047	      0.13440687	      0.32837139	      0.88475686	      1.81642319	      0.00000000	      0.00000000	      0.01745329
      7.60000000	      2.49353975	     -0.07334822	     -0.26394537	      3.42770416	      1.06719576	     -0.18724789	      0.03789588	      0.19944961	      0.09515578	      0.19757432	      0.73720314	      0.15581876	      0.29242725	     -1.14535379	      1.04957498	     -0.01937535	     -0.55810043	     -1.01152164	      0.15003259	     -0.17504329	      0.85847557	      2.30099394	      0.04275143	      0.40253148	      0.76948961	      1.81388726	      0.00000000	      0.00000000	      0.01745329
      7.63333300	      2.51620865	     -0.06397583	     -0.24487192	      3.42707329	      1.06711858	     -0.18709885	      0.04473814	      0.17696424	      0.06801635	      0.17472456	      0.71728506	      0.17738549	      0.31783494	     -1.15331006	      1.03025544	     -0.02173305	     -0.53467844	     -1.00075154	      0.14962085	     -0.11089069	      0.62674428	      2.36110746	     -0.04265583	      0.40353131	      0.64483390	      1.95612222	      0.00000000	      0.00000000	      0.01745329
      7.66666700	      2.52756979	     -0.06749625	     -0.23612371	      3.42607442	      1.06776507	     -0.19070743	      0.04830949	      0.21229316	      0.06666060	      0.15952318	      0.68763239	      0.18767991	      0.31368060	     -1.13542352	      1.01186710	     -0.00447570	     -0.52538174	     -0.99714758	      0.15431093	     -0.11549072	      0.32502814	      2.43883528	     -0.08198907	      0.38486149	      0.53380193	      2.02208477	      0.00000000	      0.00000000	      0.01745329
      7.70000000	      2.54805710	     -0.06437429	     -0.23667228	      3.42736527	      1.06778453	     -0.19611621	      0.02633331	      0.28812730	      0.06717729	      0.15307064	      0.67208113	      0.20681165	      0.31687145	     -1.12009198	      1.00418843	      0.00990138	     -0.51474938	     -0.98350004	      0.13784005	     -0.13125186	      0.24182058	      2.48669191	     -0.06887222	      0.40213316	      0.47896864	      2.05820791	      0.00000000	      0.00000000	      0.01745329
      7.73333300	      2.53292493	     -0.05058512	     -0.23693431	      3.42642365	      1.06813968	     -0.19564575	     -0.00028481	      0.34176763	      0.07688691	      0.16023586	      0.67444833	      0.19093869	      0.33029879	     -1.13413185	      0.99408707	     -0.01094405	     -0.50063490	     -0.97598812	      0.16061626	     -0.11316713	     -0.03229579	      2.49290172	     -0.08492135	      0.34420175	      0.33902408	      2.09235512	      0.00000000	      0.00000000	      0.01745329
      7.76666700	      2.55502866	     -0.05449888	     -0.23132163	      3.42964392	      1.06858601	     -0.20236014	     -0.03227946	      0.42054677	      0.08401566	      0.18009658	      0.66221406	      0.21626782	      0.32887684	     -1.10559065	      0.97736788	      0.01112331	     -0.50456559	     -0.96294066	      0.11273281	     -0.08470272	     -0.09714076	      2.41221486	     -0.11443327	      0.34446899	      0.25922567	      2.05413934	      0.00000000	      0.00000000	      0.01745329
      7.80000000	      2.53914876	     -0.03267532	     -0.21361564	      3.42875482	      1.06890322	     -0.20621756	     -0.05754432	      0.42115160	      0.10064039	      0.14495953	      0.64933501	      0.17023362	      0.33240023	     -1.12106880	      0.93741481	     -0.02525432	     -0.49695174	     -0.93870617	      0.11610579	      0.00848711	     -0.27783692	      2.31496849	     -0.16118154	      0.28558205	      0.10556565	      2.08099841	      0.00000000	      0.00000000	      0.01745329
      7.83333300	      2.54719840	     -0.02810854	     -0.20428902	      3.42919036	      1.06910493	     -0.20851674	     -0.09208653	      0.48489363	      0.11821888	      0.13181500	      0.63840222	      0.17866187	      0.34908243	     -1.10703726	      0.91645569	     -0.01348931	     -0.48156430	     -0.93902662	      0.11657744	      0.03776983	     -0.45109047	      2.27945407	     -0.15258070	      0.27538718	      0.05687001	      2.09421811	      0.00000000	      0.00000000	      0.01745329
      7.86666700	      2.56305458	     -0.02480430	     -0.19750508	      3.42764172	      1.06950437	     -0.20578209	     -0.11830409	      0.51186864	      0.13304470	      0.13103845	      0.62964120	      0.16852566	      0.35279628	     -1.10074507	      0.90862350	     -0.00788502	     -0.46477821	     -0.94418536	      0.11796224	      0.11133911	     -0.70470708	      2.20023208	     -0.15168615	      0.25293824	     -0.02082769	      2.11743812	      0.00000000	      0.00000000	      0.01745329
      7.90000000	      2.55793919	     -0.00784727	     -0.21097367	      3.42728106	      1.07031555	     -0.20542945	     -0.13605149	      0.46809436	      0.14859080	      0.12250523	      0.64763153	      0.14700202	      0.35815280	     -1.12113295	      0.92129023	     -0.02314294	     -0.45676987	     -0.93355713	      0.07383800	      0.24124517	     -0.99150678	      2.08717276	     -0.16508986	      0.19549782	     -0.19672812	      2.14796040	      0.00000000	      0.00000000	      0.01745329
      7.93333300	      2.54129371	      0.00992684	     -0.23243103	      3.42604181	      1.07253611	     -0.20745381	     -0.15990318	      0.44353559	      0.17601187	      0.11916504	      0.67373187	      0.12817429	      0.36614584	     -1.12666780	      0.92911157	     -0.03031473	     -0.44446175	     -0.92389685	     -0.01298464	      0.28443027	     -1.13197139	      1.93335228	     -0.13759889	      0.14114375	     -0.39095516	      2.15113423	      0.00000000	      0.00000000	      0.01745329
      7.96666700	      2.52658885	      0.01564572	     -0.24306311	      3.42462633	      1.07400716	     -0.20793245	     -0.17967255	      0.45959129	      0.18530279	      0.12565961	      0.68369686	      0.13985107	      0.37570219	     -1.11480373	      0.93991530	     -0.02460685	     -0.43701024	     -0.93617371	     -0.03585670	      0.28128201	     -1.17779787	      1.85286544	     -0.11490690	      0.11822549	     -0.48220030	      2.13545183	      0.00000000	      0.00000000	      0.01745329
      8.00000000	      2.52729077	      0.02558808	     -0.27054867	      3.42351259	      1.07594264	     -0.20792787	     -0.19850751	      0.41671905	      0.20036331	      0.14256225	      0.70865438	      0.12376153	      0.37659202	     -1.12217389	      0.96536008	     -0.04063849	     -0.43407309	     -0.92142171	     -0.05300877	      0.27749918	     -1.23748712	      1.77696226	     -0.12604532	      0.05650652	     -0.64495160	      2.13940175	      0.00000000	      0.00000000	      0.01745329
      8.03333300	      2.52970859	      0.02670484	     -0.27134189	      3.42028240	      1.07659155	     -0.20952748	     -0.20468667	      0.41777822	      0.20420101	      0.13637812	      0.70345298	      0.12775771	      0.37737815	     -1.12858466	      0.96689283	     -0.04247244	     -0.43196370	     -0.92831853	     -0.04600935	      0.26303042	     -1.23191010	      1.73606363	     -0.11399442	      0.03209270	     -0.67151905	      2.11487592	      0.00000000	      0.00000000	      0.01745329
      8.06666700	      2.53036347	      0.02580908	     -0.27847715	      3.42126273	      1.07716372	     -0.21067612	     -0.20592165	      0.40088660	      0.20482727	      0.14473236	      0.70870761	      0.12992990	      0.37228096	     -1.12413737	      0.97760893	     -0.03696376	     -0.43434289	     -0.92845207	     -0.07727473	      0.24452798	     -1.23194853	      1.67292605	     -0.10973140	      0.00639828	     -0.70332009	      2.09572226	      0.00000000	      0.00000000	      0.01745329
      8.10000000	      2.52912658	      0.02554850	     -0.27927179	      3.42182893	      1.07699477	     -0.21075558	     -0.20911153	      0.39895598	      0.20104485	      0.14100239	      0.70961801	      0.12983115	      0.37208079	     -1.12392853	      0.97950795	     -0.03570886	     -0.43571537	     -0.92772280	     -0.07655109	      0.24235129	     -1.23341288	      1.67204699	     -0.10853318	      0.00340046	     -0.70358963	      2.09496530	      0.00000000	      0.00000000	      0.01745329
      8.13333300	      2.52995769	      0.02383086	     -0.28063390	      3.42057609	      1.07697822	     -0.21061018	     -0.21050345	      0.39896567	      0.19947839	      0.14016381	      0.71010708	      0.12962387	      0.37204022	     -1.12381286	      0.97970860	     -0.03584131	     -0.43562184	     -0.92782103	     -0.07678736	      0.24265513	     -1.23366517	      1.67169928	     -0.10809331	      0.00248731	     -0.70377523	      2.09479890	      0.00000000	      0.00000000	      0.01745329
      8.16666700	      2.53762908	      0.02070658	     -0.28542017	      3.41851995	      1.07718264	     -0.20887848	     -0.21402162	      0.40017854	      0.19068945	      0.14683523	      0.71596462	      0.12752527	      0.36796712	     -1.12110850	      0.98996224	     -0.03548398	     -0.43246611	     -0.92624186	     -0.08380493	      0.26204319	     -1.22804835	      1.66618167	     -0.10036065	      0.00349785	     -0.70143691	      2.09832243	      0.00000000	      0.00000000	      0.01745329
      8.20000000	      2.53841866	      0.01594978	     -0.28887894	      3.41424836	      1.07783819	     -0.20748783	     -0.21474654	      0.40021795	      0.18860151	      0.14652778	      0.71562133	      0.12692261	      0.36954263	     -1.12077672	      0.98989917	     -0.03598912	     -0.43195004	     -0.92678407	     -0.08509238	      0.26188657	     -1.22900514	      1.66610020	     -0.10049382	      0.00489891	     -0.70137719	      2.09865042	      0.00000000	      0.00000000	      0.01745329
      8.23333300	      2.54330991	      0.01280191	     -0.29809794	      3.40914706	      1.07864925	     -0.20225784	     -0.21982497	      0.40774007	      0.17665960	      0.16601901	      0.71351478	      0.14845598	      0.38873691	     -1.09558177	      1.01247458	     -0.03888573	     -0.42339366	     -0.94486460	     -0.10457430	      0.26385173	     -1.28001368	      1.66675670	     -0.09972159	      0.03959639	     -0.69531221	      2.08875161	      0.00000000	      0.00000000	      0.01745329
      8.26666700	      2.54034083	      0.00894248	     -0.30778118	      3.40197520	      1.08022847	     -0.19312012	     -0.21194442	      0.40440283	      0.16934298	      0.17062746	      0.71973087	      0.14754492	      0.39912942	     -1.07996576	      1.01912506	     -0.03986989	     -0.41360790	     -0.94876657	     -0.09824400	      0.27384421	     -1.27632586	      1.66941830	     -0.11202475	      0.03616492	     -0.69513470	      2.07740200	      0.00000000	      0.00000000	      0.01745329
      8.30000000	      2.54189327	      0.00308053	     -0.31478634	      3.39427967	      1.08203714	     -0.18246507	     -0.20904329	      0.39865827	      0.16655626	      0.18025456	      0.71515884	      0.14932085	      0.40617013	     -1.05819958	      1.02885899	     -0.03998724	     -0.40146684	     -0.95961567	     -0.08622668	      0.29338741	     -1.25044412	      1.66507682	     -0.12339078	      0.02610508	     -0.69675969	      2.07336688	      0.00000000	      0.00000000	      0.01745329
      8.33333300	      2.56124105	     -0.00275873	     -0.31490194	      3.38366055	      1.08389490	     -0.17379882	     -0.19839687	      0.37589503	      0.16267503	      0.17867573	      0.68555077	      0.15945134	      0.41195173	     -1.02393851	      1.03837447	     -0.03422231	     -0.38222742	     -0.98891312	     -0.06922586	      0.28780619	     -1.19656069	      1.67184325	     -0.12686373	      0.01062467	     -0.68569561	      2.09885632	      0.00000000	      0.00000000	      0.01745329
      8.36666700	      2.56597952	     -0.01208777	     -0.31888560	      3.37216134	      1.08665838	     -0.16528193	     -0.19191462	      0.37897774	      0.16148063	      0.18185468	      0.68111852	      0.16153366	      0.41566113	     -1.01596866	      1.03965167	     -0.03146805	     -0.37064415	     -0.99437590	     -0.05533360	      0.28369278	     -1.19300005	      1.66587695	     -0.13383030	      0.01284465	     -0.68358870	      2.10795519	      0.00000000	      0.00000000	      0.01745329
      8.40000000	      2.58564712	     -0.01767559	     -0.32455161	      3.35518759	      1.08992671	     -0.15765084	     -0.18605342	      0.37507446	      0.16675057	      0.18885220	      0.65197965	      0.16228069	      0.41458362	     -0.97517678	      1.04220544	     -0.01671092	     -0.34462339	     -1.02073203	     -0.08117343	      0.26189628	     -1.21634365	      1.65119099	     -0.15949937	      0.00901290	     -0.65017372	      2.11696496	      0.00000000	      0.00000000	      0.01745329
      8.43333300	      2.61259575	     -0.02577345	     -0.33021608	      3.33582922	      1.09432431	     -0.14623569	     -0.17970069	      0.37025367	      0.17640933	      0.19961601	      0.61737474	      0.16636681	      0.41845697	     -0.93134047	      1.04301201	      0.00197510	     -0.30607195	     -1.03059767	     -0.08382689	      0.23988205	     -1.25995338	      1.64499967	     -0.17921917	     -0.00202293	     -0.61131224	      2.12116937	      0.00000000	      0.00000000	      0.01745329
      8.46666700	      2.63212743	     -0.03245901	     -0.32763942	      3.31458073	      1.09878089	     -0.13204907	     -0.16879741	      0.35810956	      0.18405668	      0.19236533	      0.59290843	      0.16025976	      0.42507733	     -0.91294403	      1.02927976	      0.00993620	     -0.27157342	     -1.03954643	     -0.05880100	      0.21242934	     -1.24024929	      1.65909377	     -0.16926302	     -0.01311576	     -0.61178280	      2.14185684	      0.00000000	      0.00000000	      0.01745329
      8.50000000	      2.65209081	     -0.03268427	     -0.33045312	      3.29473022	      1.10400292	     -0.11657621	     -0.15769721	      0.35237703	      0.18785446	      0.18860476	      0.58020535	      0.13648572	      0.42770434	     -0.89912517	      1.02061778	      0.01402585	     -0.23189172	     -1.03970568	     -0.04197195	      0.19421136	     -1.21678239	      1.66290452	     -0.14795958	     -0.02021277	     -0.62634930	      2.15939699	      0.00000000	      0.00000000	      0.01745329
      8.53333300	      2.67660091	     -0.03151100	     -0.33076642	      3.27417986	      1.10944802	     -0.10835251	     -0.15106078	      0.33780087	      0.19695624	      0.19001963	      0.55850345	      0.10250383	      0.41806256	     -0.89353153	      0.99632629	      0.03547332	     -0.19259623	     -1.02965200	     -0.04608666	      0.17148770	     -1.20045231	      1.66685751	     -0.13477220	     -0.02373779	     -0.66047239	      2.15891402	      0.00000000	      0.00000000	      0.01745329
      8.56666700	      2.68643628	     -0.03938450	     -0.32612080	      3.25694646	      1.11443360	     -0.09380717	     -0.13455019	      0.32573167	      0.19447890	      0.19188624	      0.56121734	      0.08023769	      0.41623934	     -0.89144134	      0.97982397	      0.04734794	     -0.16263185	     -1.02659647	     -0.04519573	      0.17713111	     -1.19095247	      1.66281939	     -0.15409119	     -0.03676162	     -0.66768969	      2.15212929	      0.00000000	      0.00000000	      0.01745329
      8.60000000	      2.70662137	     -0.04621504	     -0.32006204	      3.24111015	      1.11880592	     -0.07556196	     -0.11577158	      0.31610397	      0.18803769	      0.18826492	      0.58216741	      0.04894037	      0.41395850	     -0.90646661	      0.96396515	      0.05090892	     -0.13636232	     -1.01698349	     -0.06236128	      0.17039038	     -1.19660019	      1.65541629	     -0.15109044	     -0.04180089	     -0.66345095	      2.16297512	      0.00000000	      0.00000000	      0.01745329
      8.63333300	      2.72346173	     -0.04971081	     -0.31555861	      3.22792475	      1.12335407	     -0.06722941	     -0.11247031	      0.30290212	      0.18153821	      0.20102738	      0.61167265	      0.03673385	      0.39604923	     -0.94297889	      0.94225796	      0.05310926	     -0.11961837	     -0.99952448	     -0.06317203	      0.16845008	     -1.24039770	      1.67056007	     -0.16742354	     -0.03513457	     -0.66265393	      2.16127899	      0.00000000	      0.00000000	      0.01745329
      8.66666700	      2.73276224	     -0.05421315	     -0.31158170	      3.21701787	      1.12696087	     -0.05844818	     -0.09933414	      0.29031886	      0.16521097	      0.21036842	      0.65178848	      0.03470670	      0.38035560	     -0.97702249	      0.92614205	      0.05019722	     -0.10825040	     -0.98911372	     -0.08772255	      0.17828866	     -1.26407177	      1.66285263	     -0.17784233	     -0.03210988	     -0.65033132	      2.15478138	      0.00000000	      0.00000000	      0.01745329
      8.70000000	      2.75714504	     -0.05787136	     -0.30275295	      3.20683434	      1.12954485	     -0.05417220	     -0.08465898	      0.27490173	      0.14351286	      0.22341984	      0.70544743	      0.02656286	      0.34930673	     -1.02918499	      0.90637938	      0.05036435	     -0.08937552	     -0.97959668	     -0.13380968	      0.18295896	     -1.31119350	      1.63344264	     -0.18840164	     -0.02042107	     -0.62879947	      2.13818233	      0.00000000	      0.00000000	      0.01745329
      8.73333300	      2.76247835	     -0.05477130	     -0.29554559	      3.19887660	      1.13163396	     -0.04649764	     -0.07696985	      0.26797668	      0.12267457	      0.22642701	      0.75829621	      0.02589852	      0.32645228	     -1.06384865	      0.88321419	      0.05697156	     -0.06374934	     -0.96782291	     -0.13776981	      0.19505399	     -1.32730694	      1.63545022	     -0.20554865	     -0.02704318	     -0.63302025	      2.13446114	      0.00000000	      0.00000000	      0.01745329
      8.76666700	      2.76469415	     -0.05100516	     -0.28415788	      3.19125874	      1.13286128	     -0.04509865	     -0.08377917	      0.25920700	      0.10404013	      0.23215557	      0.81265868	      0.04019809	      0.29563773	     -1.10773348	      0.85331898	      0.07369951	     -0.03507099	     -0.95615257	     -0.14258468	      0.19307878	     -1.34686451	      1.64233046	     -0.22330640	     -0.02871307	     -0.64468049	      2.14510276	      0.00000000	      0.00000000	      0.01745329
      8.80000000	      2.77254324	     -0.04700214	     -0.27857691	      3.18559362	      1.13411037	     -0.04078269	     -0.08579117	      0.24520862	      0.08732395	      0.23736789	      0.85376118	      0.04493038	      0.26352791	     -1.12362674	      0.83518943	      0.08385466	     -0.00878847	     -0.94399439	     -0.13400580	      0.20496097	     -1.33508338	      1.64093449	     -0.22948235	     -0.03411003	     -0.65575706	      2.15126558	      0.00000000	      0.00000000	      0.01745329
      8.83333300	      2.78370829	     -0.04067829	     -0.27124761	      3.17967458	      1.13414268	     -0.03499613	     -0.08101462	      0.22637835	      0.06690873	      0.23798541	      0.89464431	      0.03946754	      0.23336011	     -1.14796309	      0.81602554	      0.10314248	      0.02282513	     -0.92988912	     -0.13261913	      0.21767757	     -1.30574510	      1.63203892	     -0.23544540	     -0.04644622	     -0.67239887	      2.14841839	      0.00000000	      0.00000000	      0.01745329
      8.86666700	      2.78923160	     -0.03269624	     -0.26154656	      3.17305839	      1.13398619	     -0.02929811	     -0.08146095	      0.20651764	      0.05094996	      0.23679088	      0.92537445	      0.03508051	      0.20331667	     -1.15925835	      0.80147015	      0.11924734	      0.05682956	     -0.92339173	     -0.10308681	      0.23654002	     -1.26484834	      1.62629945	     -0.23334045	     -0.06151453	     -0.68634211	      2.15269419	      0.00000000	      0.00000000	      0.01745329
      8.90000000	      2.80582838	     -0.02535418	     -0.25094011	      3.16746229	      1.13358683	     -0.02483449	     -0.08206996	      0.18577958	      0.02699267	      0.23929389	      0.95115469	      0.01693112	      0.18052755	     -1.15804321	      0.79120137	      0.15444490	      0.09723369	     -0.90710237	     -0.08176919	      0.23750979	     -1.25829680	      1.64377223	     -0.22305730	     -0.05458954	     -0.71011408	      2.15049236	      0.00000000	      0.00000000	      0.01745329
      8.93333300	      2.80676296	     -0.02070071	     -0.24197093	      3.16056460	      1.13273944	     -0.01907736	     -0.08613734	      0.17491090	      0.01999353	      0.23388759	      0.97329201	      0.02675534	      0.16127153	     -1.14907275	      0.77861402	      0.15375136	      0.11135407	     -0.91140258	     -0.07637035	      0.23258910	     -1.25937857	      1.64411264	     -0.22342029	     -0.05356514	     -0.71013510	      2.14627082	      0.00000000	      0.00000000	      0.01745329
      8.96666700	      2.80787803	     -0.01272923	     -0.23223833	      3.15590108	      1.13231512	     -0.01218589	     -0.08712634	      0.16028379	      0.00063176	      0.22845690	      0.98970747	      0.05535911	      0.15565603	     -1.12675312	      0.76687450	      0.15712121	      0.12785841	     -0.89965150	     -0.06959814	      0.24032732	     -1.24978959	      1.65386655	     -0.23720239	     -0.04938860	     -0.72118756	      2.11656521	      0.00000000	      0.00000000	      0.01745329
      9.00000000	      2.81187382	     -0.00714536	     -0.22686661	      3.15014923	      1.13128290	     -0.00924029	     -0.08899333	      0.15323491	     -0.00417920	      0.22491073	      1.00509355	      0.06449522	      0.13808782	     -1.11768426	      0.75758694	      0.15289777	      0.14112188	     -0.90116858	     -0.06934986	      0.23771709	     -1.24972179	      1.65316296	     -0.23218599	     -0.04756728	     -0.71998925	      2.11419757	      0.00000000	      0.00000000	      0.01745329
      9.03333300	      2.82718530	      0.00243299	     -0.22029129	      3.14546704	      1.13058992	     -0.00633409	     -0.08715525	      0.14307605	     -0.01616353	      0.22079173	      1.01381217	      0.07786233	      0.12881480	     -1.09059008	      0.75101056	      0.14443635	      0.16020215	     -0.89318657	     -0.09573323	      0.23861039	     -1.24856799	      1.64219228	     -0.21080082	     -0.03810344	     -0.72401064	      2.10463689	      0.00000000	      0.00000000	      0.01745329
      9.06666700	      2.85112675	      0.01006998	     -0.20702188	      3.13822379	      1.12902513	     -0.00552797	     -0.08633745	      0.13181501	     -0.02629369	      0.21323927	      1.02530048	      0.09035078	      0.11694971	     -1.08108135	      0.73888813	      0.14473390	      0.18461963	     -0.88975714	     -0.12486959	      0.22500230	     -1.27695569	      1.62672026	     -0.20129059	     -0.02111558	     -0.72024888	      2.09761260	      0.00000000	      0.00000000	      0.01745329
      9.10000000	      2.92362708	      0.05993837	     -0.17606984	      3.13197009	      1.12871808	      0.00379254	     -0.11459024	      0.04791781	     -0.07238465	      0.19076069	      1.02236152	      0.11494862	      0.17857002	     -1.08191660	      0.71656672	      0.16215504	      0.27547547	     -0.81946914	     -0.11818686	      0.26029972	     -1.31096139	      1.61902804	     -0.19858678	      0.00007629	     -0.73501943	      2.09355053	      0.00000000	      0.00000000	      0.01745329
      9.13333300	      2.93356486	      0.06819623	     -0.18281663	      3.13353116	      1.12887710	      0.01136539	     -0.11165890	      0.05069576	     -0.09151162	      0.19965892	      1.03400234	      0.14686157	      0.15426549	     -1.07721142	      0.74179811	      0.13716964	      0.30332151	     -0.77018295	     -0.10078190	      0.27995410	     -1.30885103	      1.62372475	     -0.19179461	      0.00722521	     -0.73727994	      2.09669788	      0.00000000	      0.00000000	      0.01745329
      9.16666700	      2.93384824	      0.08222938	     -0.19023637	      3.13063068	      1.12983050	      0.01751621	     -0.12343999	      0.05762029	     -0.09291263	      0.20533225	      1.04072202	      0.19640143	      0.14735481	     -1.07149050	      0.73704191	      0.12060384	      0.32615147	     -0.69812717	     -0.09851305	      0.25752747	     -1.31418708	      1.64017348	     -0.19304620	      0.01298339	     -0.73676537	      2.08778634	      0.00000000	      0.00000000	      0.01745329
      9.20000000	      2.94054996	      0.09099854	     -0.18486121	      3.12254991	      1.12935010	      0.01723585	     -0.14027390	      0.05255779	     -0.09099121	      0.20717508	      1.04824744	      0.21007962	      0.11598003	     -1.06631980	      0.72926865	      0.12832274	      0.33948583	     -0.70859886	     -0.09529242	      0.25706940	     -1.31054305	      1.64280194	     -0.19408699	      0.01167086	     -0.73348626	      2.08757297	      0.00000000	      0.00000000	      0.01745329
      9.23333300	      2.95392784	      0.09378131	     -0.16021344	      3.10909919	      1.12786132	      0.01123455	     -0.15927529	      0.05599347	     -0.10509862	      0.21501353	      1.03041229	      0.18152661	      0.07057999	     -0.99432512	      0.76776954	      0.27767164	      0.36772025	     -0.82731774	     -0.11233154	      0.26048803	     -1.27689515	      1.62710733	     -0.21507433	      0.00766249	     -0.71992102	      2.10317086	      0.00000000	      0.00000000	      0.01745329
      9.26666700	      2.97180129	      0.09927353	     -0.14498773	      3.09522887	      1.12712836	      0.01315995	     -0.16088496	      0.04364850	     -0.10130568	      0.22576887	      1.02652561	      0.21595970	      0.05924537	     -0.99420091	      0.76398438	      0.32927545	      0.38727624	     -0.80485075	     -0.10497946	      0.25045268	     -1.24247607	      1.62470125	     -0.20053326	     -0.01094996	     -0.73084241	      2.08617516	      0.00000000	      0.00000000	      0.01745329
      9.30000000	      2.98217912	      0.10418971	     -0.14015497	      3.08749555	      1.12612476	      0.01561507	     -0.17150219	      0.03041042	     -0.09932683	      0.23490739	      1.02306578	      0.24717052	      0.04223711	     -0.98127544	      0.76769502	      0.30851688	      0.40337820	     -0.78710111	     -0.07750887	      0.26401874	     -1.20955299	      1.62728624	     -0.20447563	     -0.02324956	     -0.73611174	      2.09276344	      0.00000000	      0.00000000	      0.01745329
      9.33333300	      2.99200248	      0.09272830	     -0.14228323	      3.08134352	      1.12540896	      0.01297162	     -0.16589980	      0.02443890	     -0.09130085	      0.23581432	      1.01477274	      0.28246268	      0.04385472	     -1.01169949	      0.74483952	      0.27717664	      0.40046586	     -0.80019150	     -0.07070922	      0.24948605	     -1.19804152	      1.63762836	     -0.20430743	     -0.04045445	     -0.73424841	      2.11224777	      0.00000000	      0.00000000	      0.01745329
      9.36666700	      2.98261172	      0.09360809	     -0.15809185	      3.08233407	      1.12501214	      0.01805315	     -0.16667386	      0.03171559	     -0.09726059	      0.24543204	      1.01295521	      0.33140186	      0.03478710	     -1.02012724	      0.73556681	      0.24367175	      0.38073186	     -0.85123539	     -0.08379277	      0.26143374	     -1.18458494	      1.63059670	     -0.20344400	     -0.05339957	     -0.73180133	      2.13251989	      0.00000000	      0.00000000	      0.01745329
      9.40000000	      2.99172721	      0.10276163	     -0.16965924	      3.07928027	      1.12510218	      0.02316616	     -0.17694579	      0.03217485	     -0.09424986	      0.24721241	      1.00998137	      0.33954440	      0.01969440	     -1.01744896	      0.71941063	      0.24431664	      0.37934143	     -0.86390523	     -0.08203243	      0.26003952	     -1.18950832	      1.63208307	     -0.20153527	     -0.05295298	     -0.73272700	      2.13197690	      0.00000000	      0.00000000	      0.01745329
      9.43333300	      3.00022514	      0.09396552	     -0.17343571	      3.07407207	      1.12458763	      0.02468349	     -0.16621956	      0.03549524	     -0.09734583	      0.23620521	      0.97869506	      0.36908042	     -0.00377191	     -0.99222249	      0.70106326	      0.20926047	      0.35700975	     -0.89261984	     -0.07904145	      0.26257135	     -1.19513135	      1.64204435	     -0.20846025	     -0.05141167	     -0.74621577	      2.13087859	      0.00000000	      0.00000000	      0.01745329
      9.46666700	      3.00945601	      0.09275154	     -0.17702543	      3.06757030	      1.12398466	      0.02683954	     -0.16866681	      0.03858726	     -0.09606063	      0.23567743	      0.97317251	      0.37131408	     -0.00927930	     -0.99524655	      0.69542118	      0.20624982	      0.35554595	     -0.89399820	     -0.06751928	      0.26351128	     -1.19368158	      1.64008256	     -0.20559572	     -0.05275105	     -0.74894033	      2.13149181	      0.00000000	      0.00000000	      0.01745329
      9.50000000	      3.01729649	      0.09326281	     -0.17946662	      3.05952000	      1.12304768	      0.03219808	     -0.16427232	      0.04908004	     -0.09514020	      0.22886238	      0.96293042	      0.38287367	     -0.01206281	     -0.98554764	      0.69087105	      0.19120338	      0.36441979	     -0.89873489	     -0.06574838	      0.25018959	     -1.20174372	      1.64728256	     -0.20163287	     -0.05214086	     -0.75318330	      2.12784251	      0.00000000	      0.00000000	      0.01745329
      9.53333300	      3.02915176	      0.09190003	     -0.18669485	      3.05281626	      1.12252300	      0.03371250	     -0.16504366	      0.05753621	     -0.09325372	      0.23092825	      0.95528421	      0.38411972	     -0.01383416	     -0.98793534	      0.69124802	      0.18767237	      0.36587868	     -0.89862716	     -0.06652453	      0.25246765	     -1.19992050	      1.64778901	     -0.20323503	     -0.05386934	     -0.75611871	      2.12670612	      0.00000000	      0.00000000	      0.01745329
      9.56666700	      3.03366575	      0.08990727	     -0.20102207	      3.04514369	      1.12290100	      0.03615147	     -0.16395923	      0.07136523	     -0.07628898	      0.24266805	      0.93699454	      0.39537134	     -0.01928235	     -0.95884955	      0.68690130	      0.16670804	      0.35483164	     -0.89972694	     -0.06865669	      0.23035479	     -1.19444366	      1.64489656	     -0.19218740	     -0.05165766	     -0.76842484	      2.10568305	      0.00000000	      0.00000000	      0.01745329
      9.60000000	      3.03127967	      0.08295904	     -0.21046410	      3.03704789	      1.12228010	      0.04295446	     -0.15163989	      0.07907653	     -0.06289916	      0.24846728	      0.92992749	      0.39997579	     -0.01918312	     -0.97035468	      0.67988761	      0.15727875	      0.34955305	     -0.89119819	     -0.06074637	      0.22977926	     -1.17630125	      1.64337656	     -0.18204035	     -0.07031179	     -0.76870500	      2.10357453	      0.00000000	      0.00000000	      0.01745329
      9.63333300	      3.04159819	      0.07735267	     -0.21750943	      3.02756996	      1.12145375	      0.04905449	     -0.14358168	      0.08023707	     -0.05132002	      0.25036695	      0.92113799	      0.39559442	     -0.01828537	     -0.97469013	      0.67059613	      0.14871009	      0.35205574	     -0.88616518	     -0.06022698	      0.22460111	     -1.17836763	      1.64523308	     -0.17105571	     -0.07924578	     -0.75358306	      2.11092215	      0.00000000	      0.00000000	      0.01745329
      9.66666700	      3.05577263	      0.07295683	     -0.22399743	      3.01723288	      1.12053385	      0.05262523	     -0.13620299	      0.07517192	     -0.03961694	      0.24230317	      0.90751734	      0.38867755	     -0.02422442	     -0.96439710	      0.65649722	      0.14374719	      0.35205279	     -0.87621243	     -0.06665215	      0.22204598	     -1.18391318	      1.64641868	     -0.18512741	     -0.10217545	     -0.72536736	      2.12492244	      0.00000000	      0.00000000	      0.01745329
      9.70000000	      3.06991562	      0.07302844	     -0.23288991	      3.00634481	      1.11981595	      0.05747986	     -0.13494507	      0.06883510	     -0.02768546	      0.23936134	      0.89284579	      0.38595667	     -0.03385550	     -0.95225608	      0.64291491	      0.14324981	      0.35222560	     -0.86503310	     -0.06644295	      0.23064563	     -1.19013449	      1.63716190	     -0.19298638	     -0.11763770	     -0.69657588	      2.14392658	      0.00000000	      0.00000000	      0.01745329
      9.73333300	      3.07747360	      0.07177923	     -0.24072793	      2.99504793	      1.11926868	      0.06543525	     -0.13054339	      0.06448830	     -0.01838698	      0.23352071	      0.88209766	      0.38194203	     -0.03479517	     -0.93979804	      0.62954570	      0.13842598	      0.35357825	     -0.85800242	     -0.07630218	      0.21934500	     -1.19228832	      1.63713201	     -0.19143394	     -0.11652768	     -0.69712394	      2.14747617	      0.00000000	      0.00000000	      0.01745329
      9.76666700	      3.08748878	      0.07553032	     -0.25304409	      2.98319976	      1.11946923	      0.07483578	     -0.12610751	      0.04863232	      0.00030654	      0.23154223	      0.86925082	      0.37348871	     -0.03488666	     -0.92042880	      0.60846524	      0.11814578	      0.34743468	     -0.83861056	     -0.07816086	      0.20119282	     -1.19638800	      1.63767871	     -0.19658305	     -0.10631212	     -0.71121131	      2.12997330	      0.00000000	      0.00000000	      0.01745329
      9.80000000	      3.10496319	      0.07706562	     -0.26491673	      2.97007868	      1.11909596	      0.08335537	     -0.11480547	      0.02972699	      0.01776897	      0.23161048	      0.86009614	      0.35155430	     -0.04445320	     -0.91283323	      0.58909048	      0.10170364	      0.34738076	     -0.82196828	     -0.07877821	      0.18997728	     -1.19849946	      1.63344414	     -0.21143274	     -0.09852906	     -0.70383551	      2.11537607	      0.00000000	      0.00000000	      0.01745329
      9.83333300	      3.12474302	      0.08076303	     -0.28439580	      2.95780764	      1.11999192	      0.09003043	     -0.10954312	      0.01221828	      0.04290974	      0.23594474	      0.85541160	      0.30775575	     -0.05764046	     -0.89228180	      0.57401274	      0.07784312	      0.34062738	     -0.79808835	     -0.08802172	      0.19124794	     -1.21549766	      1.61643629	     -0.22992367	     -0.10067157	     -0.66282751	      2.10949965	      0.00000000	      0.00000000	      0.01745329
      9.86666700	      3.11441112	      0.08652691	     -0.29791989	      2.94412292	      1.12118199	      0.10205803	     -0.11250826	      0.00622343	      0.06489544	      0.22922470	      0.84873952	      0.28321933	     -0.05399727	     -0.88118679	      0.55871752	      0.06593099	      0.34335352	     -0.77980913	     -0.07756632	      0.17044387	     -1.20438752	      1.62629240	     -0.22634087	     -0.10949774	     -0.65771477	      2.12447473	      0.00000000	      0.00000000	      0.01745329
      9.90000000	      3.11027853	      0.08657370	     -0.31277894	      2.93186451	      1.12267399	      0.11732134	     -0.10441518	     -0.00115684	      0.08067158	      0.23053860	      0.85900499	      0.25929942	     -0.04110531	     -0.88258529	      0.53717537	      0.04529253	      0.34867243	     -0.74909474	     -0.05370593	      0.15828174	     -1.19696533	      1.63562131	     -0.19368307	     -0.10695851	     -0.65367640	      2.14494220	      0.00000000	      0.00000000	      0.01745329
      9.93333300	      3.10164627	      0.09520274	     -0.33162327	      2.92083391	      1.12470155	      0.13519590	     -0.10187750	     -0.00851221	      0.09997909	      0.23472693	      0.86945012	      0.23355065	     -0.02522648	     -0.88088451	      0.51390423	      0.00787973	      0.34667379	     -0.71746550	     -0.04393396	      0.15341293	     -1.18461137	      1.63713636	     -0.15126971	     -0.10885625	     -0.66553349	      2.16303166	      0.00000000	      0.00000000	      0.01745329
      9.96666700	      3.04342157	      0.10235892	     -0.38546690	      2.91223929	      1.12749854	      0.14500676	     -0.12543391	      0.00599969	      0.16976153	      0.23258992	      0.91007007	      0.15980997	     -0.04759097	     -0.87520244	      0.49311276	     -0.17533472	      0.29939553	     -0.70303630	     -0.08039856	      0.13358543	     -1.19553815	      1.61253372	     -0.15424784	     -0.13003014	     -0.73380625	      2.19239533	      0.00000000	      0.00000000	      0.01745329
     10.00000000	      3.02667412	      0.10269128	     -0.40093177	      2.90457978	      1.12883743	      0.15540020	     -0.12604069	      0.01659680	      0.18042435	      0.23917226	      0.91968317	      0.13031923	     -0.04694067	     -0.87768704	      0.52173521	     -0.21457131	      0.27671253	     -0.75231763	     -0.07814682	      0.15417627	     -1.21739279	      1.59019762	     -0.15327396	     -0.11765854	     -0.70777037	      2.19514074	      0.00000000	      0.00000000	      0.01745329
     10.03333300	      3.01879512	      0.10424388	     -0.40388074	      2.89452244	      1.12855015	      0.16755270	     -0.12255183	      0.01150527	      0.18452016	      0.23338517	      0.92122350	      0.11087776	     -0.03798789	     -0.89045046	      0.54882451	     -0.26085434	      0.25816408	     -0.82238197	     -0.06847058	      0.15943193	     -1.19419625	      1.59284309	     -0.15927602	     -0.12136480	     -0.70989809	      2.19711309	      0.00000000	      0.00000000	      0.01745329
     10.06666700	      3.03894633	      0.11705556	     -0.40553515	      2.88580197	      1.12849743	      0.17937840	     -0.12106613	     -0.00685238	      0.18033274	      0.23784603	      0.92814663	      0.09659778	     -0.01274193	     -0.90224507	      0.58912660	     -0.35052571	      0.20291056	     -0.92641998	     -0.05777207	      0.15846087	     -1.18341716	      1.59807019	     -0.15762919	     -0.10048096	     -0.70675315	      2.18235711	      0.00000000	      0.00000000	      0.01745329
     10.10000000	      3.05086048	      0.13277545	     -0.39417150	      2.87567128	      1.12721590	      0.19533905	     -0.12102577	     -0.01916254	      0.16564554	      0.23894870	      0.93189560	      0.06987365	      0.01852358	     -0.92429629	      0.64656140	     -0.40213164	      0.13137665	     -1.04319539	     -0.05006906	      0.17341827	     -1.17871415	      1.59764966	     -0.16238369	     -0.08252971	     -0.67968635	      2.15835140	      0.00000000	      0.00000000	      0.01745329
     10.13333300	      3.05808827	      0.13083601	     -0.37555712	      2.86654525	      1.12538889	      0.20278383	     -0.12285287	     -0.01385986	      0.14575299	      0.23365223	      0.92444657	      0.04378927	      0.02307665	     -0.94527915	      0.71994601	     -0.37132835	      0.06972482	     -1.14940084	     -0.04269368	      0.19631686	     -1.13452974	      1.58043654	     -0.17239232	     -0.05963871	     -0.64870767	      2.15024789	      0.00000000	      0.00000000	      0.01745329
     10.16666700	      3.02238584	      0.15186658	     -0.36823176	      2.85862734	      1.12603730	      0.22187239	     -0.14801859	      0.01887253	      0.13846137	      0.22593938	      0.89950358	      0.02492134	      0.05233718	     -0.94964385	      0.77392419	     -0.30349635	      0.05084187	     -1.20974784	     -0.04028702	      0.19091900	     -1.15926370	      1.59339402	     -0.15963506	     -0.05515140	     -0.64769425	      2.13706928	      0.00000000	      0.00000000	      0.01745329
     10.20000000	      3.00116840	      0.17475092	     -0.36600994	      2.85380917	      1.12769455	      0.24601716	     -0.16023417	      0.03559997	      0.12838240	      0.22719069	      0.88324892	      0.02190521	      0.09811873	     -0.96226422	      0.82769589	     -0.30299996	      0.01385331	     -1.25278169	     -0.03176783	      0.19962111	     -1.18276919	      1.60696360	     -0.10937999	     -0.04834003	     -0.64207955	      2.12532662	      0.00000000	      0.00000000	      0.01745329
     10.23333300	      2.96999751	      0.17966544	     -0.36006914	      2.84411196	      1.12859352	      0.25701629	     -0.17861920	      0.06979321	      0.12208342	      0.22999677	      0.88394753	      0.02365509	      0.13641243	     -0.97729597	      0.86907448	     -0.22265297	     -0.04370019	     -1.27350470	     -0.04540767	      0.21003783	     -1.22751951	      1.60672728	     -0.11205894	     -0.05081825	     -0.63129656	      2.11412758	      0.00000000	      0.00000000	      0.01745329
     10.26666700	      2.95600320	      0.18895035	     -0.35459819	      2.83223021	      1.12957160	      0.26965520	     -0.18862541	      0.06680814	      0.12620530	      0.22543224	      0.87092498	      0.01009484	      0.15601534	     -0.98150522	      0.89058664	     -0.17069421	     -0.11094951	     -1.25684966	     -0.07275610	      0.20780947	     -1.24823543	      1.60571622	     -0.12827049	     -0.07218219	     -0.62655473	      2.10258034	      0.00000000	      0.00000000	      0.01745329
     10.30000000	      2.93815758	      0.19178918	     -0.35736513	      2.82341909	      1.13130923	      0.28343962	     -0.19620512	      0.05939562	      0.12898081	      0.22907882	      0.86870527	     -0.00456686	      0.16567055	     -0.97302188	      0.90612101	     -0.11563973	     -0.17343735	     -1.20004643	     -0.07356105	      0.21775463	     -1.24792330	      1.60695292	     -0.14523474	     -0.09134567	     -0.64052047	      2.09954575	      0.00000000	      0.00000000	      0.01745329
     10.33333300	      2.90925490	      0.19209306	     -0.36533549	      2.81546912	      1.13293937	      0.29897666	     -0.20651606	      0.06060337	      0.13245303	      0.22903172	      0.87351316	     -0.00925901	      0.18466526	     -0.97433564	      0.90511895	     -0.05112656	     -0.22500351	     -1.11394123	     -0.06869284	      0.21414326	     -1.24868466	      1.62252100	     -0.15764418	     -0.10206081	     -0.66693157	      2.10057903	      0.00000000	      0.00000000	      0.01745329
     10.36666700	      2.88107029	      0.19330158	     -0.37634084	      2.80643849	      1.13397802	      0.31754843	     -0.20983311	      0.06328589	      0.14338300	      0.22977153	      0.88871506	     -0.02397157	      0.21812908	     -0.97640683	      0.89482010	     -0.00020695	     -0.25853228	     -1.00991519	     -0.07094326	      0.20502575	     -1.26148884	      1.62505560	     -0.14603236	     -0.11450367	     -0.70861771	      2.10481661	      0.00000000	      0.00000000	      0.01745329
     10.40000000	      2.85402568	      0.19305153	     -0.38974074	      2.79876182	      1.13376372	      0.33147267	     -0.21396205	      0.05491368	      0.15705049	      0.22784663	      0.90019957	     -0.03043681	      0.23466257	     -0.97185808	      0.87457022	      0.04682159	     -0.29733852	     -0.89114554	     -0.06934268	      0.20131956	     -1.27333788	      1.63811533	     -0.15878036	     -0.12651470	     -0.75296607	      2.10118048	      0.00000000	      0.00000000	      0.01745329
     10.43333300	      2.84008212	      0.19144661	     -0.39805525	      2.78794121	      1.13130883	      0.35180079	     -0.20603355	      0.03452847	      0.17277851	      0.22948689	      0.91354270	     -0.03895650	      0.25177528	     -0.98736410	      0.85716787	      0.05646517	     -0.34335415	     -0.77406327	     -0.05293042	      0.20796752	     -1.24347084	      1.63379319	     -0.16012710	     -0.13930709	     -0.77976185	      2.10887947	      0.00000000	      0.00000000	      0.01745329
     10.46666700	      2.81905198	      0.19327825	     -0.40647018	      2.77395536	      1.12726542	      0.38008837	     -0.19830589	      0.03248224	      0.19188564	      0.23175225	      0.93176354	     -0.05530437	      0.29266983	     -1.00582208	      0.83140023	      0.04829591	     -0.38567752	     -0.65486617	     -0.02992696	      0.20048937	     -1.26668617	      1.64957619	     -0.13356831	     -0.12995396	     -0.78491055	      2.11737295	      0.00000000	      0.00000000	      0.01745329
     10.50000000	      2.80861580	      0.18338056	     -0.41060537	      2.76159776	      1.12103239	      0.40421982	     -0.17866965	      0.02295224	      0.20247769	      0.23260382	      0.93712674	     -0.07386653	      0.31643551	     -1.01519109	      0.82077489	      0.03952702	     -0.42300634	     -0.56491953	     -0.02576548	      0.20135281	     -1.26710144	      1.63739406	     -0.12806214	     -0.12420351	     -0.76345523	      2.14351212	      0.00000000	      0.00000000	      0.01745329
     10.53333300	      2.79043286	      0.17004004	     -0.41389895	      2.74854790	      1.11363167	      0.42831536	     -0.16191819	      0.01645501	      0.21234931	      0.23327852	      0.93690059	     -0.08031732	      0.33451150	     -1.01131966	      0.81985650	      0.03120151	     -0.44002427	     -0.52171362	     -0.01614923	      0.20250608	     -1.25088916	      1.63551143	     -0.16475526	     -0.12308835	     -0.76943607	      2.14482706	      0.00000000	      0.00000000	      0.01745329
     10.56666700	      2.76753075	      0.16209093	     -0.42406395	      2.73217010	      1.10540008	      0.45949011	     -0.14652127	      0.01354239	      0.24078248	      0.22780658	      0.94669394	     -0.09416440	      0.37341476	     -1.00399214	      0.81461420	     -0.01598382	     -0.44790705	     -0.45998854	      0.00113266	      0.18992513	     -1.23118238	      1.66155265	     -0.16333282	     -0.12195030	     -0.81898587	      2.13532220	      0.00000000	      0.00000000	      0.01745329
     10.60000000	      2.75299067	      0.14724123	     -0.42526435	      2.71732565	      1.09449073	      0.48846471	     -0.12178252	      0.00954752	      0.24590076	      0.23228041	      0.94774436	     -0.10682889	      0.40600523	     -1.00208882	      0.81382048	     -0.01877345	     -0.45516425	     -0.45996219	      0.00456352	      0.18416399	     -1.23075248	      1.65989143	     -0.17449201	     -0.11091757	     -0.81976777	      2.14080180	      0.00000000	      0.00000000	      0.01745329
     10.63333300	      2.73240277	      0.13572485	     -0.42600238	      2.69910045	      1.08135830	      0.52282909	     -0.09838847	      0.02087109	      0.25925799	      0.23103131	      0.97081312	     -0.09380080	      0.47022654	     -1.01116384	      0.81775273	     -0.04480655	     -0.46407090	     -0.48560984	      0.01036548	      0.17291912	     -1.21982280	      1.65200598	     -0.19748758	     -0.11401559	     -0.83519360	      2.13625436	      0.00000000	      0.00000000	      0.01745329
     10.66666700	      2.72969253	      0.13113287	     -0.43201546	      2.68702489	      1.06619838	      0.55408839	     -0.07969564	      0.00980737	      0.27050749	      0.23791545	      1.01869880	     -0.06575673	      0.53996775	     -1.04148300	      0.86638260	     -0.09363851	     -0.48762316	     -0.55219209	      0.00719362	      0.15188900	     -1.18666986	      1.67162136	     -0.20810174	     -0.10664561	     -0.87735904	      2.14654860	      0.00000000	      0.00000000	      0.01745329
     10.70000000	      2.75140257	      0.11179130	     -0.43959069	      2.67776615	      1.05140707	      0.57313218	     -0.04006309	     -0.01931636	      0.29238210	      0.24689918	      1.02545789	     -0.06964153	      0.56293735	     -1.04818829	      0.94251640	     -0.11466427	     -0.51584576	     -0.64264730	      0.00595626	      0.14513599	     -1.19692904	      1.65534725	     -0.25077615	     -0.12453324	     -0.89041727	      2.16064783	      0.00000000	      0.00000000	      0.01745329
     10.73333300	      2.75630073	      0.09668249	     -0.43864508	      2.66721938	      1.03728304	      0.60468981	     -0.00924505	     -0.02575364	      0.28974985	      0.25535368	      1.03620349	     -0.07261864	      0.59467832	     -1.04700292	      0.98639144	     -0.10768998	     -0.52280526	     -0.72752984	     -0.00087481	      0.15426183	     -1.19017370	      1.62177758	     -0.29301418	     -0.11832609	     -0.88486749	      2.12843276	      0.00000000	      0.00000000	      0.01745329
     10.76666700	      2.75765299	      0.09342842	     -0.42988814	      2.65684859	      1.02390335	      0.63645697	      0.00818522	     -0.02432573	      0.27617052	      0.25133829	      1.03156360	     -0.08055337	      0.63388880	     -1.05076592	      1.03544473	     -0.10278944	     -0.52670633	     -0.83780091	      0.00863422	      0.14768901	     -1.18216941	      1.62209605	     -0.31393668	     -0.09787540	     -0.87679062	      2.09102784	      0.00000000	      0.00000000	      0.01745329
     10.80000000	      2.76545499	      0.08456902	     -0.42247410	      2.65085239	      1.01234398	      0.65580302	      0.01183182	     -0.00914750	      0.26082130	      0.25001045	      1.01779242	     -0.08271577	      0.66085967	     -1.03853416	      1.07618043	     -0.08986899	     -0.53527085	     -0.91338042	     -0.00693635	      0.13714967	     -1.19184078	      1.61808551	     -0.32149710	     -0.06066203	     -0.86779494	      2.08078549	      0.00000000	      0.00000000	      0.01745329
     10.83333300	      2.76913058	      0.07534471	     -0.40649702	      2.64648208	      1.00213917	      0.66789003	      0.01364990	      0.00756658	      0.24074297	      0.23796158	      1.01074620	     -0.07868164	      0.67939241	     -1.04356810	      1.10435994	     -0.07946956	     -0.55243116	     -0.97994463	     -0.00466520	      0.14645736	     -1.19177608	      1.61768744	     -0.32693457	     -0.05160989	     -0.86774346	      2.06988491	      0.00000000	      0.00000000	      0.01745329
     10.86666700	      2.77029923	      0.06738039	     -0.39459865	      2.64453200	      0.99450550	      0.67848140	      0.01962083	      0.02853364	      0.21912300	      0.23218589	      1.00620116	     -0.07243824	      0.69623399	     -1.04409155	      1.13201016	     -0.07202560	     -0.56039082	     -1.03377238	     -0.03000404	      0.16826083	     -1.21416463	      1.58351528	     -0.31025746	     -0.03819428	     -0.84838012	      2.06297269	      0.00000000	      0.00000000	      0.01745329
     10.90000000	      2.77115949	      0.06116627	     -0.38854137	      2.64336385	      0.98917499	      0.68372866	      0.01422950	      0.04328457	      0.21191246	      0.23015702	      1.00433861	     -0.06797513	      0.70725262	     -1.04786111	      1.14163846	     -0.06347527	     -0.56544866	     -1.05711903	     -0.04551841	      0.17591901	     -1.22546289	      1.57635281	     -0.29663199	     -0.03456932	     -0.84408300	      2.05642419	      0.00000000	      0.00000000	      0.01745329
     10.93333300	      2.77219312	      0.05474047	     -0.37871305	      2.64311358	      0.98460692	      0.68533314	      0.00114562	      0.06049770	      0.20093808	      0.23060148	      1.01272780	     -0.05712244	      0.71747830	     -1.05825433	      1.14837749	     -0.04684256	     -0.57438701	     -1.09476872	     -0.03785476	      0.18963280	     -1.23577417	      1.56457332	     -0.29540922	     -0.03184601	     -0.85693925	      2.03976918	      0.00000000	      0.00000000	      0.01745329
     10.96666700	      2.77176046	      0.04966429	     -0.37085100	      2.64297984	      0.98115250	      0.68505287	     -0.00764382	      0.06383702	      0.19528185	      0.22993963	      1.01769628	     -0.04998404	      0.72238618	     -1.07198637	      1.14781564	     -0.04170520	     -0.58708938	     -1.10936751	     -0.03329591	      0.21005479	     -1.24505169	      1.57041685	     -0.29941127	     -0.04275026	     -0.86207564	      2.02411811	      0.00000000	      0.00000000	      0.01745329
     11.00000000	      2.76714960	      0.04778224	     -0.36218820	      2.64275887	      0.97879108	      0.68552799	     -0.01967428	      0.06548805	      0.18953597	      0.22327338	      1.02168916	     -0.04387891	      0.73170456	     -1.07889126	      1.14751951	     -0.04530362	     -0.60009288	     -1.11983991	     -0.02075831	      0.21291547	     -1.25522172	      1.58622621	     -0.28873915	     -0.05108834	     -0.86365798	      2.02697728	      0.00000000	      0.00000000	      0.01745329
     11.03333300	      2.76158591	      0.04739996	     -0.35501824	      2.64255976	      0.97697404	      0.68449172	     -0.03288366	      0.06396658	      0.18726159	      0.22218882	      1.02886609	     -0.03713737	      0.74050048	     -1.08497023	      1.14702554	     -0.05415994	     -0.61338628	     -1.12658827	     -0.00685933	      0.21670172	     -1.25352485	      1.60203297	     -0.26997669	     -0.05954844	     -0.86740390	      2.03079829	      0.00000000	      0.00000000	      0.01745329
     11.06666700	      2.76252783	      0.04512584	     -0.35403792	      2.64356863	      0.97538511	      0.68164036	     -0.04250539	      0.06705230	      0.18503742	      0.22682699	      1.03352327	     -0.03177152	      0.74628930	     -1.08910967	      1.15145407	     -0.05480588	     -0.62294126	     -1.13062951	     -0.02557253	      0.21957141	     -1.26437777	      1.60390188	     -0.25221241	     -0.05745568	     -0.86493455	      2.03023852	      0.00000000	      0.00000000	      0.01745329
     11.10000000	      2.75705057	      0.04533351	     -0.35283033	      2.64392743	      0.97377378	      0.68008605	     -0.05007641	      0.06975675	      0.18191733	      0.23110700	      1.04471738	     -0.02752913	      0.75415360	     -1.09632755	      1.15427661	     -0.05758861	     -0.63236874	     -1.13769032	     -0.03842179	      0.22381663	     -1.27494928	      1.59711772	     -0.23555439	     -0.06341078	     -0.86070158	      2.02932112	      0.00000000	      0.00000000	      0.01745329
     11.13333300	      2.75000504	      0.04331892	     -0.35211233	      2.64423092	      0.97244443	      0.67597802	     -0.05820613	      0.06988173	      0.18237867	      0.23491231	      1.05300118	     -0.02077657	      0.75983513	     -1.10934820	      1.15505719	     -0.06025298	     -0.64546544	     -1.14124729	     -0.05622887	      0.21656734	     -1.27252091	      1.58095921	     -0.22395454	     -0.07184279	     -0.86819512	      2.03912593	      0.00000000	      0.00000000	      0.01745329
     11.16666700	      2.74984926	      0.04286502	     -0.35342303	      2.64484202	      0.97163684	      0.67146427	     -0.06684566	      0.06507897	      0.18432415	      0.24076535	      1.05606362	     -0.02372298	      0.75228746	     -1.12120651	      1.15666375	     -0.06154332	     -0.65547997	     -1.13662745	     -0.05976396	      0.20548278	     -1.27824785	      1.57936441	     -0.22354712	     -0.07256599	     -0.88101733	      2.04044549	      0.00000000	      0.00000000	      0.01745329
     11.20000000	      2.74309716	      0.04533841	     -0.35319653	      2.64513635	      0.97106705	      0.67142804	     -0.06830254	      0.05804315	      0.18336762	      0.24407132	      1.06350223	     -0.03391528	      0.74621448	     -1.12919794	      1.15469188	     -0.06579705	     -0.66011369	     -1.13298280	     -0.04624712	      0.20731656	     -1.27376387	      1.58123020	     -0.21968379	     -0.08005022	     -0.89714113	      2.03530555	      0.00000000	      0.00000000	      0.01745329
     11.23333300	      2.73963992	      0.04529569	     -0.35203980	      2.64508860	      0.97057726	      0.67147566	     -0.06753059	      0.05300031	      0.18424925	      0.24510091	      1.06440077	     -0.03491515	      0.74536362	     -1.12893088	      1.15333692	     -0.06654404	     -0.66146077	     -1.13401133	     -0.04888979	      0.20450631	     -1.27547726	      1.58138242	     -0.21703836	     -0.07684752	     -0.89659072	      2.03572371	      0.00000000	      0.00000000	      0.01745329
     11.26666700	      2.73778087	      0.04612142	     -0.35067913	      2.64431192	      0.97060893	      0.67095806	     -0.06593273	      0.05038863	      0.18517068	      0.24470372	      1.06487096	     -0.03619810	      0.74441753	     -1.12864274	      1.15017519	     -0.06935084	     -0.66328499	     -1.13540058	     -0.05467796	      0.19585752	     -1.28136763	      1.58062715	     -0.21282771	     -0.07113788	     -0.89766328	      2.03752021	      0.00000000	      0.00000000	      0.01745329
     11.30000000	      2.73461590	      0.04624241	     -0.34789309	      2.64267673	      0.97109935	      0.66987563	     -0.06889924	      0.05219376	      0.18853752	      0.24509959	      1.05994288	     -0.03396725	      0.74285987	     -1.12660762	      1.14709930	     -0.07422952	     -0.66601002	     -1.13524473	     -0.05582148	      0.18531252	     -1.28889111	      1.57958192	     -0.21355412	     -0.06592205	     -0.90354881	      2.04198460	      0.00000000	      0.00000000	      0.01745329
     11.33333300	      2.72508778	      0.04484070	     -0.34517783	      2.64157293	      0.97172045	      0.66933023	     -0.06933500	      0.05070188	      0.19048837	      0.24394967	      1.05774315	     -0.03176948	      0.73933569	     -1.12013667	      1.13565732	     -0.07783606	     -0.67173996	     -1.13032459	     -0.05524532	      0.18669332	     -1.28023499	      1.57932448	     -0.22787726	     -0.07304713	     -0.91318629	      2.04792642	      0.00000000	      0.00000000	      0.01745329
     11.36666700	      2.71794768	      0.04379069	     -0.34347064	      2.64054316	      0.97265689	      0.66960003	     -0.06473998	      0.04817723	      0.19290390	      0.24406218	      1.05664973	     -0.03065493	      0.73825786	     -1.11594732	      1.12873799	     -0.08195526	     -0.67208507	     -1.13056900	     -0.06367353	      0.18345676	     -1.28237848	      1.58115615	     -0.23002886	     -0.07219755	     -0.91494271	      2.05134648	      0.00000000	      0.00000000	      0.01745329
     11.40000000	      2.68403518	      0.03941904	     -0.33758841	      2.63691684	      0.97451138	      0.67007727	     -0.06541455	      0.05009220	      0.19595589	      0.24188118	      1.04914827	     -0.02329113	      0.72760039	     -1.07673324	      1.10032397	     -0.09426361	     -0.68292957	     -1.12533538	     -0.10022529	      0.18352125	     -1.30687886	      1.55191903	     -0.24338307	     -0.08716231	     -0.93778166	      2.07349450	      0.00000000	      0.00000000	      0.01745329
     11.43333300	      2.64837314	      0.03407638	     -0.33167981	      2.63287864	      0.97659500	      0.67102873	     -0.06056907	      0.04215904	      0.19603537	      0.24328071	      1.03876387	     -0.03272613	      0.70838759	     -1.05523082	      1.07174274	     -0.10851143	     -0.69632925	     -1.11468121	     -0.11256295	      0.19440611	     -1.36169533	      1.54558302	     -0.26306417	     -0.09667238	     -0.93908940	      2.07003644	      0.00000000	      0.00000000	      0.01745329
     11.46666700	      2.61541614	      0.03219171	     -0.32663446	      2.62759945	      0.97913049	      0.67150467	     -0.05932815	      0.02655030	      0.20376861	      0.23801087	      1.03500985	     -0.03356691	      0.70311855	     -1.03955389	      1.04073915	     -0.11384849	     -0.70041131	     -1.11177703	     -0.08592785	      0.18698041	     -1.37029498	      1.56723827	     -0.28659864	     -0.09812741	     -0.95087591	      2.06256867	      0.00000000	      0.00000000	      0.01745329
     11.50000000	      2.56884151	      0.03299860	     -0.31758601	      2.62176672	      0.98219537	      0.67375789	     -0.05817681	     -0.00355059	      0.21023837	      0.22284773	      1.02435675	     -0.04565982	      0.68616469	     -1.01075761	      0.99919398	     -0.13090064	     -0.69901844	     -1.10274908	     -0.02417845	      0.19536673	     -1.33417388	      1.62852242	     -0.31073802	     -0.11706975	     -0.96803862	      2.06757621	      0.00000000	      0.00000000	      0.01745329
     11.53333300	      2.53419701	      0.03148534	     -0.30955232	      2.61688379	      0.98517678	      0.67418621	     -0.05540822	     -0.03011478	      0.21435293	      0.21857754	      1.01502250	     -0.05346001	      0.67217985	     -0.98849675	      0.96981752	     -0.14990125	     -0.70305578	     -1.09228113	      0.02231723	      0.19409405	     -1.34147255	      1.68730122	     -0.33123804	     -0.10743999	     -0.98752866	      2.07239574	      0.00000000	      0.00000000	      0.01745329
     11.56666700	      2.50272994	      0.03050357	     -0.29686586	      2.61265497	      0.98783921	      0.67606654	     -0.04367121	     -0.08098410	      0.20964363	      0.20623149	      1.00699738	     -0.06051583	      0.65940952	     -0.97442108	      0.94394171	     -0.17680118	     -0.71278126	     -1.08218621	      0.08583261	      0.19859738	     -1.27276467	      1.74538820	     -0.34935875	     -0.10908697	     -1.01199220	      2.08739116	      0.00000000	      0.00000000	      0.01745329
     11.60000000	      2.48060049	      0.02258662	     -0.28728233	      2.60959847	      0.99058374	      0.67672856	     -0.02692546	     -0.12902142	      0.19855421	      0.19972407	      0.99135296	     -0.06101934	      0.64515077	     -0.95105589	      0.93159592	     -0.19243258	     -0.72228700	     -1.07507448	      0.11644575	      0.20419063	     -1.17535742	      1.77088264	     -0.34634945	     -0.08161068	     -1.04009890	      2.13690924	      0.00000000	      0.00000000	      0.01745329
     11.63333300	      2.46092271	      0.01424976	     -0.27496452	      2.60605229	      0.99236204	      0.67625989	     -0.00758171	     -0.18151064	      0.19676933	      0.18807243	      0.96468048	     -0.06478887	      0.63130109	     -0.93368811	      0.90772738	     -0.20207016	     -0.73682805	     -1.06819879	      0.15018171	      0.21396060	     -1.11279503	      1.82822604	     -0.35600829	     -0.04644998	     -1.03556365	      2.18507155	      0.00000000	      0.00000000	      0.01745329
     11.66666700	      2.44786125	      0.01107476	     -0.26811597	      2.60448009	      0.99426192	      0.67923447	      0.00936896	     -0.24222380	      0.19289667	      0.18598990	      0.95538052	     -0.07239132	      0.61874280	     -0.92367774	      0.89698682	     -0.21564734	     -0.74572470	     -1.05553233	      0.18026631	      0.22546892	     -1.11414257	      1.90464083	     -0.38314712	     -0.01156013	     -0.98919162	      2.20744140	      0.00000000	      0.00000000	      0.01745329
     11.70000000	      2.44021359	      0.01181309	     -0.24843986	      2.59944310	      0.99531611	      0.68221951	      0.02705514	     -0.31364724	      0.19418686	      0.16433241	      0.92887783	     -0.08463249	      0.61633202	     -0.92688079	      0.87925998	     -0.23878546	     -0.75735220	     -1.05461322	      0.22437683	      0.22653120	     -1.13007737	      2.04577286	     -0.37255173	      0.00986507	     -0.89485040	      2.28805877	      0.00000000	      0.00000000	      0.01745329
     11.73333300	      2.46812963	     -0.00962499	     -0.24742457	      2.60087505	      0.99728968	      0.68382313	      0.06414481	     -0.34135437	      0.19734532	      0.16757884	      0.92005261	     -0.05219687	      0.60399291	     -0.91148178	      0.88179256	     -0.18263528	     -0.74933676	     -1.07245680	      0.32351105	      0.11049769	     -1.02657378	      2.23577206	     -0.32989554	      0.09440041	     -0.51363235	      2.39653877	      0.00000000	      0.00000000	      0.01745329
     11.76666700	      2.48537135	     -0.01599936	     -0.24990083	      2.60030526	      0.99912730	      0.68440275	      0.07170638	     -0.33220421	      0.19038636	      0.18114485	      0.89922402	     -0.07080477	      0.59178662	     -0.89428759	      0.89111998	     -0.17231025	     -0.74772310	     -1.07570468	      0.36554947	     -0.00311513	     -0.86441536	      2.40717369	     -0.27938187	      0.17113743	     -0.08368143	      2.45531863	      0.00000000	      0.00000000	      0.01745329
     11.80000000	      2.48831010	     -0.02746360	     -0.24824186	      2.59786952	      1.00078527	      0.68202103	      0.08351910	     -0.31941844	      0.17839455	      0.19975084	      0.88679638	     -0.06192858	      0.58539889	     -0.88117658	      0.88725778	     -0.16743401	     -0.75526817	     -1.07734444	      0.31035180	     -0.08079243	     -0.56982494	      2.54953546	     -0.22235404	      0.24205689	      0.24719844	      2.32791792	      0.00000000	      0.00000000	      0.01745329
     11.83333300	      2.48622253	     -0.04428025	     -0.23854445	      2.59316418	      1.00228998	      0.67830632	      0.10960246	     -0.36210158	      0.17117956	      0.20582547	      0.85370764	     -0.05801034	      0.57199971	     -0.87996293	      0.86644625	     -0.15779894	     -0.76824790	     -1.07435387	      0.23554014	     -0.04945988	     -0.29672669	      2.56824029	     -0.16704867	      0.27480009	      0.25326990	      2.07871898	      0.00000000	      0.00000000	      0.01745329
     11.86666700	      2.47215191	     -0.05444614	     -0.23144064	      2.59014185	      1.00257523	      0.68134515	      0.13728457	     -0.45116024	      0.18099077	      0.21225249	      0.84640368	     -0.06502497	      0.55462076	     -0.87866620	      0.86201711	     -0.17222769	     -0.78318893	     -1.07192903	      0.22508007	      0.03314317	     -0.15630565	      2.43912932	     -0.17915481	      0.22853577	      0.28638844	      2.02476102	      0.00000000	      0.00000000	      0.01745329
     11.90000000	      2.46536874	     -0.06936782	     -0.22101790	      2.58815585	      1.00104085	      0.68135545	      0.16623361	     -0.52138116	      0.19851806	      0.18681312	      0.83040577	     -0.06584953	      0.53976649	     -0.87192973	      0.85430620	     -0.16450156	     -0.80293486	     -1.07724044	      0.21643822	      0.09678504	     -0.05892039	      2.32880458	     -0.14396446	      0.20513042	      0.41438616	      2.00804337	      0.00000000	      0.00000000	      0.01745329
     11.93333300	      2.47399912	     -0.07805164	     -0.23420327	      2.58784890	      0.99935124	      0.67719841	      0.18944007	     -0.53946630	      0.22975820	      0.18254562	      0.84273716	     -0.05201893	      0.53782344	     -0.86975492	      0.86821143	     -0.14546333	     -0.81033177	     -1.08410205	      0.20029511	      0.10394827	      0.04352435	      2.23457250	     -0.05681492	      0.27707096	      0.66284166	      1.85005105	      0.00000000	      0.00000000	      0.01745329
     11.96666700	      2.46989200	     -0.07166331	     -0.25141526	      2.58542717	      0.99865838	      0.67659442	      0.18186337	     -0.52179682	      0.25178348	      0.17709492	      0.87077428	     -0.04821324	      0.55205909	     -0.87980106	      0.88200332	     -0.15272431	     -0.80239661	     -1.08684722	      0.21723998	      0.05358109	      0.08819938	      2.17180753	      0.04095457	      0.32911797	      0.86422074	      1.65787264	      0.00000000	      0.00000000	      0.01745329
     12.00000000	      2.45593342	     -0.07107231	     -0.28059869	      2.58577619	      0.99843478	      0.67726520	      0.18485469	     -0.49480625	      0.27539606	      0.19510110	      0.90338423	     -0.05426169	      0.55031113	     -0.88182072	      0.90793568	     -0.15779385	     -0.80459783	     -1.08931205	      0.33453331	     -0.06708028	      0.22269268	      2.10267646	      0.13067765	      0.33037153	      0.94926336	      1.49355291	      0.00000000	      0.00000000	      0.01745329
     12.03333300	      2.45114546	     -0.06979436	     -0.29540323	      2.58543529	      0.99798633	      0.67584129	      0.18330731	     -0.48021575	      0.28300328	      0.21131207	      0.91528927	     -0.06538684	      0.55035731	     -0.88700856	      0.91956099	     -0.15929531	     -0.80384814	     -1.09534905	      0.41045469	     -0.13258174	      0.21159618	      2.04882869	      0.18373795	      0.31633419	      0.99185758	      1.38191223	      0.00000000	      0.00000000	      0.01745329
     12.06666700	      2.45394323	     -0.07277492	     -0.30167411	      2.58424199	      0.99807811	      0.67518815	      0.19101750	     -0.46631221	      0.28872766	      0.21523517	      0.91680260	     -0.06744660	      0.55286920	     -0.89404146	      0.92395278	     -0.15695973	     -0.80439969	     -1.09821491	      0.43092206	     -0.17689502	      0.22432238	      2.04581059	      0.20473922	      0.29595319	      1.01226703	      1.34317725	      0.00000000	      0.00000000	      0.01745329
     12.10000000	      2.45792965	     -0.07722126	     -0.31555600	      2.58673322	      0.99960638	      0.67506260	      0.19448384	     -0.44780098	      0.28917255	      0.23042880	      0.92770650	     -0.06689933	      0.54315792	     -0.89138266	      0.93395355	     -0.14362958	     -0.79815448	     -1.09217606	      0.41132249	     -0.22534571	      0.28345394	      2.06402664	      0.21223063	      0.28011397	      1.05084581	      1.31608938	      0.00000000	      0.00000000	      0.01745329
     12.13333300	      2.45913259	     -0.07652327	     -0.31403525	      2.58650647	      1.00063792	      0.67534598	      0.19769554	     -0.44596601	      0.28407721	      0.22106124	      0.92720923	     -0.06617956	      0.54266674	     -0.89339193	      0.93464091	     -0.14589262	     -0.79587451	     -1.09373019	      0.41654986	     -0.22710919	      0.28606199	      2.06231708	      0.20934864	      0.26706894	      1.05754118	      1.31614170	      0.00000000	      0.00000000	      0.01745329
     12.16666700	      2.46333793	     -0.07557955	     -0.31242059	      2.58483669	      1.00147028	      0.67411177	      0.19784692	     -0.43649192	      0.28489548	      0.21765387	      0.92060617	     -0.06271512	      0.54431525	     -0.89700580	      0.93440215	     -0.14752520	     -0.79558179	     -1.09256171	      0.42414262	     -0.22697037	      0.29070856	      2.05639370	      0.20626970	      0.25767300	      1.06366461	      1.31934079	      0.00000000	      0.00000000	      0.01745329
     12.20000000	      2.46426897	     -0.07456432	     -0.31279083	      2.58266139	      1.00275116	      0.67276536	      0.20265953	     -0.43338744	      0.28579103	      0.21975857	      0.91466558	     -0.05929457	      0.54569900	     -0.89009103	      0.92699357	     -0.15664612	     -0.79770800	     -1.07911504	      0.43995917	     -0.22717297	      0.31644244	      2.02225676	      0.20198963	      0.25575007	      1.07253546	      1.32835189	      0.00000000	      0.00000000	      0.01745329
     12.23333300	      2.46528438	     -0.07346880	     -0.30964711	      2.58126776	      1.00449057	      0.67081246	      0.20484592	     -0.43078859	      0.28073842	      0.21912226	      0.90908977	     -0.05151946	      0.54586429	     -0.87860432	      0.92221699	     -0.16653757	     -0.79881664	     -1.06795803	      0.43809248	     -0.21140816	      0.33591876	      1.98126509	      0.19734592	      0.25926282	      1.08290246	      1.33201289	      0.00000000	      0.00000000	      0.01745329
     12.26666700	      2.46672377	     -0.07042097	     -0.31330742	      2.57972194	      1.00588352	      0.67000406	      0.20868245	     -0.42468928	      0.27253230	      0.21987352	      0.91096200	     -0.05133424	      0.54719154	     -0.88042638	      0.91902309	     -0.17154261	     -0.79227375	     -1.06247829	      0.46210032	     -0.20583280	      0.34513551	      1.97252456	      0.19437062	      0.26872259	      1.08671620	      1.33641175	      0.00000000	      0.00000000	      0.01745329
     12.30000000	      2.46615959	     -0.06898366	     -0.31732402	      2.57915688	      1.00766993	      0.66863610	      0.21336850	     -0.41955868	      0.26430470	      0.21915987	      0.91231388	     -0.04980759	      0.54794022	     -0.87556468	      0.91717116	     -0.17480678	     -0.78375215	     -1.05634777	      0.47399064	     -0.20258171	      0.35078542	      1.96899361	      0.19163755	      0.27904698	      1.09218114	      1.34277595	      0.00000000	      0.00000000	      0.01745329
     12.33333300	      2.46636471	     -0.06701731	     -0.32045092	      2.57995858	      1.00955447	      0.66402547	      0.21517346	     -0.41710500	      0.26185976	      0.21867228	      0.91154135	     -0.04848731	      0.54701442	     -0.87617276	      0.91720069	     -0.17643644	     -0.78092746	     -1.05597997	      0.47525294	     -0.20087418	      0.35221889	      1.96802044	      0.18938223	      0.27855290	      1.09276100	      1.34298580	      0.00000000	      0.00000000	      0.01745329
     12.36666700	      2.45441951	     -0.06534952	     -0.32501992	      2.58126686	      1.01223539	      0.65996373	      0.22278988	     -0.41063387	      0.25283901	      0.22903563	      0.93393250	     -0.04233092	      0.54060901	     -0.88561091	      0.88805043	     -0.17849987	     -0.76195358	     -1.02192424	      0.48493326	     -0.15919401	      0.40128640	      1.92369309	      0.17029918	      0.28039449	      1.10746550	      1.36986414	      0.00000000	      0.00000000	      0.01745329
     12.40000000	      2.44309996	     -0.05714623	     -0.31546321	      2.58372967	      1.01334333	      0.65260584	      0.21997136	     -0.42287502	      0.23680119	      0.22353632	      0.96275715	     -0.03997373	      0.53067819	     -0.93316709	      0.85608134	     -0.18370739	     -0.74964639	     -1.00290203	      0.49742398	     -0.09931103	      0.38990894	      1.90217162	      0.16285674	      0.30793925	      1.09966873	      1.35655693	      0.00000000	      0.00000000	      0.01745329
     12.43333300	      2.42944152	     -0.04804233	     -0.29719378	      2.58790969	      1.01473662	      0.64030911	      0.20891607	     -0.44179295	      0.22148591	      0.17884859	      0.98285707	     -0.03026319	      0.51392297	     -0.97811036	      0.79794208	     -0.17716720	     -0.73449419	     -0.96931956	      0.52145493	     -0.03691802	      0.35399885	      1.88610787	      0.14113407	      0.33436657	      1.10819643	      1.38442828	      0.00000000	      0.00000000	      0.01745329
     12.46666700	      2.41901787	     -0.03723767	     -0.29866174	      2.59233427	      1.01778979	      0.62826066	      0.21575323	     -0.45349442	      0.21433986	      0.17770750	      1.00966004	     -0.02708930	      0.49451910	     -1.01192975	      0.76717885	     -0.18283047	     -0.71690946	     -0.93596380	      0.55443555	      0.00498938	      0.35901151	      1.88029311	      0.14196825	      0.32081663	      1.14680164	      1.42001381	      0.00000000	      0.00000000	      0.01745329
     12.50000000	      2.40792272	     -0.02965220	     -0.30495353	      2.60094930	      1.02097737	      0.61352959	      0.21344865	     -0.44939115	      0.21119277	      0.17294572	      1.03834094	     -0.01774338	      0.47311324	     -1.05405426	      0.72640673	     -0.17566965	     -0.70247926	     -0.88538308	      0.58882480	      0.02802228	      0.36502584	      1.86171967	      0.13610496	      0.30793567	      1.17401603	      1.46218091	      0.00000000	      0.00000000	      0.01745329
     12.53333300	      2.39897180	     -0.01629346	     -0.31466778	      2.61223515	      1.02480837	      0.59288084	      0.20477308	     -0.45967135	      0.21546045	      0.17816525	      1.06291719	     -0.02085017	      0.44921534	     -1.08602124	      0.68059981	     -0.17454172	     -0.68449604	     -0.82127083	      0.58512976	      0.04738795	      0.35446709	      1.85243793	      0.13681009	      0.32870951	      1.19153814	      1.46176839	      0.00000000	      0.00000000	      0.01745329
     12.56666700	      2.38527184	     -0.00171514	     -0.32258957	      2.62634242	      1.02861092	      0.57107341	      0.18442807	     -0.46871670	      0.21923919	      0.16639162	      1.08434468	     -0.01796994	      0.42376109	     -1.11992843	      0.61741714	     -0.16238553	     -0.66713049	     -0.74684816	      0.57869971	      0.04436986	      0.32464705	      1.87392423	      0.15326132	      0.35729543	      1.18696995	      1.43646913	      0.00000000	      0.00000000	      0.01745329
     12.60000000	      2.35589840	      0.01718899	     -0.33567520	      2.64107301	      1.03361285	      0.54589623	      0.15371786	     -0.45506868	      0.23026428	      0.14507547	      1.08991498	     -0.03471831	      0.38496883	     -1.13571187	      0.53660216	     -0.13002947	     -0.63185592	     -0.66294608	      0.57199635	      0.02808901	      0.31073851	      1.90193688	      0.15567708	      0.36483931	      1.18452989	      1.44768690	      0.00000000	      0.00000000	      0.01745329
     12.63333300	      2.34835474	      0.02213195	     -0.34543124	      2.65895062	      1.03783450	      0.51707181	      0.13261981	     -0.45662695	      0.23262635	      0.13684249	      1.09809629	     -0.02765750	      0.33635360	     -1.15683199	      0.51269504	     -0.09117629	     -0.63382029	     -0.62801400	      0.55209875	      0.02426527	      0.29537483	      1.88239000	      0.15333703	      0.37702322	      1.19525733	      1.47013908	      0.00000000	      0.00000000	      0.01745329
     12.66666700	      2.31250194	      0.02602907	     -0.35039063	      2.67310081	      1.04282096	      0.49191543	      0.10034996	     -0.43616771	      0.23520312	      0.11628797	      1.09248181	     -0.06773117	      0.26111027	     -1.15069079	      0.44108828	      0.01328947	     -0.60157332	     -0.62991439	      0.52988409	      0.02109291	      0.31182625	      1.85876849	      0.15800908	      0.40156886	      1.15241647	      1.43556438	      0.00000000	      0.00000000	      0.01745329
     12.70000000	      2.31139160	      0.03281709	     -0.34964360	      2.68690565	      1.04746209	      0.46802626	      0.07583870	     -0.43505641	      0.22961933	      0.10051361	      1.07229121	     -0.08101031	      0.20799272	     -1.15683312	      0.46098985	      0.05987331	     -0.58987142	     -0.64539904	      0.51290472	      0.00288979	      0.30288332	      1.88739846	      0.15499105	      0.43667720	      1.07320237	      1.40901680	      0.00000000	      0.00000000	      0.01745329
     12.73333300	      2.32127208	      0.04022836	     -0.35226215	      2.69764022	      1.05172836	      0.44682822	      0.05964156	     -0.42285443	      0.22479300	      0.10177805	      1.05585972	     -0.09405925	      0.17031578	     -1.16761451	      0.48982914	      0.09129766	     -0.58439340	     -0.64964146	      0.54518945	     -0.00628844	      0.34448208	      1.85029533	      0.15205503	      0.43929743	      1.05091990	      1.42386149	      0.00000000	      0.00000000	      0.01745329
     12.76666700	      2.32254423	      0.04488922	     -0.35130972	      2.70624376	      1.05607550	      0.43141296	      0.04561078	     -0.41172875	      0.21077645	      0.11389139	      1.04704053	     -0.11653220	      0.12495889	     -1.16518362	      0.54159125	      0.13511287	     -0.56703343	     -0.72096834	      0.53862677	      0.02451039	      0.35578736	      1.85445567	      0.16516923	      0.43991654	      1.08411979	      1.42611402	      0.00000000	      0.00000000	      0.01745329
     12.80000000	      2.30322124	      0.05157847	     -0.34126645	      2.71316932	      1.06038746	      0.41589216	      0.03313601	     -0.39897021	      0.18660036	      0.12708582	      1.03186572	     -0.13239383	      0.09209338	     -1.15940617	      0.62114739	      0.16259338	     -0.52253990	     -0.83986183	      0.54988644	      0.05699198	      0.37161926	      1.84606596	      0.18025349	      0.45269733	      1.11065577	      1.42226968	      0.00000000	      0.00000000	      0.01745329
     12.83333300	      2.28817454	      0.06005943	     -0.33256443	      2.72044155	      1.06514355	      0.39977990	      0.01955821	     -0.37067512	      0.15696994	      0.14348683	      1.01024261	     -0.13542473	      0.06957053	     -1.14613262	      0.71447829	      0.15432064	     -0.47923206	     -0.94533963	      0.57712652	      0.10095509	      0.41851112	      1.81671255	      0.19316430	      0.44712800	      1.11761419	      1.42949815	      0.00000000	      0.00000000	      0.01745329
     12.86666700	      2.27913339	      0.04365090	     -0.31816263	      2.72998252	      1.07099890	      0.38532033	      0.02147425	     -0.33726987	      0.10738665	      0.17395909	      0.98337500	     -0.11755594	      0.03307765	     -1.13707053	      0.82972572	      0.09669765	     -0.47593805	     -1.04400285	      0.51440670	      0.14555201	      0.57875282	      1.78168529	      0.18919460	      0.41768296	      1.09385311	      1.45265104	      0.00000000	      0.00000000	      0.01745329
     12.90000000	      2.26958090	      0.03245149	     -0.30446092	      2.73624521	      1.07730650	      0.37047588	      0.01187959	     -0.31512338	      0.09660831	      0.17550545	      0.94573860	     -0.09522307	      0.00918905	     -1.10069979	      0.90435289	      0.07153823	     -0.45164195	     -1.11054146	      0.42327126	      0.16801514	      0.58980566	      1.81951983	      0.18259263	      0.40038767	      1.08114926	      1.44884945	      0.00000000	      0.00000000	      0.01745329
     12.93333300	      2.24320714	      0.02062809	     -0.28698910	      2.74160020	      1.08215865	      0.36070058	      0.01754227	     -0.28670331	      0.06873957	      0.16369770	      0.91519438	     -0.07937038	     -0.01014502	     -1.07991383	      0.98362209	      0.01567641	     -0.42976876	     -1.17252293	      0.46903504	      0.14332067	      0.57483674	      1.84155173	      0.17084013	      0.39832951	      1.04951859	      1.47326542	      0.00000000	      0.00000000	      0.01745329
     12.96666700	      2.20707314	      0.00453181	     -0.28352937	      2.74744544	      1.08783733	      0.35360335	      0.02817727	     -0.25125083	      0.05883325	      0.17221395	      0.89470228	     -0.07953246	     -0.03899943	     -1.05005282	      1.04791767	     -0.02425653	     -0.41107673	     -1.20910946	      0.47949182	      0.11799738	      0.53881519	      1.85606435	      0.16075104	      0.37891623	      1.03002173	      1.47963874	      0.00000000	      0.00000000	      0.01745329
     13.00000000	      2.16825104	     -0.00853206	     -0.27453799	      2.75280965	      1.09235815	      0.34698754	      0.03393574	     -0.22810715	      0.05377883	      0.17217478	      0.88421386	     -0.07966501	     -0.07452324	     -1.03800120	      1.08080326	     -0.02606576	     -0.37675445	     -1.23021768	      0.47245233	      0.10052824	      0.50945209	      1.84059844	      0.14192822	      0.38209210	      1.01403010	      1.47461559	      0.00000000	      0.00000000	      0.01745329
     13.03333300	      2.11821384	     -0.02280929	     -0.25829330	      2.75324311	      1.09604322	      0.34200063	      0.04209744	     -0.20816420	      0.04425450	      0.15994802	      0.87099957	     -0.08361984	     -0.11871301	     -1.03798039	      1.10211928	     -0.03037295	     -0.34045295	     -1.24703585	      0.43694563	      0.11288385	      0.47584319	      1.82230458	      0.14049716	      0.38049749	      1.01345482	      1.47307421	      0.00000000	      0.00000000	      0.01745329
     13.06666700	      2.07981777	     -0.03435983	     -0.22474701	      2.75133535	      1.09862747	      0.33399996	      0.04566227	     -0.18900120	      0.02693027	      0.11484270	      0.85158837	     -0.12746012	     -0.16546185	     -1.04328894	      1.09622101	     -0.05319114	     -0.31720228	     -1.24236792	      0.43354582	      0.10814728	      0.38169994	      1.85772658	      0.12682424	      0.40155135	      1.00641884	      1.47872953	      0.00000000	      0.00000000	      0.01745329
     13.10000000	      2.05854156	     -0.04127424	     -0.21458592	      2.74982295	      1.10113685	      0.32650250	      0.05430246	     -0.19370088	      0.01936540	      0.10462857	      0.84315807	     -0.11746132	     -0.19375561	     -1.04344734	      1.11593475	     -0.07319922	     -0.28040737	     -1.23348279	      0.42373915	      0.09612918	      0.37588080	      1.85563307	      0.12965430	      0.40583794	      1.00576899	      1.47882950	      0.00000000	      0.00000000	      0.01745329
     13.13333300	      2.01195598	     -0.03672269	     -0.17912981	      2.74642905	      1.10291875	      0.31449357	      0.03577908	     -0.18749459	      0.01269814	      0.07221739	      0.81876905	     -0.16319038	     -0.25425013	     -1.01440702	      1.09223856	     -0.09736435	     -0.23827796	     -1.21181062	      0.41231092	      0.06373118	      0.33456172	      1.86318120	      0.13325644	      0.44093351	      1.02421727	      1.44519266	      0.00000000	      0.00000000	      0.01745329
     13.16666700	      2.00038371	     -0.04416049	     -0.16203367	      2.74859359	      1.10461468	      0.30343888	      0.03944961	     -0.19208725	      0.00593393	      0.06307462	      0.80149631	     -0.20852540	     -0.29751130	     -1.01327030	      1.09401736	     -0.11007327	     -0.20141264	     -1.19944950	      0.40574885	      0.06523680	      0.33789657	      1.84893282	      0.14224884	      0.44321567	      1.04773834	      1.44077178	      0.00000000	      0.00000000	      0.01745329
     13.20000000	      1.97803727	     -0.06110186	     -0.16239435	      2.75631303	      1.10789594	      0.29914665	      0.05295483	     -0.18291575	     -0.00091195	      0.06660665	      0.78462473	     -0.23155302	     -0.29754299	     -0.98465932	      1.10555407	     -0.12883438	     -0.18795698	     -1.18124805	      0.39534390	      0.07290194	      0.33577048	      1.85018492	      0.13452451	      0.45751988	      1.05018062	      1.43547802	      0.00000000	      0.00000000	      0.01745329
     13.23333300	      1.92228628	     -0.07866412	     -0.16493509	      2.76463675	      1.11189556	      0.29526821	      0.05808961	     -0.15021980	     -0.00164973	      0.07121035	      0.75846847	     -0.20912855	     -0.29935111	     -0.92471067	      1.11799410	     -0.19003219	     -0.20723121	     -1.15276661	      0.35271550	      0.08458827	      0.31991917	      1.85270516	      0.12590444	      0.45071365	      1.03216460	      1.43117282	      0.00000000	      0.00000000	      0.01745329
     13.26666700	      1.88368382	     -0.09373327	     -0.17057276	      2.77459303	      1.11496738	      0.28697509	      0.05945930	     -0.13606541	      0.00687230	      0.07250282	      0.74058625	     -0.19219632	     -0.30382878	     -0.83640904	      1.12969213	     -0.21295741	     -0.21784865	     -1.16047799	      0.33559538	      0.06430557	      0.29177935	      1.86870297	      0.12431129	      0.44119782	      1.01561732	      1.43650040	      0.00000000	      0.00000000	      0.01745329
     13.30000000	      1.87706073	     -0.10815076	     -0.19273393	      2.78404250	      1.11830260	      0.28897568	      0.07674481	     -0.12790153	      0.00263248	      0.07803811	      0.74717679	     -0.19318230	     -0.31115216	     -0.67919716	      1.14758080	     -0.24663599	     -0.21568151	     -1.15865707	      0.37412586	      0.05947622	      0.21625035	      1.91947800	      0.14017646	      0.44458056	      1.01931690	      1.44835318	      0.00000000	      0.00000000	      0.01745329
     13.33333300	      1.87519345	     -0.13252130	     -0.19368193	      2.78964315	      1.11855685	      0.27932982	      0.10156108	     -0.13524041	      0.01254534	      0.08960730	      0.73930304	     -0.18922217	     -0.33815367	     -0.67418814	      1.15630942	     -0.26343208	     -0.20742088	     -1.15353867	      0.38822217	      0.05977890	      0.23846441	      1.86833152	      0.15479459	      0.42615169	      1.02838311	      1.44900135	      0.00000000	      0.00000000	      0.01745329
     13.36666700	      1.88471020	     -0.16397036	     -0.18049535	      2.79250058	      1.11771036	      0.25712497	      0.12458687	     -0.13660356	      0.04244948	      0.08719403	      0.68132411	     -0.19233881	     -0.40042450	     -0.74938177	      1.15798671	     -0.26636820	     -0.18740568	     -1.13743406	      0.30944839	      0.05905033	      0.23505810	      1.86396793	      0.16166740	      0.40235441	      1.02886338	      1.42222366	      0.00000000	      0.00000000	      0.01745329
     13.40000000	      1.89780891	     -0.17948244	     -0.17906533	      2.79350363	      1.11672079	      0.24825745	      0.13427048	     -0.12029508	      0.04868986	      0.07783548	      0.66851746	     -0.19663609	     -0.41444193	     -0.76450771	      1.14761525	     -0.27649555	     -0.16453731	     -1.14137150	      0.28826878	      0.05647230	      0.18418194	      1.90087600	      0.18411597	      0.39843744	      1.03449138	      1.41903675	      0.00000000	      0.00000000	      0.01745329
     13.43333300	      1.91829325	     -0.18794974	     -0.18655902	      2.79513465	      1.11522199	      0.24071494	      0.14561841	     -0.12143902	      0.05387288	      0.07523328	      0.67938389	     -0.18668374	     -0.42234346	     -0.77589689	      1.13390223	     -0.29444872	     -0.14104277	     -1.15666269	      0.32791662	      0.03229526	      0.16453408	      1.92695239	      0.17638704	      0.40894693	      1.02415312	      1.41858281	      0.00000000	      0.00000000	      0.01745329
     13.46666700	      1.92057039	     -0.19922682	     -0.18487174	      2.79665513	      1.11305438	      0.23122457	      0.16006467	     -0.12201786	      0.06721206	      0.07273792	      0.68102441	     -0.17105899	     -0.43771397	     -0.80239472	      1.11748034	     -0.29571865	     -0.12429317	     -1.17575467	      0.32139502	      0.01725520	      0.14835524	      1.93478453	      0.16716744	      0.40264347	      1.03182117	      1.42289614	      0.00000000	      0.00000000	      0.01745329
     13.50000000	      1.97321060	     -0.21422863	     -0.21072186	      2.80193235	      1.11052572	      0.22503832	      0.18084551	     -0.11929728	      0.08137156	      0.08869297	      0.70353746	     -0.11412922	     -0.44301656	     -0.84810893	      1.12825313	     -0.26166730	     -0.08804578	     -1.19226635	      0.33983977	      0.01919637	      0.00347098	      1.98422023	      0.16745646	      0.40256328	      1.08558085	      1.44406902	      0.00000000	      0.00000000	      0.01745329
     13.53333300	      2.00596037	     -0.22448662	     -0.22096921	      2.80675603	      1.11017780	      0.21939223	      0.18483380	     -0.08882726	      0.07930876	      0.08785743	      0.71061567	     -0.09976847	     -0.45400120	     -0.85572455	      1.11812244	     -0.25600261	     -0.08139303	     -1.19158170	      0.29136466	      0.03283958	     -0.03277033	      1.99765263	      0.17249923	      0.39801998	      1.09320279	      1.44609475	      0.00000000	      0.00000000	      0.01745329
     13.56666700	      2.06983419	     -0.22972726	     -0.23834589	      2.81196382	      1.11045013	      0.20780699	      0.18623864	     -0.08204487	      0.08891874	      0.09044350	      0.72501593	     -0.07664639	     -0.46244323	     -0.87510567	      1.09737281	     -0.23185534	     -0.05741203	     -1.18659347	      0.21900311	      0.04064978	     -0.13215541	      2.03689362	      0.15699332	      0.39664235	      1.13521099	      1.45243825	      0.00000000	      0.00000000	      0.01745329
     13.60000000	      2.11657854	     -0.22664956	     -0.26405970	      2.81458251	      1.11084302	      0.19630264	      0.19012422	     -0.09736959	      0.11026285	      0.09302666	      0.73891228	     -0.05913762	     -0.45875731	     -0.88061116	      1.07939128	     -0.19330610	     -0.01938643	     -1.16653475	      0.23215467	      0.03542126	     -0.07631998	      2.02166058	      0.16082413	      0.37157086	      1.13040808	      1.47913415	      0.00000000	      0.00000000	      0.01745329
     13.63333300	      2.11928083	     -0.22230415	     -0.27162563	      2.81750090	      1.11108724	      0.18605449	      0.18746383	     -0.10248157	      0.11993716	      0.08747017	      0.73441360	     -0.05334458	     -0.46692899	     -0.88161201	      1.06221989	     -0.18788618	     -0.01790445	     -1.15726665	      0.25506741	      0.01963563	     -0.06821843	      2.02697993	      0.14805628	      0.37062862	      1.11781955	      1.47768253	      0.00000000	      0.00000000	      0.01745329
     13.66666700	      2.13326455	     -0.21982206	     -0.27855538	      2.82071042	      1.11217238	      0.17531465	      0.19247048	     -0.11912598	      0.13436854	      0.07058136	      0.75657985	     -0.07034655	     -0.45623759	     -0.88705524	      1.02415474	     -0.14528919	     -0.00981363	     -1.12500438	      0.24924940	     -0.01676933	     -0.08831779	      2.06103784	      0.16567435	      0.37186061	      1.09805828	      1.46140410	      0.00000000	      0.00000000	      0.01745329
     13.70000000	      2.28763049	     -0.15531161	     -0.35839180	      2.82451759	      1.11514354	      0.16336421	      0.18176226	     -0.24719463	      0.25476057	      0.06853700	      0.89103342	     -0.23000243	     -0.39852942	     -0.94593100	      1.01556968	      0.09461865	      0.11879952	     -1.15326811	      0.17843550	     -0.04715700	     -0.14913920	      2.05677265	      0.19136751	      0.36008133	      1.14705123	      1.40512799	      0.00000000	      0.00000000	      0.01745329
     13.73333300	      2.41655447	     -0.12683068	     -0.39790124	      2.83341943	      1.11990669	      0.14408150	      0.14850931	     -0.22576247	      0.29088130	      0.09499867	      0.90938914	     -0.28393127	     -0.40050146	     -0.96273778	      0.98572673	      0.15010959	      0.12163887	     -1.08739227	      0.04509516	      0.04933591	     -0.25435113	      1.90104865	      0.22733405	      0.31558817	      1.22804661	      1.36021710	      0.00000000	      0.00000000	      0.01745329
     13.76666700	      2.49855721	     -0.11044351	     -0.41883825	      2.83989822	      1.12347970	      0.12749182	      0.14056241	     -0.22048519	      0.32521407	      0.07920911	      0.88791941	     -0.27565145	     -0.38041302	     -0.92723579	      0.95029857	      0.14581587	      0.11487810	     -1.02419682	      0.00685058	      0.06556289	     -0.24477592	      1.84970127	      0.23179162	      0.29361198	      1.20761596	      1.39320375	      0.00000000	      0.00000000	      0.01745329
     13.80000000	      2.54531401	     -0.11186480	     -0.45550359	      2.85069588	      1.12996653	      0.11195072	      0.14243966	     -0.20100398	      0.37443405	      0.05043737	      0.80563713	     -0.18788102	     -0.35213129	     -0.81367190	      0.93552704	      0.10160402	      0.07827085	     -0.98636882	      0.00161662	      0.06554613	     -0.19343410	      1.82809155	      0.21407221	      0.26002369	      1.15910436	      1.44647149	      0.00000000	      0.00000000	      0.01745329
     13.83333300	      2.59748564	     -0.11487282	     -0.50265143	      2.86245915	      1.13738622	      0.09750894	      0.15863619	     -0.20406304	      0.42347563	      0.03341471	      0.70652954	      0.00481704	     -0.34160253	     -0.68260227	      0.93614630	     -0.02523670	      0.04188418	     -0.91574726	     -0.02101046	      0.06251860	      0.05240782	      1.80029225	      0.21673566	      0.23373026	      1.12531279	      1.47736063	      0.00000000	      0.00000000	      0.01745329
     13.86666700	      2.67020059	     -0.11316591	     -0.52438916	      2.86787676	      1.14282213	      0.07630053	      0.16140364	     -0.20013579	      0.45015058	      0.04398333	      0.68173931	      0.00821464	     -0.34927856	     -0.63034539	      0.91580239	     -0.02947105	      0.02397464	     -0.89219970	     -0.04799819	      0.06659589	      0.07504269	      1.74409041	      0.24040235	      0.22900693	      1.16832939	      1.47384753	      0.00000000	      0.00000000	      0.01745329
     13.90000000	      2.72519086	     -0.09501369	     -0.52695934	      2.87265576	      1.14663582	      0.06203600	      0.15067031	     -0.21019113	      0.44720599	      0.04349719	      0.70292600	     -0.04076634	     -0.33111568	     -0.66401134	      0.89945613	     -0.00571931	      0.03189178	     -0.87125677	     -0.03750712	      0.02424698	     -0.12836107	      1.78745534	      0.27329745	      0.25976757	      1.22249810	      1.43729003	      0.00000000	      0.00000000	      0.01745329
     13.93333300	      2.72809120	     -0.09018724	     -0.52850556	      2.87787509	      1.14983360	      0.04912316	      0.14575282	     -0.20490058	      0.44890065	      0.04674047	      0.69460822	     -0.04068712	     -0.33000334	     -0.67723150	      0.90076703	      0.00243392	      0.02191398	     -0.86511829	     -0.05175719	      0.02423275	     -0.16194945	      1.77322440	      0.29990011	      0.26356862	      1.23547054	      1.43980342	      0.00000000	      0.00000000	      0.01745329
     13.96666700	      2.65132470	     -0.09528486	     -0.51625998	      2.88215831	      1.15196992	      0.04587673	      0.12932094	     -0.17427286	      0.44759163	      0.03327396	      0.60356261	      0.14444347	     -0.31141356	     -0.69224360	      0.89045530	     -0.04880616	     -0.00787892	     -0.84877973	     -0.04066680	      0.06684308	     -0.23632442	      1.72214286	      0.31122573	      0.30487931	      1.28120302	      1.41157303	      0.00000000	      0.00000000	      0.01745329
     14.00000000	      2.68507850	     -0.09499115	     -0.50180965	      2.88453172	      1.15279507	      0.03001169	      0.14742197	     -0.20962796	      0.44773124	      0.02857494	      0.61047185	      0.13724944	     -0.30261511	     -0.77773599	      0.86918169	     -0.04924961	     -0.03394413	     -0.84219334	     -0.06355346	      0.08364657	     -0.25124536	      1.69542581	      0.31880862	      0.31547066	      1.32712363	      1.40580181	      0.00000000	      0.00000000	      0.01745329
     14.03333300	      2.69570999	     -0.10332118	     -0.48583548	      2.88958395	      1.15341104	      0.02354121	      0.17604302	     -0.25566131	      0.43943944	      0.00749186	      0.63462338	      0.11792266	     -0.28997232	     -0.85674559	      0.84838053	     -0.05043290	     -0.06686947	     -0.84765053	     -0.10879945	      0.08493241	     -0.22603621	      1.70067610	      0.31150347	      0.34437054	      1.32264348	      1.40832711	      0.00000000	      0.00000000	      0.01745329
     14.06666700	      2.61561734	     -0.13194784	     -0.47030903	      2.89922165	      1.15325560	      0.02550944	      0.19430987	     -0.25452782	      0.43086700	     -0.03926204	      0.63029690	      0.19041541	     -0.25687585	     -0.94245369	      0.84041056	     -0.04551000	     -0.10283399	     -0.87694931	     -0.16653519	      0.06173745	     -0.16320201	      1.75801477	      0.26806291	      0.39509338	      1.22226426	      1.44188927	      0.00000000	      0.00000000	      0.01745329
     14.10000000	      2.53472521	     -0.17037386	     -0.45559246	      2.90965309	      1.15346944	      0.02109224	      0.21167924	     -0.23009550	      0.41902604	     -0.07803997	      0.64218345	      0.24765280	     -0.20127430	     -1.02150547	      0.84471308	     -0.06403493	     -0.15617316	     -0.91155901	     -0.17709343	      0.04693057	     -0.14089530	      1.80078472	      0.21885847	      0.42095677	      1.12055926	      1.48949340	      0.00000000	      0.00000000	      0.01745329
     14.13333300	      2.49781568	     -0.18780697	     -0.45208340	      2.91650711	      1.15356294	      0.01121723	      0.20767987	     -0.19898160	      0.40184374	     -0.06972111	      0.67459816	      0.18127228	     -0.17779643	     -1.07346401	      0.85674024	     -0.09306950	     -0.19714248	     -0.92360651	     -0.07299739	      0.07579228	     -0.27770846	      1.81275452	      0.18828797	      0.41207322	      1.11819735	      1.52027206	      0.00000000	      0.00000000	      0.01745329
     14.16666700	      2.46818504	     -0.19752899	     -0.44411401	      2.91806536	      1.15299091	      0.00505018	      0.22399901	     -0.19823980	      0.38949101	     -0.07494365	      0.71735955	      0.09097302	     -0.14922929	     -1.10896077	      0.85198676	     -0.08313497	     -0.21394446	     -0.93387347	     -0.03463699	      0.07016169	     -0.28866364	      1.84673602	      0.18230418	      0.40421105	      1.10116142	      1.52647589	      0.00000000	      0.00000000	      0.01745329
     14.20000000	      2.46997152	     -0.21099507	     -0.44282407	      2.92241400	      1.15332276	     -0.00186333	      0.24413590	     -0.19769342	      0.37995088	     -0.07100820	      0.74917797	      0.05149360	     -0.10214454	     -1.08884047	      0.84670527	     -0.07614084	     -0.23765842	     -0.93675459	     -0.04170915	      0.08018576	     -0.28758242	      1.84347017	      0.18569289	      0.40162366	      1.11222073	      1.52428419	      0.00000000	      0.00000000	      0.01745329
     14.23333300	      2.45849183	     -0.22872953	     -0.44796954	      2.93481102	      1.15294345	     -0.01345430	      0.23628163	     -0.17088152	      0.36313511	     -0.03030607	      0.80458102	     -0.01345132	     -0.03045830	     -1.07348834	      0.86381266	     -0.09610564	     -0.28240918	     -0.95480462	     -0.01284325	      0.10620183	     -0.32959510	      1.79478129	      0.18819754	      0.41053304	      1.22907032	      1.50076825	      0.00000000	      0.00000000	      0.01745329
     14.26666700	      2.44582764	     -0.23389407	     -0.45027763	      2.94396943	      1.15252198	     -0.02535160	      0.22600705	     -0.16162419	      0.35350179	     -0.01689005	      0.82140378	     -0.03489059	      0.02018055	     -1.04180427	      0.85935459	     -0.10318246	     -0.31145823	     -0.96102007	      0.00571887	      0.08045235	     -0.36346468	      1.82067463	      0.20344200	      0.43565288	      1.35371447	      1.48778453	      0.00000000	      0.00000000	      0.01745329
     14.30000000	      2.43165555	     -0.24222627	     -0.44876898	      2.95180774	      1.15253191	     -0.03761589	      0.23526657	     -0.18369080	      0.34613100	     -0.01629452	      0.84327446	     -0.07085577	      0.06954222	     -0.97452942	      0.85596330	     -0.09353362	     -0.33213210	     -0.97058913	     -0.01773512	      0.06520949	     -0.35804766	      1.83858442	      0.21314402	      0.44829645	      1.36070893	      1.46475812	      0.00000000	      0.00000000	      0.01745329
     14.33333300	      2.41645284	     -0.24950886	     -0.44274495	      2.95801797	      1.15272461	     -0.05606868	      0.24062684	     -0.21658056	      0.34970614	     -0.01646629	      0.85014070	     -0.11485681	      0.12305912	     -0.86381871	      0.85878678	     -0.08256108	     -0.35516778	     -0.98908460	     -0.04563921	      0.03722283	     -0.33280819	      1.84465366	      0.21439240	      0.46217619	      1.33595767	      1.42471029	      0.00000000	      0.00000000	      0.01745329
     14.36666700	      2.39940793	     -0.25085948	     -0.44102581	      2.96272702	      1.15384213	     -0.06712687	      0.24777752	     -0.23616786	      0.35166429	     -0.01621053	      0.84382315	     -0.14721667	      0.17099578	     -0.76735357	      0.87014594	     -0.07716213	     -0.37601180	     -1.00664086	     -0.05908491	      0.02639468	     -0.33786092	      1.85329418	      0.21442974	      0.46355614	      1.34024345	      1.42549318	      0.00000000	      0.00000000	      0.01745329
     14.40000000	      2.36656608	     -0.24376367	     -0.43864001	      2.95653030	      1.15516258	     -0.07262201	      0.25010248	     -0.25980390	      0.36333348	     -0.03143422	      0.79300909	     -0.17321915	      0.24456171	     -0.60310037	      0.89313824	     -0.09602611	     -0.40320659	     -1.03538098	     -0.00493838	     -0.02410544	     -0.34583854	      1.92555895	      0.21108721	      0.47335979	      1.35810854	      1.44305257	      0.00000000	      0.00000000	      0.01745329
     14.43333300	      2.39417055	     -0.23252237	     -0.47105432	      2.91950927	      1.15882881	     -0.12994338	      0.26811344	     -0.24568833	      0.41485423	     -0.02804293	      0.85005540	     -0.08703886	      0.28032696	     -0.56448750	      0.91081144	     -0.07918006	     -0.41086474	     -1.03569207	     -0.00692982	     -0.10629051	     -0.22173104	      2.04104554	      0.23636486	      0.45789861	      1.38013668	      1.44140972	      0.00000000	      0.00000000	      0.01745329
     14.46666700	      2.74672445	     -0.24774490	     -0.46121027	      2.85060761	      1.16321282	     -0.37286628	      0.28992069	     -0.24054535	      0.43622185	     -0.03472555	      0.88234337	     -0.19538367	      0.16855510	     -0.56995697	      0.95733437	     -0.09222888	     -0.48671612	     -1.00839651	     -0.12446590	      0.12387024	     -0.33823478	      1.78361412	      0.24261360	      0.35812309	      1.28366215	      1.50880811	      0.00000000	      0.00000000	      0.01745329
     14.50000000	      2.81394980	     -0.23118280	     -0.45934132	      2.80764065	      1.15980965	     -0.44624311	      0.27287043	     -0.22646145	      0.46741721	     -0.05970866	      0.90129808	     -0.14465420	      0.19019388	     -0.63627130	      0.94830896	     -0.07666780	     -0.52056247	     -1.00878877	     -0.10459449	      0.13705917	     -0.25026270	      1.83076604	      0.25977627	      0.35692207	      1.26008702	      1.51507490	      0.00000000	      0.00000000	      0.01745329
     14.53333300	      2.82196414	     -0.21115583	     -0.46623071	      2.79956114	      1.15145981	     -0.46722603	      0.25470360	     -0.24483433	      0.50649944	     -0.07857796	      0.89310062	     -0.11971609	      0.21059616	     -0.67800024	      0.97572015	     -0.09120173	     -0.56344607	     -1.03401813	     -0.09479467	      0.09326164	     -0.26621489	      1.92954649	      0.26518257	      0.36814198	      1.26898534	      1.51990273	      0.00000000	      0.00000000	      0.01745329
     14.56666700	      2.88557567	     -0.20055855	     -0.46624159	      2.81805566	      1.13629243	     -0.50878954	      0.22060888	     -0.24010264	      0.50672085	     -0.07522381	      0.93279534	     -0.11612162	      0.20292945	     -0.76021929	      1.02428025	     -0.07635888	     -0.60916263	     -1.06971659	     -0.13620160	      0.13411369	     -0.27166215	      1.90524835	      0.26011066	      0.37566801	      1.23066025	      1.52294599	      0.00000000	      0.00000000	      0.01745329
     14.60000000	      2.86408766	     -0.22839206	     -0.44102355	      2.88365188	      1.11649678	     -0.49799609	      0.21880192	     -0.27907298	      0.47221759	     -0.10352631	      0.93050053	     -0.07096906	      0.17777732	     -0.80801138	      1.09243231	     -0.07874953	     -0.71019848	     -1.13123608	     -0.16968523	      0.19745700	     -0.31250660	      1.86812886	      0.21100638	      0.38592423	      1.15004084	      1.60196125	      0.00000000	      0.00000000	      0.01745329
     14.63333300	      2.51419092	     -0.22129069	     -0.48197309	      2.99658981	      1.09496000	     -0.29775420	      0.22442442	     -0.27890586	      0.52721598	     -0.11116306	      0.90698064	      0.06450533	      0.32243752	     -0.76824884	      1.06654399	     -0.09228164	     -0.76646956	     -1.15972063	      0.01372031	     -0.07180803	      0.25676287	      2.27103929	      0.19965382	      0.43696246	      1.23904252	      1.56193643	      0.00000000	      0.00000000	      0.01745329
     14.66666700	      2.46150321	     -0.24302252	     -0.47671399	      3.06660277	      1.07562259	     -0.27037734	      0.19559347	     -0.25075290	      0.47713062	     -0.06056521	      0.91080472	      0.04277331	      0.29935150	     -0.77185683	      1.10420167	     -0.07544779	     -0.83640595	     -1.18635872	      0.04349621	     -0.01676670	     -0.31629335	      2.29576882	      0.18898814	      0.44976501	      1.27861935	      1.53685364	      0.00000000	      0.00000000	      0.01745329
     14.70000000	      2.49141796	     -0.24180515	     -0.47976740	      3.09417187	      1.05869443	     -0.28895685	      0.18159644	     -0.24210535	      0.43841210	     -0.03491229	      0.97135017	      0.01194269	      0.26050149	     -0.88960322	      1.14194126	     -0.04058216	     -0.83742694	     -1.21801992	     -0.00493096	      0.03908666	     -0.46733376	      2.32871297	      0.21692494	      0.43815892	      1.21494837	      1.52210948	      0.00000000	      0.00000000	      0.01745329
     14.73333300	      2.48667216	     -0.23840551	     -0.48258982	      3.10566892	      1.04660119	     -0.30649664	      0.18815651	     -0.26420538	      0.43869996	     -0.02360120	      1.00814038	      0.00663809	      0.24289756	     -0.94900049	      1.14842657	     -0.02745647	     -0.83833773	     -1.22053755	     -0.00607644	      0.04855429	     -0.47286461	      2.37958665	      0.21249829	      0.42506478	      1.18283851	      1.51716846	      0.00000000	      0.00000000	      0.01745329
     14.76666700	      2.47507094	     -0.23305914	     -0.48702679	      3.11383066	      1.03829492	     -0.32423793	      0.19812437	     -0.30642966	      0.45342203	     -0.01091740	      1.04542890	      0.01340185	      0.24020337	     -1.00796581	      1.14538408	     -0.02117129	     -0.85231395	     -1.21456850	     -0.03587194	      0.03477079	     -0.47592608	      2.37769846	      0.19712402	      0.40463946	      1.17279788	      1.53561526	      0.00000000	      0.00000000	      0.01745329
     14.80000000	      2.46279949	     -0.23027692	     -0.49025803	      3.12180082	      1.03333489	     -0.33525237	      0.19777719	     -0.32900321	      0.45370752	     -0.00180866	      1.07774038	      0.01966725	      0.22809551	     -1.05753758	      1.13138366	     -0.01366206	     -0.86202052	     -1.19581983	     -0.07272383	      0.01798931	     -0.49490493	      2.37204741	      0.19976106	      0.41460834	      1.19583117	      1.52620391	      0.00000000	      0.00000000	      0.01745329
     14.83333300	      2.45744292	     -0.22714530	     -0.49314607	      3.12709224	      1.03063712	     -0.34098958	      0.19335258	     -0.33945850	      0.45371568	      0.00565683	      1.09034962	      0.01975673	      0.22327723	     -1.06058729	      1.12733400	     -0.01214179	     -0.86681311	     -1.19380263	     -0.07891359	      0.02377794	     -0.50041970	      2.37255903	      0.20851703	      0.41588271	      1.20347443	      1.52561927	      0.00000000	      0.00000000	      0.01745329
     14.86666700	      2.44823462	     -0.22216630	     -0.49941011	      3.13203401	      1.02899800	     -0.34225955	      0.19157412	     -0.33384204	      0.44797511	      0.02835515	      1.12605530	      0.00898399	      0.22585510	     -1.10014879	      1.13325145	     -0.01767447	     -0.86521632	     -1.19361424	     -0.08367815	      0.03212325	     -0.57126077	      2.38192291	      0.20575101	      0.42329139	      1.22889989	      1.52499984	      0.00000000	      0.00000000	      0.01745329
     14.90000000	      2.44811793	     -0.21917720	     -0.50005822	      3.13454771	      1.02929718	     -0.34442894	      0.19449870	     -0.33346577	      0.44642367	      0.02662094	      1.12681486	      0.00896490	      0.22560297	     -1.09984714	      1.13203523	     -0.01869288	     -0.86553710	     -1.19349934	     -0.08500671	      0.03102881	     -0.57158649	      2.38127747	      0.20623572	      0.42270516	      1.22906298	      1.52548085	      0.00000000	      0.00000000	      0.01745329
     14.93333300	      2.44607813	     -0.22525075	     -0.48721796	      3.13550299	      1.03057767	     -0.34947448	      0.21564956	     -0.35699309	      0.45917524	      0.00304690	      1.11662664	      0.01389476	      0.21380481	     -1.10041612	      1.11231778	     -0.03449675	     -0.88547216	     -1.16885855	     -0.13703351	      0.01914305	     -0.48214334	      2.30039383	      0.18389458	      0.41503862	      1.19189296	      1.55459750	      0.00000000	      0.00000000	      0.01745329
     14.96666700	      2.44821732	     -0.22193760	     -0.48532825	      3.13664004	      1.03126929	     -0.35141776	      0.21773187	     -0.35601074	      0.45881831	      0.00255666	      1.11896085	      0.01461192	      0.21199404	     -1.10019355	      1.11106104	     -0.03663443	     -0.88497177	     -1.17000599	     -0.13725559	      0.01875403	     -0.48154703	      2.29952322	      0.18411083	      0.41493101	      1.19176206	      1.55456606	      0.00000000	      0.00000000	      0.01745329
     15.00000000	      2.45785772	     -0.21832137	     -0.48521592	      3.13715021	      1.03249306	     -0.35379700	      0.21958755	     -0.35336971	      0.45522347	      0.00635504	      1.12788513	      0.00973883	      0.21184528	     -1.10531049	      1.10843446	     -0.04818200	     -0.88466247	     -1.15816593	     -0.12947571	      0.03120971	     -0.45612204	      2.24733576	      0.19135104	      0.41389773	      1.19082986	      1.55088197	      0.00000000	      0.00000000	      0.01745329
     15.03333300	      2.46336004	     -0.21348144	     -0.48199176	      3.13701213	      1.03430614	     -0.35659986	      0.22127330	     -0.35743463	      0.45999364	      0.00296882	      1.11769707	      0.00014636	      0.20681916	     -1.10437444	      1.09612939	     -0.05283793	     -0.88158414	     -1.14245792	     -0.12826865	      0.01931049	     -0.43877414	      2.21156066	      0.17810750	      0.41627590	      1.18171983	      1.54059150	      0.00000000	      0.00000000	      0.01745329
     15.06666700	      2.45926402	     -0.20307014	     -0.47633772	      3.13561987	      1.03661067	     -0.35750128	      0.21481082	     -0.36190923	      0.46091339	     -0.00346549	      1.10298556	     -0.01202312	      0.20638418	     -1.10253599	      1.06665448	     -0.05602076	     -0.85654110	     -1.12019019	     -0.13268729	      0.00653032	     -0.41033393	      2.16809077	      0.16699167	      0.40101962	      1.16005990	      1.54347307	      0.00000000	      0.00000000	      0.01745329
     15.10000000	      2.47228333	     -0.19534020	     -0.47044813	      3.13415729	      1.03788804	     -0.35928714	      0.21268858	     -0.35511849	      0.45996583	     -0.01001493	      1.09390132	     -0.01618137	      0.20674099	     -1.11199820	      1.05133432	     -0.05869373	     -0.84672256	     -1.10199719	     -0.10098583	     -0.00603427	     -0.38922632	      2.15973274	      0.15677442	      0.40052577	      1.13923149	      1.54405923	      0.00000000	      0.00000000	      0.01745329
     15.13333300	      2.49113633	     -0.18029482	     -0.45908644	      3.13182340	      1.03970453	     -0.36159182	      0.20084743	     -0.35919062	      0.45345660	     -0.01593666	      1.06825486	     -0.02282753	      0.22016711	     -1.11761632	      1.00376648	     -0.05478247	     -0.81360413	     -1.06166921	     -0.10015300	     -0.01499367	     -0.35992645	      2.14258574	      0.16048521	      0.38482279	      1.10861994	      1.52431536	      0.00000000	      0.00000000	      0.01745329
     15.16666700	      2.51902312	     -0.17368609	     -0.45957253	      3.13229344	      1.04138952	     -0.36587773	      0.19143227	     -0.33821657	      0.44948193	     -0.01451633	      1.06167428	     -0.02431933	      0.21510355	     -1.12112532	      1.00770595	     -0.05302769	     -0.80820913	     -1.05250242	     -0.09018375	     -0.00690042	     -0.35524161	      2.13583348	      0.15712153	      0.38219180	      1.10308184	      1.52315737	      0.00000000	      0.00000000	      0.01745329
     15.20000000	      2.56698248	     -0.16392197	     -0.44377712	      3.13035535	      1.04417145	     -0.36871167	      0.18102974	     -0.35363011	      0.42929531	     -0.01687535	      1.01133702	     -0.02918686	      0.22437108	     -1.11025084	      0.96931238	     -0.03268053	     -0.76778672	     -1.01281625	     -0.06944703	     -0.00422273	     -0.30069307	      2.09449287	      0.16790585	      0.36535882	      1.06830332	      1.49808707	      0.00000000	      0.00000000	      0.01745329
