# Supplementary material for: Simulation of Human Movement in Zero Gravity
Source: Sensors (Basel). 2024 Mar 9;24(6):1770. doi: 10.3390/s24061770 (PMC10976247; doi:10.3390/s24061770)
Supplement: Supplementary file 1 [file sensors-24-01770-s001.zip › supplementary/motion_data/16 StepKiba/motion.trc]

PathFileType	4	(X/Y/Z)	sample.trc
DataRate	CameraRate	NumFrames	NumMarkers	Units	OrigDataRate	OrigDataStartFrame	OrigNumFrames
0.033333333333333333	0.033333333333333333	457	32	m	0.033333333333333333	1	457
Frame#	Time	PELVIS			SPINE_NAVEL			SPINE_CHEST			NECK			CLAVICLE_LEFT			SHOULDER_LEFT			ELBOW_LEFT			WRIST_LEFT			HAND_LEFT			HANDTIP_LEFT			THUMB_LEFT			CLAVICLE_RIGHT			SHOULDER_RIGHT			ELBOW_RIGHT			WRIST_RIGHT			HAND_RIGHT
		X1	Y1	Z1	X2	Y2	Z2	X3	Y3	Z3	X4	Y4	Z4	X5	Y5	Z5	X6	Y6	Z6	X7	Y7	Z7	X8	Y8	Z8	X9	Y9	Z9	X10	Y10	Z10	X11	Y11	Z11	X12	Y12	Z12	X13	Y13	Z13	X14	Y14	Z14	X15	Y15	Z15	X16	Y16	Z16
1	0	2.594689122114675	1.201078032787241	0.5705477457460797	2.572135007062807	1.378445839298244	0.5647481987237636	2.558832412906324	1.520827455612479	0.5638699233824679	2.565671664709976	1.737765476156573	0.5791667637352258	2.543179102418851	1.700975590159126	0.6026757374692587	2.446534380719977	1.658011238525905	0.698191394547468	2.427799402480723	1.383736267904708	0.7296354768720617	2.372125070475814	1.173946967036271	0.6448049335652765	2.383731669326863	1.100087580074292	0.6852793635612364	2.423824843514844	1.020028926707152	0.6428837973666914	2.435201629675908	1.059052925606985	0.6431700932839911	2.587401791836909	1.702709994555083	0.5520597926170958	2.665092358655878	1.671202683082736	0.4510307132386884	2.713080369300776	1.395755772879911	0.4123814407071765	2.641722749018853	1.182828633429209	0.3439582854199745	2.625368241604721	1.080824263253339	0.3561856815777633
2	0.03333300000000072	2.595702885037363	1.200500032978521	0.5722966456867534	2.573273931835271	1.378243036037413	0.5654041343255491	2.559598634215136	1.5208943856046	0.5630375874910051	2.566726603712078	1.738269804643462	0.5792531779799205	2.544202700972936	1.701386128024508	0.6027981589271065	2.447291491876812	1.658761673553227	0.6998490166769538	2.426340025783557	1.383907411584149	0.7286305686352061	2.362122685138914	1.171978853522601	0.6558190118650959	2.390714209517989	1.099342574407301	0.6921168543162465	2.424275262309418	1.016825618440596	0.6537226589730786	2.43435853062034	1.057911041711948	0.6449400768141199	2.588413337506137	1.703157992367429	0.5518024579676265	2.667014140570516	1.672069674593724	0.4507012121301284	2.716631840924305	1.395939298447476	0.4136644828972329	2.643885207151522	1.18329239961173	0.3439931931837855	2.629510028498906	1.081491151558508	0.3565710291221759
3	0.0666670000000007	2.596786705880099	1.199940025211576	0.572033331833016	2.574532468773473	1.378038550381857	0.5649828533412661	2.560721910215872	1.520944330970811	0.5622659071559121	2.567911753059023	1.738732969419814	0.5794796945716623	2.545363479479059	1.70176275270078	0.602937408607181	2.448079311152145	1.659401428013165	0.7006378448912809	2.426244653449109	1.38399873591792	0.7306600493345489	2.362067625545211	1.170081328939319	0.6640782434275125	2.389987728331458	1.098422579939052	0.7004743397531628	2.42557432025572	1.01318736687502	0.6629305642940193	2.434485516693969	1.056217243676874	0.6477347242719729	2.58960921907393	1.703566320023489	0.5517921982669844	2.668607434994349	1.672890827013149	0.4503121610426341	2.715751387191846	1.396084016609157	0.413095485634935	2.64044882591162	1.183601750156144	0.3408320667847128	2.624931994268884	1.082102368928416	0.3579665989281187
4	0.1000000000000005	2.598067148983506	1.199429356675854	0.5723533755064557	2.575977579476524	1.377845456484737	0.5655484636899235	2.562115999588728	1.520976140601516	0.5632107626487652	2.569371827140051	1.739133654073652	0.5798397726744116	2.546793401382561	1.702092613017894	0.6033974772107206	2.449069650681847	1.659864142752514	0.7004996815596402	2.427520763443704	1.383971158517923	0.7321641159326285	2.364839179687458	1.168368616423882	0.6688722755067712	2.394651008923748	1.097416820031087	0.7059827873981527	2.426280476181477	1.009591952305326	0.6655894566937267	2.433381511712293	1.05430595118654	0.6491744636008489	2.591081163154191	1.703912511436445	0.5522532520217271	2.670400190275308	1.673640223330384	0.4505432780497259	2.717679696036169	1.396196883755767	0.4132721267794459	2.642625130669387	1.183640826646689	0.340003691527579	2.626599262620965	1.082537859380807	0.3593750534302636
5	0.1333330000000004	2.599385177977516	1.199010728076836	0.5729404771431842	2.577399442747587	1.377693882190829	0.5659840542816514	2.563216549133767	1.521010826267265	0.5628826974443802	2.570991135315608	1.739479278988895	0.5800281065684374	2.548401579567621	1.702385309886247	0.6036928611991527	2.450388172804179	1.660183658777815	0.7005488982693566	2.429727234085618	1.383876059653067	0.7328366243668371	2.365869324197447	1.167002961674086	0.672833087296947	2.40043236066125	1.096581638155474	0.7088520590249949	2.427949052494584	1.006454736963363	0.6696998707386764	2.432632065561322	1.052850458495115	0.6538508456087686	2.592554587980543	1.704206233148424	0.5521512849043511	2.672180425399191	1.674322954113605	0.45028872730061	2.719724701973997	1.39631713125309	0.4134718456461183	2.644598516665493	1.183424795828471	0.3417172887017136	2.62296410977287	1.082798031931034	0.3595008797719523
6	0.1666670000000003	2.600727708695101	1.19873209936606	0.5741117836745044	2.578835486476398	1.377631652555924	0.567262375917914	2.564423149115809	1.52110083905776	0.5639335353405904	2.572605729939543	1.739828099050906	0.5810621466317308	2.55005595906473	1.702696571495172	0.6048706690410007	2.452036637644282	1.660456885995722	0.7018775491095824	2.432521465977298	1.383809369879187	0.7348456029293526	2.367732962074293	1.166081209399253	0.6741089566333937	2.403864680854968	1.09608527596962	0.7087598024408484	2.428441939444526	1.004298785136276	0.6732943108235583	2.432657016767701	1.05203368305879	0.656513705311126	2.593995134747057	1.704506321852603	0.5530396093491373	2.673305229160014	1.674954097268771	0.4508110657527301	2.720356143179124	1.396477991023274	0.4139025671524987	2.644232187076601	1.182999822089297	0.3424292603472422	2.621763166266441	1.082912744114829	0.3603157601290225
7	0.2000000000000002	2.602591925303535	1.198608287896463	0.5762423716779418	2.58066218504249	1.377678539150568	0.5693384807968831	2.566183957873504	1.521272229096881	0.5660350742191447	2.574362754608802	1.740216624324644	0.5828004355116133	2.551833944788956	1.70305926288505	0.6067333036782644	2.453978354782711	1.660754807885899	0.704446974484051	2.435063359186404	1.383829117598169	0.7370774985624071	2.371264988743675	1.165504664229713	0.6783187682494788	2.408106012405803	1.095989079578762	0.7147709212645323	2.427600612608261	1.003196582313083	0.6735502441839391	2.433643042366047	1.051764063480638	0.6579354338503198	2.595731489452922	1.704849244941726	0.5547704746494991	2.675314444755648	1.675536330968761	0.4521939660846584	2.721303918596745	1.396676956970919	0.4158320786594659	2.645240670292365	1.182285601595896	0.3433617611042493	2.624014622274883	1.082837029114778	0.3628576313085357
8	0.233333	2.604584687486284	1.198631522077236	0.5773777886001075	2.58252820577376	1.37783067926529	0.5702839078360544	2.568082200456443	1.521522817864059	0.5669797830751465	2.575963675468048	1.74064820127142	0.5834370786742151	2.553475442963041	1.703473716597068	0.6074411523484944	2.455947091749966	1.661095847625772	0.7060391192506102	2.436813354383915	1.383945776295621	0.7374569569745574	2.373783598148358	1.165240173188418	0.6804960558504618	2.416029124513381	1.096234862963575	0.7200386103263362	2.427481946153399	1.001702759709306	0.6749178227235383	2.434767710535092	1.051887107667969	0.6575412559830108	2.597380197183404	1.705239253856434	0.555441835736302	2.677179263929382	1.676052306481863	0.453109646881485	2.723230455471	1.396886654903654	0.4162518213076609	2.651949865038529	1.181256328957478	0.3443786465075062	2.625763310201363	1.08260869782252	0.3641818652433878
9	0.266667	2.606062877503679	1.19876990585382	0.5785443734351142	2.584148777031816	1.378058015401177	0.5712337515514094	2.569931168280447	1.521819896969671	0.5678307459490495	2.577611006745983	1.741088991991319	0.5847039382539366	2.555126134345172	1.703906130070777	0.6086279931230775	2.457882038924462	1.661477179147392	0.7071539683279611	2.438167224962331	1.384158411410306	0.7377568021894687	2.374539122446503	1.165319640768078	0.681547613370623	2.417907094074726	1.096723147151848	0.7219108360927294	2.434592884315748	0.9993572491785591	0.6846415848207746	2.435927171086432	1.052233025012665	0.6588110998480741	2.599096083253482	1.705642714683958	0.5566583758583099	2.678700553406464	1.676469557241432	0.4537574880007785	2.723544281369354	1.397046370524266	0.4157821227940571	2.660311732211119	1.180074291321837	0.3460228413731044	2.627511067945011	1.082342231751397	0.3642008833183543
10	0.3000000000000007	2.607341565386365	1.198980973052484	0.5793779735094733	2.585577376410947	1.378316776296422	0.5720574229743602	2.571522048814937	1.522114385499143	0.5687947781568266	2.579253549761088	1.741489014862539	0.5849081847098339	2.556774701888263	1.704306580327853	0.6090330076114292	2.459876682973654	1.661862343380876	0.7079171992870135	2.439934226166669	1.384432495854981	0.7397415047087085	2.374342457158451	1.165688609090934	0.68268199840038	2.419692305526476	1.097385779304528	0.7210037705889294	2.438755544032001	0.9971586932534184	0.6918739835367651	2.436498512771598	1.052763895816052	0.6628569838305389	2.600732129490276	1.706010079707282	0.556903870870601	2.68030453030445	1.676765274680917	0.4540805175807396	2.723288979682765	1.397121210470028	0.4162140389215676	2.660234120960379	1.179066027241733	0.3470354482451347	2.625409143724549	1.082205432846441	0.3647648013515261
11	0.3333330000000005	2.60947508715725	1.199226225175142	0.5794465563586999	2.587536144546733	1.378572395640023	0.5721420372588107	2.573206854889274	1.522371959152403	0.5686646788746166	2.580943199277934	1.741818256369224	0.5850227741241103	2.558513513062091	1.704639908773353	0.6091193325896594	2.462092471123043	1.662193481277623	0.7081430534545137	2.442465358950082	1.384693174632674	0.741430158449619	2.376041966768097	1.166114518935217	0.6842863802720628	2.423162870583574	1.098159346059522	0.7218998663077975	2.438222764119017	0.9959232011635172	0.6908808212426361	2.438588245342065	1.053343000300758	0.6646843648845048	2.602385280771114	1.70631491318221	0.5569677653627927	2.682029000815341	1.676943332827729	0.4544186285766465	2.723886161843509	1.397129244291068	0.4171535923305922	2.659338902805804	1.178335628064227	0.3471790721701212	2.625288013185509	1.082209626308008	0.3670909213590435
12	0.3666670000000005	2.612935595646466	1.199467083056724	0.5812059557182543	2.590479181472749	1.378796564520124	0.5732157687162603	2.575498970728255	1.522572457458073	0.5690871584622902	2.582996266847203	1.742066846465895	0.5851915900554018	2.560652265675692	1.704893088270344	0.6092944239620888	2.464788656585162	1.66241919304337	0.7090801597352784	2.445565484415691	1.384868741777827	0.7417833303953921	2.379475913427543	1.166406951604536	0.6855120067929033	2.427674619701484	1.098940892580884	0.7247034160187039	2.440740524842921	0.9953980523697137	0.69380622883514	2.44177333332875	1.053768062263686	0.6634847079780998	2.604434530135219	1.706547169236714	0.5572204906636203	2.684584121616251	1.677025724593298	0.4549191440942121	2.726638470449779	1.397111670063683	0.4187939533687642	2.66419874783141	1.177830362122353	0.3479225423817743	2.630000134976612	1.082285859089673	0.3683329946406304
13	0.4000000000000004	2.616397780183342	1.199670981726286	0.5825234542124733	2.593593779096519	1.378973967206153	0.57439910936239	2.578012736851398	1.522716208608544	0.5697535806769185	2.585335321425888	1.742248643552543	0.5848571082211249	2.563150683766222	1.70507638835276	0.6092445933290039	2.467939265544411	1.662472270168583	0.7102250611078212	2.448705198968991	1.384877326939017	0.7419859039840282	2.381510399525094	1.166414542734785	0.6868207901515148	2.430706069024653	1.099460523451204	0.7257214494957795	2.442460394735039	0.9952091547519106	0.6947486764902234	2.442949923806416	1.053758117853568	0.664303607319126	2.60665861353063	1.70671959933856	0.5569204117204635	2.685972377252618	1.677037158610868	0.4541967505835178	2.728109200265532	1.397094431072404	0.417227697398617	2.667476604718441	1.177526356001901	0.347861973149864	2.631105252190114	1.082375055984521	0.369081839829689
14	0.4333330000000002	2.619576627659947	1.199807988743366	0.5836744977126173	2.596698605272151	1.379092268349172	0.5752609121792103	2.580872135345328	1.522808337386575	0.5702875810628411	2.588143139806575	1.742383214883532	0.5850689669197201	2.566086972364253	1.705204016254598	0.6097008821997282	2.47137969208764	1.662326018959012	0.7111230357887183	2.452099927351282	1.384676939421278	0.7426079487992416	2.384461804777812	1.16609804595734	0.6887908676816292	2.434248225927962	1.099643914500229	0.7275493013586635	2.443883933180223	0.9955870363973098	0.6948591922376429	2.445263931067497	1.053288771123354	0.6650029577187525	2.609364271229552	1.7068518234424	0.5569776006516565	2.688245117501054	1.677014733964543	0.4539574156057275	2.73177557939034	1.397100427548292	0.4166191105100191	2.67095648004989	1.177565441894856	0.3485113392743627	2.63556206915632	1.082559551905712	0.3709535841969459
15	0.4666670000000002	2.622842353950916	1.199842745440289	0.5849997493229809	2.599923396150846	1.379128111932227	0.5762938195414554	2.584060751967348	1.522836222092675	0.5711072076993861	2.591012591960758	1.742469328820883	0.5862106375690274	2.569078991447144	1.70527091586664	0.6108805016056538	2.474789297294133	1.661994649748454	0.7122900001192599	2.455584404864072	1.384269414126297	0.742958803777094	2.389105963905076	1.165519265796936	0.6907979915368166	2.441596198859588	1.099488033413666	0.7294896772184973	2.447947000998909	0.997356065104944	0.7003987456089703	2.447465380082568	1.052523648841624	0.6648562547295295	2.612243438496532	1.70694249027301	0.5579735608247777	2.691252586508235	1.676968497742819	0.4545734481232543	2.734909309303909	1.397102005084775	0.4168567501229625	2.673195509756372	1.177964398495498	0.3488814676114336	2.638008449212126	1.082876626521397	0.3714361706456378
16	0.5	2.626111139298997	1.199724925830557	0.5861527158428712	2.603066016076164	1.379033953143742	0.5773923911167675	2.587186351148826	1.522752605039891	0.5723153733460667	2.593198848034544	1.742461104139986	0.5869787838763678	2.57154099866453	1.705232018259973	0.6117965607505714	2.47790653318565	1.661486750308246	0.7135567624183459	2.459044657599812	1.38366273005617	0.743872635565364	2.393505597124589	1.164779312450832	0.691797844653894	2.447055964381583	1.098948566687377	0.7291041102859785	2.446453602059269	1.00157816554805	0.7033412800828702	2.448968338186136	1.051805765366102	0.6663992928296072	2.61444483405576	1.706944673124491	0.5587392147116755	2.693318727612381	1.676877519934913	0.4554163887256376	2.736202352374014	1.397041415797575	0.4167184938005684	2.670563985614691	1.178586817994166	0.3494658158587047	2.640296837336833	1.08321614647822	0.3728848155735385
17	0.5333330000000007	2.628694712221763	1.199417441359757	0.5869392626253204	2.605726803225083	1.378776560444101	0.5782048377254269	2.589827484291216	1.522525102370474	0.57299106195436	2.59493100866671	1.742327158615826	0.5871913096899277	2.57358133604991	1.705063055230536	0.6123243449295852	2.480769072378302	1.660865371048876	0.7146110132046817	2.462531756246422	1.382916647321832	0.7456492151731879	2.395894259170538	1.163985767026332	0.6925491698656904	2.44793556206668	1.098240812685077	0.7279778139192761	2.430817747578004	1.007955039688079	0.6805150038585349	2.451728083791005	1.051453513802654	0.6665836130029983	2.61615116447379	1.70681951550167	0.5587600823362222	2.695171832147518	1.67672510916591	0.4551889587183118	2.736862083198108	1.396875049319074	0.4160585176977891	2.662442498382907	1.179169976821889	0.3527892286517123	2.645703296953147	1.083298620033056	0.3807252254903231
18	0.5666670000000007	2.630063813551785	1.198902587987161	0.5872282366676104	2.607240008381613	1.378341957725566	0.5783408051106484	2.591239338724471	1.522143174632479	0.572934203295598	2.596264345333058	1.742062800938954	0.5872015402427014	2.575177172806409	1.704765493143705	0.6122924907097456	2.483288831704502	1.660249705104697	0.7146386400775215	2.466014046150979	1.382135448248449	0.7467928730880408	2.398502638451271	1.163190378507836	0.691102934073009	2.447240676252582	1.097587678851426	0.72839161154982	2.427530613413466	1.012695155074866	0.6767579576086697	2.452363924944861	1.051222895306559	0.6650103785349685	2.617286458204311	1.706554071489431	0.5588018696833237	2.69613269048631	1.67651532249189	0.4558745152566571	2.735584486768071	1.396602449878754	0.4150394076897589	2.660251700433893	1.179499965387258	0.3533986925474967	2.648002961805157	1.08286843674314	0.381678784225119
19	0.6000000000000005	2.631920329080287	1.1981794431697	0.5880135837340779	2.609104639562552	1.377730336633574	0.5790936145348078	2.592879311046856	1.521609198996433	0.5733236735488827	2.598215804851586	1.741673915026587	0.5876674948873883	2.577293029719626	1.704345979116594	0.6128357439577075	2.486078804536829	1.659684886107742	0.7157871690068021	2.470013152517736	1.381354868456137	0.7474660850783639	2.401413063388495	1.162283121527135	0.6916434126113536	2.448774038886973	1.096834361802665	0.7298400952967707	2.428439811678255	1.014454295036718	0.6780335440175906	2.453252454834048	1.050648603159168	0.6646885459525635	2.619012599744897	1.706152248276934	0.559161218086365	2.697117234659888	1.676254250376174	0.456013954642649	2.737166498577094	1.396223270710072	0.4154378146564455	2.660682475472581	1.17951628015022	0.3525399868639044	2.649101358058124	1.081965175333287	0.3815021590192629
20	0.6333330000000004	2.635162551894995	1.197287699743816	0.5896115504458288	2.612391726407106	1.376975538444823	0.5807228589651188	2.596199804012775	1.520954507067653	0.5749593702959118	2.601467611221743	1.741185357620172	0.58853504468094	2.580578584339733	1.703827285541392	0.6140617796754793	2.489494890898114	1.659169858836831	0.7180392348003203	2.474764947591523	1.380592559949589	0.7482140555619087	2.408807030953274	1.161224092126146	0.6956285600655355	2.458203016853339	1.09597495136333	0.7339903431305309	2.433111997479398	1.014067325131481	0.6830742182873492	2.459686614657813	1.049627588157512	0.6672700143215889	2.622267648235383	1.70564305485214	0.5599081513956664	2.70019697027863	1.675950485463134	0.4552992292914358	2.743627212051704	1.395743248507791	0.4157296650514152	2.667569843257356	1.179196509062439	0.3512508042245491	2.653577960697713	1.080621115854131	0.3803387397988621
21	0.6666670000000003	2.6379112277583	1.196332169394494	0.5898741228293621	2.615639947322838	1.376166668985856	0.5810570983924958	2.600024245429215	1.520255952426534	0.5754316389462003	2.604863558404015	1.740654616614936	0.5884983494518516	2.584058138331728	1.703265185683834	0.6142945228252532	2.492990860780576	1.658695199468843	0.7188785569270026	2.479030845432328	1.379886500535845	0.749246998788517	2.413135645390565	1.160200639702534	0.6967331559625277	2.462690749081797	1.095258352845092	0.7356740934760809	2.438198677611544	1.013409114224662	0.6846843111072606	2.463806276039097	1.048598385094842	0.6677463663172887	2.625708583594982	1.705091759418346	0.5597543282238223	2.702854350486547	1.675626362319139	0.4544429738301956	2.747252126438561	1.395207519674915	0.4146376330998063	2.665580974614921	1.178645958394578	0.3522682128376566	2.651730354488042	1.079047753770497	0.3770832528159024
22	0.7000000000000002	2.639784389883191	1.195439843425696	0.5899409625166814	2.618287028936107	1.375416620405824	0.5808083102558925	2.603537368508271	1.519614120827933	0.5752300792802723	2.60759898810745	1.740169294737272	0.5882526345328078	2.586969219091558	1.702748964815141	0.6140267029951367	2.496144644390585	1.658277668304768	0.7186422387514042	2.481998965105905	1.37928063488444	0.7490381340350306	2.414460278585911	1.159317884567162	0.6962436794725219	2.463354105602771	1.094695204473161	0.7356008695166908	2.443012181748314	1.013352233044137	0.6784391419104249	2.469478199994991	1.04753716862929	0.6657901435531015	2.628505074182065	1.704588197135334	0.5595575376550321	2.704922401004531	1.675335664837166	0.4534217049558428	2.75145065207326	1.394725962758534	0.4152973237643646	2.673171641848382	1.178148778327357	0.3525070943460561	2.653437669511239	1.077686297127725	0.3716958630399244
23	0.733333	2.641258524946115	1.194686582070354	0.5895259660840508	2.620191964967911	1.374786854671541	0.5801220207394864	2.605887595735427	1.519075464587384	0.5745363088853149	2.609545748789885	1.739762231030331	0.5872372199367536	2.589136646920574	1.702318869767897	0.6132089864243946	2.498924706453145	1.657903319481231	0.7188189208294835	2.484082130480632	1.378776935733716	0.7483830033334904	2.416093323804255	1.158570724361135	0.6977197827120782	2.465566239531765	1.094199646810877	0.7374712309560295	2.445550613038391	1.013507511154645	0.678891747645971	2.471051820193498	1.046037565950082	0.6668940760018143	2.630355950879232	1.704162158421392	0.5584368238666492	2.705753094727632	1.67506615406096	0.4512527617422438	2.753061376818934	1.394298759089909	0.4156392282353259	2.674855075793795	1.177832351400649	0.3525878596783812	2.654048274444548	1.076768270821872	0.3709532958822843
24	0.766667	2.643062466881303	1.194087020487777	0.5894720176747699	2.622152535728839	1.374279148367114	0.580055471890496	2.607710816124237	1.518628290769492	0.5740835486956245	2.611482130733639	1.739403592660738	0.5869254035463337	2.59116326239074	1.701950603440705	0.6128714928031742	2.501520947174309	1.657542889678227	0.7190114296601652	2.486122151234916	1.378366464594644	0.7497456751319133	2.417016501005467	1.158042707912927	0.7000218020075712	2.466164893013372	1.093826404491013	0.740765196896406	2.446686901337803	1.013658929111695	0.6824503794824727	2.469481042356354	1.044324168363635	0.6689261133233509	2.632181421327004	1.703784318897874	0.5581101323879305	2.708107075088352	1.674771516835096	0.4517718087109057	2.752904222371517	1.393893027412695	0.4158292938784694	2.671570670386338	1.177685391759993	0.352235712127684	2.654526344561503	1.07626537092352	0.3722744444711171
25	0.8000000000000007	2.645102547509158	1.193598695353674	0.590377005934116	2.62429846717744	1.373848623242418	0.5798986389446239	2.609489834567973	1.51822669579275	0.5726868810906831	2.61378117976683	1.739041285778761	0.5855979893622493	2.593403800591463	1.701592878548495	0.6116031460022429	2.504033702968326	1.657178971386536	0.7177021389818732	2.488301341999488	1.378022897999244	0.7512493281110294	2.419051584312192	1.1577093564188	0.7016391624515542	2.468466182549963	1.093575480782142	0.7440770999324651	2.447034143640365	1.013696486551182	0.6874546812337311	2.470834579208125	1.042813224720227	0.6749160117813789	2.634389146624216	1.703404112882462	0.5566951408952588	2.711243009435095	1.674416343071604	0.4508456974474694	2.754647592676942	1.393500727233318	0.414835237888791	2.672189996445916	1.177600682773911	0.3521202647220234	2.656868098694812	1.076069544085749	0.3714773402408632
26	0.8333330000000005	2.646707708069924	1.193137518677162	0.591069253189289	2.626083711034454	1.373420766270866	0.5800276199202781	2.611070033603637	1.517806812724358	0.5721438577053106	2.616037626508241	1.738619311369669	0.585399337305966	2.59556342476854	1.701184431929745	0.6114328912951166	2.506340751102144	1.656803551578787	0.717363598964497	2.490241385536345	1.37770003913691	0.751781639486765	2.421654011057243	1.157462440979905	0.7026653144769485	2.471402663710483	1.093257278410736	0.7451016888449337	2.447543810402612	1.013378937502781	0.6910310180074231	2.470643411748509	1.041995118124873	0.6768867769088901	2.636541042391517	1.702968473468911	0.5563439430839107	2.713164997692537	1.673960845774618	0.4498866259046541	2.756706101512724	1.393063461513445	0.4139846762033121	2.671991621133068	1.177311673344348	0.352255936540414	2.659040810676762	1.075872277090714	0.3722670097987411
27	0.8666670000000005	2.647753892573686	1.192639680985232	0.5915752759535099	2.627415920941472	1.372945928687115	0.5808870845362294	2.612501781062158	1.517332922956441	0.573196089198991	2.617686981515191	1.738118276879001	0.5861472500639734	2.59721957618651	1.70069947782527	0.6121942292920496	2.508344439044851	1.656404065731579	0.7180755714713105	2.491561373329978	1.377352942248993	0.7511851751409245	2.421698605263343	1.157212978850914	0.7019008145343334	2.470744547102115	1.09267685922505	0.7427138005954764	2.447334403665383	1.012609447367507	0.6906170734806908	2.472346419807605	1.041986999349549	0.6756164588726932	2.638108783884952	1.702459323103321	0.5571787111126941	2.714079279068598	1.673405635139638	0.450721422100399	2.758601626958721	1.392554865136009	0.4128588404130575	2.675269287198015	1.176674523756807	0.3528048084957871	2.660362618119504	1.075403453839682	0.3725878047221334
28	0.9000000000000004	2.648536512347713	1.192114186413771	0.5905744026651789	2.628370278579483	1.372447972089138	0.5806660865286355	2.61370183523618	1.516842980118151	0.5737765452584429	2.618771613537754	1.737597618190035	0.5874126414791891	2.5983974311267	1.700196439902543	0.6133224941292625	2.510081682519073	1.656039684466465	0.720114151759639	2.492460953334215	1.377023665022125	0.7508701648397414	2.421895709437685	1.15701570767924	0.7020102060439976	2.470176350120721	1.091869646057239	0.7427216483499246	2.44731667308163	1.011642659953341	0.6904860396364245	2.473305520042533	1.042351311060783	0.6728140262161872	2.639128378966937	1.701930003177117	0.5583581919968352	2.714445587198077	1.672816590054468	0.4517349576029331	2.75882944678178	1.392041274066001	0.4113865151831926	2.675917828274327	1.175955432866144	0.3518641256649712	2.659661120466377	1.07485179802148	0.3710136366994514
29	0.9333330000000002	2.649020728249066	1.191579348308722	0.5902251451421726	2.629131315667547	1.371954658293563	0.5810046715697244	2.614808835539131	1.516370859412849	0.5747512567252365	2.619659708919303	1.737106265337448	0.5879908611564151	2.599377961348424	1.699728565485524	0.6140259144001182	2.511492179912732	1.655748304218649	0.7215308129272071	2.492958285236225	1.376748245056897	0.7518782176040072	2.422035470265724	1.156943356613679	0.7035869016638758	2.469410106366099	1.09105208936109	0.7431565428528546	2.446158052568983	1.010762897570339	0.6911183272426318	2.472671113606198	1.042588828252473	0.6739336173604142	2.639985773377974	1.701420269118432	0.5589357809481992	2.714827884460149	1.672235945410912	0.4521384459083445	2.759053744041197	1.391554937868585	0.4122035196074497	2.677353573151417	1.175324357806389	0.3506755609057393	2.659101690449295	1.074399289349266	0.3690489547224071
30	0.9666670000000002	2.649222269273606	1.191036114537765	0.5898146263837878	2.629609223378334	1.371468587759016	0.5818319365978085	2.615606037724974	1.515917137215852	0.5763875473976576	2.62045751289514	1.736649815788118	0.5889705737047383	2.600193338341884	1.699302066865345	0.6151772402354677	2.512427446199239	1.655514103875996	0.7226667959514625	2.493188893315213	1.376506512768412	0.7532739408781904	2.422198551273934	1.156986387477068	0.7042172087544462	2.470498998809891	1.090478169965244	0.742675996161083	2.44410424877431	1.0102967882091	0.6911460767511685	2.471794980977051	1.042575936615912	0.674097306961511	2.640769553785059	1.700933029245374	0.5599560206837805	2.714938165747441	1.671664530215983	0.4521427664061096	2.760161437993157	1.391081062990315	0.4131631116959838	2.678996727818487	1.174765235434688	0.3502658132713792	2.658791685596914	1.074065583670139	0.3679182177754307
31	1	2.648921942594975	1.190457833964592	0.591169344003966	2.629547260310316	1.370956248594158	0.583116526220785	2.615822912951479	1.515438133654323	0.578013170395717	2.620811514007525	1.736177584183659	0.5898074102577926	2.600545469484626	1.698861706589418	0.6161450844381459	2.512770309559764	1.655241236657288	0.7235074119603956	2.492897939152701	1.376207647293058	0.7540792508432098	2.421205202485144	1.156997801539922	0.7038315226310021	2.468418758501202	1.090169632874515	0.7424379934905898	2.441317588480456	1.010095982570987	0.6916014109281486	2.469888731385549	1.042283272570087	0.6762559891966343	2.641061605136202	1.700423982647667	0.5609229147008798	2.714992784881254	1.671063825248336	0.4531929518067253	2.760700444925458	1.390554164965078	0.4138548001374429	2.681719914726565	1.174139300066698	0.3509363112528315	2.658941922275997	1.073691946697841	0.368643789895256
32	1.033333000000001	2.648125420337906	1.189807053478566	0.5915752084928716	2.629042398975208	1.370371874401622	0.5837256127314102	2.615253962801433	1.514875745373245	0.5786139805646878	2.620958660444284	1.73561992000703	0.5910947665191376	2.600553842912396	1.698335664328142	0.6173269514068331	2.512576701658513	1.654827677712379	0.7247187032779429	2.4922200867914	1.375762950653854	0.7544401215660012	2.419987398582525	1.156852736648433	0.7037226102674224	2.465862470285547	1.090210033419196	0.7428322300014037	2.439753511408925	1.010354673454267	0.6916932525415066	2.468510092168965	1.041873865367837	0.6767365157071575	2.641123591689059	1.699829347624173	0.5620931861126998	2.715098839094518	1.670369457364106	0.4543562286536411	2.759231139175723	1.389872439171485	0.4143383898609579	2.678557948623629	1.173270792053968	0.3511336574246716	2.66077447490495	1.073189340327119	0.3707447380940385
33	1.066667000000001	2.647208852148535	1.189047688419627	0.5932817612008274	2.628361136289478	1.369666307751178	0.5860028309160171	2.614120880712768	1.514168479891853	0.5806321175359587	2.620829413006172	1.734901096858537	0.5943161589441156	2.600185585166717	1.697648219201267	0.6203065853728644	2.511743460912407	1.654178817338487	0.7277544235079478	2.490906336109599	1.375109649527168	0.7556090830657843	2.418406545639604	1.156514530273326	0.7047243923051202	2.46628443218323	1.090705769454956	0.7460843882467293	2.437598189025514	1.011270885483539	0.6928070353328343	2.467437369457047	1.041506121526198	0.6776899715587906	2.640928787915161	1.699079154395479	0.5651606728445251	2.714993120013971	1.669526228539449	0.4574965017661945	2.755795566446584	1.388972267926458	0.4149504336228406	2.677816357204374	1.172047994930792	0.3506891735659061	2.657999393034559	1.072668429662022	0.3730686334405126
34	1.100000000000001	2.646202549848927	1.188171919849127	0.5952008667891698	2.62763447233188	1.368820112776993	0.5877483519284471	2.613008683506514	1.51329048578451	0.5818040452501984	2.62021727591015	1.733985060761413	0.5958237530232409	2.599332429726919	1.696763451319514	0.6216685848074377	2.510018236887476	1.653243291242042	0.7285727057922586	2.488367177029187	1.37423475794464	0.7565310932558331	2.415303076961809	1.156051336270313	0.7047346613170085	2.465656987709016	1.091549607804723	0.7473811645107037	2.432803216572187	1.012192692126339	0.6942168710236114	2.465766364345615	1.041416368885616	0.6778475461112211	2.640385113905578	1.698142147096788	0.5667069526985392	2.715422089790499	1.668513265887498	0.4595160802325469	2.754156533632499	1.387846723078722	0.4163643322055904	2.680414696105678	1.170616823821298	0.3510237454274693	2.656259199170151	1.07256151920938	0.3733650089625903
35	1.133333	2.644492679523656	1.187212592544352	0.5971332567521396	2.62645220678487	1.367862437788708	0.5896810722325159	2.611795917516291	1.51227200711032	0.5835225088745654	2.619020327954209	1.732901447904662	0.5975494955678585	2.59788749773744	1.695709709021401	0.6230930858666596	2.507225828110445	1.652054428085693	0.7282085254584966	2.483957923113346	1.373191338674988	0.7561079966934022	2.410048216771708	1.155614806813922	0.7023388593957925	2.46075245709513	1.092652467674582	0.7456222442570166	2.427710552184242	1.012218116508319	0.6935895993343649	2.461452769607492	1.04174538957497	0.6754093086372631	2.639404456532166	1.69705029010067	0.5687626956973723	2.715670284226998	1.667327738440217	0.4625532935194405	2.752810954443347	1.386490459449942	0.4192517258390868	2.682763927459467	1.169059217412513	0.3512884459681825	2.652376365198205	1.073049323464962	0.3767536250170164
36	1.166667	2.64253206063784	1.186250495990301	0.600945299338484	2.62493259232896	1.366878659488291	0.594119980600514	2.610244512898136	1.511205858427043	0.588488055614933	2.617210406322732	1.731755899812654	0.601379438210908	2.59578469232433	1.694587066628171	0.626967850555864	2.50338949149317	1.650721258863092	0.7301902370632692	2.47743730251316	1.372097114226976	0.7560370053636831	2.404154187929984	1.15547123583224	0.7017458578901818	2.455008569892862	1.094104024235408	0.7462767221365236	2.424353738653774	1.010907356608935	0.6934229665102797	2.457081308128751	1.042890500194992	0.6784581783971282	2.637936498593255	1.695910376197055	0.5729312691522606	2.714767402292388	1.666028792849499	0.4670429138111976	2.752283097861935	1.384974006351937	0.422341966383727	2.679560805565126	1.167409501424636	0.354342232057307	2.646517099399499	1.073883358453696	0.3844870649409906
37	1.2	2.640043568785658	1.185405832221006	0.6035032484440068	2.62282220622499	1.36598836198874	0.5982082991619049	2.607795549938147	1.510213908519725	0.5930641999913155	2.614247882525436	1.730673693904777	0.6045222963163708	2.592501647017613	1.693511358629946	0.6301857547477066	2.498212715565054	1.649411399962644	0.7321557522701152	2.468930879660476	1.371150814924802	0.7575776977173155	2.39688204669236	1.156136492238024	0.6991797268120161	2.44887356133705	1.096421898357552	0.7437554279055179	2.41997776679116	1.008947420218032	0.6893360260554013	2.452549521458639	1.046414960359482	0.6784548942671598	2.635420450152266	1.694855060097772	0.5764791209086312	2.71231885202818	1.664773190758092	0.4713082898372181	2.750079281890838	1.383556213283275	0.4267667791408623	2.670337694682079	1.166079923559104	0.361360003257033	2.642153617518078	1.075009010050374	0.3866262573609058
38	1.233333	2.636911629202656	1.18480655676188	0.6053518971924703	2.619842485625402	1.365326767664839	0.6010613562821158	2.604332356698859	1.509443293696797	0.5960212325269419	2.609920897234143	1.729818310710399	0.6083147182134521	2.587792194004376	1.69263910427279	0.6333707955500694	2.491421085443811	1.648321434106758	0.7331966836018226	2.457726161460854	1.370566539295326	0.7574847247845836	2.387126092892388	1.157903639852602	0.6906901320412947	2.443561498755024	1.099821010502365	0.7320973502256113	2.417920700964387	1.007615197783347	0.6855527226535406	2.449145297152245	1.053261122050251	0.6691200448316065	2.631735494492613	1.694048285854972	0.5806348257167196	2.709975010943359	1.663779520233152	0.477143662623661	2.747235742357074	1.382625343851333	0.431621427799621	2.667729746846775	1.165956850164392	0.3666719250904781	2.639169063095073	1.077180328572724	0.3867318397647615
39	1.266667	2.632706391626765	1.184436621375684	0.6070444254689341	2.615881690867015	1.364887631648683	0.6043749333695307	2.600276557013114	1.5088965484341	0.6005351548970023	2.604727575426896	1.729208320070611	0.6135219028806022	2.582131116046408	1.691991917298614	0.6376021097586888	2.48326943527227	1.647508156582221	0.7339469391657424	2.443040893095789	1.370419368016984	0.7535415743862062	2.366909332053978	1.160513624930346	0.6704747142864311	2.421313597773161	1.103762586796394	0.7013967430042448	2.429818894981332	1.008854682254867	0.6832195629687263	2.436340335094462	1.062485945282454	0.6495224589256368	2.627383133316423	1.69350030696299	0.5866534397258688	2.708249920320101	1.663077728299475	0.4850962729445845	2.747538335998179	1.38223272248621	0.4386635939868666	2.670170968680935	1.1674867939304	0.3678549455579429	2.629176740066226	1.080674494508945	0.3867697103611681
40	1.300000000000001	2.628506617539152	1.184121083391576	0.6093168807212863	2.611991431975715	1.364496146238041	0.6072122343634578	2.596332717276711	1.508388544417687	0.6033646554661558	2.599558191054591	1.728657505678019	0.6161735158504023	2.576470739936275	1.691389089474384	0.6396256410259578	2.474452244743607	1.646821756976679	0.7326785930143915	2.426707311082014	1.370596121511207	0.7496526079900057	2.349136670859026	1.16317818268202	0.658570319972016	2.396108311308485	1.107407326360089	0.6788311035808511	2.441450223951114	1.015957951938287	0.6688669413170301	2.4206147489241	1.071733151141969	0.6349374897532863	2.623082662759	1.693020298841091	0.5900351439443636	2.706493510518102	1.662455970768837	0.4905274825425184	2.744589892932251	1.382021515733945	0.4446626976668389	2.66971472960313	1.17025960046802	0.3710790928546009	2.619348589746335	1.084292917332992	0.3906044009654057
41	1.333333000000001	2.625695088231613	1.18362306405594	0.6131392549478982	2.609031213313223	1.363911884990489	0.6110769457070558	2.592842050680935	1.507663779853871	0.6071982907147445	2.59499683677848	1.727904183934511	0.6204071964607035	2.571418370984741	1.690572983167644	0.6432539819813768	2.465461826227425	1.646039840323367	0.7320216411657237	2.409923733401151	1.370920160663126	0.7465575247234568	2.334533636684318	1.165647190426693	0.6486865860410782	2.381916251754246	1.110578681771817	0.6708419083359221	2.446468562232755	1.028107084633183	0.6537173550160806	2.403271072853989	1.079928812408709	0.6263114739693777	2.619319175170538	1.692345065973425	0.5947770409447292	2.704316690473163	1.661636397397329	0.4967734424970319	2.739372648063341	1.381594176799646	0.4502365238615555	2.658304193393408	1.173905835470276	0.3765933292919084	2.612866836254639	1.086741551955325	0.3958830759925956
42	1.366667000000001	2.624177183202424	1.18277467480689	0.6168843673006607	2.60711128114232	1.362970614033902	0.6154005913174937	2.589824814520889	1.506553833384528	0.6110697617817389	2.590799933990884	1.72678418625441	0.6243232459724308	2.566801859308193	1.689383528561523	0.6468565070414135	2.456529589551483	1.645019708777592	0.7301531126624037	2.393763728706422	1.371295777387029	0.7346277850831252	2.319277953496655	1.168573660378775	0.6349368470898575	2.377310862664303	1.113872289315036	0.6627281103331011	2.451493118621709	1.04167188822734	0.6345132815630572	2.396988089016008	1.08785852895692	0.6222060200477002	2.615870772214638	1.691305549005675	0.5989951840929639	2.70155748477172	1.660417044509491	0.5011520070584855	2.734501160736535	1.380736818534528	0.4537849716203904	2.628751001323924	1.17805455322839	0.3813262849644865	2.597049553339839	1.087936831581876	0.4079168048828966
43	1.4	2.623327183045604	1.181506585938714	0.6175994911794734	2.605830857944813	1.361603883201614	0.6177715265590248	2.587401843728758	1.50499242657498	0.6138420524463282	2.586749543785269	1.725229778900383	0.6265180120471495	2.562380165998806	1.687759589265678	0.6484301119398236	2.447967013480482	1.643758151912592	0.7241185556676628	2.381618588928042	1.371801326747944	0.7196829827899238	2.314124214038597	1.173953710512916	0.6156946148808712	2.377979871803132	1.118911458685991	0.6423059368427979	2.453096995366274	1.054083407893906	0.6108691553069464	2.39367315655907	1.097596688080029	0.6057492393114802	2.612696722999214	1.689828428887593	0.6020508971595379	2.700756680448568	1.658675311799779	0.5063393883676459	2.7273435701889	1.37939592733284	0.4568075533002953	2.611615465744635	1.182087027104503	0.3831144378884179	2.582115192431953	1.089039871051757	0.4102773001000231
44	1.433333	2.623280497189222	1.179777137685291	0.6224821055782715	2.604789211142789	1.359762160914895	0.622633373509527	2.585031295196397	1.502927104350305	0.6183972765049496	2.582646502048866	1.723168347851151	0.6292925743208194	2.558075335084552	1.685635990499699	0.6505484406417299	2.440423766474964	1.642228022236851	0.7198190375577929	2.37286351297867	1.372600710882338	0.7011916856149426	2.314557359287381	1.184392221852759	0.5792080431624842	2.374534579369262	1.128592875205254	0.6034992913121342	2.449783660090757	1.067030415334301	0.5735923935454984	2.383048556114139	1.113238314325147	0.5723885352147057	2.609334014318009	1.687840629903231	0.6061232118033807	2.698871577739992	1.656326712745641	0.5130516609319251	2.721224874954734	1.377585519971342	0.4614381075944603	2.60025896926138	1.18597453456205	0.3883594010135067	2.55807430138808	1.09205475164007	0.4066961750148836
45	1.466667	2.623961372714275	1.177647825261185	0.6250369448339077	2.604528048917554	1.357502618257143	0.6259353278313985	2.583385133126916	1.500423096197839	0.6215709362861566	2.579546797715015	1.720639572215875	0.6307686707512752	2.554838940162825	1.683062206770951	0.6517284371630475	2.434763192242946	1.6404570031204	0.7166095434518173	2.3657961026721	1.373878065247871	0.6780511212292196	2.322309462208029	1.202174085245161	0.5387367754619002	2.378641650976602	1.146527948019626	0.5663954077209342	2.46697744745306	1.085456532129172	0.5479616035979989	2.396013473037457	1.13864976789975	0.5460730588045566	2.606814864764073	1.685380576807574	0.6084760033918453	2.695509545219877	1.653379536987027	0.5155427154227581	2.707151965601768	1.375411712831914	0.4604932781366251	2.571456342042981	1.190453291244198	0.3892182182299448	2.539205689506391	1.099698160247257	0.4043370711357549
46	1.5	2.627374373153933	1.175263834057526	0.6264849660626999	2.606511211505123	1.35496094030454	0.6279803389257604	2.583582329301045	1.497628247420566	0.622858042114981	2.578268073925225	1.717767318567657	0.6315773926960123	2.553306849740826	1.680171210669371	0.6523563871852828	2.431165102922487	1.638502349948394	0.7151322457676174	2.360029279560946	1.37564523959774	0.6595961567899412	2.324487438270838	1.228943364278755	0.5001378565705713	2.382297414623172	1.175834216823072	0.5192093141672749	2.472635218015232	1.114291591174797	0.511958283477035	2.416916851209762	1.175965230362765	0.5164382694295266	2.606268495373051	1.682571513668089	0.6096608794944554	2.696146358683495	1.649933170810312	0.5163284712831779	2.696853218736035	1.373053966477103	0.4589996288656834	2.552427380105264	1.196770867071554	0.390292223562184	2.523652682563341	1.115274322702011	0.4046005314448002
47	1.533333000000001	2.63160677183663	1.172832339501028	0.6348960065771901	2.608418518478238	1.352337233794529	0.6351954159102873	2.583426552942233	1.494760260193817	0.6285150446854118	2.576490006807799	1.71475061901806	0.6381488789963879	2.551526319550198	1.677170388174655	0.6592761280159322	2.428151109444754	1.636445946227178	0.7268522248859219	2.355044915505739	1.377706803381927	0.6463034276900184	2.319684029339597	1.26431219062496	0.4501507364469245	2.388575693721165	1.217745221532338	0.4476554349053669	2.471822696832489	1.159718511118336	0.4515290594895574	2.428173026306536	1.224796978426983	0.4493859820343586	2.604992846997476	1.67961174367939	0.6155227185695052	2.696103693297858	1.646146622359338	0.5207475600093616	2.687656538969369	1.370700271617107	0.4563321886530203	2.532742880671857	1.206723959815971	0.3936561881480652	2.492412828974817	1.140937838278999	0.4133195883462351
48	1.566667000000001	2.630609857206905	1.170574563162301	0.6414807667492713	2.606093887731255	1.349866666466163	0.641717496187567	2.58009926388429	1.492086035211959	0.6356660103655888	2.571980406421113	1.711860790227536	0.6438271733273292	2.547421407800302	1.674341540265922	0.6647613727300439	2.423686255602288	1.634476940348988	0.7312744445368646	2.351590605061849	1.379787211796768	0.6318936213997044	2.328554220531719	1.304875362508289	0.4099419981806092	2.396029897206472	1.269844899023139	0.3879632903745861	2.470195133412256	1.222860029756291	0.3883768937178518	2.431139937448657	1.279966482259441	0.3879359772599066	2.600465468114664	1.676762269375583	0.6219325240678923	2.68889770291783	1.642203101894052	0.5269227577497174	2.661423963518804	1.368411952852036	0.4509106401703676	2.481164771113989	1.221385598891301	0.3970512372965058	2.41007205752984	1.175238629748724	0.4166830379487738
49	1.600000000000001	2.626550784836474	1.168610806936614	0.6486253701646947	2.602104348489865	1.347697181024476	0.6497370505060325	2.57577620755885	1.48978311690353	0.6442557770339267	2.5665204192114	1.709304599901594	0.647948148611056	2.542453678735075	1.671882586105643	0.6695660464540535	2.418172230699488	1.632708641168057	0.734006366034087	2.350149870766635	1.381714391492254	0.6248384733086055	2.339895088304992	1.346577394541098	0.3923227545204706	2.398145097527021	1.327292999572675	0.3542645831752875	2.465031955269958	1.298907462253837	0.3334878642032074	2.411122409652827	1.333828753535602	0.3515075094844056	2.594886661706128	1.674228204762378	0.6268495824491411	2.676087658410348	1.638348181603053	0.5295137978803121	2.625847144595303	1.366189710347738	0.4526297225344615	2.431589384468016	1.240521847937103	0.4164226307543527	2.339696848002596	1.212744127472552	0.4161833000291896
50	1.633333	2.623599176807183	1.167046664927919	0.6513552099977989	2.600255889626355	1.345952018946231	0.6567586793124037	2.574170632667366	1.487996384686508	0.6533033002600142	2.56251851489479	1.707257572365546	0.6490284270693799	2.538632395169399	1.669939531893798	0.6722448235999462	2.412524301635098	1.631314494585865	0.7310370743664434	2.349985468428215	1.383656513932428	0.620269255276327	2.353913063233131	1.386467251353916	0.3868962492686939	2.419059439594358	1.385070947305129	0.3439531446658076	2.505365321882349	1.379462277622408	0.3170914710041805	2.401319667933272	1.384739764355096	0.3421717599098195	2.591438259850813	1.672200652715934	0.6289008057036347	2.666281954859633	1.635024605826021	0.5267966634207581	2.604403846626786	1.364536379853096	0.457841803842974	2.40061118550694	1.265750966455038	0.435256575150274	2.316218642857462	1.250000560443639	0.4133541367774893
51	1.666667	2.622051026468615	1.165942957912266	0.6532452419471092	2.599339013714464	1.34468697780528	0.6611834699250287	2.574122251141591	1.48677704281606	0.6595761673510131	2.559750535989858	1.70579555175495	0.6531182402200253	2.535607128434018	1.668559299457946	0.6755064583423106	2.406843674690608	1.630505941880735	0.7240414929180435	2.349623316413597	1.386001957903144	0.6096649231155933	2.380964220596912	1.422683640753456	0.3827944613134431	2.445790150506463	1.438123729417838	0.3432602330436688	2.531035546105456	1.451543497613506	0.3207763455621428	2.427825422134264	1.435420802434791	0.3286828260783466	2.589842253088611	1.670771105320233	0.6346266894639094	2.66805581929247	1.632679776049139	0.5356017530745989	2.613552827591381	1.364215134947094	0.4604704479843868	2.398272695772473	1.298421119841235	0.4133398935279763	2.315199624535254	1.287741798270716	0.3975796122117556
52	1.7	2.620785679382951	1.165120179771803	0.6561413374732444	2.597208322809	1.343699828077137	0.6633969636331667	2.573222615371489	1.485879893107569	0.6630962214859923	2.556535629816993	1.70467168809408	0.6572921058057584	2.532178785583059	1.667484477961053	0.6786846153632935	2.401092607086394	1.630213493764647	0.7213068318522688	2.346553827413992	1.388758432246016	0.5960488474665748	2.403186011160428	1.453000077582443	0.3817478615485569	2.464610719149544	1.482451892819018	0.3477898822620036	2.545553584540583	1.509969602934903	0.3261666176672384	2.456673889268981	1.486371189697613	0.3311455483748965	2.587629005588856	1.669701769958982	0.6396427463882077	2.668456346853087	1.631333756764178	0.5419983647423418	2.615207096127788	1.365205874988714	0.4574929931700624	2.391559012493682	1.335264955265548	0.3948277231401307	2.301805838403543	1.323340055118153	0.3827053808026325
53	1.733333	2.618971121487577	1.164380532534961	0.6564809743639601	2.593317722973805	1.342757524103259	0.6625483060060013	2.570770105072562	1.485008293851292	0.6659881148340473	2.551966422174908	1.703562309052372	0.6567287691560657	2.527793833507324	1.666394662174269	0.6789716709776739	2.395180070031887	1.630346160676679	0.7206064879922389	2.340414145168725	1.391592887092978	0.5806378394900734	2.420999846552271	1.475031772299613	0.3889679965920953	2.483194144665152	1.514783129327118	0.3663196445170822	2.56710163116561	1.552930112680017	0.3534909254048143	2.484647960695726	1.532313310459851	0.3561380902215391	2.58348803930145	1.668674503848594	0.6393317813427445	2.659798049231165	1.63080614580463	0.537082143498587	2.595768069429942	1.367146228636788	0.4496263198629485	2.369834736223621	1.372393184769213	0.3803987312874288	2.276014153823695	1.357796044256622	0.3787664089611071
54	1.766667	2.617062488182472	1.16374739475562	0.6596873515317809	2.589328836276736	1.341870784509145	0.6659247431334543	2.567730497812795	1.484130612017255	0.6717406921867164	2.547262557553201	1.702442937517372	0.6583870461519404	2.523260641695133	1.665269325176505	0.681117432720088	2.3894160243133	1.631016049168876	0.7209786872374574	2.338116405212777	1.394098256359324	0.5724452614662637	2.425474806565382	1.487269147760911	0.3924253652406576	2.493735298721509	1.532587369722645	0.3720186662615004	2.582925532222886	1.577338193963749	0.3636684030556578	2.493534872420429	1.563848338861556	0.3693919967209158	2.579066437060447	1.667656882228392	0.6418605830451438	2.652837063304792	1.631044290781769	0.5381091002747339	2.579220292584172	1.370031702330946	0.4538659427186059	2.368036376107995	1.407791753172887	0.3670732504339517	2.271730052977364	1.393463143455854	0.3645025532462149
55	1.800000000000001	2.614323875608656	1.163303864313557	0.6622725958966517	2.585150364439495	1.341143955818216	0.6691100722115109	2.564103042845389	1.483353261403701	0.6772312595657649	2.543315770507897	1.70146647660151	0.6637671160842192	2.519146890836391	1.664262097750772	0.6859650119967435	2.384046062334177	1.632278715418482	0.7248261900044913	2.343172903376186	1.396093680004145	0.5762578369339474	2.422381342403196	1.490589179956215	0.3879226540193926	2.503437744709353	1.537629640335575	0.3591906077957854	2.594396502559034	1.587778007344672	0.3431522197038422	2.493398516420537	1.57910969087081	0.3638201106268795	2.575375810338304	1.666783810985275	0.6478209241211214	2.650074241540712	1.632019010821494	0.5440935671988266	2.576582733763712	1.373914894022245	0.4523870481379709	2.372418557466783	1.438198841254291	0.3648302682867272	2.272585227624486	1.428107049364961	0.3821405926813647
56	1.833333000000001	2.611505868255207	1.163058811829866	0.6647493548643041	2.581410230312161	1.340612229822044	0.6723748376321808	2.560473753024435	1.482727586851037	0.6816600727750765	2.540416495707972	1.700708910406903	0.6714877120197066	2.515758745780133	1.663449969767826	0.6922706007917364	2.379259247116716	1.633903736230364	0.7268920136589263	2.349754772797121	1.397758172578439	0.5836478873020684	2.424151065941005	1.48874130868334	0.3916227691834351	2.512314231757271	1.536031335199703	0.3607614041699451	2.589390053536391	1.593235993609392	0.3321171377587384	2.496818072468456	1.584307748540964	0.3587789450879345	2.572763133342649	1.66612250243758	0.6559256101727799	2.650735780985426	1.633556369010328	0.5530630453695422	2.579732355208503	1.378530611494378	0.4499252168938834	2.380779136821799	1.461609849263974	0.3828814936458278	2.284783245217429	1.45828612289741	0.3952661924467362
57	1.866667000000001	2.609187580857618	1.162876154059295	0.6668351994913418	2.578385552748092	1.34015094810042	0.6737775035902942	2.55733895647092	1.482134936916022	0.6837363044512655	2.538055847981084	1.700027373756135	0.673637887240552	2.512901904521561	1.662690563556686	0.6942109344987163	2.375109281293429	1.635391645357417	0.7277925626572743	2.35197215886152	1.399279453926889	0.5930740979012428	2.433999146877924	1.4854042110893	0.4044729575600505	2.517047399305424	1.533994635968523	0.3795436550079897	2.588136488296298	1.599160945353256	0.345451282521233	2.501810368308083	1.586522785706327	0.3721770946040212	2.570643380797155	1.665540081587223	0.6582581208935998	2.652669405168102	1.63531588871901	0.5584133661689719	2.578305865871166	1.383235877257417	0.4528866985616287	2.382396553908788	1.476296212687722	0.4018592307680329	2.288082670213603	1.482180748174172	0.3907415254419362
58	1.9	2.607288690970179	1.1626349479371	0.6667304156570841	2.575964109772658	1.339650283532985	0.6743094688633811	2.554428645742316	1.481474785875281	0.6852220314216263	2.535387581126706	1.69930057614963	0.6744303961404805	2.509940755533471	1.661853841750069	0.6949625347133317	2.371379835411291	1.636233094049105	0.7261189714261327	2.348400663863393	1.400710835310677	0.5892002873928048	2.45263210891395	1.483668486269275	0.4128228143735573	2.526894809986461	1.535310746237687	0.3969769713842778	2.599666747771874	1.609360777096662	0.3781914810097219	2.508643587347597	1.590508373922917	0.4114179060301154	2.56815312112953	1.664932164712868	0.659301509129861	2.652593755549575	1.63706290661722	0.5594748243480672	2.57676283565378	1.387589367630012	0.4538370777146221	2.374786311545596	1.483285442814411	0.4115604976989299	2.281759931981861	1.49989949884115	0.4005321688606569
59	1.933333	2.606040322786295	1.162280954363522	0.6662348269704278	2.573774930107118	1.339071283692113	0.6728251676238306	2.550805079484718	1.480727133490239	0.6809261264774675	2.531806082726417	1.698506275866181	0.673941704025141	2.506357623676933	1.660914855023875	0.6931462201551626	2.36794073478686	1.63619803587338	0.7244722611357296	2.34354247595618	1.40187379674064	0.5770833213961558	2.460749567234373	1.484938782755432	0.4118427016950901	2.533800842888914	1.539787306412211	0.4088541715782525	2.5855405001813	1.622909259767259	0.4134044364000204	2.49687936991285	1.59663266283092	0.4341327626895266	2.564519879408787	1.664281034679574	0.658941386774201	2.65242173243589	1.638697545449979	0.56461381085875	2.574692001749984	1.391369150613057	0.4470481610193731	2.377077123696987	1.486630058831371	0.3928035880825492	2.298115846093925	1.513656474225955	0.3657792406679579
60	1.966667	2.605177512334477	1.161881419111653	0.6679429424107635	2.572359391200711	1.338506074133587	0.6742508986762549	2.548553141252797	1.48001908652837	0.681828575480553	2.529292172100397	1.697782494241166	0.6767505932808653	2.503810466082072	1.660033112439522	0.6953358560036086	2.365508017841758	1.635530428322283	0.725868330634584	2.341830525426094	1.402716382046327	0.5739847358107526	2.458997663354757	1.488249594989333	0.4098328254103387	2.533414847246881	1.545252794166583	0.4180945555491192	2.582464814190872	1.634207640917628	0.433983747753786	2.477416051612216	1.60264599255346	0.4274349571731272	2.562081414138192	1.663702674294522	0.6617284394785317	2.65113381145337	1.64020441925397	0.5676499963827636	2.577063126134164	1.394326467661307	0.4433044601046361	2.377180246656725	1.490232723866605	0.3793777851961525	2.300655964090105	1.52561863777121	0.3712094193529533
61	2	2.604478852336295	1.161515936256667	0.6726040195831207	2.571972502517204	1.3380561473387	0.6789771279937413	2.548377701053825	1.479481851310424	0.6871723155654689	2.528762601504099	1.697282962637242	0.6833883078554577	2.502978022898122	1.659380743391913	0.7013141392417137	2.364217955917675	1.634609272304423	0.7292913879935505	2.342556135873944	1.403384887389779	0.5757278038227173	2.460852928730233	1.492253403893515	0.4136200947520293	2.5368249944872	1.550417527676059	0.4286513699756641	2.585236351970836	1.641948188624278	0.451439519155009	2.474475646619791	1.607059242703721	0.4369616433011753	2.561952734784493	1.663327254999182	0.6686180270795952	2.653270484530373	1.641569982578423	0.5749809186443596	2.59915232866485	1.396339591147675	0.4449592325874709	2.401171131021507	1.495182758791727	0.3980959100305586	2.328381639503497	1.536691122055919	0.4050241257949853
62	2.033333000000001	2.603550259059181	1.161173623442112	0.6742600282337733	2.571247026400227	1.337711353649543	0.6811515133499054	2.547839219613954	1.479109783490519	0.689961233667678	2.528258757456119	1.697013196725585	0.6879245974919127	2.502205004788828	1.658967779748514	0.7055230245862772	2.363019788917164	1.633674310496882	0.7323674102795773	2.34287064923674	1.403974127396346	0.5770226195246978	2.465929422233593	1.496304025183402	0.4195027429233543	2.541531313304515	1.55512086661576	0.4360832922001562	2.586573459298968	1.646931947543746	0.4582481107514749	2.474333119419246	1.609835977648048	0.4492230671094116	2.561675658999179	1.663153435698714	0.6729060570630976	2.653455578391414	1.64270025479673	0.578679026121226	2.604029878280972	1.39730474735616	0.4443137433487547	2.399433294339419	1.499803802139759	0.4112286727585434	2.326170242350271	1.547147594376704	0.4174255793426089
63	2.066667000000001	2.602648471870381	1.160746536505308	0.6758976865837651	2.569998049518014	1.337353418816685	0.6830412135293451	2.546150310806861	1.478773672973451	0.691639504237293	2.526881487761856	1.69683253388562	0.6910121328124852	2.500611265665734	1.658650016650401	0.7083374593957995	2.361233613448223	1.632728384138142	0.735045941453135	2.342079192176191	1.404396273288989	0.5783355173020001	2.470913224489012	1.500480495824994	0.4249058609901106	2.544695963583695	1.559588183364096	0.4429647329690882	2.589816371690516	1.649459184828923	0.4682876172885403	2.480847733615326	1.611580895588064	0.4583229265574406	2.56040466835941	1.663048733353273	0.6757977074296269	2.654344214093337	1.643495269600621	0.5835210367835324	2.60905786564894	1.397111688177187	0.448645468591561	2.397975212873087	1.503323582970102	0.4230763705935485	2.324740221368878	1.557470877284255	0.4270696166170885
64	2.100000000000001	2.601399919555982	1.160131857648105	0.6775410046426225	2.567988025547418	1.336876277133705	0.6840147137619617	2.543191773925788	1.478362602179791	0.6918072645546236	2.524052075716547	1.696616526062813	0.6916241918040121	2.49768049383219	1.658292325163949	0.7085072172130172	2.358465962129482	1.631661159463404	0.7360183510491839	2.340121449392852	1.404453307296366	0.5771851930845601	2.475123566336057	1.505640508856806	0.4290687286590344	2.547429415629241	1.564522517733215	0.4481071422322296	2.599488875973897	1.650677575306875	0.4773466409331326	2.480729138646019	1.613828947031913	0.4622797083915738	2.557636940105287	1.662903857470238	0.6767292649239477	2.654944976514706	1.643938297157687	0.5885193191330691	2.619676879413606	1.3958717654807	0.4592725063986799	2.414493373949939	1.506728108019418	0.4252556935969005	2.355585015829813	1.568205898922009	0.4420806003855811
65	2.133333	2.599284158683053	1.159303946300718	0.6762456662023262	2.56521603878505	1.336260385114461	0.6827986923943546	2.539391672008432	1.477864054277692	0.6896765574072624	2.520037635726621	1.696348648155643	0.6896406219221648	2.493699192593877	1.65786932179677	0.7064577966015371	2.354886198272579	1.630375605239806	0.7361400076119935	2.337632324643074	1.403919182179172	0.5711929841614912	2.4798072092037	1.513096539111261	0.4316940200668221	2.5496026453935	1.571152436089168	0.4536497587005225	2.597756710441433	1.653686387693707	0.4884114218792566	2.476433747665193	1.618208778942652	0.4604894839566153	2.553644609018183	1.662711740879404	0.674762214334939	2.652559587345044	1.644103917088979	0.5883871762901445	2.615375452215811	1.393976788920576	0.4646983340385262	2.418603251430144	1.511061337394463	0.4190591588206636	2.387593918384563	1.578647061036922	0.4644246637944379
66	2.166667	2.596942796557225	1.158314209358388	0.6770500182111674	2.562631994156497	1.335552640202168	0.6838881307160569	2.536212607916049	1.477328255966182	0.6905997266899985	2.516219550513256	1.696067541850257	0.6907233197612804	2.489863957712001	1.657417954655457	0.7072913891604936	2.351273247819365	1.628835668543564	0.7368657118707479	2.335768796256655	1.402593088902595	0.5685424369015724	2.479767655339781	1.523794449818083	0.4323611210682353	2.549910072812814	1.580300883162465	0.4582207821412023	2.593906373739764	1.659159961365798	0.4950225544870505	2.472428799741915	1.62569555115137	0.4619113740948657	2.550028196047812	1.66251557862728	0.6760562117436687	2.650058838199874	1.644113888362474	0.5903839516261945	2.616348993148675	1.391862561372073	0.4668875845934439	2.419639424298333	1.516250247843377	0.4185104931857988	2.390864153375664	1.58704458264045	0.4662190591777423
67	2.2	2.593891338781852	1.157193281203929	0.6775148914671897	2.559893335284683	1.334769517179288	0.6833132167609213	2.533410688696257	1.476766532458309	0.6885638553977477	2.513116894640872	1.695775148383979	0.6897419261325325	2.48665211781428	1.656943549590576	0.7060603721298071	2.348127016444777	1.627057201148537	0.7354111200512918	2.334274203082692	1.400498544347909	0.5693260202487366	2.471884612962518	1.538016567416487	0.4404216172251264	2.543199939058831	1.592613094349123	0.4633695545728756	2.581617244525893	1.666993016823318	0.5033402272428793	2.46960237981846	1.63719180117239	0.47967791578547	2.547144829400128	1.662315920545031	0.6749755202517986	2.646949187783886	1.644054571672044	0.5888029557043775	2.617150315157339	1.389771323579641	0.4669519096015373	2.424725957047398	1.522584352540953	0.4194176496891948	2.394790402563344	1.593598331297294	0.4681004074816684
68	2.233333	2.590325858890539	1.156014663386567	0.6729006739436909	2.557078173637269	1.333967045353895	0.6778631297596061	2.531071759197239	1.476230842244766	0.6826610575250934	2.510563973107072	1.695526202929764	0.6834957853404737	2.484058762738559	1.656503918815746	0.6997573893577043	2.345669209491154	1.625172372087823	0.7284556034414192	2.332973980319377	1.398031290556145	0.5686053174758371	2.439751498736134	1.554508446969496	0.4586389379274353	2.517299931011981	1.607338325767894	0.4704605544510549	2.53228738667703	1.676106913140736	0.5222091730788831	2.46960708777305	1.651945373934935	0.5319068056553061	2.544733385777084	1.662161982904562	0.6689075339734382	2.642130929490513	1.644059798270112	0.5794438274045464	2.611849490176726	1.388036162639574	0.4600641450429209	2.436961895881389	1.530154448113815	0.423633531526455	2.412246579891983	1.599845739293477	0.4832808729510445
69	2.266667	2.588560084369532	1.154928048076585	0.6728505807072969	2.555973175601597	1.333268743740787	0.6776474492159993	2.530369603349033	1.475838048258964	0.6822541177730893	2.509182795041291	1.695448785544053	0.6840460018721785	2.482714495907458	1.656240022593912	0.6998440549724957	2.344308289833259	1.623546799261114	0.7270374628181562	2.33249148269398	1.395969022642787	0.5669122124403139	2.428638359038107	1.569640581806635	0.4654909494438081	2.512008107163419	1.621814206505604	0.4759238661280023	2.522489460205288	1.684284205953447	0.5322721105494079	2.470697492533225	1.666154004468704	0.5461436953360161	2.543605197458045	1.662163322188531	0.669619083770994	2.641008653207987	1.644300255759228	0.5798301683263282	2.616196311692525	1.387128864363008	0.4608364584871241	2.444982364702543	1.538115591992169	0.4287710894974343	2.421678996980495	1.606870328138081	0.490671764852101
70	2.300000000000001	2.588481237297529	1.153985058841793	0.6734966990410894	2.556588514820523	1.332686594105498	0.6785466992541683	2.531241822459254	1.475583166559335	0.683044960807027	2.508524842373655	1.695539728466249	0.6866052222807993	2.4823862065749	1.656171749655889	0.7021970757045658	2.343884299624368	1.622511914245437	0.7294468266684547	2.332429091503184	1.394808860739791	0.5655301168039324	2.425494190661622	1.581525829810936	0.4681341344669792	2.511164076805351	1.63545325722597	0.4823774922365592	2.53279090912676	1.693168840577159	0.5428391913215568	2.473444147246852	1.678424134729695	0.5486118116372817	2.543152836649388	1.662291550486475	0.6717997737590198	2.63939664905349	1.644788251238362	0.5812546977829374	2.614289895164367	1.387167887955361	0.4607304494311687	2.445060726582109	1.54605148426535	0.4300297738407072	2.422162283490176	1.615374420027178	0.4936647192048969
71	2.333333000000001	2.589464370511218	1.153151470500643	0.6738830078509171	2.558661797649516	1.332128700778257	0.680548081378153	2.533815564024969	1.475342874055377	0.6854482519864047	2.508624998019984	1.695660128128203	0.6898679093355431	2.483040757951916	1.656195827337297	0.7058619182183131	2.344129237224969	1.622329714426547	0.7314950910849558	2.332470115340354	1.394767135640794	0.5642470614033099	2.413130503483154	1.589657772273016	0.4720008030637226	2.487902963404136	1.648320621663806	0.489434454068597	2.53445984597335	1.705582728949269	0.5528740020666418	2.476327660986223	1.689227857389126	0.5467428200602963	2.543435390508998	1.662375918812839	0.674369298502157	2.634130673213699	1.645387530090718	0.5785246182004076	2.605501563297902	1.387974329175463	0.4552306818939548	2.443431127887171	1.553359091392138	0.4289493898268841	2.424733701784777	1.625257791329704	0.4966153147108984
72	2.366667000000001	2.591185743967688	1.152328700582138	0.673741521193791	2.561460282664554	1.331410553676077	0.6848650082557516	2.537687270425322	1.474874194267914	0.6936889170956593	2.510485638359381	1.695514269640064	0.6944466826663738	2.485084698257972	1.656059544433303	0.7114930702440404	2.344945888447342	1.623109954295772	0.7324717202462974	2.332311149914215	1.395892800364205	0.5632503544756184	2.410162779349798	1.59373534443319	0.4846171712610636	2.450874111745158	1.659000233395607	0.4918343807498584	2.510580927815395	1.72021505751766	0.5532601798499666	2.475627653679202	1.698302252313759	0.5428984977187037	2.545652689778001	1.662093569613077	0.6791095863466114	2.631711019927617	1.645851954914929	0.5763958567643858	2.600655882089148	1.389206771071904	0.4492026103840943	2.432293967015876	1.558981363839091	0.4258193329216792	2.4221071902372	1.635111022838853	0.4865972060467116
73	2.4	2.592339415407716	1.1513817657874	0.672159358473252	2.561781211791319	1.330317884084539	0.6864780756710966	2.538582209973925	1.473898267462892	0.699015279402902	2.512654683163555	1.694749357183858	0.6972228443703111	2.486886571004244	1.655428613590573	0.7151619347381446	2.345493808072619	1.624613848490948	0.7367591030233863	2.330552541792185	1.397918606829879	0.5665228369694476	2.429437385175516	1.593797526874699	0.4880509755823151	2.45557568330269	1.665185407712126	0.4846799288759869	2.524777080843669	1.73131724495231	0.5399614501465988	2.491610777530408	1.703579387380624	0.53886624295354	2.547655458801619	1.661094909112936	0.6818132193131591	2.633347380164148	1.645961194843501	0.5772527369062583	2.594266282075092	1.390560170166257	0.449758864038018	2.427620879806762	1.563373492592867	0.4239018016561438	2.419127203157581	1.644040000643892	0.4825856527491297
74	2.433333	2.591179021874696	1.150095421140565	0.6699094916479724	2.55676278532099	1.328620087261484	0.6801016702768644	2.532847077645378	1.47215743278557	0.6911664176396559	2.513844415485428	1.693051855516545	0.6952852910319018	2.487054298583457	1.653976516694388	0.7123198078352716	2.345233439945885	1.626216048692668	0.739709866180061	2.329208208030758	1.400171793306938	0.5716105205413236	2.441332709747879	1.591050233773626	0.4811576222956021	2.450918787375219	1.666917395766821	0.4641775847313143	2.513925848396837	1.738135074251843	0.5103477003356561	2.472071728013893	1.704698156461883	0.5221223810011454	2.547656043280297	1.659097073630774	0.6788009962727555	2.636411182795535	1.645507714697495	0.5792269525614095	2.601153050487541	1.391698603781687	0.4479281835118722	2.439995689441635	1.566644422274823	0.4122232620001597	2.428086042763887	1.65189313614114	0.468556247758506
75	2.466667	2.589211030815224	1.148343289893795	0.6690238772234011	2.54921244049257	1.326264731590954	0.6657142529103667	2.524053760059493	1.469629680460856	0.6726655389656314	2.514993127543045	1.690382644240393	0.6924050039476394	2.486646411497877	1.65162237287948	0.7061293747020073	2.344955092785625	1.627281667896114	0.7352967204039257	2.330879062436008	1.402001675365989	0.568027707978308	2.456036557148381	1.58744940729416	0.4769551798332708	2.427195694263046	1.666086084275264	0.4352461700424599	2.446546124795653	1.742166641464427	0.4676425145601754	2.444628437284746	1.703003196757352	0.4820279241901239	2.547344520565599	1.656112577395716	0.6741188264879561	2.64116255101111	1.644417822002636	0.5799200416393574	2.609194789157874	1.392505388638028	0.4461566593363501	2.455314251117731	1.56948477426567	0.4018044054725291	2.447450327730122	1.659576770197605	0.4539248589150926
76	2.5	2.589447556612909	1.146128199839216	0.6649699083050601	2.545817520363583	1.323365256366829	0.6595122734580795	2.519794875932069	1.466468875005561	0.6650936377664988	2.517309212069645	1.686888535885326	0.6915959933343439	2.487649537408851	1.648460584226158	0.7035151443326902	2.346276543754735	1.62735007933656	0.7311018823542769	2.335053566617581	1.4029273937767	0.5595035721285165	2.470891557257977	1.584499520995214	0.477372338699145	2.436531415768757	1.66587539421969	0.4350143977154614	2.441647138119632	1.74507678282057	0.4610223066696609	2.439747495553892	1.701115668153396	0.4388303718921692	2.548906502211714	1.652351399869592	0.6728809119915278	2.648007719574442	1.642578154111032	0.5820193549114606	2.621149932101853	1.392811401139168	0.4447184021640797	2.472258593419492	1.572107910744006	0.3917480352623287	2.468091710558018	1.666559622617344	0.4289024500871683
77	2.533333000000001	2.591684848936808	1.143528465739504	0.6558882276987733	2.54660372568873	1.320086181487849	0.6508348188352757	2.520671547609925	1.462882163405266	0.6571638846906237	2.520351364166417	1.682796954584619	0.6825656576589946	2.490250920257483	1.644677804793244	0.6945747613791128	2.349967906627346	1.626281004246363	0.7235430279004117	2.339110548977594	1.402612980517053	0.5522199433123604	2.475941541601429	1.582509816222407	0.4754753269013142	2.465633954732466	1.667144307312985	0.4529347835627295	2.475779758467273	1.748550135913451	0.4693609172945191	2.461028708366981	1.700355081454735	0.4405270684927647	2.551576160789395	1.648080130093209	0.6641121160596677	2.654154764749376	1.639908192992054	0.5768311468252122	2.631876069648968	1.392444499812821	0.4323752977828645	2.482890217691855	1.574990181891564	0.3795503367238547	2.48206378755429	1.672403298522604	0.4086793356324694
78	2.566667000000001	2.59485196475807	1.140555556649462	0.6443551315600157	2.549667403806437	1.316497735810801	0.6399666670416174	2.524641280046064	1.458980509006523	0.6494046502517322	2.524591435553561	1.67824938799571	0.6722949631662524	2.494805817399984	1.640391711604145	0.6847244588985355	2.356569119797539	1.624078159235109	0.7180459127663482	2.3425178106689	1.400923191955736	0.5469820232840193	2.472798455061476	1.58101673421202	0.4680723925809644	2.489309486917663	1.667703224642261	0.4560556816113859	2.484994363445505	1.752630455784184	0.4666132541197582	2.483661226458576	1.698526962627942	0.4469595998831831	2.555266905398415	1.643453881572744	0.6542470871638453	2.658234995961966	1.63636689400404	0.5708611906732378	2.641898454498049	1.391213523096925	0.4226525225164887	2.504351586256582	1.578309109496987	0.366392696696406	2.501418871074423	1.677331587828463	0.4030501814487224
79	2.600000000000001	2.600194590081983	1.137137841212504	0.6292327653614721	2.556121431556071	1.312572214495224	0.6274824926844288	2.532212713627187	1.454781351604396	0.6378623577759674	2.532725858514547	1.673313446626039	0.6600615237853734	2.503168002346405	1.635656796125805	0.673051083269691	2.366809558912832	1.620762267792749	0.715023736577367	2.346600753636691	1.397718730203936	0.5437299698803215	2.466858066208923	1.57890276230351	0.4576207026447671	2.503087163844382	1.665727505922853	0.4567122542788226	2.487656924296636	1.755127119957165	0.4725274962426938	2.517621370908001	1.693930960468913	0.4729998594341497	2.562974649945587	1.63853355022008	0.6416600816704584	2.669121730814952	1.631917162280259	0.5636551974613349	2.665284032229489	1.388963017955571	0.4132172293704618	2.538087946427122	1.581595957850641	0.3567720938723282	2.532773891127448	1.681661238824448	0.3726555074566374
80	2.633333	2.607698249374576	1.133145675087476	0.6118552451203753	2.56467727350913	1.308171700076193	0.6101520682082439	2.541695140196311	1.450170571806256	0.619762083427809	2.543673104318073	1.667920097820056	0.6438547105479624	2.514254671638349	1.630383527695379	0.657363698167086	2.379504729936142	1.616204365138136	0.7077585470478954	2.351641112131932	1.392804833619083	0.5410489462897645	2.467632735665641	1.574500925361018	0.4531399374675565	2.506964058327413	1.65987753767538	0.461450641423939	2.535605759472753	1.751393454652765	0.4795833906355201	2.523980966103401	1.686318016176437	0.4594879350482269	2.573299973198273	1.633251850307443	0.6242693025100705	2.679075566479996	1.626549275656273	0.545081569534043	2.683997235083968	1.385688314336919	0.3993758230128507	2.566789843813545	1.584625046628907	0.3518100516824506	2.567891314435557	1.685492400786156	0.3498478758189264
81	2.666667	2.616387076649718	1.128384032149269	0.5948567539886183	2.574077438938691	1.303072081693909	0.5922675510741391	2.552153673361395	1.444927681259868	0.6013934873519933	2.556429517274634	1.66189237439588	0.6300804082781604	2.526881086601197	1.624382281328313	0.6434961298983921	2.393139725027111	1.610196152892474	0.6988442269676903	2.356881540820692	1.386190554126341	0.535331774504736	2.467627877445061	1.566664873858304	0.4481828090993937	2.515022915922958	1.649707344080388	0.4573783045295693	2.558799005041662	1.738007717041288	0.4684311621389682	2.52303145873132	1.67517755325941	0.438879332302145	2.585476667722631	1.627428289244101	0.609048214495466	2.69028553723567	1.620194308016986	0.52941891366379	2.704939250608628	1.381354787387142	0.3799792374086213	2.595928690354782	1.586759105925271	0.3381540189069517	2.591319095735208	1.688183924516634	0.3294307162431576
82	2.7	2.62660752546387	1.122664289187118	0.5778750296210718	2.584511544309814	1.297029613783458	0.5754338366624415	2.563520034637381	1.438777744654879	0.5852806977387724	2.569307094378648	1.654976152705626	0.6192147502440041	2.539475234093073	1.617390596370155	0.6321770274529875	2.406271992733714	1.602591435878793	0.6865693575772068	2.36259826977193	1.378094697642731	0.5333032899315203	2.460217458357059	1.55490800330823	0.4206678744758087	2.510463791788992	1.635191737280575	0.420552305992861	2.573576714119779	1.715084578583131	0.4433604377831736	2.511404039858294	1.659871067299945	0.3891185705370306	2.598193581741585	1.620810903919684	0.5968626051622523	2.702853628806318	1.612889073793536	0.5145387732731079	2.729605699234394	1.375958641809971	0.3609531594084906	2.627215877830753	1.587657125241092	0.3191587967383276	2.625886243671365	1.689135837844697	0.3063730361224886
83	2.733333	2.637554275570855	1.11587287780432	0.5562506767704471	2.59472767345274	1.289875618351842	0.5555345463346821	2.573787213730226	1.431511296137659	0.5666392951802292	2.579590235656589	1.646971459342919	0.6039613661941141	2.549750114620393	1.609215313032502	0.616011729237408	2.417791601294499	1.593343581627649	0.6687149094008441	2.370210728736063	1.369019324245601	0.5204413053072064	2.458783647427839	1.540356415578532	0.3938781381261841	2.507766520857615	1.617671222590625	0.3816531644927681	2.575722599654048	1.690232660090948	0.3967861779414704	2.504927318095446	1.64250022268234	0.3438534045300217	2.608507062164747	1.613192087501587	0.5814385377031537	2.71454810693075	1.604739822021497	0.500563279251058	2.750792586956034	1.369510020034019	0.3465680982404643	2.666570089039758	1.587143385448313	0.3027449455768863	2.659304024556632	1.687967363912127	0.2803151805157437
84	2.766667	2.647469093042906	1.107964168222983	0.5426139458795231	2.602736494924964	1.281549818218501	0.5380302875588464	2.580804479133653	1.42305059679835	0.5467254857368197	2.586442864168759	1.637811434070326	0.5883376139452112	2.557055917114753	1.59981747677364	0.5999843433668279	2.427669329655945	1.582530838747926	0.6600316993826087	2.380282328009214	1.359322635372354	0.5064098648887028	2.464678246282882	1.524083340218578	0.3669229775432159	2.524398454915195	1.598544080747802	0.3521821273497096	2.602079332283028	1.666911646598077	0.3675612381362312	2.512875552488571	1.624973753149953	0.3188518102716506	2.615014749624451	1.604476001077952	0.5647629697472005	2.720309859172727	1.595837746627257	0.4845109436703448	2.766370936876985	1.361983334531899	0.3307694124416434	2.702901294357845	1.584467905655067	0.2877550117644253	2.695507287615515	1.683892578828751	0.2627415255270208
85	2.800000000000001	2.65634860443357	1.098981494828386	0.5333304751269937	2.610069954656812	1.272146988582444	0.5250855446817078	2.587199613569864	1.413504243335804	0.5315053706887753	2.591761929092403	1.627654465824591	0.5776523032125458	2.56309374538423	1.58938803281377	0.5886990452285968	2.436558152335175	1.570248345021795	0.6547426540809859	2.39309983370234	1.34882071475444	0.4918487028637755	2.47219918325453	1.506760088331125	0.3337549297791876	2.531421275930579	1.579232270042065	0.326195130899314	2.603415076979308	1.647939948879335	0.354538777343237	2.525835772856297	1.607211720479714	0.2990796961501687	2.620000175597538	1.594773723761493	0.5531564200310992	2.721775032461657	1.586262901398234	0.4704366580456831	2.779481729057611	1.353252334709684	0.3195745162388566	2.727636022055186	1.578449566270479	0.2801595510910382	2.735926570873585	1.675704231658178	0.2458261205296613
86	2.833333000000001	2.66706969335153	1.089058551862646	0.5221168673484061	2.620152186256426	1.261881711133038	0.5121299508963393	2.596758921087246	1.403121813362358	0.5173520741190212	2.598541238030321	1.616819665885844	0.5624832508904151	2.570397523144141	1.578281123300767	0.5736302680177312	2.445422713115523	1.556718977441709	0.6409622122035211	2.409089132527258	1.337107084548448	0.4741669384581469	2.483374057837631	1.489026462433637	0.3099362614892451	2.537057938984382	1.559959969649801	0.2956926272681361	2.595980464196861	1.631087210813892	0.3188375923864493	2.559376749115305	1.58862648947821	0.276275917308984	2.627138808402766	1.584346516058421	0.5382121294822779	2.727798706822927	1.576149409512366	0.4550308028509817	2.79340696937458	1.343239686816014	0.3066335734558135	2.74688831746696	1.568432705047069	0.2633777997283191	2.7581506383854	1.662997594306064	0.2195113036251997
87	2.866667000000001	2.68105352890329	1.078532252122724	0.5060183234130855	2.633520561517123	1.251162291383827	0.4950147409032458	2.609351834901593	1.39235517006221	0.4998146833418325	2.607459093266633	1.605788871966263	0.5447905356851788	2.579497946767613	1.56700755283462	0.5555682858853385	2.454420727611002	1.542537078181711	0.6198002178813089	2.427022564478541	1.324257865437749	0.4459727252180569	2.497052226749124	1.4712285512058	0.282122516574893	2.558367713938439	1.540846969058975	0.2701754975914915	2.619586644160837	1.612119873073304	0.278252746362426	2.569253896544682	1.570116271565121	0.240455977017107	2.636960653773161	1.573634697215926	0.5209651530957151	2.738053224125525	1.565723742779243	0.4362277931096388	2.812763870986475	1.332098848601718	0.2982031940106297	2.778114664508881	1.554995964809666	0.2335722568702397	2.798829148770089	1.646902056534219	0.194456755525035
88	2.9	2.694398332040321	1.067917716625675	0.4963567318304506	2.646263596029065	1.24054825498816	0.4816817135463209	2.620870687229873	1.381798644585431	0.4838730735781004	2.617901824088736	1.595146976654189	0.5272178776065799	2.589606624852082	1.556187570155465	0.537655348254549	2.463245624351162	1.528759583886138	0.599108412658265	2.442908983806909	1.310984411822521	0.4248763925888382	2.508941452971279	1.453767572829139	0.2539034427796623	2.571802755069732	1.523204934634373	0.2390253150797604	2.635778358396219	1.591896699404246	0.2406360955782749	2.570558943304017	1.552353095951805	0.2014667991900425	2.648082508267399	1.563188513701617	0.5043121479614131	2.751378624681791	1.55522692700073	0.4224082781130893	2.834144801005907	1.320160446903873	0.2873528754711486	2.797451611847189	1.539711781940242	0.2031509278035366	2.836996327150667	1.629487663767724	0.1782552983073384
89	2.933333	2.705895251376169	1.057521595181322	0.4887438943889475	2.656873347641854	1.23036041761229	0.4733695571397074	2.629949303516733	1.371784528109023	0.4736907693579512	2.628630180505164	1.585188610854508	0.5206052118604456	2.599780590607683	1.546107128252443	0.5301056889624035	2.471634421293402	1.515977945614151	0.5856822042398174	2.455449216096391	1.29792301224328	0.4127766504893223	2.529308867236225	1.437098304675067	0.2421158759030241	2.581917712264863	1.507821336569919	0.2077090069616709	2.644512674493952	1.573504266234779	0.2191614348549998	2.597160840238576	1.53573159956317	0.1925140399163308	2.658888664244263	1.55332101454223	0.4974411108321472	2.761573651053004	1.544804521002889	0.4142888438130559	2.846400637720814	1.307505529544641	0.2800459870481904	2.812159786088991	1.523563091406928	0.1906106657834113	2.854455903487368	1.612231535197395	0.1728869947905298
90	2.966667	2.715908490118929	1.04739315048955	0.4762216727379842	2.666593206535242	1.220634179206905	0.46010799641525	2.638886779595186	1.362337452623895	0.4597870854366123	2.639388426116529	1.575925151136853	0.5129566657419566	2.610001180216212	1.53674788573364	0.5209593751657166	2.479729330404837	1.504399241245479	0.5704421190128091	2.467654579342848	1.285581230067317	0.4033928049515857	2.540626605968393	1.4213043204424	0.2303766649637677	2.587865939150281	1.494350333926872	0.1877046520277946	2.639568232146316	1.558854038826979	0.2032105781154824	2.610757504739268	1.520627464529059	0.187411314852957	2.669626795877544	1.544077458689757	0.4892585586043087	2.771840274982886	1.534482317313196	0.404340471956341	2.853337685237091	1.294050138007362	0.2732141712997796	2.829339068369246	1.506260839963356	0.1738870854006697	2.878097898601467	1.594447979423689	0.1640632666378183
91	3	2.724258958339013	1.037530502706805	0.4705091097588651	2.675673390441539	1.211331778050851	0.4542142714635846	2.647833254868607	1.353392975187605	0.4531893547105644	2.649185693838217	1.567311706627307	0.5046646702446848	2.619582564163914	1.528044237895507	0.513109919067914	2.487294497429838	1.494086916213979	0.5610749714046404	2.481382561182143	1.274465390727131	0.3938739042694268	2.554811429251935	1.406606519859283	0.2182410477039567	2.598882616337071	1.482393432303459	0.1775067817674043	2.647247348185592	1.547706823423449	0.1937673901706368	2.626339352276307	1.507876498352567	0.1671836945632195	2.679315209379616	1.535429151406167	0.4810705354296578	2.779397092125659	1.52423019949739	0.3946634082196869	2.860058611528866	1.279803113421155	0.2693026127114878	2.830526287257408	1.487718378256601	0.1596824890659795	2.884959621301472	1.575456650387229	0.1508122635767984
92	3.033333000000001	2.731985139347757	1.027895806187462	0.4582514636290436	2.684433262249584	1.202343264501921	0.4433763587926849	2.656293475443493	1.344795464984276	0.4408062918974074	2.657894034626468	1.559168726819111	0.4953650843432347	2.628227384190074	1.519814767045391	0.5040461071545888	2.493986101653559	1.484915835310556	0.5466401690725735	2.4949880905218	1.264637238244279	0.3751190613436006	2.569982251840564	1.392560067926753	0.1924092222751111	2.609147057047032	1.470417081957818	0.1644892142655244	2.663713277335109	1.536710698567422	0.1811908222202387	2.635096941900482	1.49686236542793	0.1551249733161147	2.687969408417264	1.527208063810248	0.4705026299022867	2.783865100826818	1.513949841019155	0.3768710596873507	2.875585876043195	1.264728006402605	0.2682135476445379	2.857829284840519	1.467796579778346	0.1430937716892473	2.905654397611678	1.554672940463149	0.1233461265287647
93	3.066667000000001	2.737649264305009	1.018580172640325	0.4515347960702121	2.69087149965417	1.193665026383859	0.4348827612953303	2.662466119359577	1.33649048380563	0.4298127025615363	2.664575309228559	1.551418735104754	0.4872079341857308	2.634973365879893	1.51200452194921	0.4958680106102255	2.499479216208363	1.476869327701277	0.5368558730367315	2.504366745583288	1.256036780583506	0.3652184048534039	2.583514465868912	1.379017708696591	0.1779954373836173	2.622983392256287	1.456894848506968	0.1534856934027838	2.677240989740044	1.521442987618755	0.1662921054512032	2.645605917314867	1.485292697012122	0.1469407899426339	2.694404444234449	1.519325283748567	0.4614114276571292	2.784841886551446	1.503729675930451	0.3621297589142567	2.878788347765815	1.249264412125486	0.2645098232334259	2.874727702283919	1.447638680284181	0.1289916675727468	2.916848293799991	1.53275245707588	0.1128793659202293
94	3.100000000000001	2.74130051526435	1.009651902989203	0.4498659817417472	2.695077669306203	1.185327584093429	0.4318170803179158	2.666764107809554	1.328491352565834	0.4254155491804162	2.669819245674757	1.544081114267562	0.4831935009112348	2.640161310722087	1.504648974127141	0.4916633020371839	2.50389379400957	1.469892231584641	0.5306599511783175	2.508851634649652	1.24847805377121	0.3567474327234442	2.594576887280967	1.366217101853652	0.1685279730594729	2.641701830660732	1.441716009530388	0.1409735001694447	2.702793013426716	1.500623872974124	0.1483229766516509	2.659983652984694	1.472285708910716	0.1349690025535252	2.699436344639401	1.51178427429769	0.4574720189433779	2.787420191670289	1.493738491039273	0.3568893450756767	2.875214658810239	1.233934489223161	0.2698793192946019	2.885758161658671	1.428307487525908	0.127673581526651	2.927387143093229	1.510005962962486	0.1141951647357575
95	3.133333	2.744005106528701	1.001277130504308	0.4484395133233642	2.697976818578982	1.17749763754538	0.4296803414906157	2.669814724724723	1.320966871337999	0.4227232770560074	2.673979358508288	1.537316683608993	0.4778288371690871	2.644177691960333	1.497905245844136	0.4867953292336751	2.507418685008679	1.463991855954603	0.5254643617963626	2.511537146411588	1.241809926367277	0.3504534517790349	2.608878005821242	1.354604782489689	0.1663772288936839	2.663605643476387	1.426196318749954	0.134112824563148	2.731452288498208	1.477579780543417	0.1375913694452748	2.687027367941218	1.459010352488268	0.1323775786387615	2.703423341002077	1.50475150277673	0.4525022308213897	2.790542073788321	1.484349673309077	0.3525056191691333	2.870309620996703	1.219669459118014	0.2853139906826839	2.883159183878926	1.411450100606992	0.1425811134965808	2.938651641535787	1.488540340092024	0.1217635395602733
96	3.166667	2.746687369419546	0.9938095530603843	0.444495339787274	2.700510347354883	1.170536840108586	0.4267777005991836	2.672242222149897	1.314282968506586	0.4208327870377617	2.677329441992638	1.531430699598896	0.4706789550749484	2.647382105547144	1.492067178774841	0.4807733765318693	2.510300096022462	1.459268370377681	0.5216099410899129	2.514436944072108	1.23612579882365	0.349089049012946	2.62080256406932	1.344609541050218	0.1671394655789275	2.678415536896306	1.412256880757077	0.1308790738313091	2.756280076984055	1.456943203857233	0.138186096890137	2.698356026347139	1.447816932610672	0.1277071832262323	2.706626087922508	1.498560724295223	0.4459703483333874	2.793810561729703	1.476207378234507	0.3482641089291574	2.866258778295073	1.207916432920141	0.2819546916737667	2.88515425738868	1.398918398483387	0.1447756920710874	2.939640544028943	1.472615962417848	0.1138061299658753
97	3.2	2.749431017767971	0.9875679081162401	0.4392150297880625	2.703220400406651	1.164770099916435	0.4231637104247749	2.67454247917287	1.308764395790467	0.4176024685747677	2.68014296946955	1.526656649544679	0.4657074133899798	2.650036201529762	1.487353574112562	0.4765506421346755	2.512699314659672	1.45575259523363	0.5195015232521347	2.517987855412368	1.231651122028865	0.3490426711979255	2.626212379311681	1.336743973969534	0.163401328660831	2.68624613758845	1.40145300610374	0.131696029792677	2.778512535609852	1.441875020341849	0.156377219173184	2.69858788390022	1.440260028490649	0.1197391103379392	2.709410740745971	1.493486489321401	0.4408170770006727	2.796484432204833	1.469840061559718	0.341907500825576	2.870316053196748	1.19960003831959	0.2706704566648997	2.884887769112536	1.390986500888244	0.1363852777969183	2.937805580608834	1.463914818005353	0.1014484721989065
98	3.233333	2.751592936134062	0.9827667245288408	0.4370983018602273	2.705148296647051	1.16040090739849	0.4207376596596006	2.675887972788604	1.304606924701589	0.4146817193913014	2.682106049098524	1.523118991778099	0.4637342080255162	2.651852310135467	1.483885680744207	0.4744692515571098	2.514565082472104	1.453485257987595	0.5183874243734697	2.522173818491269	1.228672479754177	0.3479316400877835	2.630565094254961	1.33166415589267	0.1619900857371754	2.694835061392119	1.394412783699705	0.1341226239137945	2.789657666304879	1.433776935365823	0.162166708566839	2.701645770312964	1.4363674212218	0.1168623847777915	2.711296758092868	1.489678507725086	0.4386427112037631	2.799677165662841	1.465511165813099	0.3397984778329449	2.885867927829985	1.194878303544285	0.2691754763669634	2.875070761058091	1.387040711663946	0.1271307949027828	2.925066689026508	1.461420897379761	0.09222868829459958
99	3.266667	2.752978054225261	0.9793773530745979	0.4380542956418315	2.706277805799759	1.15740521437478	0.4202606916879009	2.676326068325512	1.301783932812265	0.412720411442975	2.683750523377495	1.520772374341224	0.4629910626406256	2.653277597936079	1.481615792589358	0.4731282254306569	2.516204782819614	1.452387096588954	0.5189955460152516	2.526472718022578	1.227194167607878	0.3482959015866153	2.638048898643098	1.329052891370476	0.1630675263369128	2.70487641674084	1.390850681165326	0.1393992924205777	2.799499941414469	1.431288726182878	0.1673051064769649	2.709956092778627	1.434543478794713	0.1226735900101083	2.712778221949615	1.487100486222443	0.4381185844083219	2.803546397293269	1.463127674002503	0.3431755935814931	2.890268561122834	1.193136064491455	0.2690657550545595	2.880590342832686	1.386320287300533	0.1238316459163136	2.925653646204216	1.463032576919436	0.08702326751896466
100	3.300000000000001	2.754045340442519	0.9772303793611119	0.4373676400510212	2.707818756096013	1.155639558771535	0.4200931274442272	2.677557880365711	1.30016982797077	0.4124401783929381	2.686110369113207	1.519523451840511	0.4630943035638702	2.655297864653641	1.480437182190334	0.4730539103338526	2.518077633364081	1.452275968122998	0.5195480812722716	2.529686132770997	1.226952909993025	0.3473733681445082	2.646036451891887	1.328288270471322	0.164661964947449	2.711682324824737	1.389837412084709	0.1384684856525739	2.805514352695976	1.43221852156084	0.1646304051382975	2.719331272603231	1.433990674464053	0.1212504717961686	2.715131417641394	1.485662677887513	0.438270139193858	2.807111509837689	1.462417480150505	0.3438703330743015	2.888622914294013	1.193623284028716	0.2643854331477781	2.890425664239697	1.388159514652953	0.1207460270315712	2.934379969429457	1.467146210029844	0.08492431549240807
101	3.333333	2.755139301103105	0.97612990389206	0.4360598474261996	2.710107609567551	1.154916847681074	0.419978782375804	2.679924306895314	1.299591880872749	0.4123430967846801	2.688786773918532	1.519243556724305	0.4624655790109864	2.657696817546701	1.480205655855147	0.4725430251501693	2.520063805691793	1.452927390111095	0.5189456346508922	2.532087671279215	1.227549282932455	0.3451302022415171	2.654280101146814	1.328697811637873	0.1661572921276618	2.718727370540523	1.390270246326537	0.1378105104515973	2.81117606061833	1.434201185706888	0.1616716374775934	2.728900595582589	1.434374760300616	0.1194256429682186	2.717975083293512	1.485238057183015	0.4377001792690989	2.810008318753377	1.463020632135174	0.3410275693948133	2.887363980983884	1.195667222507627	0.2555148076525582	2.910598764855695	1.391946700364044	0.1131675385147635	2.953131889269395	1.472432089186932	0.08425593834119667
102	3.366667	2.756206809861686	0.9759002752134293	0.4361561477117236	2.712493189656835	1.155043648392499	0.4209406452997319	2.682683930220435	1.299858707577116	0.413239215291396	2.690935673953537	1.51976553838338	0.4629743111359985	2.659786046939399	1.480747833948177	0.4729179767269833	2.52184105093911	1.454090139326954	0.5195859506662218	2.534596233741882	1.228569918435054	0.3459287735713251	2.661045172750142	1.32964860608349	0.1695308436372825	2.724007669839663	1.39120511676164	0.1403579665904979	2.814592707183787	1.435715254464096	0.1644698392696657	2.730951778752297	1.43534232077138	0.1185277266527906	2.720332271348127	1.485658121836627	0.4384760865737058	2.813275612292455	1.46449579389279	0.341863582185572	2.892201920562135	1.198560181303895	0.2510160820432465	2.904790523118315	1.396791718729741	0.1111592921233099	2.949863237161822	1.477397131876036	0.08434632701670351
103	3.4	2.757358910599598	0.9763656454569025	0.4348483110779711	2.714845433924683	1.155822612525069	0.4201753999338626	2.685760762227689	1.300768192743364	0.4129726524267351	2.693006878346759	1.520895506206694	0.461982035842024	2.661805865138603	1.481877116076965	0.4715920473854695	2.523475379502364	1.455527499074797	0.5164234230125935	2.537614524012314	1.229705702002001	0.345556757193189	2.669977248788432	1.33072429916921	0.1715594044857894	2.731377877202938	1.392162644306752	0.1385125233048666	2.820124092217654	1.437222551251628	0.1651082896492675	2.7355977857832	1.436812615587024	0.117539532353915	2.722771281404337	1.486719287197952	0.4380939823261193	2.818523014018929	1.466357807780908	0.3434964984336368	2.897441113556469	1.201466156074942	0.2476610638795495	2.915376106606678	1.401107044330076	0.1082094910246234	2.963855217527497	1.480852220578872	0.08438661411718107
104	3.433333000000001	2.758343631640023	0.9773257221228971	0.4350065207115236	2.71660045585875	1.157026352999959	0.4203608295708512	2.688170011640009	1.302070192206496	0.4133305262777963	2.694489240424669	1.522365613038276	0.4610995864702824	2.663360405331291	1.48333210983791	0.4709140951751948	2.524810760957724	1.457016489029991	0.5144831192410847	2.540379945973213	1.23078856993751	0.3449410431528487	2.674266754247252	1.331707023395844	0.1730508586409935	2.734288437111529	1.3929079687454	0.137823528118371	2.824825546944088	1.438440950210915	0.1616645225714279	2.734065278979559	1.438262787726352	0.1168223706142891	2.72446071285041	1.488152840740586	0.4374081131723773	2.820276887434052	1.468187653998096	0.3427024042284629	2.899600257441412	1.203699036045254	0.2475381820054552	2.923804153748932	1.403720578661662	0.1064272793939665	2.972202218197422	1.482230968881239	0.08288225818527704
105	3.466667000000001	2.759123309557457	0.9786777828283935	0.4362205310156834	2.717738933503271	1.158545483549638	0.4218958717314577	2.689643915036878	1.303644843015742	0.4150822353354237	2.695499228540769	1.524043897161634	0.4618938646981454	2.664462376275531	1.484993608275513	0.4719060822303899	2.525812626670552	1.458546980783771	0.5150282430292188	2.542423442735636	1.231834619987146	0.346537447021189	2.675004219851615	1.332407787168244	0.1757662358542559	2.734862265558306	1.393239566583534	0.1387582583943608	2.825923778637304	1.439257649693379	0.1610646733893087	2.737886991697525	1.439144657460223	0.1187539101966284	2.725530907963992	1.489817536728547	0.4383208319017743	2.820186329079671	1.469799906375302	0.3429037997386654	2.901160237446838	1.20502024941997	0.250812451466425	2.917268102262773	1.404592886644524	0.1111443806066595	2.964160253939757	1.482055988078549	0.08539588741121396
106	3.5	2.759802807653241	0.9804082056976317	0.4375811049242096	2.718586105363877	1.160370243069683	0.4235202860297729	2.690569170554052	1.305481405998572	0.4169968640229822	2.69638064819188	1.525912842216694	0.46358374526713	2.665372771077429	1.486856883618657	0.4736420862758775	2.526652763655568	1.460203234461809	0.5159975670059386	2.54361510324121	1.232955982718117	0.348932724124097	2.674373734956316	1.332790518606888	0.1749913931567005	2.736205890877824	1.393233086904058	0.1393616678856144	2.828981956947914	1.439714667120259	0.1569828911483988	2.742895354472911	1.439375157569639	0.1215144834297587	2.726437517615941	1.491684914241739	0.4400447150712882	2.820672823014359	1.471197576717362	0.3442981033948201	2.903573528121684	1.205545133715635	0.2541666255804576	2.91597952913333	1.403979136309152	0.1128730357681512	2.964250136627266	1.480714748159997	0.08711698247176081
107	3.533333000000001	2.760319197091536	0.9825470576838918	0.4381754401517869	2.719371110443261	1.16253557956278	0.4243028378141326	2.69133836444023	1.307616639221243	0.4177571328517388	2.697081408673547	1.528006103858427	0.4646271008740877	2.666159059865732	1.488965170004375	0.4746815148109831	2.527518708316705	1.462096421961441	0.5168365823806349	2.542840556007923	1.234283327794767	0.3495376097452283	2.674214448338941	1.333158625118928	0.1754524754570824	2.736190172622778	1.393197353731563	0.1415127350769587	2.828092033991085	1.439974659362174	0.1577702412570963	2.743539491078698	1.439051395929839	0.1218619761559562	2.72708539954596	1.493780151365034	0.4409971350812115	2.820416574935411	1.472492677929795	0.3449280953984682	2.903332714645233	1.205592653713782	0.2572943512525242	2.916079257078894	1.402529173866154	0.1149342800489177	2.96440808402854	1.479121569952105	0.08890858631679538
108	3.566667000000001	2.76077769212074	0.9851087610726565	0.4404126935175695	2.720299958295	1.165076144730737	0.4267182857367273	2.692343894317795	1.310103629175178	0.4196237980188368	2.697965861948356	1.530400509063943	0.4669456208261549	2.667146401409885	1.491403925891299	0.476985348821649	2.528606197538099	1.464354200789843	0.5186464894750601	2.539803067758706	1.235902040815828	0.3497700610816325	2.674892525002655	1.333712627699347	0.1796869951227389	2.735719126426853	1.39320499791867	0.1472707296384946	2.821345805603677	1.439938164093722	0.1683904797299476	2.742066151604323	1.438305122015282	0.121247349592442	2.727886665074943	1.496164039155612	0.4431729483448627	2.81956614647795	1.473797379776058	0.346081031081509	2.898071379899454	1.205462229349236	0.2679864079149238	2.915828422682153	1.400817577544605	0.1231945566070814	2.962749757781819	1.478027488268621	0.09514518699773486
109	3.6	2.760872952955857	0.988014262114375	0.4415898284806869	2.720818836388141	1.167946128545781	0.4282356155867504	2.693211719123624	1.312927409080712	0.421604187418935	2.699240346355116	1.533125699607627	0.4675300908438672	2.668428056239762	1.49420459182356	0.4779763382599433	2.529880940135964	1.467016218998087	0.5196565110725904	2.5357949193296	1.237801393288219	0.3518701078298572	2.673367237359316	1.334511273027884	0.1827191532016479	2.734856768201399	1.393273368651445	0.1478684439294989	2.816558904505976	1.439256822796672	0.1750010022788643	2.736205728409783	1.437342310536953	0.1200420172997172	2.729033101089119	1.498849988234136	0.4438080584232704	2.81994409356169	1.475179395583122	0.3461351954470224	2.891623191573404	1.205383841136667	0.2685387365338476	2.919043817972192	1.399322728159319	0.1250503425249483	2.965770432835638	1.477922514573823	0.09681368341677977
110	3.633333	2.760345902980165	0.991158322931106	0.4431098604984015	2.720528470991518	1.171073455453097	0.4301071929249196	2.693305830496391	1.31604146518692	0.4242298426379921	2.700313410863047	1.536168987594054	0.4685291983632835	2.669558764984816	1.497339896225131	0.4794842946980039	2.531139038219949	1.470020125017602	0.5219721983302196	2.53235680324722	1.240015960145991	0.3572760649961814	2.663526732621074	1.335930958993814	0.1835493233191313	2.72505936810859	1.394236003150351	0.1509391961033369	2.806537493334162	1.438099875079644	0.1794064475478274	2.725267357560268	1.436706836406229	0.1201756463703484	2.729722513698442	1.501828112384631	0.4448219515708379	2.818874530777958	1.476731556548829	0.3465207943714303	2.889124434249639	1.205558439485568	0.2697087749811251	2.916962696320756	1.39826482573799	0.1251316481517233	2.959954149197924	1.478725569264592	0.09696928673082561
111	3.666667	2.759981718419169	0.9944549330342189	0.4461576545482655	2.720247263484928	1.174404868695129	0.4324385666156536	2.693156415024634	1.319415123951314	0.4258481816812291	2.701732810315553	1.53953532656864	0.4705471963327754	2.670952252272178	1.500796909776235	0.4815851424470929	2.532572702575553	1.473271574995163	0.5237379755467796	2.53085772753068	1.242634197978657	0.3604039911913755	2.660393837867753	1.338311823487924	0.1852837494236662	2.721384089437869	1.396513971544851	0.1532649373919394	2.806657366910342	1.437163722880922	0.1792816589736253	2.722177192851265	1.43733407567686	0.117960804729614	2.73066521895965	1.50510890134526	0.4466257325744385	2.817957639573118	1.478573323410371	0.3486660344765729	2.885525760141729	1.206135713838772	0.2772281767335318	2.912638329471096	1.39775543877404	0.1315476860530428	2.954406920356313	1.480075372059848	0.1003282891682075
112	3.700000000000001	2.760602157226941	0.997825120543179	0.4472536976228892	2.721071212710788	1.177876339407737	0.4341925770932863	2.694189990140985	1.322992868167572	0.4278144440438759	2.704307601313606	1.543199869469233	0.4729790557330075	2.673281956304716	1.504532170934313	0.484161526596724	2.53450185115747	1.476685775273862	0.524910058330649	2.531290098958831	1.245691624080329	0.3622319988082375	2.65999817390172	1.341712438872488	0.1865289255564375	2.72043455877556	1.399723273780137	0.1527714992442259	2.814429192784504	1.43718201236958	0.17244270313647	2.723758560802366	1.43966944201842	0.116866241927901	2.733022383001517	1.508676283838619	0.4487467571025237	2.81938071427319	1.480831263238437	0.3494840882792317	2.883397237884844	1.207313182220616	0.2772925722418784	2.917063792730568	1.397968888639842	0.1344052196298569	2.959091530177264	1.48235582706662	0.1047766102623035
113	3.733333	2.761997597979081	1.001179305811962	0.4476907422112388	2.722608135825929	1.181386547901166	0.4350193181016501	2.696045304115306	1.326658949983513	0.4292300684864246	2.706767012694005	1.547060215018497	0.4742824626379591	2.675596180858198	1.508422566060447	0.4856055697026604	2.536479079278521	1.480128950359427	0.5261580168510126	2.533278032289632	1.249084031212991	0.3632356315795565	2.660701994453479	1.345860736978989	0.1861596488674133	2.722265867247729	1.403337938096576	0.1518998540573334	2.817719104425946	1.439103343445425	0.1716114350366749	2.725853080682071	1.443602176258789	0.1183107443933923	2.735416480498426	1.512444684728072	0.4499465621290657	2.820601604309461	1.483557507802926	0.3499473267481402	2.882425905432546	1.209171136289971	0.2770047964154284	2.921095269485433	1.398746727111002	0.1333834313082856	2.961567778205636	1.485650365939926	0.1069019535463549
114	3.766667	2.76361077834125	1.00441518201448	0.447068938155411	2.724298099857482	1.184805497705018	0.4344712774007586	2.69805905474629	1.330253214872369	0.4290786257472432	2.708649795588314	1.550937117702684	0.473846685507671	2.6774233626273	1.512284785524332	0.4853067641547374	2.538144068705299	1.483465188156545	0.5264630672893748	2.535626905832286	1.252614711157822	0.3615451926172255	2.662182604029852	1.350307997039509	0.1834584536905696	2.725243899797321	1.407291391446857	0.1501735911230583	2.820695022268741	1.442555848162404	0.171756476006705	2.727090867064803	1.448658806389202	0.1174565129982746	2.737397567447213	1.516246124505022	0.4494683701014213	2.822176614959861	1.486666440395169	0.3488280899084263	2.875748171787888	1.211554598196123	0.2708033311452712	2.929934780024759	1.39973694519946	0.1303240440491875	2.96747836968535	1.489364712943064	0.1041839542099537
115	3.800000000000001	2.765019560729194	1.007441224221207	0.4469045349831793	2.725752386495491	1.188004932039608	0.4341671844279366	2.699697752465488	1.333610226828593	0.4287856688879777	2.709376442400526	1.554623591081381	0.4730556205334118	2.67826839551174	1.515915470026051	0.4845743565123633	2.539122411418952	1.486574717492865	0.5258248491810412	2.537550950625185	1.256021861263438	0.3599325480665643	2.662359542431829	1.354506143373624	0.1813671729879099	2.726191449429664	1.411410191940984	0.1493573872850493	2.820953922962592	1.446408870678991	0.1729221388347633	2.727484129801734	1.453991851306437	0.1171005194145456	2.738303555038619	1.519884302139535	0.4487884177861488	2.822729710208112	1.489982796237522	0.3477641296762864	2.874398899971212	1.214225287797416	0.269772863291864	2.93167195285535	1.400613479923352	0.1291098898130313	2.968202418875677	1.492788768779213	0.1035945597985933
116	3.833333	2.766350640183363	1.01026669001154	0.4474285277273454	2.727136218241451	1.190958412385008	0.4343525229574818	2.701099446478583	1.336673729081688	0.4288449978724492	2.709167466351635	1.558013885704277	0.4711835129960744	2.678315002277434	1.519224815711178	0.4829846515711184	2.539518686004093	1.489464439608408	0.5247641762918853	2.539214523396399	1.259197824741761	0.3580059757839095	2.662382411957605	1.358191472628478	0.1785711945657685	2.726858378209521	1.415407732865043	0.1483556455472681	2.818391218282231	1.449987633310542	0.1786159940319778	2.727510188360077	1.458864013245102	0.1170211457313145	2.738348021576329	1.523254120671653	0.4472851915112721	2.82273656905685	1.493350397707791	0.3452872762837637	2.875721560808616	1.21711129300306	0.2718673600810541	2.935305989944899	1.401333446350251	0.1270728928604647	2.967173949486839	1.495645816922716	0.1057101059781799
117	3.866667	2.766910923780275	1.012942615607405	0.4481419640455601	2.727883424891466	1.193679375805879	0.4352652094537465	2.701765906211425	1.339430569786286	0.4295525658119953	2.708701240796726	1.561032442110185	0.4704447968760116	2.67809017869497	1.52216260268118	0.4825835251300474	2.539724503266653	1.492196426723018	0.5256623252561342	2.540405981906825	1.262127209109145	0.3581959659744986	2.664373683734754	1.361166162577407	0.1791102495482781	2.727278002089673	1.418670773566304	0.1475397824882006	2.816423996949672	1.452361072525432	0.1805186087493079	2.72602679966336	1.462152541053495	0.1159358523529749	2.738024633251597	1.526275217176109	0.446685189464398	2.822907457454867	1.496612528347065	0.3452565308818067	2.874878449041922	1.22027219243988	0.2719052415679913	2.935570065054437	1.402159966055235	0.1261534618131016	2.967581138108986	1.497786245304027	0.1078165202041852
118	3.9	2.767014554794362	1.015652089297651	0.4483688501500313	2.728130677379502	1.196326088472289	0.4357174198626771	2.701924694655444	1.342032894070594	0.4300272186516804	2.708569881501603	1.563801766903425	0.4706541319422513	2.678136856804889	1.524873399166533	0.4829233100457593	2.540142343582453	1.495043086861653	0.5263251102723613	2.541075872443616	1.265050919703327	0.3579007380552753	2.664822612416123	1.363704725054403	0.1792317674237115	2.727359376902865	1.421384402606923	0.146960471704917	2.816605122137754	1.453849744197454	0.1801240527732146	2.726580074053361	1.464085573259715	0.1152261602585873	2.737848780522663	1.52905753480603	0.4468528176262734	2.822521823651624	1.499767346772391	0.3455096577103526	2.874297141161981	1.224069269202544	0.272040815223041	2.93528473233725	1.404001256415156	0.1263119413232083	2.967638084294292	1.50007408596325	0.1081702267575669
119	3.933333000000001	2.767996810743946	1.018623376502169	0.4490813012096654	2.729024421970629	1.199123590661347	0.4363396502722401	2.702697913913472	1.344718762332844	0.4304573477736195	2.709435191716477	1.566571155571671	0.4710968477739366	2.679109451519036	1.527620562109183	0.4833919357263424	2.541249360635037	1.498298670903107	0.5261540998325254	2.542419091679698	1.268262344336231	0.3572967534469984	2.664841925521258	1.366276108482028	0.1794062488560678	2.726918464862705	1.42421534529375	0.14577116998652	2.818181169902345	1.45567817237377	0.1771136708499138	2.728050425365511	1.465653628411511	0.1134010955126084	2.738603192939516	1.531832429677407	0.4472554532096733	2.822238697308201	1.502887129450059	0.3454203114214291	2.874536935837643	1.228923624624171	0.2739294309044696	2.935220632419915	1.408103193611529	0.1269916153986402	2.967521408432632	1.503967503703185	0.1093147144105101
120	3.966667000000001	2.771623005202755	1.021961169689162	0.4490142592123542	2.732110234897032	1.20219804649351	0.4349604944520205	2.705542674936392	1.347640626382228	0.4283538271016049	2.711940922867157	1.569530091732014	0.4689275108992891	2.681585226698262	1.530597188229305	0.4809709374482509	2.543394832954361	1.502026536967232	0.5232868390020607	2.546065236873755	1.271859454696467	0.3593564906765603	2.670403717571914	1.369137677593973	0.182892234606925	2.730297548903112	1.427688103340537	0.1465552023834457	2.823406390195239	1.458982664118876	0.1754873271823273	2.730733457257964	1.467818162339755	0.1146540032793857	2.741249273053544	1.53477325469369	0.4453699321567676	2.825750741010048	1.505969792737041	0.3438320221295604	2.884796559277263	1.234940992823848	0.272612532945017	2.934905060263722	1.415389201403917	0.1216459502909399	2.966812785671172	1.51057500121952	0.1078338077538421
121	4	2.777830350266	1.025464837532343	0.4477532497520423	2.73734382812608	1.205396798024971	0.4324370356706759	2.710328387413134	1.350678251413284	0.4252149434276247	2.715474733235268	1.572603649610304	0.4631197658869986	2.685027115118378	1.533717528760954	0.4754366779354385	2.546201397890251	1.505854259807162	0.5190187357044901	2.551395175650569	1.27558014948042	0.3578925666240698	2.684347023323101	1.372130168803185	0.182808567585987	2.743392907455787	1.431670140612536	0.1455820195687363	2.83596821162683	1.46363484545469	0.1713902192880926	2.747037908168215	1.470716603024015	0.1155945433455093	2.745238506604714	1.537800008325813	0.4401831070252745	2.834147617284116	1.508797283865183	0.3400720601265364	2.921590789422195	1.241484168962883	0.2633702530002426	2.93553041811791	1.425104879496293	0.1039560072612606	2.969407933814605	1.519073235723197	0.09583089420436773
122	4.033333000000001	2.781986653542604	1.028639746379308	0.4477005765430159	2.740623743198325	1.208276913033246	0.432828224596831	2.71322940823463	1.353411010136755	0.4263791624551527	2.717488808241735	1.575388985412119	0.461326474718933	2.687181175050256	1.536560971590754	0.4742736193834933	2.548330275319305	1.509108682784075	0.5192776501337213	2.554934128234035	1.278768741082222	0.3541322538760167	2.693027439088812	1.374599483743571	0.1826042729800746	2.750918890286305	1.43499399670666	0.1442261442906176	2.84053741280401	1.46689720752269	0.1703830131169869	2.754028962448202	1.47303138346083	0.1141445159604978	2.747328500759283	1.540520061727214	0.4387196060969467	2.836633064302936	1.510953373677335	0.3398063001253938	2.939040859356171	1.247162452577612	0.2603363607614526	2.932431950335444	1.43413690353793	0.1052115978905552	2.969884499705926	1.526094538101051	0.09346966243082122
123	4.066667000000001	2.783364010366473	1.031180961856404	0.448170948052741	2.741337617681257	1.210568895386123	0.4329074935980206	2.713579906675743	1.355581871536413	0.4262482963610394	2.718043103232201	1.577628289795043	0.460922234073398	2.687847415854764	1.538866641565122	0.4739688629582394	2.549386005875738	1.511543553909561	0.518973851476325	2.556948583280157	1.281046074376298	0.3529751916312341	2.695148648189915	1.37633235860438	0.1824178995863878	2.751778719106479	1.437232440444934	0.1435879099609614	2.841593148558321	1.467401025365783	0.1698477104712178	2.754899327918929	1.474424919093415	0.1157363219996235	2.747706984854007	1.542678148459237	0.4383078393164218	2.835989786721413	1.512313848228471	0.3403271889654425	2.943819700414137	1.251189089157841	0.2619613868847731	2.932658066390918	1.440451901352629	0.1115240258311048	2.971334728647624	1.530062268339945	0.0929249537616529
124	4.1	2.783471353675746	1.032951270762603	0.4482089811651406	2.740831303297726	1.212147067195881	0.4315874440501246	2.71269195316658	1.357063977757292	0.4240726534997231	2.718065498321378	1.57918587339364	0.459997296969743	2.687802930267958	1.540501324610916	0.4727765192096636	2.549708137564692	1.513190250557051	0.5167594975839288	2.558083102066662	1.282451846638828	0.3550104015085497	2.695182142151827	1.377394884035143	0.1826287085961325	2.748123447503346	1.438499714384716	0.1417008870941743	2.842432105716263	1.465668109399159	0.1643471961296042	2.751605394158938	1.474847696241334	0.1141628083597208	2.747576833682677	1.544139878385636	0.4372475033342186	2.834996439902886	1.512954483671648	0.3385071735889745	2.945969210545081	1.253426521635922	0.262461425070508	2.934911583257854	1.443608235896812	0.1129714533837792	2.971078384437871	1.531262084575432	0.09135735788178773
125	4.133333	2.783227649350178	1.033933296373523	0.4476832017384166	2.7402193390375	1.21299622213282	0.430530424404452	2.711826029087458	1.357837144388501	0.4225456278704284	2.717810999034433	1.580039027495501	0.4580582725208878	2.687506278824483	1.541442768016874	0.4709858910013496	2.549784404631308	1.51416825705414	0.515333742449274	2.557523872998289	1.28326598097969	0.3545794919365621	2.69167071456426	1.377969487390625	0.1803504628492214	2.74415698095014	1.438989104609274	0.138302567673642	2.839649506270385	1.46350516738285	0.1582439967541794	2.74846977669461	1.474352497582738	0.1096028754484117	2.747216891801883	1.544884561354041	0.4352894578967115	2.834154353143693	1.513046061067385	0.3359328503900919	2.946678133185039	1.254112025291459	0.2616449932380404	2.933888778871405	1.444207763653742	0.1112261222677946	2.969528213954525	1.530515893539093	0.08857020344726063
126	4.166667	2.783078506295724	1.034213960441471	0.4470470321222756	2.740091082475791	1.21319940005862	0.4301114331347343	2.711716260750034	1.357980653517309	0.4223110892026117	2.717614862842014	1.580268097924459	0.4566031655266083	2.68740361828611	1.541774569784146	0.4697905125027758	2.550122291595193	1.514639946024042	0.5149379512205814	2.556385842630535	1.28372601273986	0.3537187079188832	2.690170832463564	1.378275303130524	0.1797442922746915	2.741197079955203	1.438810979285237	0.1363077866343461	2.836989013427039	1.461703069045558	0.1540613972734001	2.745856649432769	1.472832258326754	0.1067384967081077	2.746945837083529	1.544990235927957	0.4339784316622868	2.834082090408161	1.51276969246537	0.3349966164450479	2.945572400760343	1.253571353091767	0.2601773261143676	2.933714004729914	1.443022561315048	0.1095329811786187	2.970412588948704	1.528306198148816	0.08855963716278799
127	4.200000000000001	2.783339412149581	1.03394907283631	0.4467472195868678	2.740769470200264	1.21290038534154	0.4310763361724225	2.712683346899326	1.357632121242395	0.4242040755688191	2.718190342192563	1.580010696109416	0.4562906091264947	2.68811116601813	1.541641707751539	0.4697829419432821	2.551194925405277	1.514830243929615	0.515659992437587	2.555989016156103	1.284026918427642	0.3534683737088616	2.692333178327815	1.378486800916205	0.1827499599817397	2.737602981872986	1.438039181128416	0.1368706570387213	2.83497203340336	1.460059833748993	0.1518488728519189	2.741181578782703	1.470171930213346	0.1069920888120301	2.747457289607968	1.544587946870903	0.4340914357773318	2.83525323752288	1.512280758542281	0.3368953799632947	2.944329867810655	1.252107624797675	0.2593631370701945	2.934045197576966	1.440528233940306	0.1082395832722667	2.969859114699357	1.524470477093729	0.09216235234326119
128	4.233333	2.784174748399775	1.033336995987834	0.4463205605994394	2.742316617248519	1.212280089825335	0.4304155142441998	2.714646053425234	1.356964708367282	0.4232529600650397	2.720448888900309	1.579438589418454	0.454023219378593	2.69025409745	1.541222459957413	0.4676386474034503	2.553278027898868	1.514996160469451	0.5136630053476942	2.557358916525645	1.284298807820803	0.3511103110315699	2.695106340757939	1.37863202200674	0.1816851901089412	2.739396573747987	1.436701756499893	0.1357523365725508	2.83723073332728	1.45837924691485	0.151770264855544	2.742816576930763	1.466439192679631	0.1047157272555758	2.74970311028566	1.543843567023661	0.4321408976721604	2.837994514476546	1.511704071500056	0.3355256030230193	2.943445808891886	1.249996159873686	0.2587443411645892	2.935882963124531	1.436989921628571	0.1063715154519635	2.972347140978363	1.518655580552992	0.09163418710476769
129	4.266667	2.785568736424311	1.032606734980323	0.4446919534634162	2.744620078178933	1.211558019385212	0.4268659735740697	2.717405914130395	1.356198661016044	0.4179406671336368	2.724130111583274	1.578781576598199	0.445639524697109	2.693525236034242	1.540738605746299	0.4597410463638649	2.556017905164596	1.515374285995819	0.5067596305839072	2.5603281192664	1.284593569727501	0.3434849924169011	2.702078962261213	1.378641967817828	0.1758355322050724	2.748081139341503	1.434877258521956	0.132291592914351	2.848360881625218	1.457026921379658	0.1514632542269149	2.755138973411614	1.461983475049827	0.09552082805293513	2.753508140784002	1.542991268573156	0.4242887688656486	2.84351604679419	1.511169498755783	0.3274366995119773	2.940294099765095	1.247619656628702	0.2569168179893387	2.947565579029952	1.432982419185706	0.1006275571605943	2.989910524270136	1.511584243987928	0.08429788662820137
130	4.300000000000001	2.786742860652356	1.032018739611306	0.4449074360955645	2.746364033502592	1.210993361238949	0.4264653642874254	2.71943003742654	1.355603245294459	0.4168277173008074	2.726956588904438	1.578326173413855	0.4430401575288648	2.696080011667864	1.540452485489217	0.457243495832785	2.55824780868328	1.516145375064369	0.5042140454229272	2.56313252828628	1.284878606239699	0.3409390741523397	2.708627481487536	1.378309027977465	0.1775447255661784	2.749758083253495	1.432760663181289	0.1342457144113268	2.852208543278592	1.457062809908343	0.1507083062548943	2.759479386222894	1.457918682545956	0.09496126288619314	2.756328336269668	1.542334616678658	0.422081104994069	2.84694537149692	1.510817951297263	0.3254572139647711	2.938303343567419	1.245508736256714	0.2581561293387821	2.946799265464557	1.429641216047837	0.10089782388221	2.991064519295983	1.505604830341397	0.07727503102927236
131	4.333333	2.787749460676485	1.03179487112407	0.4431344838373309	2.747387677890569	1.210800950600454	0.4246300366468274	2.720462273263843	1.35539568454988	0.4148680359700652	2.728340229518128	1.578299199100915	0.4403082588008698	2.697386965037941	1.540578378372619	0.4545964325894752	2.559619095568342	1.517379079953254	0.5017969171059511	2.56531162861797	1.285109641048852	0.3429805057626364	2.713034448359359	1.377187648662548	0.1823699601010117	2.749869714881924	1.430263388182964	0.1340539324231018	2.849080464355137	1.458159218044598	0.1530953990603655	2.757053413977759	1.454864735354903	0.09499932951521978	2.757666408907892	1.54210967060576	0.4195302251169294	2.849466819335107	1.510748547153792	0.3249153743001839	2.939134221156506	1.243948630469963	0.2560105615524221	2.9477913659709	1.427105439944313	0.09972777187355611	2.991341155893889	1.501429352961372	0.07185073101266277
132	4.366667	2.788274185679877	1.032139735472279	0.4421956618356517	2.747746565768905	1.211172163755047	0.4244209014178314	2.720762189502118	1.355762946162851	0.4153432515728596	2.728568034062874	1.578885897253522	0.438189775568496	2.697730896988906	1.541301794994763	0.4530328762398809	2.560503771157974	1.519099680796682	0.500841679138849	2.566869788775048	1.285376779010582	0.3452445550721951	2.711889197252462	1.374930894798305	0.1808772400325649	2.750754373468422	1.427603076281423	0.1304408139815344	2.849665548496409	1.458963037662507	0.1458589567190013	2.75629837071554	1.453099338213974	0.09124351487044746	2.757813386112492	1.542502935749272	0.4177049407014275	2.850035372807018	1.511093763011155	0.3231944714261161	2.942812814832497	1.243085061487321	0.2549913100373148	2.949799824136955	1.425007911347705	0.09658785647985774	2.993558397160084	1.498686627243647	0.07002267139437492
133	4.4	2.788666844814474	1.033254549006081	0.4429156590531469	2.748003946006924	1.212286518009635	0.4242886188547074	2.720803286844359	1.356873501489906	0.4147284653952017	2.728650331706881	1.580239562920668	0.4376439248277801	2.698051119311827	1.542785918516387	0.4524843706984605	2.56178919310517	1.521403312799862	0.5008324776364618	2.56883013722676	1.285892060476985	0.3486200503732917	2.705030346722138	1.371879040223948	0.1762089884471392	2.751568188418677	1.425205798578457	0.129847672080102	2.852753194117804	1.459194623735284	0.1425054109881193	2.75720443783792	1.452513481951592	0.09125960769180742	2.757685394213206	1.54366399303526	0.4171399084349008	2.849951687715694	1.512018301507014	0.3229441041979024	2.945715629715568	1.243018507120179	0.2560570694694936	2.952266077572173	1.423113849399388	0.0941013411899063	2.994588517379724	1.497001072073462	0.07093591649585756
134	4.433333000000001	2.790216588881766	1.035298280398233	0.4424110230731291	2.749941784168311	1.214285500604246	0.4228752691997832	2.722594925908252	1.358864139331375	0.4118426377051767	2.730261093993526	1.582481266580335	0.4337725319095047	2.699934801606461	1.545162817801261	0.4486549760060869	2.564663251006971	1.524360169297507	0.4989274503389955	2.572245548321008	1.286863014380373	0.3524174001744503	2.692714585030601	1.368750694999263	0.1656649293841168	2.752092930754632	1.423181821734248	0.125909460768174	2.85187385748659	1.459369208022983	0.1396462417046035	2.758708868816791	1.452598596703425	0.08894931217683924	2.759085291217727	1.545709484616995	0.4135710340867434	2.851065600937564	1.513661807918423	0.3215521687052729	2.944228789014653	1.243847453831122	0.2543471225439464	2.95306196729685	1.421443823378697	0.09117957292505691	2.993423130870322	1.496524489741035	0.06749504164640951
135	4.466667000000001	2.794663929990137	1.038310336225582	0.4347862681038122	2.755223703252285	1.217184276362022	0.413623776811995	2.728216584197653	1.361743476805723	0.4006403861549221	2.735210472221235	1.585587105902375	0.4151639725842378	2.704935204237882	1.548411625868861	0.4317854512682887	2.569941691160487	1.527902269545521	0.4869264375142719	2.57614541970557	1.28839796800185	0.3469524306391651	2.690977522026469	1.366373891694804	0.1525041425130311	2.75267108284363	1.421631717806018	0.1127596731907072	2.850807132000864	1.459098678909981	0.1257879021010957	2.757625040925575	1.452800443960194	0.07572932305902211	2.764177723220868	1.54862318902124	0.395639122550499	2.856030186217067	1.516086894259136	0.3030843574788371	2.941627745755199	1.245691391070634	0.2397867943471906	2.954020129736427	1.42016996135009	0.07392220849900002	2.990578276901137	1.497916396067659	0.05039973760993716
136	4.5	2.80121947165759	1.042176648429937	0.4249239188877367	2.762767310018831	1.220838757208803	0.4011505824974092	2.736818652570786	1.365346497276198	0.3866792294651835	2.742995844954831	1.589331389274101	0.3992166860640071	2.712503106512049	1.552289476679791	0.4162044376554133	2.577053069083822	1.531763319000523	0.472121322882895	2.579098433007046	1.290395916902391	0.3348002285837931	2.701225894524387	1.365366098608749	0.1411712900963561	2.763012394828394	1.420777691477201	0.09955638243298917	2.861070747528972	1.458408453214444	0.1113415886110421	2.767854612734097	1.453307908621883	0.06378779867233052	2.772484418558984	1.552213649941724	0.3800004753405146	2.865554513618169	1.51925142827334	0.2859710461120534	2.946241258378594	1.248654449339754	0.2265039682635487	2.977933496408976	1.419897345387187	0.05733857242568791	3.017140801915829	1.502201333493973	0.04017993638105454
137	4.533333000000001	2.807463597918042	1.046748374302316	0.4175701226061635	2.76982066620231	1.22508171313554	0.3914147632960665	2.745213675565888	1.369476314900425	0.3757754218787349	2.750292501394247	1.59347780271123	0.385912817929645	2.719947322444825	1.556537083956899	0.4031447894576518	2.584611840223524	1.535726316426363	0.4581946728742212	2.580893819690025	1.292657639481676	0.3209052046111819	2.71068903123425	1.366116089740298	0.1342711390436037	2.769571293059114	1.420969240202874	0.08924027884939106	2.865363187135981	1.458406787932957	0.1078367793192856	2.771759192620626	1.454634615274603	0.05442019771967053	2.780002136395007	1.556278060725278	0.3672485460242756	2.872054716860952	1.523117621120743	0.2726643068178842	2.957713007100649	1.252810348713311	0.2176337170437242	2.984666315953651	1.421565252969602	0.04510895842199149	3.020929748539358	1.509879392159203	0.03095247528021153
138	4.566667000000001	2.813928484973353	1.051936953204657	0.4076480057811453	2.776410368921032	1.229841577121381	0.3801254408294384	2.752764060103827	1.374052410384331	0.3646583429553125	2.756533078541537	1.597953795526348	0.3726059339498319	2.726780459125927	1.561066250217165	0.3902980134495737	2.592513664791707	1.539845622578784	0.4437680552244847	2.584538715334033	1.295125659418413	0.3096488570912156	2.718479551905101	1.368648713823815	0.1284021961683372	2.771079462182354	1.421959280283903	0.07966419501717413	2.865270532367595	1.459539963965762	0.0989680022881127	2.767459551966175	1.456797227420316	0.04566617459730071	2.786060179224028	1.560754498814497	0.3541861215605804	2.875218220570843	1.527716123418795	0.258388807777912	2.971063667172836	1.258051444625979	0.2037999857853737	2.971493687760733	1.425655337318795	0.02640414729987647	2.997651282562692	1.519947479385573	0.01778246746829521
139	4.6	2.822012145650062	1.057683390176495	0.3935851047737211	2.783850335384429	1.235102730867025	0.3667144247394107	2.760198574000432	1.379065906749039	0.3516106490225164	2.763364356981133	1.602790592541482	0.3584995550517572	2.734300557683603	1.56590281627133	0.376492495616779	2.601802528802184	1.544183745113886	0.4305942226835957	2.591563873544501	1.29776438839738	0.2965511639213286	2.734038717421858	1.372595104630025	0.1237282627719914	2.770110353759085	1.423776131362224	0.06735821553611183	2.866672132473661	1.462689324296298	0.08256412888294591	2.762816935706075	1.459767850803285	0.03133250810281375	2.792409100420213	1.565664511890189	0.3401283508032122	2.878677223941236	1.533114998349713	0.2446410883402188	2.982935650350827	1.264143084923443	0.1865563370821759	2.986290391154213	1.432212726579112	0.01370476090006921	2.999028528351643	1.5305112501721	-0.003588476392026755
140	4.633333	2.83248213229848	1.063945140717404	0.3811235225909702	2.793693660936529	1.240881549027799	0.352229228709282	2.76977443861891	1.384559312319206	0.3353814258630528	2.772983423960496	1.608082221520766	0.3402445341602574	2.744334747000932	1.57113456185514	0.3592048103717319	2.613527532684725	1.548675896085373	0.4199858202354386	2.601069631515052	1.300375024272852	0.2856169230554701	2.738937808699296	1.37717893729889	0.1108267808783673	2.768456056863824	1.42646063945115	0.05243657845031749	2.869251889992535	1.468703020892956	0.06104711770302479	2.757552659738133	1.463875283686363	0.01291804481763656	2.8016283270374	1.571090165005139	0.3215501194541213	2.885621075703342	1.539343072906621	0.2239838397637009	2.989005886427357	1.270930234071908	0.1697059155577602	2.998206139551824	1.440599875011551	0.0004992521353261222	3.002598105656854	1.540144822418095	-0.03117046445757053
141	4.666667	2.846315030648817	1.07063252131652	0.3673159513670852	2.807402487897374	1.247137608897414	0.3350862739723068	2.78357642251066	1.390510566044813	0.3151296620542315	2.786365246574076	1.613820981254556	0.3190700085395699	2.757690180538864	1.576744894076222	0.3386969446023773	2.62754807099702	1.553249391311469	0.4057092899471206	2.613877501433095	1.302870992646379	0.2705231013336113	2.741360621386217	1.382392172874809	0.09057105577491062	2.766578576985595	1.430173304966136	0.02601574406672803	2.861623387140181	1.478206836105401	0.02729919596377666	2.765818811811214	1.469369479559806	-0.01497839967141081	2.815198204235568	1.577027456816757	0.299934048825214	2.899092659217063	1.546214826025138	0.2003397509731835	2.993774612210049	1.278364049037585	0.151317716973491	2.998138282262349	1.45037817839113	-0.01596416635126004	3.009681914520834	1.549052374234573	-0.05265376941187002
142	4.700000000000001	2.864334073065903	1.077519930010901	0.3391152358956628	2.825280854699437	1.253682493146118	0.3046434027802867	2.801712349146091	1.39673976305062	0.2843865201678893	2.802434822526259	1.619818482994995	0.2949284462336835	2.773440322475573	1.582544173127192	0.3120774355582821	2.642757502732034	1.55774675740702	0.3721676868864451	2.631340668491404	1.305246389622085	0.2546757150592454	2.755986611614721	1.388584329481588	0.07374973863782046	2.769353218154316	1.435527100018103	0.00272591083021838	2.845701003494157	1.49080236086198	-0.01404552274132471	2.758743381018093	1.476322364736041	-0.03215770980026213	2.832286030922437	1.583293478353734	0.2762414133247442	2.922978124798767	1.553298160025817	0.1794551842128473	3.007256413007741	1.286242839504971	0.1157113219360649	3.006406435359645	1.46084494923168	-0.04630566002572628	3.030124492827445	1.557728712263095	-0.08920785887674554
143	4.733333	2.882161890191019	1.08423586618871	0.3243960867216978	2.842903210130011	1.260166955481818	0.2884616912148457	2.818711611968379	1.402888784009576	0.2665741280376226	2.817902628746388	1.625688919385389	0.2780105879032722	2.789048581541694	1.588180468459734	0.2949224084920244	2.658514617265481	1.561812237805903	0.354018159326517	2.65005875984095	1.30769822496661	0.2429616325204448	2.769622235978699	1.395527295818505	0.05977317627485813	2.781544403190692	1.442152615536191	-0.006140269441099465	2.853198585405057	1.501885535205254	-0.02031860982686974	2.764891193855104	1.483391130338281	-0.03738229234386305	2.848075917942291	1.589482934538318	0.2592100244820488	2.937888956634207	1.5599660119404	0.1618354575723959	3.020208686464364	1.294028813625101	0.1029842390878484	3.01089555568171	1.470503452292939	-0.05840640812098052	3.035685628597997	1.565711111826505	-0.1031488494231815
144	4.766667	2.899531827104517	1.090554974584992	0.3044564059319528	2.860434527545157	1.266392357126947	0.2698926154226186	2.834972476455332	1.408790384133747	0.2473503279147085	2.833041067603237	1.631271163986182	0.2611249033367948	2.804580241686976	1.593524887962354	0.2777984433442307	2.674796197096381	1.565285299306717	0.3381318510235019	2.668588510151262	1.310305380780798	0.2228210501596447	2.78524151442249	1.402816700513679	0.04278560105489488	2.800132202400808	1.448504284017994	-0.02300039113063736	2.880262766812309	1.508115676537257	-0.02519454379122376	2.794652053581349	1.490083026954573	-0.03888358235178974	2.863173964687949	1.59540405639176	0.2417823173514115	2.950416623361494	1.565895527723048	0.143251706616609	3.039483128255447	1.301511390225851	0.08391642518205718	3.025396426050491	1.479452518998251	-0.07786310040893871	3.051007675274583	1.573696027648374	-0.117696211852472
145	4.800000000000001	2.91506996744566	1.096399025142555	0.2909649934942273	2.877191693922923	1.272295089013895	0.2554461889590176	2.850909678549285	1.414441016737165	0.2310114168802888	2.847903092043637	1.636602026682836	0.2450270660593578	2.819925299366418	1.598643964514669	0.2617818350627165	2.691125445235591	1.568286581896914	0.3245534531278225	2.686770186483888	1.313035389846847	0.2056445732868706	2.79976745670279	1.409856852557171	0.02696429985233217	2.812673946151607	1.453259399412124	-0.04389246056921929	2.89192564201293	1.511611923841067	-0.05968521053376986	2.817911924388391	1.495681113092532	-0.06531419133748559	2.877935410720836	1.601053135823184	0.225501351278476	2.96394830097401	1.571014313078589	0.1279877071248282	3.058801848840567	1.308547709294557	0.06826030381301611	3.03831247077872	1.488362801882839	-0.09416114684915133	3.055997900976912	1.582171737871504	-0.1285257872741425
146	4.833333	2.92922140519122	1.101750138263327	0.2776871890930608	2.894165562771832	1.277843784346183	0.242064646966081	2.868327951917057	1.419857683572511	0.2150642377350009	2.862826438388694	1.641733995953512	0.2313971659439211	2.835277907983131	1.603607978343065	0.2478353049802182	2.706792368744441	1.571069781811518	0.311467760543477	2.704929956102557	1.315784766999326	0.1877996498468537	2.818204360020466	1.416326996312754	0.0123033113404867	2.824790641475112	1.456743697535759	-0.05793685236736142	2.909746036344746	1.516457474655867	-0.07776705553121219	2.821602258766897	1.500940068032015	-0.0858506161740495	2.893250897696009	1.606453390160282	0.2114237167649166	2.979299280704896	1.575356531366755	0.1146309646149921	3.08154646250328	1.314893646758195	0.04403887606263963	3.049928733543046	1.497386159170577	-0.1118823770534082	3.07214222869593	1.590843744439954	-0.1328368365967137
147	4.866667	2.941889563850951	1.106630962820952	0.2590140211861904	2.910477825160321	1.282965324180303	0.2288737936691509	2.886955743557486	1.424946096463864	0.2059930273216663	2.877414353499196	1.646550116586592	0.2175356308601476	2.850218908428556	1.608327212658865	0.2343908641920796	2.721136785530087	1.57381329008618	0.2924999471699362	2.723157487171561	1.318414039341129	0.1694237147903098	2.837112414326449	1.421924059867206	-0.004105121912116555	2.842247187326431	1.459510231863044	-0.07130047023903392	2.915436212738217	1.521843225710122	-0.1089980892524225	2.835876082607972	1.505316631934068	-0.09768361913631519	2.908713030875885	1.61146801531738	0.1987399695274142	2.994875400980851	1.578983626359777	0.10229063250756	3.100617876053108	1.320194972169366	0.02058863031805826	3.056719346383668	1.50527280721041	-0.1237389021556684	3.107158918709237	1.598234724726483	-0.1383889116089258
148	4.9	2.953342991715001	1.111127776020267	0.2470050137060437	2.924193584156928	1.287613418067645	0.21896140508714	2.902928421301016	1.42956323686077	0.1996074559843584	2.890908284643487	1.650862253897929	0.2056018941012776	2.86383496729126	1.612634007893552	0.2227821124157335	2.733998617201681	1.576596273107264	0.2741132475464242	2.739402904611083	1.320859878877466	0.1560711988628014	2.854404228717422	1.426506892332368	-0.01506474480072808	2.857140411270994	1.462122596356607	-0.08113543843378451	2.923006798769865	1.525824313575226	-0.123246441821684	2.853077488532103	1.508757083527092	-0.1088963599117736	2.922851164859031	1.615900358277636	0.188358053267729	3.008819961557189	1.58198288544327	0.09255864533636898	3.116292882009828	1.324220672058671	0.01512691700842369	3.071033187953181	1.510502021483643	-0.1262555444348079	3.106862992752408	1.603376625127068	-0.1543243934372793
149	4.933333000000001	2.963729405090844	1.115253247417139	0.2391517726935665	2.934625252086171	1.291705114158279	0.2098680773130133	2.9137551319201	1.433521869121287	0.1895242643311097	2.902526319983836	1.654414769711914	0.1947692547358451	2.875408149049195	1.616266111144986	0.2124932681714569	2.74553071400616	1.579324781137958	0.2661024811512815	2.752345147990723	1.32310381667458	0.1493256730767562	2.863819253002437	1.430020918146205	-0.02243396020130982	2.866673778912432	1.464546969528458	-0.09003795605235035	2.953142034170362	1.527262656923625	-0.1020972027351323	2.863459905572691	1.510747097153961	-0.1158415213866855	2.93431359522246	1.619520543814432	0.1772024284099957	3.017719075135384	1.584412759149671	0.07942982637361065	3.117682485423638	1.327021303380409	0.007593338298871649	3.080891386846261	1.512601062346215	-0.13847023554844	3.128476061117394	1.60582234110102	-0.1564714159411512
150	4.966667000000001	2.973464825356224	1.118950530290293	0.2268172355505801	2.943159746182066	1.295153399499686	0.197287639770341	2.921350402906982	1.436683295318201	0.1767571154271787	2.912431876268515	1.65699767351545	0.1851347142389221	2.885203531446547	1.618988309620461	0.2026393445103608	2.755736352026016	1.581897319264037	0.2575749531563086	2.7621450702229	1.325200438797834	0.1449488077998472	2.868405321394833	1.432232870951153	-0.03099565130988514	2.871185553213114	1.466176180619283	-0.100055529641644	2.959946758869794	1.528449125482647	-0.1087802519553081	2.870403660923707	1.511241150797797	-0.1241109581679323	2.943676435431112	1.622166553322927	0.1667319376481412	3.024543300151618	1.586326699360193	0.06818913759665411	3.126599744297551	1.328862326621747	-0.00491671355796628	3.094475309271912	1.512069116290489	-0.1524382118043993	3.136745106845166	1.605644756361638	-0.1569362552700035
151	5	2.982246258557392	1.122096461179682	0.2184141679768478	2.951299982547213	1.29789095954022	0.1874032760670074	2.928476392233144	1.439005685613334	0.1651133481822246	2.920649803237651	1.658568770448657	0.1748134776948452	2.893488735000531	1.620724678176583	0.19195541921861	2.764595362006	1.584231999632414	0.2466250351487205	2.769268069161751	1.327233676679936	0.1397272899537216	2.873577833212622	1.43322507002258	-0.03725529275868748	2.877530498948117	1.466482888479744	-0.1073802110227513	2.964044210014591	1.529274941643763	-0.1205369739512802	2.874240180567691	1.510976925063563	-0.1337478012271977	2.951510243418216	1.623831498333421	0.1563450142692961	3.032780394613866	1.587824071577598	0.05858659183506645	3.138206214063961	1.329868344838866	-0.01113401610690414	3.106276833468599	1.509313916661601	-0.1651118883673344	3.149177806487632	1.602421911337097	-0.1636815197606818
152	5.033333000000001	2.989851462055745	1.124604437130821	0.2097598823522009	2.958939346967414	1.299935816657201	0.1814609993478521	2.935521573031692	1.440593593683445	0.1600401543409219	2.927069390113417	1.659312046976696	0.1681135728977256	2.90032089580748	1.621631482714707	0.1855912085636257	2.772271715418133	1.586265951294824	0.2408195694311449	2.774569476179386	1.329225168827912	0.1418542968469893	2.874140326067849	1.433176406700044	-0.03895855488644567	2.879595696670802	1.465879378947749	-0.1119889124713637	2.959930965805383	1.530067378227234	-0.1305324790478384	2.874727363493141	1.511005881517106	-0.1409383811279661	2.957664900651636	1.624702090137919	0.1498208116490513	3.038202689503439	1.589012697655087	0.05306298878698237	3.140215704475115	1.330131895981937	-0.008962434586751779	3.111030564949142	1.505229099293132	-0.1673036368440617	3.157775594296039	1.596629833673797	-0.1659341214629901
153	5.066667000000001	2.996178813896129	1.126457411822979	0.2021635317537989	2.965768433060945	1.301376026923087	0.1766583570691798	2.9424161478922	1.441633794706609	0.1572569859084199	2.932392323926657	1.659536304333803	0.1616739051517455	2.906193755838227	1.621999913118461	0.1798619064910409	2.779188931967686	1.587933368993451	0.2367097694311081	2.778366671292846	1.331086227028592	0.1371356920900097	2.87878213892602	1.432054707506691	-0.04048135105574564	2.883607700990402	1.465216777023693	-0.1127182250205193	2.955578629164237	1.530641963015681	-0.1444677394855357	2.87845748151072	1.511829018506121	-0.1439773401911635	2.962851400214772	1.625064381268117	0.1438385677753465	3.041684336251511	1.590021971752793	0.04634369403649272	3.139941313952731	1.329903130590047	-0.007875963828545017	3.114727358597081	1.500930359541805	-0.1700628229644107	3.16068672020253	1.589241865742695	-0.169492625127968
154	5.1	3.001740774092488	1.127686146771148	0.1922335664130748	2.971835984307412	1.302336466345008	0.1683785225159022	2.948852916683792	1.442334990464341	0.1503432259999338	2.937935064216329	1.659581342988255	0.1535958363604988	2.911958305711693	1.622163387620099	0.1716788666701503	2.785773492053261	1.589229115366996	0.2295837223997734	2.782198706589954	1.3325774541688	0.1276585272317504	2.882773298905743	1.42958393935406	-0.05079962800193475	2.891261759174528	1.46536855837452	-0.1226497336326383	2.966154482182423	1.530572878578762	-0.1390005813889722	2.883693851096081	1.513526798223002	-0.1525795502309226	2.968481526502471	1.625220350639198	0.1362710071729082	3.047541157365747	1.590961413457301	0.03940178107395313	3.138107870043231	1.329483922791338	-0.00686382489945097	3.119743373096569	1.497297748450249	-0.1709112633717935	3.171478628919648	1.58100281338658	-0.1736106706260359
155	5.133333	3.006698100663005	1.128354970096581	0.184947406425261	2.976899997117369	1.302927399156867	0.161608300321465	2.954195409283352	1.442842920782405	0.1451741340058167	2.943653548367514	1.659659180113727	0.1498177502388023	2.917647376683763	1.622335239553633	0.1676464679518391	2.79203362656444	1.590211645352574	0.2270309163117682	2.786393081373152	1.333536923317087	0.1273108929441993	2.880532927565913	1.425815701090289	-0.06087102306787924	2.893584190339823	1.466111792177555	-0.1320996267163284	2.97568716087638	1.529541877715884	-0.1360758368369561	2.89329363331296	1.515358776167146	-0.1563725670080742	2.974231924821992	1.625359183156264	0.1323000044988101	3.052752447628474	1.591877297920527	0.03396424783779656	3.124673511628833	1.329218048564457	-0.008130585188854017	3.12235379388587	1.494600047008728	-0.1702758727354221	3.180823285362699	1.572706301623683	-0.1787604161939629
156	5.166667	3.011237220214851	1.12850630331103	0.1783810611390755	2.98197412665062	1.303181586354684	0.1562781270011948	2.959582245729584	1.443168651496932	0.1398801673483236	2.948691559029402	1.659762560986202	0.1439070331275081	2.922866377148393	1.622508545298147	0.1623915518449519	2.797648805580465	1.590913741668853	0.2246210391131249	2.790613278522617	1.333956270450715	0.1248693669308756	2.875218587925571	1.421410809839573	-0.07091853204852126	2.892554536524512	1.466637039400098	-0.139472202365873	2.974803508050573	1.527469759411465	-0.1405485846867833	2.899912916757235	1.515783722696026	-0.1546863615095733	2.979220424886866	1.625480783129648	0.1258997039348826	3.056560329479372	1.592708224852389	0.0265636430847137	3.129633627350866	1.32925217570834	-0.01465014826922517	3.108877942311198	1.491967094742598	-0.1701604117273917	3.179654577163887	1.564952682508776	-0.197766488016889
157	5.200000000000001	3.01607173315193	1.128264055781741	0.1768553519048647	2.987838733183046	1.303191205946898	0.1554645282282995	2.966265552154813	1.44337724452779	0.1396881867884744	2.953407949281031	1.659930705427793	0.1391963738748098	2.927872695194819	1.622729815387886	0.1582858513319268	2.802569209481772	1.5914279101661	0.2190641845958634	2.795407298401436	1.333937934360533	0.1213497327506364	2.871498720940948	1.417122258555474	-0.07901991614899639	2.897832103154598	1.466633729964392	-0.1505696791549955	2.976850776372085	1.524519359805309	-0.1459654327217088	2.93680939677232	1.513551172036571	-0.1358477622444065	2.984195912560272	1.625625723291642	0.1220891485021101	3.062739968216201	1.593455915040878	0.02481764276412486	3.159186697600998	1.329429427058017	-0.01509640188249739	3.096107346139757	1.488502086659767	-0.1688949716353952	3.145889553267953	1.559095008915625	-0.2166876713268656
158	5.233333	3.020286585083382	1.127803655722205	0.1694148672252146	2.99349224145039	1.303077800499168	0.1502047633240767	2.97330682061769	1.443542850997715	0.1367302010320407	2.958485372006137	1.66020397017568	0.1346963477183389	2.933011296256111	1.62305393246694	0.1537574696981817	2.807127600196709	1.591863960113676	0.2135286743262161	2.800529738613456	1.333693002294722	0.1157889662817095	2.870085172308249	1.41342768378582	-0.08987518059579003	2.910041311200462	1.46632960225772	-0.1561448548875008	2.98866623452218	1.521732273174619	-0.1514480861199806	2.947119054129691	1.508803391378637	-0.1410264742291444	2.989771469630727	1.625829409227371	0.1181410581724289	3.071263853812017	1.594112002013845	0.0208531580597987	3.169316161591619	1.329309635245659	-0.02062187896587088	3.100886886633814	1.484480334726025	-0.182107800697574	3.143548320761013	1.555478872967133	-0.224501797493399
159	5.266667	3.021807342523228	1.127284771223515	0.1624000301813938	2.996895745669655	1.302942198054424	0.1451298183784129	2.97831527621428	1.44371068576308	0.1333607282760048	2.963536594773548	1.660599744200854	0.1288052570779508	2.937773396059267	1.623510568588847	0.1481085973151277	2.811140004015933	1.592318686313847	0.2077258381018576	2.804573122364626	1.333391080996398	0.1110939594475915	2.868597615288006	1.410997965077153	-0.1001679573683122	2.92097600691111	1.466027218909532	-0.154563410577142	3.000983325355687	1.520083131396001	-0.1539750470288599	2.944486798125098	1.503779210970316	-0.147814843919979	2.995160679775002	1.626104522303343	0.1128584935223983	3.081582381753469	1.594579239880755	0.01756993612917541	3.168973836223553	1.328623493159714	-0.02459674463615613	3.106611726505112	1.480555495248564	-0.1906461504238668	3.149440750623521	1.553053229494459	-0.224855058492781
160	5.300000000000001	3.021505320695958	1.126882925182926	0.1580058902553237	2.998019130829996	1.302876589144311	0.1408719626067229	2.980417752726471	1.443899112573119	0.1292246934333692	2.967248388438546	1.661061279772127	0.123010042637578	2.94126827779495	1.624037443600954	0.1426383604966902	2.814302666360084	1.592778601121686	0.2014836272489628	2.807131825142783	1.333150079385242	0.1079309509506861	2.866087517690471	1.410353063571571	-0.1049433211855314	2.923364521026854	1.465723481004778	-0.1513039366435718	3.007555777655218	1.51917875811107	-0.1469914202205021	2.940242261840471	1.501154774219446	-0.1561586193252064	2.998668458152734	1.626422766214833	0.1072946224614019	3.086674612191599	1.594781367618351	0.0134030233025983	3.153656508948053	1.327611557949397	-0.02611300128323709	3.10005621452924	1.47737917887456	-0.1965166286537413	3.14757558915814	1.551054105896798	-0.2235860285457751
161	5.333333	3.024331302367115	1.126754861738325	0.1547634598065202	3.000456293279259	1.302986680168861	0.1373809194854285	2.982296910939532	1.444171879506028	0.125410998815362	2.969705272937347	1.661585555986071	0.118897096415628	2.943833791275202	1.624619611434662	0.138932344403869	2.816976061815665	1.593209659772045	0.1984770270691393	2.80957738541413	1.333047511290241	0.1044127965843848	2.867187901774665	1.411197813425938	-0.1077021583279062	2.926189573114416	1.465045530802262	-0.1529862123101307	3.00909186042258	1.51926797514607	-0.1502284820687562	2.941707746782061	1.502290929861181	-0.1581329243788908	3.000815054046748	1.626813689685997	0.1028535416923303	3.087009744206122	1.594755293520135	0.008521691837092447	3.153232336855781	1.3268432146282	-0.03088613448772787	3.102560847908919	1.475606371930132	-0.2025777806012888	3.15092163106068	1.549822759059877	-0.2230976396291707
162	5.366667	3.031321476499744	1.126990607474594	0.1479435208617876	3.005401402001536	1.303365977658794	0.1317017398253791	2.985351590744978	1.444631406872133	0.1192046070903495	2.972085357544231	1.662260176644031	0.1131781875083723	2.946299040864274	1.625355644483941	0.1336684554347348	2.819558853482508	1.593671860446837	0.1957528360971663	2.812677189695426	1.333111490762622	0.09975862370776803	2.866922677450051	1.412742997233129	-0.1130205236004845	2.9355472390435	1.464038844444356	-0.1529827263845819	3.017760478172427	1.520343512579788	-0.1534308910711039	2.942370102888509	1.505377756063844	-0.1552771817115152	3.003322332448236	1.627358811595051	0.09650001861810102	3.089867978667672	1.594617507330937	0.001383108106695933	3.171460829245213	1.326635546626206	-0.04179432362780851	3.110428407730006	1.475550751105992	-0.2103367894228884	3.170204380491162	1.549434207108829	-0.2208779256839803
163	5.4	3.040244529937237	1.1275314935227	0.14350277181858	3.010811122755329	1.303975069227881	0.1280997351828238	2.988263205250735	1.445261635708962	0.1163522629949876	2.973744635047184	1.663063081643439	0.1091827998168843	2.948097250090853	1.626243201764946	0.1295235208612561	2.821756356743544	1.594167091906669	0.191586604824124	2.816763272948957	1.33326654906783	0.09553096820291918	2.870157809261528	1.413844466447009	-0.1164147583079016	2.94295632485224	1.462972062040824	-0.1528526263717341	3.025703362527895	1.521862547552399	-0.1543442669025	2.944056344977161	1.507075383260796	-0.1632772310057588	3.005200079515519	1.628019155558103	0.09305116897876164	3.092732957636902	1.594437637248986	-0.0008594164688575637	3.179449279539517	1.326905361248674	-0.0464341235415384	3.112905156589679	1.476929119177615	-0.2126013687424109	3.185147168665594	1.549566320634863	-0.2223039311297921
164	5.433333000000001	3.047388414425874	1.128102724850711	0.1428735384646206	3.014497421224328	1.304630653649843	0.1259117008557688	2.98975494568363	1.445950515018356	0.1146608486795926	2.975033698392791	1.663967845753141	0.1040633443485597	2.949445578356146	1.627269460980083	0.1244306551109683	2.823561420256696	1.594808701713838	0.1855063196503986	2.820603079489223	1.333479414546385	0.09419339420877648	2.874566536426001	1.413809343226053	-0.1169726518146581	2.94611650168834	1.462168888685767	-0.1525546583058043	3.029742300492849	1.523298947515887	-0.1567780681124238	2.938983708888048	1.50658605362095	-0.1812323629419522	3.006413127169906	1.628726360699976	0.08904708501083929	3.094519223363123	1.594202197971754	-0.002719863268494366	3.179482047924244	1.327320041107267	-0.04795885413911841	3.111736195080578	1.478867040170077	-0.2144423611611606	3.183239469898759	1.550027783652504	-0.2253145535419145
165	5.466667000000001	3.049991471279553	1.128373913484365	0.1383494114670099	3.016071178958541	1.305111786709616	0.121881815992427	2.990292725388678	1.446558531956883	0.1105290167217746	2.977766565500299	1.664948207938922	0.1006078584116347	2.951745046621318	1.628407457448406	0.1207371962335706	2.825528852807282	1.595765720906784	0.180971584454508	2.823074534831352	1.333815844837477	0.09305405920450682	2.877281607175051	1.412756570489586	-0.1188274916711927	2.946194270040178	1.462143576305322	-0.1557618092940789	3.029671146974624	1.52512812412167	-0.1659082931009583	2.918307442044731	1.505668425012118	-0.2071738315202122	3.008845235414251	1.629417013287517	0.0856002465832703	3.096720268922573	1.59386906163654	-0.005939731081032053	3.178380348433888	1.327556151832074	-0.05262585760260147	3.112479598436836	1.480586443316916	-0.2164061322459847	3.187163978492577	1.550410341628876	-0.2248112363792908
166	5.5	3.048982067713577	1.128210420147168	0.1260662983867903	3.016322800428784	1.305299819645221	0.1130533896143101	2.99066060255295	1.446990757811109	0.1018526081274574	2.982550429834796	1.665923094074047	0.09642417857532717	2.955555054507897	1.62956784294869	0.1156671510347343	2.827939950220725	1.597112320246198	0.1729703119561617	2.82477412529098	1.334343346360186	0.08329332932911408	2.874957666823534	1.411196264779252	-0.1319055949671833	2.941441384860282	1.463209051878704	-0.173895793623713	3.019350716498688	1.527766836120402	-0.1914769390108856	2.919509160649975	1.505832046176934	-0.2185994891160312	3.013234186028603	1.630015972776454	0.08083786718670256	3.100997660365812	1.593489863807669	-0.01062823985734253	3.1848314571724	1.327605535500942	-0.05878140482452999	3.127559170838136	1.481438436345054	-0.2221411090043542	3.2060731849797	1.550533266835129	-0.2264483203961002
167	5.533333000000001	3.0488705298165	1.127704966831998	0.1193162323550523	3.017328731656183	1.305208214438906	0.1060083269029018	2.992099421148517	1.447222694364749	0.09458640155707512	2.988349357209504	1.666788912856873	0.08928187970430079	2.960296154374371	1.630626698690264	0.1081625970638181	2.830789260298437	1.598763620075096	0.1623050333429711	2.826041879390013	1.33502596770008	0.07316876418852596	2.879671373749155	1.409617574254014	-0.1433440402160841	2.948140875823636	1.465273186900622	-0.1848218601255308	3.028331338156647	1.530235069260667	-0.1897575792516695	2.93895029345272	1.506932684256433	-0.2210017497721336	3.018713853257561	1.630470243766834	0.07403788087892149	3.106881266313217	1.593192328971772	-0.01632458308756679	3.199065979417402	1.327609684143256	-0.0606589090861414	3.132699994180737	1.481296237679312	-0.2213686742543097	3.210306132408099	1.550559755765494	-0.2284526262443972
168	5.566667000000001	3.051202409451706	1.1269448068254	0.1154547050441892	3.020117065543981	1.304829054948142	0.1003402668059768	2.995234977705751	1.447185112229985	0.08862191011942397	2.993706103067986	1.667379147166568	0.08160721547398807	2.964980867829873	1.631378362567688	0.1005772248687881	2.83379476920051	1.600445818566683	0.1525330013170141	2.826554258535886	1.335701647619401	0.06661475376299669	2.887912083995774	1.408176789296007	-0.1490974055306355	2.950594436364232	1.467919602723525	-0.191573915726943	3.029475605358898	1.531682164742366	-0.1938660681630289	2.934849761067045	1.508663884482321	-0.2270586260769382	3.023934809067309	1.630686617208277	0.06685348280787055	3.112715244691471	1.5930794293284	-0.0241474379296345	3.211056856645689	1.327645704222351	-0.05923575572820887	3.141761981563086	1.480457466715414	-0.2239732391082087	3.211527129829608	1.550546459673562	-0.2341167436829523
169	5.6	3.054765244078866	1.125966666460972	0.1098411308318787	3.023202582234952	1.304115055180439	0.09533789251522298	2.998180202652381	1.446767321712298	0.08334202866313058	2.997633532752972	1.667507838121006	0.07506931747487323	2.968643048697427	1.631606615544508	0.09447708291778362	2.836517572272674	1.60180139781051	0.1487710508930593	2.826437048170832	1.336165276640664	0.06318649912050441	2.893454047182244	1.406866954953664	-0.1516653740831375	2.940440790172218	1.470092654182576	-0.2022102859683031	3.021507385608456	1.530794553249453	-0.2069156723041257	2.930375900602563	1.510138379305695	-0.2319510618798838	3.027711364582547	1.630534707203532	0.06029198398356327	3.117487845796985	1.593142376047999	-0.03131470004544942	3.211328861668514	1.327658269291779	-0.07074970583043289	3.131927348543542	1.478964347631462	-0.2275660323961036	3.201246473898539	1.549839040896404	-0.2467336322152845
170	5.633333	3.058109073349355	1.124828335888448	0.1055800590499441	3.025331009232346	1.303059922743429	0.09030463079843203	3.000070857295825	1.44591308150083	0.07905529162739253	2.999959230970186	1.667069217693066	0.07078211628893318	2.970933398702908	1.631184607722693	0.09063316375122721	2.838715458991043	1.602460745894847	0.1472174795408488	2.827106294922912	1.336154807034257	0.0612457669363948	2.894462758623061	1.405579662945911	-0.1553129311638233	2.937276393692044	1.470586850397616	-0.2100693689283501	3.018080386892301	1.527879127774561	-0.2152666383765419	2.925277791174349	1.510520967172599	-0.2378266255334029	3.029923787597916	1.629945865075414	0.05555527914109469	3.119080294423095	1.593320438174258	-0.03664285212146002	3.199772682152447	1.32757896767365	-0.07993940934246037	3.119169000881309	1.475231080378099	-0.2328828896894821	3.193877969065516	1.547480314624517	-0.2559944327758584
171	5.666667	3.062143690701626	1.123649255097578	0.1027164560895479	3.027654606859495	1.301732687080696	0.08423237856610898	3.001893685619837	1.444637745504073	0.07215195298105462	3.001282646908082	1.666024397870432	0.06383871037478332	2.972299512536673	1.630067077279544	0.08396505043927181	2.840694454398725	1.602221834512681	0.1418052020151897	2.829393552097876	1.335520137292047	0.05313190571663371	2.900628104783193	1.404316667719585	-0.1637101586675858	2.947516161710922	1.469117534729238	-0.2160398100143106	3.031878243949201	1.524257696515845	-0.2185791072366295	2.939921099616661	1.509426966726392	-0.2409377641810112	3.031496208015265	1.628905378449877	0.04833730958417237	3.121409671714486	1.593646743401518	-0.04413516507557227	3.218943359111299	1.327507294794262	-0.08284361805905748	3.13312506044707	1.466969534329758	-0.2387548005623976	3.205957226462007	1.542288776942419	-0.2600812387820535
172	5.700000000000001	3.06692925919957	1.122675514164078	0.09935146003857816	3.03069372822262	1.300356386216222	0.07938345349459268	3.00415815432727	1.443132880001757	0.06634464870501626	3.001005674736575	1.664533482604278	0.05826725285694092	2.972556666651403	1.628421814325374	0.07780614635830518	2.842796339965894	1.601114125494978	0.1355364608221308	2.832561100042584	1.33424495334508	0.0468349391576678	2.902702170116286	1.402880965108921	-0.1694261128975547	2.957032251973271	1.465499547735114	-0.2184531280272532	3.043746417285734	1.520256256830681	-0.2223419979422279	2.952983464009574	1.506493007894785	-0.2409508800546136	3.031641548590617	1.627575682624805	0.04329474132646505	3.124548075536554	1.594273830595491	-0.0466603598398344	3.231231643617575	1.32730429698993	-0.07958830018770179	3.138142304506619	1.453504626674202	-0.2395171654018924	3.202123266082335	1.533342269495835	-0.2585970653936572
173	5.733333	3.073830528801651	1.122345814997937	0.08921637679496959	3.035063335359401	1.299377404545452	0.06978666087173503	3.007288173758365	1.441854940748095	0.05769724918228393	2.999737586871053	1.663075537723895	0.04680528616769884	2.972523063331809	1.626761782840713	0.06652830579525061	2.845808701353651	1.599507552681171	0.1300040550132602	2.835968798196775	1.332591077702106	0.04040989321800639	2.895533318395215	1.40101133205904	-0.178360937096914	2.95568793781374	1.459953224683713	-0.2254907442979502	3.044016139883901	1.51599625052399	-0.2440246303112966	2.95899446612265	1.501653712331143	-0.2478029370475802	3.030575350889267	1.62639370842489	0.03264305466960754	3.126121316257255	1.595367350175316	-0.05466713348889343	3.237675014444772	1.326829834328523	-0.07950470189573354	3.126023127791056	1.43626065623424	-0.2306694670784345	3.1753178428343	1.520589323103418	-0.2504454783773055
174	5.766667	3.080659745014915	1.123307220638506	0.07757738245213198	3.038778746758073	1.299470310597017	0.05949715985678456	3.009503956371911	1.441514105283424	0.04966645425080967	2.99915383797839	1.662416492233768	0.03856245743486624	2.973448002852567	1.625910510916975	0.06081711547116098	2.849960116670714	1.598140356042102	0.1339464797768221	2.839019980155477	1.331168485421485	0.0455759083919426	2.88211747423383	1.399101311483993	-0.1756490747032034	2.943389779585937	1.453827400802673	-0.2246010211896572	3.027844143637071	1.512484804953948	-0.2506544174914671	2.943788060799268	1.496395344725175	-0.2528414023239706	3.029358359753453	1.626047661353826	0.0217547824690282	3.117955580804967	1.59709980774327	-0.07508908040939136	3.20603604392978	1.326280128274468	-0.1120934435043609	3.059301128464422	1.419818040558585	-0.2348648443445168	3.092528944604718	1.506992784275514	-0.2525742304905676
175	5.800000000000001	3.086500322580926	1.126311277713375	0.07281579861158269	3.042080338759686	1.301419827270032	0.0528737952512248	3.011486772872616	1.442932882890315	0.04228776648364344	3.000177182049272	1.663431891806159	0.03311161149061217	2.975489360840656	1.6267841622542	0.0560429502562011	2.854090612439514	1.597963725125348	0.1327593175635486	2.841796887796244	1.330883972377837	0.04732988944501756	2.874471498552333	1.397757024406261	-0.1735707526236275	2.939490520125764	1.448688781550211	-0.2261088271091309	3.021876139826734	1.509590509744748	-0.2472813771956149	2.926406890223689	1.492397288256387	-0.2613663940457552	3.02969887518644	1.627353194396809	0.01498874962504552	3.111319764988968	1.599818945925976	-0.08599950073348195	3.189542507001715	1.326838104607369	-0.1286608217409238	3.041341346096808	1.409936543654614	-0.2409649963863507	3.07037329563781	1.497172700174723	-0.2598417297482536
176	5.833333	3.092848173960572	1.132045507130321	0.06633399986669337	3.046572885774556	1.305944345050585	0.04555903585932948	3.01506453945087	1.446861105605934	0.0348942551603947	3.002258274673651	1.66691046492401	0.0233772286702952	2.977824226213317	1.630197822789003	0.04711849599790714	2.856802747162027	1.599997881839948	0.1255054384615021	2.845278888026958	1.332814264572745	0.04381711053172597	2.864116499917929	1.397461409992996	-0.1774477529789779	2.927877444979154	1.446128720085789	-0.2352354839998643	3.009304706453001	1.506971913687671	-0.2553724154582618	2.907609722923001	1.489495984587241	-0.27169364882446	3.031992693717211	1.631059257819853	0.005200330088000376	3.109188583898227	1.603919093071714	-0.09864599723500345	3.175347908371466	1.329935858255759	-0.1442292836187404	3.022988761626083	1.409480529719052	-0.2449301591455484	3.047703663613123	1.492724544537426	-0.2696144800571539
177	5.866667	3.099206702044357	1.140981732782536	0.06598608908080948	3.050259085303844	1.313549027820372	0.04455573378016101	3.01747786731748	1.453823478144846	0.03406756525406978	3.001900714853992	1.673422163319163	0.02179063069515282	2.977094364925088	1.636735758448737	0.04560611309874735	2.855835333961309	1.605152721681492	0.1234881080176947	2.846773876989038	1.337983158547034	0.04380330681681472	2.86451717342089	1.399321597252075	-0.1782622297856552	2.921639949585913	1.447970137128134	-0.240519922840568	3.003806681968489	1.505835707364185	-0.2612124381276985	2.905578997592366	1.488530388030597	-0.274280627488114	3.032975715364389	1.637705577941259	0.003805478633906876	3.113559718381959	1.609688279592974	-0.1001934678995488	3.177498072609512	1.336876458009531	-0.1445227352831931	3.028701610388056	1.419559795249729	-0.2501430350675374	3.053877133348151	1.493929385467462	-0.2731358892042134
178	5.9	3.099211884275585	1.153185728646313	0.06855287192040398	3.044777399678553	1.324362905303392	0.04608266188915482	3.009357205276509	1.463977262104629	0.03583571343174009	2.990492943212903	1.683171964669386	0.02315021994613814	2.966077111016211	1.646608821942453	0.04671687802557651	2.847849379570153	1.613931792150226	0.1222168132768462	2.840654431103717	1.347000128277647	0.04937240458263589	2.869952514323335	1.40494914221853	-0.1736098312127499	2.911317963444731	1.45550518544225	-0.2426922862468811	2.994350772823958	1.508654120201397	-0.2640304118860057	2.901224196977892	1.491829883088363	-0.2719103109367917	3.022427576444785	1.64747581015571	0.005536430664188572	3.112716861388302	1.617138967616035	-0.09712197359659408	3.167573106187079	1.348358708057715	-0.1430702219376433	3.054774009062872	1.440275729576786	-0.2707543650278761	3.053678884663805	1.502092091866418	-0.2724744834715332
179	5.933333000000001	3.073770322779271	1.16789139152792	-0.01338123401197749	3.012416816060617	1.337728834984911	-0.03524577192852943	2.973511232926662	1.476699587422102	-0.04358918250851378	2.956000900026434	1.695566913170205	-0.05451477398787219	2.935225184789688	1.65921025883851	-0.02907918228021586	2.829065270545458	1.625824880544178	0.05236383883408919	2.818079334548821	1.359436378934567	-0.01207240423901178	2.833304008470828	1.415517186800216	-0.2274924470554295	2.863014429126203	1.468926497154332	-0.2957923911302551	2.947747610786599	1.518672049317983	-0.3228995711369979	2.861181871547956	1.502360764675057	-0.3160678876853953	2.983943934116354	1.659782132355638	-0.07485105293361347	3.060825610777493	1.625759159108702	-0.1811224496831045	3.061172683440478	1.363795782177863	-0.2278858850122915	2.936185354911528	1.469156218912294	-0.359513063976315	2.923144898798994	1.518010479578473	-0.3495522745575037
180	5.966667000000001	3.015611569135277	1.183095359428673	-0.2838959606010716	2.951438343091472	1.351777735450035	-0.2815910915234308	2.910488107976364	1.490140528444592	-0.2751246533754144	2.900925243408729	1.708712163999109	-0.2821884111438654	2.886876395506841	1.672590634355999	-0.2511637196006258	2.8008027084638	1.638745465590083	-0.1426987318151804	2.777841547966714	1.373207233127204	-0.2063168222951798	2.722895681448608	1.429547237449278	-0.405960348129767	2.736392243670976	1.48543818692792	-0.4715583921287625	2.810380517254777	1.534701353531958	-0.5401424314413663	2.714039313201318	1.518587707233953	-0.5032599109680861	2.919491799068394	1.672800682534493	-0.3097915726794673	2.94083107800806	1.634355629080096	-0.4296284289466726	2.854233253019713	1.38064479597855	-0.4796832635545423	2.627236930571696	1.501130326958258	-0.6360209403773054	2.650285461351937	1.539002464838613	-0.5671431959751632
181	6	2.979754067625618	1.196125114443328	-0.3380416420707753	2.913548425576807	1.363900723577233	-0.3408317242886726	2.870288673053724	1.501672904090055	-0.3389991114651548	2.861878370306966	1.719880809050744	-0.3459655140294541	2.851159108070513	1.683941175045802	-0.3153509464770025	2.777364671399291	1.649626385253208	-0.2092278841710601	2.748352675842204	1.385072710891888	-0.2752235668867668	2.690360900560917	1.442723033296669	-0.4710339459127638	2.705203632938998	1.499590347258716	-0.5373324564509208	2.777122528242328	1.548539963179588	-0.598266497112789	2.689644033354277	1.533270161655342	-0.567344842784031	2.877041882909655	1.683920578298275	-0.3732504439812122	2.885433218919083	1.641428531961233	-0.490809903358047	2.797840703309137	1.395110238621471	-0.5322545355510976	2.582539304643835	1.527151214900339	-0.6968709082460472	2.604456239550753	1.557410434407981	-0.609337635759423
182	6.033333000000001	2.971945290147866	1.205388371367824	-0.3370796322021097	2.904721035748602	1.372504366007862	-0.3394569978579055	2.860017909315637	1.509708396413153	-0.3380841033407774	2.846601926927431	1.727435017555642	-0.3446228781887155	2.835893160294213	1.691586279028116	-0.3145231577203909	2.764987646192304	1.656756187994089	-0.2138993816661613	2.735523315865496	1.393118221998147	-0.2826255651001926	2.699615084198534	1.452566984020892	-0.4836925773974604	2.717620639079221	1.509161569025135	-0.5501873213273494	2.78743434358822	1.557698467964949	-0.6098315590681532	2.752947503232093	1.543486523562373	-0.5792538489409533	2.863715387337374	1.691559377246986	-0.371588648400015	2.883365750733991	1.646216084438956	-0.487620227194494	2.799783022460116	1.404989163382941	-0.5258169935422946	2.588724437134207	1.542921618276888	-0.6829543552345519	2.607384796864926	1.569302862046542	-0.5953624122836993
183	6.066667000000001	2.975063356458292	1.210292654031654	-0.3433177811828583	2.907946207222697	1.376944595855961	-0.3451364532491376	2.862898996581641	1.513603223342	-0.3426926245805654	2.844947841704782	1.730744890710034	-0.3495884240615539	2.833923336636639	1.694901822492537	-0.3194935077417643	2.763255618356159	1.659670680106522	-0.2200199247843506	2.733516210765806	1.396656883300653	-0.2927064752209326	2.704110666406418	1.458103711738761	-0.493266468866716	2.725122374071653	1.513876803224245	-0.5591735906584961	2.80165031323989	1.562777560049297	-0.6157175798119338	2.761046779942863	1.550071605470762	-0.5888814300100231	2.864043050246243	1.695077873209052	-0.3764158674166678	2.890608358507318	1.648513092981318	-0.4928486326312119	2.803486216961513	1.409333867433751	-0.5364277357470792	2.585689890427442	1.547444819045878	-0.6892356413281837	2.604889272042924	1.573552258644927	-0.5993869148883713
184	6.1	2.982579904964797	1.210822665708417	-0.3490344411106205	2.916667948740885	1.377155786663351	-0.352563497424804	2.871496544823176	1.513294350617856	-0.3527975490101852	2.851916782176705	1.729806584439795	-0.363064829427672	2.841802563266941	1.693899589905276	-0.3330814357899901	2.771952811134373	1.658464460907628	-0.234943817002908	2.739771253999705	1.395583661079503	-0.3092571299550141	2.696503904140477	1.458428876107695	-0.503580138354937	2.733286849309182	1.513249475226675	-0.5657171936618793	2.817320118406927	1.563603942666006	-0.6132637398923091	2.752011510451051	1.551799150568876	-0.5911265352521832	2.870576478015387	1.694436484993509	-0.388632459934841	2.891922171638445	1.648373716845378	-0.5044028275368837	2.80558740902913	1.407937187995629	-0.5449960823656396	2.587536737868563	1.540821572172949	-0.7051973858415911	2.606005499359492	1.569600758218315	-0.6071904343271999
185	6.133333	3.001544364560984	1.207266970875423	-0.3717116693032266	2.93803187121483	1.37337448802026	-0.3744598674581049	2.893142213004564	1.509035030692491	-0.3736170176295071	2.874042253442642	1.724943033982403	-0.3852458669856218	2.864848270267205	1.688916849276422	-0.3549428267742136	2.793021791806375	1.653483426366157	-0.252540200474958	2.76020527760355	1.390212664902993	-0.3207143917988214	2.692444891111957	1.452942207694156	-0.5115738071817126	2.733641360181997	1.50688458817589	-0.5728798571469327	2.819089796393517	1.559030562908195	-0.617178964118287	2.717190136264618	1.547043859707756	-0.5976620404901255	2.891279644029558	1.689918256009162	-0.4106340983125742	2.899174382902474	1.646009093795343	-0.5261144967805605	2.808148274072942	1.401101637280227	-0.5648106911170626	2.58893593851556	1.523443138021127	-0.6983755064010597	2.599979894629314	1.557035223039724	-0.6221130520029147
186	6.166667	3.055385656650613	1.20028736080918	-0.3311773163061313	2.992950587905388	1.366231361457504	-0.3276038232718618	2.947450021721032	1.50149351735779	-0.3234096790973867	2.924276239030318	1.716918353093708	-0.3375438361954862	2.912578166650507	1.680722388089898	-0.3064138372548574	2.828543301158808	1.64542874664229	-0.2019680920879512	2.805247080415473	1.381382386603141	-0.2616174192724092	2.738463898268121	1.442129791778546	-0.4543638731494801	2.765435629937782	1.495511705643828	-0.5159518681298879	2.842354265459017	1.548735402745049	-0.5749958443340604	2.741499019029127	1.535320253605149	-0.5477494670349239	2.944911598091884	1.682247111498474	-0.3628918091475472	2.963036904454451	1.641810667851537	-0.4811803504945782	2.87859582723828	1.389828140283992	-0.5291116375541099	2.671996906437502	1.497676181765324	-0.5547480336378049	2.648512394152716	1.537238146721391	-0.5852078587296575
187	6.200000000000001	3.142509213925503	1.191343154234083	-0.06149840095548318	3.077235546443231	1.357158142017445	-0.08521081725528334	3.029169807320029	1.492153804820038	-0.1007611142032163	2.996558768023421	1.707332716502695	-0.1244441000394558	2.978087866097872	1.670944769346768	-0.09749641052673436	2.872620570866873	1.635821640142454	-0.01793547735086955	2.867126194007641	1.370935623234524	-0.07332873193564737	2.876874344183992	1.42867877530074	-0.2827597436035285	2.909838592117918	1.481636715527442	-0.3521613082194738	2.992104518186725	1.535240610167292	-0.3825893932510521	2.905689713270975	1.52061860707782	-0.3682016658941417	3.027045838316907	1.672952702970586	-0.1421111625385445	3.104482140969573	1.636548246831281	-0.2455037753636095	3.084278745225796	1.376412863916655	-0.2830724629921544	2.9230851261294	1.470462741754935	-0.3443938587317588	2.928545606312737	1.516559356935265	-0.4030625522286611
188	6.233333	3.198129589048514	1.182644069968033	-0.009266578785655132	3.131421609597443	1.34836136905224	-0.03421973407043259	3.082496721556709	1.483289760207489	-0.04929667800975594	3.048047284594812	1.698538763185738	-0.07463227246985962	3.025784547388169	1.66198610715257	-0.04867830833913504	2.907536526275059	1.627055883185733	0.02936655339629516	2.908388803716765	1.361638869325676	-0.03184308144746047	2.939048550146885	1.41745046991114	-0.2534540636583275	2.97559772074792	1.470367220110636	-0.3239340870584662	3.057854626906137	1.526038759040539	-0.3489755596230613	2.965370485297147	1.509976305654315	-0.3459741015949654	3.082763060465674	1.664309590081299	-0.09052904329021351	3.180251699225354	1.631501093103235	-0.1859689489786354	3.199754958849815	1.364237715188523	-0.2274270190216986	3.044217767049663	1.450140094942723	-0.3190863827699051	3.06545040087688	1.505734434981406	-0.3707991418721424
189	6.266667	3.217342196434367	1.175355957898173	-0.02476031086842772	3.151675615868184	1.341033475408036	-0.05076505877463287	3.104295040257091	1.476098209926076	-0.06451352240028672	3.073859876776113	1.691709848110246	-0.09124135439127222	3.051011901688908	1.655056309444355	-0.0658544253075741	2.93012031620799	1.62035859989667	0.01064413674710188	2.928135272011623	1.35494620073683	-0.05438327244849033	2.957966310190844	1.410831014804405	-0.2766656876603215	2.999417207518477	1.463892043391346	-0.3417970930617374	3.082115529690215	1.521622463834482	-0.3576422227972921	2.991447791660042	1.505003983736133	-0.3657863268132217	3.107733461006489	1.657462029222746	-0.1060220031433835	3.199821512543416	1.627200178136247	-0.1969129277085684	3.23891999984161	1.35499032969058	-0.2321245106941779	3.089301499015201	1.439301303109463	-0.3498430158905417	3.124689239261299	1.506109525177105	-0.3928650906632334
190	6.300000000000001	3.224188366602935	1.169642560107088	-0.03023710703065555	3.159325179314143	1.335333396128252	-0.0598427098716613	3.113877019403792	1.470658173086967	-0.0743785032288138	3.087391087818148	1.686847316546233	-0.1011427604226995	3.06477354055244	1.650144095017559	-0.07640111322836024	2.945324908236336	1.615805525873339	-0.002087139312407825	2.941113386275632	1.35091529597579	-0.07214295081933021	2.981713766274457	1.408520258398962	-0.2921992396100106	3.041734622733129	1.461673683963703	-0.3436857848358049	3.124401647147252	1.518835574634779	-0.3414357565646119	3.033152541187397	1.504034677927721	-0.3707103499010132	3.119814048216581	1.652449010689027	-0.1152548109705168	3.209774717001989	1.623705457407669	-0.2048446647634744	3.259985568122691	1.348932353911008	-0.2383971047478495	3.116830140324411	1.437964388222138	-0.3645101664914753	3.154421285269374	1.513547410993429	-0.4034739951798727
191	6.333333	3.232317637565	1.165160657034332	-0.04216096511013683	3.16718843808115	1.33089694559724	-0.07180065090648291	3.122881291357724	1.466491830034069	-0.08572803015000206	3.098724676174382	1.68336121799648	-0.1101714763158397	3.07610301605257	1.646629703960085	-0.08575491298345977	2.958240611190867	1.612907070227077	-0.01167222538275659	2.955444025593302	1.348774196986651	-0.09000914758250454	3.011282740234384	1.40882390974834	-0.3070916022671167	3.07856854080977	1.46200083514334	-0.3560598425174306	3.172674559319733	1.514773898552011	-0.3618576940516826	3.061748781975569	1.504531032104707	-0.3893064225083352	3.13045435474659	1.648747866236061	-0.1247186447215492	3.221254561989991	1.62073736531066	-0.2156246361209329	3.278102642925969	1.345437332942365	-0.2483153559873751	3.1412459044373	1.444673889759938	-0.3751338946626337	3.178002277979898	1.52459156767013	-0.409176479984239
192	6.366667	3.244180449129384	1.161407209673431	-0.05268636615025726	3.178760987996213	1.327184606482838	-0.08483952356985588	3.134849838608392	1.462940397206458	-0.09993297169964081	3.113250524052289	1.680460841521759	-0.1209789735679501	3.090058605574785	1.643708492110063	-0.09701132233488668	2.972460644463598	1.611045495877093	-0.0223948460188427	2.972328001625508	1.347476022678548	-0.1084424169609622	3.041839320167869	1.409584467378442	-0.3206020330899595	3.10649883140186	1.462324245060685	-0.3687944714200951	3.202562915553489	1.509569549972591	-0.38247684964928	3.099458927817878	1.504286206912698	-0.3973254571070261	3.144746897597813	1.645628200933768	-0.1362154659408965	3.234706832817337	1.617830736812745	-0.2297337071905765	3.293513329301863	1.343566459576855	-0.2561343789067165	3.160962594722045	1.457193838389468	-0.3879764629110833	3.206904500341847	1.537202764575236	-0.4198137287073286
193	6.4	3.260838095063154	1.157782943680637	-0.06837429968477084	3.196486193312574	1.32357734649546	-0.1037432102555753	3.152603433274037	1.459311472918458	-0.1218509983899926	3.133085950904299	1.677341499379522	-0.1389773675452055	3.108731027100394	1.640558654682946	-0.1161720207916109	2.989728356440732	1.60940955364086	-0.04159399202358652	2.992893079449197	1.345822610236232	-0.1305167331264483	3.087797785924838	1.409019841407934	-0.3346276702892637	3.152488536128451	1.46012108366736	-0.3828506784925373	3.247753790146573	1.501691449037247	-0.3966484749769135	3.157217349304597	1.501561196391621	-0.409118747606219	3.165102371131153	1.642343033860901	-0.1542901225811627	3.260777355413921	1.614530165904403	-0.2422342357327517	3.333785610000002	1.342384785069466	-0.2732708524312072	3.232912841097048	1.471979944299749	-0.4246696952238775	3.290575582953956	1.549464769396678	-0.4468572915994444
194	6.433333000000001	3.280118652626773	1.153678639518459	-0.08148000162236341	3.218148473398829	1.319416824460873	-0.1167797761666198	3.17397440885391	1.454909115342905	-0.1382301102167128	3.155067844315398	1.67322029041658	-0.1552650193871974	3.129760332611915	1.636385057126873	-0.1329580487647159	3.009234022526269	1.607008860226958	-0.05876206939867416	3.013499641817314	1.342702864979638	-0.1419657399698298	3.119745993595609	1.405850519934464	-0.3418506545617332	3.183902119893382	1.453788518263976	-0.3916222510059316	3.277780443858263	1.489351327022967	-0.3956826624331073	3.191179748027487	1.494708805957614	-0.4182036525554941	3.187812984721267	1.638153998497342	-0.170095769444074	3.288443297863874	1.610398378309861	-0.2541306210682602	3.376459773935975	1.340887934949837	-0.3033615643507852	3.298257960717256	1.484147465495782	-0.4613691624119408	3.365388818808431	1.55828832563573	-0.4847618976166562
195	6.466667000000001	3.299658029581334	1.148636720199889	-0.09056871523735871	3.239298420677486	1.314177668183625	-0.1251902950189324	3.19418803947933	1.449226017856292	-0.1491012322825029	3.174437697385588	1.667570012061403	-0.1633014342299013	3.149197365212568	1.630655644097648	-0.1417481565796937	3.028867136589082	1.603083089000883	-0.06760060063357391	3.031191288647242	1.337672811966154	-0.142478419557383	3.129280875672409	1.399948775385171	-0.3437366656040987	3.198764339530307	1.443537027546301	-0.390854909230118	3.299463290011713	1.474440239948199	-0.3968833636454874	3.207139385939849	1.483884453687489	-0.4184755576139753	3.207246248821372	1.632546989975015	-0.1783114557958981	3.305349375386586	1.605156411579593	-0.2645145070463067	3.390177067538896	1.338291535945734	-0.3192607532000994	3.321856485013021	1.490206608317702	-0.4796085859627314	3.390181377471982	1.5620733580822	-0.5129459043102808
196	6.5	3.319192619303658	1.142440284334096	-0.1011334176078867	3.25864529105393	1.307655557599442	-0.1361553658796601	3.212253067956617	1.442163051096548	-0.1617689824721502	3.191336260353146	1.66036823570638	-0.1729760129644626	3.166730502330227	1.62337203745136	-0.1515692600095839	3.04796170389064	1.597465340139769	-0.07376462699414631	3.047571264016417	1.331078111304903	-0.143497695701425	3.137082522129313	1.392531631335568	-0.3491086783975242	3.214244065999646	1.431795408674009	-0.3914598179261431	3.317920215805688	1.463441034928401	-0.3942113191309542	3.214382417440192	1.472077226779785	-0.4274157341286577	3.223783624698382	1.625451817361268	-0.1888536057284412	3.319858627046213	1.598753191024155	-0.2755311651662168	3.404312279278273	1.334361813132028	-0.3309876708735527	3.348111340602999	1.490329193328082	-0.502607083994101	3.407664651653661	1.561732618966619	-0.5260750679263193
197	6.533333000000001	3.335591373889974	1.135059763073982	-0.1115706894806338	3.27411584394782	1.299918137218626	-0.1471087712302324	3.226879244103226	1.433926752627749	-0.1728760871102223	3.207124662702503	1.651940065310205	-0.1820854555014861	3.183056159746728	1.614886937432384	-0.1604466856515327	3.066389272414871	1.590345369837872	-0.07999077734504458	3.062430093008447	1.323690690813488	-0.1379601709288623	3.145434149008372	1.385287531376357	-0.3476614144225225	3.220079056870306	1.421471035487129	-0.3973038943585407	3.316639343019525	1.459457913028661	-0.4173431597669198	3.21965027469774	1.46222231392332	-0.4316850869183989	3.238787036166254	1.617127384750205	-0.1988660032454818	3.333172566704208	1.59130557264136	-0.2870668288098857	3.423588184073706	1.329232357724068	-0.3488763998100275	3.372202180462571	1.487669839115941	-0.5225516348207078	3.429522295623066	1.559493874481704	-0.5440195703609938
198	6.566667000000001	3.348446085203223	1.126585964340508	-0.1221486178903215	3.286567773253103	1.29119312193348	-0.1584837760033868	3.2393766978756	1.424865276263753	-0.1845372435745636	3.221886228343089	1.642725114487381	-0.1932252000057566	3.198447945918474	1.605623943293406	-0.1706037824418068	3.084211406397701	1.581854623589156	-0.08842762666510329	3.076584239967694	1.316188868711301	-0.1402908368042398	3.148741601226944	1.379760001966135	-0.3524091989094376	3.220288497469997	1.414179586160521	-0.4046217072625619	3.292090633326174	1.459598528856761	-0.4422143284197572	3.20155924452811	1.456290657386718	-0.4506290258468378	3.252309791624905	1.607997115723039	-0.2112300974035011	3.339346072032	1.583012488713181	-0.3063138348910384	3.435072544409346	1.32311733625647	-0.3704863478865726	3.384011346429341	1.484619644523929	-0.5365388944966206	3.439259962695222	1.556764663891731	-0.5631852539786446
199	6.6	3.36129168911395	1.117163878125128	-0.1301220280112656	3.2994444442396	1.281777177229928	-0.1689444077458141	3.252944249639616	1.41537594976548	-0.1958394098295947	3.236912891189422	1.633227316668753	-0.2039443802431331	3.214031289150114	1.59604871904636	-0.1805931304402179	3.101848259046526	1.572190941218598	-0.09444790636328566	3.092494424349478	1.309028584368392	-0.1512234243061386	3.159313274544673	1.376581705630224	-0.3622330960425741	3.22906284851528	1.409961865105722	-0.4161136468115069	3.295232390068323	1.457053377590866	-0.4647512484853767	3.192775310529885	1.454810630889815	-0.4657390182719715	3.266363131418129	1.598564023562572	-0.2229172050680845	3.346466623868299	1.574112646848459	-0.3238954240881827	3.44293973791384	1.316227660304065	-0.3799180682146707	3.399536132620549	1.481974536193565	-0.5441806730203997	3.450233018708779	1.553491170479382	-0.5799287035809741
200	6.633333	3.375509126130905	1.107053911824443	-0.1430479298452852	3.31445769688317	1.272039437254442	-0.1833126278394627	3.269107128427914	1.405872826433329	-0.2108568699956612	3.253081042605023	1.623925812759524	-0.215094945559952	3.230466904863495	1.586621280006259	-0.19182844268073	3.11914444694539	1.561565897752342	-0.1028670752906223	3.113339639374489	1.302339780596979	-0.1761660190136862	3.183923694991001	1.375403365155883	-0.3849439653674503	3.254439702213826	1.408457158601483	-0.440333870494178	3.339508849907474	1.451463781550592	-0.4755919181987833	3.220638375593406	1.4568522977548	-0.4800246417986209	3.28226132366484	1.589302009265682	-0.2352805301765065	3.359688533228395	1.56480582780473	-0.3383508536612441	3.457442930964902	1.308812537028732	-0.3928950753014545	3.421842496444286	1.479998966949988	-0.5492653406732503	3.466476787677746	1.550223501927571	-0.5933653344821589
201	6.666667	3.38939626655425	1.096727868721987	-0.1483915704096175	3.330337883591445	1.26246874039237	-0.1900701610227178	3.28653622114701	1.396828093649396	-0.2187209375043533	3.270057780577631	1.615292429549339	-0.2215208301793006	3.247341643654748	1.577837863572124	-0.1989176420630734	3.135475049460171	1.550467089787275	-0.1118136044845808	3.136896434288457	1.296206629960716	-0.1954618125512878	3.205353204297588	1.375465916556821	-0.4029678534379406	3.281028059020675	1.409706739502866	-0.4567965506421339	3.382100704390005	1.448867322451604	-0.4755174152945625	3.252980870688508	1.459820613823881	-0.4781017413920241	3.299459016373231	1.580658919496464	-0.2414767198568745	3.378227256285723	1.555376237928028	-0.3425156815158145	3.484378953632001	1.301183807557867	-0.4075483107945933	3.439118358381675	1.478257767104536	-0.5550360674502394	3.481939661373938	1.547894359912414	-0.5956157097197912
202	6.700000000000001	3.401859287157321	1.086723003391136	-0.159889308989875	3.345752271931704	1.253541958440337	-0.1995209282670097	3.303860291713495	1.388667772585654	-0.2277321705580289	3.287282346327655	1.607726860395954	-0.2286616028871348	3.264096122331876	1.570133333125234	-0.2063544175243603	3.150432856477614	1.539607365474013	-0.1240278747507669	3.160019474104159	1.290800053188059	-0.2325747660195328	3.237860802497101	1.376015487762713	-0.4354275420520038	3.310426096906384	1.414247077572792	-0.4888652650058006	3.406349153342931	1.457163214447126	-0.5060010739701745	3.309984338459456	1.462455708449127	-0.5138923527187491	3.317113543803006	1.573008832107716	-0.2489454414241311	3.397520493452442	1.546148450326407	-0.3503413961212666	3.510781767509239	1.293390048384464	-0.4272717600450305	3.459075907353014	1.475654903759365	-0.5704166113881572	3.50017442519016	1.545872105393116	-0.6052961015676425
203	6.733333	3.409982596183296	1.077578366153428	-0.164527685923142	3.357291730280135	1.245669725563282	-0.2046237552355942	3.317682146150148	1.381722105756268	-0.2333994119210295	3.30303917910116	1.601504579816166	-0.2322764168079152	3.279088071314884	1.563821012738098	-0.2106971290187457	3.163262641116347	1.529949021105826	-0.1328465233400125	3.179180622114462	1.286326415627247	-0.2578594454029702	3.26431005525618	1.37644139710208	-0.4555464161131424	3.329080437226786	1.420090742900882	-0.5086211093045884	3.418636628612024	1.469824077511848	-0.5228671411931435	3.340074509465459	1.464184533811589	-0.5296854896047155	3.33298329051708	1.566608943199975	-0.2524801918023732	3.413557914034787	1.537515876701274	-0.3522500232896284	3.526039500858118	1.285551994658068	-0.4342875707397483	3.480263531158069	1.471646724976181	-0.5765828958511472	3.521269501215194	1.543009415700835	-0.6093229972363617
204	6.766667	3.414233310501007	1.069709947009833	-0.1701109528611089	3.365034980180204	1.23914148734097	-0.2105320305474386	3.327924115413979	1.376200943872226	-0.2398491247652689	3.316762141914075	1.596765526709319	-0.2362895817671319	3.29181923847781	1.559057776357779	-0.2154249797448142	3.173701716296475	1.522204891273012	-0.1404341948366928	3.194306669107303	1.282908250754957	-0.273082867032249	3.290966157263823	1.376446406055563	-0.4664477192035363	3.349806753807846	1.424989123439682	-0.5190256756595124	3.437184574400926	1.479765730265342	-0.5329244778764206	3.378966271952459	1.464644750544808	-0.528278733473827	3.346608306922044	1.56160688601829	-0.2565521311102796	3.426069863923602	1.52986964510823	-0.356639718972121	3.534649321997601	1.278012404889031	-0.4431837852741301	3.4964357153373	1.46619422030721	-0.5835889414032271	3.544733398916225	1.538822537192177	-0.6160548574467185
205	6.800000000000001	3.415683828599388	1.063468641617863	-0.1713240239217793	3.369599561899746	1.234194163539414	-0.2132402463053245	3.334898441682772	1.372265547061724	-0.2436898143562974	3.32738986634497	1.593587768138016	-0.2376392079273183	3.301632346910518	1.555919336879094	-0.2172996559063159	3.1815059477344	1.51670314424442	-0.1435769434532868	3.204394238298466	1.280566341497988	-0.2792185796316389	3.304632879497602	1.376003813971705	-0.4707896582845715	3.361945036495019	1.427835901406732	-0.5192884649226392	3.449038001224083	1.484020182146526	-0.5302215362503279	3.395050108664229	1.464070813034321	-0.5245272677997437	3.356848446235689	1.558112067545103	-0.2581884701490159	3.433957965286331	1.523589071178313	-0.3585790924864672	3.53984435343914	1.27134664240423	-0.448706759923773	3.506428082650344	1.4596914823011	-0.5891574887579896	3.559002010245921	1.534050898203269	-0.6195572533025957
206	6.833333	3.416761183656127	1.05911345912475	-0.1727016446702977	3.372908563045443	1.231006897414184	-0.2139123798063248	3.340196778200037	1.370041036794265	-0.2431139256112473	3.335494384826051	1.592035929835366	-0.2370022921190628	3.309090624334561	1.554460937633926	-0.216804698574195	3.18706997918759	1.51351256867338	-0.1470286449882924	3.211142774757303	1.279425149056803	-0.2850893349222063	3.313538051880591	1.375514028731216	-0.4756049634828693	3.372836277219748	1.428892962339311	-0.5184819715597468	3.46070011696815	1.483577973520765	-0.5284802645601471	3.408415150839298	1.463024334751629	-0.5211406586421806	3.364605194141237	1.556219702636483	-0.2574291020005569	3.439980064689787	1.518983440723924	-0.3577054792819072	3.547162287899074	1.266087946877181	-0.4499957030162027	3.517052668584114	1.452700503099448	-0.591858325153649	3.56542682216204	1.529825404721209	-0.622341295940678
207	6.866667	3.418247959903276	1.05670861254506	-0.1769239566794473	3.375627324318052	1.229585244212754	-0.2159433628681889	3.344122747255844	1.369485752353241	-0.2434139824365456	3.342110548299218	1.592029906816452	-0.2369825523475564	3.314978907392816	1.55458842777763	-0.2171652850556235	3.191111060273703	1.512523716249394	-0.1525180691877146	3.215383331754564	1.279565786484936	-0.2923758678338151	3.320230653459649	1.375176964591315	-0.4802430603913412	3.383765432575711	1.428905205436677	-0.5173465203372624	3.472355056113908	1.480683205790684	-0.5316457638923547	3.418963341753632	1.46175597509457	-0.5212249815477175	3.371045392355956	1.555876825029647	-0.2571121246080984	3.446716101431368	1.516201664844517	-0.3569480879909634	3.558031752026236	1.262494743840601	-0.4436019285948335	3.531939909192785	1.445655228946304	-0.5957469245012839	3.579605301102633	1.526607753445091	-0.6235696699382578
208	6.9	3.420718207232624	1.056096401413437	-0.1769867610295612	3.378186540791884	1.229747242833141	-0.2154329083135519	3.347038146124999	1.370395898439871	-0.2422694413463936	3.347408329623086	1.593348071251627	-0.2347319059680099	3.31958258406868	1.556054539135685	-0.2154667894453453	3.194195736006598	1.513468531697053	-0.1542669461188866	3.218871190705872	1.280955922422656	-0.2954640658873801	3.329228550713553	1.374983132329588	-0.4822491663250172	3.396703244197771	1.428419695294542	-0.5161586272511012	3.484992798242401	1.477647282066338	-0.5352303696895602	3.432975016926586	1.460957539019399	-0.5206901216315978	3.376236641568542	1.556893415435461	-0.2546457726581142	3.452990285289907	1.515184616752738	-0.3540569926076791	3.563999598880471	1.260535204661726	-0.4376044835716326	3.542492481833758	1.439260496613007	-0.5987838256710039	3.583504386884809	1.524484920851792	-0.622016382643737
209	6.933333000000001	3.422946190059816	1.056953592673497	-0.1789489055951018	3.379818821025181	1.23118217367364	-0.2167980202752356	3.348718759912678	1.372459791269427	-0.2430089820645648	3.351613108672531	1.595664619892865	-0.2336368545705335	3.323200449700949	1.558515053077288	-0.2146726644477983	3.196797322640294	1.515919576253892	-0.154152670524168	3.221848180913459	1.283429822911023	-0.2951260296698917	3.336973261523442	1.375090273258182	-0.4824764653271166	3.40722089305642	1.427989149075291	-0.5150137019954237	3.494358524791929	1.475963405796416	-0.5362691721087254	3.440065336799081	1.461518551764778	-0.5221754524618412	3.380201108170116	1.558967661947718	-0.2538661178978633	3.45723831449793	1.515666155669283	-0.3537087455056767	3.567693164187794	1.259917207631436	-0.4352746609644677	3.550044872221247	1.433739373033224	-0.6017627148460511	3.587380844477837	1.522666251091497	-0.6227566314271836
210	6.966667000000001	3.424075397889802	1.0589214635412	-0.182562407079621	3.380177451567779	1.233577811208141	-0.2202712510629237	3.349473352658385	1.375382649137291	-0.2441228179078102	3.354755935866484	1.598693914452331	-0.2331473080379583	3.325962230078127	1.561667586823315	-0.2146489263723237	3.199190675439479	1.519375385505284	-0.1540823867865622	3.224247812783674	1.286762394950672	-0.2913065648422574	3.342494816270077	1.375937739044836	-0.4788996121357272	3.413011119207681	1.42851500767009	-0.5121391774539742	3.499985913997506	1.476719894903452	-0.5331153476605954	3.438891841241082	1.464027550482423	-0.5266680436485655	3.382971401819781	1.561828836485287	-0.2534173524832342	3.459743545721642	1.517340722406139	-0.3521753446139811	3.570034624454658	1.260314419581001	-0.4328628016482904	3.556234783700155	1.429111680942235	-0.6057567467784134	3.6021676968167	1.520665112156683	-0.6267172581578538
211	7	3.424940510673046	1.061567780112632	-0.1856817728539894	3.381144798271277	1.236568349219916	-0.2220309397407828	3.35138321127137	1.378811914380019	-0.2441229622921952	3.357664984353419	1.602111742840844	-0.2327390673742736	3.328693178903573	1.565168721343335	-0.2141707351857063	3.201809543754794	1.523267398271225	-0.1531587181277287	3.226833275311069	1.290681133974152	-0.2906104761308694	3.347931759053604	1.377850370577866	-0.4763853586017844	3.41723971868652	1.430710471417591	-0.508875080917822	3.505330230749417	1.480201863236965	-0.5317478292413906	3.446511393105568	1.468311055761764	-0.5205747434119062	3.385746983336143	1.565162986525148	-0.2532333261596967	3.462537281285173	1.519869220055982	-0.3522655555983719	3.569823494027515	1.261359537153174	-0.4283235921087631	3.566188576095225	1.425321219463523	-0.605010247738256	3.607179511765207	1.518333024936143	-0.625562250973601
212	7.033333000000001	3.425653124803894	1.064488102672541	-0.1860480651434179	3.383324049905125	1.239799854063645	-0.2209506460688228	3.355143041313705	1.382411983239787	-0.2415955942446454	3.360266576157986	1.605630465292395	-0.2314071311083387	3.331374306875811	1.568715903843165	-0.2128281560151897	3.2045013923501	1.527130912762582	-0.1525635810494906	3.230360352737792	1.294833369278973	-0.2890090857885694	3.348967271298396	1.380663641676675	-0.4754144575993214	3.413085232097225	1.434288924582607	-0.5080836361650088	3.498698039195667	1.485710782158013	-0.5299435202650813	3.441979557487044	1.473753182018148	-0.5122573313909241	3.38859885862482	1.568680498011403	-0.251506593993391	3.466264316862496	1.522928256525678	-0.3503055307103968	3.569259665468615	1.262828208823505	-0.4191113583253929	3.574324372060222	1.422614008307151	-0.5995505549340351	3.610311779331185	1.515665782948969	-0.617060304776394
213	7.066667000000001	3.42625984151656	1.067371571337231	-0.1861901586743787	3.385860868687943	1.242982533311117	-0.2189707854710188	3.359373507877226	1.385912116197453	-0.2382496440756603	3.362307318491286	1.609037696210167	-0.230670475297798	3.333658209863317	1.572098253205279	-0.2117837566252478	3.20690818849176	1.530678864742559	-0.1513170332429307	3.235296925031505	1.29890285023205	-0.2882800044637831	3.354186233721003	1.384117145301735	-0.4756108678786172	3.415328352421253	1.438609665284973	-0.5101278652495528	3.499678522007754	1.491518752583037	-0.5289340472612318	3.44044276183514	1.479560357821205	-0.5146810457190669	3.391038948661149	1.572146052149942	-0.2502107482965031	3.469580252742101	1.526233884276828	-0.3485248696698026	3.574754098101177	1.264587772414782	-0.4099293240938766	3.573785812532892	1.421589639498096	-0.5936007712848526	3.617758712969534	1.513324237991803	-0.6113939300389337
214	7.1	3.426628576745755	1.069979400834867	-0.1871483728147	3.387399995563596	1.245859660674876	-0.2188573991637126	3.362182231221395	1.389056642354391	-0.2367057234549971	3.363911686106532	1.612105418352996	-0.2286144838139536	3.335426300468125	1.575102387807706	-0.2097883228690999	3.208750508929258	1.533663811076409	-0.1502912636039803	3.24161740612421	1.30253962919615	-0.2860175517590026	3.357329942905723	1.387725416639475	-0.4740343916184853	3.420693802504985	1.442963173814895	-0.5077423100113631	3.504427366633994	1.496043030359456	-0.5282135096275695	3.444855118107096	1.484568415167418	-0.5143201600559745	3.392875421834744	1.575305713853341	-0.2482601079563309	3.470845375443669	1.529507838431063	-0.3471856863246786	3.572989725586455	1.266410429045317	-0.4032023419544391	3.570806507681738	1.422216879111978	-0.5879632874953521	3.623762605474546	1.512136477107658	-0.6075600205339723
215	7.133333	3.427096008646385	1.072137381372708	-0.1863742921420543	3.388473866667711	1.248237788501209	-0.2181473981964973	3.364048849304746	1.391645591267389	-0.2355791740332355	3.365469030300995	1.614635571536132	-0.2265066695258902	3.336966583139599	1.577544653113066	-0.2079100152607969	3.210155206889255	1.535892378498525	-0.1491122738178677	3.249491266514834	1.305545813479396	-0.2788486222123153	3.361742562523193	1.390792272849931	-0.4692372522656604	3.423289456722595	1.446719184188076	-0.5043729682445479	3.504049269057996	1.4987592666386	-0.5289932902366118	3.446274721350831	1.488346684723379	-0.5131916619004082	3.394604631511598	1.577945621704006	-0.2462488773384469	3.472166908325191	1.532506896425411	-0.3459073072802444	3.57083589527624	1.268097727405793	-0.4019921851608456	3.578275475585681	1.423949700238312	-0.5849038711440603	3.63193499699162	1.512527538715162	-0.6029915605204275
216	7.166667	3.427733397295237	1.073765196439254	-0.1849464214596126	3.38967867256441	1.250039927289514	-0.2167415381299491	3.365829014967803	1.393612910161027	-0.2342284493281198	3.366629970824681	1.616570966009731	-0.2240676983919203	3.338122253696103	1.579373764027535	-0.2059376322573222	3.211170359026779	1.537276098998086	-0.1482111979704585	3.257707878082763	1.307896719179149	-0.2701184418530379	3.370169581955521	1.393134339023531	-0.4632053959124788	3.430315014483363	1.449710552617808	-0.5011080058428344	3.504641549218812	1.500436639017032	-0.53303379487328	3.447301966289871	1.491291947215335	-0.5147179278873143	3.395969038940208	1.579999415829993	-0.2436881235886137	3.473901949352199	1.535081857989291	-0.3440279112980487	3.569884086363901	1.269488412925104	-0.3990346786765848	3.582186564603094	1.425975352133137	-0.5812737868957606	3.633378454317851	1.513927048689897	-0.599708121159185
217	7.200000000000001	3.428363754792377	1.074904501440814	-0.1852149440238062	3.390733581099512	1.251317915294646	-0.2167288840021957	3.367313554758573	1.395029269199763	-0.2338097403606278	3.367515173163202	1.61798957215053	-0.2238711675912046	3.339001189470531	1.580680414192198	-0.2058138860721302	3.211949260997006	1.537914087977506	-0.1488757264545714	3.262700719430615	1.309631160482696	-0.2728273217227821	3.372203466571765	1.394692454098415	-0.4666890537969879	3.436663393496843	1.451755824305693	-0.5022397803937364	3.506518417773884	1.501974885536275	-0.5373025039872221	3.44512624946974	1.493669156581814	-0.5163987208989688	3.397033216319033	1.581530113773428	-0.2433422562526182	3.47554946206561	1.537165158066336	-0.3433272560138967	3.567060907671181	1.270451579889341	-0.4002352995719183	3.586531148248258	1.42751407172726	-0.5805295450839217	3.635715564190118	1.515464721525974	-0.5986316534600933
218	7.233333	3.428829628813841	1.07565421019946	-0.1856045760933337	3.391304249777773	1.252179971534428	-0.2171829559645256	3.368082934730735	1.396015508942244	-0.2342138943927306	3.368119625649892	1.619003236658699	-0.2244513071228834	3.339608233377366	1.581582758382104	-0.2063364550131321	3.21260806541657	1.537962413239048	-0.1494071852482841	3.265118482638173	1.310727234537926	-0.2749435036085343	3.371811147232502	1.395099025480274	-0.4687450660334427	3.437972766907427	1.452341205125881	-0.5028524669515084	3.507183010189051	1.502359797136875	-0.5376134197429864	3.445303180527099	1.49465999979287	-0.5157531994593365	3.397670168675772	1.582645969973675	-0.243922981134239	3.476034125345032	1.538808289195553	-0.3438684948561572	3.566180765474677	1.271013463610422	-0.4022892914486622	3.58679589162645	1.428023620795153	-0.5814978019773941	3.636468116431686	1.516336952397674	-0.5992975568196082
219	7.266667	3.429547050013172	1.076178406122933	-0.1855499573990943	3.391740100599303	1.252804710542906	-0.2172887380538797	3.36852238563551	1.396762613199942	-0.2342677749867962	3.36876072581981	1.619788713832648	-0.2242107027306287	3.340224269397187	1.582259864590674	-0.2060687659046192	3.21345270360683	1.537645332086295	-0.1488826567518535	3.26750385285015	1.311306362967076	-0.2741296283834522	3.37495273164754	1.394366004091941	-0.4675257151473132	3.441032059761243	1.451440544929489	-0.5010786792650183	3.510366425369338	1.501255668001996	-0.5345936876598677	3.447375442317247	1.494144762675183	-0.5151817388133137	3.398274314182368	1.583525807879405	-0.2438048787869643	3.476419171931145	1.540161118846882	-0.344062502958937	3.566281509770627	1.271308464984961	-0.4028856630877385	3.585498256147224	1.427160689764773	-0.5824614537718851	3.633398620384737	1.516048199128866	-0.5998822986445804
220	7.300000000000001	3.430662035444247	1.076671097981168	-0.1852467017967925	3.392206904098486	1.253400850287937	-0.2170406507347437	3.368886309649985	1.397485847304254	-0.2333734405784342	3.369554409134521	1.620543201504479	-0.2219198068707097	3.341009567512975	1.582912496908847	-0.203806464082709	3.2148097530516	1.537250401693111	-0.1458330742861149	3.270961720702962	1.311588870959046	-0.2692805076369577	3.382946415759691	1.392965930009417	-0.462387404417453	3.447515057868686	1.449516426002517	-0.4964774192380071	3.514030336551671	1.499258762302466	-0.5327110752815057	3.451232851602001	1.492773311004181	-0.5119958102460456	3.398979951806093	1.584369368746288	-0.2419562239885537	3.476746109285919	1.541407760182129	-0.3431047315278188	3.565765478544413	1.271540970641043	-0.4000637368412434	3.581743067890115	1.42492581628007	-0.582582013804837	3.629720417450196	1.51447392521804	-0.5983483407581126
221	7.333333	3.431488874211115	1.077311625352446	-0.1861427499923421	3.392606598919627	1.25415755159944	-0.2173271940239943	3.36934995588848	1.398370297165453	-0.2328496161885674	3.370316331033449	1.621430754072475	-0.2199650896451327	3.341950733026572	1.58371323382116	-0.2019467236638469	3.216944333518599	1.537110116956941	-0.1433759407866902	3.274368044887224	1.311790098675218	-0.2656882001550064	3.387417937840123	1.391844988201975	-0.4578175684768161	3.448480505229405	1.447463090783232	-0.4928755036624378	3.508786680267926	1.497055255322025	-0.5319162541743709	3.447707749393176	1.491768265786432	-0.5064342354067528	3.399532687020408	1.585339988430218	-0.2403884444128399	3.475861974318904	1.542714813429766	-0.3421644862495828	3.566066341188761	1.271959527091578	-0.3935747685490315	3.581939149297913	1.421864202007828	-0.5798992892871752	3.627770008097885	1.512179466590164	-0.5935448266035436
222	7.366667	3.432366438777351	1.078226050517443	-0.1861579283588264	3.393982788988733	1.255206978031111	-0.2170408318837853	3.37139791930791	1.399543674480748	-0.2321632118444098	3.371563572413685	1.622572928467754	-0.219596938734676	3.343643715723098	1.584796107687938	-0.2013828877189536	3.220445165693087	1.537548562226917	-0.140893453411752	3.278604691656263	1.311985046150105	-0.261567377289004	3.386706574219137	1.392062618603527	-0.4560440891781937	3.445643182958922	1.446169239556979	-0.493807034135766	3.504191495538372	1.494702595263022	-0.5334330378320787	3.440520046883376	1.491806592509857	-0.5083216446841974	3.400627707024999	1.586549594964876	-0.2401080183576678	3.475976112195362	1.544212277887156	-0.3420176048966181	3.565238997345313	1.272769042232445	-0.3910958362794832	3.581638845068705	1.41893502476545	-0.5789900817242937	3.625298817644701	1.510060190411705	-0.5913365747697509
223	7.4	3.433858320553633	1.07950684690994	-0.1865187784607761	3.396891103967902	1.256617618377629	-0.2155946886869324	3.375711162937166	1.401053099969917	-0.2292834626712175	3.373952716511007	1.624002745136052	-0.217425488053127	3.346689983896459	1.586217667982398	-0.198560808063109	3.225645660546815	1.538929233418123	-0.133438257613511	3.283731138306649	1.312170022994718	-0.2543322221668689	3.38419975046689	1.394256064750868	-0.4545098841745277	3.443727364152841	1.446125732539797	-0.4965258258404189	3.504333849387926	1.492614574787381	-0.5309227680453656	3.432242651786743	1.492707707110959	-0.515886295288831	3.402938437888419	1.588012924647439	-0.238378383353465	3.476843658504327	1.545928599574098	-0.3417456409172452	3.561556083168033	1.274073973213977	-0.3866780975820827	3.578243120515113	1.41716144956526	-0.5793379868613654	3.61681097395055	1.509047386976724	-0.5879684935640732
224	7.433333000000001	3.435681969292688	1.081179273110477	-0.1893172933289036	3.400037440308121	1.258358145765588	-0.2167294423168214	3.380290321129936	1.402823758992876	-0.229063795871189	3.377391880295178	1.625622308062524	-0.2168261268289444	3.35075896954437	1.587914055433693	-0.197108209099221	3.231879693027333	1.541621766746699	-0.1276428382293165	3.286628391484366	1.312277947185025	-0.253780345545308	3.379827710720112	1.398481672113341	-0.4551339456423855	3.441258024161897	1.447693886559449	-0.497009218248988	3.501565352977067	1.49239713178384	-0.5315337036963694	3.429095663131711	1.493760680939978	-0.5180866359392003	3.40610106739818	1.589606541094025	-0.2387994840348244	3.476316527493265	1.547745719726286	-0.3461238803483636	3.560824013171141	1.275786922547644	-0.386412114638854	3.572105961238075	1.417650028819854	-0.5835973852917544	3.612278320232454	1.510215122263241	-0.5937490979337094
225	7.466667000000001	3.437411341855408	1.083132826530232	-0.1920624035376972	3.401798387905291	1.260274292929503	-0.2181263849755762	3.382582499002309	1.404663756673801	-0.2292503416875488	3.380526758111795	1.62722814228257	-0.2192354970123218	3.354478592507688	1.589698324451917	-0.1981197455463291	3.238071422715448	1.545783876397785	-0.1238539076930833	3.284402177861287	1.312263603586036	-0.2405148884535598	3.377390857199936	1.404383556814891	-0.4403590693053349	3.435621600954821	1.451453539702394	-0.4829653647998156	3.491225017507944	1.494609934856477	-0.5259289383939133	3.429327773418325	1.49471633169448	-0.5000757879219182	3.408477035695795	1.591114960879424	-0.241930594970038	3.473712692826046	1.549472916569383	-0.3526459730777013	3.551272135446547	1.277600053988535	-0.3964543908431002	3.555357414921656	1.420690036981988	-0.5903297398156189	3.591317177373385	1.513955756698676	-0.6038433545764794
226	7.5	3.437478375353208	1.085162766460797	-0.1944803079833007	3.400759685281257	1.262155389860888	-0.2193412822939532	3.381117306549338	1.406348459523991	-0.2296871355849958	3.381503446839903	1.628594145967602	-0.2205374599092755	3.356345728435566	1.591326889827345	-0.1982981195953973	3.243450199054123	1.551289297947823	-0.1181947254562519	3.268232890327124	1.312386014885542	-0.2225039851591937	3.372647172344446	1.411421187776344	-0.418173180998318	3.431096548026675	1.458212419991039	-0.4598522125480024	3.478122348480655	1.499716030890133	-0.5164558318712559	3.432937485832841	1.49622724828205	-0.4701461663124432	3.407943182173935	1.592329565707782	-0.2441032301288095	3.466617242954328	1.550993547227146	-0.3578616941748903	3.53654969127608	1.279317460858518	-0.4079808760314267	3.539625559999705	1.425407752803167	-0.5977174746468578	3.576314839408127	1.519276903474075	-0.6160865814432005
227	7.533333000000001	3.434397356638051	1.086991942467613	-0.1931463958054753	3.396125029250257	1.263758834857324	-0.2168146878884403	3.375585736483929	1.40765109688552	-0.2267549798552112	3.379215087604677	1.629513750848518	-0.2178018913659706	3.355681211186432	1.592559060582242	-0.1937385048412969	3.247949783341823	1.55768761322113	-0.1044154408329496	3.23127078622193	1.312933722558017	-0.1886997662228669	3.308845841549315	1.419293359074326	-0.3819965052609793	3.371189331189115	1.469064443437312	-0.4241267328325485	3.428762672950022	1.506835070382069	-0.4797088196368307	3.393468108918051	1.499293405820485	-0.438799568325059	3.403102165250811	1.593071167753433	-0.2432432874391275	3.450873145862621	1.552303232307034	-0.3616071373002196	3.521131621312927	1.280805376795456	-0.4208253049166856	3.512473735039958	1.430689544446417	-0.6045009014783131	3.548855270372424	1.525187964944526	-0.6198916383581207
228	7.566667000000001	3.428787809161623	1.088360189913994	-0.1903689389281199	3.389384635380325	1.264886815057724	-0.2140169713403355	3.367887029722114	1.408416096188407	-0.2245033794225319	3.374341519266228	1.629872166010617	-0.2166956190974495	3.353083022873933	1.59324146056555	-0.1899858541760423	3.252058378883379	1.564206470564152	-0.08759261977893973	3.183941042392493	1.314148444478669	-0.142793031733107	3.166620192902587	1.427809686647509	-0.3483292369030833	3.224506749885111	1.484143524876322	-0.3848422438475711	3.312355311226082	1.517282934089845	-0.4086517166648017	3.230620753066258	1.505166454083234	-0.4102955039221254	3.395069181195984	1.593250358873709	-0.2446276945288993	3.430819831786938	1.55350203669823	-0.366218825220905	3.511717051353274	1.281923325455922	-0.4242821114169911	3.462527464828075	1.435535597852054	-0.6018966763174285	3.507606133937494	1.53083967613994	-0.6067373278788752
229	7.6	3.424531511397833	1.089169403152759	-0.1910363256069706	3.3856193717816	1.265519613053513	-0.212513620253449	3.36363542048193	1.408693755490607	-0.2225840748298089	3.37035569415207	1.629778193278302	-0.2173461499514502	3.351114848106826	1.593447625041529	-0.1890814004502931	3.256702419289833	1.570101124090481	-0.07930296425591414	3.156516892432017	1.315933657257597	-0.1142688225002969	3.108519044498244	1.437931245659482	-0.3141162723732261	3.161031195846169	1.502663042098111	-0.345644311468344	3.258017820612164	1.533511561734102	-0.3716904565138538	3.172757048582305	1.515433063515954	-0.3715416016043396	3.3890463525963	1.592991325865453	-0.2460675064163039	3.420396394928934	1.554806737032725	-0.3694459050176939	3.496959309355612	1.282685390772086	-0.4233524379633333	3.418506639940071	1.439960651176237	-0.588748392761131	3.454247404368717	1.536287384806865	-0.5805148261448335
230	7.633333	3.423107335796516	1.08946222501375	-0.1929996725793066	3.386010195461355	1.2657434963532	-0.2112853378570991	3.364057944347338	1.408637077751614	-0.2210217352930878	3.368526983584696	1.629432490159702	-0.2200300892684378	3.35081702199055	1.593348932555898	-0.1904386217226929	3.262717477059584	1.57493137507472	-0.07650379265529691	3.151150527363305	1.318013308494918	-0.09033831734705955	3.096287985061766	1.449472239072106	-0.2748557057795118	3.142377284941352	1.522630957326502	-0.3028760654542167	3.234887427798067	1.554495511982833	-0.331496639279455	3.165328436928221	1.530089113154119	-0.3169071093658176	3.386470089633185	1.592506055132777	-0.2487308770382047	3.41866786097541	1.556427375117114	-0.3727294505231945	3.483225025484275	1.283336716546864	-0.4243615001346109	3.380811543436827	1.444298561938938	-0.5658671836182557	3.397452684999326	1.540804087045086	-0.5439505310026094
231	7.666667	3.423032805306706	1.089284539184081	-0.1956723333171093	3.386495531807677	1.265588692843016	-0.2133886271952888	3.364235934566826	1.408304527325592	-0.2223227975109611	3.367196473381627	1.628893255247051	-0.2232974731098683	3.350885190500175	1.592981170621468	-0.1926880555640333	3.270482647590816	1.578284540954479	-0.07484684007847027	3.157910226523717	1.319805666120718	-0.07174811980571388	3.086070856200703	1.460778616058131	-0.23576329621745	3.127570383328785	1.541366009526807	-0.2593082122285181	3.218533556202808	1.57692154472708	-0.2854942226434591	3.155673430900117	1.547382488153649	-0.2666109493991218	3.384259073869567	1.591871808150434	-0.2524716782678256	3.411823086540319	1.558498099024659	-0.3775164852841901	3.474717825185269	1.284211623392423	-0.4321869588432252	3.337229452106088	1.448159028062075	-0.5247283976203226	3.368592659274908	1.542911440981859	-0.5120334347658581
232	7.700000000000001	3.423586512936514	1.088745238668119	-0.1995101943106898	3.386142803618125	1.265171785755503	-0.2178196232261642	3.362453227533164	1.407829284609597	-0.2278495409008716	3.366291487468236	1.628293393827749	-0.2301305764520646	3.351254233030628	1.592466053163409	-0.1988022779159002	3.280715896602703	1.57996720369971	-0.07330714988327514	3.171947362893868	1.320738179998827	-0.05868798874263315	3.081667583550909	1.469475778235316	-0.2030353101584621	3.112398559599739	1.555754442168302	-0.2183020365718753	3.20825575580423	1.597711056768427	-0.2366580055811942	3.136352395789568	1.563758642804959	-0.2233066599627574	3.381916740202033	1.591230400976784	-0.2596254849899988	3.403774558550437	1.561182150428349	-0.3864381184217147	3.459471633599992	1.285662263607188	-0.4448190967896273	3.302030875738825	1.450540426898236	-0.4990286221526895	3.33648398352228	1.541568804262936	-0.479443562533866
233	7.733333	3.424416729925746	1.088071425804574	-0.1999327085334986	3.386610555592076	1.264735760315483	-0.21846785730881	3.361985566975533	1.407468212067461	-0.2293094735366256	3.367868367646188	1.627878664564729	-0.2309889705084068	3.35399301112584	1.592049695327423	-0.1991859690072653	3.294037318690299	1.579977642408602	-0.0680494770413438	3.191779005126654	1.320448811923532	-0.04392745809974774	3.077802057526398	1.474259635709144	-0.1634760000092829	3.091268013606177	1.563711907108899	-0.1648831276917586	3.185370754136895	1.61358165922447	-0.1678382490967286	3.088783390529837	1.574561113656449	-0.1791967468613101	3.381794095359941	1.590830587119489	-0.2612333804990746	3.39389967461921	1.564598766853188	-0.3905642337192547	3.442486246648309	1.288102847216927	-0.4506617123440425	3.28130811866903	1.451101824428809	-0.4715987912870017	3.309499071452018	1.537802210631724	-0.4350416860483319
234	7.766667	3.425910069783823	1.087573231046368	-0.2054395346361049	3.38919298473314	1.264581289236598	-0.2213873399427879	3.365408150702662	1.40751455495412	-0.230903402036309	3.372783053403608	1.627927790585427	-0.2297460176559444	3.360042988730314	1.592030114260339	-0.1977006365095446	3.310200014595554	1.57844898801006	-0.06230780545665786	3.215536990469965	1.318764580536208	-0.01986641524479005	3.070853164570654	1.475293521011257	-0.1167769351532962	3.069132435546412	1.564377194494145	-0.1108491635357763	3.148136948852115	1.620736504626015	-0.09985030173438124	3.071885929592946	1.576131977349826	-0.1399956021491293	3.385184356949194	1.590938696098499	-0.2613027404617603	3.391029367225912	1.568720572049862	-0.3929587342664904	3.412642945401529	1.291764545429083	-0.4539713678478765	3.229749067228469	1.450139515539722	-0.4419738820027883	3.267217445308883	1.533830728448647	-0.4282896047142498
235	7.800000000000001	3.427503315316247	1.087493896823446	-0.2106700967570866	3.392784818029938	1.264913910399164	-0.226255046859823	3.3716186073388	1.408133885322697	-0.2341030057124136	3.378771455807193	1.628609649898914	-0.2311818591594848	3.367466793480987	1.592606137912629	-0.1990712665770294	3.326930664274426	1.575644572719522	-0.06114396108150379	3.238035620384964	1.315586583470785	-0.008302034429889922	3.076037878347106	1.474238656688717	-0.08729460256448937	3.059600631516597	1.55833570815742	-0.07486805926175318	3.124562234689068	1.617036911697086	-0.09682178699595896	3.116441333373823	1.571129372595493	-0.1282917383363211	3.389868206826705	1.591695735868948	-0.2634074622649883	3.393128238032054	1.573235455397516	-0.3957758586724981	3.397444219534127	1.296427801304195	-0.4584784558194722	3.219049084478393	1.448438132204501	-0.4251351776643361	3.267208434040444	1.530400680365641	-0.410335676843237
236	7.833333	3.428189118254077	1.087940575051522	-0.2120831923998936	3.39538559292171	1.265779539005197	-0.2253577981525058	3.376957040833965	1.409294021689806	-0.2306578146422871	3.382669825264963	1.629891053436801	-0.2290603060834231	3.373576998669703	1.593770044925123	-0.1959470977498429	3.341454084592848	1.572036294607625	-0.05570390836539605	3.259487139175647	1.311004680679534	-0.0009023902651256813	3.097917661677679	1.47168487983356	-0.05094844223148695	3.077456675393962	1.545805007833389	-0.00468119289500521	3.135837743043428	1.60267875347039	-0.0312670781491903	3.131220084650086	1.56494891472174	-0.07172922719643177	3.391821994495227	1.593045000604544	-0.2620319452880686	3.386173268265864	1.577765716483982	-0.3951442086931594	3.376523242005826	1.301625244118862	-0.4592104213030945	3.206010759986402	1.444934698483192	-0.3773043223641865	3.250830656068374	1.524607470830761	-0.3367688976241424
237	7.866667	3.427168429916669	1.088985833923242	-0.2103453928487695	3.395347221606438	1.267182236471735	-0.2205412511189293	3.378238550875369	1.410920455465979	-0.223460409364198	3.383999254402066	1.631688736764662	-0.2194084033277494	3.376986852384403	1.595458835052024	-0.1862514135219524	3.350466017316144	1.568477079790148	-0.04699415352766907	3.274311214763157	1.305735259678403	0.008614694152687875	3.11788978176885	1.468404473249081	-0.0122473832810684	3.093329764307404	1.529771636595522	0.05371918106082003	3.146659714141144	1.584980832996133	0.05460069044325962	3.128839397398584	1.562228898690033	0.004537010289375514	3.390916044026878	1.594885160707999	-0.2534031167270572	3.380580168285369	1.582110768736906	-0.3858838048148426	3.343335120167487	1.307020675843424	-0.4527168863268263	3.202942798539778	1.438786220891715	-0.3178993172211465	3.23358256016042	1.515447224154985	-0.2538645945091802
238	7.9	3.425774531639131	1.090503334360993	-0.2091521872292142	3.393637119739589	1.268942170360556	-0.2215089732801834	3.375631882615882	1.412772983991134	-0.2265532070012957	3.383181710443562	1.633738824366526	-0.2230951613712641	3.377304322071586	1.59742306321668	-0.1894964008772189	3.352075896962531	1.565602158253439	-0.05114197368887675	3.280909895233631	1.300396702966824	0.006513161457880882	3.1157620879562	1.463448967942802	0.009534256744105943	3.087456160553523	1.512036897116142	0.07587026649560827	3.13457020766554	1.564780303824612	0.05625700975514779	3.096295746369902	1.561276463635461	0.02657752203226571	3.388501673720043	1.596946351922445	-0.2573931661058456	3.385154579146575	1.586096535139486	-0.3902708271084123	3.315494377595067	1.312098731031208	-0.4507319571898204	3.215633688434668	1.428781273613408	-0.2741553393634466	3.258873012435828	1.502810535963713	-0.210708052381429
239	7.933333000000001	3.424640216466392	1.092195985749741	-0.2106906961757709	3.391736864126303	1.270742013812359	-0.2256263151963225	3.371589175642262	1.414509816782393	-0.2337864256490481	3.380456914282944	1.635660487378671	-0.2324956500448536	3.374986381697534	1.599267814499959	-0.1983927490508321	3.347525990401199	1.56349883836684	-0.06165339677721713	3.286438052759934	1.295247027386004	-0.009261821850524769	3.122218851152418	1.455578616086827	0.02742931571405996	3.084491212593121	1.492517096405656	0.1015609403806729	3.108739328195671	1.539031455069362	0.08526631952685887	3.083636880512343	1.556231896837384	0.06474751717549422	3.385065683331612	1.598875416562614	-0.2666028137550114	3.390407396809279	1.589504660671424	-0.4003832425360993	3.307581920003258	1.316162364159864	-0.4419588066058356	3.211794793324976	1.414581893377986	-0.2419894191758155	3.260675178645544	1.487143499138958	-0.1915792401480745
240	7.966667000000001	3.423222950319279	1.0937689675672	-0.2110623256192044	3.389314429180909	1.272300069343056	-0.2276873407550559	3.366524682354129	1.415865926818109	-0.2381226564009893	3.376400349770463	1.637156382883751	-0.2364262050565812	3.370916990703821	1.600672548762119	-0.2024521038047339	3.339883485445725	1.562051354351769	-0.06721365039782302	3.29150349521474	1.2907130105899	-0.01469984706239501	3.128682927854292	1.445350957939417	0.04583697622536809	3.104230234638206	1.474742596473616	0.11996435374183	3.107751981885985	1.518695754306422	0.1170607390933835	3.092359221013437	1.547784547052006	0.08833091766172624	3.380765860795277	1.600408664043112	-0.2705240409945363	3.389891184212707	1.592155681894541	-0.4044534819089876	3.303975099361256	1.318823426092646	-0.438569281966632	3.210855647343399	1.398744128368448	-0.2308790928067123	3.260569502641493	1.470532197579994	-0.1830736029845546
241	8	3.421321294422261	1.095023852670872	-0.2114864477625462	3.386234330322483	1.273453276552161	-0.2294803222606002	3.360537691779907	1.416728909283367	-0.2421558994043632	3.371807369504534	1.638104511882913	-0.239244311036413	3.366219544725036	1.601506440865081	-0.2054463717638509	3.33230797354721	1.561042409423143	-0.07019431317568278	3.296984414497218	1.286981779336907	-0.01750044669641158	3.129927660158102	1.433775529344772	0.06520748767732035	3.118282291238406	1.459785540811853	0.1352070288387147	3.10943170888484	1.508621720063737	0.1488804721135883	3.088121033350906	1.53780371857653	0.1199925764016816	3.375824845422977	1.601437033824334	-0.2735766132199395	3.384689455868192	1.593999537976075	-0.4074780188504235	3.302710293925912	1.320075651666852	-0.4393106154739447	3.207340469129897	1.383146062521299	-0.2292403437060148	3.253453491920955	1.454074779338049	-0.1761317575053359
242	8.033333000000001	3.420061501770316	1.095868864524286	-0.2133267368017766	3.383531416008739	1.274153850228702	-0.2312467332943227	3.354997332665501	1.417123161881331	-0.2454828409448581	3.368098434955995	1.638550624041205	-0.2408390621916689	3.362320090756633	1.601817090879202	-0.207310454105793	3.3266151539065	1.560213282325548	-0.07198731806612045	3.302484436290645	1.283986841185405	-0.02386945203617619	3.131376345930712	1.422697340276703	0.0743823732783872	3.121637934947503	1.448173635900277	0.1419328181110673	3.113183823045409	1.505390686768017	0.1317659350147256	3.084975751743503	1.529351793558047	0.1047998394927687	3.371727011988266	1.601999221375988	-0.2754803563752254	3.381565533216004	1.595107712902182	-0.409215889453642	3.305117305692994	1.320222938585742	-0.4390358690347754	3.200899300023705	1.369663420468855	-0.2266302242870366	3.238259811746293	1.439458665163293	-0.1719727692471461
243	8.066667000000001	3.419870155656171	1.096358601676926	-0.2140771485646004	3.382542005008729	1.274500474400852	-0.2320761136132093	3.352640340162889	1.417222533894715	-0.2465300811824607	3.366077368692618	1.638720511886795	-0.2406856250677227	3.360100218142921	1.601837084478489	-0.2073836491032907	3.323157379963877	1.559512750295024	-0.07241193644964848	3.306145062526166	1.281731119125307	-0.02560364285031645	3.131919813590097	1.414210449141021	0.07462123366168935	3.119250997257768	1.440881975661263	0.1421650669701119	3.109416086593298	1.505220268246211	0.1292265497082083	3.085200769148971	1.523471252896965	0.09899501741395703	3.369800569933469	1.602299400618385	-0.2754928516945762	3.381507288592743	1.595662631685329	-0.4091379676870144	3.308341295192004	1.319737835167708	-0.4353855217884559	3.19983084978338	1.360664541258714	-0.2241454691329162	3.232695642296658	1.429299808117842	-0.1666706204501828
244	8.1	3.420012837490551	1.09660078895981	-0.2141453591036222	3.382510029275461	1.274619117860207	-0.23222858558471	3.352543333289887	1.417181660375067	-0.2466940703702362	3.364507906940295	1.63881027621312	-0.2406831714751514	3.358531193194558	1.601766279879977	-0.2074073261086488	3.320739409081936	1.558953012446505	-0.0724876180081085	3.307334644640706	1.28012857339206	-0.02538802597858816	3.132095981009344	1.408801775651899	0.07381509604878651	3.118553174849034	1.437815525176393	0.1416591458910472	3.107813926058323	1.505482108328697	0.1310321782849062	3.086268457254735	1.519222219475224	0.1004308924963256	3.368729070335276	1.602516778385714	-0.2755169407588022	3.381852056215939	1.59583783860023	-0.4091750933838619	3.309333767075259	1.318963124423139	-0.4346526499399561	3.2003009679268	1.356104072599724	-0.2239101164814874	3.232826233180911	1.423931404070417	-0.1656938779252186
245	8.133333	3.419368563258932	1.096732472156622	-0.2138971582840093	3.381846767625634	1.274640476260849	-0.2318326546954582	3.352560499891847	1.417118864991405	-0.245930840202132	3.360982117496009	1.638957247963885	-0.2399323739197861	3.355527370476793	1.601739641776878	-0.2066116859662668	3.317429974482855	1.558561693042917	-0.07161014840532	3.305821463098753	1.279043806073302	-0.02534051809697141	3.131416704786386	1.405747247431153	0.07386609009914835	3.118212584915413	1.438106680158486	0.1422353422850718	3.10980985883978	1.504725756733284	0.1321847785101214	3.082508397678301	1.515231117979463	0.1019063161607073	3.365799616818995	1.602783180106373	-0.2748121264624062	3.377933493967253	1.595792715194583	-0.4086171815675832	3.306206061674031	1.318097456329003	-0.4339436115564403	3.197954486392195	1.354586637820507	-0.2232280028974299	3.229118226789735	1.421869051600456	-0.1645315446105484
246	8.166667	3.416947623934489	1.096910438298413	-0.2124983738543444	3.379164863832655	1.274698949449855	-0.2297548642813685	3.350691082207045	1.417127329142866	-0.2422589368410356	3.35415835132941	1.639243290553755	-0.2359953228148586	3.349718741619175	1.601839067710362	-0.2027164301477653	3.311713264913009	1.558417226810922	-0.0681920813703789	3.300913264026978	1.278421460781978	-0.02480010918965125	3.127954617303249	1.404048310415988	0.07529149531095147	3.115086081594674	1.440723367253713	0.1445231935829858	3.115241254415477	1.502621942843593	0.1371131555784691	3.063636412631823	1.511241150872153	0.1037136282449019	3.359431568477783	1.603180595079344	-0.2709436182431361	3.366550439759492	1.595674902717195	-0.4048970205762867	3.294419124056247	1.317271530477716	-0.4308558866337016	3.1860964124252	1.35475109310717	-0.2192476608629317	3.2161502534209	1.421450906062185	-0.1591028826594448
247	8.200000000000001	3.412952413345725	1.097299945928538	-0.2114384955872334	3.374273191043705	1.274931454111649	-0.2283204644390777	3.345493265384224	1.417287608266824	-0.2403462598650713	3.345608265139876	1.639704984752396	-0.23352509882166	3.341829063307078	1.602111323310033	-0.200251002239032	3.303372392820171	1.558658771567581	-0.06617339450896757	3.292482165309066	1.27834232162593	-0.02361129558264654	3.122403491612167	1.402969288907471	0.07759029494156967	3.10906829525557	1.444658418588349	0.1465944017407964	3.112794618128835	1.499896239187398	0.1384505013357426	3.056282983171622	1.508587149872209	0.1069758851428391	3.351302598699506	1.603745298776852	-0.2686523839713965	3.356232297976052	1.595615634497591	-0.4029194636781472	3.286966568819921	1.316607320741867	-0.4271751257107136	3.18318874054013	1.355793893907633	-0.2134353480134318	3.214310586743635	1.421656977646526	-0.1523320766580991
248	8.233333	3.406565951470505	1.098050601896322	-0.2049457836330861	3.365682198125108	1.275464589812741	-0.2231031966248268	3.334859101702788	1.417688043134064	-0.236504893172625	3.335270374512917	1.640378088220534	-0.2276155683903909	3.331738739716404	1.602606918278388	-0.1946455676802358	3.292658873097006	1.559398871742289	-0.06172998743291593	3.28054419079022	1.278915304120253	-0.01871085740235817	3.106176817775319	1.402215339202781	0.08429123338030085	3.092870674732457	1.449608489396231	0.151085583023161	3.101799559041232	1.49741753482256	0.1312066099719686	3.041479492613195	1.507863707972023	0.1154710337819737	3.340735109660518	1.604513235197683	-0.2631049590711759	3.34223526306711	1.595719784600415	-0.3976979314247792	3.273986112809696	1.316209224912958	-0.4183632180604594	3.180120765603418	1.357256558040182	-0.1999530811887876	3.220036329595441	1.422013969488771	-0.1353595871980699
249	8.266667	3.399413526539298	1.099267052761369	-0.195758111987018	3.354949397286416	1.276404682542319	-0.2162296066212114	3.320830279957618	1.41843247344457	-0.2319745536220351	3.324279243646059	1.641311582837691	-0.2216624539910873	3.320636189566197	1.603394070992286	-0.1887420328431305	3.281092482701473	1.560649916993014	-0.05338948512509095	3.268929725919925	1.280192506010941	-0.008031112042750751	3.089179071960043	1.402064338126714	0.09404177420860589	3.08653106891836	1.455341847980683	0.1608435410884629	3.103947445293334	1.496844551584424	0.1296916690944472	3.035731240573303	1.509074761893326	0.125644569629851	3.329038982577829	1.605533190777989	-0.2576150430763941	3.329399634383579	1.596054104380029	-0.392874214111694	3.262846774316522	1.316152771132419	-0.4135054558231789	3.166423050783104	1.358736737394368	-0.1958337331823608	3.20607900526395	1.422297854722437	-0.1274607176634967
250	8.300000000000001	3.391520884537876	1.101007506022156	-0.1863950139122222	3.344534140284117	1.277855707003245	-0.2051754990293061	3.308298963632819	1.419667418475709	-0.219675232813717	3.312313065302588	1.642624340217134	-0.2105693162625407	3.308707076859184	1.604599434897319	-0.1774714320995644	3.268717879782986	1.562252479068685	-0.0411002057593589	3.2590384194011	1.282034373531385	0.005886194165953202	3.078846670900953	1.403155335535496	0.1057793727875409	3.078580904479668	1.461443123355316	0.1735501612421272	3.100723733287121	1.498562797119184	0.1454381551710083	3.03398536254874	1.512018472455611	0.1332965834873915	3.316816406118344	1.606928512779388	-0.2463213014387031	3.317181729518872	1.596651546727096	-0.381549924269419	3.250569416591829	1.316432441788469	-0.4047919570570112	3.143242833750226	1.359568626674054	-0.1928065018808173	3.178295469138884	1.421526423150818	-0.1185482615881333
251	8.333333	3.382047925481344	1.103329275067139	-0.1782858871949446	3.334052920620202	1.279911490558892	-0.1947805527747199	3.297124708233665	1.421512583116259	-0.2070472793885373	3.299237609641297	1.644433590897607	-0.1977674302761428	3.29578605814264	1.606335583517804	-0.1647959762527201	3.254944778145564	1.564144750014111	-0.02958845145197107	3.249053594060726	1.284379681952064	0.01831244837788732	3.06920593661738	1.406113624788144	0.1135555397430162	3.067172647214624	1.468369974626952	0.1791505232750701	3.092349606148284	1.500958093281773	0.1444271001312412	3.028116161001583	1.516852633670715	0.1301242775406553	3.304050699773238	1.608821985639699	-0.2334322612470572	3.304136933620762	1.59756151823789	-0.368291897848617	3.239313242292348	1.317025149193352	-0.4013672352763019	3.123702236771928	1.359395700603529	-0.1942554131821044	3.153593184509042	1.4192074024654	-0.116573880527042
252	8.366667	3.369470229356027	1.106289303839079	-0.1699377501098711	3.32056920288514	1.282644203733673	-0.1853416980936245	3.282909089678408	1.42404175077939	-0.1970138376518233	3.284770238806006	1.646824334617397	-0.1861613146456748	3.281312599429048	1.608688900022258	-0.1534276597937204	3.239691995498859	1.566405849026445	-0.01886048089822475	3.236635004591422	1.287284197551508	0.029597587941669	3.057203452853059	1.411211484686558	0.1216958789907836	3.059000520000136	1.476093846324233	0.1840495717643507	3.079083494034997	1.502996316137383	0.1570545439797563	3.020158432480218	1.523778247845882	0.1255888172819614	3.289665215261441	1.611292127935241	-0.2221083090827939	3.289049026807602	1.598884871282696	-0.356995144128444	3.225897818648697	1.317960704962106	-0.3937505656388158	3.108458062078397	1.358452642354734	-0.1861170388330532	3.139546359200375	1.41631445489725	-0.1042622899410912
253	8.4	3.352446226570653	1.10990496307612	-0.1612609059034186	3.302498209497538	1.286078098141962	-0.1766206602885168	3.264094711096167	1.427281353583715	-0.1883834760446729	3.267939804865007	1.649833405849138	-0.1779992145606092	3.264518089965325	1.611703309299587	-0.1451090146270832	3.223008439390971	1.569135718374207	-0.01033543616770891	3.220655789651646	1.290807114350075	0.05052532926381581	3.041395419885097	1.418165355192675	0.1323791461972785	3.050906763905926	1.483980865042037	0.1880830300741052	3.053128880724285	1.504631734669715	0.1818923840060171	3.01408202651267	1.532330433170724	0.1111406152941258	3.272271943378348	1.614365969298101	-0.2139841136716544	3.269541918112009	1.600766585070397	-0.3485175237679696	3.205973423361844	1.319414995918531	-0.3765250484543577	3.095699755727043	1.357690597973403	-0.1651047894300949	3.123534649647691	1.415010577043998	-0.08576767865156237
254	8.433333000000001	3.332504143835794	1.11412929012055	-0.1498560695665599	3.282493759393421	1.290194207112414	-0.1635072792664049	3.244117941417686	1.431232562279433	-0.1738207113044041	3.248761197471771	1.653492352707312	-0.1622018076897571	3.245761652308365	1.615407566786659	-0.1295846359616109	3.205436761406676	1.572428036659463	0.00456176133963047	3.202422454122704	1.294883284345204	0.07059005408750027	3.02289079260053	1.42574041033875	0.1483468357245236	3.027924994204321	1.49035300983635	0.2093295671684489	3.027100160502786	1.507659660676012	0.1970777706100532	3.003188630519308	1.540502454642664	0.1453151343823448	3.252412073407608	1.618069455278676	-0.1983270493579008	3.247427626677805	1.603401999709449	-0.3323328868172168	3.186451597486337	1.32173413029605	-0.3580478999688846	3.089081844224113	1.358012789329767	-0.1408978337422391	3.105299090659681	1.416256201887921	-0.0615604643220949
255	8.466667000000001	3.311076162805836	1.118891628465296	-0.1367679892763802	3.262328596234926	1.294921631246405	-0.1475439723805529	3.224482390325349	1.435821031801449	-0.1557538587391502	3.229188464722163	1.657743203281678	-0.1440746218276764	3.226718801844885	1.619747535405043	-0.1115391922922006	3.187861646734965	1.576396937181937	0.0226370881960677	3.185390439452525	1.299564242604457	0.08475867965129789	3.008071770117876	1.433125229593964	0.165742269436355	3.019003173583259	1.495706757824902	0.226286464728308	3.017719674176761	1.513716800838757	0.2207905334060122	3.000350063061689	1.54638845175789	0.1683455430899681	3.232206008907502	1.622336011592415	-0.1801835087614914	3.224552970938028	1.60690118058004	-0.3134857568233042	3.173694155587719	1.32519640232931	-0.3451451952344027	3.073358829626395	1.359979730452276	-0.1297163248912845	3.091681829800004	1.419882207126647	-0.05564107361052937
256	8.5	3.289715275857667	1.124071367571435	-0.1217124484045617	3.242840684133493	1.300114227928797	-0.1324244224229625	3.20523032870029	1.440887809360754	-0.1409096210345113	3.21075932389675	1.662439413153487	-0.1297975676739123	3.208511612502772	1.624570734996574	-0.09723822625512533	3.170546140661394	1.581016854053272	0.03653381215752134	3.169071491043007	1.304879486459603	0.09565341714866507	2.999120411779066	1.440584898969411	0.1830304902657794	3.012893972558818	1.501269603108215	0.2418083826769613	3.015955531543725	1.524081047625706	0.234025634327223	2.999578283525992	1.551116434692812	0.2025582065319649	3.213263053036623	1.627020607523664	-0.1657705333015632	3.204526426301193	1.611228929868322	-0.2985789099935253	3.156887349027618	1.329882536797117	-0.3311770252617852	3.053259510214896	1.363409904427316	-0.1181315761900238	3.08390172153706	1.424257158637386	-0.04232951510435694
257	8.533333000000001	3.269006466923201	1.12941941749559	-0.1129956316502052	3.224255975262975	1.305488416865441	-0.1218782229574838	3.186825207936819	1.446145087592098	-0.1302085559633788	3.193710811463845	1.667311488967958	-0.1215714081181995	3.191390730312859	1.629586490708327	-0.0884799154279106	3.153582322068792	1.586069179509632	0.04629458428075423	3.152818941178869	1.310690650781963	0.1028395492888995	2.986901068381597	1.447922783908808	0.1985304962972086	2.994341305285086	1.507082316141393	0.2626442196313535	3.003567296003565	1.537245433770647	0.2446526724108291	2.987322759437747	1.557134030004814	0.2204617771484497	3.19584611178511	1.631868800711724	-0.1572753480151624	3.186712518193528	1.616144900695121	-0.2902804598828932	3.138125553815436	1.335511547167638	-0.3207769695819548	3.034681786314428	1.367751768966303	-0.1065685567330105	3.066100482751328	1.428795344236275	-0.03015337434260696
258	8.566667000000001	3.250094773907778	1.134681118169755	-0.09833302126875286	3.206815791459012	1.310755403917257	-0.1060248984198425	3.170216751790171	1.451303871921573	-0.1134081464877573	3.178724132198488	1.672092325450667	-0.1040467667383073	3.176005158269541	1.6344970157564	-0.07124486496469434	3.137450910841578	1.591224092042783	0.06235469126719619	3.137451803168089	1.316725574097919	0.1232276148292809	2.968796935768059	1.454971686460342	0.2187264365173883	2.967566082493379	1.513204499105661	0.2861924073186894	2.987780388258096	1.550954081227768	0.2595702454435669	2.973950315155111	1.564881200648215	0.239868360631428	3.180778576496931	1.636636481072244	-0.139666946611569	3.172571933507235	1.62130246450386	-0.2726876810256926	3.12113100141517	1.341602922813015	-0.3041501339354861	3.016558602935764	1.373190600724897	-0.09095105189203406	3.044724531572384	1.434131147499851	-0.01134530751173546
259	8.6	3.234406198707619	1.139585519622747	-0.07948431966800787	3.191136934110442	1.315643840954586	-0.08657048608989901	3.155379555941705	1.456085508383858	-0.09258357310313595	3.165475665133818	1.676547902053683	-0.08340945593611626	3.162347995641927	1.639048749814404	-0.05078846060343149	3.122667357722509	1.596191819169968	0.08098636181111452	3.123749551369565	1.322646949538395	0.1468314330597018	2.958743990756532	1.46166890644014	0.2387904517207572	2.946391672248023	1.519634018378811	0.308555462821111	2.978695297695597	1.563790739918877	0.2756014553761164	2.974863980467099	1.573791169124137	0.2634322134474754	3.167446200845483	1.641095166755848	-0.1187960183165026	3.1580774876777	1.626299143258257	-0.251219504453043	3.104576550933851	1.347511361516915	-0.2784168689830701	3.00184452795941	1.379515788962296	-0.06627538348571506	3.019215250089794	1.440607080914536	0.01451972802313726
260	8.633333	3.221276469250753	1.143906442683208	-0.07001203269136988	3.177454853462012	1.319961429020816	-0.07542599414577154	3.141835561951898	1.460291058790533	-0.08008024510505721	3.152913125629208	1.680523046121014	-0.07144320790867183	3.149680762158581	1.643072331445321	-0.03866515880579793	3.109080080871065	1.600812198887307	0.09368390866015022	3.108931808842183	1.328219207589198	0.161153526321948	2.944641900733323	1.467988561831976	0.2523770449174509	2.927462216353273	1.526635130516169	0.3223086307765533	2.961829649760753	1.575486341297138	0.2994824783961303	2.958666945451002	1.583223619206876	0.2729616911475	3.154645611237491	1.645090338325107	-0.1068233282924428	3.144150627317013	1.630832200027358	-0.2393194334533029	3.090195946153034	1.352810096776249	-0.2668010875836633	3.000343368514779	1.38655494448111	-0.04878981276207466	3.001543127994921	1.447919052057032	0.02484209382457103
261	8.666667	3.210123544519997	1.147500514517243	-0.06123664520255283	3.166221897438421	1.32358944819744	-0.06636489840943559	3.130248054229221	1.463796427727103	-0.07060701176682825	3.141348107553724	1.6838984042737	-0.06146724758214811	3.13823510813357	1.646445348838638	-0.0287835321846095	3.09654702778839	1.604892556651829	0.1037015015251385	3.094125444015793	1.333232742521553	0.1739363053764429	2.926335306515156	1.473614984846934	0.2614951589203854	2.907806682274558	1.53409719616894	0.3306971558449506	2.940040964760206	1.585426607254395	0.3085537337683718	2.941212163698585	1.591764987736002	0.2823348993406967	3.142907480537902	1.6485048258123	-0.09690120397183725	3.132776559870486	1.634726889426133	-0.2293802495515337	3.075793589965811	1.357309670473753	-0.2507489260543616	2.989520394207091	1.393743453856156	-0.03126694645994434	2.992751672609744	1.454718683020807	0.03814543288062264
262	8.700000000000001	3.200190385412522	1.150365946786247	-0.05603843897891511	3.156968636697322	1.326522031576025	-0.06014894140504687	3.120246114990458	1.466586950140596	-0.06414995568121874	3.131458252722825	1.686619700898199	-0.05505207788835641	3.128469468634167	1.649128155956537	-0.02228929988253965	3.085453498069807	1.608226255790014	0.1105299793359206	3.082428175595948	1.337488890573897	0.1838241712594565	2.909676342390884	1.478166424323002	0.2691210218385217	2.899299557838569	1.541320563919931	0.3323190891639877	2.915369139745272	1.593202307279433	0.3178195021336845	2.918716756962116	1.598345746000538	0.2845433444727168	3.132831010475016	1.651283455280463	-0.09057375170402651	3.121900235604631	1.637927589384623	-0.2231241292199591	3.06011114870327	1.360984654225024	-0.2284371373344308	2.985725087184596	1.40012510826088	-0.007000394646764975	3.027327344318618	1.459824903072095	0.06542914317741927
263	8.733333	3.19199913797581	1.15256392259801	-0.04874151328138605	3.149742319055952	1.328794097882269	-0.0529472921151494	3.112291959966737	1.468698440506869	-0.05723734268030026	3.1232292806492	1.688660973624175	-0.04809677059881899	3.120251687200627	1.651117498861989	-0.0153529958574749	3.076149535751178	1.610605583953185	0.1170011617968174	3.073760307602471	1.340787092870102	0.1942884234345938	2.902802803414552	1.481741477185099	0.2794616983646201	2.899352952054536	1.54723369198033	0.336374252330949	2.910540198567503	1.599582054992835	0.3315155239933096	2.913426493313272	1.60330178660663	0.2991350022582043	3.124680408517304	1.653399356767193	-0.08363005788024402	3.11328344299779	1.640396008569892	-0.2158658124015897	3.049692032053192	1.363791377642165	-0.2213308063417886	2.979099266380338	1.404780810831246	0.002239392819752394	3.016323825849228	1.462602295663786	0.07129034148683477
264	8.766667	3.184859899850698	1.154173578752052	-0.04650385048701283	3.143260741782171	1.330451295495847	-0.0504443787266684	3.105063155944806	1.470181381359704	-0.0551700428682488	3.115545073973314	1.690013458246836	-0.04382908211930212	3.112554144577037	1.652434049109864	-0.01140527510541846	3.068108618862817	1.612025792048589	0.1209696430927952	3.066338001581949	1.343123595544214	0.2013702301985107	2.898156157677507	1.484225156770647	0.2841995406866147	2.889660543814562	1.551150913614871	0.3405590541520173	2.902344229610474	1.604204225592403	0.3342854216750377	2.911546816203427	1.606395601489292	0.3143985166574561	3.117217792351648	1.654835502801578	-0.0797482055015229	3.106799562727106	1.642103331329627	-0.2123475938324762	3.045796112246623	1.365751990965259	-0.2176739900220117	2.976571257562442	1.407578989968537	0.005098684309849246	3.016284997602734	1.462197359307994	0.07651719320848985
265	8.800000000000001	3.178438885107142	1.155260959053883	-0.04370861438842109	3.137443563617112	1.331546766819716	-0.04677378138354235	3.09915938465292	1.471114719508985	-0.05056398742585032	3.108029077616866	1.69073079034203	-0.03766722387193861	3.105200754755614	1.653165388114046	-0.005621053560946446	3.06076764669479	1.612663773205835	0.1263151074786547	3.060589933110041	1.344666932945819	0.2065847817035358	2.893236904854101	1.485072156786546	0.2909741062359031	2.886902551215608	1.552955684307915	0.3478025931083953	2.903659838974385	1.606723004521236	0.3398733379126336	2.915275579182329	1.607132856592087	0.3195049556321893	3.110060157791881	1.655621974501932	-0.07370948080845445	3.100219442178006	1.643043258435635	-0.206074290950808	3.040441690642759	1.366907730412312	-0.2156083857777743	2.966007525244097	1.408145487873897	0.006267599761506505	3.010122576379674	1.459825632928754	0.07513717935161968
266	8.833333	3.172225306588795	1.155883870427507	-0.03798855088068045	3.132619313857602	1.332153363325995	-0.04110576630751271	3.094478103716126	1.471595684163407	-0.04520299021307543	3.100875886502867	1.690923097540043	-0.03400259983295319	3.098317914404569	1.653441838583505	-0.001761246418659186	3.053733968267296	1.612731552026446	0.1303879746291143	3.056807863009225	1.345606873726141	0.2135770906275182	2.88781803440801	1.484165848912934	0.299117479108113	2.884953094063123	1.552688663692115	0.353660107660587	2.900153015528826	1.60688382662954	0.3436099081862283	2.898842509491311	1.605800016480952	0.3163972415168304	3.103392654002421	1.655844620778613	-0.06968729616332985	3.094167180174423	1.64327751898756	-0.2018023413650438	3.034847083788498	1.367345241921339	-0.2109944998795324	2.950577616200498	1.406940379743462	0.00669618531053541	2.996722687010306	1.456648133673914	0.072252694019383
267	8.866667	3.166017076876925	1.156131277402491	-0.03269839092683973	3.128034363222401	1.33238297383277	-0.03491938580032174	3.090424892325742	1.471772802226652	-0.03872959949241281	3.09446459651607	1.690781919786364	-0.02922598667900594	3.09204328596021	1.653449101609057	0.003183030772071068	3.046741328993401	1.612458717062313	0.1339019071264224	3.052703132804835	1.34608733806978	0.217318174130883	2.883097051133218	1.48208976233868	0.3028137767941773	2.880644144766006	1.550682746381465	0.3587366984835286	2.89570674884354	1.604741974592367	0.3459279509769936	2.871557280146274	1.603320999422362	0.3092297516563297	3.09764838794776	1.655684373851198	-0.06448737121243191	3.089939758533666	1.642976187872934	-0.1962801178868617	3.030461797751935	1.367243050675451	-0.2152514346783806	2.931172579507003	1.404619939556856	-0.003075606511619627	2.973605909431292	1.452988648796237	0.067093115082965
268	8.9	3.160230590007997	1.156069410200071	-0.02860271577600774	3.123197774286013	1.332315352692974	-0.03025920439787082	3.086510509683119	1.471743486512416	-0.03337963018518779	3.088357948988555	1.690444400906747	-0.02473628353983665	3.086116103764777	1.653306991057934	0.007816395462763628	3.040134613198812	1.612035000265397	0.1381236259892226	3.047227596911798	1.346262728722408	0.2198668306141948	2.877975072882268	1.479250197100534	0.3081130314341604	2.877759265717423	1.547389867603661	0.3669084974412166	2.89547550986607	1.60081339523072	0.3519168710218149	2.890557848257536	1.600121022602389	0.3149102377432711	3.092120683354861	1.655280380629297	-0.05984712554517424	3.085636885142285	1.642379604052333	-0.1915838810294594	3.024609612668153	1.366875481982227	-0.2177895250123656	2.927945274848736	1.40195029851853	-0.004815562221857556	2.972177289336363	1.44942744546831	0.06693552053945719
269	8.933333000000001	3.154249408703048	1.155722665283371	-0.02311068014543927	3.118875859868289	1.331989465233186	-0.02378576273912411	3.083894843524802	1.471544084156126	-0.02609130550012859	3.082683256916457	1.689973447099792	-0.01885660621839098	3.080722304237385	1.653061043985946	0.01388126382978256	3.034188188368026	1.61159096847859	0.1435062326335788	3.040704653308651	1.346270841505806	0.2266254343605177	2.868940985885167	1.475966712065602	0.3153523045028386	2.86935393400939	1.543598720666391	0.3741311226257337	2.887659004887976	1.596544396503426	0.36158043531668	2.888260241147873	1.59731045648556	0.3247239485771012	3.087141109867412	1.654702614508335	-0.05367545913688998	3.081798047061755	1.641691754018096	-0.1852878910070391	3.02228561659061	1.366446497715157	-0.216098341796924	2.924278194689425	1.399668122268347	-0.003655129672691519	2.966693695172975	1.446639278839152	0.0717440485137199
270	8.966667000000001	3.148227517380065	1.155125282749039	-0.01687835072532351	3.114620139652507	1.331437375419349	-0.01766686147121968	3.081832651337966	1.471180113943704	-0.0195919288249856	3.077450626338613	1.689401352294743	-0.01396441412098486	3.075805791451742	1.652724863536103	0.01889395638051629	3.028884270598004	1.61125128808948	0.1481857318517534	3.034093832523247	1.34620235860037	0.2322977208057399	2.857453207078597	1.472744989235072	0.3220275776245513	2.860994209464303	1.540139583850908	0.3788535444615247	2.878258683562513	1.593146974157152	0.3666967087032454	2.849540105514943	1.595378430199508	0.329891195073372	3.082579208887113	1.653991063754371	-0.04836248883703193	3.077993735842813	1.641027236049048	-0.1794780892476929	3.023012436804968	1.366031217767795	-0.2123250013588042	2.919977008065223	1.398120611721269	-0.002692608138132067	2.955685607140803	1.44470475074118	0.07598438888579487
271	9	3.142793653323492	1.154286111364597	-0.01415859753147508	3.11021245863032	1.330667161449793	-0.01502871163853748	3.079163899246252	1.47062289528461	-0.01689983077548858	3.072654096107248	1.688728662846155	-0.01278692170679357	3.071254335101385	1.652279396501117	0.02029349661751175	3.023979028732907	1.611059167613523	0.1496468296690863	3.02879710400906	1.346053874730699	0.2332744060124079	2.852219323509318	1.470188112007265	0.3234947769320756	2.855000747520588	1.537617250996622	0.3805992972017366	2.871825009307485	1.591880256777631	0.3701120338224136	2.830686528227032	1.594101431349105	0.3363863038898404	3.078242352739324	1.653154056427989	-0.04689298169388183	3.07454696604196	1.640390511272117	-0.1781707040432028	3.020235539667412	1.3655416743104	-0.2092869817041097	2.914266486459276	1.397309769928402	-0.0009822765545732094	2.948029918042233	1.442977607708549	0.07857747397467425
272	9.033333000000001	3.137559284703133	1.153271057731113	-0.01132434765101383	3.105736646614435	1.329733551758862	-0.01368320144797871	3.076091611846714	1.469887336314688	-0.01636941171149358	3.068667491576968	1.68796743413468	-0.01322260445627042	3.067382688388731	1.65172229999398	0.02010327136912636	3.019688447795898	1.611042303608062	0.1490565027671473	3.024859336652961	1.345880470697445	0.2320146421522026	2.850369498238393	1.468429907161277	0.3249305787509467	2.850921018413659	1.536189019717746	0.3834519561739669	2.868608423311207	1.591427417815184	0.3685418498631063	2.821602731195055	1.593085142503588	0.3343226367854097	3.074552675882326	1.652217852654675	-0.04725778988938493	3.071885785931634	1.639735550755669	-0.1788603787467934	3.016024996070467	1.3648430991421	-0.2015086170000233	2.909703749071472	1.396822105140761	0.007058944428337509	2.943631064139134	1.440705167348265	0.08741742765401905
273	9.066667000000001	3.13259545558805	1.152221477240665	-0.009092824228219446	3.101615783993	1.328747671837916	-0.01234981569274129	3.073335343363753	1.469039507391999	-0.01572166483868355	3.064469693557166	1.687134136490078	-0.0124208155917796	3.063588531607469	1.651060602512214	0.0209303343861552	3.016081535879184	1.611256930528723	0.1494678449857111	3.021724554113739	1.345835641427327	0.2314365202729681	2.845613619731669	1.467477620310158	0.3251959824646026	2.844328406218628	1.535803397795865	0.3860042295042213	2.86183422436875	1.590627038514355	0.371369566227065	2.822275431361015	1.592300783298055	0.3367769469915254	3.070480694607496	1.651225128554492	-0.0465288650034868	3.06829500232492	1.639024875766707	-0.1784822989318569	3.010303929275294	1.363865693241227	-0.1905239105414419	2.914568907059813	1.396029609166541	0.0224799051407354	2.955620059841284	1.437694361425524	0.107437052381836
274	9.1	3.129168238016923	1.151342201470197	-0.0005195237226835272	3.09810512054431	1.327880834713858	-0.007196729760705784	3.070306952208935	1.46821340170837	-0.01293017038111159	3.059519239614301	1.686305084370739	-0.01173066122495522	3.059471905434763	1.650361148407236	0.02195799101233617	3.013353167503257	1.61171128045399	0.1519258512359865	3.01987170783694	1.346044793974401	0.2328100539310504	2.844488436326966	1.467306775462743	0.3265233578380027	2.843894311354284	1.536536893152862	0.3861180880897481	2.859529256676093	1.590082735647431	0.3708050285171807	2.810898900450803	1.591786695914235	0.3444439678536709	3.06527777131398	1.650279944418529	-0.04550726625473767	3.062413518732642	1.638249641405815	-0.1773038481705824	3.008606761504387	1.362639052023798	-0.1890998908096984	2.91402269587604	1.394606618852282	0.02468286682019019	2.954937569576746	1.435029013215837	0.1089067218474338
275	9.133333	3.128032242977616	1.150739486320675	0.007517840676149924	3.095394197055002	1.327236137553303	-0.001355954036077048	3.066571987793806	1.467510821898854	-0.008808235811542227	3.054267790936976	1.68555046974666	-0.01146973982827822	3.05515525174301	1.649662695532764	0.02296307621032044	3.011119912964997	1.612212437684857	0.1555178194923192	3.018732598833248	1.346376894211609	0.2364252874339119	2.844213696561355	1.467432143738396	0.3317219364937341	2.845814280630927	1.537517226972076	0.3883716876097227	2.860834037586461	1.589783534364467	0.3738603492524341	2.806226037300978	1.591247576620129	0.3524185602446043	3.059492753103444	1.649490945261142	-0.04480347373830059	3.05292232024182	1.637468107920123	-0.1766782833860614	3.003457549570423	1.361402883096634	-0.1899766328377882	2.913796537892931	1.393057983626973	0.02660170004823741	2.954796191000386	1.433202427663438	0.1103440518520045
276	9.166667	3.125296904712645	1.150417220876651	0.01309978693565295	3.091712802123151	1.326831956737508	0.001526901350511412	3.061484553471541	1.466978480660874	-0.007915670464543959	3.048621128202273	1.684888838485251	-0.01100042884853987	3.050188108307097	1.64894643600306	0.02350128713884416	3.008486989511906	1.612378494818982	0.1578670057581767	3.016364526353239	1.346477634045261	0.2413178468142246	2.839839224683233	1.467353062809368	0.3367798449274263	2.842216380616224	1.537610203907779	0.3927751988579286	2.857035843685709	1.588925535631902	0.3797892379563361	2.805764668223793	1.590027966263312	0.3563156637188973	3.053263292243808	1.648919764876859	-0.04429828910897229	3.043938768401796	1.636809479199294	-0.1759275174486136	3.003558356236299	1.360617166317664	-0.1843907849596053	2.913772022061592	1.392513293348526	0.03144420930328223	2.953191970018286	1.432829991566688	0.1173926359496394
277	9.200000000000001	3.117257840193467	1.150314024105937	0.0123600663330924	3.084868132111969	1.326635198255988	0.00126442250370859	3.05418811922941	1.466641292291478	-0.008046052080918974	3.04342704905781	1.684348568835399	-0.007716851533430864	3.044986172316549	1.648237229474847	0.02619291038428639	3.005311376415481	1.611928153909342	0.1605874957975514	3.011668292254878	1.346012428628109	0.2427253116288333	2.835222052477887	1.466965342995748	0.3369694522797094	2.834187865972674	1.536405415126825	0.3945047312687763	2.847279316056638	1.587065435696094	0.3805282301974744	2.799320854148067	1.588109218562115	0.3529790674754494	3.047432441678148	1.648596254617074	-0.04154338413567673	3.037837551343316	1.636380422522266	-0.1730878223870296	2.996551752449838	1.360639214444576	-0.1862369182129282	2.906815630681909	1.393780985494973	0.02921837610626604	2.945439138750867	1.434627010404442	0.1153596053430564
278	9.233333	3.10447536817541	1.150305772165307	0.006301507567955853	3.075416482437214	1.326529364824349	-0.00195009969273383	3.045920123241185	1.466423501794312	-0.009229109771577676	3.039347283714578	1.683860402859334	-0.004217115229405571	3.04030751244206	1.647507882708861	0.02876728017297524	3.001992354314544	1.610817566457568	0.1615651722777498	3.004937954417997	1.344928452261759	0.2384306336140918	2.833126923567074	1.466294342016615	0.3379245824469234	2.829756778726949	1.534080760403948	0.3965028193254795	2.842621758502323	1.584855048208484	0.3861217898682293	2.7993195500752	1.585996308213179	0.354790244872671	3.042641745029429	1.648411878759922	-0.0386566261172236	3.0336562908055	1.636189284610054	-0.1693718215809563	2.978697239054051	1.361470426582735	-0.1870944403950994	2.890401193413591	1.396364097866205	0.02793277048760486	2.933216661564434	1.437930611203378	0.106350805101799
279	9.266667	3.091594103854176	1.150207400519453	0.006944692894322042	3.065489989081902	1.326327009207633	-0.002088482324377177	3.037514178466196	1.466146191623196	-0.01008793544297329	3.03606166682434	1.683289755249127	-0.0009150211279672273	3.036157567925552	1.64668325898825	0.0312349270235138	2.998565471946607	1.609239571059334	0.1636985867875431	2.998192522445165	1.343426181717512	0.2392095299429141	2.828962371910521	1.465496014069392	0.3426576889050703	2.825193929233508	1.531288633555653	0.3994260975316657	2.837080368709068	1.583120944029973	0.3892247494025738	2.798092548099712	1.584378344493579	0.3576433609889021	3.03859313467993	1.648165909236529	-0.03590195955376883	3.029653469658342	1.636135967798605	-0.1661834050963429	2.968902536836716	1.362684786291026	-0.1839054543375308	2.875336045032904	1.398861825080265	0.02695023017896176	2.919005827214734	1.440942596537947	0.100271203017688
280	9.300000000000001	3.082487635758749	1.149889011963292	0.008803422309463096	3.057289611078666	1.325901552760995	-0.0001514913448192946	3.030459534094894	1.465680309137265	-0.008002451336269823	3.032473935512431	1.682561411785121	0.003908667480351836	3.031868492091357	1.64574412098279	0.03558488934737071	2.994580220226135	1.607377346555707	0.1679950700669051	2.993949234625594	1.34166071059695	0.2421250490670937	2.827047619809106	1.464454405870536	0.3465827393717876	2.821621642390202	1.528172204262187	0.4052028954671291	2.834125825444653	1.581207149652776	0.3952910320461397	2.792279954885491	1.58296555693258	0.3644596793545702	3.034586063946954	1.647717826200914	-0.03152150544681492	3.025769610023805	1.636038282809702	-0.1620401553036819	2.96230046776721	1.363685823159525	-0.1888404600730902	2.85750920834586	1.39995703767576	0.01813021478946142	2.887584466066583	1.442313339061069	0.1049644247826412
281	9.333333	3.078213666503029	1.149404167025644	0.006667041505466702	3.051725708618648	1.325298349092043	0.0002589275981562854	3.02489189414377	1.465047126221216	-0.005813535249428824	3.027119497241265	1.681718315159044	0.005975720497988874	3.026316484707716	1.644772829453251	0.03776752568588418	2.989509322420084	1.605499823167611	0.1701289157904877	2.99229593876115	1.339929483073393	0.2437958556157342	2.826299099283893	1.463187994843954	0.3470894221044966	2.820128077554581	1.525254687309484	0.4081653598025407	2.834510654493669	1.579454425833804	0.3979626266763658	2.791675574050071	1.581528606176047	0.3664464098411063	3.029366338912977	1.647069457351842	-0.02952998541830256	3.021065721515552	1.635765103225554	-0.1605234590310515	2.953492630945775	1.364085851033043	-0.1918410959281699	2.850709646708216	1.399230318348881	0.01698216677932755	2.881572222002227	1.442534056380923	0.1054854791872749
282	9.366667	3.076159131276883	1.148872638719313	0.0113927319376915	3.048000984765925	1.324634737500904	0.004617394743406228	3.02054245224938	1.464351588552159	-0.001823708726455128	3.019309909333892	1.680874656554412	0.008557363706327139	3.01899090988321	1.643889161593138	0.04046661424716561	2.983512776575231	1.603888334357292	0.1727188544980853	2.991196459508694	1.338528638863442	0.2476745882035076	2.825708838758899	1.461926986842014	0.3489158204345691	2.819262106589586	1.523352286776509	0.412426476043271	2.839042810566055	1.57846678951377	0.4018298330890928	2.794548786240355	1.58043938410527	0.3686802068222705	3.022165223710379	1.646326228004697	-0.02657083495775668	3.014982254522609	1.635290562462958	-0.1574332946370736	2.946362156833196	1.363771516826461	-0.1866036897908647	2.842340573975502	1.397315287180013	0.02143302596653504	2.876460406360707	1.442484794404038	0.1018638524810497
283	9.4	3.072579380786093	1.148294642139578	0.01635108700918964	3.043708511023478	1.323929932701076	0.008697687075143781	3.016266238768346	1.463627092144856	0.001670982453508938	3.01007709657558	1.680091685868971	0.01064750221009396	3.010651903121006	1.643127514684181	0.04273828044402157	2.977178836844601	1.602647465155588	0.1753194285801092	2.989018233547068	1.337474864007365	0.2521623323603372	2.823270051672088	1.460503755144354	0.3546162807809862	2.812735412467973	1.522510702342736	0.4173879642436659	2.837448978622003	1.577360401930747	0.4060350095402266	2.789100630797322	1.579377936951906	0.3731120732295876	3.01361150819256	1.645560924406773	-0.02418587572005268	3.005195386873517	1.634630917734581	-0.154654364184612	2.938041002103676	1.362737271110829	-0.1815018003100704	2.839171847156856	1.394893152361802	0.02811199713524429	2.869966134498007	1.441868363405292	0.1085740952473496
284	9.433333000000001	3.067136749908424	1.147652525422912	0.01882609301887069	3.037698207774496	1.323172199969838	0.01253222182371046	3.010559185965711	1.462862786879663	0.006861255823690934	3.000497718689223	1.679380507644345	0.01360586163039221	3.002035420850642	1.642460759917192	0.04612612441807885	2.970932166077754	1.60179687355872	0.1789876313745576	2.986448652888849	1.33668826932351	0.2560421040713137	2.821612206878355	1.458663024248832	0.3628643540637362	2.814170605095145	1.522289128772279	0.4217706099181144	2.844780856868463	1.575303137374869	0.4077109405316364	2.785568718207882	1.577795754244789	0.3845530854515684	3.00430771155858	1.644807430856815	-0.02096084098205529	2.993295745766569	1.633867381563369	-0.1511137124280005	2.929465728593839	1.36118581066948	-0.1779400216764124	2.832174004306939	1.392259941018727	0.03233237506667578	2.854345037873563	1.440550501341227	0.1152324079309648
285	9.466667000000001	3.061058663661982	1.146954798500373	0.02101498087843252	3.030212616807904	1.322352575710419	0.0154245389016838	3.002615752725543	1.462028235865464	0.01042485262391825	2.991161495683184	1.678700460388102	0.01755264502286815	2.993418753795883	1.641814320446121	0.05007788663489451	2.964945999097075	1.601328804147238	0.1836812675717948	2.98343144312304	1.336131344272872	0.2589404962266748	2.818644455044374	1.456557414119779	0.3694745167768085	2.81596641947007	1.522269757728482	0.4255169760273241	2.846141774710163	1.572832576968845	0.4130947723504524	2.785600784032791	1.575816627423342	0.3946215559835144	2.99476009806708	1.644055678334605	-0.01716981670485764	2.982367703789279	1.633094223361859	-0.1474088380653786	2.921686985659999	1.359437576196934	-0.1766053439669109	2.825457369643719	1.389596227512	0.03514682081298689	2.848545183385599	1.438894559952652	0.1143287640023158
286	9.5	3.054585364961224	1.146245563324615	0.02709048027042853	3.021444997358371	1.321501498126177	0.01994941112009449	2.992612780926402	1.461145458737168	0.0140563031849871	2.981604939513987	1.678049658800884	0.02177149359785221	2.984489564626417	1.641178092021673	0.05423331104258066	2.959264371692342	1.601188815279149	0.1890264603676437	2.980007645400104	1.335782561481833	0.264776613430059	2.816490329459975	1.454449849687874	0.3788267269367379	2.814545077180317	1.52199737929557	0.4294666922565762	2.836406664696963	1.570968185947167	0.4182420320132397	2.783876203807774	1.573767381104792	0.4049682278315185	2.984427796167922	1.643317812828728	-0.01312111703308765	2.968521901168217	1.632353956387401	-0.1434472053791372	2.914130701499122	1.357717146648599	-0.1703542483091141	2.822489605312601	1.387238550508371	0.0437190862097273	2.853523672631084	1.437056212886032	0.1205862869373851
287	9.533333000000001	3.047526795660316	1.145570372415579	0.02838953556434879	3.01191182320366	1.320663880177625	0.0217954713008804	2.981526858341387	1.46027008850059	0.01613435639985423	2.972414389937598	1.677456089873475	0.02401301167246453	2.975676489101348	1.640588395954612	0.05648435095470899	2.953801143903485	1.601301027673309	0.1928699038284141	2.975397389047177	1.335612029373092	0.2687976034160311	2.814985407861081	1.452596822101897	0.3873979827935984	2.815835405913378	1.520952846201201	0.432650814661233	2.834029382529314	1.570627717226612	0.4233185067803074	2.776813677751365	1.572102874535771	0.4083134629099169	2.974212382540423	1.642623489103156	-0.01100750945556169	2.954644222897364	1.631621052846375	-0.1411271959007082	2.904602743139002	1.356155961574867	-0.1654790554433662	2.812918612907203	1.385581184589882	0.04922741654501925	2.843371451369057	1.435356846204516	0.1269703500388416
288	9.566667000000001	3.039737878045321	1.144927820981029	0.03167547994910231	3.00166019758687	1.319848934460411	0.0240548180524012	2.969940524298746	1.459436598169088	0.0176978326462528	2.963838560596581	1.676932705567605	0.02720856021916627	2.967079066342729	1.640072566138062	0.05935224999172043	2.947879049365744	1.601545734399605	0.195940215681712	2.9693240380171	1.335585753628452	0.2701395529774714	2.811661098806771	1.451159439838714	0.3934678210471978	2.810060751263524	1.518994894271854	0.437962109489388	2.836452609710069	1.571641277220125	0.4258531398317953	2.775953250471408	1.570831454367281	0.4087386162899498	2.964737978640786	1.641981384501204	-0.008020525807714623	2.944215573455061	1.630873653747103	-0.1377842449732486	2.892054718933321	1.354833302760282	-0.159097306051232	2.804795647503771	1.384688626485745	0.05671426383995606	2.831737018780544	1.433804098769124	0.1341528985165264
289	9.6	3.031647768881263	1.144264987366038	0.03826330843657812	2.9914167779528	1.319032385669811	0.03083196040371059	2.958781104879952	1.458658038691044	0.02475690692169819	2.955361411132275	1.676488116947399	0.0325291168337635	2.958504909389363	1.639656942940931	0.06492164082348305	2.941186282520728	1.601834457082149	0.2023155855709313	2.963668359803823	1.335710641025467	0.2743731157658094	2.806292559185011	1.450268366731111	0.4008587586855808	2.794302271821886	1.516771182486952	0.4457277347173905	2.831046825320589	1.573514705647611	0.4301975875839928	2.771083199269272	1.569743715757986	0.4126864553317076	2.955523730601757	1.641388378428105	-0.002405875118149763	2.935284240390598	1.630087620661497	-0.1322347891089981	2.880913394288807	1.353678267770211	-0.1529159155298846	2.792913857591862	1.384225936925277	0.06261154295586858	2.815955967895528	1.431720554838013	0.1420969935564813
290	9.633333	3.022921623512579	1.143540928238384	0.04489623032683764	2.981329674562468	1.318182731252994	0.03831237882998065	2.948330925462187	1.457922252738863	0.03300706084371394	2.945855667865048	1.676091332188833	0.03911254449985326	2.949139095332515	1.639312220382109	0.07180415175768984	2.933008075435832	1.602011406115919	0.2096037423116348	2.95948243267729	1.335917695541585	0.2804233740915919	2.798954003545134	1.449982354464268	0.4050542437315141	2.785504966544999	1.51507288044259	0.4511634394061074	2.826183401248668	1.574675628947851	0.4400524286320526	2.773546299006984	1.568697583901195	0.4170313785953338	2.945532769573108	1.640821006077605	0.004382831121957956	2.923544435482139	1.629213141076757	-0.1252247205555536	2.867845602531514	1.352522228466229	-0.1452951863248402	2.782923119846422	1.383779309250373	0.07200470260621282	2.809381808577713	1.428836505799682	0.1561885445141236
291	9.666667	3.012744976416009	1.142766693048083	0.04881269303618373	2.970571256611199	1.317278405175869	0.04281381963457808	2.937718444985371	1.45719149763918	0.03799752933219592	2.934564987707772	1.675663867338164	0.04358232520821913	2.938190755543745	1.638958485387075	0.0764707060578647	2.923018803491573	1.601989031751769	0.2143777199048982	2.956084334024836	1.336156181763886	0.2893122590572942	2.793057287096393	1.450236522062472	0.4076627134146998	2.784338833683534	1.514053031193615	0.4556677612513762	2.822754875879141	1.574946033206895	0.4513240175538504	2.804536318008186	1.567876705411807	0.4196324303677975	2.934110405056108	1.640216460806395	0.008832949569148849	2.911478962145692	1.628169744128562	-0.1209976020480125	2.855170765410683	1.351177765111438	-0.1375646291272818	2.773976992139139	1.382926585366136	0.08178901426484145	2.804175753539594	1.425736256995759	0.1678851053203618
292	9.700000000000001	3.001455990017235	1.142033287269687	0.05343379022035757	2.958405460540732	1.316347856864251	0.04793528176146774	2.926120231877406	1.456455932995038	0.04362858122144234	2.921446125976388	1.675155324071373	0.04897531703769842	2.925587625325268	1.638550473802692	0.08200755897828933	2.911724372087849	1.601782771502481	0.2209508093421392	2.949858469717765	1.336366956822478	0.2968731519908329	2.784466185418176	1.450906543128362	0.4101847585538209	2.781168788859504	1.513339402448408	0.4632803341670915	2.818144109020408	1.574210545475934	0.4632945919110896	2.80875355978158	1.56825815249138	0.428511893289131	2.920962316582706	1.639531977602194	0.01413023635780171	2.898740129202401	1.626893536084863	-0.1162331365221857	2.839584235801036	1.349521061711897	-0.1311061335221802	2.761500831684596	1.381626697378747	0.09079100574084865	2.796188710067139	1.423269882477093	0.1782829778321209
293	9.733333	2.989478226043029	1.14150588145048	0.06129555989691267	2.94518182520964	1.315497268870965	0.05609595702947569	2.913989504007136	1.455776304327638	0.0521108801657472	2.907180669837912	1.674594229709892	0.05745014911973373	2.911836853368497	1.638126649147533	0.09038269190975644	2.899476945743358	1.601425946526629	0.2293395192323419	2.938191055367673	1.336572239564422	0.3041973102918713	2.773532665887527	1.452055285339053	0.4189023675986844	2.760297493391401	1.512806705274059	0.4781136892506594	2.800392548968011	1.573043739463633	0.4778277930087892	2.784272843664812	1.570410302850056	0.4432369845237588	2.906835125290843	1.638795532689476	0.02271843390075972	2.886774654189311	1.625402193408493	-0.10772241509894	2.830691529424966	1.347617171497124	-0.1196462904433425	2.751070574489078	1.380190895429853	0.1005991603168202	2.782699175927736	1.422083897993813	0.1877503734921151
294	9.766667	2.977110734480903	1.141306129725537	0.07106371912478943	2.930854219218076	1.31482552543118	0.064705499840366	2.900687244967793	1.455219489599037	0.06017382195345605	2.893385587322445	1.674054965969389	0.06398810711739365	2.898148056533407	1.637763575343076	0.09722199098449957	2.886649968314882	1.60098252241041	0.2359021883207707	2.921393444729769	1.336836665681093	0.3133409529495002	2.756882833883501	1.453942026672053	0.4321789266977883	2.73291361706691	1.51285254278175	0.4934205781296774	2.771507396355107	1.572684934084789	0.4896331837161026	2.736484687722454	1.573866579252681	0.4493469025320371	2.893121226461862	1.638074116112781	0.02947524085219674	2.875784791734146	1.623754047608521	-0.1012872450698054	2.822131901844576	1.345597521749278	-0.1098758998199129	2.742334459190339	1.378984574518189	0.1100336032337626	2.772667031060188	1.422153515312018	0.1943767068497001
295	9.800000000000001	2.963753485521075	1.141522754796046	0.0796991888148591	2.915442133231814	1.314428846289628	0.07332863262307981	2.885889547365532	1.454862447051288	0.06871936341748008	2.88031038027509	1.673619687521015	0.06988107612226248	2.884839227403739	1.637536687303863	0.1035414108716808	2.8733024755104	1.600533938042599	0.2423145914672649	2.903246253270945	1.337216190869434	0.3270866787853332	2.73519745985925	1.456602738425212	0.4412502284545949	2.711372722314507	1.513565728954405	0.5029674866875248	2.750653303247053	1.573332170842333	0.5029944060726215	2.717477936157292	1.577610035453292	0.457536328656535	2.879752969510882	1.637453484530303	0.03579594988575749	2.861642003407831	1.62204950861426	-0.09483968368261708	2.809770801320799	1.343640482738939	-0.1009406066405384	2.72921817284294	1.378181581303315	0.1190369970419647	2.758156278108596	1.422928664590615	0.2053855700976802
296	9.833333	2.950099637391505	1.142229181999866	0.08641009934760199	2.899524186318561	1.31441136537971	0.08017448796665855	2.870287946245788	1.454815550962959	0.07553404101843289	2.867038881211923	1.673416950352256	0.07448476358709255	2.871234945978074	1.637561323375977	0.1084036678693957	2.858829486192814	1.600109712673985	0.2476924587454163	2.886065200131374	1.337577263106612	0.3408605344103078	2.717075644311394	1.45960548075687	0.4452232954405765	2.698613541468955	1.514304960673442	0.5091874881935787	2.735540086863616	1.574105878473186	0.5171328470745163	2.714623094718534	1.580438626265349	0.4648060059339459	2.866043965562722	1.637069733248891	0.0408312715816307	2.846306538743288	1.620403816022843	-0.08912620647218665	2.792273561572603	1.341908538743463	-0.09048172780195346	2.718032985253348	1.377276028416833	0.1307033167605161	2.746718528017308	1.423785536224892	0.2155976226599928
297	9.866667	2.9363608552304	1.143423400018856	0.0981882613626517	2.884149887691036	1.31484718243726	0.09036652129021773	2.855050809345559	1.455191670505471	0.0849364703380162	2.852873799154251	1.673621441333651	0.08312843522532454	2.856707398919006	1.638000239034993	0.1170987745316561	2.842253891144355	1.599761963893364	0.2554627689800327	2.868605140308926	1.337710212188567	0.3516753265291865	2.699570799083471	1.462437009781513	0.4500726257010167	2.672839187962272	1.514566150625862	0.5174599283066942	2.707458397585436	1.574275580691027	0.5178428846498665	2.672174361628977	1.581958272151692	0.4753707400656927	2.851882751037573	1.637089966323418	0.04971401959147771	2.832558912225504	1.618943120526574	-0.0798537205742602	2.785645517472418	1.340508017768612	-0.08397814105508063	2.704340041671046	1.375943421835894	0.1338246273154774	2.729709810453782	1.424263247443737	0.2159760701027353
298	9.9	2.92270326266592	1.145001506681932	0.1128991883047447	2.869505163559791	1.315711874066876	0.1047285735349696	2.840634748649671	1.456011969520674	0.09862313686733819	2.838422795039607	1.674332859386632	0.09605013449318239	2.841877529602212	1.638949158670407	0.1300686366922811	2.824474276256837	1.599620654084716	0.2674534986198329	2.849433088454951	1.337569806354127	0.35663637223393	2.680515361272442	1.465153354546368	0.454856685153784	2.658331582189629	1.514822150008225	0.5266331603721017	2.691157459151259	1.574056606878866	0.5240786474687045	2.641902705750886	1.582940685225213	0.4964577081390901	2.837777652720091	1.637592203288088	0.0628611923231949	2.82021682825361	1.617720987550221	-0.06665755613486057	2.776373317211021	1.339444787711163	-0.07730564317821885	2.691434911265597	1.374352667031155	0.1382597720712571	2.7164518411561	1.424341208941626	0.2164008845644985
299	9.933333000000001	2.91016512874977	1.146729342393814	0.1300155011611255	2.855817747146382	1.316824881054916	0.1192709943336429	2.827471696816564	1.457116253049379	0.1119249981337984	2.825013353596148	1.675441694811271	0.1077280788940324	2.82785179702914	1.640298622221866	0.1419596953004466	2.806758748940989	1.599722072104178	0.2781279322311536	2.830235851815158	1.337300933815934	0.3607910123310008	2.665831387618168	1.467953123458456	0.4616434710291661	2.637181854529599	1.515543242932482	0.5321220826163502	2.673685712681719	1.574152556700035	0.5278936776950277	2.622429330482049	1.584533578373942	0.5015174817478478	2.825045950178497	1.638450114177741	0.07492163638094335	2.810456894196681	1.616707164505939	-0.0541134535340945	2.764192821856037	1.338590765958718	-0.06573166043257191	2.674826934384511	1.37242662843978	0.1474878168244569	2.699918823525203	1.423864554555202	0.2257171292517887
300	9.966667000000001	2.90071597099524	1.148255445757864	0.1393802831378455	2.843511395416595	1.317863955930652	0.1274600090949768	2.815038974948779	1.458160498441671	0.1200653714003843	2.813224796661607	1.676609901917171	0.1146768173424472	2.815242040299959	1.641710221225848	0.1492079703713229	2.790003094545074	1.600057329959746	0.2835773134559275	2.81230922792877	1.337095898551363	0.3628508298429571	2.651435938846696	1.470764412138806	0.4645882071880644	2.617385477558616	1.516944932558336	0.5355325029519709	2.65962279239248	1.574697108862621	0.5365330958819314	2.608272084797003	1.587085895604217	0.5015306990088989	2.813871561560773	1.639324394366891	0.08199440056801341	2.799112882706889	1.615844898058316	-0.04654171705820846	2.753577921666966	1.33779113562577	-0.05581648028033782	2.663980895198222	1.370283784354355	0.157860048218119	2.688081332634748	1.423516583509293	0.2394529138313938
301	10	2.893070831702812	1.149236946495899	0.1489457707748872	2.832673402280696	1.318509775841077	0.1359149517166515	2.803272451209317	1.458774594564871	0.1286146528787969	2.802756282767404	1.677406475715072	0.1216639732679664	2.803895764602346	1.642756572525244	0.156681941718685	2.774874269463093	1.60069427564187	0.2888174220307033	2.796950085874195	1.337213824386016	0.3723722552640325	2.635145860013762	1.473362692338304	0.4689577812649795	2.599406850029468	1.519246430804882	0.5427480314401349	2.648575811437373	1.57598217970292	0.5398436180404287	2.599095457043605	1.590248319592023	0.5077202938810516	2.803923018022369	1.639802444683429	0.08905160617262844	2.789785654121959	1.615064923358775	-0.03889598973740982	2.73981578576042	1.336969887268436	-0.04888146979830216	2.648658831740617	1.368145457127928	0.1662519737883712	2.674154582503793	1.424244468916376	0.2419616371177266
302	10.033333	2.88501374986461	1.149476309940319	0.1605839784172989	2.822695635534238	1.318558797013054	0.1476677022676083	2.791258989659581	1.458691914496656	0.1401555771773589	2.79226108048085	1.677460521168775	0.1311235401343336	2.79297992238587	1.643068408935805	0.1664328206110252	2.761994459756011	1.60167190165187	0.2980907279852561	2.783196951777284	1.337738929127047	0.3841761733949512	2.62143230927466	1.475373819769151	0.4773373371601534	2.582895518831839	1.522743936816437	0.5500304460970979	2.630398518851707	1.579131848140141	0.53784161700232	2.585853103617419	1.593018473115463	0.508487715409219	2.793401479516196	1.639548756768381	0.09893300590499185	2.779393092403576	1.614312223612486	-0.0294643192370185	2.732233066822651	1.336113103054972	-0.04129228637225247	2.633168870164614	1.366245388451122	0.1718075515516317	2.652554762617645	1.425874558050884	0.2390520993792216
303	10.066667	2.876152409965784	1.149094205385434	0.1723715677076559	2.813696479932695	1.318122214824806	0.1595259258034877	2.779862073662876	1.458024548840737	0.1510584762082222	2.781986078465541	1.676833087459936	0.1398280161158694	2.782858645066585	1.64269929254821	0.1754779853019754	2.752139157377508	1.602955845055471	0.3089561749168415	2.769598266926335	1.338569011085234	0.3941435953957335	2.606320813128822	1.476495248632746	0.4883627237326287	2.569357698072294	1.52736223130452	0.5583240024489092	2.611787356118792	1.58425342428418	0.5394339086100539	2.563385471995648	1.594749391755319	0.5122652200256222	2.782627973787337	1.638649918486203	0.1080053096576268	2.769362883852614	1.613559232008573	-0.02103385152674563	2.722164500986883	1.335217649600456	-0.03430879589430589	2.620073503925133	1.364807775981012	0.1775969328593666	2.639363547467543	1.427770139616484	0.2456479127779484
304	10.1	2.866450273721594	1.148425494123228	0.1886952968036348	2.805982025751466	1.317517998727027	0.1743492298162866	2.770955029869588	1.457146578553852	0.1637919039981643	2.772827138616874	1.675912219559736	0.1492156216348831	2.774272516583328	1.642017952954352	0.1853587298541335	2.745489061972101	1.604389750378269	0.3220310358705663	2.756845150507305	1.339505826587484	0.4082776162221612	2.587971902683626	1.476632605756964	0.4988361206037835	2.561429380680348	1.532187740545231	0.5662465238943205	2.601966096565453	1.58861345003887	0.5429396033210208	2.550155415339311	1.595668182003745	0.5195628927357898	2.772956278468409	1.63750806889324	0.1179676011279414	2.760829573093328	1.612849918778397	-0.01206264894720632	2.709144948365676	1.334326026279848	-0.02360594835151969	2.607120468744498	1.363800391837893	0.1867177896522946	2.626556202001748	1.429726743998694	0.2545199621197596
305	10.133333	2.85811391349466	1.14797185208216	0.1973467537293616	2.799472285325026	1.317189680269119	0.1834437754412242	2.764842536730928	1.456561565833574	0.1723806749819338	2.765192813432096	1.675259528179341	0.1579610266758053	2.767358014542872	1.641560292205674	0.1941161154635397	2.74081936631942	1.60583221440919	0.3326837778626987	2.747351537520711	1.340406265839362	0.4191468002638376	2.577664267924621	1.475723095282118	0.5060141491379917	2.558824687591406	1.535809797959561	0.5725715549103398	2.597127801413398	1.590147492535282	0.5444227031288574	2.540888200080504	1.595882985600238	0.5274192236166434	2.765022556623407	1.636688753975259	0.126603761277689	2.752250451131027	1.612322615816477	-0.00355717148190878	2.696604006645985	1.333605025416325	-0.01656107522669168	2.585646055880521	1.363437524379731	0.1911303563674019	2.611793681239978	1.431596666855852	0.2544540335194181
306	10.166667	2.852804657531811	1.148100394246377	0.2150157248971761	2.794840503816138	1.317454544390798	0.1968400995046186	2.760663357245941	1.456608052694914	0.182721043558313	2.759125844456529	1.675270862364882	0.1671964159209672	2.761740035883272	1.641704924175557	0.203516975118562	2.73634434499818	1.607265704625432	0.342104960158554	2.741202979060688	1.341308669434438	0.4285407145311759	2.572305027955329	1.473881577607046	0.5166787759891135	2.555720427130034	1.537555388239157	0.5805741771171012	2.590736640588433	1.589073297447406	0.552981717574334	2.53782075531206	1.595716140104372	0.5362712635671961	2.759034034519985	1.636583301911293	0.1360478601008146	2.746146657638869	1.612176315249112	0.006473086149676342	2.692155270664035	1.333364625228378	-0.004525423641550575	2.591317824084797	1.364290199102231	0.2049482266190906	2.620150749598686	1.432646345597361	0.2657191700042806
307	10.2	2.847661340732695	1.148918775134264	0.2397890737479897	2.790372320881744	1.318403637231969	0.2158749242832103	2.756464017522669	1.45739485546973	0.1974103863136066	2.754667308067807	1.676101324734227	0.17768837204828	2.757068362866132	1.642583489241675	0.2147402243875875	2.730914694307144	1.608737284729295	0.3527135603835953	2.736947812632373	1.342340810702692	0.4320803607654993	2.566765099295253	1.47168918076866	0.5261914294812151	2.55434669190669	1.537710553827285	0.5865405380921189	2.582985638720646	1.586996424764207	0.5678526031213835	2.536831345805895	1.595704917111653	0.543985609863231	2.754829166553809	1.637351326127679	0.1471882016076093	2.741811405769669	1.612628942086319	0.01818995099171965	2.687366211936037	1.334005931366293	0.009785695754679673	2.593015553008938	1.366994287154417	0.2227514263911313	2.617333010325828	1.432597123087828	0.2880955807366128
308	10.233333	2.837671585507757	1.150268396438066	0.2504950959606952	2.782511788054125	1.319848960859197	0.2245783062122763	2.749152427065257	1.458727118097544	0.2043029480469772	2.749970871748893	1.677545949993298	0.1869639457298941	2.751597474932541	1.643967218857061	0.2236918587224319	2.723710706392201	1.610090557494254	0.3617537074892861	2.733284037209745	1.343539411205604	0.4394641337097782	2.558829687737537	1.469817492608929	0.5327317602263854	2.551117985703586	1.537054860400684	0.5948819623807693	2.57750613780913	1.58475249796569	0.575962690740804	2.531699664893467	1.595670466529376	0.5462903813307741	2.750090285086405	1.638813020043444	0.1560075363049091	2.736492240033447	1.613745621529643	0.02723402679168101	2.676504044736169	1.335691325928054	0.02366632745775382	2.59182292626727	1.371524160545758	0.2414356800016866	2.617369358502923	1.431500936060267	0.3124689937053475
309	10.266667	2.826128713982944	1.151842455032155	0.2632811861376982	2.772151297391396	1.321427506137621	0.2343719026857713	2.738913333815451	1.460222400126698	0.2123641712759426	2.743501244399356	1.679183207330744	0.1976648172559134	2.744057788367525	1.645450597246917	0.2341787294465448	2.713999638182766	1.611028130811286	0.3721351333979712	2.727772711632992	1.344662156624701	0.4543062015146455	2.550045082450754	1.468623113971002	0.5441190139611445	2.544026959857525	1.536407720773506	0.6063818718268521	2.574781000533509	1.582480514892215	0.5840465639868757	2.539692080213344	1.595253795190595	0.5544662914277	2.743607661508071	1.640546764244349	0.1660990311548768	2.732979145889296	1.615310207293725	0.03665217536617583	2.669652771917651	1.338037991601088	0.03949538856278331	2.585902866581859	1.376711933058617	0.2580368123648377	2.61681117641122	1.429618611331438	0.3378325697251602
310	10.3	2.81630641404219	1.153299873195258	0.2759888179811463	2.762229747857107	1.322756409739753	0.2468310681709286	2.729012484393613	1.461476091271369	0.2246871187628949	2.735228575119024	1.680540176314854	0.2114620061125221	2.734869776626725	1.646601323642544	0.2477746600975231	2.701959534532112	1.611357586913743	0.3845772529969018	2.71860899711539	1.345468170559843	0.4694024542715939	2.539787158797686	1.468045484915559	0.5591940200554574	2.52491875086459	1.535682832976563	0.6217455481373273	2.5666693301134	1.58113171811311	0.6028437311722867	2.533110909660447	1.594043096946932	0.5748680048499606	2.735790386780334	1.642066358274343	0.1796784179244605	2.730182819979709	1.616938512644117	0.0498524282942524	2.663083922130115	1.340464274177634	0.05009884977270644	2.574531126449799	1.380954625870902	0.2668534511174658	2.608143645034252	1.427218026806267	0.3483266645859693
311	10.333333	2.807632761742314	1.15430857773078	0.2927716436490602	2.753442118930826	1.323507010444287	0.2614646688943684	2.720805129921705	1.462159852806959	0.2379964234678433	2.725959717881805	1.681255353472776	0.2269798463774127	2.724984991601863	1.647100081994415	0.2629440275894022	2.688677081752552	1.610992349845121	0.3980940932464656	2.707422958353577	1.345750819800843	0.4850019599511621	2.529395017792175	1.467464725458974	0.576282308459076	2.507880218767384	1.534290194088342	0.6380017793747779	2.554828543583253	1.579660654181983	0.6184231336866226	2.507661705913531	1.591956312423898	0.5880093964810066	2.727423804522035	1.642980911315919	0.1948442080616528	2.723421409507678	1.618191348120669	0.06443296144210534	2.662562341526416	1.342387425462547	0.0602045918742812	2.568194928779789	1.383327014881006	0.2747127286632076	2.610998364340658	1.425003976374381	0.3560562348120455
312	10.366667	2.79898790895045	1.154500561220479	0.3115787945951747	2.745549020539448	1.323353645796728	0.2774364467329099	2.714120024807533	1.461966937213219	0.2523117157006863	2.716622964080928	1.681028049778209	0.2427170253165801	2.715089936612444	1.646685313287737	0.2781832398760437	2.675130765334059	1.60991584382581	0.4108725225909137	2.695552763187538	1.345317873686769	0.4992501445267709	2.519521069432778	1.466412156994127	0.5927190783649329	2.49935321623281	1.53171052139518	0.654975522184688	2.539851624407317	1.57696888272355	0.6277111971393212	2.486528781778783	1.589328927636686	0.5969647302707797	2.71939638383652	1.642947584837118	0.2106717196926808	2.718653818015198	1.618571059048627	0.08038828910878031	2.657933832944106	1.343280170876628	0.07650988654370627	2.561584663994304	1.383525551858794	0.2890863523720255	2.594482052220149	1.423781874405478	0.3748614386449805
313	10.4	2.790317132914382	1.153565567457116	0.324792643979805	2.737099775945045	1.32204934519091	0.2899514656918585	2.706630123284169	1.46068849290771	0.2644775664699642	2.707652133832951	1.679709577726419	0.255517803072601	2.705363534604947	1.645236747896912	0.2907063451365889	2.66176356815549	1.608222482515806	0.421698585307507	2.682706427034475	1.34405882713951	0.5140592210371917	2.507153682150315	1.465195702135491	0.6088928438187061	2.489892559716369	1.52866402357522	0.6672268789333452	2.524853375014853	1.573548201981637	0.6415093473973263	2.479043406806648	1.587260401665098	0.6102969501437798	2.711575579890258	1.641765852902472	0.2236090465087485	2.714800368934426	1.617681132217826	0.09415975565267662	2.655250561158166	1.342731338348893	0.08497046949762511	2.556477793884278	1.381568024357185	0.2945031563577956	2.582627232926205	1.422676623428541	0.3808861448649833
314	10.433333	2.779475751296361	1.15113758646706	0.3447291087159254	2.725600748549701	1.319278949348898	0.3082655032570829	2.695909540354769	1.458024757917722	0.282268975110705	2.699354346803828	1.67703048429185	0.2749907357811055	2.6958547951628	1.642502983734114	0.3099036091801199	2.648661337089233	1.605823685313887	0.4402730903793434	2.666232062732341	1.34176557097852	0.5329330412995618	2.490110121775479	1.464500171625324	0.6251436944476486	2.470715741455611	1.526090715012097	0.6829350397328667	2.504140960640255	1.571319555814952	0.6596182211496073	2.457878828351663	1.58667358656233	0.6286405841300121	2.703779751276101	1.63913512868584	0.2428615161784699	2.709551283943108	1.615212516638391	0.1135928748228996	2.650371485603671	1.340510663479938	0.09700524036346898	2.536831027189736	1.377499740963493	0.3002910853768989	2.573233106620353	1.420226211909922	0.3866864326649859
315	10.466667	2.766794677275223	1.146954236409552	0.373404036243531	2.712209778262839	1.314789773448524	0.3340695486762985	2.683633301298141	1.453685615600582	0.3070525284928038	2.690951138222206	1.672633552494794	0.2979484517156848	2.686090732846503	1.638145817659356	0.3334193694416239	2.635342264055277	1.60244911126331	0.4638733628367721	2.645707180649565	1.338371689167928	0.5488187824199202	2.467843177011424	1.464312572825413	0.6389637635012576	2.447313003901776	1.524100389453829	0.7017932960832992	2.481324064677258	1.571179738065038	0.6782853092111418	2.435439817294331	1.586889269439912	0.6486360819947531	2.695578951197117	1.634702868295532	0.2658851364376905	2.702888465572264	1.610906458134921	0.1355074378296452	2.644641743838955	1.336534842594132	0.1142976851255435	2.530799856478824	1.371651682607	0.3199937680276261	2.553034985437815	1.415662361559121	0.4080222810754959
316	10.5	2.753928375682023	1.140945067316272	0.3959661772551517	2.69904676521154	1.308479053780909	0.3563626358245486	2.67158078267946	1.447490801913691	0.329767085296137	2.680760218192405	1.66622671717154	0.3216293459589478	2.674892902438858	1.631881102440641	0.3569477675786348	2.621107675078004	1.597734231190635	0.4868467108279023	2.624698472788766	1.334016843372801	0.5726326481349373	2.446595557672167	1.464002634690393	0.6496456877792458	2.42625909502368	1.521792051886842	0.7177851667006887	2.45967895293969	1.572266075687534	0.6957464387023649	2.412707014418094	1.586213475984951	0.668021851426267	2.685717946488304	1.628208802604619	0.2894355261372732	2.696494386306007	1.604586926402711	0.1586783893929541	2.638114802920176	1.330818063880521	0.1371076294044934	2.518107019423188	1.364675749721577	0.3402154360791492	2.53807280142783	1.409023160598379	0.4160892231037024
317	10.533333	2.73970454212879	1.133088270860242	0.4192788258365259	2.685336331458036	1.300329143283091	0.3801860596581457	2.658735525769544	1.439393178609142	0.3543359868772071	2.668431358358404	1.657743840081863	0.3473123269956881	2.661771322496544	1.623650062152126	0.3821667931647869	2.605624704305334	1.591415431734353	0.5124883563543322	2.601479435718018	1.328669860340823	0.6014410210299176	2.424429357376648	1.463209124196696	0.6720406795392776	2.397200065742515	1.519164668114359	0.7385532274440092	2.442876191561409	1.574560995672889	0.7184856881889692	2.38787227050011	1.584356376762415	0.6981965482497402	2.673891549494883	1.619587013465327	0.3152576336906617	2.690770574907067	1.596095894681443	0.1859119804124905	2.630963614062348	1.323128242063373	0.1603821482593312	2.501464888276331	1.356978569408408	0.3559243431245965	2.528594024882989	1.400152741006753	0.4314470524670265
318	10.566667	2.723133370523593	1.12332473120176	0.4503424287974278	2.670116315188469	1.290336395030515	0.4118024041875258	2.644575460487994	1.429427799598146	0.3869295956447876	2.655196159703294	1.647315808883508	0.3763785747410131	2.647551338790504	1.613570045600259	0.4112981811742656	2.588711174111765	1.583383433534975	0.5392668404257061	2.576467324245217	1.322193666015749	0.6319464950325964	2.40507717825261	1.461626581048596	0.7053330792997505	2.36793224743795	1.516441583836695	0.7631699655180357	2.414893116427645	1.577496700164435	0.7619451095605484	2.367762969898597	1.581833249520773	0.7273109396310083	2.661282822303854	1.608949326065297	0.3454857484021225	2.68503828818	1.585353432591353	0.217927914016402	2.624217499704465	1.313022778928727	0.1850703830175876	2.488623944145259	1.348340642012469	0.3743935283136532	2.515858774599063	1.390975976868857	0.4498997815990444
319	10.6	2.706068231527831	1.111695912224079	0.4795055967736937	2.653748603556933	1.278597889482718	0.4418550474511355	2.628687745061444	1.417742140444094	0.4180284953532978	2.64222543336347	1.63523048399569	0.4063492531661685	2.633322252916517	1.601881246046671	0.4410810848148234	2.571154273504984	1.573805053957601	0.566910837065878	2.551077688627413	1.314591460635285	0.6603006794292744	2.382761588762004	1.459177217679586	0.7302538342851984	2.346583703617348	1.51384395079588	0.7927464303058962	2.385891252906617	1.579608513835159	0.7891660279754988	2.337363042849283	1.579178732576846	0.7551411432981485	2.648581945694201	1.596582181422176	0.3760999627170796	2.67691958542443	1.572447540178504	0.2503394489719271	2.616823112012538	1.30013782389066	0.212373795930889	2.475839202352482	1.338260763427918	0.3957190049261502	2.480932559090628	1.382024960552167	0.4722047889539305
320	10.633333	2.690177344905204	1.098457669313571	0.5142412651939358	2.637707610514227	1.265418022130663	0.4757596216611842	2.612696505825209	1.404678141264798	0.4518795631625654	2.631672916401749	1.621932268597211	0.4383371559691345	2.621026619436559	1.588983316381197	0.4733353436558191	2.554449382919084	1.563117637086233	0.597090934255064	2.527228510564311	1.306181292905483	0.6977994223553311	2.357500202677306	1.456042908778773	0.7623361830165992	2.327640689808813	1.511680224051964	0.8242024978147373	2.363503651188402	1.580122214299134	0.8073482971056609	2.324283355325919	1.576746958389886	0.7717518394116312	2.638021217242057	1.582940373525189	0.4084709608586693	2.666562741194578	1.557748320251213	0.2818350041354659	2.60588298631746	1.284578454844265	0.2487756584602839	2.458195070909909	1.325995473408754	0.4281794422700988	2.474816455045509	1.372291112498166	0.5015857324227492
321	10.666667	2.678621799352634	1.084165220836545	0.5452003396394505	2.623813178022343	1.25135016280854	0.5072804459188274	2.597619439514828	1.390776478497357	0.4844134942882836	2.622666093764673	1.607996049923795	0.4692838852570417	2.610228621341204	1.575410957087618	0.5045832999022235	2.539286101421845	1.551907347864106	0.6265353585479796	2.50618894564495	1.297441895841809	0.7304549862974336	2.343622801169752	1.452584692332236	0.7941205036897848	2.304417727654769	1.509812419445359	0.8473797736619718	2.351028411428783	1.579813659887237	0.8318000946397142	2.312823967162003	1.573557974869142	0.7993294966603114	2.628866283648486	1.568630565382991	0.4396740076434392	2.659399687259224	1.541995052909902	0.3130406438283135	2.601580183497414	1.267237113993692	0.2784502944829831	2.447030416547266	1.312145776540833	0.4514653815271623	2.459274558917777	1.361115445890621	0.5218474574442109
322	10.7	2.670014192758766	1.069538723269588	0.5642045575542671	2.612144843601045	1.237104833365122	0.5281193667907297	2.583944904796077	1.376711324393501	0.5067099184089624	2.613560207447105	1.594074589041576	0.4935905599503625	2.599869299878979	1.561791908710761	0.5286541527229301	2.526094512204985	1.540747036872907	0.6516345025406155	2.486512478130119	1.288913038171096	0.7626618888102302	2.332792813642504	1.448811678089543	0.819854257000915	2.288141660438353	1.507854976300541	0.8714086992299004	2.341014557329967	1.577175627749307	0.868564186643642	2.290406638198823	1.569005034893138	0.83066923414149	2.619546417529204	1.554342371651466	0.4636051993921751	2.657184828818862	1.52617265814315	0.3394848127767015	2.591747669761287	1.24949058362179	0.3029260184140663	2.437195935243043	1.297232756867156	0.4742196241952046	2.456938993218697	1.347856669743959	0.5454773603344529
323	10.733333	2.660876021734678	1.055218695161032	0.5971528779338133	2.602075512704201	1.22333311051156	0.5620821819998197	2.572009656947283	1.36311912075479	0.5406264120863534	2.603854360882298	1.580774940433995	0.5254756838383128	2.589776234890767	1.548723818372615	0.5606559500976148	2.51490007673215	1.53008047718715	0.6830713535520041	2.466517602359812	1.28078778812987	0.8034265708576954	2.30790931240641	1.444072583001663	0.8535759690091868	2.268838772910443	1.505258576001826	0.8982634565779587	2.321085562997896	1.571621262957449	0.9405216125172976	2.25482889664997	1.563289177479042	0.8699644947934182	2.609491690069496	1.54070630794347	0.49607045899497	2.648710018952209	1.51124449382824	0.3736242024538243	2.577844907264851	1.232539576326542	0.3400786148636831	2.417606830787664	1.281237401021944	0.5074800084787398	2.441135581991198	1.332310584508993	0.5792603375840618
324	10.766667	2.652591355869936	1.041930850951214	0.6298250485358055	2.59488610581414	1.210725881944702	0.5949157027959249	2.563291501590756	1.350694240286526	0.5722166021037333	2.594673554584537	1.568768016851791	0.5525178426418412	2.580952134363688	1.536861141603967	0.5886832923460419	2.50616136895647	1.520400345634881	0.7124832372225444	2.449343951943602	1.273124985843322	0.8393414152546876	2.28602499101867	1.438321077220388	0.886322731941553	2.251982793873346	1.501792919087708	0.9284956883817043	2.320496322421519	1.566316455934501	0.9716882719549854	2.268624432652583	1.558080974360592	0.8895429805425483	2.600058990488387	1.5284181299262	0.52360451431	2.635255504383577	1.498139579949356	0.3995034340220506	2.574697931857039	1.217697069659656	0.3709444627159554	2.408602461557464	1.265736531261822	0.5349064173492832	2.430029676287808	1.316687261570984	0.6033545353258251
325	10.8	2.646931428711297	1.03024567082664	0.6498483503424917	2.590226562172765	1.199753618683831	0.6162847382500787	2.557719322122189	1.339901204301808	0.5942184465854535	2.586990904259458	1.558462693095067	0.5736518649948682	2.573998165683963	1.526593665963146	0.6102927144854585	2.500038321405398	1.511912542941348	0.7359407485500099	2.439634192066147	1.265741022462943	0.862515434227237	2.276882058719004	1.431109126585819	0.9118316414301628	2.241383220894071	1.496635020908963	0.9638065647792632	2.310970906171138	1.561582016115022	0.9987534059033981	2.262571508542073	1.551817400808767	0.9154549929292292	2.592324303821614	1.517921726751124	0.5444953056375759	2.62358571597116	1.487426034505217	0.4182832886114989	2.566304080817892	1.205929975222635	0.3960793931926634	2.403453366292807	1.252735596101492	0.5636441779311391	2.422989057697289	1.303365747062597	0.6316664407833751
326	10.833333	2.643350141059178	1.02047966188742	0.6608290914542871	2.587756883985985	1.190664986974145	0.6293405789087888	2.555020082382263	1.330988149788005	0.6083818731680536	2.580710819444843	1.550073642432376	0.5884646933790062	2.568629870755373	1.518128573864174	0.6249204731259839	2.496320019927028	1.504528539624393	0.7504229669187106	2.438967156487303	1.258373498695423	0.8802773880824524	2.278244319368877	1.421925595122315	0.9334461143384958	2.240909054155733	1.489421913006109	0.9882368147423043	2.308211348586463	1.555134250162681	1.016353793240691	2.252673420787229	1.542952063325916	0.9383525602457318	2.586292220873232	1.509447297669601	0.5592826577053011	2.617361945320742	1.479304698194613	0.4327370992343235	2.558580096998928	1.197550786366101	0.4122472987399838	2.402267907456615	1.242605491525248	0.583703182038589	2.418368641941604	1.29260552289771	0.6521010384797225
327	10.866667	2.64175058771901	1.012711986017474	0.6717066727319697	2.586712603759577	1.183513773263853	0.6410535009173378	2.553813492782634	1.324028274131301	0.6205198605172746	2.576417538889384	1.543676834702665	0.5977476595840687	2.56513835876999	1.511541689910653	0.6346984134256725	2.495168754636177	1.498185558449202	0.7608608756358402	2.443008275180475	1.250949731185665	0.8914073742419969	2.276982434950068	1.411373820776093	0.9452874295942393	2.247136343452842	1.481081906159764	0.9989282153691624	2.317957103504769	1.545921935425713	1.030704665572608	2.259893507803585	1.532672761745052	0.9521595440337929	2.582221475578586	1.503065344386112	0.5690092891122216	2.613047225831967	1.473697757869788	0.441990857151606	2.546576456637842	1.192282106170903	0.4300087022106393	2.396517980506498	1.234912950738213	0.6090082923897913	2.418059851043454	1.28409002444686	0.6724619662554022
328	10.9	2.641715507611084	1.006793554999925	0.677735730708771	2.585806439798497	1.17812753537356	0.647804063355685	2.552139755116241	1.318846533843448	0.6279791460185946	2.573876421361331	1.53907878491969	0.6063016310352862	2.563218186846682	1.5066330500119	0.6434490128439906	2.496173077023086	1.492716040285061	0.7735075235869161	2.448138294358843	1.243495725680261	0.895965908579251	2.278981211303309	1.400400216468424	0.9574001277441887	2.257940931535111	1.472216170044886	1.009333867239033	2.325367924189504	1.534457917897182	1.05601548651162	2.271366354600771	1.522412067292564	0.9665196544948711	2.579375426662702	1.498590015559397	0.5769455614014717	2.608120450528865	1.470372443041592	0.4488655586629946	2.539741127558683	1.189681907777437	0.4385282479768097	2.393723696765398	1.229453232986908	0.6235522075986658	2.418571907344029	1.277602027158536	0.6885719687572809
329	10.933333	2.641881068057816	1.002393639677512	0.6797305643756362	2.585533971892366	1.174179002752168	0.6511209851753877	2.551201408081726	1.315107014363625	0.6319831122227001	2.572753607734825	1.535906259041523	0.6139305144432139	2.562474128657209	1.503042184372242	0.6507144731793009	2.497925132778104	1.487813179318704	0.782521088098488	2.453554349988819	1.23607449883428	0.9005429021121012	2.286515939168209	1.389506217860616	0.9729782651846735	2.270719515045711	1.463024620722656	1.023183474673612	2.333821001114876	1.521595585378174	1.080679078843897	2.283470475594794	1.51262823227063	0.9821489710333861	2.577955533510879	1.495646733599042	0.5837051930975732	2.605193985132764	1.468934126192246	0.454553190879451	2.532890234817473	1.189187193395787	0.4418742770328177	2.392353525581548	1.226166759825319	0.6309114840681691	2.416566746726486	1.272508547213455	0.7097737378937952
330	10.966667	2.641843322726261	0.9991865133018942	0.679779005468682	2.585604437738337	1.171344102531812	0.6522795883358264	2.550834279504537	1.31248250127435	0.6339056008830812	2.572331282792788	1.533806468537721	0.6192867102016156	2.562218402174623	1.50045158230566	0.6555228430211835	2.49941883914439	1.483277109796954	0.7869994585503467	2.458561891744279	1.22874622518411	0.9060705038583181	2.290262977042902	1.378842749430328	0.98247330756887	2.275699870975411	1.453863076824968	1.034818203051337	2.342698924622312	1.509290029402442	1.085861058291644	2.294070397033909	1.503023319282639	0.9884471508042409	2.577417126825991	1.493857204799091	0.5884905791102474	2.604557780046527	1.468905301045445	0.4589502136463692	2.528098904043689	1.190117328093607	0.4397535711234749	2.391689556090251	1.224424824649621	0.6330571310531096	2.41506028388645	1.26804667356308	0.7203015246545329
331	11	2.642082612709716	0.9968567516593965	0.6808053912968728	2.586177222239181	1.169316885871906	0.6540948063426525	2.55120759958074	1.310672932389717	0.6363006133542179	2.572575251843833	1.532473847247767	0.624919424975237	2.562495850662849	1.498595624234751	0.6606950058354158	2.500688191201839	1.479035747545546	0.7923676325526177	2.463476438034663	1.221524489205984	0.9071860247018509	2.29377950046808	1.368353913421819	0.9857610188043001	2.282347739847813	1.445019839909558	1.041077801723622	2.341498302530409	1.497809492448944	1.0900320352178	2.296600195710402	1.493119031407615	0.9891428099589101	2.577659908821676	1.492879346879086	0.5935039998121039	2.603551466834939	1.469756678602311	0.4626041660631981	2.531699440648655	1.191722002944433	0.4370354225856457	2.395775594434956	1.223636176143563	0.6316457556033788	2.422764894522336	1.264076681538321	0.7222595664661291
332	11.033333	2.642475823899729	0.9951115467282933	0.6800372053371228	2.586731691756143	1.167804491230953	0.6537219047779999	2.551901972338623	1.309380174288927	0.6363154568158146	2.573429011072429	1.531595853109978	0.6285144649107012	2.563224404229372	1.497202348950703	0.6637394566673257	2.501539340572829	1.475050638288004	0.7952874740576205	2.46819157931943	1.214509478414747	0.9027093777377259	2.297389404773624	1.358145370294338	0.9858321306569894	2.29319473176401	1.436661140963161	1.041564355472749	2.342937818974911	1.485115701261888	1.094882410054962	2.299752621131423	1.482689254978728	0.9955031962061345	2.578566296308812	1.492366574407494	0.5964672673088699	2.603416073376962	1.470935030105597	0.4649914126675893	2.535824328035945	1.193318242731798	0.4326943270459388	2.398776632433078	1.223470952032453	0.627346555320073	2.430728112520934	1.261430184864254	0.7189640062267929
333	11.066667	2.643380179660304	0.9937136720544406	0.6779510877976447	2.587129326304788	1.166577929536837	0.6517402161243855	2.552501278212572	1.308363721173179	0.6347080557563091	2.574682745562108	1.530922029510642	0.6298750619882598	2.564176300271634	1.49605687258958	0.6647040357872849	2.501809917288206	1.471288277784082	0.7953451267881426	2.471968968254174	1.207864526839698	0.8962891221151712	2.299837736195456	1.348658152033023	0.9844576167666095	2.303448797363158	1.428887476938569	1.037780665746718	2.346976732764904	1.471652265800902	1.097517044070752	2.296498251310203	1.472077890701113	1.004270005284106	2.57992327017243	1.492037963000943	0.5972525220968847	2.60441936597539	1.472013918238742	0.4649881740572423	2.530422968793705	1.194417165883585	0.433490745968034	2.398442086993768	1.223769188295889	0.6336560050501058	2.433101932328997	1.260741324213546	0.7242065406368571
334	11.1	2.644269574237293	0.9925382625313283	0.6764960323724493	2.586982627706088	1.165525193569063	0.64961107032965	2.552332025340297	1.30748856393441	0.6325123813756731	2.575387402592187	1.530296220450853	0.6296169946790582	2.564646783094398	1.495030237479949	0.6641828775006097	2.501527156099046	1.467781033728117	0.7945791820864003	2.474850045639656	1.201842343734936	0.8921811761470233	2.300304516838726	1.340363946151252	0.9809122108525272	2.301082121122609	1.421679114265983	1.034055182875664	2.342826351954892	1.460053026173712	1.098170660083907	2.289785669296598	1.461934720178619	1.007161069460126	2.580575164101934	1.491719030481604	0.5966178877633822	2.604615407864211	1.472768674555563	0.4641780140168396	2.528843523149177	1.194819034954239	0.4346437414668934	2.397499476512991	1.223842520108019	0.6356729451490148	2.430888174018952	1.261000691145761	0.7263551462723072
335	11.133333	2.645270707020702	0.9915509539286046	0.6727443777415933	2.586941016203412	1.164644122526001	0.6457813497763276	2.551981570507944	1.306741585801444	0.628993497240246	2.575913359082195	1.529691206275159	0.6290350876170523	2.564931507368517	1.494113213897314	0.6631602565570857	2.500961571954734	1.464629987215864	0.7926620978551083	2.476502478491547	1.196690771414807	0.8852426502337669	2.304311499077435	1.333679391498932	0.9766565835961553	2.292501964046347	1.415568072957739	1.023256713398528	2.335215861151936	1.451888391501446	1.089366078332932	2.270842139146035	1.453303066477276	0.9987936640180092	2.58108772522165	1.491370468265006	0.595518331406409	2.605164016640336	1.473166996208187	0.4628097521455271	2.531143678536127	1.194655073901453	0.4362620851106765	2.394950182913012	1.223221233009574	0.6349291951098995	2.421134105329762	1.26100538805825	0.7276779341319398
336	11.166667	2.645793692440258	0.9907798775837658	0.6684373932637105	2.587327178448727	1.163995565791858	0.642198719690697	2.552269595393785	1.306186002304033	0.6259750260102586	2.576274961684404	1.529167143609998	0.6276908135974562	2.565179493063482	1.49337694745804	0.6615346373725441	2.500429649803784	1.462031905848924	0.7905189287105086	2.476036825103605	1.192726464674194	0.8797689193398672	2.305575956615562	1.328990836372633	0.9742991576969412	2.294293887943359	1.411192818897914	1.01445063998365	2.336219847047251	1.446976976247207	1.082725728961718	2.270803601657114	1.447262118689271	0.990163896651727	2.581522164637139	1.491043679669073	0.5939040196609918	2.606057463324245	1.47331136135766	0.4614269926172678	2.533580066329376	1.194258617942771	0.4343080127763194	2.398496532710889	1.222047071631	0.6333857241816931	2.419916687152694	1.260051979613657	0.7264636153885815
337	11.2	2.645452991907051	0.9902688114073244	0.6672350170988929	2.588304757732284	1.163651368388135	0.6414562725935012	2.553866469421095	1.30591590252255	0.6255991257385788	2.577307108878408	1.528836602695629	0.6273870172499232	2.56603324834155	1.492929461132265	0.6610882247679174	2.500232573751343	1.460143305071856	0.7877680779691282	2.473989935703571	1.19009605271909	0.8759488564233069	2.304423006285947	1.326453185872402	0.9739558752040026	2.299310970556376	1.408720934599306	1.013537596890717	2.340484116128644	1.444825716807074	1.086852914831943	2.273621758987171	1.443879874132729	0.9925128625059421	2.582908504142617	1.4908491478787	0.5937421178355968	2.609196956556396	1.473340153375101	0.4617499171450153	2.537058887156157	1.193883316512244	0.4298014508337489	2.400187570956207	1.220673845323994	0.6276584448331431	2.424978888364137	1.258098432036858	0.7210202112425006
338	11.233333	2.644597467301999	0.9900674180565657	0.6675415844089778	2.58900961304436	1.16366415136028	0.6421452515002176	2.555125568460666	1.306005866382252	0.6261364337204097	2.578478692597372	1.528809654668591	0.6276131332547991	2.567042391143283	1.492856349885295	0.6612837135925472	2.500474484660815	1.459003729499491	0.7876414917603085	2.471169312870468	1.188732557200062	0.8733333955064876	2.30198739536866	1.326039689802853	0.9701421690084959	2.296091078799925	1.4081478145431	1.012721859412932	2.338386950882496	1.445166831972808	1.090192411215791	2.267441405325839	1.442866434343772	0.9953662273717389	2.584274638151466	1.490907551236695	0.5941094726202635	2.611596288523392	1.473393763470207	0.4622267399077162	2.539093443327922	1.193640646487447	0.4305543178706582	2.401013351917818	1.219562243243879	0.6275781123458838	2.424651324817455	1.255999093006732	0.7205005894486081
339	11.266667	2.643404532476378	0.9902256824482186	0.6670979789488669	2.589035523046995	1.16408491487745	0.6415760350303394	2.555720890666494	1.306540034295216	0.6254955184647819	2.579420926201307	1.529213856463455	0.626161700927756	2.56788066216458	1.493251031161714	0.6599456455039318	2.500678703954653	1.458513627607254	0.7867726394082855	2.468544004657401	1.18842244495022	0.8711128614016413	2.300756256761626	1.32733553561247	0.9678496683049217	2.294545562579888	1.409246378061919	1.010669371751121	2.33852785422905	1.447413198720102	1.087027633430911	2.265699515713385	1.443913906759655	0.9944900557204205	2.585185448889026	1.491364004889849	0.5928088957917996	2.61251679265599	1.473601625315371	0.4609724240200082	2.541056684378046	1.193593287438639	0.4313568311965441	2.403182940227096	1.219131228900679	0.6283080955850671	2.425623475354564	1.254406070991878	0.7210577781545987
340	11.3	2.642020136187454	0.9907640727927786	0.6659608736042854	2.588522972854481	1.164941917973537	0.6408091590137044	2.555762656386742	1.307577054380576	0.6249983293525541	2.580312110270723	1.53014785718833	0.6264750562636191	2.56856514108107	1.494178475817151	0.6600291373575252	2.5001533248526	1.458521492674661	0.7864406194647756	2.466381658527343	1.188902668060819	0.8704207651327608	2.299407265663265	1.329886343903675	0.9667400389513597	2.293479738539496	1.411417133182866	1.0074981828923	2.337036174922779	1.450403168117471	1.081823225342709	2.264264745423053	1.446528823180549	0.989893433300536	2.585985706714649	1.492335715649301	0.5930951330188846	2.612797240211015	1.474102110753477	0.4615939433311359	2.542883667625139	1.193852431919562	0.4313938243476012	2.405889533914754	1.219771403096432	0.6281438731708546	2.428016664988605	1.253839411848438	0.7211305043367739
341	11.333333	2.641007834893916	0.991674147803437	0.6651482863924589	2.588305868271927	1.166231369463425	0.6402655418661479	2.556296803362324	1.309132202834396	0.6248838746982343	2.581746143853373	1.5316523163407	0.6276319661119583	2.569467627291082	1.495658000537562	0.6609658296649307	2.498428428781527	1.458948472031586	0.785681815253757	2.464481590477912	1.190016008680398	0.87301052723857	2.298497441248453	1.333389264618325	0.9667241338802509	2.293719941542893	1.413915638952365	1.008207375336623	2.334982879286964	1.453108333506534	1.083652594266828	2.266096132684415	1.450209017685719	0.9911328651898189	2.587646206286656	1.49387584930438	0.5940716843184062	2.614608280466009	1.47505210356136	0.4626111191071345	2.545168092641385	1.194612023687686	0.4311406175583233	2.403787818725438	1.221793763382964	0.6256599225337022	2.429240633364801	1.255007126749464	0.7186494200132602
342	11.366667	2.639754815832684	0.9929391933302627	0.6649300698928319	2.588164509149926	1.167915896160993	0.6401765168293722	2.557240372638511	1.311153627244032	0.6250859880169394	2.583339569106069	1.533658923551902	0.6286840829582758	2.570193870487837	1.49761176578906	0.6617832394623122	2.495127378900322	1.459808725936605	0.7829969268155024	2.4612618393768	1.191736938021464	0.8738357843346897	2.296960164084049	1.337596380971994	0.9649942039025402	2.296374116836181	1.416133713502736	1.011274465667501	2.33813393393328	1.455197999492952	1.087943314868326	2.271768514163898	1.454244715857364	0.9952379694267515	2.589866722328415	1.495931749770871	0.5951115682840791	2.61761841628129	1.476629748293566	0.4636001950458832	2.546852966728689	1.196186578296764	0.4328962525228647	2.404664893691971	1.225097814714518	0.6267993354553052	2.428664178484444	1.258388757432534	0.7205732654606111
343	11.4	2.637301973010735	0.9945411123876263	0.6657791492931474	2.587055038541804	1.169946519734785	0.6405961000280738	2.55762991566157	1.313562451707993	0.6256618419410521	2.584343184056087	1.536057196977398	0.6307036852316681	2.570019007784235	1.499924959808287	0.6632300531668162	2.490205153391729	1.461184564946131	0.7794035692168417	2.454179695568925	1.194131692214486	0.8738772432657094	2.292208701117874	1.342499029836872	0.9609908218525044	2.296605793912103	1.418112435319798	1.014530386784946	2.337644555167741	1.457445590961808	1.09740792273552	2.271184216257731	1.458313983722371	1.001953769463093	2.591828602736308	1.49840834819518	0.5973068313939387	2.623280929366675	1.479005200407451	0.4672509789650415	2.545580891542626	1.198924584269363	0.4411963398048075	2.404148524722906	1.229057503724053	0.6347174221405101	2.420237748460049	1.263593815104785	0.7293447838374892
344	11.433333	2.633348489532845	0.9964650191738226	0.6667476809614705	2.584372326057084	1.172283584544132	0.6413673026674473	2.556870841775219	1.316285876023489	0.627324630736493	2.584093009122592	1.538748656647223	0.6338842462970847	2.568422476320306	1.502499342159507	0.6658338331779303	2.483794588461974	1.463179558043325	0.7784059609645531	2.442253797476492	1.197265950629792	0.874095781486539	2.27647098770678	1.348011640764751	0.9529819450120878	2.289566716386162	1.420435504270884	1.015379550398024	2.323304492481354	1.460712293291585	1.103447268759324	2.2628473708358	1.462639787610853	1.008087624939532	2.592703921527378	1.501216061954695	0.6006198442689668	2.628041936170027	1.482311840251668	0.4717751581250395	2.548191676341702	1.20311813819436	0.4436562487213883	2.40762133121929	1.232557416567183	0.6369408208956726	2.421882043000692	1.269315729706134	0.7315834927803913
345	11.466667	2.627928942374883	0.9986773991275504	0.6677827814393138	2.580587260422219	1.174874688063437	0.6410875923415279	2.555204348656527	1.319229244089869	0.6275038339299583	2.582674828218817	1.541608705612675	0.6369234502936389	2.565436819860733	1.505218682421016	0.6678915711274711	2.475925579983205	1.465750297842134	0.7773856300500711	2.42661420203717	1.201078701831028	0.872643845227699	2.257055051465267	1.354163032493199	0.9461047681612521	2.271659998970473	1.424110474680908	1.01235615277349	2.309419878218904	1.465086540068631	1.099250326463565	2.249615684987912	1.467755102435867	1.006049557723589	2.592730693858508	1.504232685296736	0.6037882776778186	2.634039680009652	1.486518981496862	0.4763049999000782	2.560780834277824	1.208883857282449	0.4359045978998204	2.414158176947374	1.235360351021934	0.6245514066452404	2.428187905297553	1.275718167114077	0.7141038465421145
346	11.5	2.622180782455659	1.001111883801527	0.6695564342950793	2.576684522517864	1.177632669158129	0.641902328217888	2.553034150733888	1.322262907634758	0.6284601896422217	2.58043161392199	1.544480852805171	0.642223224059765	2.561453546082734	1.507944726398953	0.6716222041936745	2.466677675358169	1.468758718072616	0.7779388672365464	2.408857901223044	1.205434945833994	0.8714233332993965	2.237573359281338	1.361285290230223	0.9333951737627758	2.23580213285912	1.430270759945601	1.003488338647136	2.288596552707336	1.471202320585252	1.079297751101618	2.235701338538777	1.474360550686354	0.9882745988694135	2.592228615858311	1.50729374962218	0.609337259729948	2.642106221663673	1.491368105485759	0.4847550629014076	2.586241110595354	1.216005752848115	0.4214310487535781	2.418143012815839	1.238992478751228	0.5935956811366483	2.436574324185695	1.28465538579602	0.6728472456173189
347	11.533333	2.617311233129133	1.003602494289449	0.6702344679211385	2.573945483353078	1.180377589113594	0.6421989372732114	2.551877338451643	1.325182138640751	0.6288271190339584	2.578212641651182	1.547148881194108	0.6465373675286979	2.557387825230555	1.510482968205427	0.6743004737922136	2.456283993085974	1.472006562109969	0.7737947495081096	2.389511318894811	1.210145288695578	0.864725492401243	2.218248381828551	1.36965643385026	0.919716407761899	2.196096041558771	1.439650628794709	0.9850621401164498	2.259565991376594	1.48015146511391	1.055470290384521	2.206165393709294	1.482624271613865	0.9714047306329461	2.59217491612179	1.510166768262363	0.6141028615328944	2.652864806882234	1.496403838530684	0.4938869651712898	2.604482282545893	1.223899670929163	0.412674329059431	2.430745202964493	1.245248050280024	0.5780141586138235	2.449576138812484	1.296432670949211	0.6501672630680335
348	11.566667	2.613279092210577	1.005918752311334	0.6723220042651668	2.571812139510667	1.182869992693148	0.6441646137960304	2.551065033165596	1.327740731871752	0.6312878370009346	2.575408568871011	1.549371004618251	0.6511702677209599	2.552948449299162	1.51260723334285	0.6775294848226242	2.445118554165525	1.475289739070191	0.7697940323168782	2.36831867670438	1.214990579145717	0.8555349889486266	2.197367613740484	1.379602634962952	0.8994106424842913	2.168496598355193	1.452200178366643	0.9568162052570084	2.238191268488008	1.492604533889106	1.028074751330592	2.194266640702781	1.492405862131641	0.953009474363674	2.591597372842013	1.51259354400144	0.6195114759405324	2.661300101058982	1.501162701541601	0.5032582443418515	2.635471403561498	1.231788142020345	0.4086118520461763	2.441258829702862	1.254382163140771	0.5440981983866527	2.441634709622028	1.31005907107836	0.6136502531213315
349	11.6	2.6094931087607	1.007939716714528	0.6717390222121163	2.569429475920824	1.185002347921363	0.645810066905756	2.549425642079314	1.329854384316079	0.634251169153077	2.571233287870232	1.551093862533069	0.6541815760406556	2.547602253029655	1.514271827088179	0.6791593991522635	2.433602033325494	1.478501578158303	0.7634298236933524	2.345675821483764	1.21979747999851	0.836876400987255	2.183169941972909	1.391221174531736	0.8733003877632115	2.149503209448351	1.467276624466819	0.913179208141883	2.215365823906166	1.508592734854397	0.9832677240199974	2.161990838603395	1.503291802322848	0.8983868220280644	2.589325971924703	1.514501803711306	0.6239945543474992	2.666724397546648	1.505415625344182	0.5139803529629317	2.655264588964465	1.239262259752388	0.4084106390732062	2.441333664430907	1.266453361193928	0.5130486617445339	2.43794536571126	1.323923274766302	0.5873010166878144
350	11.633333	2.606239277079466	1.009726259546305	0.6720043156007298	2.567492502828197	1.18687958515089	0.6470304974175961	2.548261957449973	1.331690777220138	0.6365684101717076	2.567639944014072	1.552546997404161	0.6567647842615523	2.542973162165662	1.515711801141032	0.6802955862906468	2.423223286239791	1.481767751448634	0.7564086579514518	2.322291494085388	1.224659419683453	0.8184230041101999	2.169880708583094	1.404464907655014	0.8374964104296111	2.132800886813693	1.484090191756897	0.8585689613234283	2.19826513472125	1.526954021583694	0.9250741696219206	2.140301558196583	1.515465669801265	0.8354270459061265	2.587486775114335	1.516092777198685	0.6280396384593229	2.674689424843375	1.509044554503659	0.5264505580154383	2.677867309859725	1.24591578214798	0.411576684146855	2.455022114284583	1.281604379732873	0.4899768289740821	2.448296731313214	1.338125904164847	0.5664108499599447
351	11.666667	2.603461843598391	1.011418892331662	0.6748907192417009	2.565820858662184	1.188682408654467	0.650161573717865	2.547349626651356	1.333486611666781	0.639462887883212	2.565516123416025	1.554028290901694	0.6630872788031199	2.539856902212489	1.517231358522183	0.6849820159434277	2.414741114052828	1.485363486266786	0.7519667076464855	2.300537563596369	1.229645129205887	0.8013162669233164	2.15575236780099	1.418392697445476	0.7952619551091444	2.119071560865835	1.501289412399996	0.7997947380870649	2.184507691597161	1.546826857835533	0.8710286467530761	2.124970492100295	1.528535856817022	0.7760522352976428	2.586652479155453	1.517636442105029	0.6349202441173127	2.680347374722466	1.511936923483039	0.5385165728493853	2.699691933993829	1.25124060812276	0.4188475857701416	2.477295906855384	1.299639330929939	0.4881053791162455	2.473447144615658	1.352685856938249	0.5659804919270898
352	11.7	2.601449394947273	1.013171700130915	0.6793517240042927	2.564482027340898	1.190579911625856	0.6553241948195677	2.546973158620855	1.335438054896445	0.6457812556746995	2.565525120506543	1.555771242643421	0.6719326276788569	2.53872954633203	1.519073670873106	0.6921670017831054	2.408561620128734	1.489481728267257	0.7473904550925724	2.284724542049199	1.23469186083429	0.7821209882306775	2.160749671714458	1.431172633295992	0.744951110981295	2.131121771611616	1.516654704410192	0.7378246753043838	2.191033874477466	1.566434370370104	0.8089636333907317	2.134674146332634	1.540880154723308	0.7162753078956513	2.587528794458692	1.519345519409768	0.6446699284738882	2.685260773002326	1.514022284078731	0.5536259052106651	2.729910273485678	1.254829984183526	0.431736323797161	2.511331743291113	1.321271235297766	0.4955290182796938	2.50319280960418	1.36996567732448	0.5716468521177263
353	11.733333	2.601064414983578	1.01506150285917	0.6810909518268169	2.563821785315561	1.192640020894695	0.6575940009357466	2.546755938700514	1.337603054485412	0.6491129391954749	2.567963318652721	1.557835698226011	0.6763393765611063	2.539560782105434	1.521292583035168	0.6956874016229523	2.404639506896694	1.494016264473264	0.741936920663073	2.277047546818649	1.239591969003394	0.7557101958754804	2.205172665544505	1.440381572515543	0.6845190849425379	2.206145257508954	1.527383144343732	0.6765307701321009	2.265787481792812	1.581826841505092	0.7277627429013608	2.231420780423056	1.550130045330492	0.6633218113621036	2.590653097084967	1.521286743813993	0.6496749316884621	2.691931306605157	1.515285130374409	0.5630013376646575	2.771664567968164	1.25640041964025	0.453908647352978	2.552875101605304	1.347469175395457	0.4984094659948685	2.530734051062918	1.392834179274588	0.5730352378077661
354	11.766667	2.600739113881633	1.01692271228088	0.6810577658397102	2.561925711311134	1.194672989156905	0.6590998962696785	2.544196230965194	1.339753950996225	0.6518422005347829	2.568902134670066	1.559968271543153	0.6781183378140276	2.539008141920784	1.523583569703949	0.6977722980223691	2.401008431795904	1.498286662839285	0.7465703183670954	2.276440691576462	1.243675552995446	0.7320893511503708	2.257231710312981	1.442455040811168	0.6410395827690734	2.277901908635569	1.528534290300272	0.6386635120589905	2.345205916446486	1.581835198176076	0.6897979594981402	2.329133120364589	1.550243091968597	0.659245073256268	2.591935338321945	1.523266072587755	0.651407164084465	2.688410184564135	1.51573903098255	0.5579467391288961	2.791675025713501	1.255929836705768	0.4685191703763978	2.584911634537144	1.377478371126937	0.4891718265117612	2.550607413603522	1.422193144422724	0.5404970333275809
355	11.8	2.598617746960912	1.018444952303269	0.6788861074757004	2.558876920892376	1.196352209278909	0.6579939761141711	2.540570704139413	1.341526559891242	0.6520256258203341	2.565539681466104	1.561766666001772	0.6783149524893958	2.53465012214591	1.52547573159272	0.6966511903408404	2.395330510090204	1.50160086951664	0.7464038893169168	2.276969424440179	1.246543165857882	0.7078846605170576	2.286027177756068	1.435932212111366	0.5834302815574511	2.302900927029093	1.518632741658795	0.5790990682600604	2.37412434901141	1.565475909150471	0.6447688805261642	2.359304976312467	1.540106661474392	0.6099335042929231	2.589500343095122	1.524960054075677	0.6530276055487498	2.685142125097262	1.515468898406738	0.5561478726229817	2.778774910443155	1.253933331723708	0.4881362458854631	2.614497433333502	1.407275153545838	0.4687190710364578	2.56896336449374	1.455716553087636	0.493283502694874
356	11.833333	2.594346119290551	1.019251522371186	0.6750556296344882	2.554865898282396	1.197259859593505	0.6565256849947468	2.536502955958058	1.342456926134711	0.6521762680075229	2.557280146125322	1.562690221976794	0.6790074785162918	2.526302137371933	1.526392920685223	0.6955813639147889	2.387057999659904	1.503247847117605	0.7392627418284293	2.276796127451325	1.247873121502728	0.6856172060289	2.266735735541385	1.42186178444333	0.5134675871849101	2.27933365405926	1.498314971476228	0.5052250617132462	2.357979332553725	1.536333275852272	0.5745653850058775	2.322478738845345	1.519990356961548	0.51932275659979	2.582538414241091	1.525886237713153	0.6553723287039086	2.682381325602008	1.514463285957808	0.5652060455188351	2.759979731858726	1.251486541355784	0.5008743992563973	2.632862419291716	1.429569455486418	0.450186984943886	2.625185940480026	1.486447607135516	0.4888181415367069
357	11.866667	2.590757816925456	1.019298454763158	0.6778404369853962	2.552082991454236	1.19731284847463	0.6618595973709562	2.534125157230375	1.342449040391291	0.659428751502863	2.549374869134822	1.56256193685445	0.6865291859600043	2.518239527711357	1.526203836738239	0.7005995581668026	2.378710525399041	1.50314009824493	0.7309632548760203	2.280020516943392	1.248062031236916	0.6746918985854793	2.281816298806997	1.404112603768032	0.4886236975924373	2.317953203800314	1.470784076356163	0.4603953696499606	2.396593228608833	1.506126475109181	0.5293145452338707	2.341417700597234	1.49575257852898	0.4385159729854484	2.576431598139657	1.525848073564631	0.6654103553279129	2.687416151310383	1.512645641430953	0.5946981645641285	2.758245506635009	1.249242654774256	0.5099232597569499	2.648319876224528	1.439744251737762	0.4255140402485083	2.679674689969523	1.506203088415657	0.4640491027287403
358	11.9	2.588431284661404	1.01887914227088	0.6779914700364575	2.550565361136579	1.1968066323288	0.6647169664611549	2.533176478481305	1.341836699495297	0.6648363423959757	2.544662373009946	1.561723109755186	0.6926342901308183	2.512846937488384	1.525311067236212	0.7048792470444498	2.372307128040417	1.501724955582269	0.7307097661013788	2.288423612989811	1.247950438826544	0.6578856137930393	2.327391967211787	1.385229484387379	0.4741538046105801	2.39486405753627	1.440788301486925	0.4275408902589083	2.477972743528809	1.48196948521545	0.459355733960902	2.418745826055053	1.472294026976418	0.4138674076324746	2.573510803327333	1.525122644784071	0.6731277142211388	2.693342923491622	1.510221285530098	0.6141451771557437	2.76221330383373	1.247690665627672	0.5174593137701089	2.668673322889839	1.438135596144582	0.4101376319315886	2.725958799607885	1.509906361869866	0.4254413571764944
359	11.933333	2.586735898140108	1.018286389697818	0.6747090872464838	2.548467831651859	1.19604307753365	0.6591013805736949	2.530521026755708	1.340953329053579	0.6563139711974272	2.541798102924882	1.560556927104271	0.6898349503524663	2.509007848391362	1.52413756052119	0.6998455278508179	2.367688355998327	1.499400880565402	0.7304590770408003	2.301460644167223	1.24781373292116	0.6244034380487496	2.389612663112324	1.365385609269524	0.4431423831003683	2.466726701361884	1.411895388415134	0.3983813928371315	2.546390277643676	1.459556206107059	0.4183133353909452	2.491460344173372	1.449750889466857	0.408158557454001	2.571653113121401	1.524037260263996	0.6707266286250078	2.694447263196697	1.50753868685235	0.6167631666723711	2.757425254954434	1.247278991474439	0.5127765891461373	2.685850538112971	1.427054334675884	0.3869360187388947	2.742360365300908	1.497370030023065	0.3645186712339697
360	11.966667	2.585603318425181	1.017754282948579	0.673643693462601	2.545152267863906	1.195276623799149	0.6562959758348297	2.525771162034511	1.340068793124405	0.6538387630382236	2.539031865670371	1.55939759466842	0.690405251656533	2.50543280701754	1.523024795572938	0.6991428663688382	2.363989204216878	1.49669132629013	0.7285731088409189	2.318110253925831	1.247536335808672	0.5999265572784266	2.437682038319831	1.345007359038947	0.4197697647475818	2.51563812588742	1.385576744575724	0.3749984914649713	2.589644844674162	1.433539835587521	0.3997017720492275	2.537884608592965	1.426776680723112	0.3947169986134706	2.569009011249633	1.522899678574379	0.6715706207692649	2.688816752215859	1.504960782532493	0.6110615642173188	2.758763718122955	1.248414480906142	0.5225996010921486	2.686686486701853	1.409901695887991	0.3699737599402894	2.748391618756267	1.473143036187093	0.3198281794101923
361	12	2.585712791982383	1.017427883304448	0.6740571100727015	2.542338006219125	1.194688455378598	0.6539914579154569	2.520105983591226	1.339365374323815	0.649591423533824	2.536327460857505	1.558471419139539	0.6897043788119377	2.502134424382749	1.522189989264747	0.697543454068785	2.361052548313198	1.49421818042019	0.7259056459697768	2.334262338814703	1.247154297934592	0.5866853686176668	2.464697706710524	1.325352230072175	0.4002345078382977	2.546695298977542	1.363783133744153	0.3632210738010684	2.626830043202794	1.407889929321263	0.3850275532362077	2.562982280315405	1.404970617032586	0.379380491086492	2.565929855693896	1.521933426499251	0.6706110900270635	2.683075147419818	1.502790955271186	0.6070759226757996	2.795674450506214	1.251210605634149	0.5361719647226744	2.735892317569862	1.392092141826493	0.3541168847482641	2.796457286255674	1.446787384786723	0.2880633135390255
362	12.033333	2.585772298195688	1.017391622042977	0.6725639046301949	2.540297172274688	1.194411163393104	0.6507479511139039	2.514945316549629	1.338996956116365	0.6429024657291459	2.533780102460078	1.557981035232321	0.6870313388055617	2.499329273781619	1.521815518787033	0.6945812866866169	2.358950036675657	1.492530478673049	0.7249539908344064	2.345182449426598	1.246807079724149	0.5814929491828974	2.480196335527467	1.308303348922533	0.3904047092292994	2.556342854445165	1.348035958248723	0.357244990720413	2.639203112978465	1.389568027806839	0.3731696872532492	2.55676212320482	1.387810766981463	0.3329210015227136	2.562760266133297	1.521348126665378	0.6668790917391797	2.677024258349914	1.501282310696646	0.5996372379809066	2.817681350559829	1.254968489894078	0.5351100052928311	2.753502986624757	1.378668577394465	0.3494237460493739	2.807080658293558	1.426774012526295	0.2740155695760514
363	12.066667	2.585982531555179	1.017623735005962	0.6726459537006796	2.539160224197352	1.194456595837434	0.6499927546312703	2.51174945054995	1.33900619912853	0.6405131725132095	2.532612080162263	1.558011380386921	0.6857108623308478	2.497952381592348	1.521976143901067	0.6933845156065327	2.357977636468529	1.491995947593508	0.7266652196328918	2.350606069921828	1.246646008161273	0.583024915336138	2.485480223327249	1.295691428746575	0.3905846301943484	2.555565512902905	1.338567227250724	0.3531195450422231	2.637914039254196	1.380580586278335	0.3646347250232226	2.553444089339706	1.37762384755617	0.3170722001354989	2.561154506640361	1.521228131141401	0.6650760033558222	2.67469971926978	1.50048953304449	0.5966840467740255	2.820662559116381	1.258470064971202	0.5367661904255605	2.759628289165555	1.37044947923631	0.3524834430916616	2.81353646931309	1.415018468115514	0.2762317033733085
364	12.1	2.586363755719546	1.018090508064441	0.6723514588133472	2.538903062416921	1.194803822930816	0.6492388867288774	2.511019017752568	1.339383867632444	0.6396259414098391	2.53283452640835	1.558560751183378	0.6824042902591597	2.497997488402299	1.522658854624791	0.6907286128684753	2.357919357491694	1.492718438840353	0.726725072340482	2.352515660458065	1.246800658889777	0.5867223610634597	2.489683305201098	1.287468678018415	0.3952025606906958	2.555628628768955	1.333683470128015	0.3502621671582417	2.638099301696722	1.377396134987347	0.3629647789916468	2.559155352353668	1.372226264291879	0.3178692945803515	2.561262238551985	1.52158201613279	0.6619269272472362	2.675530521638805	1.500359022820147	0.5935304103485828	2.817060870817332	1.261101261351861	0.5407875737560266	2.766542148364822	1.365807059684727	0.355860829915311	2.822087082069638	1.409374278750916	0.2807548716641436
365	12.133333	2.586207501283068	1.018751363932372	0.6714404882679599	2.538426541578811	1.195398991734447	0.6479176131145575	2.511154424642117	1.340056142381065	0.6391895231022581	2.533195711722115	1.559518059333379	0.6802618748355262	2.498376687302194	1.523747130743795	0.6892452687177988	2.3580303851011	1.49456207962418	0.7251385186937946	2.352291129160907	1.24737258465044	0.5925292177315573	2.49361585902228	1.282561679722813	0.4033479177789404	2.560240359020824	1.331339963389285	0.3558035984195501	2.642726247099941	1.375875430852768	0.3701220488237706	2.558418309852911	1.368341718521964	0.3166473675712962	2.561506314334947	1.522316305106553	0.6596791849003323	2.674395001126774	1.50076668646226	0.5885396065916847	2.81850565548116	1.262960957334621	0.5398724662712384	2.771720795182916	1.362951023384548	0.3543619283409989	2.823919251202904	1.407363954841913	0.2788702141543426
366	12.166667	2.585203232461217	1.01958435332597	0.670606212356582	2.537551903392528	1.196206922246047	0.6470843063817779	2.511234440094634	1.34095873178915	0.6388272382214234	2.533294777047542	1.560785077625762	0.678168821258294	2.498571254153523	1.525148101135515	0.6876093308799704	2.357991409045225	1.49725720653954	0.7240658560530299	2.351110977974642	1.248425654641959	0.5963174233698106	2.490964369474776	1.280032698077881	0.4056522590163633	2.552267548492703	1.330314390381407	0.3500633221932312	2.629720294392583	1.374476710611427	0.3568768424184965	2.552448851592511	1.3648607558258	0.3105400059534118	2.56145847285257	1.523338358311201	0.657694485103037	2.672865361858121	1.501565164027603	0.5860041752740456	2.816840591720393	1.26420525771899	0.5366965362821299	2.771124955210976	1.36081404148431	0.3486694247639094	2.823388142972277	1.407332281794138	0.274869677878668
367	12.2	2.583848457124309	1.020573673170114	0.6696768604142008	2.536700027012896	1.197194674978167	0.64593689373361	2.511282722307352	1.34203258409829	0.6379438202596758	2.533711054116752	1.56227858498646	0.6753073404650513	2.498850105120456	1.526785331178704	0.6849117542082331	2.357806086988937	1.500576693760112	0.7209940111489446	2.349373086828372	1.249984602794465	0.596337118762935	2.488315777859337	1.279064900198674	0.4036857688245265	2.547660832174317	1.329918813797151	0.3468771929301604	2.629832347133457	1.37246709692623	0.3487065006163583	2.541698070877287	1.362542689395149	0.3036838287878858	2.561910694342208	1.524565780404008	0.6553416446324138	2.674833795857356	1.502623638892172	0.5855079261307754	2.814724426021521	1.265109296138403	0.5333116200540373	2.775996213563019	1.358933826687901	0.3409877196431955	2.8318486101478	1.408420460619339	0.2706461992536815
368	12.233333	2.582256676482343	1.021700404135038	0.6680257472005078	2.535319084053727	1.198317098236277	0.64402333900672	2.510115576145277	1.343206364462941	0.6357239274746972	2.533479288419765	1.56390898033275	0.6706152143217079	2.498447389577857	1.528560973657606	0.6807209978959222	2.35712457791806	1.504292784076745	0.7178339554673047	2.346711689761522	1.251964973114027	0.5959700979732363	2.486333338443044	1.279022624714174	0.4019357446054084	2.541630407984648	1.329180450458833	0.3399703981630835	2.626698488089948	1.369995528602626	0.3410448586762281	2.535403001628076	1.361924849617213	0.3043842245921509	2.561597960307094	1.525922266616109	0.6509669463746834	2.675975560574047	1.503873466484549	0.5817276005209808	2.814823918547962	1.266117433309582	0.5263273080789511	2.778707501372448	1.357414814176905	0.329621177324081	2.83343837039036	1.410804349755925	0.263666509555495
369	12.266667	2.580778868640681	1.022940475554349	0.6668274329024533	2.53364035130405	1.199534782090759	0.6418865888802519	2.507938675974293	1.344428759863727	0.632124120050616	2.53190438329415	1.565609659029302	0.6636267829537329	2.496956329137411	1.530388993964586	0.6745435135706627	2.355868182567049	1.508188849158886	0.714034542769423	2.342549438351838	1.254175793182956	0.5914120034346056	2.483917913602518	1.279322679219745	0.4003490635593701	2.536508504910219	1.327761199715246	0.3330598350074818	2.621284211203474	1.366632422635563	0.3380041874831348	2.532439009947984	1.362318585395762	0.3009897738949396	2.559737097291495	1.527364367473533	0.6442794590269215	2.673074924259574	1.505248747760028	0.5740595034443208	2.817705814560321	1.267398513784728	0.5189372259383298	2.780793989197468	1.356734386494811	0.3198293943884369	2.828858610659393	1.414569188170821	0.2589035851774126
370	12.3	2.580333182687288	1.024272191802657	0.6655577734449853	2.532840024010682	1.200832757767084	0.6391156707651954	2.506582728477006	1.345693957814739	0.6278878347268865	2.530475882946903	1.567357052915822	0.6556739205796238	2.495642996073051	1.532235636423189	0.6671719396544509	2.354782206835688	1.512152302346535	0.7072772426299774	2.338901319287488	1.256431704561624	0.5874620300603827	2.481353116828187	1.279555948450028	0.397116713427177	2.533295380050163	1.326053153896001	0.328340463648757	2.618877271528977	1.362212235693651	0.3320294886307124	2.538512888672202	1.362839331228831	0.2987788008389278	2.558201181159452	1.528883807548415	0.6369797917620086	2.670753508399097	1.506694751584771	0.5666088736134685	2.818560330722245	1.268854874188998	0.5145205614082076	2.781991825182433	1.357092630060567	0.3133497691205056	2.826342675138242	1.419339621171079	0.2547913856016703
371	12.333333	2.581354484645684	1.025673703231585	0.6630823615893262	2.533706133150123	1.202202133597255	0.6335923542206585	2.50721290600958	1.346999786083913	0.6201224449159535	2.530717538191359	1.569120629371964	0.6477886942546308	2.495807755236692	1.534067293734359	0.6590990803631851	2.354724216423377	1.516145420666392	0.6977386185263825	2.336468078401422	1.258697618112397	0.5845722447667795	2.479422270143003	1.279510595669105	0.3931194103561828	2.540271633683952	1.324458992031621	0.3305175807841457	2.62896588348418	1.356190605128842	0.3400196184622714	2.547558788581913	1.362593945737416	0.3009423008002689	2.558695465504941	1.530462330130137	0.6293382315452225	2.67217924446135	1.508178862732294	0.5587661937263069	2.816981451206606	1.27054676852252	0.5052678438303514	2.787101576054825	1.358522299626432	0.303098132331122	2.830008660393374	1.424995462854349	0.2464793346115612
372	12.366667	2.58325544913018	1.027178542815168	0.6574500331324971	2.536226167135605	1.203678755363583	0.6265970201930744	2.510188962543369	1.348378451553359	0.6122692281865696	2.532260313965857	1.570906648386464	0.6362843092539986	2.497402433482556	1.535885010711368	0.6477920395680353	2.356044063225449	1.52010802285414	0.6870569089835192	2.335458361147816	1.261033054172648	0.5768574812941931	2.478262892333549	1.27924428722152	0.3866709693835455	2.540736314646062	1.323305425607101	0.3256421086038752	2.62957529096031	1.349028586583035	0.3437299490026003	2.549203377852741	1.361289533154957	0.2964547180333159	2.560647768203167	1.5321202262908	0.6188469562028364	2.675670571544917	1.509778051036036	0.5523219558782838	2.817119531173007	1.272982830866596	0.4919310279018728	2.796354181128345	1.361079004209502	0.2869487101157581	2.836442770991202	1.431449135303884	0.2371527181609643
373	12.4	2.585727388909104	1.028901384295367	0.6499679040832225	2.541077401768195	1.205364774427632	0.6182694368055873	2.516623693499817	1.34992595462168	0.603148086858508	2.535895710760405	1.57277730831045	0.6215157025799943	2.501150705786988	1.537752538701708	0.6330604044368575	2.35926958709299	1.5239324710053	0.6718039712573554	2.337686975704943	1.263417077402931	0.5607094601297573	2.481404590811565	1.279065495048742	0.3698993319500772	2.540747773132455	1.322711645985571	0.3091833194821129	2.613465642756374	1.343425773910666	0.3295928354960031	2.548167170944979	1.359595556344773	0.2853972905241169	2.565021875421372	1.533928275752458	0.6059497913449728	2.683421139534297	1.511611254624556	0.5471573844286794	2.824639956772754	1.276546173172652	0.4733683110546621	2.800219345883691	1.364919624393984	0.2678966543420927	2.838353218563987	1.438201263648545	0.2208633675224397
374	12.433333	2.5895636926052	1.030974075359038	0.6393409875570348	2.548179196689433	1.207343623405115	0.6068255013658729	2.525818508610178	1.351709111846508	0.5907239892599735	2.541868229092714	1.574766418563504	0.6027606910721069	2.507215771349034	1.539707542650451	0.6147329114261362	2.364602226823744	1.527384242562687	0.6508990408952138	2.342921349745942	1.265680496028415	0.543698636482728	2.493486708669772	1.279440489060179	0.3591230058759358	2.546304032910462	1.32248959935101	0.2922508498215152	2.615369185334986	1.340427486651948	0.3116035407638603	2.55130463898988	1.35699967635583	0.2646570021481482	2.571873950655622	1.535925022025128	0.5888544432456908	2.692819875878726	1.513742886322512	0.5327590727396007	2.838000415259566	1.281103254883666	0.4540012110701807	2.80812741597685	1.370034618460092	0.2518377090740186	2.846724453758568	1.444894729644999	0.2005278951436872
375	12.466667	2.595261961851298	1.033556700412325	0.6262189311158965	2.556292772023228	1.209729421655067	0.5910533628342229	2.535312979628301	1.353836402111267	0.5730202201567007	2.549171055417535	1.57697828890511	0.5823405779741158	2.514659494357101	1.541854507626795	0.5939809875395728	2.371712299864972	1.530281169878377	0.6262689122738073	2.350614426564011	1.267764178561845	0.5280963470293706	2.514340407580046	1.281157839502477	0.3580965988906145	2.554481423985372	1.32333024965571	0.2799049133629372	2.622158984236596	1.340742825681657	0.3010859258554245	2.546211888018908	1.355396837448293	0.2474222766529159	2.579696414934733	1.538213103113438	0.5696927849392244	2.701303871217622	1.516262787964564	0.5147677293318941	2.851932146521176	1.286336748542914	0.4339329746083894	2.819209162108961	1.376121067976693	0.2320852500397466	2.855584728233219	1.451762743757598	0.1813221693114826
376	12.5	2.60264489264643	1.036744809891158	0.6119689913599131	2.565168506601451	1.212607224559594	0.5734959350431761	2.544738462857966	1.356402596763132	0.5524363566726076	2.558001601417942	1.579510915457045	0.5600060191478223	2.523591363943482	1.54428731747156	0.5714497610621772	2.38071377320137	1.532583200380758	0.6034696120411573	2.3611702661569	1.269798369129519	0.513021722216364	2.530483015365256	1.284599047685874	0.3504304087109373	2.570817843301035	1.325824613871395	0.274343842748001	2.645609703774567	1.345014161416284	0.3075348827804735	2.56084849086875	1.357047965626275	0.2433475539628301	2.588629948360493	1.540891918560814	0.5481411774908929	2.710093355396182	1.519240161684433	0.4946162168190221	2.867595284547108	1.291918667908542	0.4105566501426574	2.83469978594845	1.382210039925721	0.208581308137938	2.865372657643585	1.458120258993659	0.1658094855718
377	12.533333	2.612404176215388	1.04056300866801	0.5915710911544728	2.575932921675374	1.21602380396835	0.5508662646040475	2.555970015808494	1.359479321151178	0.5281244588930927	2.568968659765427	1.582446448806883	0.5341291988727708	2.534571515878183	1.547070205036712	0.5456873558108422	2.391717959736075	1.534214889838029	0.5774826198694667	2.375285056039637	1.271824016344086	0.4787668966652613	2.547446155887215	1.289709965824672	0.3223291331266388	2.578288810920947	1.329791378744051	0.2397071657265675	2.654655187275123	1.353238443412322	0.2405307453330112	2.546385547596302	1.362891823362563	0.216279313851877	2.599721077961194	1.54405677902146	0.5226629704297917	2.720968558729173	1.522797588232966	0.4692123480773139	2.878656080550122	1.297774820354774	0.3841545973198645	2.847314078077837	1.387192436973838	0.1825417022753042	2.876380211903204	1.462888320468324	0.1418911821745366
378	12.566667	2.625293993864913	1.044959064607818	0.5699055482301675	2.589754200039747	1.219961417612626	0.527017669501211	2.570439391065228	1.363061129692712	0.5022366429365739	2.581506502870418	1.585789703634609	0.5071664782382559	2.547240704157851	1.550187870806705	0.5186285720019996	2.404335942574114	1.535120029369739	0.5501727943941119	2.392716760057063	1.273688194712661	0.4425218274141547	2.566873749472932	1.295848500754649	0.2858141416244971	2.597945305312167	1.3349910863439	0.1994728287851015	2.676614716057637	1.361548894033628	0.1919611422120212	2.553816650455432	1.370252703404311	0.1825084672601681	2.612759467337051	1.547728344608072	0.4961501480799382	2.734711651847369	1.527008629699493	0.4440110207503094	2.894691529562006	1.304182786617604	0.3648495394846433	2.859325592816242	1.390679121734347	0.16513968593062	2.886652994379396	1.466406890993737	0.1153024773280222
379	12.6	2.64055664878321	1.049798259803055	0.5435939876402219	2.60587558911442	1.224323069601759	0.497825369541438	2.587483719261622	1.367051314452909	0.4720946797012186	2.594570580631383	1.589452613504241	0.4761648062149211	2.56064587890584	1.553558621425005	0.4871851972508784	2.41772884313816	1.535431330096576	0.5160209034446888	2.410050556035504	1.275356850683066	0.4100059411329526	2.58437837955135	1.302427872628371	0.2537521378371555	2.61991162806712	1.341527501610456	0.1695850713985864	2.699916456630865	1.371362519414758	0.167059576737333	2.59676538016847	1.378015261328994	0.1401613080809221	2.626754782432589	1.551809817868707	0.4658927990952055	2.749957196948996	1.531735689354834	0.4127150252382246	2.910504085816317	1.31120699578881	0.3433680307881018	2.87428052680835	1.392625824868313	0.1454996888330763	2.896552675787758	1.469943725103555	0.09149786223522834
380	12.633333	2.656293800479565	1.054874356147572	0.5130376721946732	2.622441085659325	1.228952154513367	0.4683324593214616	2.604749504841389	1.371286609695918	0.4437504128920308	2.606385665186402	1.593303689349376	0.4454099577627571	2.573193772747158	1.55708114227858	0.4562820235802026	2.430827648066187	1.53547655771148	0.4823270650679398	2.425918298578587	1.277083208458322	0.376408301470331	2.601192400069889	1.309464320802103	0.2291894904529475	2.637337054968939	1.34952184960988	0.1450177586959004	2.71608436416643	1.382697205739302	0.147509338797038	2.630011691085823	1.386082667251177	0.1190496410043935	2.639534484357086	1.556130233031713	0.4360835311225369	2.763200049749551	1.536682754063783	0.3849640912912479	2.925560511578569	1.318655047212751	0.3123469485169508	2.888666784446806	1.393743676690621	0.1156497124222199	2.904019202335736	1.474304090639393	0.06721098748986401
381	12.666667	2.671313652798537	1.05997258266906	0.4883138813135603	2.637493998731829	1.233680107028086	0.4432645453889882	2.619513224333531	1.375604910225046	0.4175240812158976	2.616226985859302	1.597250663905754	0.417798760409085	2.584016807855789	1.560714248393983	0.428800114032941	2.442895968170366	1.535712016744076	0.45591306429876	2.441152467753439	1.279168899718207	0.3427312624790462	2.609650473284502	1.316839958858032	0.1856044542620081	2.649342724804695	1.35867307124704	0.1077638951048839	2.72827890528324	1.393819115030281	0.1136379190605723	2.648991408794782	1.392054980878435	0.08157384381430718	2.649922384376143	1.560524610865202	0.4087777007717219	2.772052904699724	1.541578335338549	0.357852984649097	2.936968088524747	1.326044293924564	0.2918004556498075	2.906532873493203	1.395378652774352	0.09212723347961918	2.917297753435773	1.479144295705707	0.05068242528830599
382	12.7	2.685264771284086	1.065032745611638	0.4630239935875854	2.650355743257284	1.238505307329689	0.4193160441276828	2.631365973852123	1.380043447007977	0.3943468238322431	2.625557811360166	1.601408487292002	0.3943733830832962	2.594007486023412	1.564629902924395	0.4053519558998114	2.454041808005009	1.536633369035018	0.4306665131191096	2.452650912679251	1.281715390234055	0.3152628046042498	2.602788555954984	1.32388942447436	0.139176479065501	2.657867656184763	1.367129039844535	0.07902768911349103	2.740011380032527	1.401537314924714	0.07969359205591212	2.657209419403702	1.392138994128359	0.05036827339435353	2.659490220102053	1.565026959047825	0.3854709288562295	2.781614030004412	1.546257114999808	0.3343913113984834	2.947982668031555	1.332931579146008	0.2707956818639532	2.91472553985945	1.399713789200261	0.07434932396820976	2.930199785036703	1.485486525539236	0.02328264246341422
383	12.733333	2.697236122619244	1.07011783249858	0.4408142712937014	2.66070354752011	1.243538629131447	0.3970933997894142	2.640220559395614	1.38473807871672	0.3717417474017878	2.634104408131198	1.605965469772796	0.3721133621232138	2.603039278247314	1.569036931611156	0.3843685096664799	2.464246319810204	1.538603989439707	0.4135259397995014	2.460806726664573	1.284799821573023	0.2979729655580782	2.603939086413899	1.330824034064754	0.11635787567126	2.668059786275348	1.374133817744118	0.06254364342704694	2.752074898700127	1.405471408648942	0.06396675648196415	2.671148658891589	1.386060526167859	0.04404335532286625	2.66777921214588	1.569788044851861	0.361790737549755	2.788811147683023	1.550662890402406	0.3076142732884193	2.960713291865944	1.338989342434829	0.2419502611433335	2.933738257663474	1.407836012590538	0.04064008465178815	2.941650303662308	1.49523274395878	-0.01235762697831113
384	12.766667	2.705939420986409	1.075340364181435	0.4251803015704213	2.669319984813879	1.248865930574852	0.3815223212314789	2.647993417860901	1.389742762956151	0.3553834637193196	2.642688394877984	1.610902245766186	0.3559110988600536	2.611976557159738	1.573917187756287	0.3694193744619079	2.474194218436947	1.541718848519551	0.4024436139513998	2.469281958298884	1.288475068344047	0.2792218006765117	2.616172992326818	1.338307317668394	0.1026346017493001	2.680720776756592	1.380885008254476	0.05551594081588286	2.759968917498871	1.40962977931215	0.05322044232317433	2.672208274498311	1.378308539609837	0.07120441929598097	2.675819083961876	1.574811934543352	0.3442475141510123	2.793088041945023	1.55473835064425	0.285330466033646	2.9662632833519	1.343604370136754	0.2141596767422386	2.930211392292009	1.419331606102842	0.01294798437721038	2.946118426190717	1.507798507868585	-0.04208068800811323
385	12.8	2.713837337078637	1.080804651028668	0.4094112719080582	2.67937761911865	1.254508423586935	0.3659094408034061	2.658092011176941	1.395026057144067	0.338414060653776	2.653421536399301	1.61607247475129	0.3371872715924478	2.622610602587308	1.579111055799176	0.3509662095140156	2.484774805600535	1.545929566541387	0.3854155189462184	2.480827386522092	1.29260693869155	0.2548590756832304	2.634576933149043	1.34629447298107	0.08312214965472516	2.702575375290164	1.388253757004224	0.05671375573943598	2.783630767221222	1.41704576951149	0.0566473199021633	2.676752533356014	1.37693015786302	0.06631747361903594	2.686492952152144	1.580003824262661	0.3258652932986222	2.803389266264519	1.558567913344699	0.2670270381008356	2.977653414776248	1.346523529274643	0.1898139478851902	2.941048248162684	1.432449118102502	-0.01330589184556831	2.96334320320447	1.52117048868502	-0.06581083331474255
386	12.833333	2.721877463334137	1.086619459148348	0.3920589826037756	2.690588346530347	1.260492514794966	0.3489675183354835	2.669400882301852	1.400606032052116	0.3200895455418688	2.665076007048611	1.621419869644187	0.3169706361593707	2.633995521109497	1.584534983567375	0.3310939577034756	2.495477257874152	1.551016134915235	0.3666984830398258	2.492630203570636	1.296902012705309	0.237811998990588	2.643445284402583	1.353496335785498	0.06425850174111038	2.718137644438544	1.394985479561903	0.0481018488572938	2.797063516054493	1.425033972124576	0.04264489719431983	2.679936680330564	1.384251466341725	0.05417946622073593	2.698332969544652	1.585358565689889	0.3059188941433201	2.814618887352522	1.562305999138536	0.2433651997802057	2.98593530321053	1.34803009468868	0.1534070355437774	2.953292011058176	1.445516965818384	-0.04968951767274915	2.980667153488111	1.533391696476339	-0.0917976253035183
387	12.866667	2.729174520342798	1.0927979379173	0.3772585783526361	2.700654552443739	1.266798178331729	0.3382120878668811	2.678814768926493	1.406515979829464	0.3069248889039304	2.67437274030129	1.626985196091942	0.3040007901244675	2.643427832258368	1.590190151708895	0.3183133848885505	2.504847294327313	1.556643116346492	0.3499577039006202	2.502130280364223	1.301139890743993	0.2354343914421385	2.644842283115094	1.358899314972377	0.05597933122919833	2.725028711977983	1.399823430294709	0.04452864731046328	2.813434038927181	1.431332614807541	0.05003034865194191	2.722914594630129	1.396985931103238	0.04970487910938735	2.707494792986714	1.59095279804559	0.2926651172925661	2.819075973240057	1.566178245831594	0.220904948782166	2.973824965713415	1.348861276082746	0.1258978818221553	2.972174281414885	1.456937206443819	-0.07487034922244962	3.001779122040296	1.542695897599267	-0.1044268236093321
388	12.9	2.735220031367235	1.099162367062146	0.3635659687104799	2.707725829664954	1.27323970160929	0.3261697362013976	2.685251517175559	1.412648486463839	0.2948885101345391	2.680535181533591	1.632706013680478	0.2949405095298621	2.650089693306673	1.595989169907468	0.3088993710033254	2.512497751697971	1.562456106032126	0.340574337289956	2.508686919391671	1.305400416649131	0.2335952739639197	2.64302174214105	1.362676782883432	0.04961555795769343	2.724612382445697	1.402800059863147	0.03860213761034328	2.815586196910434	1.437735268300078	0.03968301660419304	2.746481129647823	1.411364036101297	0.04204867466307849	2.713184546732136	1.596734936425059	0.2829718800974485	2.82069204711439	1.570377708992043	0.2103948205809181	2.951818114780192	1.350175641303304	0.1145921040924865	2.962825813246702	1.465078728323935	-0.08107510715609706	3.002417283107496	1.547697084043091	-0.1127874134447447
389	12.933333	2.741431258477216	1.105423826795489	0.3528792818310945	2.713995218959528	1.279548882190968	0.3157654335783711	2.691553512726371	1.418773896203792	0.2855519349773681	2.686467531851891	1.638370905762952	0.2843692213898668	2.656200391625332	1.601722352877545	0.298316829676032	2.519361975408332	1.568272074453087	0.3304880672626003	2.513935073306902	1.309950078395744	0.2273016067787892	2.64497911625962	1.365377339700247	0.04218199957842746	2.72664442710117	1.404810214803167	0.02907687075477297	2.813144295552807	1.443265838307097	0.02743095150517042	2.72633310120007	1.425800660921534	0.008746535342715803	2.719043312368802	1.602489315554414	0.2728290972676398	2.827660241996201	1.57492786527278	0.2042344244427655	2.977676924992476	1.352855913592321	0.1130622623233736	2.970490283633108	1.46932404001905	-0.08787481710430123	3.009754182174393	1.548494579337253	-0.1309470387259885
390	12.966667	2.747130900074767	1.111221299164279	0.3463927705486669	2.719835419231022	1.285401821219458	0.3079896724872307	2.697942043190783	1.42456242380389	0.2776786317081657	2.692813116824834	1.643645109139898	0.278455024946255	2.662303634222259	1.607053507254674	0.2917659490780045	2.525604710970692	1.573851908033666	0.3226872398390735	2.519495609147264	1.314887946037148	0.2253297692043953	2.648205716728302	1.367445665537691	0.03734543968072288	2.731074456686005	1.406866227852081	0.02158597879415806	2.809330457606378	1.447823648828872	0.01313368844122978	2.712500533245024	1.436716473040679	-0.01398613701052046	2.72566058955328	1.607886633245996	0.26689334527301	2.835387744950309	1.579654403879211	0.1978882542248404	2.990748934802858	1.356322091480344	0.1118031306256844	2.975607428626533	1.468963993217754	-0.08991400092804998	3.01365158576072	1.544937602639753	-0.1349097930974728
391	13	2.751119402402087	1.116276222280441	0.3386471970669884	2.725361427209457	1.290564631911449	0.3024508643969952	2.704809736298788	1.429765484166031	0.2736977971350356	2.698781072227471	1.648277187275644	0.2737428555767691	2.66783985087021	1.611724440147521	0.2860335268933782	2.530905684137917	1.578923586678032	0.3153112046619223	2.524038151967421	1.320144418187796	0.2198607429839334	2.656151606421572	1.369210525073033	0.03199053616371832	2.737236909378775	1.409750011998674	0.008072872301636752	2.808313778587591	1.451937911400858	-0.007142648831358398	2.713510128814764	1.443174754794293	-0.02672156802952821	2.732346476992514	1.612684510119268	0.2634663928782924	2.845914531407955	1.584322854820318	0.1994254560024087	3.001728656450211	1.359809838885044	0.1147279772529913	2.985503669166282	1.463987330978437	-0.08879860091710781	3.022244565105318	1.53649077841795	-0.1327185672353613
392	13.033333	2.752144120136922	1.120458159583209	0.3339494156734404	2.729024590886141	1.294893296464146	0.3012786482924301	2.710315302747013	1.434189148553362	0.2749439858208521	2.702273717072054	1.652065028712087	0.2666649543030321	2.671247214762641	1.615526394956448	0.2785913064678425	2.534575572730844	1.583200226863459	0.3103234187585528	2.526413556896521	1.325459878092645	0.2129517860384182	2.663373820271993	1.370950703258804	0.02938577223123967	2.728621134943153	1.413664195653324	-0.01820442758137159	2.793836465096265	1.455497187292946	-0.03396251139613932	2.70420554513749	1.446046532034733	-0.05065255800848284	2.736481134044946	1.616688981528528	0.2595450072979464	2.853607660561461	1.58872361396999	0.2055592348548548	2.99988557877916	1.362879013008025	0.1230687373110185	2.992172770284329	1.455929638504231	-0.08454994726896091	3.028243954762163	1.524044709787837	-0.1248638469867748
393	13.066667	2.75049321582076	1.123883920362652	0.3271856514135721	2.73019632472182	1.298459363279238	0.2978845511838683	2.713293009634518	1.43785125700549	0.2734369781359626	2.703553142652343	1.65504996937391	0.2617491392549928	2.672753091510033	1.618503769311433	0.2734479101880957	2.536763718441164	1.586638334152383	0.3051640562827818	2.528330445154943	1.330642116862994	0.2087402202403137	2.668046663999613	1.373067736819475	0.02846499123752833	2.719970570149248	1.418237225286346	-0.0314372624172338	2.791406598425286	1.458784452675947	-0.04151956062768333	2.6979722330238	1.447745996734582	-0.06053437417271056	2.737984712700266	1.61992628317245	0.2559745634632198	2.855896526562312	1.592761262788707	0.2049768375219353	3.001265714360192	1.365681025149446	0.1343380132372944	2.980483713896099	1.447820524853201	-0.07195408905926738	3.019884699938048	1.510823918378611	-0.1192691232294579
394	13.1	2.74734528840879	1.126825495008901	0.3180789803954489	2.730242804679851	1.301500522964874	0.2919427377527081	2.715318375505933	1.440966487792573	0.2689698415112629	2.704575649626787	1.657505098332379	0.2546598753758874	2.673979709063534	1.620933922233691	0.2660788396572161	2.538489047691205	1.589401660535046	0.295125143124055	2.531286398083066	1.335632362633014	0.1947900701165421	2.674578162018634	1.375784673857083	0.02032612767465476	2.721740661179433	1.423209776456948	-0.03954047371135672	2.791318021789625	1.462919886959324	-0.05197202927312237	2.702853244152243	1.451259914688926	-0.06797250714222416	2.739053049718599	1.622641907036277	0.2500049797705187	2.857007321527298	1.596418212068985	0.2014072616916854	3.005883164868378	1.368332349259295	0.14242457145616	2.985495133934459	1.441533657539905	-0.0620263403166763	3.026783683249865	1.499989165168752	-0.1103951614353402
395	13.133333	2.744795063895489	1.129565821835147	0.3078700871853878	2.730888369013174	1.304285466928889	0.2856267171258656	2.717868621535973	1.44380955474251	0.265374288948709	2.707080404574823	1.659792625600994	0.2520488759253648	2.676366141342408	1.623178108723782	0.2617788612830799	2.540735397260381	1.591705794811907	0.2863389955235256	2.535782364934044	1.34024486659966	0.1780293945249156	2.688308404834722	1.378736671956345	0.01142003769206107	2.741555898151482	1.427924292808774	-0.04423627136744017	2.812026788313794	1.467303016514964	-0.05167108926325777	2.731460974730106	1.4573896046895	-0.0727496238854819	2.741696293337673	1.625166780202367	0.248813400910694	2.861153627757905	1.599747029146968	0.20459945587352	3.012851231412641	1.370781025259697	0.1574529227657158	3.000543318768201	1.43818008906837	-0.04627297456129877	3.045234240068675	1.49349375084241	-0.09182207630992401
396	13.166667	2.746601487941493	1.132312771740811	0.2980447174826984	2.73414023727867	1.307004162407282	0.278983217526169	2.721818656756086	1.44656458233938	0.2608029707997436	2.710965510575192	1.66214348769442	0.247283011302117	2.680049882997703	1.62545928793653	0.2567196843022746	2.543872273728857	1.59363516732364	0.2781650192171057	2.54107567446763	1.344147734809915	0.1673492537611184	2.700289379324997	1.381488604617871	0.005492657883365386	2.754863814021411	1.431815667412662	-0.04955674193962158	2.831978106565881	1.471450187258863	-0.05720858933990959	2.740234554092524	1.464878550169408	-0.08030863299765043	2.74579180611606	1.627722920440945	0.2443818973366514	2.866163718961048	1.602783082664791	0.2016353483046226	3.016583154341035	1.372936047838685	0.156446809686464	3.00852788446115	1.438039647309888	-0.0475669467702757	3.054413319304827	1.492037110270379	-0.0914418771005356
397	13.2	2.75285090323229	1.13517394264517	0.2914229206082992	2.739491762812576	1.309752565939782	0.2733935562501389	2.726597069899683	1.449318826437074	0.2568031516512246	2.715248390617961	1.664651456834632	0.2437525193858006	2.684275039415793	1.627868033615271	0.2526767214483888	2.54767164850835	1.595246242117885	0.2692977334280396	2.547068431470247	1.34722495813068	0.1588824239057833	2.707207026898533	1.384179417287067	0.0006565132958409508	2.763972863280556	1.434963631274385	-0.05192074241010078	2.845101370113956	1.476327181180381	-0.05562627696703206	2.75190255228586	1.472890229475414	-0.07925173621839289	2.750225919589534	1.630404886312312	0.2412041138902705	2.870290969124142	1.605625373405684	0.1982202051188515	3.020503293551157	1.374998523470032	0.1553196963135322	3.014514169047609	1.439931201018081	-0.04836822839312853	3.056254373491658	1.493627164415328	-0.09052863629632363
398	13.233333	2.761304433949236	1.138022704676542	0.2892341013187706	2.745780616102495	1.312424593647186	0.2679181329303156	2.731563921923361	1.451971849498368	0.2496306705446192	2.719732381680009	1.667206427477636	0.2390744454827715	2.688704048433507	1.630304221132641	0.2466459448533209	2.551777017861848	1.596582886684367	0.2591911043544015	2.555275667816135	1.349559496934639	0.1514942263400931	2.714172148194107	1.387073101469402	-0.007208225785700493	2.774856946944817	1.437701264649969	-0.05672510840524336	2.855217194857484	1.481776660040141	-0.04978375554283196	2.770341738814852	1.479870826926877	-0.073977810783094	2.754894143971248	1.633097314257067	0.2370645033848338	2.875971491166848	1.608278728615668	0.1982431223315657	3.017054899480293	1.377039601919733	0.1567363791460088	3.014111560623543	1.44217572930022	-0.04954497620823915	3.057918933128442	1.495928658092523	-0.08999326110814837
399	13.266667	2.770904599525395	1.140582089541835	0.279832671962802	2.752857151050729	1.314788873397051	0.2580315593396439	2.736912198503303	1.454315133494148	0.2382688566562519	2.72364833364259	1.66956916818147	0.2316498392111965	2.692690169731411	1.632540133325329	0.2375263754237281	2.555567705287894	1.597611297423573	0.2462173476795185	2.565533077857964	1.351246045664956	0.1412705261996972	2.725272906660425	1.390247300356531	-0.01675385039717548	2.786397845442901	1.440475948103834	-0.06551615641165699	2.864580197284857	1.486325097366933	-0.064658740208362	2.788779411908982	1.483833753607041	-0.08300897132363426	2.759113947995889	1.635562094052473	0.2300695014694076	2.881305838994867	1.610644642368424	0.195862241668859	3.025069749848827	1.379123222055029	0.1615815947052299	3.021024112075208	1.443968864623363	-0.04533219553185183	3.074271914785237	1.498722679118434	-0.08539156831993565
400	13.3	2.780308004435878	1.142519788631138	0.2787601733605146	2.75950939029922	1.316566584629767	0.2539772110107366	2.741705349292835	1.456098629381805	0.23421455818398	2.726542721891938	1.67146661609093	0.2239986135526587	2.695661382050381	1.63432818046446	0.2302711838063882	2.558271159410565	1.598354098051057	0.236445480238016	2.574891229164397	1.352346483973462	0.1363679058732234	2.734633575008428	1.393315611730482	-0.0212683747829613	2.795843143300258	1.442981075403423	-0.0665561014094268	2.872934440517265	1.489289405794912	-0.07635646868004491	2.800688237816239	1.484396902747384	-0.08712745824713208	2.762422256201716	1.637511676527011	0.2231702303786362	2.885562885789513	1.612526503743393	0.1883950401421141	3.041903729835403	1.380749327438015	0.1570429633843058	3.013163542538527	1.445534819872507	-0.04359584879925944	3.064025427688187	1.502654491960585	-0.09158649096493368
401	13.333333	2.785882741309615	1.143512486648257	0.270830815197292	2.762533605958081	1.317469501922852	0.2474938299873672	2.742880434090982	1.457043619903059	0.2293393812778647	2.727783397172448	1.672600395337764	0.2201110991552872	2.69675064117283	1.635393877774031	0.2259743823942475	2.559137093287934	1.59875367431218	0.2296543609311174	2.580494572185186	1.352807322136181	0.1272328729308506	2.74552600667724	1.395862774064028	-0.02725533149105851	2.814673612297824	1.444516706828882	-0.06872354914772448	2.898780723770707	1.490015089582333	-0.07436365248422468	2.834416589132837	1.482899255579533	-0.08895591800084221	2.763816183542502	1.638631909752485	0.2193955334288401	2.888345782780883	1.613670576150588	0.1864765802625669	3.045679289404411	1.381027652768831	0.1494173294062043	3.029865926094793	1.447250857664381	-0.05352588275237667	3.080695476221821	1.506945406948122	-0.1014908730103703
402	13.366667	2.787162619273161	1.143459462491333	0.2505501444309888	2.760752709768834	1.31735462581602	0.2335303838451676	2.739045312896855	1.4569740824321	0.2197967052427238	2.726306480052854	1.672750791380001	0.2167613113298717	2.695170031189982	1.635516619309238	0.222431962672037	2.557900322889024	1.598651960035659	0.2274959763943751	2.581120192070184	1.352432537677072	0.1187550115749514	2.745680108975572	1.397517122319108	-0.03459828264364343	2.819349507202358	1.445309850963491	-0.07253200128590355	2.901811178260369	1.490765758780791	-0.0708067421480759	2.824289663391821	1.481015933873215	-0.09286100901115392	2.761806532220411	1.638719835154277	0.2141922373512483	2.884139866320776	1.613963286287938	0.179185143413797	3.019576631203285	1.379761389971119	0.1369691957767801	3.012644096372759	1.448383079673502	-0.06660574376704807	3.069042266468041	1.509981917016126	-0.1178628167001584
403	13.4	2.788129132472539	1.142517914911308	0.2426427584708287	2.758335956503021	1.31629603406318	0.225960187320164	2.73481350525688	1.455914137051699	0.2147187925375184	2.723849267480253	1.671895150388145	0.2127706105017776	2.692721231760336	1.63465197730334	0.2192342277034561	2.555833448060577	1.597951854228354	0.2253529622743798	2.579408968129196	1.351122164849899	0.1158551797255485	2.739562796323404	1.398027623151769	-0.0405434114460552	2.812053350168835	1.445766411762077	-0.07679532690135489	2.895612550639055	1.493455245020844	-0.07511892745285818	2.75743211999357	1.478894559386864	-0.096092573044757	2.758823368370651	1.63779169773257	0.2090322316897456	2.879140553608897	1.613486405944449	0.1672417888100009	3.015596646409993	1.377578392210346	0.1247818322457783	2.981789279329749	1.447910555122275	-0.07008641951865636	3.028658575340228	1.511620836119763	-0.1279709446066243
404	13.433333	2.790265369087738	1.140961705108771	0.2351619327972648	2.757180942051218	1.314534585367138	0.2156209461961373	2.732017649810268	1.454088849434487	0.2049648389553793	2.722046521147092	1.670249362969948	0.2051546557811078	2.690890794065007	1.633000956207576	0.2121215683672572	2.554019789263761	1.596764187717109	0.2196534862922254	2.576811487532609	1.349031413192908	0.1102068029130015	2.733726705230937	1.397361684296264	-0.04939573976930352	2.806977613856814	1.445581519166963	-0.08254293957432542	2.886441890606608	1.497072938226462	-0.08790524149924153	2.732236841120534	1.477181411408003	-0.1054921297990491	2.756764678946131	1.636082314787062	0.2001815482630527	2.877091914544625	1.612401288064831	0.1573878163579472	3.020051254662568	1.374654947941434	0.1153551022227792	2.978095558191087	1.445745731273955	-0.07393018141478047	3.031903548622366	1.511234245559025	-0.1266736930887279
405	13.466667	2.794244349648934	1.13912818664363	0.2275765399240022	2.757999960052542	1.312418059209228	0.2080089828677233	2.730996018416179	1.451861060809639	0.1979262067227126	2.721334211460766	1.668184470936045	0.2006229068155525	2.690132562906017	1.630922644779108	0.2072206220068878	2.552942282276584	1.595284657891425	0.214550266007389	2.572665103771143	1.346409813991349	0.1031867017558002	2.732535777418386	1.395399755419437	-0.05272601111151336	2.807238878189362	1.44400807029535	-0.0874515358436035	2.88995387077018	1.497305453129032	-0.09040776921884912	2.732501233861341	1.476108053156704	-0.1081570529215587	2.756054765203277	1.633972604740223	0.1952350104215889	2.877512314704914	1.610919474754439	0.1536396861035312	3.022312718670289	1.370899906139621	0.1116913970927246	2.978529475035669	1.441366612362528	-0.07359647993578197	3.027456208816948	1.507701972354008	-0.1350279826338543
406	13.5	2.799400462629835	1.13740660328174	0.2201763729967591	2.759659765735213	1.310337750076162	0.2012054537552585	2.73038100519505	1.449641670977004	0.1921377672079231	2.720845690222959	1.666100425858217	0.1944956663770512	2.68983486208676	1.628816210010531	0.2025330276213373	2.552515445563643	1.593711718096101	0.2153704870276251	2.567477091566399	1.3435663887979	0.1041856975870335	2.725587629869344	1.392235136161661	-0.05389724461577113	2.798771571898155	1.441050469737509	-0.09196029947821976	2.881069995528228	1.494955005906386	-0.09073537806741891	2.7280738693196	1.475442034392743	-0.1036393666105322	2.755403410731514	1.63186751345409	0.1877431707495463	2.87540544820363	1.609296589653192	0.1397173631272719	3.011693565788741	1.366445007910451	0.08461608930945748	2.939018539187271	1.435314004563346	-0.08337575376159939	2.984752910275398	1.502327269514381	-0.1472348153601221
407	13.533333	2.8043799482127	1.136172632378243	0.2149480757307632	2.761291041910758	1.308687365021761	0.1956941389227052	2.729844554416344	1.447860963349251	0.1863547618105851	2.720123212146932	1.664423818004716	0.1861125173413139	2.689590856797258	1.627111083751335	0.1964249138611499	2.552593437502217	1.592217364960118	0.2180808078028813	2.562428368990401	1.340832152916911	0.1098587805597933	2.715573411277448	1.388560260368847	-0.05428155289537049	2.784290566981817	1.43759683977244	-0.09984803919140497	2.862931539242187	1.492241596132154	-0.09237901156832622	2.718065386247593	1.474727924821132	-0.1088716765093781	2.754327888083693	1.630190846593907	0.1779292288904784	2.871329813547097	1.607823963134744	0.1237529920642429	2.993381465943023	1.361793684848843	0.06052788766327701	2.904676037277782	1.429517710878122	-0.09328059550741634	2.941344147324163	1.497783379745649	-0.1613496602143102
408	13.566667	2.808233080047179	1.135669684162632	0.20304922019349	2.762144180970399	1.307733131648496	0.18489486196423	2.729179245252212	1.446820646351086	0.1771134607240945	2.718912406166087	1.663460157279561	0.1760620779659562	2.689095894078753	1.626115685294726	0.188674341661874	2.553108850294274	1.590825432468905	0.2193258824149903	2.559145882141184	1.338433257614478	0.114817356059166	2.706703568253156	1.385302935929242	-0.05367846302209665	2.767127066810643	1.434845923875222	-0.1066715092410614	2.839884693218185	1.489834874290479	-0.09973238202784633	2.695274407206642	1.473982620372342	-0.1196493616858513	2.752614089203401	1.629241401611393	0.1657753443844438	2.86391239389696	1.606772551534128	0.1036862942306915	2.962156801051299	1.357691757057912	0.04096340046384823	2.853974534357482	1.426256277125171	-0.1009938518506676	2.879303330878512	1.496510277453017	-0.1696277309865834
409	13.6	2.810612114205408	1.135955997089666	0.1905035002440054	2.762963597281126	1.307567918860312	0.1708379650573174	2.729813181693655	1.446643180638796	0.164335741503944	2.718490007674969	1.663361184271737	0.1633698563829162	2.689231463847404	1.625987106749508	0.1767270873239117	2.554630289408811	1.589502783790091	0.2107212607277276	2.559193698788914	1.336484837849534	0.1103305499236885	2.701113293529379	1.382949051163858	-0.06117413920254811	2.763437056837316	1.433111145121705	-0.1148097270449227	2.845528911226995	1.487125072454282	-0.1172695345252548	2.691998100903714	1.473638659601318	-0.1314154075564278	2.75205610463815	1.629153695509301	0.1523143271030989	2.860823091922682	1.606394410565353	0.08648333499114812	2.961924514006178	1.35487709485001	0.02034454032442721	2.85903781812593	1.42614745375866	-0.1220870271732263	2.883932018533873	1.498111870324986	-0.1876939825369075
410	13.633333	2.812081360498044	1.136905358957947	0.1803755887184682	2.76422559006047	1.308074838030995	0.1591814166489564	2.731923469381104	1.447207511386798	0.1520963826436844	2.719625126262741	1.664040518408404	0.1507907282323826	2.690773964788161	1.626643781207069	0.1641173017382837	2.558194607244968	1.588142546115278	0.1976563064833254	2.563042046942492	1.334925326439902	0.1013449285696611	2.699488754577395	1.381214640167352	-0.07294986840682198	2.764789622673828	1.432392319472489	-0.1256310965895522	2.852619352679186	1.486341949934481	-0.1327809583500538	2.706081274204194	1.473492092517304	-0.1457516854219076	2.753236668593944	1.629823935818221	0.139878982423333	2.863301642470026	1.606742431907059	0.07427868958434519	2.974678439258211	1.353212747640319	0.01385506558110989	2.869910216148715	1.426431336060536	-0.1331272866300794	2.896324548159374	1.498478090704982	-0.1995814605178582
411	13.666667	2.813840309948743	1.138363800842005	0.1698031539147612	2.765890612982498	1.309085198386611	0.1480007117763806	2.734940822664805	1.448325183486421	0.1416096597015626	2.722256268326616	1.665351177545574	0.1396303572584452	2.694064987776803	1.627937677356776	0.153020226204868	2.5647714178524	1.586747249044258	0.1860217688292709	2.569728313696932	1.3336573623652	0.08659877250992318	2.70486758735385	1.37976797571411	-0.08832735177110591	2.773705250845087	1.432793624330521	-0.1308615358255223	2.861804273992899	1.490481981253272	-0.142574221556572	2.733073640167704	1.472838947259691	-0.1543367706752228	2.755457190073405	1.631091737444972	0.1288822220315111	2.866025774665256	1.607647437247738	0.06434128007952394	2.982894272079651	1.351930348016031	0.01290122946078864	2.877182790890615	1.42452088419911	-0.1298258944297093	2.894050979138427	1.494699536679789	-0.2018172697496948
412	13.7	2.817099540951709	1.140321138870228	0.1550562998148786	2.768196049551873	1.310571320414104	0.1336070169915402	2.738546758049632	1.449948054634369	0.1297009443655477	2.726794732909631	1.667290747195999	0.1287742564958037	2.699680707378246	1.629866546257554	0.1434570511487976	2.574891155355147	1.585731878388078	0.1802358841920821	2.578128036452773	1.332764293762912	0.06921733514747981	2.715329395132614	1.378600610869668	-0.1058690310612162	2.780106016860367	1.433728104611612	-0.1398801902536145	2.861457339458813	1.49698043079106	-0.1540948442882519	2.777389191029487	1.470962962636118	-0.1724169008177816	2.758719981272215	1.632939091322153	0.116382652897693	2.865895901606225	1.608969742884037	0.05186622091346746	2.960968494725705	1.350468203045954	0.0004425417240947454	2.852212428266904	1.419622693158767	-0.1345568606036735	2.861580108940257	1.48658974016397	-0.2136884783860656
413	13.733333	2.8232410820233	1.142952269436555	0.1337827128719018	2.772013283956066	1.312687235812051	0.1163147687501728	2.742626870724243	1.452204813296563	0.1143853099250349	2.732448160904974	1.669999710908376	0.1157713446344017	2.706878160736292	1.632564790536049	0.1348076213489491	2.587312177577464	1.585823772361368	0.1871775523015261	2.587254240928322	1.332538424688451	0.07846189400386706	2.709366395852576	1.378439683324038	-0.1048255758971224	2.751274399521497	1.434292527776482	-0.1589031054272692	2.826519148374611	1.498765419704914	-0.1789948209099951	2.748433011091916	1.468274346258934	-0.1868994233190421	2.762347572318319	1.635508766588587	0.09797243988871057	2.857532025645061	1.610710564870184	0.01775745593918142	2.896401638940356	1.348975064047589	-0.05011405387601477	2.744517265554526	1.413490795223447	-0.1714201933270232	2.740788867829418	1.477324086696678	-0.2550180272186112
414	13.766667	2.831149970206843	1.146429297226371	0.1176732620177577	2.776728535486219	1.315586562492994	0.101258961467602	2.746367226717826	1.455217738745017	0.09943763518944983	2.737204104386714	1.67355994389714	0.1024652148523045	2.713228321833758	1.636103157460724	0.1235480911243994	2.59907529818719	1.587429423774054	0.1854915516937868	2.596604970570661	1.333370862635019	0.08322202850136964	2.695474588751464	1.379999021195411	-0.1078306236262597	2.740293137674761	1.434464194527194	-0.1654775484970114	2.820182285109031	1.494231641248831	-0.1939863713235281	2.726799797524256	1.466216446577782	-0.1979303896202965	2.765301908385461	1.63890732885668	0.08204400417612273	2.851654862726478	1.612993660742922	-0.004809887725974008	2.872683978062977	1.348011346300131	-0.07233522800343548	2.714538052966238	1.408098748571556	-0.1858451672321706	2.704339547328333	1.469837814126795	-0.2694036136144946
415	13.8	2.841188378182676	1.150756416529263	0.1029520323651251	2.78212039314747	1.319284098095554	0.08686917573225465	2.749392787252316	1.458984517499833	0.0847493817564766	2.740270062331466	1.677901778363493	0.08798712868201795	2.71783977638718	1.640405723926059	0.110457887392336	2.609230940665357	1.590508963816599	0.1804691021372322	2.606668211776849	1.335595485252531	0.08795679723652153	2.683724252992827	1.383752406258695	-0.1086955511073806	2.748967231479654	1.43507358379073	-0.1600576921545911	2.829778863786432	1.487140690378045	-0.2087107583894482	2.727246963450551	1.465471096366603	-0.2053387608105948	2.766945706154734	1.643093947097089	0.06604459144236527	2.847148655370058	1.615928134406967	-0.02511795276262237	2.867258606537859	1.348036402997637	-0.09160920083745679	2.709513645640331	1.404090517914606	-0.2037118117602173	2.687896727086829	1.464688995292827	-0.271414401608899
416	13.833333	2.850881069587156	1.155661021439557	0.09131586245037379	2.786139862171018	1.323595825987522	0.0741184051506244	2.75020628073749	1.463348122573576	0.0707427382746928	2.741928720869972	1.682816970925346	0.07331611986454556	2.720932990626554	1.64526362618124	0.09687389650066766	2.618242898417443	1.594654487677073	0.1717127114928706	2.615306940400915	1.339342637375543	0.08548504048159755	2.682921683757768	1.389843113222258	-0.1135032997377449	2.757612338404959	1.437697449729473	-0.1571776934155578	2.838620064862184	1.482020813205826	-0.2127619033758662	2.735830790007007	1.467022359092104	-0.2117142383438843	2.767028506458057	1.64787760470182	0.05045837062659332	2.838779840639987	1.619579375909388	-0.04741299442819306	2.867239315678888	1.349318528860202	-0.1057329956447889	2.732523794496188	1.400608210163084	-0.253428821132789	2.678638706701303	1.461328409657833	-0.2732011606801155
417	13.866667	2.857942555238644	1.160587558916058	0.06858443269900649	2.788820825100605	1.328121531095617	0.05643617767590398	2.750514247338382	1.467970683483516	0.0559606160484812	2.744282707753511	1.687934080241329	0.06075420876057386	2.724401071052747	1.650300136237236	0.08512556439208661	2.627369508624473	1.599390760964696	0.1658790689535256	2.621497445960649	1.344556800752964	0.07509497804243974	2.681520854872496	1.398010065636724	-0.1241344273336425	2.756249721641193	1.442670157481561	-0.1625729018583213	2.840320434041007	1.480463768323162	-0.2197933957234487	2.742759555362687	1.471562184242694	-0.2174299125123426	2.767702958466526	1.652903078318088	0.03622847581600628	2.831049221612474	1.623871366260151	-0.06503154358353229	2.846551294258717	1.351819933117239	-0.1234963531336726	2.704177996655551	1.396653156360486	-0.2704171931349924	2.640370761909737	1.460698386552199	-0.2748840177645276
418	13.9	2.863017295149069	1.164977630588538	0.0544745363685228	2.792572457192336	1.332414855273405	0.04299698911813724	2.753722572730524	1.472442637285245	0.04247061378335636	2.748569316395361	1.692802936772812	0.04829308286994089	2.729325728898016	1.655066407710808	0.07316418937605929	2.636270116377923	1.604298146792152	0.1557102916581825	2.626443999316935	1.350860436250914	0.05978037459610527	2.684773205554801	1.407314369496996	-0.1398089520833656	2.7599698819078	1.448851215592099	-0.1790929494277888	2.844471984332033	1.482131309901274	-0.2387615971652388	2.7610651070557	1.478498742077253	-0.2222311941926052	2.771050095113531	1.657734412862677	0.02287737810082843	2.830296003025587	1.62852492274278	-0.08029442041619186	2.846050058787294	1.355268320591687	-0.1349873617709312	2.679991006792039	1.39357436307318	-0.2337964501829922	2.641527190837998	1.463446007568524	-0.2761010724813016
419	13.933333	2.867756735009379	1.168469259119478	0.04335820595408955	2.798460204784098	1.336105573813906	0.03125266638093084	2.760458395658484	1.476369581561327	0.03001516872589375	2.754668798832794	1.696995508536633	0.03515301665653981	2.735655356706865	1.659145297966796	0.06022461314111152	2.644571476350629	1.608996180468682	0.1422386503683003	2.630929008855223	1.357560557295555	0.04023353148133956	2.694718018591601	1.416581910626327	-0.1584259884424967	2.766555995657648	1.455305359818448	-0.2070522860215995	2.852063429642187	1.486442886765804	-0.264660868518507	2.779025950418689	1.486701845439038	-0.232062849575942	2.77709781026123	1.661946484900841	0.009733330375903767	2.836983181474211	1.633041636169129	-0.09381451704364248	2.850214445979468	1.359056580238606	-0.1515367690491202	2.671113464496855	1.393702874131558	-0.2363000160473066	2.638924036082835	1.468352601521418	-0.2908559089849022
420	13.966667	2.871917837292337	1.170869325674273	0.03845004254481448	2.804887444065186	1.338890703004727	0.02266108191214243	2.768332882899195	1.479375018058589	0.02030367614161701	2.761916833732455	1.700114916143399	0.02589611328392625	2.742727336160357	1.662155839070582	0.04976705822070943	2.652008979516306	1.613067217823266	0.1303561511950353	2.634348356290726	1.363602950081389	0.0202661643185221	2.711086831733832	1.424539685832703	-0.1783321837772723	2.786164941313829	1.461571560061232	-0.2238302399275724	2.878107299352125	1.491442343150151	-0.2682849974406533	2.812820851781643	1.494537460883301	-0.2315915853716145	2.784718163372289	1.665135792830047	0.00164649453268119	2.84962461745178	1.636815387781323	-0.1000494329918547	2.853637157930306	1.362315150050649	-0.1592633422589132	2.683605851166645	1.395754953460668	-0.2459028621873787	2.64692903066083	1.472132027633926	-0.2983222813252827
421	14	2.874578871218241	1.172273860804472	0.02323301948089665	2.810138779774175	1.340718630938747	0.0112797999156733	2.775446282474927	1.481329580266099	0.01060990046205132	2.769023115797879	1.702038143505828	0.01547176869076765	2.749580475938094	1.663987246061127	0.03973837358141918	2.657815784708865	1.616234754884824	0.1209348119892062	2.638185674522294	1.367988911244839	0.006471726254570456	2.727359876152835	1.430324780670374	-0.1895443219584034	2.802607965530746	1.467477545824517	-0.2349526612651353	2.897593707478682	1.495090876380519	-0.2697660302365054	2.831727311187572	1.500292706152938	-0.2317515921852969	2.791984952998876	1.667167395211327	-0.009038011359957273	2.856454567305059	1.639471849523331	-0.1099843896972899	2.851844721424088	1.364576604948084	-0.1673478703742782	2.676068070083803	1.398322633309176	-0.2520527654899866	2.629667542873391	1.473470325784901	-0.300682812507741
422	14.033333	2.879704904301505	1.173008299258621	0.01735479819448531	2.817136049470361	1.341778414504841	0.006795382069116003	2.783431294975301	1.482364338638269	0.00738161387025969	2.775109638484423	1.702916774097233	0.01076486762238293	2.755166738822674	1.664777276048892	0.03436665160445046	2.65998456569977	1.618556582254522	0.1123013060901797	2.639664200147585	1.370289959749508	-0.003557003598544429	2.733060381700162	1.433406872529177	-0.1954826595078893	2.811738364185504	1.472004501755425	-0.2404107873712573	2.908676725503756	1.495762870584985	-0.2569226343340728	2.833591915441163	1.503487173221696	-0.2511856688364725	2.799080807321326	1.668199236679851	-0.01256504493716619	2.865092400030747	1.641088914914874	-0.1067927265906331	2.85917461485722	1.366086081402216	-0.1537954938652917	2.6912102464859	1.401080848587075	-0.2552806771089888	2.632735505058037	1.473317676675671	-0.2997566766770068
423	14.066667	2.890583693924691	1.173327184587029	0.01926601782463793	2.827950463676968	1.342259437147082	0.00525684851741132	2.79306936515461	1.482663443308593	0.005187080478420466	2.780325249972578	1.702994617805074	0.006242008302312129	2.759461893084122	1.664747255082577	0.02826166224600836	2.658354965077621	1.620219553466869	0.1013247646847868	2.639281446528661	1.37068464928283	-0.01075009335603151	2.723713601765964	1.433621106488709	-0.2025675015310993	2.801342265764195	1.475115270819635	-0.2452511529762938	2.901879188183063	1.497415763870422	-0.2542072834738205	2.824842130025036	1.505827382519107	-0.2529922664785952	2.806609657562925	1.66847374691821	-0.01458819134755058	2.882160150127449	1.641995856981166	-0.09770078441854797	2.884797053416273	1.367230688205317	-0.1245354223115132	2.734429927114905	1.403822156307504	-0.255894555602434	2.67439345206477	1.473068011930521	-0.3043748365629956
424	14.1	2.903230826588105	1.173354433919769	0.0135704884900151	2.839665400356556	1.3422845386646	-0.001052796040784969	2.802440266010452	1.482383764505197	-0.0001459615528598642	2.785149074147647	1.702482519189312	0.0005928998733377004	2.763183887942576	1.664108677951159	0.0205142251807321	2.65519491737611	1.621360769299515	0.08628866736356432	2.638966594619053	1.369831425643131	-0.01771608746952368	2.718042637750645	1.431682895778907	-0.2109411763372303	2.791163517035619	1.476886799071918	-0.2544500456745311	2.887715603001775	1.502693593704151	-0.2898584067353414	2.810903961074421	1.507749026659789	-0.2640154924049382	2.813980014047781	1.668178695001686	-0.01785678057024937	2.897723473647476	1.642582384691217	-0.09465857772932801	2.908635165974949	1.368276121619729	-0.1134635715202907	2.769992290422231	1.406204949467819	-0.2556250416787205	2.712797091837336	1.473350042040561	-0.3086106484314272
425	14.133333	2.910267607341796	1.17307625482252	0.003153310616256031	2.846704306072892	1.341840157004027	-0.01109900283987732	2.808293664004089	1.481541095371657	-0.009334695426301937	2.789058822723212	1.701405527220634	-0.007866540443234806	2.766296850290998	1.66290954934487	0.01170672586745024	2.652969558922216	1.621835939078957	0.07493507089157038	2.639707553606329	1.36842023165844	-0.02219708172386814	2.720974124069302	1.428749099071461	-0.2157825542333924	2.786031459300165	1.477250138565096	-0.2640182917156268	2.880352463532289	1.506011974852365	-0.3066573679577989	2.797353953726887	1.508296789620599	-0.2812814774389621	2.819260128834097	1.667311762573604	-0.02624286898265822	2.905113819457272	1.643012324798114	-0.1088535383801904	2.925282459758832	1.369140530158219	-0.1490122785486945	2.778700517540826	1.40768764423129	-0.2616598167845242	2.72507978140958	1.473794689904073	-0.3128364888388735
426	14.166667	2.911940474105867	1.172568498570848	-0.00134492092912257	2.848736937927329	1.341017487687489	-0.018941850631918	2.809829839878184	1.480252793535132	-0.01910478818220273	2.792091519413911	1.69990843138655	-0.0186288471944164	2.768812621176553	1.661312892966263	0.0005585336641732008	2.652725283240633	1.62150004807045	0.06203245301893806	2.64161390664646	1.366898874265108	-0.03260689502354823	2.730950395012086	1.425812252254698	-0.2253921571047547	2.786942364624351	1.47628396215619	-0.275012302971857	2.882790657505927	1.50513782970246	-0.318376372253039	2.790747996657411	1.506825648348794	-0.3029092909430764	2.822432558883124	1.665990653416687	-0.03618660650077112	2.91137771890327	1.643309484440977	-0.1178761638187827	2.93766868182205	1.369760161214637	-0.1614500535847896	2.803501692390992	1.408046901034328	-0.2647509059782597	2.749209605357012	1.473889214487169	-0.3161981974626248
427	14.2	2.916443030292224	1.172007466350304	-0.008046998210740671	2.852594012147488	1.340037414860655	-0.02450089943736658	2.812530047566951	1.478779863919437	-0.02457288342486593	2.796134023121222	1.698279019957849	-0.02737323339813807	2.772720738504251	1.659594648006411	-0.007140659144747545	2.655556013512546	1.620334717593401	0.05676541587812226	2.645596173373324	1.365475715925784	-0.03945860946316667	2.739335568277908	1.423297745062409	-0.2309786466403401	2.794074274001959	1.474035745645401	-0.282229930842448	2.892313007321519	1.50091751023927	-0.3222872813832282	2.800102055615352	1.503437843431229	-0.3083046638696471	2.826208384822476	1.664505254561472	-0.04494032889755781	2.915425057818277	1.6436363980457	-0.1273250901700184	2.938106848419727	1.370406016708569	-0.1679476087402077	2.80484677354472	1.407535249491769	-0.2721115298775122	2.750078826130913	1.473815392095098	-0.3224747968752357
428	14.233333	2.927737254698814	1.17156140638852	-0.01917257102356498	2.861723213584891	1.339136653169885	-0.03333329383346453	2.81912396194784	1.477416373011237	-0.03422213470362666	2.80167769508741	1.696829722423882	-0.03497071997138944	2.778347934894778	1.658042894793782	-0.01453225434811333	2.660332165958421	1.618554104644778	0.05248495946406793	2.651099763654115	1.364234158090861	-0.05293579785147329	2.764509736570337	1.421429274342658	-0.238462260579195	2.812020627944987	1.472103218605438	-0.2915161282540862	2.912736138262829	1.49842503364776	-0.329590312689803	2.817444077934923	1.499971584670011	-0.3130441204446547	2.831901780342021	1.66318389806057	-0.05343346192023921	2.922178656776502	1.644202273312642	-0.1400659190563112	2.940219654666315	1.371388583257285	-0.1961038337657062	2.804869517070963	1.406777275212946	-0.2890216179144888	2.74590477648586	1.474146416561124	-0.332519459953211
429	14.266667	2.937401670167493	1.171360662961397	-0.03110210210991912	2.869233780412665	1.338509337419023	-0.0452686871270156	2.824597107133038	1.476413199775112	-0.04601693940841316	2.806669947803982	1.69578834259985	-0.04632765914543049	2.783410127974435	1.65690442848996	-0.02571863304278625	2.664416724802737	1.616589605090143	0.04240118615572683	2.656811882411086	1.363295307052323	-0.07341729582956905	2.795101955816463	1.420251904465667	-0.2475015478943427	2.82002923852567	1.47264338599189	-0.3050734674436833	2.91608410684459	1.502516861448143	-0.3408162807563714	2.815764999835844	1.49854844130594	-0.3298021137783305	2.836902588703209	1.662244170376699	-0.06509828790640229	2.928205456504682	1.645086449012089	-0.1525797821581236	2.951761682409531	1.372754353146222	-0.2070012188454494	2.818297860178674	1.40621518434928	-0.2936046326730483	2.759617601227216	1.474965446251106	-0.333404049738655
430	14.3	2.944214011207876	1.171540933750261	-0.04385702272899652	2.874945257250858	1.338353700611431	-0.05846711531932454	2.829361813945159	1.476005404490244	-0.05942509633076368	2.811954263339508	1.695331588715572	-0.05801252390796383	2.78819597674878	1.656381421383153	-0.03839250777094745	2.66682046375091	1.615019187391103	0.02519104341735339	2.664203996580757	1.362957853619545	-0.09748252261561026	2.8106350784119	1.419782143622861	-0.2662337772985229	2.828897961925757	1.475705906649455	-0.3181374691700977	2.9199702007387	1.509171760182491	-0.3627932346126352	2.826710627842104	1.500235699407222	-0.3474395568318435	2.842456249996447	1.661858106746815	-0.07632988019455583	2.935656088499443	1.646373071851909	-0.1606596072381748	2.961290054098149	1.374665518713319	-0.209474557969019	2.83825528875412	1.406410283472575	-0.2984463606683783	2.77905272882402	1.476574085747738	-0.335553332102612
431	14.333333	2.95086198319736	1.172216330875731	-0.06221304377290933	2.880829445233295	1.338825637790693	-0.07562772730259595	2.834872467983911	1.476369392961949	-0.07497240515522684	2.817834028997753	1.695584830008543	-0.06967466579813297	2.792723596420174	1.656626732539641	-0.05232061334954038	2.666885881184871	1.614470157857616	0.0009970995419962174	2.67240419206591	1.363643805093396	-0.1265941381334613	2.81667774390097	1.420378915877745	-0.2948420060852318	2.84945472761964	1.479746458007031	-0.3381602445172437	2.948268545590658	1.514358795929266	-0.3664284469218543	2.855984561525753	1.504029091785295	-0.3630669994614891	2.849451759810358	1.662142801596333	-0.08689136470345958	2.945247059718558	1.648061415055096	-0.1673681666946597	2.970332878441835	1.377213750397785	-0.2114187410371226	2.85657389630852	1.407962514899959	-0.3106697300680356	2.800539996947162	1.479352841581572	-0.3404352949925748
432	14.366667	2.957245848248768	1.173429264463561	-0.07376783145493293	2.886094258199867	1.339998876418089	-0.0879866514187847	2.840123716032072	1.477598051250857	-0.08634960644039236	2.821580742665241	1.696618570090698	-0.08188863166204334	2.794519383948182	1.657729985254272	-0.06484301742533939	2.663364222115485	1.615388987057725	-0.01575195860537217	2.676696637833196	1.365684059190675	-0.1442027636070416	2.830606510567995	1.422705520068014	-0.3071216603323517	2.87204982408997	1.483592810886788	-0.3467594338325036	2.973388651727431	1.516785606181852	-0.3588565529919366	2.874583027412978	1.507967988564546	-0.3667129779601968	2.855490601152913	1.663159678631396	-0.09852216244186464	2.959446837089186	1.649973536184349	-0.1773720542504395	2.980769477180783	1.380301701499327	-0.2164491184147077	2.866743660435114	1.411381337926098	-0.3163679932837281	2.813840978546183	1.483286399746184	-0.338929233271385
433	14.4	2.95163833587414	1.175048399794623	-0.07844926441034944	2.879552517050016	1.341770073316083	-0.0950031153781826	2.834096469546376	1.47959600132078	-0.09478920114257382	2.814267483400454	1.698353692365338	-0.09173770018395519	2.78591257617792	1.659603753580488	-0.07539359196051729	2.653183585220738	1.61775602292466	-0.03109777091084134	2.668951823127119	1.369126924482987	-0.1602890512721522	2.84604054153487	1.427705510916859	-0.3176884641461185	2.896595441273963	1.488488072011461	-0.3595356733006086	2.998282787180561	1.520560809583541	-0.3738984353701589	2.904813648288893	1.512862414640731	-0.3804069620801855	2.849968558393361	1.664832253799058	-0.1071878475084206	2.967701728391395	1.651880586311876	-0.1830308981736544	3.001450863272019	1.384020862139817	-0.2119079053860972	2.896907452561761	1.417572945235419	-0.3090819257891063	2.848338559348624	1.489147581727384	-0.3293811431057416
434	14.433333	2.91106488475591	1.176515017928532	-0.136377210826551	2.8411242384618	1.343589362905459	-0.154941996911953	2.798769784522706	1.481804167598125	-0.1556217421484877	2.783563919093003	1.700270335887126	-0.151519983194574	2.757338038607054	1.661683071014564	-0.135457272889088	2.633682942378669	1.620798710941356	-0.09055419589609451	2.637202496090659	1.373296248357635	-0.2161737694709772	2.810747207726572	1.435780500342493	-0.3733966722777747	2.857590377843637	1.49599762883402	-0.4176675306840804	2.956829154403239	1.529902495949834	-0.4274587124512244	2.869322415225088	1.521328005127974	-0.4287822046433278	2.815829618044383	1.666670989749572	-0.1670366381609016	2.9253950906392	1.653379031678934	-0.2409188459311925	2.970331776803425	1.38828543096901	-0.2627385267936023	2.882033143234049	1.427055048741388	-0.3619457164392993	2.830390827749833	1.498007796756678	-0.3881419797491633
435	14.466667	2.836739630585039	1.17639316898488	-0.3781681666658762	2.773676873478241	1.343984353065842	-0.3649138513127512	2.737634584541713	1.48268489787812	-0.3471818042336878	2.733780935206353	1.700867516158269	-0.3441725961944568	2.713520363440279	1.66238085306385	-0.3199139309540294	2.609170412079229	1.622509544509283	-0.2392572248412609	2.585611838111137	1.376170138819055	-0.3510281291354855	2.667305255821351	1.44482685815587	-0.534102040960128	2.695431746497171	1.504846173118379	-0.5751512203329268	2.778265236829994	1.543079336561754	-0.6323886002311158	2.689069078901981	1.532641590563863	-0.5875301378470551	2.756464926689404	1.667247315596671	-0.3681342255626897	2.814861087382586	1.653469882182077	-0.4645506324227947	2.803579210364339	1.391866827791322	-0.5155436204024824	2.632615962499851	1.438386443609332	-0.5871642660969251	2.573439130235248	1.509207623394867	-0.608496987176482
436	14.5	2.790552126042266	1.17244197356887	-0.4488995759543571	2.731582162667952	1.340540557975382	-0.4329523392937572	2.699623443488099	1.479643669001957	-0.4135659973662671	2.700416055938165	1.697504373853483	-0.4097719733282637	2.684057988661819	1.658942988904424	-0.3848742768143803	2.594115288530719	1.619542852498908	-0.2995793402700947	2.551238183536102	1.374327213215505	-0.4075171194613121	2.614911930330441	1.449949352218007	-0.5972419484047845	2.65152054773406	1.509738373298953	-0.6463660329718055	2.728158970908224	1.55352355813798	-0.707675235440788	2.652497727460951	1.540663247347602	-0.6583545018152941	2.71818094999233	1.664047682225166	-0.4346951963407493	2.768217318483386	1.65040338217617	-0.5339728168693242	2.753174192309019	1.392006238296581	-0.5963759050339773	2.588704363347606	1.446973167514278	-0.6663233242029125	2.532575267956949	1.517320818276251	-0.6724698434104752
437	14.533333	2.77957965396988	1.163436787340486	-0.4699548733708556	2.723052214430324	1.331834294218702	-0.4555318969335782	2.693510627651774	1.47110510805505	-0.4375755871493958	2.694698552620537	1.688534380456477	-0.4269459339499251	2.680105649307177	1.649680673421781	-0.4037633738516196	2.596383255555632	1.609851855506414	-0.3225120460702535	2.544685522344539	1.365601320643157	-0.4328170632034817	2.610125462742048	1.44803805513312	-0.6197639255368746	2.656867165847129	1.50718613093291	-0.6777119343441244	2.719270727820557	1.555981153698856	-0.7286225546700862	2.657080957574291	1.54133174800118	-0.6850252690516043	2.711002057178367	1.655492658707972	-0.4524092018338041	2.765245038693456	1.643126163781282	-0.5505919817419249	2.757623332639237	1.386895104012929	-0.611745523273224	2.601648243371752	1.450197167359045	-0.6761032617517305	2.544689899534471	1.518339112475558	-0.6831845687682248
438	14.566667	2.799384655218373	1.149385392580754	-0.5102168374150382	2.745772400496924	1.317718355696504	-0.4933042450212187	2.718178484050397	1.45682147161271	-0.473575188434992	2.718249219119045	1.673637419061262	-0.458342108002361	2.704350899110434	1.634299466441594	-0.4350156118708787	2.619124539529244	1.593184027575026	-0.348936481087293	2.566198723662973	1.349629455802278	-0.4592488034852479	2.60217906946996	1.437889569293539	-0.64337688126375	2.65394638635902	1.495941765375926	-0.6963991018624243	2.708314498053256	1.544663691115542	-0.7609886393604837	2.648185019286637	1.532619916394723	-0.7086766167699925	2.73405469254208	1.641263671968517	-0.4855180722156603	2.774623393820704	1.63157013903103	-0.586768674996751	2.749778372227491	1.376270361986706	-0.6506369492227077	2.585493801277504	1.447325214616257	-0.6998197823992522	2.530717326993098	1.511513385043527	-0.7117185663396297
439	14.6	2.869353462675664	1.131471103872886	-0.5008142249306338	2.814477343880852	1.299315509183555	-0.4782827659321125	2.785291543427322	1.437901913156612	-0.4548529754325334	2.776207724842856	1.653929432631631	-0.4346709019485648	2.760042540135755	1.613978662222167	-0.4117210569519393	2.662355456374677	1.570884951934321	-0.3247893518793762	2.624381400054859	1.327764710308721	-0.4378806883259576	2.654512165704765	1.419993113072073	-0.6196940355842498	2.708112486903617	1.47604756669193	-0.6655023513276526	2.760230623069415	1.520481348683917	-0.7480070029814542	2.691749910250429	1.513630852082021	-0.6873935975288081	2.796723603429531	1.622412340133597	-0.4631201130039289	2.841234784228092	1.616622132647907	-0.5648616073822094	2.814660525723428	1.361158557027765	-0.6291419778763536	2.640027101332925	1.438555753943269	-0.6816372778026453	2.581236582133666	1.498335594844987	-0.6925967707364374
440	14.633333	2.984666970555026	1.111933291533138	-0.3043664011331527	2.920289552158084	1.278915200162864	-0.3093897723040779	2.883770836145136	1.416723246548239	-0.3015080769382508	2.857379511334177	1.631882094236351	-0.2752968171563324	2.83534293799327	1.591304969544511	-0.2595913232568363	2.716741366279019	1.545974276324158	-0.2039859478788167	2.709841567951198	1.303270801433133	-0.3329134390714401	2.836326663791466	1.397553699489062	-0.507719394041769	2.911864948077747	1.450635461562278	-0.5425304935723915	2.997691670575699	1.489185323768928	-0.5861379549019623	2.921128513719549	1.487472503380314	-0.5632432314387343	2.889244286540196	1.601264951688613	-0.2979367956446935	2.992203737224036	1.599948601972824	-0.387218573348931	3.057341301195531	1.343779432623934	-0.4441588141297684	3.009967004844475	1.425664637709003	-0.5354441986926664	2.930121776379816	1.482794893674279	-0.531869113253214
[truncated: 17 more rows]
[truncated: 48 more columns]
