# Supplementary material for: Simulation of Human Movement in Zero Gravity
Source: Sensors (Basel). 2024 Mar 9;24(6):1770. doi: 10.3390/s24061770 (PMC10976247; doi:10.3390/s24061770)
Supplement: Supplementary file 1 [file sensors-24-01770-s001.zip › supplementary/motion_data/16 StepKiba/motion1_raw.trc]

PathFileType	4	(X/Y/Z)	sample.trc
DataRate	CameraRate	NumFrames	NumMarkers	Units	OrigDataRate	OrigDataStartFrame	OrigNumFrames
0.033333333333333333	0.033333333333333333	457	32	m	0.033333333333333333	1	457
Frame#	Time	PELVIS			SPINE_NAVEL			SPINE_CHEST			NECK			CLAVICLE_LEFT			SHOULDER_LEFT			ELBOW_LEFT			WRIST_LEFT			HAND_LEFT			HANDTIP_LEFT			THUMB_LEFT			CLAVICLE_RIGHT			SHOULDER_RIGHT			ELBOW_RIGHT			WRIST_RIGHT			HAND_RIGHT
		X1	Y1	Z1	X2	Y2	Z2	X3	Y3	Z3	X4	Y4	Z4	X5	Y5	Z5	X6	Y6	Z6	X7	Y7	Z7	X8	Y8	Z8	X9	Y9	Z9	X10	Y10	Z10	X11	Y11	Z11	X12	Y12	Z12	X13	Y13	Z13	X14	Y14	Z14	X15	Y15	Z15	X16	Y16	Z16
1	0	2.594594970703125	1.200649917602539	0.5714608764648438	2.570711181640625	1.378806823730469	0.5670785522460937	2.556666015625	1.521863647460937	0.5670341796875	2.56767578125	1.740084045410156	0.5786598510742188	2.546019287109375	1.703859558105469	0.604331787109375	2.453639892578125	1.662553466796875	0.7068837280273438	2.4223984375	1.387253051757813	0.7351779785156251	2.363837158203125	1.178862197875977	0.6469451904296875	2.381791748046875	1.08355101776123	0.650360595703125	2.4524541015625	1.001700431108475	0.6374446411132813	2.43578662109375	1.058439998626709	0.6362539672851563	2.587301025390625	1.704040466308594	0.5505182495117188	2.657567138671875	1.670335144042969	0.4433088684082031	2.713986083984375	1.394439636230469	0.4082634887695312	2.631884765625	1.181531005859375	0.3453143920898438	2.62039306640625	1.078186042785644	0.3556383056640625
2	0.03333300000000072	2.595989013671875	1.200368591308594	0.5711471557617187	2.571851318359375	1.378622406005859	0.56647509765625	2.556701904296875	1.521673889160156	0.5655521850585937	2.56851025390625	1.739963439941406	0.5781968994140625	2.546917724609375	1.703651245117187	0.6038714599609375	2.457086669921875	1.662262634277344	0.7087811279296875	2.41831103515625	1.387243103027344	0.732150390625	2.34865380859375	1.175575531005859	0.6609512329101562	2.384894287109375	1.085560340881348	0.6568858032226562	2.455724609375	1.002820573806763	0.6530374755859375	2.434491455078125	1.063941730499268	0.638639892578125	2.58781884765625	1.703972595214844	0.5497039794921875	2.65921044921875	1.670279968261719	0.4431108703613281	2.716875244140625	1.394287750244141	0.4091153869628906	2.63502880859375	1.181210418701172	0.3457271118164063	2.628333984375	1.077248893737793	0.35482080078125
3	0.0666670000000007	2.598339111328125	1.201302917480469	0.5690012817382812	2.57361767578125	1.379666381835937	0.5649109497070313	2.558012451171875	1.522810913085938	0.564521240234375	2.57010498046875	1.7412109375	0.5785720825195313	2.54824365234375	1.704747985839844	0.6038952026367187	2.455103759765625	1.664131164550781	0.7063847045898437	2.420603759765625	1.389190216064453	0.7388283081054687	2.355483642578125	1.173715469360352	0.6743282470703125	2.385015869140625	1.081347747802734	0.667481689453125	2.4448203125	0.9903469381332397	0.6609382934570313	2.43402490234375	1.05755823135376	0.6437556762695312	2.58957958984375	1.705323303222656	0.5499779663085937	2.66260009765625	1.672804443359375	0.4439659118652344	2.7153759765625	1.395576538085938	0.4097939453125	2.631836669921875	1.184501586914062	0.3412682495117187	2.620471923828125	1.081400360107422	0.3553253173828125
4	0.1000000000000005	2.60005224609375	1.200291122436523	0.5697020874023437	2.575972412109375	1.378633087158203	0.5664243774414063	2.5618564453125	1.521829223632813	0.5673778076171875	2.57154833984375	1.740312683105469	0.5794884033203125	2.550033203125	1.703868835449219	0.6050667114257813	2.455746826171875	1.66367431640625	0.7065285034179688	2.422177734375	1.388788543701172	0.7387532958984375	2.356182373046875	1.17357666015625	0.6748571166992188	2.38540771484375	1.080980102539062	0.6717743530273438	2.445666259765625	0.9906807842254639	0.6618248291015625	2.432663330078125	1.056815891265869	0.64337060546875	2.5914677734375	1.704408264160156	0.5512847290039062	2.662934814453125	1.671790832519531	0.4443634948730469	2.718897216796875	1.395520874023437	0.4091576538085938	2.633855224609375	1.184624465942383	0.3425254821777344	2.62491162109375	1.081217353820801	0.3555031127929688
5	0.1333330000000004	2.603228515625	1.198338500976563	0.5702711181640625	2.5779609375	1.377231475830078	0.5672772827148438	2.561688232421875	1.520767333984375	0.567581298828125	2.572556396484375	1.740049255371094	0.5797705078124999	2.551081298828125	1.7035439453125	0.605667236328125	2.4566083984375	1.663556030273437	0.7078372192382812	2.424301025390625	1.387292877197266	0.7389982299804687	2.3556875	1.169188446044922	0.6850940551757813	2.395455078125	1.080299072265625	0.679721923828125	2.447100830078125	0.9846127481460571	0.6673142700195313	2.429456298828125	1.057354846954346	0.6530518188476563	2.592068115234375	1.703933471679687	0.55120947265625	2.665880859375	1.672292358398437	0.4449460144042969	2.720745361328125	1.394613220214844	0.4101268005371094	2.63372802734375	1.183919830322266	0.3421178588867188	2.6224541015625	1.080470840454101	0.3562001342773438
6	0.1666670000000003	2.603278564453125	1.19841178894043	0.5704593505859376	2.57798876953125	1.377345581054688	0.56756103515625	2.56178564453125	1.520922668457031	0.5680001220703125	2.5728203125	1.740233642578125	0.580435546875	2.551364990234375	1.703702453613281	0.60633447265625	2.457154541015625	1.663669799804687	0.708776611328125	2.4249365234375	1.387341400146484	0.7400346679687499	2.356177001953125	1.169169219970703	0.6863536376953125	2.3957333984375	1.080157203674316	0.681041748046875	2.447096923828125	0.9842630777359008	0.6688447875976562	2.429079833984375	1.056588493347168	0.6540104370117188	2.592259765625	1.70413134765625	0.5517880859375	2.66584521484375	1.6725322265625	0.4453157958984375	2.720375732421875	1.394767486572266	0.4101147155761719	2.6330712890625	1.184139602661133	0.3420779113769531	2.622380859375	1.080579109191895	0.3559763793945313
7	0.2000000000000002	2.60553173828125	1.198870727539062	0.57268212890625	2.580087646484375	1.378293823242188	0.5700922241210937	2.563520263671875	1.522232543945313	0.5706177368164063	2.576546875	1.74204443359375	0.583087890625	2.554765380859375	1.705599426269531	0.6091002807617187	2.460774169921875	1.665129638671875	0.712138916015625	2.4279833984375	1.387874633789063	0.7415042114257813	2.359564453125	1.168253372192383	0.6905068359375	2.398986572265625	1.078828269958496	0.686264892578125	2.44790087890625	0.9814048328399658	0.6734071655273437	2.4292958984375	1.056030193328857	0.6569325561523438	2.59565966796875	1.705675476074219	0.5543156127929687	2.66953466796875	1.673601806640625	0.4477228698730469	2.7178955078125	1.393977355957031	0.4118146362304688	2.634432373046875	1.181648025512695	0.3419582824707031	2.62687841796875	1.077942008972168	0.3587369689941406
8	0.233333	2.60885302734375	1.199145080566406	0.5732384033203125	2.582854736328125	1.378461578369141	0.5702748413085937	2.5657041015625	1.522315795898437	0.5704370727539062	2.576347900390625	1.742250061035156	0.5825526123046875	2.554821044921875	1.705629821777344	0.6085198364257812	2.461990234375	1.663924621582031	0.7120924072265625	2.427653564453125	1.386784759521484	0.7404473876953125	2.361978759765625	1.165783554077148	0.6919942016601562	2.410934326171875	1.081443176269531	0.69952783203125	2.445385986328125	0.9796646537780762	0.6771528930664062	2.428428955078125	1.059191234588623	0.6526908569335937	2.595988037109375	1.706035705566406	0.553951171875	2.67105322265625	1.675097106933594	0.4478750305175781	2.7208134765625	1.395971984863281	0.41029833984375	2.64586962890625	1.17958171081543	0.3434017639160156	2.62826123046875	1.077444137573242	0.3620775146484375
9	0.266667	2.60956591796875	1.19951823425293	0.5752282104492188	2.58458740234375	1.379340515136719	0.5725065307617188	2.56830029296875	1.523579223632813	0.5728700561523438	2.5788076171875	1.743936767578125	0.58525048828125	2.55721630859375	1.707205505371094	0.6111936645507813	2.463083251953125	1.665440246582031	0.7139611206054688	2.42985498046875	1.387683959960937	0.743024169921875	2.364021240234375	1.166624282836914	0.6928463745117187	2.4138115234375	1.08241641998291	0.6986817016601562	2.450392578125	0.9805039386749268	0.6794676513671875	2.430310546875	1.057377063751221	0.6582854614257813	2.59855859375	1.70769287109375	0.556591064453125	2.672466552734375	1.675090942382813	0.4498738098144531	2.721009033203125	1.395335571289062	0.4111564636230469	2.65087744140625	1.176871170043945	0.34412158203125	2.6313125	1.074773330688477	0.3622188110351562
10	0.3000000000000007	2.6103408203125	1.199465576171875	0.57554931640625	2.585381591796875	1.379302062988281	0.5728314819335938	2.569177001953125	1.523559020996094	0.5732437133789062	2.5799306640625	1.743920471191406	0.5855905151367188	2.55834375	1.707210876464844	0.6115740356445313	2.464618896484375	1.665628723144531	0.7148009643554688	2.431713134765625	1.387930389404297	0.7449351806640625	2.366088134765625	1.166450393676758	0.6962916870117187	2.415705810546875	1.082170379638672	0.7026340942382813	2.451102783203125	0.9798508071899414	0.6833265991210937	2.43183544921875	1.056070068359375	0.6632647705078125	2.599597900390625	1.707651977539062	0.556899169921875	2.673326416015625	1.674956359863281	0.4500762939453125	2.72122216796875	1.395087829589844	0.4112387084960937	2.64980224609375	1.177069244384766	0.3440592346191406	2.629423583984375	1.075199417114258	0.3625771179199219
11	0.3333330000000005	2.610633544921875	1.19946012878418	0.5755711059570312	2.58570458984375	1.379285461425781	0.5728337402343751	2.56952392578125	1.523533142089844	0.573230224609375	2.580275146484375	1.743882446289063	0.5854700927734375	2.558706298828125	1.707186828613281	0.611480712890625	2.46518359375	1.665636352539063	0.7148866577148437	2.432784423828125	1.387949951171875	0.7454609375	2.367531982421875	1.166236602783203	0.6974774780273437	2.417469482421875	1.082174270629883	0.704070068359375	2.45323876953125	0.9799326953887939	0.6850902099609375	2.433561767578125	1.0560104637146	0.6645545043945312	2.599925537109375	1.707604736328125	0.5567860717773437	2.673644287109375	1.674882995605469	0.4499780578613281	2.721685302734375	1.395045654296875	0.4112688293457031	2.650395263671875	1.1769677734375	0.3442140502929688	2.63010302734375	1.075097877502441	0.3627771911621094
12	0.3666670000000005	2.617193115234375	1.199912796020508	0.5776025390625	2.5905166015625	1.379553649902344	0.5735914306640625	2.5732919921875	1.523752685546875	0.573305908203125	2.58381640625	1.744219421386719	0.5855927124023438	2.562010009765625	1.70750146484375	0.6114198608398438	2.468875	1.666722290039063	0.71558056640625	2.438967529296875	1.388394958496094	0.744069091796875	2.373276611328125	1.16607844543457	0.6989906616210938	2.42965478515625	1.086394462585449	0.7082163696289062	2.451876953125	0.9819335193634033	0.68177734375	2.43845947265625	1.057274906158447	0.6604693603515625	2.603767822265625	1.707926330566406	0.5570927734375	2.68071728515625	1.676521362304688	0.4521011047363281	2.727859130859375	1.39590234375	0.417075439453125	2.65636767578125	1.17924333190918	0.3453762512207031	2.63878515625	1.076849624633789	0.3641160278320312
13	0.4000000000000004	2.621217041015625	1.199334091186523	0.5789256591796875	2.59456396484375	1.378745513916016	0.5750495605468749	2.576290771484375	1.522624633789063	0.5741056518554688	2.58429638671875	1.74303125	0.584039306640625	2.563240234375	1.706369995117187	0.6104395141601563	2.471499755859375	1.665980590820312	0.71572265625	2.441378173828125	1.388133087158203	0.7450891113281251	2.375373046875	1.166356155395508	0.6994039916992187	2.430104248046875	1.085691162109375	0.7086854858398437	2.456120849609375	0.9817204170227051	0.6844555053710938	2.438769775390625	1.056703433990479	0.6602943115234375	2.60434423828125	1.706734985351563	0.5557257690429688	2.679519775390625	1.675497314453125	0.4496242065429688	2.72865771484375	1.395446533203125	0.4158273620605469	2.65859326171875	1.178218765258789	0.3454773254394531	2.637939208984375	1.076726348876953	0.3651976928710938
14	0.4333330000000002	2.622658935546875	1.199367691040039	0.5794631347656251	2.596176513671875	1.378665618896484	0.5756864013671875	2.57832763671875	1.5224873046875	0.575025634765625	2.58684619140625	1.742680725097656	0.5854813232421875	2.56576904296875	1.706030456542969	0.6118075561523437	2.474682373046875	1.665510986328125	0.7174539184570312	2.445325439453125	1.387765777587891	0.7464959716796875	2.37964990234375	1.166006469726562	0.7011867065429688	2.434240478515625	1.085317428588867	0.7102908935546876	2.457901611328125	0.9810754356384277	0.6852094116210937	2.440640625	1.055340438842773	0.6607122192382813	2.60674609375	1.70643701171875	0.55706494140625	2.6820283203125	1.675549682617187	0.4510657043457031	2.732451904296875	1.396007873535156	0.416814453125	2.664683349609375	1.178270614624023	0.3464125366210937	2.644670654296875	1.07658731842041	0.3653631286621093
15	0.4666670000000002	2.62680615234375	1.20027619934082	0.5820369262695313	2.600042236328125	1.380012725830078	0.5774297485351563	2.58168896484375	1.524162231445312	0.5758680419921876	2.5918203125	1.744839538574219	0.5873397216796875	2.57054248046875	1.708114807128906	0.6136581420898437	2.47895361328125	1.666029357910156	0.718802001953125	2.447411865234375	1.387486602783203	0.745206787109375	2.38452392578125	1.163532363891602	0.7035386962890625	2.44664697265625	1.088122627258301	0.7124915771484375	2.458608642578125	0.9822005634307861	0.6849493408203124	2.44398828125	1.053981647491455	0.6583068237304688	2.611397216796875	1.7084921875	0.5585914306640625	2.68536474609375	1.676974487304687	0.4513989562988281	2.7350869140625	1.396578918457031	0.4165814208984375	2.666153564453125	1.178384521484375	0.34651806640625	2.645931884765625	1.076479377746582	0.3656528625488281
16	0.5	2.6301240234375	1.200379730224609	0.5825388793945312	2.602523681640625	1.380074920654297	0.577812744140625	2.583738037109375	1.524240173339844	0.5763519897460937	2.59224755859375	1.745122680664063	0.5872267456054687	2.5712275390625	1.708296569824219	0.6136561889648438	2.480237060546875	1.665718078613281	0.7192169799804687	2.450863037109375	1.386806335449219	0.7456690063476562	2.390460693359375	1.161953338623047	0.7045234985351563	2.450717529296875	1.085051940917969	0.7140405883789063	2.457051513671875	0.9774462432861328	0.691376220703125	2.44728271484375	1.050847045898438	0.6621557006835938	2.612104248046875	1.708824523925781	0.55856591796875	2.687448974609375	1.67836376953125	0.4519483642578125	2.73647607421875	1.397682983398437	0.4173088073730469	2.662017333984375	1.181559158325195	0.3460988159179688	2.650632080078125	1.07836678314209	0.3659015808105469
17	0.5333330000000007	2.6319677734375	1.19944075012207	0.5826746826171875	2.605961669921875	1.379318878173828	0.5779578247070313	2.588307861328125	1.523582153320313	0.5763834228515625	2.5960947265625	1.744427490234375	0.5872068481445313	2.5753583984375	1.707539001464844	0.6137449340820312	2.4842607421875	1.665860961914063	0.7195125732421875	2.4548583984375	1.38729150390625	0.748519287109375	2.3900380859375	1.164518676757813	0.7033812255859375	2.45129150390625	1.08790966796875	0.706313232421875	2.463407958984375	0.9811470947265625	0.6822203369140625	2.449130126953125	1.056443473815918	0.6569842529296875	2.615913818359375	1.7082099609375	0.5584447631835937	2.69099658203125	1.676618957519531	0.4520218811035156	2.736016845703125	1.395306030273437	0.4177835083007813	2.6475908203125	1.182559432983398	0.3528991088867188	2.66141845703125	1.081814880371094	0.3815887145996094
18	0.5666670000000007	2.631968994140625	1.199440322875977	0.5826748046875	2.605962646484375	1.379318542480469	0.5779578247070313	2.58830908203125	1.523581787109375	0.5763831176757812	2.5960947265625	1.74442724609375	0.5872057495117188	2.575359130859375	1.707538818359375	0.6137440185546875	2.4842626953125	1.665860595703125	0.7195125732421875	2.4548642578125	1.387290832519531	0.748521728515625	2.39004736328125	1.164516220092773	0.7033872680664063	2.451302490234375	1.087908676147461	0.7063208618164063	2.46342236328125	0.9811459178924561	0.682230224609375	2.449144775390625	1.056441822052002	0.6569951171875	2.615914306640625	1.708209716796875	0.5584437255859375	2.690998046875	1.676618835449219	0.4520213928222656	2.7360224609375	1.395306365966797	0.4177848510742188	2.647601806640625	1.182557266235352	0.3529016418457031	2.66143408203125	1.081813278198242	0.3815908813476562
19	0.6000000000000005	2.631968994140625	1.199440322875977	0.5826748046875	2.605962646484375	1.379318542480469	0.5779578247070313	2.58830908203125	1.523581787109375	0.5763831176757812	2.5960947265625	1.74442724609375	0.5872057495117188	2.575359130859375	1.707538818359375	0.6137440185546875	2.4842626953125	1.665860595703125	0.7195125732421875	2.4548642578125	1.387290832519531	0.748521728515625	2.39004736328125	1.164516220092773	0.7033872680664063	2.451302490234375	1.087908676147461	0.7063208618164063	2.46342236328125	0.9811459178924561	0.682230224609375	2.449144775390625	1.056441822052002	0.6569951171875	2.615914306640625	1.708209716796875	0.5584437255859375	2.690998046875	1.676618835449219	0.4520213928222656	2.7360224609375	1.395306365966797	0.4177848510742188	2.647601806640625	1.182557266235352	0.3529016418457031	2.66143408203125	1.081813278198242	0.3815908813476562
20	0.6333330000000004	2.639859130859375	1.197606964111328	0.5846067504882813	2.61325634765625	1.377836486816406	0.5799192504882813	2.59462109375	1.522321533203125	0.5780270385742188	2.601834228515625	1.743723754882812	0.5886541748046875	2.58112158203125	1.706720336914063	0.6152745361328125	2.490477294921875	1.666681274414063	0.7225325927734375	2.465473388671875	1.386818359375	0.7496734619140625	2.406154296875	1.161064270019531	0.7090579223632812	2.464704345703125	1.082224517822266	0.7146829833984375	2.46747021484375	0.9758601112365722	0.6853176879882813	2.4620791015625	1.051315589904785	0.6615176391601563	2.621822998046875	1.707442504882812	0.5598795166015625	2.69642626953125	1.678885314941406	0.4518713684082031	2.744391845703125	1.397154205322266	0.419382080078125	2.662965576171875	1.182556091308594	0.3495190734863281	2.666160888671875	1.081509239196777	0.3810836486816406
21	0.6666670000000003	2.642701171875	1.19460368347168	0.585353759765625	2.616093505859375	1.374975677490234	0.5808996582031249	2.597684814453125	1.519602600097656	0.5792893676757812	2.604567138671875	1.741279113769531	0.5876184692382812	2.584581787109375	1.704457275390625	0.6151029052734375	2.49518603515625	1.663756591796875	0.7233040161132812	2.46854541015625	1.383944976806641	0.7515812377929687	2.405724609375	1.159381790161133	0.7086646118164063	2.467508056640625	1.082891441345215	0.713342529296875	2.47305810546875	0.976289659500122	0.6849387817382813	2.464284423828125	1.050543083190918	0.6611741333007812	2.62397119140625	1.704742797851563	0.5587011108398438	2.696097900390625	1.673353820800781	0.4496768493652344	2.746846435546875	1.392033477783203	0.41597998046875	2.653759033203125	1.17922590637207	0.3551777954101563	2.660609619140625	1.075757843017578	0.3771128540039063
22	0.7000000000000002	2.644960693359375	1.195051055908203	0.5849381103515625	2.61914599609375	1.375634216308594	0.5802298583984375	2.601578857421875	1.52044677734375	0.5785684814453125	2.60825634765625	1.74219140625	0.588400634765625	2.588026611328125	1.705161315917969	0.6154739379882812	2.4985078125	1.663943298339844	0.7234868774414063	2.47080078125	1.383809967041016	0.7489862670898437	2.40725048828125	1.158827621459961	0.708690673828125	2.47066064453125	1.08364818572998	0.7139642333984375	2.471284912109375	0.9774749870300293	0.6832731323242187	2.46842919921875	1.050669990539551	0.6622108154296875	2.62796142578125	1.705833129882813	0.5594135131835938	2.70100634765625	1.675901489257813	0.4504987487792969	2.753046875	1.394780151367188	0.4157616577148437	2.66994873046875	1.178891967773438	0.3509518737792969	2.6604873046875	1.073847839355469	0.3620161743164063
23	0.733333	2.645626708984375	1.194068283081055	0.5849210815429687	2.619268798828125	1.374504699707031	0.5791943359375	2.601455322265625	1.519246215820313	0.57681982421875	2.6079833984375	1.740975708007813	0.5860177001953125	2.588129638671875	1.703997619628906	0.6134188842773437	2.501082275390625	1.662891174316406	0.72343408203125	2.474097900390625	1.382791931152344	0.7494183959960937	2.41030712890625	1.157753784179687	0.7101207275390625	2.4737021484375	1.082569541931152	0.7151146240234375	2.473387939453125	0.9763565807342529	0.6846409912109375	2.469805419921875	1.049027256011963	0.6627429809570312	2.62737744140625	1.704575866699219	0.556891845703125	2.70024853515625	1.675771911621094	0.4475920715332031	2.75482666015625	1.394804504394531	0.4161643981933594	2.6701689453125	1.179672653198242	0.3510463256835937	2.6627255859375	1.074514205932617	0.3623495788574219
24	0.766667	2.646835693359375	1.193438705444336	0.5848467407226563	2.620532470703125	1.374141082763672	0.5796936645507812	2.60257275390625	1.519061889648437	0.577677978515625	2.610460205078125	1.741026916503906	0.5871263427734374	2.5901591796875	1.704105163574219	0.6143953857421875	2.50173876953125	1.664088134765625	0.7239702758789063	2.47524755859375	1.383576843261719	0.7500313720703125	2.410329345703125	1.158651031494141	0.7100724487304687	2.471342041015625	1.081509300231934	0.7170361938476563	2.47707275390625	0.9754586734771729	0.6860159912109375	2.467685546875	1.047229499816895	0.6635786743164063	2.629844970703125	1.704480773925781	0.55806298828125	2.704216796875	1.67512890625	0.4497077331542969	2.753760009765625	1.393140899658203	0.4157366027832031	2.6656484375	1.179033096313477	0.35066796875	2.66254345703125	1.074553977966309	0.3692506713867187
25	0.8000000000000007	2.64961083984375	1.194141754150391	0.5858938598632812	2.624185791015625	1.37460986328125	0.5795361938476562	2.605779541015625	1.519182067871094	0.5757307739257812	2.61260009765625	1.740815856933594	0.5846679077148438	2.59242431640625	1.703928283691406	0.6119154052734375	2.504222900390625	1.6632392578125	0.7210780029296875	2.47682958984375	1.383708160400391	0.7510909423828125	2.41367724609375	1.158634826660156	0.7115924682617187	2.476394287109375	1.083675666809082	0.7232433471679688	2.47695654296875	0.9764170417785645	0.6968903198242188	2.471773193359375	1.040290927886963	0.6788878784179687	2.632205810546875	1.704356079101562	0.5557980346679687	2.7076083984375	1.675491455078125	0.4483193664550781	2.75605029296875	1.393595397949219	0.4163138427734375	2.6698232421875	1.179138107299805	0.3514193725585937	2.66561181640625	1.074026657104492	0.3642817993164063
26	0.8333330000000005	2.65023193359375	1.194772018432617	0.5855637817382813	2.624914306640625	1.375304168701172	0.5790465698242188	2.60666455078125	1.519937927246094	0.5751717529296875	2.6155	1.741537353515625	0.5848023681640625	2.595133056640625	1.704728576660156	0.6120416259765625	2.507173583984375	1.663755310058594	0.7213511352539063	2.4807529296875	1.384079467773438	0.7516739501953125	2.418761474609375	1.15853076171875	0.7126288452148437	2.480856689453125	1.083139862060547	0.7250461425781251	2.47592431640625	0.9753211746215821	0.7014400634765625	2.470540771484375	1.037315486907959	0.679699462890625	2.63463720703125	1.70499072265625	0.5557028198242188	2.708437744140625	1.675882263183594	0.4471334533691406	2.75910693359375	1.394229309082031	0.4156733703613281	2.665322265625	1.182810028076172	0.3510293273925781	2.66868798828125	1.078122734069824	0.3673848876953125
27	0.8666670000000005	2.651013671875	1.192274673461914	0.5861618041992187	2.626628662109375	1.372078765869141	0.5801834716796875	2.609560791015625	1.516176940917969	0.5770502319335937	2.61644140625	1.736863220214844	0.5848126831054687	2.5965791015625	1.700275329589844	0.6122837524414062	2.508724365234375	1.660799926757813	0.7213020629882813	2.4816669921875	1.382459259033203	0.750860595703125	2.417435302734375	1.158835845947266	0.7111937255859375	2.480338623046875	1.083857620239258	0.7160249633789062	2.476068359375	0.9750756912231445	0.7005653076171875	2.470923583984375	1.041798194885254	0.675557861328125	2.63571728515625	1.700423583984375	0.5560879516601562	2.707900634765625	1.671178527832031	0.4472576599121094	2.758921875	1.3908486328125	0.4170618591308594	2.668998046875	1.178369018554688	0.3546762084960938	2.671361328125	1.073642425537109	0.3672654418945313
28	0.9000000000000004	2.65275634765625	1.191719680786133	0.5849656372070312	2.6276396484375	1.371415710449219	0.58001123046875	2.610083984375	1.515441284179687	0.5777781982421875	2.616673583984375	1.736046997070313	0.5866792602539063	2.596914306640625	1.699296325683594	0.6139881591796875	2.51204248046875	1.660308959960938	0.725476318359375	2.483490966796875	1.381694946289062	0.7500765380859375	2.4178369140625	1.158437530517578	0.7109760131835937	2.479405029296875	1.082635276794434	0.7188031616210937	2.475987548828125	0.9742341346740723	0.7008259887695313	2.47187890625	1.042999977111816	0.6740562133789062	2.635944580078125	1.699792236328125	0.5577366943359375	2.707712646484375	1.670791625976562	0.4486013488769531	2.758626708984375	1.390901641845703	0.4149161987304688	2.669694091796875	1.17811100769043	0.3523621826171875	2.669862060546875	1.073116622924805	0.3625213623046875
29	0.9333330000000002	2.651555419921875	1.19142626953125	0.5848890991210938	2.6283818359375	1.371389495849609	0.5805540771484375	2.611476806640625	1.515483032226562	0.5781813354492188	2.6175654296875	1.736098266601563	0.58691064453125	2.597790771484375	1.69933154296875	0.6141818237304687	2.513182861328125	1.660190246582031	0.725806640625	2.48357421875	1.381607757568359	0.7493220825195313	2.419664794921875	1.15746061706543	0.71256640625	2.476370361328125	1.077749778747559	0.7178117065429688	2.47444287109375	0.9691618690490723	0.7008016357421875	2.469729248046875	1.038142822265625	0.678894287109375	2.637012939453125	1.699861389160156	0.5580684814453125	2.7103115234375	1.671066650390625	0.44990869140625	2.758579345703125	1.390695037841797	0.4164620971679687	2.673440185546875	1.177240905761719	0.3510059204101563	2.6674501953125	1.072553123474121	0.3624282836914062
30	0.9666670000000002	2.652046875	1.191500839233398	0.5845055541992188	2.629037841796875	1.371579833984375	0.5804702758789062	2.61226025390625	1.515762084960937	0.5783478393554687	2.620476318359375	1.736378479003906	0.5879400634765625	2.600391357421875	1.699676818847656	0.6151158447265626	2.51414990234375	1.660761169433594	0.7256548461914063	2.485485595703125	1.382061553955078	0.7505218505859375	2.42070849609375	1.158336502075195	0.7120294799804687	2.479617431640625	1.080108169555664	0.7160443115234375	2.4710458984375	0.9717170448303223	0.6994954223632812	2.4707392578125	1.039400367736816	0.676993408203125	2.63953271484375	1.7000546875	0.5589051513671875	2.7095009765625	1.670367309570313	0.4487209167480469	2.759797607421875	1.390068634033203	0.4165000610351562	2.67183056640625	1.177437698364258	0.3516893310546875	2.6707783203125	1.072487503051758	0.3626842651367188
31	1	2.6514775390625	1.191116638183594	0.5870050048828125	2.628882568359375	1.371105865478516	0.5824539794921875	2.613954345703125	1.515394958496094	0.5808969116210938	2.619590576171875	1.736029235839844	0.5880126953125	2.599900634765625	1.699430480957031	0.6155487670898437	2.514458984375	1.659641723632812	0.7262619628906249	2.48295556640625	1.381553802490234	0.7522605590820313	2.418462890625	1.157954605102539	0.7135859985351563	2.4756650390625	1.078668815612793	0.7194259033203125	2.470888671875	0.9705567665100098	0.700248291015625	2.467380615234375	1.035781837463379	0.682707763671875	2.63910302734375	1.699630981445313	0.5594387817382812	2.712409423828125	1.671649658203125	0.451109375	2.760058837890625	1.391343322753906	0.4168061828613281	2.677875244140625	1.176847106933594	0.3511806335449218	2.668465087890625	1.072455703735351	0.3627837219238281
32	1.033333000000001	2.649965576171875	1.191100402832031	0.5867828979492188	2.62829345703125	1.371497283935547	0.5822747802734375	2.613251953125	1.516002502441406	0.580236572265625	2.620734375	1.736882263183594	0.588865234375	2.60063623046875	1.700207824707031	0.6161492309570312	2.51444677734375	1.659743774414062	0.72634326171875	2.482698486328125	1.381196899414062	0.7520045166015625	2.4169228515625	1.157685485839844	0.7126798095703125	2.4695986328125	1.075068466186524	0.71746435546875	2.469044677734375	0.9664331665039062	0.699697998046875	2.46767431640625	1.0367265625	0.6835895385742188	2.64004345703125	1.70045556640625	0.5600491333007812	2.713078125	1.672158874511719	0.4513535766601562	2.757765625	1.390910491943359	0.4169390563964844	2.6696142578125	1.178480697631836	0.3509424133300781	2.67432373046875	1.074141342163086	0.3666760864257813
33	1.066667000000001	2.649576171875	1.190124496459961	0.5879424438476563	2.627353271484375	1.371005737304688	0.5851644897460937	2.610180908203125	1.515688842773438	0.5833472900390625	2.620276123046875	1.736979248046875	0.5944494018554688	2.59974072265625	1.700135437011719	0.6214361572265625	2.512817138671875	1.660550842285156	0.731916259765625	2.48144677734375	1.380717590332031	0.7522067260742188	2.4139404296875	1.157222045898437	0.7117322998046876	2.47308349609375	1.079303787231445	0.7221438598632812	2.4638662109375	0.9718856658935547	0.6984288940429687	2.4663642578125	1.035658000946045	0.6816493530273438	2.63916455078125	1.700551452636719	0.565112548828125	2.709750244140625	1.670918701171875	0.4547023315429687	2.7551220703125	1.389409027099609	0.4167496643066406	2.672244873046875	1.174439682006836	0.3497013244628907	2.66743798828125	1.070545196533203	0.3697579650878906
34	1.100000000000001	2.6506962890625	1.189285552978516	0.5893324584960937	2.6281552734375	1.370517547607422	0.5863494262695312	2.610228515625	1.515416381835938	0.584029296875	2.6205078125	1.73718505859375	0.5949163818359375	2.599811767578125	1.700313598632813	0.6219420776367187	2.5123330078125	1.659491027832031	0.7319462280273438	2.4762646484375	1.379556060791016	0.7514312133789063	2.409241455078125	1.154647384643555	0.7152345581054688	2.47405859375	1.081671226501465	0.7290997314453125	2.461131103515625	0.9751202907562256	0.7023036499023437	2.46408984375	1.035135730743408	0.6816978759765625	2.6394951171875	1.700626708984375	0.5656199340820313	2.711415283203125	1.671685974121094	0.455537353515625	2.754072509765625	1.389319519042969	0.4161543884277344	2.675497802734375	1.172501266479492	0.3480463256835937	2.668117431640625	1.069401496887207	0.3722024230957031
35	1.133333	2.64708740234375	1.187568008422851	0.5920884399414063	2.625691162109375	1.368302551269531	0.5884854736328125	2.608477783203125	1.512776672363281	0.58552880859375	2.619567626953125	1.733766540527344	0.59606103515625	2.598109130859375	1.697195434570312	0.6225791015625	2.50743310546875	1.659265441894531	0.7303464965820312	2.47064794921875	1.38062939453125	0.752931884765625	2.4000966796875	1.158553009033203	0.71159912109375	2.4689345703125	1.089561012268066	0.7240320434570312	2.45693505859375	0.9825809440612793	0.7002300415039062	2.46109619140625	1.050819194793701	0.6686277465820313	2.639010986328125	1.697160949707031	0.5674258422851562	2.714902099609375	1.670096374511719	0.4601256408691407	2.75328125	1.388271484375	0.4196334228515625	2.68022021484375	1.17201676940918	0.34664990234375	2.66062890625	1.072621444702148	0.3771109619140625
36	1.166667	2.6471748046875	1.186487182617187	0.5962503051757813	2.625706787109375	1.367630126953125	0.5943722534179687	2.608066650390625	1.5123837890625	0.59252880859375	2.61897607421875	1.733918334960938	0.6016566162109375	2.597618408203125	1.69741259765625	0.6285447998046875	2.505181884765625	1.657600891113281	0.734544677734375	2.46504931640625	1.378482147216797	0.7525086059570313	2.394062255859375	1.156166732788086	0.7103236694335937	2.46332861328125	1.087822204589844	0.7253414306640625	2.45185400390625	0.9809897022247315	0.6996065063476562	2.45760595703125	1.04714111328125	0.6708923950195312	2.638387451171875	1.697077270507813	0.5731126098632813	2.7112919921875	1.667747314453125	0.4639943237304687	2.7513173828125	1.386075500488281	0.4198460693359375	2.670199462890625	1.17255305480957	0.3456585693359375	2.65579345703125	1.077158851623535	0.3896051940917969
37	1.2	2.6438330078125	1.182120147705078	0.5998327026367187	2.622078369140625	1.362870147705078	0.5997120971679688	2.603686767578125	1.507244720458984	0.5988677978515625	2.6158876953125	1.728389038085937	0.6042344970703125	2.59405419921875	1.69256494140625	0.6314683227539063	2.499447265625	1.657237121582031	0.7367362060546875	2.45568017578125	1.379191162109375	0.7539290161132812	2.385194580078125	1.157997375488281	0.7078574829101563	2.45804931640625	1.093484489440918	0.7214871826171875	2.449076171875	0.9861057176589966	0.6980883178710937	2.44998828125	1.051529064178467	0.6659419555664062	2.635328857421875	1.691009033203125	0.5766051635742188	2.709660400390625	1.655751831054687	0.4705794372558594	2.745597900390625	1.374025390625	0.4270275268554687	2.64880615234375	1.165864456176758	0.3581430053710937	2.6579619140625	1.065202079772949	0.3894020080566406
38	1.233333	2.64085986328125	1.181677139282227	0.5999177856445312	2.619164306640625	1.362212432861328	0.6022058105468751	2.59984423828125	1.5063017578125	0.6025335693359375	2.6111279296875	1.7272080078125	0.6092119750976562	2.58907568359375	1.691202392578125	0.6359212036132813	2.491736328125	1.654656982421875	0.7380054931640625	2.44564306640625	1.376996765136719	0.7490122680664062	2.381345947265625	1.154007720947266	0.7039278564453125	2.464207763671875	1.103297882080078	0.7179320068359375	2.442744873046875	0.998747929930687	0.690740234375	2.454423095703125	1.063470348358154	0.6518123779296875	2.63106982421875	1.690087280273437	0.5816941528320313	2.70491357421875	1.652372680664063	0.4763675842285156	2.737079345703125	1.371445068359375	0.4272099304199219	2.64496240234375	1.159944839477539	0.3632025146484375	2.657074462890625	1.058114707946777	0.3887461242675782
39	1.266667	2.63793115234375	1.182019149780273	0.6009157104492188	2.6153701171875	1.362395172119141	0.6049246215820312	2.596153076171875	1.506463287353516	0.60712646484375	2.604681884765625	1.727343566894531	0.617040771484375	2.5822119140625	1.690746154785156	0.6425589599609375	2.4845908203125	1.653197814941406	0.7439818725585937	2.430513916015625	1.376987274169922	0.7541989135742188	2.35197265625	1.165937713623047	0.6823231811523438	2.43693115234375	1.116918464660644	0.679104736328125	2.444642578125	1.007934995174408	0.665291015625	2.431202392578125	1.085340454101563	0.6246678466796876	2.625908203125	1.690822448730469	0.5896936035156251	2.70177294921875	1.658553344726562	0.484016357421875	2.744212646484375	1.378358001708984	0.4388491821289062	2.652404296875	1.170210586547852	0.3643760986328125	2.643689208984375	1.066115608215332	0.3803142395019531
40	1.300000000000001	2.632358154296875	1.183217971801758	0.6029520263671875	2.611130126953125	1.363462341308594	0.6089932250976563	2.591577880859375	1.507295379638672	0.6112075805664062	2.5980517578125	1.728041442871094	0.6190711669921874	2.575232666015625	1.691563354492188	0.6443226928710938	2.4761337890625	1.653790893554687	0.7439429321289063	2.41626171875	1.379165252685547	0.7545272216796876	2.3340244140625	1.173758148193359	0.6722028198242187	2.42065234375	1.135846008300781	0.6464230346679688	2.469946533203125	1.037696979522705	0.6406614990234375	2.41331005859375	1.110458221435547	0.6007667846679687	2.62026611328125	1.691473083496094	0.5927091064453125	2.698872314453125	1.659150817871094	0.4892955017089844	2.73928173828125	1.379001953125	0.4443346252441406	2.648630615234375	1.170932205200195	0.3692237854003906	2.63028955078125	1.070042366027832	0.3941581726074219
41	1.333333000000001	2.6316162109375	1.182253799438477	0.6081021728515625	2.608861572265625	1.362039733886719	0.6136325073242187	2.5889375	1.505582702636719	0.6163241577148437	2.59486181640625	1.725969055175781	0.6249049682617187	2.571437744140625	1.689453002929687	0.6493809204101563	2.465968505859375	1.654845275878906	0.7431009521484375	2.402171142578125	1.381811370849609	0.75888916015625	2.31871240234375	1.18639875793457	0.6568819580078125	2.405248779296875	1.143474548339844	0.6412275390625	2.487314453125	1.072491241455078	0.6243494262695313	2.3857763671875	1.119446929931641	0.5846897583007813	2.617818359375	1.689555908203125	0.5991209716796875	2.6974619140625	1.656656860351562	0.4969634399414062	2.7290927734375	1.376695770263672	0.4469585571289063	2.631197998046875	1.172428787231445	0.3716994018554687	2.625573974609375	1.069642280578613	0.3941745300292969
42	1.366667000000001	2.632951416015625	1.181832092285156	0.6134429931640625	2.60814111328125	1.361662536621094	0.6179296875	2.585644287109375	1.505077545166016	0.61886328125	2.59169677734375	1.725744262695312	0.628935546875	2.567986328125	1.68903564453125	0.6530036010742187	2.45937841796875	1.651668884277344	0.7423304443359375	2.38604150390625	1.380175689697266	0.74760888671875	2.30390478515625	1.187107894897461	0.6393966064453125	2.39008935546875	1.141793319702148	0.6282141723632813	2.483515869140625	1.086233840942383	0.6114579467773438	2.372959228515625	1.118648376464844	0.5703167724609375	2.614885498046875	1.689419616699219	0.6030814819335938	2.693863037109375	1.656007080078125	0.5003006591796875	2.719904541015625	1.374845947265625	0.4512410278320312	2.6119140625	1.172344635009766	0.3842882080078125	2.609559326171875	1.068702941894531	0.4040257873535156
43	1.4	2.631241943359375	1.182583419799805	0.6148079833984375	2.606465087890625	1.362606658935547	0.6196574096679688	2.583799560546875	1.506153045654297	0.6206575927734375	2.589505126953125	1.727014343261719	0.6318348999023438	2.565189453125	1.690155090332031	0.6551688232421875	2.451666015625	1.6522939453125	0.738210205078125	2.380558349609375	1.379852111816406	0.7360796508789063	2.305325439453125	1.188847854614258	0.61899365234375	2.3935087890625	1.148019653320312	0.6054417724609376	2.495488525390625	1.11246028137207	0.5840416259765625	2.37732568359375	1.126821159362793	0.5466189575195313	2.613377197265625	1.690769836425781	0.6063876342773438	2.693099609375	1.657094055175781	0.5040807800292969	2.713213134765625	1.375383697509766	0.4535986633300781	2.600550537109375	1.176050628662109	0.3839699096679687	2.5923662109375	1.072045913696289	0.4006062316894531
44	1.433333	2.6442431640625	1.178842910766602	0.621835205078125	2.613423095703125	1.358426300048828	0.6254085083007812	2.58502197265625	1.501323883056641	0.6245604858398438	2.58485888671875	1.722784057617187	0.6363927001953125	2.5611083984375	1.685149169921875	0.6593377685546875	2.446223876953125	1.646051391601563	0.74056005859375	2.370247802734375	1.375384338378906	0.7150015258789062	2.286901611328125	1.204696701049805	0.5733920288085937	2.368047119140625	1.153900848388672	0.5507911376953125	2.47025	1.124577201843262	0.5211563110351562	2.346985595703125	1.143180969238281	0.4901593322753906	2.610087890625	1.687149658203125	0.6111424560546875	2.69410595703125	1.656369689941406	0.5109389953613281	2.701490966796875	1.375077392578125	0.451357177734375	2.590874267578125	1.171836441040039	0.3879432067871094	2.5591259765625	1.074643798828125	0.4155619506835938
45	1.466667	2.63876025390625	1.176062637329102	0.6262763671875	2.6108876953125	1.355829559326172	0.6316004638671875	2.580610107421875	1.498099517822266	0.6282631225585937	2.57737939453125	1.719259155273438	0.6395397338867187	2.55382763671875	1.681419128417969	0.6621997680664062	2.438414306640625	1.638686279296875	0.7404244995117187	2.36124951171875	1.373293762207031	0.6849339599609375	2.296962890625	1.216237075805664	0.5200704345703125	2.385226318359375	1.174741638183594	0.5083805847167969	2.4931787109375	1.15692463684082	0.495007568359375	2.37621728515625	1.163710311889648	0.4454004821777344	2.6033994140625	1.683951599121094	0.6147762451171875	2.68786767578125	1.651178466796875	0.5158391723632813	2.677148681640625	1.371447570800781	0.4515135803222656	2.546890869140625	1.179401321411133	0.39187353515625	2.53500390625	1.077045799255371	0.4157129211425781
46	1.5	2.642503662109375	1.171307495117188	0.628559326171875	2.616490234375	1.352112640380859	0.6343108520507813	2.5856083984375	1.494822845458984	0.6291142578125	2.581278076171875	1.717000061035156	0.6381009521484375	2.557538818359375	1.679133056640625	0.66098388671875	2.44142919921875	1.634284362792969	0.7381309204101563	2.35777294921875	1.374644836425781	0.6624673461914062	2.289546142578125	1.238669555664063	0.4799659729003906	2.3763740234375	1.202378540039063	0.4504012451171875	2.48124755859375	1.169589218139648	0.4370347900390625	2.4074755859375	1.202161270141602	0.4239862670898438	2.60783642578125	1.681406066894531	0.613894287109375	2.693348876953125	1.646821350097656	0.5157079467773438	2.662514892578125	1.367405059814453	0.4511122131347656	2.516578857421875	1.186026885986328	0.3903355712890625	2.528285888671875	1.083273834228516	0.4145271301269531
47	1.533333000000001	2.6422470703125	1.17152717590332	0.6291669921875001	2.616313720703125	1.352213623046875	0.6351425170898437	2.585622802734375	1.494875305175781	0.6302255859375	2.580843994140625	1.716810180664063	0.6411106567382813	2.556921630859375	1.678733215332031	0.6633728637695312	2.43938427734375	1.63265283203125	0.7373828735351563	2.357849853515625	1.375060211181641	0.653552490234375	2.2946328125	1.25067707824707	0.4614372863769531	2.38319384765625	1.217270446777344	0.4339015502929687	2.486994873046875	1.184856628417969	0.4136364135742188	2.417703857421875	1.212884979248047	0.4201060485839844	2.6077138671875	1.681493774414062	0.6169115600585937	2.69442138671875	1.648431579589844	0.5193738403320313	2.66442578125	1.369977874755859	0.4511837768554687	2.517295654296875	1.191114730834961	0.3865866088867188	2.531794189453125	1.094488044738769	0.4280418701171875
48	1.566667000000001	2.6389169921875	1.162284072875976	0.6391353759765624	2.609880859375	1.341386566162109	0.6420579223632813	2.582021728515625	1.483734008789062	0.6394254760742187	2.5698623046875	1.704090454101562	0.6471689453125	2.545992919921875	1.665768676757812	0.6683169555664062	2.422515625	1.628072509765625	0.7352086181640625	2.354759033203125	1.374501861572266	0.6346253662109375	2.3175068359375	1.307878936767578	0.4114021606445312	2.40067626953125	1.306741241455078	0.3596860046386719	2.505051025390625	1.294761047363281	0.3274075927734375	2.42246923828125	1.345435668945313	0.3407541809082031	2.599010009765625	1.669601318359375	0.6251895751953125	2.6896171875	1.6463955078125	0.5295604248046875	2.6421064453125	1.378861175537109	0.4390516967773437	2.450092041015625	1.250413803100586	0.37818603515625	2.406916259765625	1.175821426391602	0.4389582824707031
49	1.600000000000001	2.631901123046875	1.158803726196289	0.6478697509765625	2.600454833984375	1.336597564697266	0.6500287475585937	2.573249267578125	1.478363830566406	0.6495360717773437	2.56273583984375	1.697843383789063	0.6507356567382813	2.538945068359375	1.660534240722656	0.6731642456054687	2.4151650390625	1.63226953125	0.7425399169921875	2.353404541015625	1.380780334472656	0.6368770141601563	2.335690185546875	1.337540252685547	0.4068294677734375	2.3966875	1.365291625976563	0.3360660095214844	2.485523681640625	1.3847099609375	0.2753098754882812	2.387876953125	1.407335327148437	0.2992019348144531	2.591272705078125	1.662674072265625	0.6296157836914062	2.67817431640625	1.636133056640625	0.5323527221679687	2.614322998046875	1.373374267578125	0.44238330078125	2.41057958984375	1.261757232666016	0.391988525390625	2.318993408203125	1.235740814208984	0.4361100769042969
50	1.633333	2.6271796875	1.156883926391602	0.650567138671875	2.597744140625	1.334026947021484	0.6574929809570312	2.571772705078125	1.475296936035156	0.6603450927734374	2.56292041015625	1.693650329589844	0.6521336669921876	2.5393974609375	1.657724731445313	0.6764982299804687	2.413414794921875	1.633252197265625	0.741795166015625	2.35634130859375	1.383892639160156	0.6320488891601562	2.3524912109375	1.369724456787109	0.3988844604492188	2.40046728515625	1.416317321777344	0.3286326904296875	2.47806640625	1.457081970214844	0.2641102905273437	2.361063232421875	1.454674072265625	0.2839302978515625	2.590665771484375	1.657533447265625	0.632152099609375	2.655137939453125	1.612649475097656	0.5254905395507813	2.592982177734375	1.344112335205078	0.4586643676757812	2.414491455078125	1.207084182739258	0.3856158142089844	2.318790283203125	1.210813293457031	0.4272601318359375
51	1.666667	2.6242734375	1.157708068847656	0.6530278930664063	2.5949482421875	1.334706848144531	0.6600982055664063	2.569352294921875	1.475910247802734	0.6633870849609375	2.56033837890625	1.694145446777344	0.6575646362304688	2.5359697265625	1.657905090332031	0.6805038452148438	2.40690869140625	1.6341044921875	0.7394561767578125	2.3538388671875	1.386240417480469	0.6250200805664062	2.38460205078125	1.391179809570313	0.3936834106445313	2.416977783203125	1.453840057373047	0.3272209777832031	2.479823974609375	1.515900939941406	0.2637787170410156	2.379845947265625	1.479015106201172	0.2789604187011719	2.588914794921875	1.658363708496094	0.6382691650390625	2.66593017578125	1.620611145019531	0.537466796875	2.631916748046875	1.349105102539063	0.4637746887207031	2.4271513671875	1.287987701416016	0.36272314453125	2.342392578125	1.333867736816406	0.4027120056152343
52	1.7	2.624547607421875	1.161835647583008	0.6569446411132812	2.593517333984375	1.340000762939453	0.663232177734375	2.56825537109375	1.482371765136719	0.6677636108398437	2.55986376953125	1.702388305664063	0.6639659423828125	2.533958984375	1.665652404785156	0.6852043457031251	2.401967529296875	1.639617248535156	0.7392816162109375	2.35344140625	1.392744750976562	0.6157361450195312	2.39980615234375	1.430567932128906	0.3882201843261719	2.427277099609375	1.495780731201172	0.320900146484375	2.485519287109375	1.562096923828125	0.2559230346679687	2.395962890625	1.521833679199219	0.276495849609375	2.589678466796875	1.666491271972656	0.6457849731445312	2.670637451171875	1.62989501953125	0.5462890014648437	2.645062744140625	1.355884155273438	0.4699408569335938	2.4306552734375	1.338840057373047	0.3675068969726563	2.327556396484375	1.355477966308594	0.3798783874511719
53	1.733333	2.62133544921875	1.160120864868164	0.6563637084960937	2.5895166015625	1.337540161132813	0.6639891967773438	2.564287109375	1.479405578613281	0.6703111572265625	2.55294287109375	1.698652893066406	0.6688017578125	2.527663818359375	1.66146533203125	0.6896546020507812	2.395374755859375	1.632708679199219	0.7403505249023438	2.352997802734375	1.392133758544922	0.604632080078125	2.4047880859375	1.456137390136719	0.3850140075683594	2.43550244140625	1.526917785644531	0.3256111450195313	2.496703125	1.598172790527344	0.2697817687988281	2.416927490234375	1.551610534667969	0.2782916870117187	2.583107177734375	1.663458435058594	0.650242919921875	2.660517333984375	1.629395263671875	0.5476107177734375	2.617615234375	1.359978302001953	0.4660741882324219	2.4003359375	1.364112762451172	0.3702357482910156	2.29721142578125	1.381085815429687	0.3785960388183593
54	1.766667	2.622770751953125	1.159462173461914	0.6586102905273438	2.588422607421875	1.336143463134766	0.6676607666015625	2.56059423828125	1.477340606689453	0.6744706420898438	2.547468994140625	1.6962197265625	0.6704658203125	2.5222490234375	1.659083740234375	0.6913550415039063	2.388971435546875	1.631478332519531	0.7395974731445313	2.34528955078125	1.3933818359375	0.600582763671875	2.40768994140625	1.481452026367188	0.3926358337402344	2.449943603515625	1.54551123046875	0.3328648071289063	2.522165283203125	1.607261413574219	0.2791535949707031	2.442197021484375	1.573514892578125	0.2905852966308594	2.57813671875	1.661123901367187	0.6527073974609375	2.652013427734375	1.625984985351562	0.5480396118164063	2.59172021484375	1.35590625	0.4823005065917969	2.40337353515625	1.423903778076172	0.3550508117675781	2.300007568359375	1.416104217529297	0.3700057067871094
55	1.800000000000001	2.621435791015625	1.158369033813476	0.6589769287109375	2.586632080078125	1.334814666748047	0.6682572631835938	2.5584716796875	1.475827514648437	0.6752872924804687	2.5447138671875	1.694528076171875	0.6726791381835937	2.519550048828125	1.65720751953125	0.6932180786132812	2.38677880859375	1.628758544921875	0.7420469970703125	2.345052978515625	1.393134887695312	0.5986956787109375	2.397812255859375	1.492371704101563	0.3933171691894531	2.45308447265625	1.553350341796875	0.3416037902832031	2.536977783203125	1.607936096191406	0.2982581176757813	2.450023193359375	1.594283325195312	0.3147703247070313	2.575527099609375	1.659667114257813	0.6548125610351563	2.6504365234375	1.62425048828125	0.5510999755859375	2.58249755859375	1.360250518798828	0.4706673278808594	2.39982568359375	1.444090423583984	0.344928955078125	2.29973974609375	1.425280517578125	0.3690530090332031
56	1.833333000000001	2.61983740234375	1.15794775390625	0.6614764404296875	2.585477294921875	1.335193572998047	0.6721707763671875	2.558604736328125	1.476963775634766	0.6814144287109375	2.541598876953125	1.69639794921875	0.6804171142578125	2.516441162109375	1.658365356445312	0.7001573486328125	2.382070068359375	1.624439819335938	0.7425300292968749	2.358516357421875	1.391954406738281	0.5880045776367188	2.3961982421875	1.517669555664062	0.3929101257324219	2.4724873046875	1.568416076660156	0.3592320251464844	2.52701318359375	1.651261474609375	0.3127238464355468	2.46188671875	1.624159729003906	0.3236316833496094	2.573443115234375	1.662006530761719	0.6628493041992187	2.646854736328125	1.632546264648437	0.5555302734375001	2.576519775390625	1.370104766845703	0.4680231323242188	2.40570654296875	1.505337646484375	0.3719526977539063	2.31037646484375	1.461242248535156	0.368025634765625
57	1.866667000000001	2.61845556640625	1.157380599975586	0.6626385498046875	2.58393701171875	1.334474975585938	0.67361279296875	2.556837646484375	1.476111938476563	0.6829686889648438	2.538662353515625	1.695330627441406	0.682697265625	2.51330712890625	1.65708447265625	0.7016880493164063	2.378380859375	1.622437927246094	0.7413483276367188	2.360390869140625	1.391292694091797	0.5843687744140625	2.39225	1.523969299316406	0.3930418701171875	2.4731376953125	1.572019409179688	0.3672133483886719	2.531928955078125	1.656216735839844	0.3292607116699219	2.46871435546875	1.630693115234375	0.3373628540039063	2.57104931640625	1.661220397949219	0.6656610107421875	2.649678955078125	1.632515197753906	0.5619885864257812	2.574697265625	1.372994720458984	0.4702523803710937	2.41323583984375	1.513690673828125	0.3664933471679688	2.31453955078125	1.477810211181641	0.3691318359375
58	1.9	2.612548583984375	1.157870056152344	0.6636994018554687	2.58144384765625	1.334791290283203	0.6770538330078125	2.55962109375	1.476409149169922	0.6913980102539062	2.542567138671875	1.694882446289062	0.6860123901367188	2.516703369140625	1.657297912597656	0.7051851196289063	2.377649658203125	1.629085693359375	0.73165234375	2.34384326171875	1.402427062988281	0.5724930419921875	2.405622314453125	1.543304931640625	0.3959243774414062	2.48928369140625	1.587923706054688	0.3744205627441407	2.56006103515625	1.664816955566406	0.3431058349609375	2.482003173828125	1.653498962402344	0.366024169921875	2.575047607421875	1.660392456054688	0.6704978637695312	2.646753173828125	1.629632080078125	0.5630588378906251	2.577804931640625	1.367727600097656	0.4766041259765625	2.397735595703125	1.49397265625	0.3878683471679688	2.298239013671875	1.487782745361328	0.4198155822753906
59	1.933333	2.613919189453125	1.157793228149414	0.664694091796875	2.57961083984375	1.334789611816406	0.6774930419921875	2.553536865234375	1.476416473388672	0.6893770141601563	2.53368115234375	1.695465209960938	0.687942138671875	2.50735205078125	1.657001586914062	0.7050651245117188	2.36921337890625	1.630605224609375	0.7396432495117188	2.348079833984375	1.408427978515625	0.5706134033203125	2.42289208984375	1.552083557128906	0.4003767395019531	2.50037060546875	1.608134460449219	0.3810775451660156	2.571814208984375	1.687352905273438	0.3564986572265625	2.49745166015625	1.660253845214844	0.39638232421875	2.5674619140625	1.661634582519531	0.6732261962890626	2.65749755859375	1.634279602050781	0.5789036865234375	2.564078125	1.390633331298828	0.4636495666503906	2.39802685546875	1.459272552490234	0.3076472778320313	2.29881982421875	1.477128143310547	0.337185302734375
60	1.966667	2.613230224609375	1.156387634277344	0.6647575683593751	2.57613330078125	1.332879486083984	0.6781705932617188	2.54900927734375	1.474209320068359	0.6920623168945312	2.52745654296875	1.693222351074219	0.6906392211914063	2.501565185546875	1.654551635742187	0.7080420532226562	2.362853759765625	1.630017517089844	0.7420364379882812	2.345797607421875	1.406605529785156	0.5739140625	2.41872705078125	1.553849792480469	0.4057564086914062	2.49534130859375	1.612715270996094	0.391866943359375	2.568111328125	1.69284716796875	0.3751100463867187	2.49943505859375	1.659519714355469	0.4047617797851563	2.56137744140625	1.659619079589844	0.6756322021484376	2.647078857421875	1.633606018066406	0.5768895263671875	2.557178466796875	1.391501312255859	0.4553601684570313	2.381385986328125	1.47224755859375	0.3165726318359375	2.28412939453125	1.492342041015625	0.3509695434570312
61	2	2.608945068359375	1.154916854858398	0.667966796875	2.575426513671875	1.331547027587891	0.6807266845703125	2.55172412109375	1.472973785400391	0.694806884765625	2.530907958984375	1.691313415527344	0.6940595703125	2.50461865234375	1.652761596679687	0.7106309204101563	2.3665	1.623910949707031	0.741410400390625	2.3488828125	1.401518768310547	0.5735707397460937	2.414819091796875	1.554044311523437	0.4083691101074219	2.494802978515625	1.609415588378906	0.4082501220703125	2.56168359375	1.695662963867187	0.4060748596191406	2.494338134765625	1.65597412109375	0.4335658569335937	2.564938232421875	1.657800720214844	0.679674072265625	2.65419970703125	1.640215026855469	0.5828516845703124	2.61310107421875	1.391067016601562	0.451886474609375	2.430586181640625	1.515790222167969	0.3656633605957031	2.34254833984375	1.511516143798828	0.4222520141601562
62	2.033333000000001	2.60653173828125	1.156387710571289	0.6681559448242187	2.57279345703125	1.333663635253906	0.6809437866210938	2.549294677734375	1.475623229980469	0.6955326538085937	2.52774365234375	1.694714416503906	0.6969606323242188	2.50147998046875	1.655776428222656	0.7132227172851563	2.36292529296875	1.624914428710937	0.742604736328125	2.34556396484375	1.402549438476562	0.5729677124023438	2.427259033203125	1.559014892578125	0.4175325622558594	2.5066904296875	1.615794921875	0.4164570617675781	2.5675966796875	1.706572509765625	0.4089908447265625	2.491429931640625	1.663302917480469	0.4523469848632812	2.561994873046875	1.6613232421875	0.6821732177734375	2.649126708984375	1.643767822265625	0.582755615234375	2.6118212890625	1.395999664306641	0.4458512878417969	2.422845458984375	1.522943359375	0.3758628234863281	2.331201171875	1.524987548828125	0.42734814453125
63	2.066667000000001	2.605869873046875	1.156586730957031	0.66797607421875	2.571336669921875	1.334096252441406	0.6809815063476562	2.54610009765625	1.476192779541016	0.6944156494140625	2.52681689453125	1.695951416015625	0.69803759765625	2.50017138671875	1.657052490234375	0.7141018676757812	2.361666748046875	1.624769104003906	0.7437505493164063	2.345660400390625	1.403574462890625	0.5714616088867187	2.437930908203125	1.562485290527344	0.4238458862304688	2.512034423828125	1.626218994140625	0.428617431640625	2.568448974609375	1.720427856445312	0.429197021484375	2.51013671875	1.658099975585937	0.4658184204101563	2.56071337890625	1.662273132324219	0.6827232666015625	2.652494384765625	1.643640869140625	0.58737841796875	2.62032666015625	1.395096069335938	0.4492848510742187	2.417999755859375	1.512054443359375	0.400737548828125	2.325780029296875	1.532131896972656	0.4475799560546875
64	2.100000000000001	2.606121826171875	1.156758209228516	0.6683056030273438	2.56894873046875	1.333380096435547	0.680291259765625	2.54173681640625	1.474834197998047	0.6930523071289062	2.521029296875	1.693944885253906	0.697254150390625	2.49458203125	1.654907592773438	0.7129530639648437	2.357243896484375	1.623547607421875	0.7470567626953125	2.33865576171875	1.402784881591797	0.5755226440429687	2.434250732421875	1.560040832519531	0.4291170349121094	2.50977685546875	1.6218603515625	0.4316451110839844	2.590359375	1.695821166992188	0.4379112243652344	2.498763916015625	1.6558125	0.4745690002441406	2.555180908203125	1.660618103027344	0.6821156005859375	2.652991943359375	1.643897766113281	0.593046875	2.646762939453125	1.386902954101563	0.4688733215332031	2.448895263671875	1.504019622802734	0.4068773193359375	2.381080810546875	1.5498310546875	0.4728584899902344
65	2.133333	2.6039609375	1.157519027709961	0.6684218750000001	2.567754638671875	1.334461730957031	0.6816282348632813	2.5403564453125	1.476066497802734	0.6941505737304687	2.518209716796875	1.69526611328125	0.699195556640625	2.491917724609375	1.655951232910156	0.7146359252929687	2.3545810546875	1.623279174804688	0.7481990966796875	2.338437744140625	1.403215698242188	0.5750145874023438	2.44704150390625	1.5596376953125	0.4365816650390625	2.514312255859375	1.630534790039063	0.43792529296875	2.59442919921875	1.704859130859375	0.4472554626464844	2.496337890625	1.659135070800781	0.4852759094238281	2.5526748046875	1.662184814453125	0.6840430297851563	2.6507373046875	1.645406616210938	0.5950383911132813	2.639753662109375	1.383050201416016	0.4821883850097656	2.450336181640625	1.506309997558594	0.4062511291503906	2.385585205078125	1.552694519042969	0.4750370178222657
66	2.166667	2.603510009765625	1.159389389038086	0.6689989013671875	2.567830322265625	1.337175231933594	0.6839242553710938	2.5411416015625	1.479451171875	0.6981547241210937	2.51412451171875	1.699173217773438	0.7020468139648437	2.488225830078125	1.659163146972656	0.7171185913085938	2.35085302734375	1.621906066894531	0.7486552734375	2.34035986328125	1.402405212402344	0.5722086181640625	2.435583740234375	1.569374206542969	0.4343564453125	2.5121162109375	1.630237243652344	0.443426025390625	2.59067626953125	1.706506774902344	0.4558641357421875	2.492025146484375	1.6603955078125	0.4933553161621094	2.5497666015625	1.666638305664062	0.6876707763671875	2.64917041015625	1.652144958496094	0.5988077392578125	2.65044873046875	1.389290466308594	0.48320654296875	2.45224755859375	1.501633331298828	0.4092449645996094	2.382921875	1.554089599609375	0.4694326171875
67	2.2	2.601276611328125	1.159804122924805	0.6705263061523438	2.5659619140625	1.337895751953125	0.6835216064453125	2.53753759765625	1.480250274658203	0.6936737060546875	2.513852294921875	1.700348266601563	0.7015281982421875	2.487583740234375	1.6604638671875	0.7163634643554687	2.3504189453125	1.624749084472656	0.7507582397460938	2.33904443359375	1.4036689453125	0.576150146484375	2.448099365234375	1.565438293457031	0.4422238464355469	2.515337646484375	1.63663623046875	0.4501018676757813	2.592326416015625	1.714081481933594	0.4652377014160156	2.484203369140625	1.661181701660156	0.5032652587890625	2.54879443359375	1.667519226074219	0.68606787109375	2.64781396484375	1.652540832519531	0.5967686157226563	2.655111328125	1.387728637695313	0.485632080078125	2.4598115234375	1.502840270996094	0.4079628295898438	2.38895849609375	1.551755065917969	0.4694222106933594
68	2.233333	2.59593408203125	1.160307250976563	0.6700023193359375	2.5605947265625	1.338104827880859	0.6829649658203125	2.533685546875	1.480377563476563	0.694958740234375	2.510390380859375	1.700173583984375	0.7026552124023437	2.48423974609375	1.660409362792969	0.7177557983398437	2.34726953125	1.626287658691406	0.7535451049804688	2.3352333984375	1.399373596191406	0.5873826293945312	2.41718896484375	1.566078002929687	0.4413822937011719	2.48633154296875	1.634275268554688	0.4551808776855469	2.55899462890625	1.714643188476562	0.4746004638671875	2.4759892578125	1.659724853515625	0.5006046142578126	2.545101318359375	1.667325988769531	0.6869713745117187	2.64251416015625	1.650906982421875	0.5964818725585938	2.635892578125	1.387774810791016	0.482511474609375	2.446640380859375	1.510549835205078	0.402791015625	2.37699853515625	1.557735656738281	0.466654296875
69	2.266667	2.595186279296875	1.160705001831055	0.6702197265625	2.560917236328125	1.339180877685547	0.6837323608398438	2.534338623046875	1.481940063476562	0.6955240478515625	2.51108984375	1.702256530761719	0.7055963745117187	2.484698486328125	1.662233642578125	0.7200342407226562	2.347447509765625	1.62491845703125	0.7530859985351562	2.335212646484375	1.399047882080078	0.5842260131835938	2.41361962890625	1.571049926757813	0.4414043884277344	2.4878369140625	1.632712036132812	0.4604967041015625	2.559980712890625	1.71260595703125	0.4848882751464844	2.476831298828125	1.671743896484375	0.49801611328125	2.5460107421875	1.669471984863281	0.6898034057617187	2.64379345703125	1.654721069335938	0.5988807983398438	2.65170361328125	1.390426483154297	0.4856991271972656	2.460076416015625	1.514929321289062	0.4126342468261719	2.3923759765625	1.566815063476563	0.4754112854003906
70	2.300000000000001	2.59609814453125	1.159428283691406	0.6699788208007813	2.56204248046875	1.337817962646484	0.683422607421875	2.535614501953125	1.480505950927734	0.695135498046875	2.51251611328125	1.700640014648438	0.7060379028320313	2.486192138671875	1.66060791015625	0.7204498291015625	2.34932958984375	1.622615661621094	0.753880126953125	2.3348740234375	1.397219451904297	0.5848972778320313	2.41706884765625	1.573686462402344	0.4501607360839844	2.492200439453125	1.632916748046875	0.472704833984375	2.56960693359375	1.705842956542969	0.5019516906738282	2.477022216796875	1.67937451171875	0.5066285095214844	2.547328125	1.667918029785156	0.6899912719726562	2.643987060546875	1.653806030273437	0.597913818359375	2.64237890625	1.390039337158203	0.4837592468261719	2.4560390625	1.522969665527344	0.4124462890625	2.3905224609375	1.575285583496094	0.4770302734375
71	2.333333000000001	2.596984130859375	1.158877334594727	0.6717318115234375	2.56353076171875	1.338665832519531	0.6856224975585937	2.53533935546875	1.482244659423828	0.69499755859375	2.50535400390625	1.703085144042969	0.7068987426757812	2.480492431640625	1.661937744140625	0.7219884643554687	2.34352587890625	1.617724792480469	0.75167431640625	2.33498095703125	1.392749816894531	0.5784265747070313	2.421453369140625	1.586121032714844	0.4689762573242188	2.503841064453125	1.637988098144531	0.4868913269042969	2.5849453125	1.710191772460937	0.5102908630371094	2.50597607421875	1.682269104003906	0.5155247192382812	2.541033203125	1.6712705078125	0.6898367309570312	2.630071044921875	1.660321228027344	0.588695556640625	2.6158818359375	1.396809112548828	0.4697671508789062	2.443994873046875	1.558264099121094	0.4179522399902344	2.38648046875	1.608234252929687	0.4924855346679687
72	2.366667000000001	2.596996826171875	1.158415481567383	0.671212158203125	2.568798095703125	1.339439025878906	0.6900911254882812	2.54430126953125	1.484057739257812	0.7029391479492187	2.511167724609375	1.705577941894531	0.7109660034179688	2.486676025390625	1.664187377929688	0.7266940917968751	2.349180908203125	1.614054931640625	0.7456875610351562	2.349452880859375	1.387878204345703	0.571821044921875	2.39434619140625	1.597423461914063	0.4650195617675781	2.477980224609375	1.644619812011719	0.4907061157226563	2.555861083984375	1.715800354003906	0.5269173583984375	2.49258984375	1.682284973144531	0.5160530395507813	2.547510986328125	1.673827697753906	0.69455810546875	2.6279033203125	1.662336547851563	0.585759765625	2.61117724609375	1.404414947509766	0.4527529602050781	2.42015771484375	1.551774169921875	0.4284911193847656	2.38012109375	1.6342119140625	0.4837853393554687
73	2.4	2.59950341796875	1.158732986450195	0.67125	2.57344140625	1.340293884277344	0.6903392944335938	2.551655517578125	1.485413726806641	0.7045126342773438	2.52121630859375	1.707670471191406	0.7106401977539063	2.49638232421875	1.666686645507812	0.7270888671875	2.356069091796875	1.623948303222656	0.744987060546875	2.335026611328125	1.40182958984375	0.5666209106445312	2.431669677734375	1.600312622070313	0.473119140625	2.511393310546875	1.65565771484375	0.4952170715332031	2.59201953125	1.7278125	0.5229356079101563	2.5205859375	1.693586181640625	0.5195530395507812	2.557035888671875	1.675279174804687	0.6941309204101562	2.64106494140625	1.664845031738281	0.58778466796875	2.5851142578125	1.415270324707031	0.4488872985839844	2.4045625	1.575921569824219	0.425765380859375	2.363834228515625	1.65108203125	0.4904014587402344
74	2.433333	2.597114501953125	1.156405639648437	0.6648085327148437	2.563877197265625	1.335443054199219	0.6810520629882812	2.539406494140625	1.478718353271484	0.6963740234375	2.515516357421875	1.699697509765625	0.706031494140625	2.48999072265625	1.659534362792969	0.7220994873046875	2.34964501953125	1.629092651367188	0.7510035400390624	2.324976806640625	1.410038513183594	0.57324755859375	2.452057861328125	1.586319946289062	0.4769950561523438	2.508027099609375	1.667369201660156	0.4710547790527344	2.5898779296875	1.741352172851562	0.480412841796875	2.47734228515625	1.704602783203125	0.5097308044433594	2.549883056640625	1.666852905273438	0.6887070922851563	2.641022216796875	1.652399169921875	0.5904925537109375	2.59699169921875	1.40715283203125	0.4449973449707031	2.42537451171875	1.572983093261719	0.4137510681152344	2.37734619140625	1.645694580078125	0.4745333557128906
75	2.466667	2.593823974609375	1.152499710083008	0.6652986450195313	2.544436767578125	1.329392791748047	0.6645632934570312	2.518729736328125	1.473144805908203	0.6798153076171874	2.511978515625	1.69531396484375	0.7032018432617188	2.482994873046875	1.656196533203125	0.7164609985351562	2.34113720703125	1.630355651855469	0.7458782348632812	2.329029052734375	1.407596527099609	0.5693541870117188	2.479541015625	1.568366516113281	0.4771114196777343	2.44977685546875	1.659400512695313	0.4515501708984375	2.43928125	1.769633972167969	0.4409686889648438	2.42859814453125	1.685333312988281	0.4762297058105469	2.54410986328125	1.660835021972656	0.6841666870117188	2.6386142578125	1.651567321777344	0.5876697998046875	2.60581494140625	1.406559173583984	0.4362917785644531	2.44092138671875	1.581127746582031	0.4080449829101562	2.4151572265625	1.673248779296875	0.4553950500488281
76	2.5	2.59506103515625	1.147048538208008	0.6586185913085938	2.54110791015625	1.322186553955078	0.6567216796874999	2.511933349609375	1.465087158203125	0.6706869506835937	2.5086337890625	1.686567321777344	0.6966804809570313	2.4794873046875	1.647760498046875	0.7100885009765625	2.3392138671875	1.622502685546875	0.745448486328125	2.337947509765625	1.406246948242188	0.5615520629882812	2.4931279296875	1.561400085449219	0.4687373962402344	2.468990478515625	1.656144714355469	0.4537151794433594	2.440735107421875	1.762872680664063	0.4422306213378907	2.461991455078125	1.687418823242187	0.4710200500488281	2.53982421875	1.65197119140625	0.6766085205078125	2.63491455078125	1.6463369140625	0.5808117065429688	2.61615234375	1.402458312988281	0.4264249267578125	2.456271484375	1.5812939453125	0.4005365905761719	2.447257568359375	1.675404724121094	0.4495848388671875
77	2.533333000000001	2.5988583984375	1.14747314453125	0.6513375244140625	2.546095458984375	1.323201568603516	0.649462158203125	2.51857373046875	1.466641082763672	0.6630859985351563	2.519594970703125	1.688551635742187	0.6878491821289062	2.489403076171875	1.650401916503906	0.7010533447265626	2.350129150390625	1.625014404296875	0.7407343139648438	2.337843017578125	1.401746032714844	0.565296630859375	2.488550537109375	1.562119079589844	0.4732582397460938	2.501587158203125	1.657944458007813	0.4519110717773437	2.4601337890625	1.751370178222656	0.4082794189453125	2.463001708984375	1.693242065429688	0.4588214721679688	2.550370849609375	1.65314697265625	0.6684049072265625	2.655259033203125	1.6393291015625	0.5841314697265625	2.634473388671875	1.397882385253906	0.4255915832519531	2.475678466796875	1.575692443847656	0.3865936889648438	2.475253173828125	1.672719665527344	0.4308247985839844
78	2.566667000000001	2.59823876953125	1.143244140625	0.6411633911132812	2.547238037109375	1.317844390869141	0.6415907592773438	2.520871337890625	1.460025024414062	0.6569464111328125	2.516833251953125	1.680030090332031	0.6810084838867188	2.488112060546875	1.64150830078125	0.6947406005859375	2.3513759765625	1.616253845214844	0.738427490234375	2.33947314453125	1.402054260253906	0.5557802734375	2.474906982421875	1.570597839355469	0.4600127868652344	2.51682275390625	1.65826220703125	0.4459845886230469	2.465861572265625	1.745273010253906	0.401608154296875	2.477677001953125	1.707265563964844	0.4378917236328125	2.54784423828125	1.645656921386719	0.6612338867187501	2.647762939453125	1.6376201171875	0.5721824340820313	2.6428623046875	1.394497924804687	0.4195954284667969	2.5062060546875	1.586993713378906	0.3793995361328125	2.501220703125	1.684789794921875	0.4192186584472656
79	2.600000000000001	2.603058349609375	1.139980972290039	0.6291035766601563	2.554912109375	1.315625366210937	0.6303759155273437	2.531129638671875	1.458392456054687	0.6462520751953125	2.53501416015625	1.678561584472656	0.6714032592773438	2.50497802734375	1.640966186523438	0.6851209106445313	2.36769580078125	1.614726013183594	0.7270982055664063	2.3426748046875	1.398537811279297	0.5475945434570313	2.463471923828125	1.578953247070312	0.4531431274414062	2.51584375	1.661468078613281	0.4425703430175781	2.461667236328125	1.751190856933594	0.4081788330078125	2.53942578125	1.690231750488281	0.43841259765625	2.56472509765625	1.643164428710937	0.65127978515625	2.666110595703125	1.630998718261719	0.5641176147460938	2.663972900390625	1.390997650146484	0.4059415588378906	2.534513916015625	1.588657470703125	0.3651725769042969	2.5356708984375	1.686799377441406	0.4047926025390625
80	2.633333	2.610301025390625	1.136841690063477	0.610418212890625	2.5631005859375	1.311626190185547	0.6107835693359375	2.53998095703125	1.453722839355469	0.6257156372070313	2.541711669921875	1.672090942382813	0.6549134521484375	2.51230517578125	1.634156005859375	0.6679635620117188	2.377706298828125	1.612940795898437	0.7177407836914063	2.3417001953125	1.394471038818359	0.5456458129882813	2.451453125	1.579408630371094	0.4499850769042969	2.505837158203125	1.658545959472656	0.4318612670898437	2.5697548828125	1.746439392089844	0.4464617614746094	2.528189697265625	1.675776306152344	0.4097585754394531	2.571510009765625	1.637603515625	0.634099609375	2.6755361328125	1.628093688964844	0.551040283203125	2.6813232421875	1.390298004150391	0.3927190246582031	2.56358642578125	1.593644592285156	0.3527411804199219	2.561028076171875	1.694709716796875	0.381886962890625
81	2.666667	2.617394287109375	1.135260818481445	0.5920634765625	2.5708017578125	1.310274780273438	0.5930048217773437	2.54857275390625	1.452574249267578	0.6078715209960938	2.559356201171875	1.67019775390625	0.6410293579101562	2.5286171875	1.6332041015625	0.65377685546875	2.395216796875	1.610847595214844	0.7063565673828125	2.349538330078125	1.389187377929687	0.5405858154296875	2.45329150390625	1.577502990722656	0.4446084594726563	2.514509521484375	1.652138061523437	0.4291889953613282	2.563492431640625	1.749162841796875	0.4143720092773437	2.51652783203125	1.67630126953125	0.3977189331054687	2.587508544921875	1.634941833496094	0.6191923828125	2.693882568359375	1.622400695800781	0.5394989013671875	2.70297021484375	1.386138305664062	0.3788652038574219	2.597438232421875	1.596590148925781	0.3411204833984375	2.582657470703125	1.700197143554687	0.3523189392089844
82	2.7	2.627399658203125	1.125789505004883	0.5729681396484375	2.5823310546875	1.30090380859375	0.5718974609375	2.561673095703125	1.443394409179688	0.5848313598632813	2.581401123046875	1.659401062011719	0.6218872680664063	2.54957470703125	1.623408996582031	0.6345234375	2.41793798828125	1.603165649414062	0.6915776977539062	2.353342041015625	1.379090118408203	0.5364423828125	2.45181787109375	1.560330200195313	0.4236707458496094	2.51066259765625	1.637695739746094	0.4148788757324219	2.56118505859375	1.734810607910156	0.4181351928710937	2.4916044921875	1.664151550292969	0.3733887939453125	2.60770654296875	1.623604431152344	0.5988434448242187	2.71304248046875	1.609034973144531	0.518474609375	2.71996484375	1.371930541992187	0.3597943725585938	2.62327099609375	1.585680297851563	0.3193946533203125	2.617720947265625	1.690506225585938	0.3242717590332031
83	2.733333	2.641752197265625	1.120728584289551	0.546672119140625	2.599188232421875	1.296176879882812	0.554797119140625	2.58103955078125	1.438129486083984	0.5746386108398438	2.58581201171875	1.655385864257813	0.6084395141601563	2.556052490234375	1.617630432128906	0.6208532104492187	2.42383740234375	1.588141174316406	0.6720261840820313	2.367484375	1.360452331542969	0.5192470703124999	2.45237353515625	1.549633972167969	0.4087775268554688	2.511199951171875	1.622811096191406	0.38233837890625	2.55608447265625	1.721267211914062	0.3658329772949219	2.49285888671875	1.633533813476562	0.3312149353027344	2.6149658203125	1.621033935546875	0.5867249755859375	2.72353662109375	1.605693359375	0.5110696411132812	2.747719970703125	1.369701446533203	0.3527177429199219	2.662325439453125	1.589061401367188	0.3181536560058594	2.6487822265625	1.687556823730469	0.2843069152832031
84	2.766667	2.651048583984375	1.113890518188477	0.53294873046875	2.602187744140625	1.288098022460938	0.5358656616210937	2.579015380859375	1.430007080078125	0.5517529296875	2.58929833984375	1.645559692382812	0.5955923461914062	2.55953857421875	1.607642150878906	0.607766357421875	2.43116845703125	1.582088745117187	0.6701474609375	2.382232177734375	1.358284545898437	0.5086586608886718	2.46482177734375	1.53858056640625	0.382111083984375	2.54539501953125	1.584953491210938	0.3521684875488281	2.632096923828125	1.648177551269531	0.3298720397949219	2.512194580078125	1.619019836425781	0.3085786743164062	2.616722900390625	1.611827941894531	0.5707316284179688	2.721792724609375	1.600449768066406	0.4893474731445313	2.76457958984375	1.364587493896484	0.334103271484375	2.696627685546875	1.5899306640625	0.2972933959960937	2.675966552734375	1.686324645996094	0.2606848754882812
85	2.800000000000001	2.656696533203125	1.106822494506836	0.5253457641601562	2.6054814453125	1.279366058349609	0.5225067749023438	2.57986572265625	1.420541717529297	0.5335664672851562	2.590366455078125	1.633304382324219	0.5846165161132812	2.56124365234375	1.595026062011719	0.596123291015625	2.438688232421875	1.573164611816406	0.6689656982421875	2.399917236328125	1.363889282226562	0.4888484497070312	2.467868896484375	1.517124938964844	0.3255522766113281	2.53898486328125	1.583314636230469	0.3265108032226562	2.617990478515625	1.658076171875	0.3190921630859375	2.5180712890625	1.619291442871094	0.2866240844726562	2.617124755859375	1.600798583984375	0.557986572265625	2.7165673828125	1.592384887695312	0.4705384216308593	2.7738623046875	1.356124572753906	0.3235373840332031	2.722568115234375	1.583595581054687	0.2812843933105469	2.74076513671875	1.682601196289062	0.2528209686279297
86	2.833333000000001	2.66367919921875	1.096954833984375	0.5164088745117188	2.613155029296875	1.268172760009766	0.512765380859375	2.588021484375	1.408311126708985	0.5230485229492188	2.5981904296875	1.620205627441406	0.5700632934570312	2.56944677734375	1.58236962890625	0.582258056640625	2.450755615234375	1.562484741210938	0.6596298217773438	2.417115966796875	1.35398291015625	0.481059326171875	2.476470458984375	1.499455657958984	0.3101829223632813	2.525992919921875	1.57352587890625	0.2734556884765625	2.5734306640625	1.669432312011719	0.2577468872070313	2.5885029296875	1.574845825195312	0.2649759826660156	2.6246796875	1.587580200195313	0.5440670776367188	2.724272705078125	1.577301208496094	0.4586310424804688	2.78863330078125	1.349073181152344	0.3063700256347656	2.7427685546875	1.575647155761719	0.263738037109375	2.75966552734375	1.665643310546875	0.2149248962402344
87	2.866667000000001	2.6849609375	1.076488807678223	0.4977489624023437	2.635075927734375	1.24991242980957	0.4955299987792969	2.609486328125	1.391418151855469	0.5072337341308594	2.608506591796875	1.605035888671875	0.558203369140625	2.580373291015625	1.565489501953125	0.5683504638671875	2.4565654296875	1.520891723632813	0.6282965087890625	2.438257080078125	1.319322265625	0.4354845581054688	2.48798583984375	1.493030853271484	0.2858230590820313	2.555775634765625	1.547734069824219	0.2422321929931641	2.6272626953125	1.622291809082031	0.2064804992675781	2.591346435546875	1.566318603515625	0.2373685455322266	2.637999755859375	1.57356298828125	0.53302001953125	2.74018310546875	1.559271118164062	0.4490455932617187	2.80976171875	1.327579803466797	0.2986976013183594	2.76701513671875	1.552337158203125	0.2346231536865235	2.79586669921875	1.643852111816406	0.192286865234375
88	2.9	2.696563720703125	1.065511131286621	0.4906259155273437	2.645985595703125	1.237214736938477	0.4829642333984375	2.61925927734375	1.377673645019531	0.4914601135253907	2.61666748046875	1.591651550292969	0.5331954345703125	2.588254150390625	1.552856384277344	0.5437070922851562	2.465924072265625	1.514285583496094	0.6081788940429688	2.455294189453125	1.316886016845703	0.4134117431640625	2.495645263671875	1.477667877197266	0.2497886199951172	2.561392822265625	1.542125732421875	0.2202329406738281	2.633104736328125	1.606984619140625	0.170982177734375	2.574655517578125	1.570237670898437	0.2003782043457031	2.646889404296875	1.559385314941406	0.5107433776855469	2.756390869140625	1.545977722167969	0.4381373291015625	2.83048388671875	1.320931793212891	0.2838002014160156	2.76753955078125	1.530541442871094	0.1958482818603516	2.83883056640625	1.603580139160156	0.1752585601806641
89	2.933333	2.6993154296875	1.060463802337646	0.487814208984375	2.648743896484375	1.231728454589844	0.4793977966308594	2.620903564453125	1.371766143798828	0.4857736206054687	2.62504248046875	1.586014099121094	0.5233214111328125	2.596098388671875	1.548243713378906	0.5354874877929687	2.476107177734375	1.512668518066406	0.6051737060546875	2.460871337890625	1.316405242919922	0.4104207153320312	2.541427734375	1.471098236083984	0.2568069152832032	2.59114404296875	1.527745727539062	0.1965580139160156	2.6420517578125	1.612928039550781	0.1532417449951172	2.6256064453125	1.55176513671875	0.1917964630126953	2.653620849609375	1.552644714355469	0.5005688171386719	2.759906982421875	1.540906555175781	0.4235502624511719	2.83205517578125	1.310921447753906	0.2768858337402344	2.7742021484375	1.523581726074219	0.1942945709228516	2.8454765625	1.595835510253906	0.1720827178955078
90	2.966667	2.714885986328125	1.046136913299561	0.4699795837402344	2.662593017578125	1.21691242980957	0.45796728515625	2.63346630859375	1.356974304199219	0.4616794128417969	2.63754052734375	1.568904174804687	0.511894287109375	2.608203125	1.530560241699219	0.521260498046875	2.483521728515625	1.497631927490234	0.5840569458007813	2.4694345703125	1.294771575927734	0.3955655822753906	2.53168603515625	1.448915893554688	0.2327116851806641	2.5856474609375	1.510917541503906	0.1819299468994141	2.62561376953125	1.599562377929687	0.1339795837402344	2.638814453125	1.538408813476563	0.2195549621582031	2.666497314453125	1.536763000488281	0.4877542724609375	2.769385498046875	1.522776916503906	0.4063297424316406	2.851176513671875	1.285355010986328	0.2768796081542969	2.80696240234375	1.488782897949219	0.1664298248291016	2.8755849609375	1.566745422363281	0.1605216827392578
91	3	2.718537841796875	1.044419181823731	0.4676710510253906	2.666709228515625	1.215568786621094	0.4553787231445313	2.638693603515625	1.356040618896484	0.4595587158203125	2.646679931640625	1.568093322753906	0.510057861328125	2.616870361328125	1.530127075195312	0.5198115234375	2.49116552734375	1.497754516601562	0.5812843627929688	2.48208349609375	1.295412048339844	0.3913842468261719	2.563424560546875	1.447314300537109	0.2345006866455078	2.609794189453125	1.5093486328125	0.1765214538574219	2.630289794921875	1.604341613769531	0.128123291015625	2.676149658203125	1.513398193359375	0.1703778839111328	2.674836669921875	1.535516235351563	0.4854241027832031	2.773855224609375	1.522385375976563	0.3989289245605468	2.85123876953125	1.282714782714844	0.2700833740234375	2.79365576171875	1.482150054931641	0.1578497619628906	2.866834228515625	1.556031860351562	0.1517090606689453
92	3.033333000000001	2.730270263671875	1.030632774353027	0.453671142578125	2.679291015625	1.204071014404297	0.4419713439941406	2.649449951171875	1.345775695800781	0.4437369995117187	2.66166015625	1.557815063476562	0.5027962951660156	2.63107763671875	1.51955859375	0.5116382751464844	2.49975830078125	1.482040222167969	0.5608046264648437	2.494123046875	1.283122375488281	0.3629779357910156	2.563338134765625	1.424047546386719	0.1874394683837891	2.62157421875	1.492780792236328	0.1494336395263672	2.662713134765625	1.586886535644531	0.1108347625732422	2.668564697265625	1.515774841308594	0.1573044128417969	2.68922412109375	1.525442565917969	0.4762297668457031	2.780248779296875	1.508236877441406	0.3800512390136719	2.872166259765625	1.257957000732422	0.2768328247070312	2.840213623046875	1.443234741210937	0.1301062927246094	2.912099609375	1.520146728515625	0.1295881500244141
93	3.066667000000001	2.73583740234375	1.02273992729187	0.4502413330078125	2.6847744140625	1.195744049072266	0.43623193359375	2.6529755859375	1.336831176757812	0.4341379699707031	2.662277587890625	1.548367309570313	0.49448388671875	2.632725341796875	1.509481597900391	0.5037230834960937	2.50247802734375	1.473143402099609	0.5559916381835938	2.501286376953125	1.279137359619141	0.3537592163085937	2.578410400390625	1.416449493408203	0.1790529327392578	2.635042724609375	1.484692932128906	0.1381658630371094	2.672186279296875	1.573009521484375	0.08498258972167969	2.681775146484375	1.510506439208984	0.1467129669189453	2.689823974609375	1.516798645019531	0.4670641174316406	2.774462158203125	1.502824005126953	0.3649459533691407	2.868826904296875	1.250153564453125	0.2711883850097656	2.859693603515625	1.429996185302734	0.1152788543701172	2.930188720703125	1.507483123779297	0.1243173904418945
94	3.100000000000001	2.7392216796875	1.017059656143188	0.4463462524414062	2.688634765625	1.191286483764648	0.4345780334472656	2.65706103515625	1.333157135009766	0.4339469299316406	2.666905517578125	1.546073303222656	0.4932507934570313	2.636854248046875	1.5072421875	0.5024114990234375	2.50498046875	1.467217071533203	0.5496190185546875	2.509695556640625	1.272733673095703	0.3460127563476563	2.589238037109375	1.399544891357422	0.1631056518554687	2.653889404296875	1.464919677734375	0.1288243560791016	2.703668701171875	1.545119384765625	0.07212543487548828	2.68561328125	1.501666961669922	0.1397327575683594	2.69474951171875	1.5139970703125	0.4662801208496093	2.77866650390625	1.499680023193359	0.3627763977050781	2.855957275390625	1.236108215332031	0.2797911987304688	2.880630859375	1.396354431152344	0.1037266845703125	2.945456787109375	1.478664581298828	0.1173527679443359
95	3.133333	2.742498779296875	1.00514700460434	0.443170166015625	2.69253125	1.180019393920898	0.4311484985351562	2.661198486328125	1.322317169189453	0.4296429138183594	2.66865576171875	1.536988708496094	0.4849431457519531	2.63926220703125	1.497791046142578	0.495294921875	2.507794921875	1.456112274169922	0.5433467407226562	2.514480712890625	1.262847839355469	0.3376492919921875	2.602551513671875	1.395853698730469	0.1624295196533203	2.67535888671875	1.445480285644531	0.1186750106811523	2.73466357421875	1.510177001953125	0.05171199798583984	2.71887646484375	1.481071105957031	0.1400210723876953	2.696668212890625	1.504747436523437	0.4581033325195312	2.775894287109375	1.472451202392578	0.3545074462890625	2.837080078125	1.194861328125	0.3103272705078125	2.860731689453125	1.368886291503906	0.1468176116943359	2.955356689453125	1.415203735351563	0.1358208465576172
96	3.166667	2.742683837890625	1.001296193480492	0.4421166381835938	2.691169921875	1.175487976074219	0.429873046875	2.66083837890625	1.317841705322266	0.4298074645996094	2.671720458984375	1.53400390625	0.4771536560058594	2.642297119140625	1.495536743164062	0.4896618957519531	2.511669677734375	1.456148315429687	0.5412998046875001	2.52152294921875	1.259589508056641	0.3393237609863281	2.614489990234375	1.391600555419922	0.1662572326660156	2.694406982421875	1.423559478759766	0.1188426361083984	2.76777783203125	1.480151885986328	0.0590666618347168	2.723069091796875	1.468958679199219	0.1366315460205078	2.698673095703125	1.500592651367187	0.4507709655761719	2.774687744140625	1.465177154541016	0.3459922790527344	2.833842041015625	1.187084762573242	0.3044022827148438	2.859964111328125	1.365615020751953	0.1466249542236328	2.955504638671875	1.401765808105469	0.1190596771240234
97	3.2	2.746769287109375	0.9880714292526245	0.4352961730957031	2.69785986328125	1.165316909790039	0.4263541564941406	2.665807373046875	1.308951629638672	0.4257587585449219	2.67623828125	1.527957275390625	0.4717182006835938	2.646939453125	1.488984771728516	0.4851585083007813	2.51460791015625	1.451302368164062	0.5383187255859375	2.52213525390625	1.24656623840332	0.3399939880371094	2.623014404296875	1.363216369628906	0.1569872741699219	2.69977880859375	1.415389923095703	0.1215263290405273	2.803798828125	1.454699188232422	0.1134135665893555	2.72030029296875	1.460010528564453	0.120521354675293	2.703259521484375	1.494127990722656	0.4448660278320313	2.7747734375	1.452767852783203	0.3372130432128906	2.835691650390625	1.172954406738281	0.2881700134277344	2.86076513671875	1.365409301757813	0.1430252685546875	2.953013671875	1.403401245117188	0.1043982772827148
98	3.233333	2.7482568359375	0.9847815341949463	0.4339194946289063	2.699990234375	1.163259552001953	0.4239396057128906	2.669143310546875	1.308031829833984	0.4229861450195312	2.678858642578125	1.5279208984375	0.4712022094726562	2.6493173828125	1.488565734863281	0.4840960693359375	2.51562158203125	1.449731811523437	0.5353705444335938	2.5276962890625	1.244855010986328	0.3350330200195312	2.63215478515625	1.370615661621094	0.1583505401611328	2.71947314453125	1.403890441894531	0.1229134216308594	2.82147705078125	1.450170532226563	0.1174597091674805	2.729705078125	1.475206665039063	0.1131862182617187	2.706348876953125	1.494166198730469	0.444168701171875	2.781821533203125	1.456918548583984	0.336718505859375	2.87772509765625	1.184252105712891	0.2936754455566406	2.83827099609375	1.358752655029297	0.1281062469482422	2.92522900390625	1.410720062255859	0.09182291412353516
99	3.266667	2.749160888671875	0.983420166015625	0.4336876525878906	2.700953857421875	1.161933776855469	0.4238288269042969	2.668912841796875	1.306447814941406	0.4219700927734375	2.677552734375	1.526549438476563	0.4694862365722656	2.648078369140625	1.487128570556641	0.4823462219238281	2.515369873046875	1.448025726318359	0.5359557495117188	2.531763671875	1.245060760498047	0.3339585571289063	2.640193115234375	1.369822204589844	0.1589463653564453	2.729735107421875	1.406056823730469	0.1332916412353516	2.837202880859375	1.437769653320312	0.1284913787841797	2.741150146484375	1.462853424072266	0.1219067840576172	2.70532275390625	1.492800537109375	0.4427261962890625	2.78313818359375	1.455361267089844	0.3370164184570312	2.876109375	1.182279403686523	0.2902054138183593	2.8458681640625	1.359484252929688	0.1255480651855469	2.932280029296875	1.414944519042969	0.09333750152587891
100	3.300000000000001	2.74996337890625	0.9813771095275879	0.4327204284667969	2.701653564453125	1.160081466674805	0.4233737182617188	2.66977978515625	1.304790191650391	0.4221808166503906	2.680978759765625	1.524716979980469	0.4710167236328125	2.650967529296875	1.485545440673828	0.483593994140625	2.5177431640625	1.44704248046875	0.5367648315429687	2.53414453125	1.245241424560547	0.3332031860351563	2.650680908203125	1.368861145019531	0.162310302734375	2.736703857421875	1.405860687255859	0.1270993347167969	2.843301025390625	1.440834625244141	0.1229858627319336	2.750419189453125	1.461715118408203	0.1152587203979492	2.708430908203125	1.490752014160156	0.4441053161621094	2.78671875	1.454850463867188	0.3380360717773437	2.875152099609375	1.181247497558594	0.2841891479492187	2.855541015625	1.360317932128906	0.1195819091796875	2.940399169921875	1.418650573730469	0.08796163940429688
101	3.333333	2.74987451171875	0.9782784748077392	0.4319384155273437	2.70326806640625	1.15810791015625	0.4233646850585938	2.67190966796875	1.303431518554687	0.4222223510742187	2.685502685546875	1.524149597167969	0.4703302001953125	2.654789306640625	1.485288696289063	0.482859375	2.520927490234375	1.446710113525391	0.5357500610351562	2.534686279296875	1.246100509643555	0.3294898986816406	2.659532958984375	1.369142181396484	0.1629782257080078	2.744162841796875	1.407152954101563	0.1246619491577148	2.848937744140625	1.447574676513672	0.1160067596435547	2.757110595703125	1.468122833251953	0.1154997634887695	2.71284814453125	1.489604797363281	0.4437255249023437	2.78808251953125	1.455509765625	0.3343192749023438	2.86135107421875	1.180117248535156	0.2640568542480469	2.89966015625	1.3645556640625	0.1076720962524414	2.9791201171875	1.435162414550781	0.08814839172363281
102	3.366667	2.750948486328125	0.9760147438049316	0.4322952880859375	2.705884521484375	1.155529769897461	0.4247910461425781	2.674627197265625	1.300275024414062	0.423438232421875	2.6831025390625	1.520458251953125	0.4709874877929687	2.653004150390625	1.481212371826172	0.4829799499511719	2.51921484375	1.445970886230469	0.53672705078125	2.5396044921875	1.247436950683594	0.3305870971679687	2.6639111328125	1.369018615722656	0.1639773254394531	2.754203125	1.403636383056641	0.1385810699462891	2.85908251953125	1.437670715332031	0.1178692169189453	2.7611083984375	1.462367706298828	0.1186652221679688	2.71149267578125	1.486502716064453	0.4451196594238281	2.793654541015625	1.461408752441406	0.3389849853515625	2.874572021484375	1.192790832519531	0.2567271728515625	2.87573095703125	1.382611206054688	0.103634162902832	2.96381396484375	1.441161712646484	0.08358802032470704
103	3.4	2.752707275390625	0.9792314434051513	0.4315644226074219	2.706990478515625	1.160780502319336	0.4235225830078125	2.676366455078125	1.307424133300781	0.4228586730957031	2.687169677734375	1.529894470214844	0.4717602233886719	2.6558486328125	1.490629913330078	0.4830648193359375	2.51992333984375	1.451221435546875	0.5332296752929687	2.5426982421875	1.247593627929688	0.3276416625976563	2.676117919921875	1.367877624511719	0.1630831451416015	2.763345703125	1.403166412353516	0.1259931335449219	2.867669677734375	1.446001037597656	0.1132281799316406	2.778120849609375	1.465299957275391	0.1138411865234375	2.715975341796875	1.495175476074219	0.4461788940429687	2.80312451171875	1.471515991210937	0.3416519165039062	2.877763916015625	1.200715270996094	0.2491140899658203	2.8949033203125	1.39432080078125	0.09718064880371094	2.986704345703125	1.451139526367188	0.08290814208984375
104	3.433333000000001	2.754201171875	0.9801340503692627	0.432932373046875	2.7089521484375	1.161551208496094	0.4240572814941406	2.679064697265625	1.308178802490234	0.4230918579101562	2.68570458984375	1.530645385742187	0.4715960998535156	2.65530615234375	1.490811340332031	0.4831691284179688	2.520966796875	1.448130920410156	0.5344288940429688	2.546426513671875	1.248176055908203	0.3260155334472656	2.67756787109375	1.369031494140625	0.1604392700195313	2.76577783203125	1.407336700439453	0.129468994140625	2.87105517578125	1.445980499267578	0.1128381423950195	2.770204833984375	1.471544769287109	0.1144761199951172	2.714985107421875	1.496521606445313	0.4458682250976562	2.801750732421875	1.471173797607422	0.3416166687011719	2.8761669921875	1.200319564819336	0.2500884246826172	2.90529833984375	1.390109313964844	0.09562290954589844	3.0002236328125	1.439648406982422	0.07641923522949219
105	3.466667000000001	2.75520947265625	0.9801122188568115	0.4334303588867188	2.711175537109375	1.161548461914063	0.4251956787109375	2.682024169921875	1.308080688476563	0.4245305480957031	2.687663330078125	1.530699523925781	0.47068798828125	2.657478271484375	1.490918823242187	0.4826302490234375	2.522993408203125	1.44961865234375	0.5339340209960938	2.5468046875	1.248062072753906	0.3275259399414063	2.68015869140625	1.373641265869141	0.1679137878417969	2.767797607421875	1.406576873779297	0.130373291015625	2.872509033203125	1.446209594726563	0.1137372970581055	2.782640869140625	1.469483276367187	0.1173438262939453	2.71706005859375	1.496496673583984	0.445368408203125	2.801714111328125	1.470329132080078	0.3398839721679687	2.880027099609375	1.198713775634766	0.255686996459961	2.890155517578125	1.39480078125	0.1074283599853516	2.98103955078125	1.448245361328125	0.08136076354980469
106	3.5	2.754743408203125	0.9807716007232666	0.43353271484375	2.710707275390625	1.162314834594727	0.4254098815917969	2.68188232421875	1.308993988037109	0.4251522216796875	2.68830322265625	1.531460632324219	0.472522216796875	2.657865478515625	1.491734436035156	0.4841167907714844	2.52224169921875	1.450261383056641	0.5324286499023437	2.5514921875	1.249017776489258	0.3261982116699219	2.690955078125	1.372598663330078	0.1700887908935547	2.7784169921875	1.406838256835937	0.1331629791259765	2.88232080078125	1.447427459716797	0.1136154861450195	2.79130517578125	1.471649810791016	0.1202489547729492	2.71768408203125	1.497238708496094	0.4471536254882812	2.80160888671875	1.470791442871094	0.3410621032714844	2.8799248046875	1.198030059814453	0.260083984375	2.88668701171875	1.391025726318359	0.107425048828125	2.980399658203125	1.439800048828125	0.08198310089111328
107	3.533333000000001	2.754765869140625	0.9807846240997314	0.4335423278808594	2.7107265625	1.162320068359375	0.4254304809570312	2.68189599609375	1.308992156982422	0.4251791076660156	2.688302734375	1.531454956054688	0.4725263061523438	2.65786865234375	1.4917294921875	0.4841242370605469	2.52227294921875	1.450237823486328	0.5324815063476562	2.55147900390625	1.248971633911133	0.3262826843261719	2.690820556640625	1.372548217773438	0.1700760192871094	2.778238037109375	1.406811737060547	0.1330776519775391	2.88210595703125	1.447436676025391	0.1134393539428711	2.791098388671875	1.4715244140625	0.1200334701538086	2.7176845703125	1.497233825683594	0.447161865234375	2.80162939453125	1.470673706054688	0.3411214294433594	2.87998779296875	1.197714157104492	0.260897705078125	2.88678759765625	1.390284118652344	0.1077192001342773	2.980518798828125	1.438911315917969	0.08208261108398437
108	3.566667000000001	2.75778125	0.9870672464370728	0.4356886596679688	2.71425048828125	1.168435897827149	0.4280625	2.68406884765625	1.314580627441406	0.4264159851074219	2.6874931640625	1.536149597167969	0.4764264831542969	2.6577548828125	1.495906646728516	0.4876734924316406	2.523258056640625	1.449607086181641	0.5339413452148437	2.5527490234375	1.247769058227539	0.3290017395019531	2.68464697265625	1.377372619628906	0.1718299255371094	2.77504345703125	1.416709228515625	0.1510221710205078	2.879183349609375	1.447396636962891	0.1194558334350586	2.78790185546875	1.469326782226563	0.1192479248046875	2.717179443359375	1.502734313964844	0.4505184326171875	2.797353759765625	1.474282501220703	0.3423607788085937	2.869549560546875	1.195129333496094	0.2818355102539062	2.8836826171875	1.381604919433594	0.1223837432861328	2.975282958984375	1.431660064697266	0.09283369445800781
109	3.6	2.758406005859375	0.9905923156738281	0.4362864379882813	2.714254150390625	1.17228385925293	0.4295143432617187	2.684775390625	1.318928833007813	0.4297280883789062	2.693525390625	1.541376892089844	0.477497802734375	2.662716796875	1.501904846191406	0.4891249694824219	2.526482177734375	1.458097290039063	0.5338138427734375	2.551125732421875	1.250432037353516	0.333167724609375	2.686685546875	1.373940002441406	0.1733681945800781	2.777158935546875	1.402032043457031	0.1383872680664062	2.87941162109375	1.447221893310547	0.1198402938842773	2.787812744140625	1.472470001220703	0.1152941436767578	2.722509033203125	1.506892913818359	0.4519616088867188	2.801061767578125	1.475958557128906	0.3428989562988281	2.851603759765625	1.192091400146484	0.2791491394042969	2.88947412109375	1.380624206542969	0.1252166748046875	2.980257080078125	1.432597503662109	0.0955457534790039
110	3.633333	2.756717041015625	0.9939552292823791	0.4376808471679687	2.714197509765625	1.174904846191406	0.4319186096191406	2.68749951171875	1.321138732910156	0.4344116821289062	2.69581689453125	1.542981140136719	0.4783636779785156	2.66539111328125	1.503843322753906	0.4907306518554688	2.529072021484375	1.464238220214844	0.5360399169921874	2.542464599609375	1.250481002807617	0.3434151916503906	2.65868359375	1.373085113525391	0.1704621429443359	2.752580078125	1.400255310058594	0.1476538238525391	2.8568720703125	1.438651519775391	0.1293395843505859	2.76840576171875	1.462300842285156	0.1169296875	2.724568115234375	1.508398284912109	0.4533377380371094	2.800384521484375	1.476956024169922	0.3435405883789063	2.85482763671875	1.195193969726563	0.2819682312011719	2.89260888671875	1.378969177246094	0.1246792526245117	2.97500732421875	1.443635589599609	0.09805281066894531
111	3.666667	2.75639013671875	0.9987899686098098	0.4427584533691406	2.71271044921875	1.179539474487305	0.43449658203125	2.68422265625	1.325593048095703	0.4340657348632813	2.69355322265625	1.547264587402344	0.4796995239257812	2.6630107421875	1.508109436035156	0.4919146423339844	2.52678369140625	1.46705728149414	0.5366531372070312	2.5457490234375	1.252170028686523	0.3453683166503906	2.6631396484375	1.375451324462891	0.1733844604492188	2.75466796875	1.409715087890625	0.1501083526611328	2.8616103515625	1.438867553710937	0.1295428314208984	2.767199951171875	1.463434265136719	0.1087792358398438	2.722093505859375	1.512737182617188	0.4542634887695313	2.798442138671875	1.474918487548828	0.346714111328125	2.847690673828125	1.189079254150391	0.3001133728027344	2.8841298828125	1.370619445800781	0.1396001586914062	2.964637451171875	1.432846710205078	0.1028892669677734
112	3.700000000000001	2.758595703125	1.001006679654121	0.4438127746582031	2.714471435546875	1.181758178710937	0.43470849609375	2.683969970703125	1.327499176025391	0.4319909057617187	2.701479736328125	1.548173706054687	0.4808224182128906	2.66968310546875	1.509893951416016	0.4927770080566406	2.53251611328125	1.472213531494141	0.5379981079101562	2.54095068359375	1.258230010986328	0.3446162719726563	2.66371240234375	1.37998193359375	0.1750425567626953	2.75222119140625	1.421556579589844	0.151656982421875	2.8613681640625	1.439765808105469	0.129639144897461	2.764620849609375	1.470026763916016	0.1091332855224609	2.728574462890625	1.513034606933594	0.4545740661621094	2.801580322265625	1.472756561279297	0.3454703979492187	2.83963427734375	1.1862998046875	0.2913311157226562	2.892270263671875	1.371880126953125	0.1398951568603516	2.97478515625	1.434059967041016	0.1075729446411133
113	3.733333	2.760486572265625	1.004356013298035	0.4445557556152344	2.71630810546875	1.185484100341797	0.4359503784179687	2.686406005859375	1.331653839111328	0.4342383422851562	2.700134033203125	1.553129211425781	0.4826567993164063	2.66903662109375	1.51422607421875	0.4948536987304687	2.5320283203125	1.474800689697266	0.5400065307617188	2.547876953125	1.260699981689453	0.3463999328613281	2.66475537109375	1.385087158203125	0.1739469451904297	2.757255615234375	1.417828643798828	0.1511582489013672	2.865066650390625	1.444881866455078	0.1305966796875	2.770879150390625	1.474427795410156	0.1140434112548828	2.72779833984375	1.518371520996094	0.4563020935058594	2.799532958984375	1.476847351074219	0.3464952087402344	2.842005859375	1.189856384277344	0.2955225830078125	2.89589697265625	1.370279479980469	0.1376747894287109	2.97467529296875	1.440344635009766	0.112194465637207
114	3.766667	2.762587646484375	1.010943229675293	0.4447079162597656	2.718580810546875	1.192839096069336	0.4362080688476562	2.689566162109375	1.339765197753906	0.4352884826660156	2.7047978515625	1.562181213378906	0.4829423522949219	2.673351318359375	1.523381530761719	0.4953803100585937	2.53701953125	1.481168792724609	0.5419017944335938	2.55100927734375	1.271132263183594	0.3421748962402344	2.66583154296875	1.396035583496094	0.1674462585449219	2.761024658203125	1.423439971923828	0.1471693420410156	2.869553955078125	1.452600860595703	0.1315179138183594	2.769498779296875	1.484672027587891	0.1113588562011719	2.73231787109375	1.52700830078125	0.4566069946289062	2.80259326171875	1.485478515625	0.3452223205566406	2.819500732421875	1.197393859863281	0.2808844299316406	2.914392333984375	1.369614440917969	0.1320153045654297	2.98581982421875	1.447558441162109	0.1060218048095703
115	3.800000000000001	2.762600341796875	1.010984393119812	0.4446900329589843	2.7185908203125	1.192882507324219	0.4361853332519531	2.6895556640625	1.339806976318359	0.4352449951171875	2.704715087890625	1.562242065429687	0.4828511657714843	2.67327734375	1.523435363769531	0.4952933044433594	2.536948486328125	1.481194519042969	0.5418059692382813	2.551020263671875	1.271135040283203	0.3421019287109375	2.665814208984375	1.396060028076172	0.1673644256591797	2.76099560546875	1.423499877929687	0.1470730895996094	2.86951953125	1.452685668945312	0.1314158172607422	2.769363037109375	1.484815490722656	0.1112540512084961	2.732249755859375	1.527070617675781	0.4565277099609375	2.8025849609375	1.485559326171875	0.3451711730957031	2.8197724609375	1.197474182128906	0.2808866577148437	2.914634033203125	1.369737609863281	0.1320411071777344	2.985961181640625	1.447806823730469	0.106140251159668
116	3.833333	2.76554345703125	1.015747873306274	0.4448024597167969	2.721140380859375	1.197735549926758	0.4360727233886719	2.69105126953125	1.344594665527344	0.4342546691894531	2.702438720703125	1.567916259765625	0.4798270568847656	2.671548828125	1.528687194824219	0.4925306701660156	2.535585205078125	1.484167541503906	0.5384755249023437	2.557072021484375	1.275456878662109	0.3375928344726563	2.669339599609375	1.4073837890625	0.1660447082519531	2.7626181640625	1.439875793457031	0.1439452667236328	2.872549560546875	1.465618499755859	0.131579330444336	2.768103759765625	1.501438690185547	0.1104619979858398	2.73067333984375	1.532909362792969	0.4539249267578125	2.802588623046875	1.491745178222656	0.3432772521972656	2.825433349609375	1.203640548706055	0.2794629821777344	2.92438134765625	1.37420947265625	0.1309120635986328	2.9872509765625	1.460288055419922	0.1082155532836914
117	3.866667	2.7655556640625	1.015754328727722	0.4448033752441406	2.721153076171875	1.197742233276367	0.4360737915039062	2.691067626953125	1.344602233886719	0.4342589111328125	2.702461181640625	1.567920104980469	0.4798485717773437	2.6715703125	1.528690979003906	0.4925487060546875	2.53560498046875	1.484166015625	0.5384832763671875	2.55710302734375	1.275486602783203	0.3375691833496094	2.6693720703125	1.407450317382813	0.1660500640869141	2.76264453125	1.439966796875	0.1439614868164062	2.8725654296875	1.465754150390625	0.131595703125	2.7681328125	1.501521423339844	0.110484748840332	2.7306953125	1.532914367675781	0.4539442138671875	2.80261669921875	1.491768249511719	0.3432936401367188	2.82549609375	1.203681671142578	0.2794096984863281	2.924444091796875	1.374299102783203	0.1309142456054687	2.987262939453125	1.460426574707031	0.1082614974975586
118	3.9	2.765555908203125	1.015754515647888	0.4448033142089844	2.7211533203125	1.197742416381836	0.4360736999511719	2.691067626953125	1.344602355957031	0.4342587585449219	2.702461181640625	1.567920288085938	0.4798482055664062	2.67156982421875	1.528691162109375	0.49254833984375	2.5356044921875	1.484166015625	0.5384830322265625	2.557102783203125	1.27548681640625	0.3375687255859375	2.6693701171875	1.407451324462891	0.1660491333007812	2.7626416015625	1.439969970703125	0.1439598541259766	2.87256201171875	1.465759918212891	0.1315932769775391	2.768128662109375	1.501524688720703	0.110483268737793	2.7306953125	1.532914489746094	0.4539439086914063	2.8026171875	1.491768493652344	0.3432934875488281	2.825497802734375	1.203682067871094	0.2794093322753906	2.924446044921875	1.374299682617187	0.1309143218994141	2.987265380859375	1.460426849365234	0.1082615432739258
119	3.933333000000001	2.765555908203125	1.015754515647888	0.4448033142089844	2.7211533203125	1.197742416381836	0.4360736999511719	2.691067626953125	1.344602355957031	0.4342587585449219	2.702461181640625	1.567920288085938	0.4798482055664062	2.67156982421875	1.528691162109375	0.49254833984375	2.5356044921875	1.484166015625	0.5384830322265625	2.557102783203125	1.27548681640625	0.3375687255859375	2.6693701171875	1.407451324462891	0.1660491333007812	2.7626416015625	1.439969970703125	0.1439598541259766	2.87256201171875	1.465759918212891	0.1315932769775391	2.768128662109375	1.501524688720703	0.110483268737793	2.7306953125	1.532914489746094	0.4539439086914063	2.8026171875	1.491768493652344	0.3432934875488281	2.825497802734375	1.203682067871094	0.2794093322753906	2.924446044921875	1.374299682617187	0.1309143218994141	2.987265380859375	1.460426849365234	0.1082615432739258
120	3.966667000000001	2.765555908203125	1.015754515647888	0.4448033142089844	2.7211533203125	1.197742416381836	0.4360736999511719	2.691067626953125	1.344602355957031	0.4342587585449219	2.702461181640625	1.567920288085938	0.4798482055664062	2.67156982421875	1.528691162109375	0.49254833984375	2.5356044921875	1.484166015625	0.5384830322265625	2.557102783203125	1.27548681640625	0.3375687255859375	2.6693701171875	1.407451324462891	0.1660491333007812	2.7626416015625	1.439969970703125	0.1439598541259766	2.87256201171875	1.465759918212891	0.1315932769775391	2.768128662109375	1.501524688720703	0.110483268737793	2.7306953125	1.532914489746094	0.4539439086914063	2.8026171875	1.491768493652344	0.3432934875488281	2.825497802734375	1.203682067871094	0.2794093322753906	2.924446044921875	1.374299682617187	0.1309143218994141	2.987265380859375	1.460426849365234	0.1082615432739258
121	4	2.778149169921875	1.032327911376953	0.4439293823242187	2.73357958984375	1.212591354370117	0.4322015075683594	2.703643798828125	1.358250274658203	0.4285893859863281	2.714696533203125	1.580566284179687	0.4700652770996094	2.68358447265625	1.54198974609375	0.4825936584472656	2.546822998046875	1.505614868164062	0.5294989624023437	2.57471826171875	1.292328521728516	0.3376903686523438	2.69408837890625	1.414208770751953	0.1662071228027344	2.7826435546875	1.454458984375	0.1412449798583984	2.889026123046875	1.484814300537109	0.119783332824707	2.79407861328125	1.510472534179688	0.1133948516845703	2.74320703125	1.545272216796875	0.4457122192382812	2.825164306640625	1.516531921386719	0.3395603942871094	2.91097265625	1.245285720825195	0.2667959899902344	2.91799853515625	1.41606787109375	0.09133845520019532	2.983560546875	1.502045867919922	0.09253749084472657
122	4.033333000000001	2.779654052734375	1.03155034828186	0.44435205078125	2.73210888671875	1.210529296875	0.4327750244140625	2.701005615234375	1.355548980712891	0.4304023742675781	2.7101142578125	1.577771057128906	0.4693712158203125	2.67986376953125	1.539041320800781	0.4829208068847656	2.544200439453125	1.505741485595703	0.5338223876953125	2.5780556640625	1.297953979492187	0.3381695861816406	2.70564453125	1.412864593505859	0.1687452392578125	2.792382568359375	1.455769317626953	0.1429518127441406	2.897963134765625	1.486488464355469	0.1197480163574219	2.806244873046875	1.505698150634766	0.1123475799560547	2.73844873046875	1.542694152832031	0.4448003234863281	2.819048583984375	1.507466674804688	0.3400617370605469	2.932036865234375	1.247825836181641	0.26538134765625	2.907292724609375	1.423798950195313	0.09777568054199219	2.98121484375	1.501821411132813	0.08908008575439454
123	4.066667000000001	2.78020556640625	1.035036525726318	0.4440270080566406	2.73175244140625	1.214248565673828	0.4318915710449219	2.69963232421875	1.359436218261719	0.4287135925292969	2.7087548828125	1.582284851074219	0.4675947875976563	2.678661865234375	1.543395080566406	0.4815426940917969	2.5442861328125	1.506293548583984	0.5343544921875	2.5753603515625	1.297914398193359	0.3377444152832031	2.7028759765625	1.413410003662109	0.1677467651367187	2.791299560546875	1.454548797607422	0.1438285522460938	2.8968369140625	1.486194061279297	0.1202237854003906	2.806289794921875	1.509236511230469	0.1210745010375977	2.736952392578125	1.547162963867188	0.4426468200683594	2.81771728515625	1.506679901123047	0.3394696044921875	2.937835205078125	1.249457656860351	0.264481201171875	2.902902099609375	1.431865875244141	0.104806396484375	2.9839658203125	1.500064483642578	0.08318907165527344
124	4.1	2.780318115234375	1.035093238830566	0.4439577941894531	2.7319072265625	1.214303375244141	0.4317900085449219	2.699816650390625	1.359488189697266	0.4285827331542969	2.709062255859375	1.582355651855469	0.4672504577636719	2.678955810546875	1.543496337890625	0.4812431945800781	2.544729248046875	1.506554595947266	0.5345199584960938	2.57468603515625	1.298041473388672	0.33790283203125	2.700697509765625	1.413321472167969	0.1666613006591797	2.788552001953125	1.454839202880859	0.1413659210205078	2.893609375	1.486867858886719	0.1162174606323242	2.802845947265625	1.509380096435547	0.1175675964355469	2.73723291015625	1.547198303222656	0.4423281555175781	2.81805029296875	1.506576049804687	0.3392572631835937	2.938992431640625	1.249454193115234	0.2653230285644531	2.903968994140625	1.430783447265625	0.1044650650024414	2.985087646484375	1.498467041015625	0.0815071792602539
125	4.133333	2.780439208984375	1.035130397796631	0.4436555786132813	2.7320673828125	1.214335205078125	0.4313617553710937	2.69987060546875	1.359485382080078	0.4279198913574219	2.7089736328125	1.582508544921875	0.465662841796875	2.678903076171875	1.543687072753906	0.4798298034667969	2.5450234375	1.506868835449219	0.5340409545898438	2.5730634765625	1.297857330322266	0.3376862487792969	2.695477783203125	1.412932342529297	0.1637320556640625	2.782028076171875	1.455317138671875	0.1355568084716797	2.88599755859375	1.488131958007813	0.1071335906982422	2.794932861328125	1.50953662109375	0.1102694549560547	2.737156494140625	1.547270446777344	0.4408727722167969	2.81799853515625	1.506251678466797	0.3379852905273438	2.939085205078125	1.248847122192383	0.2653258666992188	2.904547119140625	1.428863708496094	0.1029100723266602	2.986061767578125	1.49536865234375	0.07801196289062499
126	4.166667	2.780610595703125	1.035132629394531	0.4434179077148437	2.7323154296875	1.214313552856445	0.4310172119140625	2.70011376953125	1.359429534912109	0.4274256286621094	2.709345947265625	1.582516906738281	0.4644894714355469	2.6792646484375	1.54376171875	0.4787786254882813	2.54565869140625	1.507184936523438	0.5337438354492188	2.572023193359375	1.297782653808594	0.3376552734375	2.69188818359375	1.412425750732422	0.1617167510986328	2.77751611328125	1.455121459960937	0.1313474578857422	2.880636474609375	1.488282745361328	0.1004285354614258	2.789658935546875	1.508833404541016	0.1049691009521484	2.737497314453125	1.547196166992188	0.439802001953125	2.818336181640625	1.505809906005859	0.337094482421875	2.9387216796875	1.247977676391602	0.2650177307128906	2.905456787109375	1.427622344970703	0.1019968109130859	2.987572021484375	1.493329895019531	0.07704542541503906
127	4.200000000000001	2.780610595703125	1.035132629394531	0.4434179077148437	2.7323154296875	1.214313552856445	0.4310172119140625	2.70011376953125	1.359429534912109	0.4274256286621094	2.709345947265625	1.582516906738281	0.4644894714355469	2.6792646484375	1.54376171875	0.4787786254882813	2.54565869140625	1.507184936523438	0.5337438354492188	2.572023193359375	1.297782653808594	0.3376552734375	2.69188818359375	1.412425750732422	0.1617167510986328	2.77751611328125	1.455121459960937	0.1313474578857422	2.880636474609375	1.488282745361328	0.1004285354614258	2.789658935546875	1.508833404541016	0.1049691009521484	2.737497314453125	1.547196166992188	0.439802001953125	2.818336181640625	1.505809906005859	0.337094482421875	2.9387216796875	1.247977676391602	0.2650177307128906	2.905456787109375	1.427622344970703	0.1019968109130859	2.987572021484375	1.493329895019531	0.07704542541503906
128	4.233333	2.78061181640625	1.035132293701172	0.443416259765625	2.7323173828125	1.214313095092773	0.4310145874023438	2.700115478515625	1.359428833007812	0.4274216003417969	2.709348388671875	1.582517028808594	0.46447900390625	2.6792666015625	1.543762451171875	0.478769287109375	2.545660400390625	1.507187591552734	0.533735107421875	2.572024658203125	1.297779846191406	0.3376527404785156	2.69189013671875	1.412415435791016	0.1617101593017578	2.777519287109375	1.455106201171875	0.1313375091552734	2.880640625	1.488259796142578	0.1004149398803711	2.78966650390625	1.508811004638672	0.1049523696899414	2.73749951171875	1.547195495605469	0.4397925720214844	2.81833740234375	1.505805328369141	0.3370862426757812	2.9387177734375	1.247968353271484	0.2650192260742187	2.905456787109375	1.427603179931641	0.1019871215820313	2.98757421875	1.493301879882813	0.07701993560791015
129	4.266667	2.782856689453125	1.034485298156738	0.4427027282714844	2.735533203125	1.212813385009766	0.4274101257324219	2.703002685546875	1.357032073974609	0.4204671630859375	2.7171484375	1.579689575195312	0.4517723693847656	2.6863896484375	1.542150695800781	0.4669971313476562	2.554417236328125	1.506962127685547	0.5248818359375	2.57851611328125	1.302538024902344	0.3252247619628906	2.699044677734375	1.417005249023437	0.1511611175537109	2.7896328125	1.451268737792969	0.126572265625	2.895989990234375	1.482311828613281	0.109327507019043	2.80599267578125	1.494706756591797	0.08727800750732422	2.744343505859375	1.54331787109375	0.4280505676269531	2.825705322265625	1.506942047119141	0.3247015991210938	2.9216767578125	1.237824417114258	0.2635540466308594	2.92081201171875	1.410645874023438	0.09169383239746094	3.0153046875	1.456624816894531	0.06861234283447265
130	4.300000000000001	2.782861083984375	1.03448653793335	0.4426982727050781	2.73553857421875	1.212815521240234	0.4274036254882813	2.703007568359375	1.357034606933594	0.4204579162597656	2.71715283203125	1.579694580078125	0.4517527465820312	2.68639404296875	1.54215625	0.4669790344238281	2.554419189453125	1.50697265625	0.5248635864257812	2.57851904296875	1.302529998779297	0.325223876953125	2.6990537109375	1.416972625732422	0.1511466217041016	2.78964404296875	1.451223663330078	0.1265464401245117	2.896003173828125	1.482254608154297	0.1092893829345703	2.8060048828125	1.494648773193359	0.08723016357421876	2.74434814453125	1.543321594238281	0.428032958984375	2.825714599609375	1.506946197509766	0.3246869201660156	2.921708740234375	1.237835144042969	0.26354052734375	2.920856201171875	1.41064892578125	0.09167103576660156	3.015345947265625	1.456619171142578	0.06855903625488281
131	4.333333	2.783275146484375	1.034609535217285	0.4423811950683594	2.7360634765625	1.212989273071289	0.4269206848144531	2.703556396484375	1.357232330322266	0.4197793273925781	2.7177939453125	1.58003076171875	0.4503392944335938	2.686991943359375	1.542554260253906	0.4656625671386719	2.554884765625	1.507563842773437	0.5234322509765625	2.579347900390625	1.30240625	0.3244949645996094	2.700168701171875	1.415959533691406	0.1499725189208984	2.79073193359375	1.449922760009766	0.1248051681518555	2.896978271484375	1.480982025146484	0.1067853546142578	2.806380126953125	1.493261749267578	0.08369937133789063	2.745	1.543555725097656	0.4267679748535156	2.8266669921875	1.507202911376953	0.3236177368164063	2.924876708984375	1.23872331237793	0.2629566040039062	2.924365234375	1.410337036132812	0.08982376861572265	3.01826708984375	1.455142486572266	0.06234786987304688
132	4.366667	2.78370068359375	1.034660045623779	0.4419937133789062	2.7365341796875	1.213081771850586	0.4263665466308594	2.703956298828125	1.357332214355469	0.4189869079589844	2.71806591796875	1.580305603027344	0.4487043762207031	2.687270751953125	1.542863037109375	0.4641624755859375	2.555156494140625	1.507859893798828	0.5219968872070313	2.579825927734375	1.302376342773437	0.3233257141113281	2.700222900390625	1.4155390625	0.1481809234619141	2.790562255859375	1.449509735107422	0.1221411666870117	2.896492431640625	1.481027923583984	0.1029340591430664	2.805218994140625	1.492616882324219	0.07897589111328125	2.745306884765625	1.543746520996094	0.4252787780761719	2.827239501953125	1.507350738525391	0.3223124389648437	2.9277998046875	1.239433410644531	0.2626983337402344	2.926872314453125	1.410007232666016	0.08846345520019532	3.020151611328125	1.454819000244141	0.058861083984375
133	4.4	2.78370068359375	1.034660045623779	0.4419937133789062	2.7365341796875	1.213081771850586	0.4263665466308594	2.703956298828125	1.357332214355469	0.4189869079589844	2.71806591796875	1.580305603027344	0.4487043762207031	2.687270751953125	1.542863037109375	0.4641624755859375	2.555156494140625	1.507859893798828	0.5219968872070313	2.579825927734375	1.302376342773437	0.3233257141113281	2.700222900390625	1.4155390625	0.1481809234619141	2.790562255859375	1.449509735107422	0.1221411666870117	2.896492431640625	1.481027923583984	0.1029340591430664	2.805218994140625	1.492616882324219	0.07897589111328125	2.745306884765625	1.543746520996094	0.4252787780761719	2.827239501953125	1.507350738525391	0.3223124389648437	2.9277998046875	1.239433410644531	0.2626983337402344	2.926872314453125	1.410007232666016	0.08846345520019532	3.020151611328125	1.454819000244141	0.058861083984375
134	4.433333000000001	2.783737548828125	1.034695701599121	0.4419089965820313	2.73657177734375	1.213124053955078	0.4262514038085938	2.70395556640625	1.357369781494141	0.4188088684082031	2.71799169921875	1.580390502929688	0.4482855834960938	2.6872099609375	1.542952209472656	0.4637884826660156	2.555107177734375	1.507947204589844	0.5216658935546875	2.57983544921875	1.302316711425781	0.3231344604492187	2.70014892578125	1.415374664306641	0.1478487548828125	2.790458984375	1.449359619140625	0.1217086029052734	2.896355712890625	1.480933776855469	0.1023782958984375	2.80505712890625	1.492387817382812	0.07838488006591797	2.745244140625	1.543814025878906	0.42489501953125	2.827152587890625	1.507361236572266	0.321921142578125	2.927692138671875	1.239418121337891	0.2623204345703125	2.926647216796875	1.40992822265625	0.08800770568847656	3.0198671875	1.454693511962891	0.05813128662109375
135	4.466667000000001	2.789385986328125	1.03896346282959	0.4366044921875	2.74240185546875	1.217819290161133	0.4193932189941406	2.708652099609375	1.362065124511719	0.4094209594726563	2.720248046875	1.587231384277344	0.4251154479980469	2.69022265625	1.550320861816406	0.4435460815429688	2.56186083984375	1.51486328125	0.5099698181152343	2.583862548828125	1.303236907958985	0.3163508911132812	2.6975439453125	1.411974700927734	0.133182373046875	2.78541845703125	1.450650634765625	0.1043586578369141	2.892337646484375	1.480980041503906	0.08699034118652343	2.798297119140625	1.492350219726563	0.0616389045715332	2.747594482421875	1.54954443359375	0.4033485412597656	2.828927490234375	1.510528259277344	0.3003651123046875	2.928916015625	1.23988053894043	0.2486819000244141	2.924199462890625	1.410183013916016	0.07330191040039062	3.010657470703125	1.453338012695312	0.02521643829345703
136	4.5	2.798867431640625	1.045255832672119	0.4255580139160156	2.752647705078125	1.22409114074707	0.4049413146972656	2.72182568359375	1.369072265625	0.3945521240234375	2.73448681640625	1.594137145996094	0.4130048217773438	2.704123291015625	1.557142761230469	0.4308051452636719	2.5748046875	1.523695556640625	0.4966565856933594	2.589555419921875	1.310601531982422	0.3036489562988281	2.7114296875	1.408207550048828	0.1192506866455078	2.803427734375	1.439076019287109	0.09382057189941406	2.90608544921875	1.477829681396484	0.06869756317138671	2.81131787109375	1.493210418701172	0.05601827239990234	2.761806884765625	1.556539428710938	0.3909635009765625	2.84307421875	1.519474853515625	0.287078857421875	2.926152587890625	1.243909057617187	0.2304601745605469	2.9692080078125	1.405266052246094	0.05162915420532226	3.058252197265625	1.457645141601563	0.02009953117370605
137	4.533333000000001	2.803364013671875	1.046107528686523	0.4200723571777344	2.757539794921875	1.224305694580078	0.39883935546875	2.726998779296875	1.368779113769531	0.38788671875	2.73635205078125	1.593732299804687	0.3984239196777344	2.706905029296875	1.557043334960937	0.4178200073242188	2.57955615234375	1.527347778320312	0.4880055236816406	2.59346435546875	1.312603454589844	0.2982720642089844	2.72141015625	1.408802795410156	0.1183940887451172	2.804351806640625	1.452600524902344	0.08380686187744141	2.911642333984375	1.480282531738281	0.06629268646240234	2.812866455078125	1.496265380859375	0.04645516586303711	2.763871826171875	1.55594775390625	0.3773870544433593	2.8445791015625	1.520115966796875	0.2732561950683594	2.94390576171875	1.250882293701172	0.2175918884277344	2.982706298828125	1.412858917236328	0.03950253295898438	3.06195654296875	1.478421997070313	0.007769014835357666
138	4.566667000000001	2.809859619140625	1.050517890930176	0.4066474609375	2.76701513671875	1.228096282958984	0.3849952087402344	2.741638671875	1.372679260253906	0.3761206665039062	2.74434716796875	1.596395141601562	0.3835405578613281	2.715986572265625	1.559388488769531	0.40304345703125	2.58595458984375	1.531434326171875	0.4665741271972656	2.60371142578125	1.308894989013672	0.2895193176269531	2.727890625	1.40533740234375	0.1093250045776367	2.81231005859375	1.444157318115234	0.07433549499511719	2.91732958984375	1.473833862304688	0.05190166091918946	2.813675537109375	1.496322479248047	0.03820092391967773	2.772954345703125	1.55939697265625	0.3634266967773437	2.851598388671875	1.517654724121094	0.2611532287597656	2.96809375	1.258933776855469	0.1996656646728516	2.957152587890625	1.407487915039062	0.008718922615051269	3.0114599609375	1.499026306152344	-0.001275492787361145
139	4.6	2.818255615234375	1.056859981536865	0.3936380004882812	2.7735048828125	1.232368911743164	0.3703316345214844	2.746925048828125	1.375546051025391	0.3599370422363281	2.752283203125	1.597608825683594	0.3667166748046875	2.724435546875	1.561215393066406	0.3871440124511719	2.59662841796875	1.534403564453125	0.4531603393554687	2.60929541015625	1.314200927734375	0.2760621948242187	2.72859130859375	1.408953338623047	0.09397689819335937	2.811705322265625	1.44939453125	0.05974443817138672	2.917314697265625	1.477379486083984	0.04250951766967773	2.811183349609375	1.499852478027344	0.02034548759460449	2.779556640625	1.56053515625	0.3458354187011718	2.85400146484375	1.510845184326172	0.2452862091064453	2.984115966796875	1.260099945068359	0.188132080078125	2.98473193359375	1.41624349975586	0.00532229232788086	3.013506103515625	1.518166015625	-0.001537087321281433
140	4.633333	2.83200439453125	1.063921802520752	0.3785606689453125	2.784630126953125	1.238803451538086	0.3529512939453125	2.756991943359375	1.381996246337891	0.3414546203613281	2.7643994140625	1.604452087402344	0.3481138610839844	2.736333740234375	1.568242858886719	0.36881689453125	2.612133056640625	1.539875061035156	0.4413945617675781	2.613394775390625	1.315382690429687	0.2683692016601563	2.720746337890625	1.411083068847656	0.07887226104736328	2.802409423828125	1.451771636962891	0.04105586242675782	2.907049560546875	1.482713775634766	0.02166761589050293	2.78647314453125	1.504191284179687	-0.009041927337646484	2.7912294921875	1.567054077148438	0.3269908142089843	2.86759375	1.524217834472656	0.2243850860595703	2.985575439453125	1.264974884033203	0.1766555480957031	3.008819580078125	1.418655242919922	-0.007398456573486328	3.01882763671875	1.520175170898437	-0.03743508911132813
141	4.666667	2.837916748046875	1.071305564880371	0.3695665588378906	2.791083740234375	1.24417707824707	0.3408810119628906	2.763677734375	1.385798004150391	0.3260473327636719	2.777464111328125	1.606098266601562	0.3264871826171875	2.750059326171875	1.571527709960937	0.3496657104492187	2.633515380859375	1.542974609375	0.4316777648925781	2.621612060546875	1.321232238769531	0.2595552673339844	2.715814208984375	1.4119892578125	0.06335182571411133	2.79227197265625	1.455875610351562	0.02077456855773926	2.89317626953125	1.49026318359375	-0.005775485038757324	2.752354736328125	1.510443878173828	-0.03462556076049805	2.80162353515625	1.567782287597656	0.3048495788574219	2.867584716796875	1.524266174316406	0.1969928283691406	2.9869697265625	1.26600765991211	0.1653337554931641	2.99735595703125	1.417294555664062	-0.01913248062133789	3.021863037109375	1.513537475585938	-0.05446603012084961
142	4.700000000000001	2.870248046875	1.082603942871094	0.3331628112792969	2.8273193359375	1.258077423095703	0.3054462890625	2.805237060546875	1.402044006347656	0.2938716430664062	2.805876220703125	1.624278259277344	0.3026059875488281	2.777671142578125	1.587155395507812	0.3212498474121094	2.64851513671875	1.558595031738281	0.3840881652832031	2.64370263671875	1.316543029785156	0.2373645477294922	2.72449609375	1.414954925537109	0.03676200103759766	2.781353271484375	1.466477874755859	-0.02523290061950684	2.849118408203125	1.523944274902344	-0.09125119781494141	2.744884521484375	1.538175842285156	-0.04769503784179688	2.834971923828125	1.587884948730469	0.2829246215820312	2.919171630859375	1.553324890136719	0.1835968780517578	3.005778564453125	1.283204467773438	0.1312967987060547	3.012570556640625	1.442140167236328	-0.04921767044067383	3.0466044921875	1.532405029296875	-0.09365885162353516
143	4.733333	2.879631103515625	1.086096656799316	0.3255038757324219	2.833784912109375	1.259934173583984	0.2941864013671875	2.80906884765625	1.402908386230469	0.2789661560058594	2.811873046875	1.624854797363281	0.2859515686035156	2.78414892578125	1.5881669921875	0.305928466796875	2.660789794921875	1.560198303222656	0.3792890319824219	2.65064306640625	1.319190460205078	0.2319363555908203	2.736669921875	1.417471893310547	0.03388276672363282	2.8032763671875	1.472565063476563	-0.01333936309814453	2.853997314453125	1.550391296386719	-0.07322897338867188	2.776711181640625	1.522593627929687	-0.05640982055664062	2.83984033203125	1.588125915527344	0.2654689331054688	2.92262353515625	1.557973693847656	0.1638150482177734	3.007013916015625	1.285015380859375	0.1274227676391602	3.00887353515625	1.443042205810547	-0.05352789306640625	3.04856201171875	1.532889099121094	-0.09352365112304688
144	4.766667	2.899315185546875	1.092680183410645	0.2971125793457031	2.85529296875	1.267397216796875	0.2708622131347656	2.828117431640625	1.409706359863281	0.256774169921875	2.83164404296875	1.631014831542969	0.2670819702148438	2.804109619140625	1.594185424804687	0.2867767639160156	2.677595703125	1.567553527832031	0.3543841857910156	2.669511474609375	1.321879730224609	0.2161021728515625	2.7484111328125	1.421385772705078	0.0163359489440918	2.813409912109375	1.4685078125	-0.04034631729125977	2.8886328125	1.536967163085937	-0.08296617889404297	2.814251953125	1.546706970214844	-0.02839936447143555	2.859201416015625	1.594607849121094	0.245764404296875	2.9319296875	1.559432312011719	0.1385822296142578	3.02962158203125	1.292884552001953	0.09397736358642578	3.0186923828125	1.457625793457031	-0.07980859375	3.06140283203125	1.549496765136719	-0.1103460540771484
145	4.800000000000001	2.90922119140625	1.097492660522461	0.2876581420898437	2.866297119140625	1.270416717529297	0.2609498901367188	2.8398076171875	1.411229827880859	0.2462888946533203	2.841164794921875	1.630435668945313	0.2500995330810547	2.814947265625	1.594295837402344	0.2714669799804688	2.69516650390625	1.567054382324219	0.3472976684570312	2.6882490234375	1.329142364501953	0.2016046600341797	2.75986669921875	1.431822662353516	0.003647774457931519	2.82167724609375	1.472138427734375	-0.05967647552490234	2.88104541015625	1.51491943359375	-0.1406211547851562	2.8432783203125	1.51026577758789	-0.07486628723144531	2.868164794921875	1.594098205566406	0.2292020416259766	2.940477783203125	1.560233703613281	0.1230826797485352	3.04848681640625	1.300852722167969	0.07941901397705078	3.0249609375	1.465726013183594	-0.08946031188964844	3.065046875	1.557977478027344	-0.1185326995849609
146	4.833333	2.926733642578125	1.101074104309082	0.2733502502441406	2.886517333984375	1.2771142578125	0.2450414428710938	2.854778564453125	1.417998565673828	0.2227557067871094	2.85691552734375	1.640042053222656	0.2356805267333984	2.830431884765625	1.602596496582031	0.2561305541992188	2.711224853515625	1.570434631347656	0.3349041442871094	2.70190283203125	1.328512542724609	0.1881272888183594	2.776808837890625	1.435061126708984	-0.01062375259399414	2.837087158203125	1.481899291992188	-0.07311698913574219	2.921943115234375	1.5409208984375	-0.1127572174072266	2.8153642578125	1.548938720703125	-0.09101844024658202	2.883960205078125	1.6039970703125	0.212697021484375	2.95763916015625	1.561849304199219	0.1080611267089844	3.069550537109375	1.302583892822266	0.04910708999633789	3.029103759765625	1.479148559570312	-0.1093007202148437	3.077488037109375	1.57113671875	-0.1312217102050781
147	4.866667	2.938108642578125	1.105124000549316	0.2504312744140625	2.905601318359375	1.282105590820313	0.2268018035888672	2.88079296875	1.423957946777344	0.2090934448242187	2.873813720703125	1.644349914550781	0.2215687866210937	2.848017578125	1.606187744140625	0.240657958984375	2.725881103515625	1.566559326171875	0.3089193420410156	2.724533203125	1.327130035400391	0.1616183013916015	2.793134765625	1.440223175048828	-0.03375989151000976	2.861027099609375	1.485579803466797	-0.08787810516357422	2.934164306640625	1.5324501953125	-0.1552328796386719	2.85647900390625	1.543490417480469	-0.1008784103393555	2.9030927734375	1.609616882324219	0.2001412658691406	2.97667919921875	1.565757629394531	0.09738412475585938	3.085032470703125	1.310045623779297	0.02727618026733399	3.04058984375	1.487458038330078	-0.1264665756225586	3.093110595703125	1.57805712890625	-0.1390196075439453
148	4.9	2.949660888671875	1.110736968994141	0.2384144134521484	2.92124267578125	1.288373779296875	0.2185892944335938	2.902748291015625	1.431438140869141	0.2073959655761719	2.888348388671875	1.651182739257812	0.2108945770263672	2.86323486328125	1.613052978515625	0.2305887298583984	2.7368662109375	1.570815612792969	0.2878377990722656	2.74143212890625	1.329039398193359	0.1460201110839844	2.80671533203125	1.440134185791015	-0.05084817123413086	2.868558349609375	1.492562896728516	-0.1053365631103516	2.941751220703125	1.556184265136719	-0.1564335021972656	2.86340576171875	1.551842834472656	-0.1253630218505859	2.9193359375	1.616739013671875	0.1918614349365234	2.9922353515625	1.569499267578125	0.09060578155517578	3.100822998046875	1.316188232421875	0.01555334758758545	3.04660791015625	1.491976684570313	-0.1358753967285156	3.100178955078125	1.580662048339844	-0.1539794464111328
149	4.933333000000001	2.9600078125	1.114225051879883	0.2356370086669922	2.930939208984375	1.292025146484375	0.2119998474121094	2.9106396484375	1.435010375976562	0.1963538665771484	2.900135009765625	1.655862182617188	0.1991996612548828	2.8741484375	1.618095458984375	0.2189606018066406	2.74983642578125	1.574133422851562	0.2807020568847656	2.751991943359375	1.330393646240234	0.1399837646484375	2.81779541015625	1.442626068115234	-0.05718667984008789	2.882819580078125	1.489270111083984	-0.1138842086791992	2.972476806640625	1.541986633300781	-0.1498583221435547	2.880568603515625	1.551442504882813	-0.1263865356445313	2.930705322265625	1.6206748046875	0.1803276977539063	3.004669189453125	1.574184326171875	0.07879679870605469	3.09141015625	1.307822052001953	0.01741133689880371	3.06348388671875	1.484239044189453	-0.1417152862548828	3.109972412109375	1.577566467285156	-0.1584393920898438
150	4.966667000000001	2.971812744140625	1.121837593078613	0.2209391174316406	2.93748046875	1.298451416015625	0.1978861694335937	2.912677001953125	1.440483245849609	0.1823766479492188	2.910929443359375	1.661047607421875	0.1909472961425781	2.884416015625	1.623864501953125	0.2108970184326172	2.761109619140625	1.577472351074219	0.2722828979492187	2.76069921875	1.330182800292969	0.1389052276611328	2.82476171875	1.443892211914062	-0.05750235748291015	2.881282958984375	1.499725769042969	-0.1147137298583984	2.964160400390625	1.560423217773438	-0.1536611633300781	2.891452392578125	1.5490712890625	-0.1252647933959961	2.939208740234375	1.625282775878906	0.1699407348632813	3.00466455078125	1.571586486816406	0.06644763183593751	3.11011669921875	1.312526428222656	0.005416222095489502	3.085399658203125	1.487375732421875	-0.1553423767089844	3.109770263671875	1.588210876464844	-0.174070068359375
151	5	2.9776318359375	1.123014602661133	0.2199523468017578	2.9470703125	1.298701232910156	0.1944739379882812	2.924226806640625	1.43966357421875	0.1758556976318359	2.91932080078125	1.658789978027344	0.1794476776123047	2.89307421875	1.621940368652344	0.1995104827880859	2.768984375	1.580138732910156	0.2602392578125	2.76850732421875	1.332575744628906	0.1315312042236328	2.834088134765625	1.444090484619141	-0.06367799758911133	2.89376123046875	1.494565032958984	-0.1215097503662109	2.973872802734375	1.55581298828125	-0.1631526031494141	2.89511962890625	1.547278625488281	-0.1394684295654297	2.9483310546875	1.623222534179688	0.1599866790771484	3.01935986328125	1.576888549804687	0.05780952453613281	3.127984619140625	1.321582824707031	-0.004212543487548828	3.0914970703125	1.489491271972656	-0.1676619262695312	3.124482177734375	1.587618957519531	-0.1832218780517578
152	5.033333000000001	2.9861435546875	1.126640785217285	0.2096963653564453	2.95416357421875	1.301677947998047	0.1876759796142578	2.929888916015625	1.442007141113281	0.1714447021484375	2.928190185546875	1.660170776367187	0.1738849334716797	2.902116943359375	1.623979675292969	0.1947845458984375	2.777470458984375	1.5839208984375	0.2539239196777344	2.776134765625	1.334329650878906	0.1321529388427734	2.83976513671875	1.443447875976563	-0.06374190902709961	2.89484716796875	1.491213989257812	-0.1273741989135742	2.967520263671875	1.557062255859375	-0.1740075988769531	2.891732666015625	1.546546142578125	-0.1482370910644531	2.9560107421875	1.624256408691406	0.1539270782470703	3.018780517578125	1.574562866210937	0.04877103042602539	3.123418212890625	1.315619232177734	0.003265533685684204	3.099686767578125	1.477633117675781	-0.1667430725097656	3.134635009765625	1.574382995605469	-0.1833206481933594
153	5.066667000000001	2.994255126953125	1.130103546142578	0.1994029998779297	2.96020458984375	1.302412963867188	0.1783673553466797	2.93455419921875	1.440661987304688	0.1632352752685547	2.931465087890625	1.655896423339844	0.1655450744628906	2.906088134765625	1.6200302734375	0.1863206481933594	2.784507080078125	1.5849677734375	0.2501943359375	2.776396728515625	1.340580810546875	0.1265496597290039	2.839990478515625	1.442710815429687	-0.06944459533691406	2.89740234375	1.490339416503906	-0.1290391998291016	2.972572265625	1.554419494628906	-0.1705397796630859	2.8931748046875	1.54254296875	-0.1522323150634766	2.95904248046875	1.620633972167969	0.1457247161865234	3.02314501953125	1.577035339355469	0.04087365341186523	3.1184501953125	1.317568450927734	0.001627519726753235	3.101095947265625	1.478609680175781	-0.165705810546875	3.1343916015625	1.574617004394531	-0.1812807922363281
154	5.1	3.002551025390625	1.129973297119141	0.1867489624023438	2.96919091796875	1.301617401123047	0.1696647796630859	2.943026611328125	1.438991790771484	0.1565814514160156	2.935509765625	1.652658325195313	0.1566335906982422	2.910772705078125	1.616728881835938	0.1772978057861328	2.79012548828125	1.586403869628906	0.2431937408447266	2.785589111328125	1.346234008789063	0.1153086853027344	2.84824755859375	1.445160919189453	-0.08079297637939453	2.908896484375	1.490609375	-0.1377859954833984	2.98023583984375	1.553882202148438	-0.1850095062255859	2.897673583984375	1.550974365234375	-0.1624727172851562	2.96387890625	1.618018737792969	0.1376741790771484	3.031598388671875	1.571555725097656	0.03753691864013672	3.123729248046875	1.311860504150391	0.006623204708099365	3.102678466796875	1.464824920654297	-0.1655869750976562	3.14502392578125	1.556106079101562	-0.182888916015625
155	5.133333	3.008269775390625	1.13555859375	0.1781706695556641	2.970139404296875	1.3080771484375	0.1605067749023437	2.941485107421875	1.446589202880859	0.1485075225830078	2.9452265625	1.662498779296875	0.1562217102050781	2.918435546875	1.626823913574219	0.1759541168212891	2.798675537109375	1.589433471679687	0.2430530242919922	2.78913623046875	1.345867401123047	0.1156564636230469	2.8511640625	1.444776824951172	-0.08348416137695312	2.907962158203125	1.487896575927734	-0.1475124053955078	2.989353271484375	1.547301086425781	-0.1850931549072266	2.915583251953125	1.5461708984375	-0.1598625793457031	2.971948974609375	1.6267412109375	0.1356742095947266	3.032724365234375	1.580051391601562	0.02956858253479004	3.085951904296875	1.305552551269531	0.01081094169616699	3.109442138671875	1.462138427734375	-0.1611606292724609	3.147076416015625	1.555705017089844	-0.1830082244873047
156	5.166667	3.011536376953125	1.135235107421875	0.1707959136962891	2.97488720703125	1.307496612548828	0.1541723937988281	2.94582373046875	1.445285034179687	0.1411312866210938	2.94931005859375	1.660400390625	0.1485832672119141	2.922924072265625	1.624834655761719	0.168606689453125	2.803841552734375	1.589718811035156	0.2370033264160156	2.794265625	1.346852508544922	0.1104901275634766	2.849021484375	1.444465057373047	-0.09041738891601563	2.9112548828125	1.488602569580078	-0.1478222198486328	2.99131640625	1.549051025390625	-0.1854468536376953	2.903875732421875	1.539660827636719	-0.1763726501464844	2.97572900390625	1.624799865722656	0.1278102416992188	3.03892529296875	1.578287048339844	0.02366091346740723	3.09628466796875	1.305327697753906	0.01132556533813477	3.088624267578125	1.464213836669922	-0.1587751312255859	3.146755615234375	1.544807861328125	-0.1851247253417969
157	5.200000000000001	3.018360595703125	1.133264785766602	0.1674681396484375	2.98398681640625	1.307482666015625	0.1537833251953125	2.956229248046875	1.446682800292969	0.1425476989746094	2.954347900390625	1.66341064453125	0.1431814880371094	2.928647705078125	1.627610046386719	0.1644450531005859	2.806931884765625	1.59237939453125	0.2300968780517578	2.799182373046875	1.34278076171875	0.1128506393432617	2.852910888671875	1.43894189453125	-0.09081202697753907	2.908074951171875	1.477120788574219	-0.1596614074707031	2.985529541015625	1.5403759765625	-0.2001059875488281	2.90918017578125	1.538570068359375	-0.1779452209472656	2.981861572265625	1.627596008300781	0.1234357070922852	3.048634521484375	1.576938659667969	0.02238327980041504	3.1699951171875	1.324061767578125	0.003997944355010987	3.05544091796875	1.454443450927734	-0.1536600952148438	3.136835205078125	1.511069305419922	-0.1833535919189453
158	5.233333	3.02206787109375	1.133626586914062	0.1584627227783203	2.990337158203125	1.306874420166016	0.147136474609375	2.966460205078125	1.445749267578125	0.13990478515625	2.96036669921875	1.660430297851562	0.1377637939453125	2.934974853515625	1.624707641601562	0.1585092315673828	2.81217236328125	1.591508972167969	0.2202916259765625	2.80290966796875	1.343158172607422	0.1063930892944336	2.858915283203125	1.434092407226562	-0.09668785858154297	2.913381103515625	1.470047943115234	-0.166080322265625	2.9895517578125	1.53085009765625	-0.2099883270263672	2.912042724609375	1.528507202148437	-0.1886529083251953	2.988901123046875	1.625258178710937	0.1194719314575195	3.059706298828125	1.585356506347656	0.01788084983825684	3.167567138671875	1.329359008789063	-0.002678219318389892	3.06544482421875	1.455300354003906	-0.1691072692871094	3.147138671875	1.511254302978516	-0.1958609161376953
159	5.266667	3.025905029296875	1.131658142089844	0.1529449157714844	2.996620361328125	1.307119110107422	0.1432168426513672	2.974797607421875	1.447744384765625	0.1374483337402344	2.969697509765625	1.664438842773437	0.1330682067871094	2.943169189453125	1.628684387207031	0.1534039306640625	2.818989990234375	1.594009521484375	0.2146814727783203	2.809259521484375	1.343075592041016	0.1002827072143555	2.86643994140625	1.425804779052734	-0.1083535003662109	2.923173828125	1.472186920166016	-0.1706119232177734	2.9965458984375	1.536765014648438	-0.2163180389404297	2.906858642578125	1.534210083007812	-0.193114761352539	2.998987060546875	1.628645446777344	0.1159817733764648	3.081083984375	1.590982849121094	0.02065179443359375	3.177104248046875	1.328257720947266	-0.007875193119049072	3.071490966796875	1.452637359619141	-0.1763537139892578	3.15251171875	1.51202734375	-0.2014094085693359
160	5.300000000000001	3.02282958984375	1.128688735961914	0.1451845245361328	2.99538037109375	1.306135406494141	0.1386249694824219	2.973904296875	1.448083526611328	0.1338479309082031	2.974046142578125	1.666622985839844	0.1268274917602539	2.946604736328125	1.631474853515625	0.1480028839111328	2.82090771484375	1.598103759765625	0.2097629241943359	2.809685791015625	1.341291900634766	0.1030907592773437	2.862345458984375	1.422983795166016	-0.1093176116943359	2.9141591796875	1.476597442626953	-0.1713323974609375	2.998578125	1.532113159179687	-0.2117576751708984	2.899579833984375	1.513468811035156	-0.1988945617675781	3.002542724609375	1.629609191894531	0.1097790298461914	3.088615966796875	1.594236389160156	0.01553178596496582	3.142602783203125	1.316863586425781	-0.008248872756958008	3.059618896484375	1.460601165771484	-0.17679345703125	3.150298095703125	1.506097747802734	-0.2015070343017578
161	5.333333	3.025506591796875	1.127507286071777	0.1415607299804688	2.996454833984375	1.302733825683594	0.1352861938476562	2.9744765625	1.443058715820313	0.1315016174316406	2.970629150390625	1.659194885253906	0.1245468978881836	2.945012939453125	1.623986694335938	0.1466487121582031	2.821343994140625	1.594818237304688	0.2109595642089844	2.813727783203125	1.342998016357422	0.09998320770263672	2.867341064453125	1.426359283447266	-0.108736701965332	2.914440185546875	1.474089324951172	-0.1773346099853516	2.99368603515625	1.53335400390625	-0.2197044830322266	2.904318115234375	1.526553344726562	-0.1972463989257812	2.998681884765625	1.623054626464844	0.1064818725585937	3.07979052734375	1.587675354003906	0.009870425224304199	3.1354423828125	1.313947479248047	-0.0157775707244873	3.061433837890625	1.456726806640625	-0.1857316436767578	3.150991943359375	1.505678161621094	-0.2015866394042969
162	5.366667	3.0318681640625	1.127661827087402	0.1388491821289063	3.00207958984375	1.303699523925781	0.1309720764160156	2.9782099609375	1.444421600341797	0.1246245651245117	2.9726748046875	1.661751037597656	0.1187070846557617	2.947790283203125	1.626077026367188	0.1414866333007813	2.82584619140625	1.594565490722656	0.2096240081787109	2.8160439453125	1.343879425048828	0.09262129211425782	2.86923291015625	1.427847930908203	-0.1173808059692383	2.924369140625	1.479366302490234	-0.1774663238525391	3.005704833984375	1.533072387695313	-0.2245437774658203	2.913770751953125	1.525498046875	-0.1990937652587891	3.00060791015625	1.625683349609375	0.09959799957275391	3.081923828125	1.583336364746094	0.004997238636016845	3.18317529296875	1.321954162597656	-0.02636494064331055	3.076276123046875	1.457265899658203	-0.1864249114990234	3.159041015625	1.514094482421875	-0.2130209808349609
163	5.4	3.038729736328125	1.128806198120117	0.1342129669189453	3.00573291015625	1.304862030029297	0.1275926971435547	2.98032275390625	1.445820281982422	0.1232360916137695	2.97651220703125	1.663810607910156	0.1165910339355469	2.95073583984375	1.62827685546875	0.1389074401855469	2.828595703125	1.594319458007813	0.2064091339111328	2.818476318359375	1.34435986328125	0.08598549652099609	2.87573486328125	1.428350769042969	-0.1236999816894531	2.933553955078125	1.477451751708984	-0.1837472076416016	3.017758544921875	1.533653747558594	-0.2229466247558594	2.908990234375	1.532759155273438	-0.2061058349609375	3.004728515625	1.627380432128906	0.09822017669677735	3.08756298828125	1.581670349121094	0.005987576961517334	3.181145751953125	1.317209228515625	-0.03049422454833984	3.078692626953125	1.457935089111328	-0.189818115234375	3.16363818359375	1.512541320800781	-0.2153776092529297
164	5.433333000000001	3.039197998046875	1.132251220703125	0.1297826538085937	3.00280078125	1.306667083740234	0.1199347305297851	2.977330810546875	1.446971588134766	0.1157780227661133	2.97746728515625	1.664084228515625	0.1115873184204102	2.950650634765625	1.6289208984375	0.1327514343261719	2.827724609375	1.594869812011719	0.1973589630126953	2.8218671875	1.345377410888672	0.07853981018066407	2.8801279296875	1.429406494140625	-0.1296982421875	2.936172607421875	1.479077239990234	-0.1902641906738281	3.019135009765625	1.539546936035156	-0.2240517730712891	2.909383056640625	1.522519958496094	-0.2217931213378906	3.0053720703125	1.627533325195313	0.09357913208007812	3.090604736328125	1.588640930175781	0.001246042490005493	3.1796328125	1.323306091308594	-0.03019015502929687	3.078428466796875	1.456295257568359	-0.1952992095947266	3.160988037109375	1.515161926269531	-0.2170486907958984
165	5.466667000000001	3.039757080078125	1.132411651611328	0.1287926177978516	3.003325927734375	1.306537719726562	0.1191507110595703	2.977758056640625	1.446592681884766	0.1150674896240234	2.97896875	1.663325622558594	0.1096869125366211	2.952131103515625	1.628472229003906	0.1311522369384766	2.830028564453125	1.594338745117188	0.1967602996826172	2.823866455078125	1.345829559326172	0.07693612670898438	2.8806171875	1.428551544189453	-0.1318252868652344	2.9333076171875	1.476822540283203	-0.1961692504882812	3.0144873046875	1.536858215332031	-0.2342330780029297	2.908718505859375	1.51698681640625	-0.2282916870117188	3.006546875	1.626594055175781	0.09176163482666015	3.0908486328125	1.587116149902344	-0.000875324010848999	3.1728466796875	1.320646209716797	-0.03736414337158203	3.074957275390625	1.460966461181641	-0.1977995758056641	3.15999755859375	1.515576354980469	-0.2202870941162109
166	5.5	3.043341064453125	1.129826126098633	0.1239543609619141	3.00643408203125	1.305182098388672	0.1120338973999023	2.9776552734375	1.445570465087891	0.1032521209716797	2.98280126953125	1.664057434082031	0.1019963760375977	2.955698486328125	1.628998840332031	0.1236971206665039	2.83276611328125	1.595050415039063	0.1903574371337891	2.82681103515625	1.346162078857422	0.06624152374267578	2.8876923828125	1.430989501953125	-0.1425916595458984	2.944735595703125	1.481073455810547	-0.2028737640380859	3.0132373046875	1.546171081542969	-0.2567404479980469	2.925110107421875	1.531089294433594	-0.2381092529296875	3.009401611328125	1.626895874023437	0.08245462799072266	3.0850888671875	1.583231262207031	-0.01699869346618652	3.18012109375	1.317039733886719	-0.03826775360107422	3.090774169921875	1.453794494628906	-0.2091992797851563	3.17545556640625	1.512882507324219	-0.2243958587646484
167	5.533333000000001	3.043298583984375	1.129527252197266	0.1183343276977539	3.004769775390625	1.30503857421875	0.106357177734375	2.97509814453125	1.445669830322266	0.09795777130126954	2.9879287109375	1.664406188964844	0.09368523406982422	2.959507080078125	1.6305283203125	0.1158779296875	2.83587109375	1.596083923339844	0.1818372955322266	2.832012451171875	1.347195953369141	0.05592863082885742	2.893114990234375	1.432963500976562	-0.1531766204833984	2.958457275390625	1.477784881591797	-0.2094755401611328	3.0449912109375	1.535921813964844	-0.2415555725097656	2.96802734375	1.523959533691406	-0.2304879150390625	3.01330859375	1.625963623046875	0.07465560913085938	3.08771728515625	1.5771962890625	-0.02387382888793945	3.20594287109375	1.319481170654297	-0.04364463424682617	3.088181884765625	1.450444702148437	-0.2023647308349609	3.168982421875	1.509386413574219	-0.233197265625
168	5.566667000000001	3.0481162109375	1.130714248657227	0.1131079177856445	3.0118154296875	1.307087768554688	0.1007407989501953	2.98356201171875	1.448301361083984	0.09168533325195312	2.99294140625	1.667668334960938	0.08576062774658202	2.9648291015625	1.633435607910156	0.1080513916015625	2.839734619140625	1.597741943359375	0.1712497406005859	2.832917724609375	1.345633117675781	0.05059114837646484	2.897328857421875	1.431846069335938	-0.1579279632568359	2.959181396484375	1.485123199462891	-0.2110933380126953	3.040362548828125	1.546098815917969	-0.2516189270019532	2.946555908203125	1.532482666015625	-0.238595458984375	3.01914111328125	1.6294052734375	0.06719233703613281	3.093677490234375	1.578259094238281	-0.03043338584899902	3.220062744140625	1.323186248779297	-0.04110951995849609	3.102293701171875	1.440065460205078	-0.2112101898193359	3.176796142578125	1.510738006591797	-0.2326027374267578
169	5.6	3.05444921875	1.130550659179687	0.1093813552856445	3.016973876953125	1.307280731201172	0.095480712890625	2.986776123046875	1.448496398925781	0.08410787963867188	3.001065673828125	1.668404357910156	0.07664646148681641	2.9718369140625	1.634832763671875	0.09893473052978516	2.84437646484375	1.603808410644531	0.1611477661132812	2.832547119140625	1.34635595703125	0.05002295303344727	2.90151904296875	1.430902008056641	-0.1587444915771484	2.957197265625	1.483828369140625	-0.2192683715820312	3.032673583984375	1.54781689453125	-0.2667268371582031	2.94233447265625	1.535266845703125	-0.2444100952148437	3.026742431640625	1.629288940429688	0.05860955047607422	3.106715087890625	1.58742919921875	-0.03983797454833984	3.23083349609375	1.330146087646484	-0.05322294616699218	3.079958984375	1.444947845458984	-0.1979991455078125	3.150108642578125	1.510826416015625	-0.2407459869384766
170	5.633333	3.052019287109375	1.130651840209961	0.1031221466064453	3.016117919921875	1.306819915771484	0.09205462646484375	2.989320556640625	1.448146850585938	0.08527573394775391	2.999656494140625	1.666792297363281	0.07355955505371094	2.971138427734375	1.633349731445312	0.09630692291259765	2.843900146484375	1.605147521972656	0.1583329925537109	2.833218017578125	1.348235870361328	0.05002719879150391	2.8966416015625	1.424076049804687	-0.1622575531005859	2.952181396484375	1.474919708251953	-0.2237605743408203	3.018705322265625	1.541949645996094	-0.27838671875	2.930880859375	1.533309204101562	-0.2523177490234375	3.02591748046875	1.628020935058594	0.05646173095703125	3.1066552734375	1.585765441894531	-0.0401131477355957	3.18186181640625	1.312829406738281	-0.06602095031738281	3.0583154296875	1.463185577392578	-0.2015405426025391	3.14007275390625	1.511232147216797	-0.2458763427734375
171	5.666667	3.059810791015625	1.132700317382813	0.09933437347412109	3.0190009765625	1.308908050537109	0.08375090026855468	2.99013720703125	1.450885467529297	0.07519906616210938	3.005890380859375	1.671057861328125	0.06612345123291016	2.976447998046875	1.637775390625	0.08877508544921875	2.84774658203125	1.605984741210937	0.1486540679931641	2.83823388671875	1.348413543701172	0.03622574234008789	2.90574853515625	1.427736633300781	-0.175557373046875	2.960526123046875	1.480100921630859	-0.2376748352050781	3.039177978515625	1.540143737792969	-0.2856188049316406	2.954381591796875	1.530384216308594	-0.2583961791992188	3.0313046875	1.63157080078125	0.04825677108764648	3.109814453125	1.584204162597656	-0.04921642684936523	3.235601318359375	1.327098510742188	-0.0621807861328125	3.08249853515625	1.441896423339844	-0.2053680572509766	3.152582763671875	1.506471221923828	-0.2506366729736328
172	5.700000000000001	3.060095703125	1.132633499145508	0.09910372924804688	3.019205078125	1.308809265136719	0.08340236663818359	2.990155029296875	1.450733337402344	0.07463368225097657	3.005640625	1.670893432617187	0.06490250396728516	2.976205810546875	1.637643737792969	0.0876102523803711	2.847457763671875	1.6057978515625	0.1473537750244141	2.83852001953125	1.348177612304688	0.03500130081176758	2.905491455078125	1.427575561523438	-0.1769223175048828	2.959410888671875	1.480193511962891	-0.2395715789794922	3.03687939453125	1.540751953125	-0.2887733459472656	2.9511767578125	1.529322082519531	-0.2617649841308594	3.031133056640625	1.631384582519531	0.04719820404052735	3.110111328125	1.583731201171875	-0.04975264739990234	3.237569091796875	1.327316131591797	-0.05960906600952148	3.084416015625	1.439850891113281	-0.2045226593017578	3.154359619140625	1.504370574951172	-0.2500820770263672
173	5.733333	3.074994140625	1.130828155517578	0.07959609985351562	3.034278564453125	1.304689575195312	0.0658641357421875	3.007142578125	1.445183502197266	0.06092728805541992	3.004152099609375	1.662508850097656	0.04483256530761719	2.975770263671875	1.627807983398438	0.06511344909667968	2.850869140625	1.602884765625	0.1312316284179688	2.840380615234375	1.351130432128906	0.01519761276245117	2.90826416015625	1.42776171875	-0.1939172210693359	2.964403564453125	1.474006561279297	-0.2575851745605469	3.038275146484375	1.538329040527344	-0.3041835021972656	2.9682109375	1.526648864746094	-0.2772061767578125	3.034468994140625	1.625544006347656	0.03175021743774414	3.134473388671875	1.601951843261719	-0.0511408462524414	3.276288818359375	1.357591033935547	-0.04279764556884766	3.08268896484375	1.397890747070313	-0.1711943817138672	3.116169189453125	1.484834075927734	-0.2175894622802734
174	5.766667	3.075181396484375	1.130233764648438	0.0718735580444336	3.03398095703125	1.303790100097656	0.05954173278808594	3.0093046875	1.4445849609375	0.05830846786499023	3.00421484375	1.661165954589844	0.03798856353759766	2.977285888671875	1.626829711914062	0.0605518798828125	2.852215087890625	1.603008605957031	0.1262550048828125	2.84406494140625	1.352127777099609	0.009207829475402832	2.9131552734375	1.427259765625	-0.1996404418945313	2.967887939453125	1.473822662353516	-0.264062255859375	3.03835400390625	1.538151733398438	-0.3152914123535156	2.961712158203125	1.522536682128906	-0.2923376770019531	3.033876953125	1.624125122070312	0.02395558738708496	3.12533154296875	1.60560009765625	-0.06913285064697265	3.215447509765625	1.338624145507813	-0.08464127349853516	2.99170263671875	1.326763000488281	-0.1568225555419922	2.983576904296875	1.423540252685547	-0.1937820587158203
175	5.800000000000001	3.075664306640625	1.130324966430664	0.07143830108642578	3.0343505859375	1.303852630615234	0.0588311767578125	3.0093818359375	1.444605682373047	0.05717275619506836	3.00421875	1.6610625	0.03537444305419922	2.977324951171875	1.626872924804688	0.05821095275878906	2.852449462890625	1.603422485351563	0.1244474334716797	2.843578369140625	1.352396392822266	0.007700554847717285	2.9099931640625	1.427081512451172	-0.2021985015869141	2.962280517578125	1.474239959716797	-0.2682126159667969	3.03033984375	1.539901977539063	-0.3210029296875	2.953363037109375	1.52399853515625	-0.29624609375	3.03387255859375	1.6239287109375	0.0215542106628418	3.12426025390625	1.603926452636719	-0.07228599548339844	3.211093505859375	1.335924499511719	-0.08925634765625	2.985862548828125	1.325875274658203	-0.1570312042236328	2.97533154296875	1.422905487060547	-0.1927274475097656
176	5.833333	3.080187255859375	1.133883422851562	0.06638858032226562	3.038218994140625	1.307450714111328	0.05223921966552734	3.011949951171875	1.448175415039062	0.04848277282714844	3.002615966796875	1.664354614257813	0.02208208465576172	2.97702294921875	1.630230407714844	0.04662800598144531	2.855726318359375	1.605013488769531	0.1191029815673828	2.844439697265625	1.353771026611328	0.001905687093734741	2.900052734375	1.424979522705078	-0.2127290649414063	2.947912841796875	1.470647827148438	-0.2832375793457031	3.01647900390625	1.541826843261719	-0.32799072265625	2.946281982421875	1.526408142089844	-0.3029179077148437	3.032407958984375	1.62730419921875	0.008033611297607423	3.11389111328125	1.600823669433594	-0.09243918609619141	3.181468505859375	1.326807220458984	-0.1089974670410156	2.949604248046875	1.322893432617188	-0.1518570556640625	2.930968994140625	1.41648291015625	-0.1934588165283203
177	5.866667	3.081031494140625	1.134260131835938	0.06541320037841797	3.038991455078125	1.307833984375	0.05088610076904297	3.0124580078125	1.448538299560547	0.04662843704223633	3.002861328125	1.664640380859375	0.01917402839660644	2.977207275390625	1.630574157714844	0.0437664680480957	2.85535009765625	1.604619873046875	0.1151168365478516	2.846715087890625	1.353805236816406	-0.003410883188247681	2.904787841796875	1.426275665283203	-0.2170449523925781	2.95401513671875	1.471795471191406	-0.2867430114746094	3.023443603515625	1.542006103515625	-0.3317740173339844	2.94983837890625	1.526355834960937	-0.308909912109375	3.032792724609375	1.627567626953125	0.005431680202484131	3.114729248046875	1.600716918945313	-0.09462528991699219	3.18184765625	1.326379547119141	-0.1090376663208008	2.95026171875	1.322472564697266	-0.1537498626708984	2.9324833984375	1.415107727050781	-0.1978645629882813
178	5.9	3.082173095703125	1.134978073120117	0.06418644714355469	3.040027099609375	1.308554718017578	0.04923738479614258	3.013188720703125	1.449233947753906	0.04442342758178711	3.00363671875	1.66519091796875	0.01526365280151367	2.977953857421875	1.631310119628906	0.04011495590209961	2.8560380859375	1.605568359375	0.1115423965454101	2.847649658203125	1.354423767089844	-0.006529182434082031	2.904613037109375	1.425956359863281	-0.2208650665283203	2.951517333984375	1.471583587646484	-0.2921242370605469	3.01817236328125	1.541805358886719	-0.3412344360351562	2.941923583984375	1.524407897949219	-0.3174198303222656	3.03358154296875	1.627994689941406	0.001825083017349243	3.1148828125	1.600864135742188	-0.09873371124267578	3.170669677734375	1.324119018554688	-0.1168759689331055	2.93896728515625	1.321696075439453	-0.1615206298828125	2.922403564453125	1.415136291503906	-0.2044805908203125
179	5.933333000000001	3.114904541015625	1.155311370849609	0.03631900405883789	3.061275390625	1.324530242919922	0.01577687835693359	3.02854931640625	1.463474304199219	0.01005789279937744	3.014296630859375	1.679160583496094	-0.01372682094573975	2.990598388671875	1.644470092773437	0.01167634296417236	2.86683837890625	1.61361083984375	0.07674267578125001	2.85274853515625	1.358074432373047	-0.02870102882385254	2.91384423828125	1.428354736328125	-0.2415369720458984	2.966578125	1.478984344482422	-0.3044542541503906	3.024366455078125	1.548782104492187	-0.3636391296386719	2.967115478515625	1.523594848632813	-0.3309964904785156	3.043898681640625	1.642842529296875	-0.02955642890930176	3.128365234375	1.6189150390625	-0.1277635726928711	3.049880615234375	1.348671020507813	-0.1464836273193359	2.81544580078125	1.332366394042969	-0.1354944610595703	2.793741455078125	1.407986633300781	-0.2032841186523437
180	5.966667000000001	3.11377099609375	1.159712005615234	0.03059530639648438	3.056008056640625	1.326695037841797	0.01342688846588135	3.017822509765625	1.463245574951172	0.007301331996917725	3.0096181640625	1.677285461425781	-0.02079471015930176	2.986816162109375	1.644333129882813	0.007007587909698487	2.866503173828125	1.609914611816406	0.07463881683349609	2.854394775390625	1.359504455566406	-0.0383211441040039	2.913257568359375	1.429271850585937	-0.2502919158935547	2.96728515625	1.485672241210938	-0.3057975463867187	3.031163818359375	1.552235595703125	-0.3610188598632812	2.967258056640625	1.5290751953125	-0.3318361511230469	3.036451171875	1.639766296386719	-0.03771010971069336	3.103172119140625	1.5950078125	-0.1410029144287109	2.937569091796875	1.369034637451172	-0.1375895080566406	2.712711669921875	1.391180633544922	-0.07784363555908203	2.679269287109375	1.430852966308594	-0.1670138854980469
181	6	3.116084228515625	1.16248063659668	0.02410161590576172	3.056495849609375	1.328547729492187	0.005841678142547608	3.01424951171875	1.463548553466797	-0.004077735424041748	3.0111767578125	1.677419860839844	-0.03309707641601563	2.98883740234375	1.64535205078125	-0.003986431360244751	2.87077880859375	1.609219665527344	0.06641912841796875	2.858378173828125	1.361516204833984	-0.05180038452148437	2.919210205078125	1.434785522460937	-0.2618166809082031	2.97432080078125	1.488392456054688	-0.3188674621582031	3.02913427734375	1.560036254882812	-0.3772121276855468	2.938665771484375	1.540591735839844	-0.3588829650878906	3.03593701171875	1.639038879394531	-0.05108749771118164	3.091074462890625	1.581698425292969	-0.1548564758300781	2.91571630859375	1.363745758056641	-0.1440824279785156	2.69908837890625	1.400044281005859	-0.06480284881591797	2.658393310546875	1.434597625732422	-0.152984375
182	6.033333000000001	3.132385498046875	1.167260604858398	0.01269379901885986	3.074185302734375	1.333640289306641	-0.003973626613616944	3.0327802734375	1.468741516113281	-0.01221938037872315	3.021042236328125	1.681979553222656	-0.04074374008178711	2.9997705078125	1.64897802734375	-0.01202920818328857	2.8787822265625	1.608865600585938	0.05025401687622071	2.86534814453125	1.361982238769531	-0.06839804077148437	2.92586328125	1.436072204589844	-0.2777533264160156	2.985109619140625	1.487731414794922	-0.3320975646972656	3.031589599609375	1.562909790039062	-0.3928182373046875	2.975329345703125	1.534044006347656	-0.3626808471679687	3.04756689453125	1.644795959472656	-0.05848710632324219	3.0945576171875	1.578487426757813	-0.1606071166992188	2.905900390625	1.374023010253906	-0.1344198150634766	2.69290234375	1.412773193359375	-0.04804220199584961	2.647345947265625	1.438836181640625	-0.1365432434082031
183	6.066667000000001	3.132633544921875	1.165259735107422	0.00850020694732666	3.07466845703125	1.332448059082031	-0.01096460819244385	3.037580322265625	1.469659576416016	-0.01815830230712891	3.028990966796875	1.68397998046875	-0.04854792404174805	3.00703271484375	1.65134033203125	-0.01948690223693848	2.885222900390625	1.609096923828125	0.0415439682006836	2.876996337890625	1.364520721435547	-0.08553519439697266	2.936519287109375	1.443862274169922	-0.2946368713378906	2.99185986328125	1.500700408935547	-0.3488496398925781	3.05647216796875	1.567008422851563	-0.4041100769042969	2.98546630859375	1.549168701171875	-0.3763756103515625	3.055167724609375	1.646070556640625	-0.06601079559326171	3.103533203125	1.578308776855469	-0.1674465179443359	2.912822265625	1.372192596435547	-0.1582855682373047	2.6960078125	1.415028259277344	-0.08029338836669922	2.641155517578125	1.445710784912109	-0.162469482421875
184	6.1	3.16153369140625	1.166194351196289	0.008939357757568359	3.10832177734375	1.33601171875	-0.009278668403625488	3.06719775390625	1.472397979736328	-0.02194276809692383	3.040466796875	1.685304992675781	-0.05863849258422851	3.020226318359375	1.651318176269531	-0.02947150611877442	2.895880126953125	1.609125244140625	0.02801019668579102	2.88686865234375	1.363270050048828	-0.09947913360595703	2.941484375	1.450757019042969	-0.307925048828125	3.005546142578125	1.514047546386719	-0.34275390625	3.088099853515625	1.570166931152344	-0.3848796997070312	3.005876220703125	1.560159912109375	-0.371759765625	3.070829345703125	1.649372924804688	-0.07406912994384765	3.116083251953125	1.580125183105469	-0.1767615356445313	2.921824462890625	1.375676361083984	-0.1634785919189453	2.7037421875	1.419451629638672	-0.08609346008300781	2.643609130859375	1.447996520996094	-0.1659506683349609
185	6.133333	3.1638544921875	1.168848678588867	0.002999171257019043	3.1094189453125	1.338042297363281	-0.01808583641052246	3.068425537109375	1.474443969726563	-0.03179636573791504	3.047255615234375	1.687874633789062	-0.06972432708740234	3.02580419921875	1.654486022949219	-0.04068915176391601	2.90603564453125	1.612033386230469	0.02579918098449707	2.89333056640625	1.364926635742187	-0.09924274444580078	2.945439453125	1.44997607421875	-0.3094653015136719	3.018845947265625	1.494030090332031	-0.3542199096679687	3.109283203125	1.548391967773437	-0.3790620422363281	2.99777001953125	1.563243957519531	-0.3771059875488281	3.0769794921875	1.651147827148438	-0.08459926605224609	3.12759521484375	1.582327819824219	-0.1851409301757813	2.93511962890625	1.376416870117187	-0.1664837341308594	2.717463134765625	1.422777648925781	-0.08903750610351563	2.653706787109375	1.446370025634766	-0.1677627258300781
186	6.166667	3.178593017578125	1.16974723815918	-0.006213634014129638	3.12792041015625	1.339686157226562	-0.02440336036682129	3.089917724609375	1.476619720458984	-0.0351227912902832	3.0543466796875	1.687163024902344	-0.07340763854980469	3.034355224609375	1.652236572265625	-0.04549515914916992	2.9108837890625	1.616248229980469	0.01665365028381348	2.903130126953125	1.364950256347656	-0.09750614166259766	2.954500732421875	1.445418365478516	-0.3086806945800781	3.027531494140625	1.491128814697266	-0.351512939453125	3.1138916015625	1.549271240234375	-0.3801224365234375	3.022812255859375	1.5447958984375	-0.3816990356445312	3.087259033203125	1.653013916015625	-0.08699437713623047	3.1551767578125	1.607369750976563	-0.1898106384277344	3.010979248046875	1.365983734130859	-0.1800538024902344	2.79012646484375	1.408433471679688	-0.1129769134521484	2.70252783203125	1.429420623779297	-0.1641479797363281
187	6.200000000000001	3.189623046875	1.167974029541016	-0.00560472297668457	3.138266845703125	1.336864562988281	-0.02447475433349609	3.097794921875	1.472174957275391	-0.03850046157836914	3.060525390625	1.681251342773437	-0.07815029907226563	3.0394033203125	1.645850891113281	-0.05207987976074219	2.9145439453125	1.611006042480469	0.006500296115875244	2.910869384765625	1.359838531494141	-0.1053934555053711	2.967287353515625	1.447539794921875	-0.3112923278808594	3.01538525390625	1.497335510253906	-0.3775394592285156	3.076951904296875	1.570274291992187	-0.4270480346679688	3.012194580078125	1.552334777832031	-0.3962901000976563	3.0949853515625	1.648073974609375	-0.0893666000366211	3.17696875	1.609040466308594	-0.1836060333251953	3.04807421875	1.36036181640625	-0.1908367767333984	2.81927587890625	1.403496490478516	-0.1704215545654297	2.792772705078125	1.379719329833984	-0.267255615234375
188	6.233333	3.202087646484375	1.169162048339844	-0.01934592247009277	3.147004150390625	1.336733154296875	-0.03954849243164062	3.10736669921875	1.472757843017578	-0.04808356094360351	3.0677021484375	1.681481323242187	-0.08735813140869141	3.045880615234375	1.645263793945313	-0.06303822326660156	2.92149658203125	1.612180114746094	-0.00243358325958252	2.921320068359375	1.361317260742188	-0.1151199798583984	2.975829833984375	1.443490539550781	-0.323814208984375	3.014844482421875	1.493995056152344	-0.3953004455566406	3.0767294921875	1.572070739746094	-0.4357709655761719	3.00049169921875	1.5552333984375	-0.4099386291503906	3.103534423828125	1.649236755371094	-0.0968832778930664	3.205242919921875	1.632702453613281	-0.1775719451904297	3.1658876953125	1.355730377197266	-0.1935973205566406	2.93599951171875	1.397707061767578	-0.198490234375	2.9234873046875	1.394286315917969	-0.3008522644042969
189	6.266667	3.209501708984375	1.168113815307617	-0.02729244613647461	3.155311279296875	1.337519958496094	-0.04670298004150391	3.117865966796875	1.475435028076172	-0.05276539993286133	3.08007275390625	1.685851379394531	-0.09402810668945312	3.057388427734375	1.649619873046875	-0.06975877380371094	2.93141748046875	1.612530822753906	-0.01223739624023438	2.933945556640625	1.35684912109375	-0.1191259307861328	2.991609619140625	1.445644744873047	-0.3262356567382813	3.026463134765625	1.495496154785156	-0.4012408447265625	3.09865576171875	1.570874694824219	-0.4303829650878906	3.028896728515625	1.552299133300781	-0.4140404052734375	3.116126220703125	1.653067687988281	-0.1028177108764648	3.21735498046875	1.622529357910156	-0.1816510620117187	3.21315625	1.340218078613281	-0.1862318267822266	2.988622314453125	1.370967193603516	-0.2504326477050781	3.006598388671875	1.437978729248047	-0.3278784484863281
190	6.300000000000001	3.217757568359375	1.166549957275391	-0.03689365386962891	3.161204833984375	1.335701629638672	-0.05661873245239258	3.12621728515625	1.474818054199219	-0.05802241897583008	3.094585205078125	1.686790832519531	-0.09986744689941406	3.071165771484375	1.651384216308594	-0.0748001708984375	2.945364013671875	1.618091369628906	-0.01365205669403076	2.944290771484375	1.364417541503906	-0.1272460250854492	3.0132197265625	1.445002197265625	-0.3350354919433594	3.093930419921875	1.486551605224609	-0.3687967529296875	3.153556884765625	1.577411315917969	-0.3698185729980469	3.080160888671875	1.56440869140625	-0.3911833190917969	3.129399169921875	1.652649169921875	-0.1092805557250977	3.22951416015625	1.623002258300781	-0.1904878540039062	3.234334228515625	1.339965637207031	-0.1990298004150391	3.0119375	1.375024383544922	-0.2705751342773438	3.03311767578125	1.447686706542969	-0.3423144226074219
191	6.333333	3.229617431640625	1.16159375	-0.04766996002197266	3.174146728515625	1.332421600341797	-0.06760279846191407	3.140704345703125	1.47295068359375	-0.06976355743408204	3.108078369140625	1.687051330566406	-0.1079361572265625	3.0849521484375	1.650989379882812	-0.08284328460693359	2.960516357421875	1.614157958984375	-0.0186082649230957	2.9704853515625	1.368737091064453	-0.1528490447998047	3.0508349609375	1.456267242431641	-0.355521728515625	3.118751953125	1.507116912841797	-0.4036369323730469	3.212463623046875	1.553641052246094	-0.4357785339355469	3.089962158203125	1.559840637207031	-0.4383629455566406	3.142967041015625	1.652836547851563	-0.1185850372314453	3.244093994140625	1.62486865234375	-0.2006582946777344	3.264166259765625	1.340636047363281	-0.2130260772705078	3.041452392578125	1.378877777099609	-0.2874307556152344	3.063372314453125	1.457544525146484	-0.3534634399414063
192	6.366667	3.237779052734375	1.160968948364258	-0.05535347747802735	3.178656982421875	1.329452117919922	-0.07831351470947266	3.144057373046875	1.469121490478516	-0.08127085876464844	3.1170791015625	1.683664184570313	-0.116456672668457	3.093862060546875	1.648288940429687	-0.09084720611572265	2.9745576171875	1.606390625	-0.02142726707458496	2.991778076171875	1.365256774902344	-0.1604088592529297	3.07361279296875	1.456274597167969	-0.3598948669433594	3.138767822265625	1.503474243164062	-0.4143786926269531	3.230157958984375	1.548111389160156	-0.4536734313964844	3.128576904296875	1.549325317382813	-0.4419766235351563	3.15027294921875	1.6485673828125	-0.1286519012451172	3.23990869140625	1.616524658203125	-0.2211136474609375	3.2675751953125	1.333767700195313	-0.2244420013427735	3.0533232421875	1.396827880859375	-0.3037568969726562	3.085898681640625	1.469821380615234	-0.3712590026855469
193	6.4	3.2559638671875	1.157249725341797	-0.06886378479003906	3.19570947265625	1.325295471191406	-0.09713570404052735	3.15921142578125	1.464843719482422	-0.1057293090820313	3.13215771484375	1.680906921386719	-0.1367850494384766	3.108781982421875	1.644871704101563	-0.1118659820556641	2.991986083984375	1.603908447265625	-0.03666061019897461	3.025485595703125	1.369506958007813	-0.1860453643798828	3.128021484375	1.462499877929687	-0.3759246520996094	3.205883056640625	1.497801025390625	-0.4229208068847656	3.294712158203125	1.539822448730469	-0.4711674194335937	3.215790283203125	1.549141418457031	-0.4473465576171875	3.165533447265625	1.645933288574219	-0.1496360473632813	3.265178466796875	1.615666687011719	-0.2327422332763672	3.31097412109375	1.334383850097656	-0.2453366851806641	3.142978759765625	1.448501525878906	-0.369340087890625	3.207668212890625	1.512028137207031	-0.4223797607421875
194	6.433333000000001	3.277205322265625	1.154313095092773	-0.08100948333740235	3.220206787109375	1.325893524169922	-0.1085007781982422	3.179712646484375	1.465406890869141	-0.1249731140136719	3.15911865234375	1.68528466796875	-0.1524911651611328	3.133732666015625	1.648961242675781	-0.1288144683837891	3.015766357421875	1.605763305664063	-0.05337741851806641	3.04664306640625	1.355722229003906	-0.1828686370849609	3.143967041015625	1.455531768798828	-0.3754605407714844	3.22298583984375	1.485453582763672	-0.4264881286621094	3.31398193359375	1.525735473632813	-0.475125	3.235531005859375	1.54225732421875	-0.4517462768554688	3.1923349609375	1.649276123046875	-0.1652072143554688	3.298734619140625	1.61117431640625	-0.2386943054199219	3.37345703125	1.337179412841797	-0.290174072265625	3.243813720703125	1.482635864257813	-0.4315980529785156	3.32470263671875	1.528341491699219	-0.4832056274414063
195	6.466667000000001	3.29337158203125	1.14995654296875	-0.09216818237304687	3.2371767578125	1.320182434082031	-0.1170704727172852	3.19165966796875	1.455971252441406	-0.1376612548828125	3.171464111328125	1.674459655761719	-0.1566705627441406	3.14624951171875	1.637662414550781	-0.1347034301757813	3.030776123046875	1.592065002441406	-0.0597578125	3.044281494140625	1.340651306152344	-0.1830306243896484	3.152648681640625	1.432594451904297	-0.3705489196777344	3.232904541015625	1.458861145019531	-0.4196533813476562	3.330244873046875	1.492974884033203	-0.4567567443847656	3.249986328125	1.516464599609375	-0.4379739990234375	3.20436083984375	1.6393095703125	-0.1704939117431641	3.30400439453125	1.601867614746094	-0.2509154052734375	3.374191162109375	1.331069000244141	-0.3086306762695312	3.27642822265625	1.491425384521484	-0.4552551879882812	3.36211572265625	1.530337036132813	-0.5022237854003906
196	6.5	3.3145908203125	1.144065200805664	-0.1005112991333008	3.262455810546875	1.312424835205078	-0.1251467132568359	3.2173291015625	1.445230834960938	-0.1489612121582031	3.1885146484375	1.658693908691406	-0.1713894805908203	3.165088623046875	1.621841430664062	-0.1493986053466797	3.052247314453125	1.582948608398437	-0.0713748779296875	3.063137939453125	1.331258941650391	-0.1832596435546875	3.148126220703125	1.424019073486328	-0.3774220275878906	3.23858984375	1.438216705322266	-0.406419677734375	3.34276171875	1.453914886474609	-0.4292083129882813	3.21141943359375	1.501375793457031	-0.4661338500976562	3.22242578125	1.625327453613281	-0.1841340026855469	3.324421875	1.592396911621094	-0.2597723999023437	3.399992431640625	1.329544830322266	-0.3236837768554687	3.31719482421875	1.476273529052734	-0.4864885864257812	3.4039296875	1.523492797851563	-0.5172050781250001
197	6.533333000000001	3.32950390625	1.136157669067383	-0.1138105392456055	3.27393310546875	1.304751281738281	-0.1379168701171875	3.22626611328125	1.437841430664063	-0.1608569641113281	3.205644775390625	1.654305603027344	-0.1764877624511719	3.18094677734375	1.617524719238281	-0.1550492401123047	3.06845849609375	1.580844482421875	-0.07377104949951171	3.07425439453125	1.320464904785156	-0.1695227966308594	3.169988037109375	1.400090087890625	-0.3663383178710938	3.24961474609375	1.4222509765625	-0.4165169067382812	3.348469970703125	1.449124237060547	-0.4522694396972656	3.255523681640625	1.484763732910156	-0.4413530883789062	3.238169677734375	1.619782104492188	-0.1909228057861328	3.339235595703125	1.58451123046875	-0.2682555236816406	3.423157470703125	1.324152954101562	-0.3397484130859375	3.3523203125	1.472987426757812	-0.508430908203125	3.426768798828125	1.520602111816406	-0.5634691772460938
198	6.566667000000001	3.3389287109375	1.128075424194336	-0.1242707290649414	3.281796875	1.294043731689453	-0.1495307159423828	3.234240234375	1.425727478027344	-0.1718152618408203	3.219093017578125	1.640461120605469	-0.1869964447021484	3.19591064453125	1.604989013671875	-0.1629549102783203	3.0847421875	1.572361572265625	-0.08068838500976562	3.08886279296875	1.31387890625	-0.1735357971191406	3.167495849609375	1.389467010498047	-0.3766462097167969	3.237917724609375	1.425755706787109	-0.4303606262207031	3.278578125	1.500645935058594	-0.4957377319335938	3.20865966796875	1.473088531494141	-0.4868507385253906	3.24847900390625	1.605176391601562	-0.2043210296630859	3.332723388671875	1.566268432617187	-0.2963917846679687	3.43037548828125	1.313312896728516	-0.3657485961914063	3.3746396484375	1.476750030517578	-0.5228681640625	3.4414677734375	1.533348571777344	-0.5771967163085937
199	6.6	3.35036669921875	1.12183332824707	-0.1285104827880859	3.29180029296875	1.285771026611328	-0.1572564544677734	3.24392333984375	1.4162294921875	-0.1814534301757812	3.235065673828125	1.630037109375	-0.1990835113525391	3.21214794921875	1.595869384765625	-0.1734472503662109	3.106252685546875	1.570067810058594	-0.08339968109130859	3.1029892578125	1.313206268310547	-0.1767004547119141	3.178451171875	1.389319885253906	-0.3795040283203125	3.242902587890625	1.427412963867188	-0.4383623657226562	3.277749267578125	1.492532043457031	-0.5155982666015625	3.1765380859375	1.474029357910156	-0.4908095703125	3.2621953125	1.593736389160156	-0.2172697906494141	3.33699609375	1.561369750976562	-0.3186291198730469	3.4298876953125	1.304189392089844	-0.3713160705566406	3.3924033203125	1.473909912109375	-0.525418212890625	3.45255029296875	1.531320129394531	-0.5854249267578125
200	6.633333	3.372266357421875	1.102345062255859	-0.1417821960449219	3.31208642578125	1.268059478759766	-0.1762751312255859	3.265058349609375	1.401185516357422	-0.2025811157226562	3.252999267578125	1.619365173339844	-0.2092555389404297	3.230769287109375	1.583005065917969	-0.1843605804443359	3.1234560546875	1.550348876953125	-0.09415008544921875	3.14104541015625	1.307213623046875	-0.2283379974365234	3.21243603515625	1.403116882324219	-0.428964599609375	3.2716826171875	1.449824920654297	-0.4898735961914062	3.339423583984375	1.5066015625	-0.5533259887695312	3.218706298828125	1.513053649902344	-0.52927783203125	3.28056298828125	1.583749145507813	-0.2303179168701172	3.34621435546875	1.540958984375	-0.3370662841796875	3.442577392578125	1.278341644287109	-0.3832648620605469	3.41730908203125	1.46737841796875	-0.5231268310546875	3.45339453125	1.510588409423828	-0.6110491943359375
201	6.666667	3.374790771484375	1.096626663208008	-0.1447975616455078	3.31716845703125	1.262020721435547	-0.1797477111816406	3.27334765625	1.395537261962891	-0.2050293579101563	3.265223876953125	1.61245166015625	-0.2158997955322266	3.242555908203125	1.577199340820313	-0.1903839721679688	3.14042626953125	1.548286193847656	-0.09440029907226563	3.147517578125	1.310593475341797	-0.2357548980712891	3.230623779296875	1.400361999511719	-0.4331003112792969	3.314197021484375	1.411265045166016	-0.4798860168457031	3.418286376953125	1.417028930664062	-0.5087483520507813	3.2563759765625	1.517127258300781	-0.4745525817871094	3.29192431640625	1.576152893066406	-0.2362122650146484	3.359813232421875	1.536801147460938	-0.3419227294921875	3.468026611328125	1.283231689453125	-0.4006140747070313	3.431879150390625	1.474780120849609	-0.5320912475585937	3.467488037109375	1.513190856933594	-0.621697998046875
202	6.700000000000001	3.39139599609375	1.079513084411621	-0.1590322113037109	3.3389033203125	1.24905744934082	-0.1925864410400391	3.2970595703125	1.3846640625	-0.2192766418457031	3.28592626953125	1.6041689453125	-0.2224637603759766	3.26332763671875	1.567308898925781	-0.1981054382324219	3.157087646484375	1.522025024414063	-0.1108689193725586	3.19776171875	1.305945587158203	-0.2838863830566406	3.282958740234375	1.412052642822266	-0.4752659606933594	3.346738037109375	1.450236511230469	-0.538345458984375	3.43268701171875	1.504784393310547	-0.5784178466796875	3.357459228515625	1.511488372802734	-0.5510667114257812	3.31355517578125	1.568583068847656	-0.2441266174316406	3.38158544921875	1.524646789550781	-0.3498155822753906	3.497973876953125	1.273616943359375	-0.4184259643554687	3.449071533203125	1.465793182373047	-0.5496704711914062	3.483548095703125	1.515566955566406	-0.6354208984375
203	6.733333	3.39611474609375	1.074034561157227	-0.1619745483398438	3.345372802734375	1.243694625854492	-0.1959342956542969	3.30496533203125	1.379411956787109	-0.2229070129394531	3.297564453125	1.598703491210937	-0.2249133148193359	3.2739970703125	1.562148681640625	-0.2011979522705078	3.16518505859375	1.516155700683594	-0.1180168609619141	3.206241943359375	1.307151947021484	-0.2986763000488281	3.298328125	1.413917755126953	-0.4859507751464844	3.359745361328125	1.454321350097656	-0.5497243041992188	3.44181298828125	1.510829376220703	-0.5944275512695313	3.367433349609375	1.514788146972656	-0.5640526123046875	3.324900146484375	1.562850280761719	-0.2463039245605469	3.395157958984375	1.517609375	-0.3496660766601563	3.506281494140625	1.264483093261719	-0.4172249450683594	3.47148583984375	1.45839208984375	-0.54966015625	3.49962744140625	1.516891662597656	-0.6319188842773438
204	6.766667	3.402986328125	1.0635237159729	-0.1697720184326172	3.3578271484375	1.237077499389649	-0.2012537231445312	3.321355712890625	1.375649810791016	-0.2268532562255859	3.3139853515625	1.597097839355469	-0.2270305480957031	3.289564208984375	1.559977355957031	-0.2040524139404297	3.1764482421875	1.507510528564453	-0.1283113098144531	3.2400322265625	1.310840240478516	-0.3201879272460937	3.349890380859375	1.418983520507813	-0.4998164672851563	3.392853515625	1.461997497558594	-0.5770281372070313	3.46795751953125	1.528313110351562	-0.6231000366210937	3.442806396484375	1.5088291015625	-0.5626560668945313	3.342133544921875	1.561082153320313	-0.2482374420166016	3.40424560546875	1.507523468017578	-0.354479248046875	3.50875390625	1.250217132568359	-0.4282910461425781	3.484825439453125	1.4486748046875	-0.5605774536132813	3.522961181640625	1.508115478515625	-0.6393738403320313
205	6.800000000000001	3.401013916015625	1.05458459854126	-0.1689216613769531	3.361274169921875	1.229117218017578	-0.2010326232910156	3.327512939453125	1.367729766845703	-0.2290289611816406	3.322761962890625	1.588983459472656	-0.2285358734130859	3.297985107421875	1.552129516601563	-0.2056405639648438	3.1814873046875	1.504920776367187	-0.1319294281005859	3.241657470703125	1.305347564697266	-0.3213980712890625	3.3543203125	1.411597900390625	-0.5000430908203125	3.397233642578125	1.460039611816406	-0.5738428344726563	3.473036376953125	1.526274353027344	-0.6185507202148437	3.446235107421875	1.501874633789062	-0.562986572265625	3.350403564453125	1.552745178222656	-0.2498862915039063	3.408338134765625	1.497181274414062	-0.3572495727539062	3.514737060546875	1.241940017700195	-0.4341272583007812	3.49928955078125	1.437951873779297	-0.5707320556640625	3.537453125	1.503055694580078	-0.6447227783203126
206	6.833333	3.403572021484375	1.052924789428711	-0.1691529998779297	3.362954345703125	1.226794387817383	-0.2009041595458984	3.32863916015625	1.364952728271484	-0.2283736114501953	3.327044189453125	1.585635620117188	-0.2274045562744141	3.302301513671875	1.549191528320312	-0.204121826171875	3.186896728515625	1.500438323974609	-0.1304953918457031	3.248633056640625	1.307663513183594	-0.3252637939453125	3.370000244140625	1.408161712646484	-0.5006382446289063	3.407419921875	1.456309906005859	-0.5772059936523437	3.485868408203125	1.519548583984375	-0.6209241333007812	3.46064404296875	1.500985504150391	-0.5644563598632812	3.353640625	1.549154357910156	-0.2493318481445312	3.4085419921875	1.490277770996094	-0.3560574951171875	3.518501220703125	1.239674743652344	-0.4398982238769531	3.510675048828125	1.43820751953125	-0.572282958984375	3.54310791015625	1.501736236572266	-0.64987060546875
207	6.866667	3.401183837890625	1.05012446975708	-0.1741789093017578	3.362305419921875	1.22447900390625	-0.2047149658203125	3.329660888671875	1.363189788818359	-0.2308812255859375	3.3338447265625	1.583675659179687	-0.2284096221923828	3.307818359375	1.54777001953125	-0.2057715454101562	3.19094873046875	1.497826171875	-0.1355285034179687	3.25193798828125	1.305861480712891	-0.3310533142089844	3.3734326171875	1.412340270996094	-0.5025502319335937	3.42243896484375	1.456595825195313	-0.5747156982421875	3.50238525390625	1.508207733154297	-0.6294227294921875	3.474025390625	1.49435595703125	-0.5656315307617188	3.35978759765625	1.546675170898438	-0.250170166015625	3.41457958984375	1.488397552490234	-0.3571656799316406	3.536272705078125	1.241628845214844	-0.4353056945800781	3.522620849609375	1.431881561279297	-0.5786292724609375	3.564076904296875	1.500172729492188	-0.6472596435546875
208	6.9	3.40658203125	1.052980503082275	-0.1726347503662109	3.3664248046875	1.228692321777344	-0.2022684173583984	3.33349169921875	1.368807464599609	-0.2269207305908203	3.33648779296875	1.591034423828125	-0.2228326263427734	3.3097158203125	1.5545634765625	-0.201116455078125	3.19088671875	1.499772735595703	-0.1355442047119141	3.25972607421875	1.306814971923828	-0.3306871337890625	3.386931884765625	1.410268371582031	-0.5024662475585937	3.441056884765625	1.458071472167969	-0.56958837890625	3.519586181640625	1.504234191894531	-0.6323712158203125	3.494728759765625	1.490860534667969	-0.5604692993164062	3.3635234375	1.554018493652344	-0.2441508178710937	3.421633056640625	1.496271270751953	-0.3510087280273437	3.538463623046875	1.245082046508789	-0.4307863159179687	3.533439453125	1.425929321289062	-0.589208984375	3.5660888671875	1.506939880371094	-0.6495411376953125
209	6.933333000000001	3.409431396484375	1.052052890777588	-0.1762047576904297	3.369014892578125	1.228345428466797	-0.2045745086669922	3.3346357421875	1.368399505615234	-0.2295671691894531	3.34280615234375	1.59092333984375	-0.2223571319580078	3.315405029296875	1.554680725097656	-0.2007795257568359	3.1943876953125	1.503320465087891	-0.1356903686523437	3.2632880859375	1.31265283203125	-0.3339717407226562	3.398307373046875	1.405971862792969	-0.5063382263183593	3.45873193359375	1.453515716552734	-0.5684088134765625	3.534049560546875	1.499673797607422	-0.6354306640625	3.506480224609375	1.489318206787109	-0.560146728515625	3.368783203125	1.55352685546875	-0.2445810852050781	3.424262939453125	1.495847290039062	-0.3532444458007812	3.542423095703125	1.242329895019531	-0.425739990234375	3.544625	1.415697113037109	-0.5931647338867188	3.56610546875	1.503256195068359	-0.64966259765625
210	6.966667000000001	3.406827392578125	1.055891624450684	-0.1805435791015625	3.365338623046875	1.231754089355469	-0.2089360961914062	3.33330419921875	1.372808013916016	-0.2303714294433594	3.3434482421875	1.594997497558594	-0.2218717041015625	3.31570068359375	1.558913330078125	-0.2005820770263672	3.195594970703125	1.508375457763672	-0.1334983978271484	3.260900390625	1.313496887207031	-0.3284982604980469	3.3928076171875	1.406330749511719	-0.5032149658203126	3.447368408203125	1.457053588867188	-0.5679952392578125	3.525175537109375	1.507488433837891	-0.6286151123046875	3.499705810546875	1.489618804931641	-0.5582006225585937	3.369113525390625	1.55753173828125	-0.2442333831787109	3.42606005859375	1.499787872314453	-0.3519438781738281	3.55085498046875	1.248857711791992	-0.421178955078125	3.546392333984375	1.40616357421875	-0.60343994140625	3.587173583984375	1.493234558105469	-0.6487666015625
211	7	3.408210693359375	1.060713382720947	-0.1820720825195312	3.36689697265625	1.237073013305664	-0.2083083190917969	3.335767822265625	1.378792358398437	-0.2271733856201172	3.347914794921875	1.601074462890625	-0.2201115875244141	3.319730224609375	1.565365966796875	-0.198687255859375	3.19898828125	1.511963439941406	-0.1348383026123047	3.266252685546875	1.318032196044922	-0.3303794860839844	3.405061767578125	1.407078521728516	-0.5018984069824218	3.457503662109375	1.460932983398437	-0.5659934692382812	3.535196533203125	1.506818481445312	-0.63038623046875	3.514040283203125	1.489696105957031	-0.5573482055664063	3.373347412109375	1.563202453613281	-0.2421253814697266	3.430415771484375	1.504002868652344	-0.3490864562988281	3.55022314453125	1.250478271484375	-0.418451416015625	3.556978759765625	1.404084533691406	-0.6039718627929688	3.592822509765625	1.493587799072266	-0.6488921508789063
212	7.033333000000001	3.40974951171875	1.063357433319092	-0.1826231994628906	3.369497314453125	1.239209854125977	-0.2090094146728516	3.3397978515625	1.380724914550781	-0.2273455505371094	3.34824755859375	1.602213806152344	-0.2175015869140625	3.320243896484375	1.565964233398438	-0.1972332611083984	3.1986162109375	1.515097290039062	-0.1342950439453125	3.271199462890625	1.321087493896484	-0.3262445068359375	3.411193115234375	1.409750366210937	-0.4957190856933594	3.46350439453125	1.456527496337891	-0.564705322265625	3.538813720703125	1.506629516601563	-0.62804541015625	3.507465576171875	1.498376281738281	-0.5599909057617187	3.374677490234375	1.565144409179688	-0.2392579193115234	3.43535009765625	1.509408355712891	-0.3454395446777344	3.537887939453125	1.247693115234375	-0.4070024719238281	3.562555908203125	1.392942535400391	-0.5964923095703125	3.593275634765625	1.487401062011719	-0.6333757934570312
213	7.066667000000001	3.410007080078125	1.066868194580078	-0.18293994140625	3.37283837890625	1.244162582397461	-0.2079066162109375	3.345246337890625	1.386634765625	-0.2255541229248047	3.350360107421875	1.608918518066406	-0.2164974212646484	3.32215771484375	1.572265258789062	-0.1968730773925781	3.20176904296875	1.516767395019531	-0.1344598999023437	3.287013916015625	1.326258728027344	-0.3259451599121094	3.42232763671875	1.418154663085938	-0.498456787109375	3.4719658203125	1.460950225830078	-0.5722526245117188	3.550550537109375	1.511026275634766	-0.6321109619140625	3.51239892578125	1.51283447265625	-0.5670618896484375	3.37804052734375	1.572014709472656	-0.2373068084716797	3.44389599609375	1.516157104492188	-0.3408084106445313	3.551158935546875	1.253258941650391	-0.3924839477539063	3.553368408203125	1.391834564208984	-0.5893258056640625	3.5964931640625	1.480544921875	-0.628872802734375
214	7.1	3.40938818359375	1.069707023620605	-0.18354248046875	3.37298046875	1.247827224731445	-0.2083167114257813	3.347480224609375	1.391404113769531	-0.2241976013183594	3.349370361328125	1.614359924316406	-0.2122384948730469	3.321440673828125	1.576937377929688	-0.1932476043701172	3.20135302734375	1.516731079101562	-0.1335038604736328	3.2994736328125	1.326485931396484	-0.3204609069824219	3.43130224609375	1.422952758789062	-0.4942871704101562	3.48621240234375	1.465058837890625	-0.5651361694335938	3.557612060546875	1.518125	-0.6317388305664062	3.51462060546875	1.518216979980469	-0.5674537353515625	3.377834228515625	1.577996154785156	-0.2333592987060547	3.444038330078125	1.5241865234375	-0.3383118286132812	3.543818359375	1.255937484741211	-0.3824176940917969	3.54439453125	1.395543792724609	-0.5795462036132812	3.59703173828125	1.477326263427734	-0.623263427734375
215	7.133333	3.40944091796875	1.074830856323242	-0.1836114959716797	3.3725	1.252308609008789	-0.2085536651611328	3.3471669921875	1.395577117919922	-0.2238333282470703	3.3541494140625	1.617823425292969	-0.2117657012939453	3.325433837890625	1.581139465332031	-0.1928663482666016	3.2043310546875	1.523598205566406	-0.1335187072753906	3.30684326171875	1.328271453857422	-0.31150244140625	3.434725830078125	1.419844512939453	-0.4899813537597656	3.484533203125	1.464655578613281	-0.562549072265625	3.55269091796875	1.517812072753906	-0.6319199829101563	3.51583251953125	1.518693664550781	-0.5619946899414062	3.38170947265625	1.58092822265625	-0.2328350982666016	3.444972412109375	1.526098327636719	-0.338601806640625	3.538304443359375	1.2568173828125	-0.3853458251953125	3.559761474609375	1.399762420654297	-0.5780696411132813	3.611867431640625	1.484531524658203	-0.6155970458984374
216	7.166667	3.410342041015625	1.074100563049316	-0.183064697265625	3.374011474609375	1.251879776000977	-0.2079509124755859	3.3486953125	1.395239898681641	-0.223639404296875	3.351889404296875	1.617631103515625	-0.2092179107666016	3.32342578125	1.580268188476563	-0.1911671295166016	3.202715576171875	1.520902404785156	-0.1324990997314453	3.34018310546875	1.328424682617187	-0.2891434936523438	3.46391748046875	1.415760864257813	-0.4728746337890625	3.50748974609375	1.463565002441406	-0.5476307983398437	3.5572412109375	1.512056091308594	-0.6341100463867188	3.52710107421875	1.513638793945312	-0.5597304077148437	3.38042138671875	1.581366455078125	-0.2301968841552735	3.4463623046875	1.533253662109375	-0.3377350463867188	3.5325322265625	1.260403381347656	-0.3787705078125	3.56112548828125	1.402113677978515	-0.5717472534179687	3.605950439453125	1.486849700927734	-0.6180049438476563
217	7.200000000000001	3.412048583984375	1.075250732421875	-0.1832231903076172	3.376384033203125	1.253625930786133	-0.2073303070068359	3.352246826171875	1.3976103515625	-0.2216711730957031	3.3544833984375	1.620516296386719	-0.2086028900146484	3.32603662109375	1.583081237792969	-0.1904116516113281	3.205585693359375	1.520963989257813	-0.1333924865722656	3.339987060546875	1.337732147216797	-0.3041187133789062	3.461164794921875	1.429322814941406	-0.4880625305175781	3.519832275390625	1.476279418945313	-0.5525775146484375	3.560294677734375	1.528230163574219	-0.6421065673828125	3.51798095703125	1.532847229003906	-0.5627962036132812	3.38330908203125	1.584169555664062	-0.229265869140625	3.44955322265625	1.533127685546875	-0.3355790100097656	3.522919189453125	1.256953277587891	-0.3826513366699218	3.569162841796875	1.401251373291016	-0.5707939453125001	3.609214599609375	1.489442047119141	-0.6154046630859376
218	7.233333	3.412045166015625	1.075243942260742	-0.183221923828125	3.376380126953125	1.253617111206055	-0.2073271636962891	3.3522421875	1.397599822998047	-0.2216670684814453	3.35447705078125	1.620503356933594	-0.2086014099121094	3.326032470703125	1.583068542480469	-0.1904075317382813	3.20559228515625	1.520951843261719	-0.1333688201904297	3.33996240234375	1.337716583251953	-0.3041105346679687	3.461104248046875	1.429287414550781	-0.4880843811035157	3.5197412109375	1.476231140136719	-0.5526349487304687	3.56016552734375	1.528148803710938	-0.6421988525390625	3.51786328125	1.532760131835937	-0.5629153442382813	3.383301025390625	1.5841572265625	-0.2292662963867187	3.44952734375	1.533107055664062	-0.3355845947265625	3.52287646484375	1.256926513671875	-0.38262646484375	3.56906884765625	1.401190887451172	-0.570803955078125	3.60908349609375	1.489382415771484	-0.6154432373046875
219	7.266667	3.412039306640625	1.075158241271973	-0.1831821441650391	3.376382080078125	1.253512145996094	-0.2072613830566406	3.352265625	1.397482818603516	-0.2215644073486328	3.354558349609375	1.62035498046875	-0.2084664611816406	3.32611767578125	1.582928771972656	-0.1902669219970703	3.20570751953125	1.520841918945313	-0.1331817016601562	3.339983642578125	1.337534912109375	-0.3038592834472656	3.461131103515625	1.428844848632812	-0.4879190368652344	3.519772216796875	1.475531311035156	-0.5526323852539062	3.5602041015625	1.527119140625	-0.6423656005859375	3.51815234375	1.531692077636719	-0.563343017578125	3.38335986328125	1.584010131835937	-0.2291484680175781	3.449398681640625	1.532823852539063	-0.3354956970214844	3.52236376953125	1.256505218505859	-0.3820923156738281	3.568053466796875	1.40034716796875	-0.5706753540039062	3.60748486328125	1.488667541503906	-0.6155455932617188
220	7.300000000000001	3.413827392578125	1.075158447265625	-0.1830778045654297	3.37827978515625	1.253873474121094	-0.2066797637939453	3.354783203125	1.398258209228516	-0.2200059661865234	3.356633544921875	1.62137109375	-0.2054539947509766	3.328249755859375	1.583714721679688	-0.1874378509521484	3.20772021484375	1.519606811523437	-0.1323186798095703	3.349728759765625	1.337324615478516	-0.2984669189453125	3.4779189453125	1.422821411132813	-0.4809939575195312	3.53165673828125	1.469969329833984	-0.5497269287109375	3.566531005859375	1.518989318847656	-0.643348388671875	3.524004638671875	1.520665710449219	-0.567706298828125	3.385529052734375	1.5851669921875	-0.2264324951171875	3.450763916015625	1.533405883789063	-0.3332480773925781	3.52571240234375	1.257089782714844	-0.3793385925292969	3.56584521484375	1.400412109375	-0.570022216796875	3.60325341796875	1.489606323242187	-0.6152650146484375
221	7.333333	3.4144951171875	1.075895195007324	-0.1834461212158203	3.3790107421875	1.254398345947266	-0.2063639221191406	3.356081298828125	1.398727478027344	-0.2185451507568359	3.356848876953125	1.62152880859375	-0.2048459320068359	3.328796630859375	1.583856323242188	-0.1865803527832031	3.20774267578125	1.520256042480469	-0.1326888427734375	3.351968017578125	1.337721984863281	-0.2958150634765625	3.49262158203125	1.417251373291016	-0.4712026977539063	3.53721142578125	1.466879089355469	-0.54435400390625	3.560130126953125	1.5186162109375	-0.6399630126953125	3.52382958984375	1.518110961914062	-0.5598203125	3.3857783203125	1.585456604003906	-0.2258002777099609	3.448753173828125	1.532842651367187	-0.3332687377929687	3.525264404296875	1.256077362060547	-0.3701501770019531	3.560045166015625	1.393491302490234	-0.5656643676757812	3.597718017578125	1.483427124023438	-0.6087498779296875
222	7.366667	3.414581787109375	1.076158294677734	-0.18344384765625	3.37913037109375	1.254724716186523	-0.2063744659423828	3.35624853515625	1.399108245849609	-0.2185468902587891	3.357276611328125	1.621991760253906	-0.2050790557861328	3.32921142578125	1.584356384277344	-0.1867143249511719	3.208406005859375	1.520823608398437	-0.1320669250488281	3.351578857421875	1.3381328125	-0.2960951538085937	3.490856201171875	1.417769165039062	-0.4726293334960938	3.534010009765625	1.467278076171875	-0.5467575073242188	3.555232177734375	1.518261291503906	-0.643199462890625	3.51631982421875	1.518199829101563	-0.5625631103515625	3.386136962890625	1.585856140136719	-0.2260575714111328	3.448738037109375	1.532882995605469	-0.3336203308105469	3.523745361328125	1.255489974975586	-0.36956640625	3.5583046875	1.391867828369141	-0.5659356689453126	3.596357421875	1.481374328613281	-0.609658447265625
223	7.4	3.41623095703125	1.077232963562012	-0.1861088256835937	3.381228759765625	1.256009948730469	-0.2075221405029297	3.3593486328125	1.40063720703125	-0.2178860015869141	3.3571357421875	1.6234677734375	-0.2049998626708984	3.3300263671875	1.585462890625	-0.1860191802978516	3.2177880859375	1.517038330078125	-0.1202759780883789	3.379457763671875	1.338229522705078	-0.2706527709960938	3.492132568359375	1.421166320800781	-0.4637594909667969	3.53503857421875	1.466346252441406	-0.5406964721679688	3.560702880859375	1.503483367919922	-0.6422061157226563	3.51033544921875	1.517984802246094	-0.5630783081054688	3.386146728515625	1.587742065429687	-0.2264243011474609	3.449385498046875	1.53611669921875	-0.33420947265625	3.51842529296875	1.256545440673828	-0.3638655395507813	3.5576796875	1.386168365478516	-0.5637907104492188	3.5854287109375	1.480619293212891	-0.6046819458007813
224	7.433333000000001	3.420550048828125	1.0816123046875	-0.1905164337158203	3.387593994140625	1.261336212158203	-0.2099390411376953	3.367104248046875	1.406494964599609	-0.2193448791503906	3.363026123046875	1.629645324707031	-0.2056281890869141	3.33656103515625	1.591256958007813	-0.1862765350341797	3.224960205078125	1.521164306640625	-0.1206239318847656	3.37290966796875	1.33981103515625	-0.2825827331542969	3.482696533203125	1.420381286621094	-0.4788503112792969	3.52780517578125	1.46607861328125	-0.5544354858398437	3.551565673828125	1.511937255859375	-0.6530161743164062	3.499712890625	1.51752587890625	-0.5715833740234375	3.392043701171875	1.594202209472656	-0.227715835571289	3.454640380859375	1.543117004394531	-0.3364293518066406	3.520062744140625	1.261117218017578	-0.3537185974121094	3.555773681640625	1.377592498779297	-0.5627110595703125	3.5764638671875	1.476191284179687	-0.5981161499023437
225	7.466667000000001	3.4219306640625	1.083709342956543	-0.1936144409179688	3.388349853515625	1.263251068115234	-0.2120383758544922	3.369366455078125	1.408623046875	-0.2188604431152344	3.367890869140625	1.631842590332031	-0.2098977661132813	3.34224169921875	1.5941689453125	-0.1882940216064453	3.233900390625	1.527804992675781	-0.1141564559936523	3.381335205078125	1.330936431884766	-0.2568672790527344	3.479014892578125	1.428079620361328	-0.4517603759765625	3.513640625	1.468815856933594	-0.535185791015625	3.52881689453125	1.499515655517578	-0.6409700317382813	3.491755615234375	1.517754455566406	-0.5594746704101563	3.39532763671875	1.595689575195312	-0.2327355194091797	3.448616943359375	1.542128845214844	-0.345005859375	3.511509033203125	1.260279571533203	-0.3685596618652344	3.536980224609375	1.395931182861328	-0.5669595947265625	3.560290283203125	1.491182281494141	-0.6089876708984375
226	7.5	3.423112060546875	1.085489547729492	-0.1947677459716797	3.38925830078125	1.265062072753906	-0.2134328155517578	3.37014501953125	1.410494689941406	-0.2203970489501953	3.36896630859375	1.633902526855469	-0.2130549163818359	3.3435380859375	1.596391052246094	-0.1908492736816406	3.23563671875	1.533154357910156	-0.1132509613037109	3.3807578125	1.329875579833984	-0.2495245361328125	3.480955078125	1.425851165771484	-0.4438838806152344	3.5081435546875	1.469396362304688	-0.5287011108398437	3.508499755859375	1.516326293945312	-0.629570556640625	3.484117919921875	1.522995361328125	-0.538410888671875	3.39610595703125	1.597536560058594	-0.2359736785888672	3.446825439453125	1.543361328125	-0.3492283020019532	3.496197509765625	1.258940124511719	-0.3759088745117187	3.522066650390625	1.400833190917969	-0.570012939453125	3.54881640625	1.494051849365234	-0.6146243286132812
227	7.533333000000001	3.42218896484375	1.092634735107422	-0.1954131011962891	3.38739111328125	1.270608734130859	-0.2141671600341797	3.368593994140625	1.415001800537109	-0.2204953918457031	3.37019775390625	1.636720031738281	-0.2127919769287109	3.346185546875	1.599694702148438	-0.1890996398925781	3.2404912109375	1.552626037597656	-0.09991920471191407	3.347203369140625	1.311649017333984	-0.2013472595214844	3.430448486328125	1.447330413818359	-0.3769500122070312	3.452814697265625	1.483637237548828	-0.4656309509277344	3.457534912109375	1.510896789550781	-0.57252880859375	3.4756357421875	1.518801879882812	-0.4918551330566406	3.395107421875	1.600409545898438	-0.2374257507324219	3.431942138671875	1.548655029296875	-0.3558536071777344	3.48402880859375	1.269145446777344	-0.4000387573242187	3.504731201171875	1.419684295654297	-0.58582421875	3.5366640625	1.510160797119141	-0.6307656860351563
228	7.566667000000001	3.4206103515625	1.096218452453613	-0.193901611328125	3.3857763671875	1.272642364501953	-0.2134193725585938	3.368801025390625	1.416095611572266	-0.2201244354248047	3.372846435546875	1.636181762695312	-0.2205101318359375	3.35372900390625	1.600508728027344	-0.1916710968017578	3.261026123046875	1.571200805664063	-0.0841779556274414	3.149474365234375	1.318393524169922	-0.1305234985351562	3.1237919921875	1.420619018554687	-0.3407402648925781	3.187266845703125	1.468171356201172	-0.3976756286621094	3.28165966796875	1.489586120605469	-0.4489990539550781	3.192957275390625	1.485495910644531	-0.4282259826660156	3.392318603515625	1.599095581054688	-0.2479250183105469	3.42127978515625	1.5450830078125	-0.3663443298339844	3.5066982421875	1.276711059570312	-0.4130548706054687	3.45961328125	1.427705871582031	-0.5910809326171875	3.520970947265625	1.507830810546875	-0.6205062255859375
229	7.6	3.41712158203125	1.095227210998535	-0.1964767303466797	3.3816552734375	1.269398101806641	-0.2133140106201172	3.3646123046875	1.411014862060547	-0.2185538482666016	3.372694091796875	1.628130554199219	-0.2172803649902344	3.35501513671875	1.592990295410156	-0.1879764099121094	3.266871826171875	1.566177612304688	-0.07853128814697266	3.159055419921875	1.313678283691406	-0.1117063751220703	3.0962265625	1.421767883300781	-0.3072703857421875	3.130352294921875	1.493263458251953	-0.3621356201171875	3.216925537109375	1.511289428710938	-0.4243737487792969	3.120943115234375	1.498705749511719	-0.4012575378417969	3.38944921875	1.591450134277344	-0.2458350524902344	3.411410400390625	1.545984680175781	-0.3673744506835938	3.495140625	1.279448059082031	-0.4041111755371094	3.42785888671875	1.420076080322266	-0.5800250854492187	3.469930419921875	1.514608154296875	-0.5877455444335937
230	7.633333	3.419570556640625	1.09853719329834	-0.1987957305908203	3.392539794921875	1.276640716552734	-0.2109502716064453	3.380497314453125	1.420451171875	-0.2138580780029297	3.381287353515625	1.640116271972656	-0.2186095886230469	3.364607177734375	1.604827392578125	-0.1879975738525391	3.276130126953125	1.580534973144531	-0.07614086151123046	3.1810888671875	1.317596618652344	-0.08282778930664063	3.07964208984375	1.419634429931641	-0.26828369140625	3.09884423828125	1.499102996826172	-0.3213200988769531	3.176052490234375	1.541908325195313	-0.3858571472167969	3.08680419921875	1.515241516113281	-0.3519657287597656	3.399474609375	1.602833068847656	-0.2464678039550781	3.430538330078125	1.557438720703125	-0.3676625061035156	3.470900146484375	1.277700531005859	-0.4039806823730469	3.393328857421875	1.427007873535156	-0.5718820190429688	3.401033935546875	1.524876037597656	-0.5348362426757812
231	7.666667	3.41952392578125	1.097229026794434	-0.1992884063720703	3.392471923828125	1.274917785644531	-0.2103639526367188	3.38129931640625	1.418434692382812	-0.2122015075683594	3.3809873046875	1.637519287109375	-0.2170838623046875	3.367497802734375	1.602297180175781	-0.1850663452148437	3.285147216796875	1.580036437988281	-0.06869221496582031	3.17474462890625	1.324008483886719	-0.06071772003173828	3.061322509765625	1.449979766845703	-0.2221917419433594	3.08836279296875	1.527889221191406	-0.2736292419433594	3.16087353515625	1.569155151367188	-0.3438776245117188	3.074655517578125	1.533792541503906	-0.3132842102050781	3.396449462890625	1.600367065429688	-0.2464843597412109	3.40512255859375	1.554148803710937	-0.3706182861328125	3.472167236328125	1.280929260253906	-0.4109971618652344	3.338673095703125	1.430866668701172	-0.5370990600585938	3.3750498046875	1.526662231445313	-0.515839599609375
232	7.700000000000001	3.42196044921875	1.095276260375976	-0.2056978912353516	3.389970458984375	1.272218902587891	-0.2179581146240234	3.370526611328125	1.414871337890625	-0.2236519622802734	3.373833251953125	1.6339970703125	-0.2323588562011719	3.359130859375	1.599535095214844	-0.1999856567382813	3.297191650390625	1.582006591796875	-0.07071295166015625	3.193099609375	1.325054626464844	-0.03793897247314453	3.05798388671875	1.453456176757812	-0.1799118499755859	3.06243798828125	1.541685424804688	-0.2206370849609375	3.1456416015625	1.5980048828125	-0.2633083801269531	3.049546142578125	1.560425476074219	-0.2486214294433594	3.389293701171875	1.596059509277344	-0.260813232421875	3.41755419921875	1.557015991210938	-0.3846162719726562	3.45983251953125	1.279214050292969	-0.4287631225585937	3.291904541015625	1.427705322265625	-0.5065366516113281	3.338092041015625	1.521087341308594	-0.51735107421875
233	7.733333	3.42082568359375	1.093720237731933	-0.2053438415527344	3.38845263671875	1.270660064697266	-0.2173554840087891	3.368950927734375	1.413357269287109	-0.2227112426757812	3.3721357421875	1.632592895507813	-0.2300981140136719	3.358516845703125	1.597918884277344	-0.1974580078125	3.302043701171875	1.580950439453125	-0.06558941650390625	3.201619140625	1.323897247314453	-0.0229918098449707	3.06470166015625	1.454954681396484	-0.1608570404052734	3.041635009765625	1.544195556640625	-0.1920327606201172	3.1268876953125	1.605405639648438	-0.2221544647216797	3.025820068359375	1.558524475097656	-0.2226786499023438	3.386587890625	1.5948232421875	-0.2593191223144531	3.39973388671875	1.558584045410156	-0.3864951782226563	3.43823876953125	1.28138394165039	-0.4377960510253906	3.26716357421875	1.442005859375	-0.4733291931152344	3.32629345703125	1.527458801269531	-0.4599920959472656
234	7.766667	3.41858349609375	1.095892272949219	-0.2108428497314453	3.3858974609375	1.272262847900391	-0.2190470733642578	3.3633720703125	1.413975128173828	-0.2231707763671875	3.374267333984375	1.632201354980469	-0.2255980224609375	3.361697265625	1.597339660644531	-0.1930351715087891	3.31000390625	1.579831604003906	-0.05991013336181641	3.245097900390625	1.321209747314453	0.01920688247680664	3.072885986328125	1.42832388305664	-0.09639298248291016	3.063647216796875	1.523635314941406	-0.1113332061767578	3.1658369140625	1.560842407226563	-0.110668083190918	3.038279296875	1.551849609375	-0.1142110824584961	3.38517724609375	1.594859802246094	-0.256519287109375	3.38683544921875	1.570679016113281	-0.3866435546875	3.41584716796875	1.295701385498047	-0.448755859375	3.205103515625	1.401680114746094	-0.4333356628417969	3.23528271484375	1.496161102294922	-0.4657694091796875
235	7.800000000000001	3.41623779296875	1.099182723999024	-0.2125771484375	3.383121337890625	1.276783477783203	-0.2214499664306641	3.360914306640625	1.419611358642578	-0.2256343231201172	3.3794501953125	1.638945190429687	-0.22598974609375	3.36416796875	1.604092224121094	-0.1940320434570313	3.30740576171875	1.586292236328125	-0.06186808776855469	3.232345458984375	1.328894348144531	0.01943359565734863	3.06804638671875	1.463458160400391	-0.081537841796875	3.052755615234375	1.559815979003906	-0.0779841537475586	3.157172119140625	1.571365478515625	-0.1090582046508789	3.177053466796875	1.536900451660156	-0.1104240570068359	3.390517822265625	1.60115625	-0.2569001159667968	3.41080078125	1.582909057617187	-0.3874130859375	3.40738427734375	1.305055023193359	-0.4528457641601563	3.2131044921875	1.442742889404297	-0.4510753784179687	3.25827490234375	1.53732275390625	-0.4590850219726563
236	7.833333	3.41590869140625	1.09993904876709	-0.2122295227050781	3.3831318359375	1.277508422851563	-0.2218258819580078	3.362041748046875	1.420459106445312	-0.2260588684082031	3.380103515625	1.639727905273437	-0.2300767974853516	3.368564208984375	1.605111572265625	-0.1963634796142578	3.330353515625	1.578650756835938	-0.05913037109375	3.290181884765625	1.309741302490234	0.008125066757202148	3.085643798828125	1.41357177734375	-0.04331643295288086	3.0653544921875	1.494119964599609	0.007925480842590331	3.17065185546875	1.487754791259766	-0.02150913619995117	3.1891396484375	1.491568908691406	-0.03851703643798828	3.387677490234375	1.601731872558594	-0.2617523498535156	3.37970751953125	1.585821899414062	-0.3938523559570313	3.392385986328125	1.309727722167969	-0.4649651794433594	3.2129560546875	1.450093292236328	-0.39587744140625	3.2712236328125	1.533075561523437	-0.3682754821777344
237	7.866667	3.41152490234375	1.101475852966309	-0.2116976470947265	3.382480712890625	1.279590118408203	-0.2185656127929687	3.36558251953125	1.422970001220703	-0.2199576110839844	3.38342236328125	1.642016174316406	-0.2206249389648438	3.374102783203125	1.606746948242187	-0.1869932556152344	3.338802001953125	1.569127197265625	-0.05179265213012695	3.318384765625	1.296821807861328	0.008918430328369141	3.1290849609375	1.433818054199219	-0.01393173789978027	3.076864501953125	1.447620697021484	0.06721052551269531	3.166324462890625	1.460333740234375	0.1288523406982422	3.193331298828125	1.484997406005859	0.08144919586181641	3.388888916015625	1.604734069824219	-0.2534622802734375	3.37727490234375	1.587653625488281	-0.384976318359375	3.347951904296875	1.312243530273437	-0.4522911071777344	3.212260986328125	1.459838226318359	-0.3244917297363281	3.24846923828125	1.544014282226562	-0.2733180236816406
238	7.9	3.415363037109375	1.102019676208496	-0.2119194030761719	3.380310791015625	1.280061370849609	-0.2219730682373047	3.35518701171875	1.423028656005859	-0.2281749114990234	3.382986328125	1.642425354003906	-0.2301807250976562	3.373093017578125	1.607462036132812	-0.1959354858398437	3.3299208984375	1.569853393554687	-0.0620414924621582	3.284125732421875	1.30155908203125	0.009827062606811524	3.104529541015625	1.455077362060547	0.009904601097106934	3.049236083984375	1.502376434326172	0.07568698120117187	3.15537646484375	1.531375061035156	0.07872976684570313	3.125891357421875	1.570106018066406	0.03639325714111328	3.385755859375	1.604629272460937	-0.2632497863769531	3.40116748046875	1.591727844238281	-0.3957001647949219	3.304901611328125	1.326030548095703	-0.4447789916992188	3.235088623046875	1.464550689697266	-0.2626162414550781	3.296092041015625	1.539145446777344	-0.2193827819824219
239	7.933333000000001	3.414539794921875	1.102610412597656	-0.2141658782958984	3.38064306640625	1.280816070556641	-0.2260510101318359	3.357556884765625	1.424134613037109	-0.2329953918457031	3.381546630859375	1.644053039550781	-0.2333451538085937	3.37291650390625	1.608584655761719	-0.1992573699951172	3.327015380859375	1.560719116210938	-0.06956547546386718	3.287348388671875	1.285938018798828	-0.0225399169921875	3.118841552734375	1.440856750488281	0.0362846565246582	3.0416806640625	1.452321594238281	0.09580065155029296	3.151456787109375	1.459699768066406	0.09160452270507813	3.114791015625	1.531649536132813	0.114515625	3.384326416015625	1.606620666503906	-0.2668460388183594	3.400467529296875	1.596581970214844	-0.39949609375	3.30262841796875	1.329780853271484	-0.4390271301269531	3.218527587890625	1.421400146484375	-0.2345505065917969	3.27891455078125	1.505960510253906	-0.2154642639160156
240	7.966667000000001	3.414416259765625	1.102447891235351	-0.2141549682617188	3.380531005859375	1.280626251220703	-0.2259507141113281	3.35739404296875	1.423909851074219	-0.232865234375	3.3802109375	1.643910461425781	-0.2332450561523438	3.372067626953125	1.60837744140625	-0.1991187591552734	3.3286591796875	1.559891723632812	-0.06883172607421875	3.294498291015625	1.284649871826172	-0.02051826286315918	3.123890625	1.435096160888672	0.04345246124267578	3.04830224609375	1.444471801757812	0.105276611328125	3.156031494140625	1.461787750244141	0.119863395690918	3.120404541015625	1.524940856933594	0.1227870712280273	3.382896240234375	1.606526245117188	-0.2667929382324219	3.397568359375	1.596908630371094	-0.3996187438964844	3.302988037109375	1.3291220703125	-0.4400096740722656	3.22162109375	1.417437377929688	-0.2330418701171875	3.28107958984375	1.502764587402344	-0.2145755767822266
241	8	3.40916845703125	1.104117561340332	-0.2144353637695313	3.37649365234375	1.282130554199219	-0.2284808044433594	3.354681884765625	1.425356536865234	-0.2369615173339844	3.373467041015625	1.645464782714844	-0.2373196868896484	3.366449462890625	1.609790161132812	-0.2031809692382812	3.3295400390625	1.558601928710937	-0.07212704467773437	3.300973388671875	1.283120086669922	-0.02356897354125977	3.13124560546875	1.423434509277344	0.0612850112915039	3.06123828125	1.427204742431641	0.1297308502197266	3.1392880859375	1.475207672119141	0.1904954833984375	3.123457763671875	1.516818481445313	0.1358294982910156	3.376365966796875	1.60822412109375	-0.2709166259765625	3.38886572265625	1.593225402832031	-0.4032989501953125	3.301507080078125	1.322656158447266	-0.4385801696777344	3.22305126953125	1.405962677001953	-0.2287715759277344	3.2796748046875	1.491045684814453	-0.2026132202148437
242	8.033333000000001	3.410929931640625	1.103235862731934	-0.2176632080078125	3.37238720703125	1.279976745605469	-0.2292738647460937	3.340017578125	1.420858215332031	-0.2395066375732422	3.369691650390625	1.639436279296875	-0.2381881103515625	3.36150830078125	1.603865905761719	-0.20430712890625	3.326213134765625	1.554282592773438	-0.07242892456054688	3.309076904296875	1.276779449462891	-0.03328160858154297	3.1384033203125	1.402318176269531	0.06989005279541016	3.069866943359375	1.407164855957031	0.1395417785644531	3.140121826171875	1.488905670166015	0.1604202728271484	3.100429443359375	1.507784729003906	0.1119070358276367	3.370150634765625	1.602489685058594	-0.2721207275390625	3.38818115234375	1.5903447265625	-0.4039599914550781	3.30075439453125	1.319910797119141	-0.4366292724609375	3.2019189453125	1.359740112304687	-0.2231019134521484	3.247855224609375	1.45262158203125	-0.2041256103515625
243	8.066667000000001	3.41079736328125	1.103745819091797	-0.2174102172851562	3.372157958984375	1.280623870849609	-0.2288863372802734	3.3397265625	1.421619354248047	-0.2390019836425781	3.368452392578125	1.640498840332031	-0.2371182403564453	3.360400634765625	1.604779113769531	-0.203303955078125	3.3253134765625	1.554553100585938	-0.07148480224609376	3.31064453125	1.276531311035156	-0.03341057586669922	3.138492431640625	1.400029479980469	0.07019916534423828	3.068326416015625	1.4017744140625	0.1384723205566406	3.12878759765625	1.486992004394531	0.17245849609375	3.097864013671875	1.503791931152344	0.1136438140869141	3.369095458984375	1.603609924316406	-0.2711701049804687	3.38758935546875	1.591860107421875	-0.4030899047851563	3.302297607421875	1.320626556396484	-0.436772705078125	3.202045654296875	1.358953399658203	-0.2234163208007812	3.24709521484375	1.452222290039062	-0.2037563629150391
244	8.1	3.41078515625	1.103750518798828	-0.2173949127197266	3.3721376953125	1.280626647949219	-0.2288580627441406	3.339702392578125	1.421621337890625	-0.2389616546630859	3.368392822265625	1.64050390625	-0.2370332183837891	3.360349365234375	1.60477587890625	-0.2032261505126953	3.325281982421875	1.554512390136719	-0.0714168701171875	3.310687744140625	1.276478881835938	-0.03341056823730468	3.13850927734375	1.399898590087891	0.07024597930908204	3.068324462890625	1.401534729003906	0.1385018463134766	3.1286044921875	1.486785034179688	0.1727252960205078	3.097809326171875	1.503593322753906	0.1137835693359375	3.369039306640625	1.603622680664063	-0.2710928649902344	3.387521240234375	1.591900695800781	-0.4030160827636719	3.302249267578125	1.320666748046875	-0.4367330627441406	3.201963134765625	1.358950958251953	-0.2233863677978516	3.2469990234375	1.45221484375	-0.2036740264892578
245	8.133333	3.41078515625	1.103750518798828	-0.2173949127197266	3.3721376953125	1.280626647949219	-0.2288580627441406	3.339702392578125	1.421621337890625	-0.2389616546630859	3.368392822265625	1.64050390625	-0.2370332183837891	3.360349365234375	1.60477587890625	-0.2032261505126953	3.325281982421875	1.554512390136719	-0.0714168701171875	3.310687744140625	1.276478881835938	-0.03341056823730468	3.13850927734375	1.399898590087891	0.07024597930908204	3.068324462890625	1.401534729003906	0.1385018463134766	3.1286044921875	1.486785034179688	0.1727252960205078	3.097809326171875	1.503593322753906	0.1137835693359375	3.369039306640625	1.603622680664063	-0.2710928649902344	3.387521240234375	1.591900695800781	-0.4030160827636719	3.302249267578125	1.320666748046875	-0.4367330627441406	3.201963134765625	1.358950958251953	-0.2233863677978516	3.2469990234375	1.45221484375	-0.2036740264892578
246	8.166667	3.4054716796875	1.102670433044434	-0.2137138214111328	3.366590576171875	1.279412628173828	-0.2251372833251953	3.3400537109375	1.421780364990234	-0.2315870819091797	3.35098828125	1.642163452148437	-0.2297139282226562	3.346289794921875	1.605906127929687	-0.195873779296875	3.313459228515625	1.551780212402344	-0.06509532165527344	3.30645068359375	1.272754150390625	-0.03374098587036133	3.138259765625	1.400424407958984	0.07106238555908204	3.071257080078125	1.421074768066406	0.1393474578857422	3.1556025390625	1.479348541259766	0.1787364959716797	3.063222412109375	1.480765319824219	0.1145223770141602	3.354177490234375	1.60548486328125	-0.2638153076171875	3.365362060546875	1.590166320800781	-0.3961277770996094	3.2870458984375	1.317886962890625	-0.4365186157226563	3.186959716796875	1.356678100585937	-0.2232921447753906	3.231443115234375	1.449216613769531	-0.1995727081298828
247	8.200000000000001	3.405171142578125	1.102700950622559	-0.2135195007324219	3.366168701171875	1.279468597412109	-0.2248641510009766	3.339402587890625	1.421830047607422	-0.2313305511474609	3.3495712890625	1.642305358886719	-0.2294102783203125	3.345027587890625	1.60601416015625	-0.1955667114257812	3.3125	1.551801086425781	-0.0647077407836914	3.3063154296875	1.27271435546875	-0.03308358001708984	3.1378935546875	1.400003540039062	0.07194645690917968	3.071153564453125	1.420527038574219	0.1405618438720703	3.154770263671875	1.479466003417969	0.1805867919921875	3.062880615234375	1.480220397949219	0.1159888153076172	3.352859375	1.605637451171875	-0.2635324401855469	3.363572998046875	1.590175720214844	-0.3959014282226562	3.284866943359375	1.317790771484375	-0.4353250732421875	3.1852509765625	1.357083068847656	-0.2219026336669922	3.2298212890625	1.449616943359375	-0.1982092895507812
248	8.233333	3.398480224609375	1.101418510437012	-0.2049569091796875	3.362726806640625	1.279809234619141	-0.2173829193115234	3.33783984375	1.423244354248047	-0.2252331390380859	3.335930419921875	1.645072265625	-0.2191373596191406	3.332456298828125	1.607750610351562	-0.1858924560546875	3.2895556640625	1.550902038574219	-0.05830100250244141	3.28628662109375	1.270185089111328	-0.02704521179199219	3.119552734375	1.393040863037109	0.08833750152587891	3.047052734375	1.421069641113281	0.1487220916748047	3.142123046875	1.469687927246094	0.1769572143554687	3.043537841796875	1.479581909179688	0.121506721496582	3.34214404296875	1.6090947265625	-0.2539826049804688	3.340729248046875	1.590499694824219	-0.3871097106933594	3.2758857421875	1.314074340820313	-0.4342435607910156	3.175587158203125	1.356586791992187	-0.2203000183105469	3.21865576171875	1.446336486816406	-0.1839433898925781
249	8.266667	3.390955322265625	1.105550910949707	-0.1920977630615234	3.345770263671875	1.281395080566406	-0.2108401031494141	3.310209716796875	1.422151214599609	-0.2255017852783203	3.326217529296875	1.643532104492187	-0.2172032165527344	3.32092431640625	1.606161743164062	-0.1841875457763672	3.2821455078125	1.561001159667969	-0.05059897994995117	3.2742724609375	1.281003967285156	-0.01227400779724121	3.090252685546875	1.37855224609375	0.1014201202392578	3.049961669921875	1.447243286132812	0.1594138031005859	3.15955126953125	1.461098358154297	0.1637471160888672	3.051329833984375	1.49190625	0.1273298873901367	3.328337890625	1.607578308105469	-0.2526217651367187	3.32791650390625	1.594086059570313	-0.3864873657226562	3.268833251953125	1.316424591064453	-0.435430419921875	3.168852783203125	1.356818389892578	-0.2206930389404297	3.207430908203125	1.4456455078125	-0.177416732788086
250	8.300000000000001	3.3822041015625	1.10555281829834	-0.1844518585205078	3.334421875	1.281501434326172	-0.2017087707519531	3.296259033203125	1.422175720214844	-0.2154843444824219	3.314352783203125	1.644199768066406	-0.2087528381347656	3.308787109375	1.6069853515625	-0.1753512268066406	3.271911376953125	1.565668823242187	-0.03945943832397461	3.26333837890625	1.285390533447266	0.003423892021179199	3.075778076171875	1.375845581054687	0.1188540725708008	3.034275390625	1.444704498291016	0.1763565216064453	3.142058349609375	1.468029388427734	0.1882687683105469	3.043487548828125	1.491278930664063	0.1364768981933594	3.3160625	1.607860107421875	-0.2440424957275391	3.31645654296875	1.598561401367188	-0.3787187805175781	3.24971630859375	1.3196748046875	-0.4149117126464844	3.14807080078125	1.362529205322266	-0.2005263977050781	3.1891708984375	1.438751739501953	-0.138654052734375
251	8.333333	3.367280029296875	1.106561492919922	-0.1754904327392578	3.324347900390625	1.281814392089844	-0.1907181091308594	3.291619384765625	1.42237548828125	-0.2020034942626953	3.2966171875	1.642604125976562	-0.19645703125	3.29345166015625	1.605711669921875	-0.1632326965332031	3.25753369140625	1.563701171875	-0.0290805549621582	3.255296875	1.288182952880859	0.02339015579223633	3.0590556640625	1.376909027099609	0.118438346862793	3.025778564453125	1.457007995605469	0.1634804534912109	3.132455078125	1.477333557128906	0.1788066864013672	3.0442041015625	1.494908264160156	0.1148968048095703	3.30023974609375	1.6066630859375	-0.2311919097900391	3.29641552734375	1.598286254882813	-0.3643529968261719	3.23942041015625	1.322290863037109	-0.4118007507324219	3.13684228515625	1.358485900878906	-0.1996765594482422	3.17588525390625	1.438504150390625	-0.1435819091796875
252	8.366667	3.353412353515625	1.108355735778809	-0.1654584197998047	3.309538818359375	1.284746948242188	-0.1791133575439453	3.275326171875	1.426012512207031	-0.1895298919677735	3.285766845703125	1.647426696777344	-0.1811827239990234	3.28156005859375	1.609969543457031	-0.1482108459472656	3.243190185546875	1.566832702636719	-0.01405027484893799	3.246129150390625	1.287767547607422	0.02872712898254395	3.04814208984375	1.376079742431641	0.1244200592041016	3.016878173828125	1.456355255126953	0.1719341735839844	3.122073974609375	1.48562646484375	0.1882161254882813	3.033554931640625	1.494957916259766	0.1227710266113281	3.288642578125	1.611602172851562	-0.2165828399658203	3.28373876953125	1.598621032714844	-0.3502291564941406	3.219229248046875	1.323588562011719	-0.4046012573242188	3.116323974609375	1.356522308349609	-0.1903313903808594	3.156861083984375	1.427598297119141	-0.1230537033081055
253	8.4	3.333923583984375	1.11487117767334	-0.1577959136962891	3.28522900390625	1.28899853515625	-0.1704024505615234	3.245019775390625	1.427790069580078	-0.1811521606445312	3.26835205078125	1.646958557128906	-0.1728634796142578	3.262357177734375	1.609985107421875	-0.1400515441894531	3.22424609375	1.564508544921875	-0.007496356964111328	3.23373486328125	1.292067810058594	0.0596057014465332	3.034001220703125	1.395616607666016	0.1296459808349609	3.01880615234375	1.482545623779297	0.1718652954101562	3.12110400390625	1.510014129638672	0.2006963500976562	3.04538671875	1.513956909179687	0.1223433609008789	3.26873681640625	1.611269592285156	-0.2081094512939453	3.26462890625	1.594369995117187	-0.3405774841308594	3.20748779296875	1.318482055664063	-0.3900533752441406	3.09675048828125	1.349876647949219	-0.1810372009277344	3.13516015625	1.432317260742187	-0.1279052352905273
254	8.433333000000001	3.318904541015625	1.117509071350098	-0.1437069549560547	3.26956201171875	1.292594757080078	-0.1557149963378906	3.22891455078125	1.432179565429688	-0.1659320220947266	3.248447509765625	1.652964416503906	-0.1565348052978516	3.242999755859375	1.615523681640625	-0.1237163696289063	3.207009521484375	1.569118957519531	0.01003329467773438	3.205244873046875	1.295449401855469	0.07959318542480469	3.01470751953125	1.415370819091797	0.1536477508544922	2.9714169921875	1.4873173828125	0.2049442138671875	3.07827880859375	1.514274841308594	0.2116612701416016	3.050068603515625	1.534285339355469	0.1592510986328125	3.249556396484375	1.617243408203125	-0.192147705078125	3.247883056640625	1.599542907714844	-0.3253487243652344	3.1856943359375	1.322298278808594	-0.3706285400390625	3.078247802734375	1.35324658203125	-0.1582650299072266	3.1174375	1.43074853515625	-0.09758651733398438
255	8.466667000000001	3.294742919921875	1.12022762298584	-0.1324386749267578	3.252416259765625	1.296165954589844	-0.1390935668945313	3.216642822265625	1.436301879882812	-0.1453428649902344	3.2237509765625	1.656463317871094	-0.1392611846923828	3.220833984375	1.619501037597656	-0.1060901184082031	3.18678515625	1.572806457519531	0.02700018119812012	3.195548828125	1.298320434570313	0.08403173065185547	3.000661376953125	1.402360961914062	0.1653588104248047	2.975234130859375	1.485520629882813	0.2099721221923828	3.0738076171875	1.5171201171875	0.2462097473144531	3.02926611328125	1.524503845214844	0.1802413482666016	3.226432373046875	1.62059423828125	-0.1741570739746094	3.22114501953125	1.598602294921875	-0.3057088623046875	3.18179736328125	1.322223266601563	-0.3668914794921875	3.073077392578125	1.351645568847656	-0.1567820281982422	3.10862158203125	1.438089538574219	-0.1084246139526367
256	8.5	3.27476123046875	1.127729103088379	-0.1104839706420898	3.230248291015625	1.303365631103516	-0.1218154144287109	3.19300927734375	1.443298522949219	-0.1316262664794922	3.208970703125	1.663491333007812	-0.1234056243896484	3.20504248046875	1.62622705078125	-0.09048671722412109	3.17095361328125	1.574363220214844	0.04107542419433594	3.16803759765625	1.298796722412109	0.09701619720458984	2.985790771484375	1.418987457275391	0.1867026672363281	2.97033154296875	1.510836853027344	0.2171335754394531	3.072609130859375	1.5264443359375	0.2543584747314453	3.06311865234375	1.517414978027344	0.1876996765136719	3.2097421875	1.627826843261719	-0.1587867126464844	3.20357421875	1.60846923828125	-0.2910589294433594	3.15413037109375	1.331808471679687	-0.3468192749023438	3.05727099609375	1.363853912353516	-0.1306852569580078	3.096733154296875	1.441553344726562	-0.07121572875976563
257	8.533333000000001	3.254599365234375	1.130254470825195	-0.1058483352661133	3.21275048828125	1.305296722412109	-0.1145967864990234	3.173255615234375	1.443474548339844	-0.1244889221191406	3.190137451171875	1.662004455566406	-0.1181055679321289	3.185721923828125	1.625330932617187	-0.08514720153808594	3.151023681640625	1.579591979980469	0.04732801055908203	3.160650390625	1.307911590576172	0.1105372314453125	2.982028564453125	1.4349384765625	0.1931991577148438	2.953660400390625	1.515372436523438	0.2399338684082031	3.052273193359375	1.549633728027344	0.2717436828613281	3.0458046875	1.538595458984375	0.1983654479980469	3.191072509765625	1.626291748046875	-0.1528983154296875	3.1891904296875	1.614107543945313	-0.2851490478515625	3.133363037109375	1.339960144042969	-0.3361406860351562	3.037694091796875	1.366207794189453	-0.1206616287231445	3.077349609375	1.444332122802734	-0.06330738067626954
258	8.566667000000001	3.240272216796875	1.136629165649414	-0.09569472503662109	3.197305419921875	1.312536926269531	-0.1025817108154297	3.158387939453125	1.451869262695312	-0.1102534942626953	3.17709228515625	1.671318786621094	-0.09928905487060546	3.172140380859375	1.633814453125	-0.06692411041259766	3.136171142578125	1.587367553710938	0.06586070251464844	3.1295791015625	1.314451477050781	0.1311150207519531	2.95824951171875	1.452381134033203	0.2154991607666016	2.924884521484375	1.527278930664063	0.2688210144042969	3.0284208984375	1.552804260253906	0.2947901306152344	3.019385986328125	1.555047485351563	0.2214549713134766	3.17797021484375	1.636109252929687	-0.1349908905029297	3.176841552734375	1.625157104492188	-0.2681141052246094	3.112389404296875	1.352047943115234	-0.3233521728515625	3.015131103515625	1.374990417480469	-0.1067244262695313	3.05682080078125	1.448438873291016	-0.04381542587280273
259	8.6	3.22305908203125	1.142852554321289	-0.07830654144287109	3.180891357421875	1.318693267822266	-0.08514218139648437	3.1460146484375	1.458960998535156	-0.09118548583984375	3.1666748046875	1.677851806640625	-0.07887699127197266	3.161315185546875	1.64025390625	-0.04679441833496094	3.12055517578125	1.587709167480469	0.08205166625976562	3.126283935546875	1.315973266601562	0.1505357971191406	2.950430908203125	1.452880737304687	0.2258691711425781	2.911155517578125	1.523674194335938	0.2805039978027344	3.011973388671875	1.562843688964844	0.2982055358886719	3.02849267578125	1.549706726074219	0.2493956146240234	3.167308837890625	1.642899658203125	-0.1147376327514648	3.155858154296875	1.628674865722656	-0.2468716430664062	3.089488525390625	1.353344207763672	-0.2836435241699219	3.006879638671875	1.394468597412109	-0.06401277923583984	3.048694091796875	1.450148895263672	0.01479292678833008
260	8.633333	3.214273193359375	1.150374160766602	-0.07067380523681641	3.16827880859375	1.325113067626953	-0.07422084045410156	3.128783935546875	1.464028717041016	-0.07839869689941406	3.154763671875	1.6821787109375	-0.06819475555419922	3.149157470703125	1.644998962402344	-0.03576659774780273	3.11129638671875	1.593722717285156	0.09426261138916016	3.10781884765625	1.321058288574219	0.1575560302734375	2.940282958984375	1.461324920654297	0.2439254913330078	2.899884765625	1.535182556152344	0.2932008666992187	2.997757568359375	1.565748229980469	0.3315154418945312	2.99800048828125	1.565052062988281	0.256220947265625	3.153883056640625	1.64700634765625	-0.1037447052001953	3.142222900390625	1.633966369628906	-0.2358118591308594	3.078443359375	1.358936767578125	-0.276408203125	2.9910517578125	1.398155700683594	-0.05861529541015625	3.0335234375	1.46264453125	0.01257727336883545
261	8.666667	3.2036025390625	1.149149230957031	-0.05840883255004883	3.157619384765625	1.324046508789062	-0.06245183181762695	3.120867431640625	1.463870880126953	-0.0656797103881836	3.14351953125	1.682559753417969	-0.05488262176513672	3.138052978515625	1.645223754882812	-0.0225426139831543	3.0988935546875	1.59489111328125	0.1076141586303711	3.0902080078125	1.323847839355469	0.1780661315917969	2.925844482421875	1.472138977050781	0.257408203125	2.87991259765625	1.541959594726563	0.3078790893554688	2.9791640625	1.580846069335938	0.3331708068847656	2.985556396484375	1.578547729492187	0.2745500793457031	3.14360107421875	1.647395874023438	-0.09051432037353516	3.13498095703125	1.631076171875	-0.22256982421875	3.061814208984375	1.358028381347656	-0.2624875793457031	2.9695771484375	1.404689361572266	-0.04795344161987305	3.014962646484375	1.477185363769531	0.01316231155395508
262	8.700000000000001	3.196178955078125	1.153595825195312	-0.05182435226440429	3.149480224609375	1.327580139160156	-0.05377970886230469	3.111302978515625	1.466437744140625	-0.05575417327880859	3.131966064453125	1.684472534179688	-0.04593596649169922	3.12688037109375	1.647377014160156	-0.01356601810455322	3.088927001953125	1.60553515625	0.1192740020751953	3.076044189453125	1.334768402099609	0.1855139923095703	2.9075673828125	1.473603973388672	0.2703300170898438	2.876564697265625	1.554303283691406	0.3148419799804688	2.9815830078125	1.580006103515625	0.3295417785644531	2.967392578125	1.575818054199219	0.2592488708496093	3.132318115234375	1.649304748535156	-0.08127648162841797	3.123953125	1.630483642578125	-0.2124681396484375	3.057731201171875	1.357972259521484	-0.2593160095214844	2.963911376953125	1.404636444091797	-0.0465453109741211	3.008041748046875	1.478077697753906	0.01362221717834473
263	8.733333	3.188555908203125	1.154007293701172	-0.04440504455566406	3.14443115234375	1.328950103759766	-0.04651194381713867	3.11013671875	1.469056854248047	-0.04775515365600586	3.12270068359375	1.688061218261719	-0.03817670822143555	3.11927685546875	1.650765075683594	-0.005700929164886475	3.07951806640625	1.607924255371094	0.1265359954833984	3.069208984375	1.336898956298828	0.1939918670654297	2.90119970703125	1.475066375732422	0.281782958984375	2.871895751953125	1.559598205566406	0.3202536010742187	2.97395556640625	1.590786804199219	0.3437867736816406	2.9563984375	1.586423522949219	0.2799979553222656	3.124079345703125	1.652852355957031	-0.07356090545654297	3.110648193359375	1.630422973632812	-0.2039718627929688	3.048813720703125	1.355688079833984	-0.2463043670654297	2.95709033203125	1.40481494140625	-0.03276300430297852	3.000708251953125	1.483006652832031	0.02181714057922363
264	8.766667	3.182227294921875	1.155477890014649	-0.04212337493896484	3.139052001953125	1.331051971435547	-0.04367510986328125	3.104239501953125	1.471340667724609	-0.04504482269287109	3.1179521484375	1.690563415527344	-0.03209058380126953	3.11436767578125	1.652711242675781	-0.0001208744943141937	3.075673828125	1.606639953613281	0.1316761322021484	3.064558837890625	1.336018951416016	0.2029447937011719	2.90425390625	1.486361206054688	0.2863396606445313	2.84772802734375	1.553807250976563	0.3285286254882813	2.950615234375	1.587343811035156	0.3453306884765625	2.960093017578125	1.596736938476563	0.308206787109375	3.119115234375	1.655823486328125	-0.06808831024169922	3.1043984375	1.63541796875	-0.1989761047363281	3.0441279296875	1.359808227539062	-0.241885498046875	2.95013525390625	1.402924591064453	-0.02748100471496582	2.992765380859375	1.486387298583984	0.02003902816772461
265	8.800000000000001	3.175978515625	1.156481948852539	-0.0365637092590332	3.132312255859375	1.332661315917969	-0.0388994369506836	3.098560302734375	1.473795288085938	-0.04029829025268555	3.1096357421875	1.693990966796875	-0.02656604194641113	3.106203369140625	1.655858276367188	0.005392237663269043	3.067021240234375	1.6101376953125	0.1377955169677734	3.05869384765625	1.336910858154297	0.2036480560302734	2.90002978515625	1.488536773681641	0.2904089050292969	2.851833740234375	1.560937072753906	0.3355168762207031	2.956834716796875	1.588168212890625	0.3534301452636719	2.967915283203125	1.591411743164063	0.3089144287109375	3.1115263671875	1.659233459472656	-0.06279036331176757	3.099455322265625	1.637990173339844	-0.1943506774902344	3.04339599609375	1.360312683105469	-0.2371414947509766	2.944665771484375	1.401439453125	-0.0234313907623291	2.98531591796875	1.487901733398437	0.02129770088195801
266	8.833333	3.16978515625	1.156969635009766	-0.02886491203308105	3.125279541015625	1.332605133056641	-0.03190503692626953	3.0882119140625	1.472620513916016	-0.03491939544677734	3.101732177734375	1.692394409179688	-0.02284077644348145	3.097870849609375	1.654606567382813	0.009343232154846191	3.057540283203125	1.61046826171875	0.1416633605957031	3.06578564453125	1.33825439453125	0.2096200103759766	2.8924423828125	1.473055114746094	0.2949500122070313	2.853802734375	1.553436706542969	0.3351010437011719	2.951909423828125	1.594122985839844	0.3627720947265625	2.95953857421875	1.5812119140625	0.3141586608886719	3.10323828125	1.657410034179688	-0.05874323272705078	3.09189013671875	1.637756652832031	-0.1903804779052734	3.03685546875	1.360608947753906	-0.2346082305908203	2.937929931640625	1.400747192382813	-0.02126114082336426	2.978080810546875	1.490023834228516	0.01757311630249023
267	8.866667	3.161748046875	1.157990463256836	-0.02556643295288086	3.1198408203125	1.333016326904297	-0.02753102493286133	3.083077392578125	1.472098663330078	-0.03042520523071289	3.0969794921875	1.690428466796875	-0.01988979148864746	3.092284912109375	1.653171630859375	0.01228233432769775	3.04748779296875	1.609727966308594	0.1422990264892578	3.065283447265625	1.341060943603516	0.2145711822509766	2.88842236328125	1.468816986083984	0.2991221923828125	2.85654150390625	1.552473693847656	0.3368348083496094	2.946585693359375	1.597677062988281	0.3784506530761719	2.891033203125	1.590525390625	0.2985263061523438	3.099170654296875	1.655386657714844	-0.0552231330871582	3.089197265625	1.636871520996094	-0.1862193908691406	3.036057373046875	1.362183074951172	-0.2353413848876953	2.925611572265625	1.397383270263672	-0.02868239593505859	2.96339453125	1.481108276367187	0.02134958267211914
268	8.9	3.157977294921875	1.159002502441406	-0.02220704460144043	3.116211669921875	1.334078796386719	-0.02316941070556641	3.07866845703125	1.472967803955078	-0.02562038993835449	3.0904775390625	1.691443908691406	-0.01536475849151611	3.086265869140625	1.65417626953125	0.01686498260498047	3.042390625	1.610046203613281	0.1469720611572266	3.054905517578125	1.340467864990234	0.2169701385498047	2.88081103515625	1.47076611328125	0.3033919982910157	2.851130126953125	1.552949951171875	0.3458509826660156	2.94949462890625	1.590769165039063	0.3737502136230469	2.944897705078125	1.571371765136719	0.2966305847167969	3.09288037109375	1.656385314941406	-0.05067084503173828	3.083424072265625	1.637546447753906	-0.1816653137207031	3.026989501953125	1.364486572265625	-0.2359900512695312	2.9178486328125	1.392503021240235	-0.02753457450866699	2.956074462890625	1.475430114746094	0.02348999214172363
269	8.933333000000001	3.15227197265625	1.157363067626953	-0.01627742385864258	3.110571044921875	1.332913482666016	-0.01510975742340088	3.0734013671875	1.472293487548828	-0.01570511054992676	3.085349609375	1.69142724609375	-0.008431861877441407	3.080667236328125	1.654541381835938	0.02435605239868164	3.03570751953125	1.60889404296875	0.1539662780761719	3.04909912109375	1.338393737792969	0.2230023498535156	2.874612548828125	1.468545989990234	0.3104243774414063	2.842023681640625	1.551451110839844	0.3497892456054688	2.9388115234375	1.590842102050781	0.381787109375	2.943874755859375	1.569076416015625	0.3120114135742187	3.08817822265625	1.655771850585937	-0.04328071594238281	3.082224609375	1.635715942382812	-0.1746345062255859	3.025416015625	1.362979217529297	-0.2336837615966797	2.91294970703125	1.391523559570313	-0.02640038681030274	2.95048193359375	1.469434844970703	0.03290623474121094
270	8.966667000000001	3.1473134765625	1.157778656005859	-0.01054234790802002	3.108240478515625	1.333611419677734	-0.01045774459838867	3.075808837890625	1.473909881591797	-0.01084247398376465	3.0832255859375	1.692893310546875	-0.004750231266021729	3.0798857421875	1.656138366699219	0.02821679496765137	3.036591796875	1.612534851074219	0.1588108978271484	3.039077392578125	1.342097320556641	0.2273575897216797	2.855603271484375	1.452156555175781	0.3225348205566406	2.83354541015625	1.538940124511719	0.3603981628417969	2.933088623046875	1.57157275390625	0.3908570556640625	2.865666259765625	1.572467895507812	0.3161270751953125	3.086212646484375	1.657202697753906	-0.03942359161376953	3.0754541015625	1.639475708007812	-0.1705698699951172	3.02818505859375	1.365228424072266	-0.228609375	2.91524609375	1.394181823730469	-0.02211970138549805	2.95002880859375	1.470765625	0.04019025802612305
271	9	3.14327490234375	1.156081405639648	-0.009186768531799316	3.10355126953125	1.331699859619141	-0.008747931480407714	3.069731201171875	1.471615600585938	-0.009159251213073731	3.075420166015625	1.6905869140625	-0.003709601163864136	3.072249267578125	1.653920227050781	0.02934491729736328	3.030147705078125	1.611234191894531	0.1605717315673828	3.039705078125	1.341752136230469	0.2317904510498047	2.85604931640625	1.453949462890625	0.3238579711914062	2.829275634765625	1.539582580566406	0.361204345703125	2.9240205078125	1.58066015625	0.3962577209472656	2.845531005859375	1.574632507324219	0.322044677734375	3.078808349609375	1.654829406738281	-0.03825048065185547	3.072561767578125	1.638687438964844	-0.16984375	3.02223486328125	1.365170501708984	-0.2282448883056641	2.907166259765625	1.391388885498047	-0.0226677360534668	2.941748046875	1.46653466796875	0.04141502380371094
272	9.033333000000001	3.138756591796875	1.155582061767578	-0.005488266944885254	3.09807763671875	1.331983734130859	-0.006367903232574463	3.06501416015625	1.472881072998047	-0.007253791332244873	3.073513671875	1.692984313964844	-0.003288615942001343	3.0696435546875	1.656399841308594	0.03018301391601563	3.025291259765625	1.610469604492188	0.1604331359863281	3.0353779296875	1.338880279541016	0.2294889068603516	2.853527099609375	1.454601898193359	0.3239856567382812	2.830525390625	1.541333435058594	0.3626643371582031	2.9254794921875	1.589046630859375	0.3896722412109375	2.831761474609375	1.576347778320312	0.331675048828125	3.07668115234375	1.656745483398438	-0.03774031829833984	3.070899658203125	1.639395385742187	-0.1699287719726562	3.022037841796875	1.363937469482422	-0.2279806060791016	2.9029365234375	1.390348358154297	-0.02323806381225586	2.9369296875	1.467979919433594	0.03910338211059571
273	9.066667000000001	3.131974365234375	1.149893585205078	-0.003226414203643799	3.097869873046875	1.327270263671875	-0.004170373439788818	3.0698857421875	1.468932861328125	-0.005140129089355469	3.069075439453125	1.688711791992187	-0.001552320837974548	3.067152099609375	1.652135681152344	0.03193166923522949	3.02319873046875	1.609887634277344	0.1631982421875	3.032495849609375	1.34037744140625	0.2377455291748047	2.84833154296875	1.453800231933594	0.3291893005371094	2.821553466796875	1.53683056640625	0.3727057495117188	2.91727685546875	1.582156433105469	0.4001106872558594	2.836130615234375	1.573196838378906	0.3280227661132812	3.073373046875	1.652661865234375	-0.03591662216186523	3.065322998046875	1.637736267089844	-0.1679810485839844	3.010024169921875	1.363238250732422	-0.2214812774658203	2.902450927734375	1.396458129882812	-0.01202346420288086	2.937045654296875	1.453161682128906	0.0692603759765625
274	9.1	3.127074951171875	1.149162612915039	0.001640986204147339	3.095582275390625	1.327074340820313	0.0003286606967449188	3.0689365234375	1.46903466796875	-0.001128376364707947	3.063025146484375	1.688824584960937	0.0005293067097663879	3.061704833984375	1.652491943359375	0.03432816314697266	3.017734130859375	1.61022802734375	0.1656316070556641	3.02660302734375	1.339796936035156	0.2371496734619141	2.8475625	1.4607548828125	0.3292904052734375	2.820923828125	1.54386962890625	0.3727966613769531	2.91690283203125	1.58798291015625	0.4013919372558594	2.82284130859375	1.580830261230469	0.3421397094726563	3.068403076171875	1.652578979492187	-0.03349721527099609	3.061447265625	1.6382353515625	-0.1657284545898438	3.011742919921875	1.362867004394531	-0.2206820068359375	2.901115234375	1.395362609863281	-0.01262542629241943	2.93536474609375	1.458927917480469	0.06361214828491212
275	9.133333	3.1194501953125	1.14839045715332	0.001451240301132202	3.0881435546875	1.326613586425781	-0.0002263003289699554	3.06162158203125	1.468819854736328	-0.001933294892311096	3.0643564453125	1.688996459960938	0.001009133815765381	3.06231640625	1.652482177734375	0.03468833160400391	3.01796044921875	1.610437805175781	0.1661778411865234	3.022559326171875	1.339425018310547	0.2375785064697266	2.846866943359375	1.461789520263672	0.335071044921875	2.82166748046875	1.548304077148438	0.3727528381347656	2.919606689453125	1.586247924804687	0.4040673217773437	2.81575146484375	1.582638427734375	0.3524675598144531	3.067606689453125	1.652720458984375	-0.03336596298217773	3.055984375	1.636847717285156	-0.1653004150390625	3.00167431640625	1.3618603515625	-0.2200762786865234	2.89183056640625	1.391984985351562	-0.01083311462402344	2.927302001953125	1.45520068359375	0.06535867309570312
276	9.166667	3.114835205078125	1.145727722167969	0.003323796033859253	3.084802978515625	1.323824645996094	-0.000185307115316391	3.061008544921875	1.466241424560547	-0.002943879127502441	3.058047607421875	1.68602490234375	0.0005241162180900573	3.05763818359375	1.649461242675781	0.03408149719238281	3.0135361328125	1.612545715332031	0.1669121398925781	3.011836181640625	1.343404357910156	0.2434270935058594	2.833429931640625	1.458580657958984	0.3437227478027344	2.81786572265625	1.548104858398438	0.3790747375488281	2.914818359375	1.58812744140625	0.4102056579589844	2.817952392578125	1.582242248535156	0.3542750244140625	3.06155078125	1.64998291015625	-0.0339455451965332	3.04511279296875	1.6381865234375	-0.1655609588623047	3.002340087890625	1.360467895507812	-0.2138086547851563	2.8960048828125	1.384413146972656	-0.002436012029647827	2.927447265625	1.441361114501953	0.07996274566650391
277	9.200000000000001	3.109738525390625	1.146334869384766	0.002979127645492554	3.078824951171875	1.323623565673828	-0.0002314476370811462	3.053970947265625	1.465332305908203	-0.002825628995895386	3.049248291015625	1.684247680664062	0.00270190691947937	3.049024169921875	1.647497009277344	0.03578850555419922	3.006693115234375	1.612404113769531	0.1691191558837891	3.01067578125	1.345305114746094	0.24894189453125	2.827636962890625	1.456522094726562	0.3431925659179688	2.806573486328125	1.54408984375	0.3796095886230469	2.90362548828125	1.583578857421875	0.4097072143554688	2.814982666015625	1.578179382324219	0.3446140747070313	3.053140380859375	1.648694213867187	-0.03197113037109375	3.04160546875	1.636141540527344	-0.1635514373779297	2.99777490234375	1.359870697021484	-0.2130652008056641	2.889673828125	1.389322296142578	-0.004265203952789307	2.921287109375	1.444422058105469	0.07883906555175781
278	9.233333	3.107302490234375	1.150728881835938	0.003862850666046142	3.076546142578125	1.325419525146484	0.001631187796592712	3.053675537109375	1.465370574951172	8.701416850090026e-05	3.040939453125	1.680800415039063	0.005383849143981934	3.042594970703125	1.644651245117188	0.03802919387817383	3.003798828125	1.606409484863281	0.169315673828125	3.007624755859375	1.343454925537109	0.2489368591308594	2.831806396484375	1.455482818603516	0.3475384826660156	2.802061767578125	1.53770751953125	0.3865455017089844	2.89936279296875	1.572114318847656	0.4164127807617187	2.817393798828125	1.572771545410156	0.3449244079589844	3.045569580078125	1.645875732421875	-0.0288074893951416	3.035699462890625	1.626991394042969	-0.1578225708007812	2.979088623046875	1.356955017089844	-0.2053471374511719	2.87758935546875	1.391536743164063	0.002117931842803955	2.91525830078125	1.460815795898438	0.06852010345458984
279	9.266667	3.101128662109375	1.155923263549805	0.01062168979644775	3.067799560546875	1.329029632568359	0.002853845596313477	3.041510498046875	1.467488952636719	-0.003330848217010498	3.036333984375	1.681916931152344	0.006882707595825196	3.036826416015625	1.645186157226562	0.03851920318603515	2.999604248046875	1.6042626953125	0.1686388549804687	2.998416015625	1.344288299560547	0.2530046081542969	2.82281005859375	1.452300201416016	0.3536110534667969	2.79339111328125	1.53752099609375	0.3843157043457031	2.887727294921875	1.57744677734375	0.4147901306152344	2.82177783203125	1.571432678222656	0.3431776123046875	3.039621826171875	1.64782763671875	-0.0279310245513916	3.029476806640625	1.630509887695312	-0.1564470672607422	2.97224365234375	1.362203277587891	-0.2043531799316406	2.870739501953125	1.391508087158203	0.002539470672607422	2.90925048828125	1.472688385009766	0.05196345520019531
280	9.300000000000001	3.094957275390625	1.154825759887695	0.01553245735168457	3.059612060546875	1.3294580078125	0.005323505878448486	3.03360498046875	1.469515380859375	-0.002649133920669555	3.031922607421875	1.686439208984375	0.007719170093536377	3.031978759765625	1.64928271484375	0.03971078109741211	2.994014404296875	1.605083923339844	0.1703027496337891	2.996075927734375	1.341129821777344	0.2524016571044922	2.82162841796875	1.456695678710938	0.3526173706054688	2.782821044921875	1.534880187988281	0.3933570556640625	2.879708251953125	1.573585388183594	0.4216119995117187	2.802880126953125	1.576186828613281	0.3556071166992187	3.034516845703125	1.651917541503906	-0.0275089168548584	3.023550537109375	1.636407958984375	-0.1576849212646484	2.97200732421875	1.363903900146484	-0.2068766937255859	2.868784912109375	1.3975751953125	0.001482382416725159	2.9036611328125	1.452962219238281	0.08193598175048829
281	9.333333	3.0876103515625	1.148885513305664	0.01506003475189209	3.05101904296875	1.324478240966797	0.0087316255569458	3.023493408203125	1.465211456298828	0.003855927467346192	3.029689208984375	1.683495422363281	0.007837319850921631	3.02907861328125	1.647097961425781	0.04109752655029297	2.99014453125	1.604651672363281	0.1728694915771484	2.99515283203125	1.33874853515625	0.2538313293457031	2.81978564453125	1.455203582763672	0.3544628295898438	2.781013427734375	1.535385070800781	0.392562744140625	2.87690625	1.577208129882812	0.4220882873535156	2.803609130859375	1.575933776855469	0.3536278076171875	3.03036083984375	1.647695373535156	-0.02658819007873535	3.017603515625	1.632084899902344	-0.1573428649902344	2.958626953125	1.359336120605469	-0.2059859924316406	2.859702392578125	1.393476440429688	0.005857378005981445	2.897550537109375	1.4489970703125	0.08563237762451172
282	9.366667	3.0830439453125	1.146803161621094	0.01905094909667969	3.04457666015625	1.322780059814453	0.01324833297729492	3.015153564453125	1.463752502441406	0.008712970733642578	3.020700927734375	1.682953552246094	0.01333666801452637	3.0204013671875	1.64630224609375	0.04662815093994141	2.98756298828125	1.607643798828125	0.1818376617431641	2.993218994140625	1.337494445800781	0.2519688262939453	2.81644677734375	1.452732177734375	0.3537998046875	2.790320068359375	1.536832397460937	0.39511572265625	2.887811279296875	1.576968933105469	0.4233951416015625	2.806165771484375	1.573428833007813	0.3543733825683594	3.021285888671875	1.6471103515625	-0.02134443855285644	3.012462158203125	1.63595947265625	-0.1534333343505859	2.945144775390625	1.363377807617188	-0.1989884796142578	2.8512431640625	1.393323638916016	0.01684041404724121	2.894083984375	1.466508911132812	0.07831137847900391
283	9.4	3.077410888671875	1.144239715576172	0.01988907241821289	3.039557861328125	1.320975921630859	0.01420302104949951	3.009638427734375	1.462342102050781	0.009698298454284668	3.012850341796875	1.682295654296875	0.01574440097808838	3.012922119140625	1.645307067871094	0.04891273498535156	2.982837890625	1.607113403320312	0.1854104614257812	2.98904345703125	1.336349426269531	0.2568683471679687	2.81460693359375	1.455709869384766	0.3597943115234375	2.779363037109375	1.537134887695312	0.4004668579101562	2.87595751953125	1.575401672363281	0.4351202392578125	2.79464306640625	1.574872314453125	0.3603800354003907	3.013843017578125	1.646562805175781	-0.01928202629089355	3.002117431640625	1.635931884765625	-0.1516394348144531	2.936560546875	1.361501251220703	-0.1945898590087891	2.84593505859375	1.392054260253906	0.02342502784729004	2.88911328125	1.462099700927734	0.08879739379882813
284	9.433333000000001	3.06993994140625	1.142650894165039	0.02438569831848145	3.03310595703125	1.321013397216797	0.01892134475708008	3.005911376953125	1.464059051513672	0.01478203392028809	3.001746826171875	1.685732421875	0.01775765800476074	3.003985107421875	1.648977172851563	0.05166933059692383	2.976272705078125	1.607870483398437	0.1889938354492187	2.988274169921875	1.334560485839844	0.2583664855957031	2.813092041015625	1.448709411621094	0.3696918029785156	2.78284228515625	1.536995178222656	0.400713623046875	2.88588037109375	1.565594055175781	0.4279903869628906	2.781279541015625	1.570310852050781	0.3723096618652344	3.003029541015625	1.64927197265625	-0.01705432319641113	2.985724609375	1.632643676757813	-0.1492062072753906	2.92376171875	1.354186096191406	-0.1855285949707031	2.839638916015625	1.393706359863281	0.03561209106445312	2.8840546875	1.459692810058594	0.1055105590820312
285	9.466667000000001	3.06406787109375	1.141430358886719	0.0251491813659668	3.024815185546875	1.319724609375	0.02132254981994629	2.995589599609375	1.462723724365234	0.01846127891540527	2.99633642578125	1.684879455566406	0.0235118408203125	2.99805615234375	1.647688171386719	0.05713803482055664	2.969392822265625	1.610296447753906	0.1956616973876953	2.981164794921875	1.334654388427734	0.2579868774414062	2.8063828125	1.446095458984375	0.3736954345703125	2.78795751953125	1.538529602050781	0.4025103759765625	2.891211669921875	1.561910522460938	0.4345047607421875	2.78358837890625	1.571397277832031	0.3813309936523437	2.996520751953125	1.648647644042969	-0.01171849822998047	2.979803466796875	1.630992553710938	-0.1441096801757812	2.91624267578125	1.353484588623047	-0.1889048004150391	2.832254638671875	1.389176727294922	0.03350065612792968	2.878435302734375	1.464119842529297	0.0927663345336914
286	9.5	3.05454541015625	1.141310729980469	0.02992258834838867	3.015068359375	1.319451019287109	0.02642698669433594	2.986156005859375	1.462431365966797	0.02389410781860352	2.98479931640625	1.684431030273438	0.02979633903503418	2.987293212890625	1.647153991699219	0.06323400115966797	2.961952880859375	1.610943664550781	0.2026246185302734	2.978311279296875	1.335338775634766	0.2632940063476563	2.806072509765625	1.442479034423828	0.3863548583984375	2.783182861328125	1.536018127441406	0.40706298828125	2.885381103515625	1.559391540527344	0.4420833435058594	2.78522607421875	1.566856994628906	0.3780040893554688	2.98490380859375	1.648357421875	-0.005553337574005127	2.963410400390625	1.635646789550781	-0.1377407836914062	2.9133955078125	1.354994842529297	-0.1788685302734375	2.83564404296875	1.385960388183594	0.04634076309204101	2.878240478515625	1.46566064453125	0.1018525390625
287	9.533333000000001	3.048479248046875	1.140407257080078	0.03100919151306152	3.007230712890625	1.318730010986328	0.02824395370483399	2.97514111328125	1.461493255615234	0.02608124351501465	2.974583740234375	1.684232849121094	0.02902085113525391	2.9781328125	1.647289733886719	0.06295972442626953	2.956575439453125	1.614625244140625	0.2043175048828125	2.97323583984375	1.338810577392578	0.2679049377441406	2.802208740234375	1.441120147705078	0.3979649658203125	2.785051513671875	1.538012756347656	0.4068560791015625	2.88481298828125	1.568094848632812	0.4447313537597656	2.774297119140625	1.567284912109375	0.3880537719726562	2.973375	1.647574462890625	-0.005924923896789551	2.9499482421875	1.632028198242188	-0.1378988952636719	2.905066162109375	1.349065765380859	-0.1750900726318359	2.828405517578125	1.385241363525391	0.05049922943115234	2.871295654296875	1.463506164550781	0.1083952713012695
288	9.566667000000001	3.0413603515625	1.140207336425781	0.03402065277099609	2.99675244140625	1.318315856933594	0.03113194274902344	2.962714111328125	1.461103454589844	0.02892765426635742	2.964818115234375	1.684507629394531	0.03373184204101563	2.9681953125	1.647124328613281	0.06744208526611328	2.949708984375	1.615869201660156	0.2100312652587891	2.969784423828125	1.339343994140625	0.2735598754882813	2.793050537109375	1.435723052978516	0.4018909912109375	2.782736572265625	1.534139038085938	0.4075025024414062	2.8871455078125	1.556267272949219	0.4387917785644531	2.7741533203125	1.563174499511719	0.3865820617675781	2.96290869140625	1.648044677734375	-0.001617958307266235	2.938896484375	1.631072143554688	-0.1337488098144531	2.891923828125	1.347073822021484	-0.1674212188720703	2.819657958984375	1.383811798095703	0.06033469772338867	2.86340625	1.463385681152344	0.1163956756591797
289	9.6	3.03137451171875	1.139686981201172	0.03902938461303711	2.9872783203125	1.317045501708984	0.03748694992065429	2.953115234375	1.459101989746094	0.03631217193603516	2.95665625	1.681468200683594	0.03891936111450196	2.960287841796875	1.644562927246094	0.07277352142333984	2.944278564453125	1.618657409667969	0.2160173034667969	2.96293701171875	1.344673553466797	0.2847699279785156	2.786538330078125	1.434094848632812	0.4164614562988281	2.770348876953125	1.531399658203125	0.4172484130859375	2.86975634765625	1.574316528320312	0.4402591857910156	2.763437255859375	1.55761962890625	0.3905959167480469	2.954006103515625	1.644856323242188	0.004120079040527344	2.929500244140625	1.631503784179688	-0.1276814041137695	2.876482177734375	1.350210021972656	-0.1632651672363281	2.80478515625	1.383696899414062	0.06396134185791015	2.850496337890625	1.4582646484375	0.1242233047485352
290	9.633333	3.0257333984375	1.140179336547852	0.04441620254516602	2.97896630859375	1.317819122314453	0.04438081359863282	2.94543505859375	1.460793212890625	0.04453665161132812	2.946161865234375	1.684303649902344	0.04805727386474609	2.9502705078125	1.647123413085938	0.08193532562255859	2.93335888671875	1.61656201171875	0.2249198608398437	2.9538798828125	1.339397552490234	0.2858884887695313	2.777362060546875	1.433742950439453	0.4161600341796875	2.763822509765625	1.531898681640625	0.4196500854492187	2.867101318359375	1.562255920410156	0.4477560424804687	2.757254638671875	1.559517883300781	0.3947037658691406	2.943976318359375	1.647616149902344	0.01293251991271973	2.917267333984375	1.632133117675781	-0.1189090347290039	2.865591064453125	1.349305511474609	-0.1561750793457031	2.79561572265625	1.382197906494141	0.07296424865722656	2.842063720703125	1.447462493896484	0.1435288848876953
291	9.666667	3.016231201171875	1.141003341674805	0.05053681945800782	2.968546142578125	1.319332275390625	0.0505577507019043	2.9347666015625	1.462988220214844	0.05080683517456055	2.936146728515625	1.687588012695312	0.05461738967895508	2.9401669921875	1.650172241210937	0.08861634063720703	2.924226806640625	1.616940856933594	0.2318620452880859	2.9515625	1.338874816894531	0.2925828857421875	2.76663232421875	1.433716247558594	0.4125721435546875	2.75790380859375	1.532767822265625	0.4188465576171875	2.859306884765625	1.562563293457031	0.4553089599609375	2.8350966796875	1.541883056640625	0.3902925109863281	2.93384375	1.650769897460937	0.01927552032470703	2.9085625	1.633335815429688	-0.1132862091064453	2.85528466796875	1.349348327636719	-0.1505720825195312	2.7853173828125	1.379068145751953	0.08025270843505859	2.832540283203125	1.442491882324219	0.1527496795654297
292	9.700000000000001	3.005256591796875	1.137432159423828	0.0552435188293457	2.95637890625	1.317191589355469	0.05531219482421875	2.920478759765625	1.461726318359375	0.05553527069091797	2.92591015625	1.688354125976562	0.0565149040222168	2.929616455078125	1.65095849609375	0.09126000213623046	2.916771240234375	1.618536865234375	0.2363958282470703	2.9447353515625	1.338786987304688	0.3013440246582031	2.753478515625	1.438107116699219	0.4118345642089844	2.758773193359375	1.537312561035156	0.4273196716308594	2.857765380859375	1.564868286132812	0.4739156799316406	2.834660888671875	1.540091186523437	0.40238916015625	2.922601318359375	1.650805480957031	0.02134202384948731	2.89718505859375	1.631138000488281	-0.112163932800293	2.8386123046875	1.345048370361328	-0.1462578277587891	2.771443115234375	1.379347930908203	0.08710456085205077	2.820640625	1.436415191650391	0.1648428344726562
293	9.733333	2.993354736328125	1.13658740234375	0.06145743560791016	2.943806396484375	1.315272033691406	0.06296028900146484	2.90860888671875	1.459272003173828	0.06425930786132812	2.90918212890625	1.684926147460938	0.06322643280029297	2.91407958984375	1.64809716796875	0.09808479309082031	2.901376953125	1.61641845703125	0.2426950988769531	2.937154052734375	1.339065887451172	0.3082336120605469	2.746763671875	1.438756072998047	0.4174554138183594	2.729395751953125	1.532425720214844	0.4481402893066406	2.828114013671875	1.557676879882812	0.4953717651367188	2.805914306640625	1.554457702636719	0.4251437072753906	2.906276123046875	1.647178527832031	0.02857999420166015	2.881109375	1.629156372070312	-0.1045598068237305	2.827366943359375	1.342751220703125	-0.1316651458740234	2.7636201171875	1.378997619628906	0.1011852645874023	2.812189453125	1.434456176757813	0.1797894287109375
294	9.766667	2.982098388671875	1.137587860107422	0.06787808990478515	2.931240478515625	1.314871734619141	0.06934858703613281	2.89697021484375	1.458280120849609	0.07054232788085937	2.8959423828125	1.682708984375	0.06771202087402343	2.901379638671875	1.646393310546875	0.1026313095092773	2.888799560546875	1.614542419433594	0.2463968353271484	2.9171455078125	1.340077545166016	0.3204523315429688	2.735264404296875	1.441975769042969	0.4389062805175781	2.70022021484375	1.529068969726562	0.4720256958007812	2.80160888671875	1.559647827148438	0.5075821838378907	2.725534912109375	1.562696960449219	0.4251636352539063	2.89301318359375	1.644867065429688	0.0335800666809082	2.86747998046875	1.62673779296875	-0.09872342681884766	2.81733154296875	1.341025024414062	-0.1230027694702148	2.761144775390625	1.372272888183594	0.1111486587524414	2.809958251953125	1.439313293457031	0.1790604858398437
295	9.800000000000001	2.9682197265625	1.135897903442383	0.07649037170410156	2.917102783203125	1.312790405273438	0.07770880889892579	2.883415283203125	1.4560869140625	0.07867665100097657	2.879623046875	1.680084716796875	0.07411989593505859	2.885408447265625	1.64416845703125	0.1092734298706055	2.874353759765625	1.612344360351563	0.2529181213378906	2.8934541015625	1.338997924804687	0.332067626953125	2.715807861328125	1.451177642822266	0.4467937927246094	2.67732275390625	1.53662548828125	0.4798829956054688	2.776636474609375	1.561596801757812	0.5240513305664063	2.70490380859375	1.572351379394531	0.4377415466308594	2.87725537109375	1.642011657714844	0.04032985305786133	2.85311181640625	1.625093566894531	-0.0921629638671875	2.8134775390625	1.33811328125	-0.1151041030883789	2.74503759765625	1.379781860351562	0.1136846923828125	2.790523681640625	1.438864471435547	0.1904394378662109
296	9.833333	2.95693310546875	1.137824279785156	0.08520639801025391	2.900396484375	1.311851257324219	0.0866072998046875	2.8646240234375	1.453696960449219	0.0871758804321289	2.86732275390625	1.676301635742187	0.08211151885986329	2.872255126953125	1.640538208007813	0.1170978317260742	2.8586904296875	1.607708618164063	0.2593521423339843	2.870675048828125	1.339309753417969	0.3496549682617188	2.69042041015625	1.460226776123047	0.4470165405273437	2.68628173828125	1.55130908203125	0.4849819946289062	2.78088232421875	1.564165344238281	0.5412700805664062	2.731267578125	1.573277954101562	0.4435113830566406	2.863648681640625	1.638472778320312	0.04864342880249024	2.839737548828125	1.6203095703125	-0.08285844421386719	2.794713623046875	1.335780578613281	-0.1033711166381836	2.730967041015625	1.377591033935547	0.1251503219604492	2.77829150390625	1.441974914550781	0.1953198547363281
297	9.866667	2.94238134765625	1.137506561279297	0.09608466339111328	2.885539306640625	1.311241577148437	0.09599285888671875	2.851207763671875	1.453287109375	0.09520903015136718	2.85362158203125	1.675668212890625	0.09024398040771485	2.858544921875	1.639933776855469	0.1251869049072266	2.843430908203125	1.602329711914062	0.2659397583007813	2.86204541015625	1.336188873291016	0.360774169921875	2.68005029296875	1.455426422119141	0.4563551635742187	2.638962890625	1.533432312011719	0.5006421813964844	2.74236181640625	1.560537963867187	0.5294801635742188	2.658787353515625	1.574143310546875	0.4565744934082031	2.850049072265625	1.637887145996094	0.05678970336914062	2.824751953125	1.618850402832031	-0.07418597412109375	2.788794677734375	1.333589172363281	-0.09798269653320313	2.723396728515625	1.372660949707031	0.1302956695556641	2.76844677734375	1.441187683105469	0.1978233642578125
298	9.9	2.93087841796875	1.138717910766601	0.1045530548095703	2.87197705078125	1.311057281494141	0.1057837905883789	2.8373564453125	1.452486328125	0.1055690078735352	2.836724853515625	1.674119689941406	0.1041589126586914	2.842463134765625	1.63803564453125	0.138347427368164	2.83034130859375	1.6060693359375	0.2802240295410156	2.839726318359375	1.337331329345703	0.3655437622070313	2.656190673828125	1.455334320068359	0.4574929809570312	2.630345458984375	1.531814331054687	0.5135861206054687	2.73274658203125	1.557150573730469	0.545843017578125	2.62898388671875	1.572010192871094	0.4955494079589844	2.83333447265625	1.636967041015625	0.07026313781738282	2.809565185546875	1.619105346679687	-0.06065987777709961	2.77804345703125	1.335309875488281	-0.09373571014404297	2.712820556640625	1.374910949707031	0.133576416015625	2.756541748046875	1.452473907470703	0.1908104095458984
299	9.933333000000001	2.914188720703125	1.145786071777344	0.1295773010253906	2.85340234375	1.31708984375	0.1270465393066406	2.81999365234375	1.458495086669922	0.1240289840698242	2.824944091796875	1.679446655273438	0.1143349533081055	2.829104736328125	1.644621032714844	0.1498912811279297	2.81266796875	1.608922607421875	0.2901506958007812	2.823745849609375	1.338320739746094	0.3672135620117187	2.646991455078125	1.458930114746094	0.4675328063964844	2.605117919921875	1.533060791015625	0.5163010253906249	2.710531005859375	1.554896362304687	0.539404541015625	2.606008056640625	1.573675537109375	0.4871509704589844	2.82128515625	1.641202209472656	0.08185247802734374	2.798907470703125	1.617260620117188	-0.0480811882019043	2.755300048828125	1.335678680419922	-0.08162483215332031	2.694463623046875	1.370839691162109	0.1471510467529297	2.741166015625	1.446707427978516	0.2039303588867188
300	9.966667000000001	2.90321923828125	1.149267608642578	0.1397590637207031	2.841232666015625	1.318867584228516	0.1357279205322266	2.8066123046875	1.458981872558594	0.1313315582275391	2.812154541015625	1.678489807128906	0.1215183258056641	2.81654345703125	1.643894409179687	0.1568214111328125	2.7986435546875	1.609941833496094	0.2963638305664062	2.805222900390625	1.340126373291016	0.3700302124023437	2.6309580078125	1.465177124023437	0.4655852355957031	2.589791748046875	1.536262878417969	0.5180811767578125	2.69427978515625	1.551949768066406	0.54642333984375	2.594392822265625	1.579027770996094	0.49142138671875	2.808056396484375	1.640485412597656	0.08930714416503906	2.78295703125	1.618818969726562	-0.0396390266418457	2.752249267578125	1.337533782958984	-0.07421690368652344	2.68463037109375	1.368015380859375	0.1517036285400391	2.727199462890625	1.436973541259766	0.2184158020019531
301	10	2.895080078125	1.156756713867187	0.1518527221679687	2.830411376953125	1.327871673583984	0.1462451171875	2.798141845703125	1.470502380371094	0.1415738677978516	2.807010498046875	1.692615905761719	0.1278756256103516	2.809969970703125	1.6581572265625	0.1643721771240234	2.787186279296875	1.612438659667969	0.3018322448730469	2.79168115234375	1.338977478027344	0.3763920288085937	2.617277099609375	1.469047393798828	0.4726943969726562	2.572349609375	1.533562072753906	0.5325007934570313	2.68201953125	1.541895202636719	0.5462736206054688	2.586987548828125	1.584602844238281	0.505630126953125	2.803272705078125	1.653582702636719	0.09581562042236329	2.77967626953125	1.613858276367187	-0.03093231391906738	2.728175537109375	1.331986938476563	-0.06734697723388672	2.66651708984375	1.363393493652344	0.1634411163330078	2.714198974609375	1.442179077148438	0.2166513366699219
302	10.033333	2.885451904296875	1.153685760498047	0.1627233581542969	2.820569091796875	1.324063934326172	0.1596329956054688	2.78714306640625	1.465917694091797	0.1565023193359375	2.79446630859375	1.687073303222656	0.1399689025878906	2.798446533203125	1.653204772949219	0.1766661682128906	2.777659423828125	1.616289855957031	0.3164944152832031	2.777298583984375	1.3425341796875	0.3859814758300781	2.602184814453125	1.471244110107422	0.4806520690917969	2.55859765625	1.540195190429688	0.5357135009765625	2.667718994140625	1.546913757324219	0.5513298950195312	2.5779375	1.587619689941406	0.4962025756835938	2.790208740234375	1.647776672363281	0.1085964584350586	2.7610751953125	1.616201049804687	-0.01876337814331055	2.7299873046875	1.33294189453125	-0.05895561981201172	2.64919970703125	1.354637664794922	0.1660509796142578	2.682276611328125	1.450047607421875	0.1981742553710938
303	10.066667	2.8783837890625	1.155495681762695	0.1697929229736328	2.813503662109375	1.325867523193359	0.1667824554443359	2.778833984375	1.467414794921875	0.1636099853515625	2.784015869140625	1.688550720214844	0.1461623077392578	2.788515625	1.654869079589844	0.1829683685302734	2.767141357421875	1.61928369140625	0.3230456848144531	2.764548095703125	1.346347351074219	0.3955896606445313	2.58711328125	1.469973907470703	0.492656494140625	2.5432158203125	1.539407165527344	0.5468506469726563	2.648521484375	1.570278442382812	0.559221923828125	2.552125732421875	1.58451904296875	0.50359326171875	2.7799462890625	1.649092834472656	0.1149713897705078	2.751509033203125	1.617045166015625	-0.0124215259552002	2.7224794921875	1.333465545654297	-0.05179278564453125	2.633167236328125	1.353150909423828	0.1701440277099609	2.665072998046875	1.446499755859375	0.2088231811523437
304	10.1	2.8652666015625	1.14581233215332	0.1888523864746094	2.804856689453125	1.318042999267578	0.183243896484375	2.769469970703125	1.45959423828125	0.1785514068603516	2.774969482421875	1.680613159179687	0.1562018890380859	2.77922705078125	1.647703735351562	0.1938276824951172	2.759010498046875	1.621783630371094	0.3364036865234375	2.74753271484375	1.350136138916016	0.4143604736328125	2.56704638671875	1.472273803710938	0.5085049743652343	2.532760986328125	1.551930969238281	0.5553355102539063	2.63946484375	1.57819580078125	0.5678331298828125	2.5481416015625	1.590748168945312	0.5057702636718751	2.771041015625	1.640416748046875	0.1258249740600586	2.74694091796875	1.614793273925781	-0.004102602481842041	2.707962158203125	1.331348205566406	-0.03869464874267578	2.6255517578125	1.347585632324219	0.1865536499023437	2.659020751953125	1.441274993896484	0.2234812316894531
305	10.133333	2.861940185546875	1.146389114379883	0.1948732299804687	2.797268798828125	1.317296203613281	0.1877830352783203	2.761447509765625	1.458869567871094	0.1809080352783203	2.769564453125	1.680416625976562	0.161548095703125	2.773539306640625	1.646894836425781	0.1987599334716797	2.752543701171875	1.62055615234375	0.3413665771484375	2.74304345703125	1.349608276367187	0.4234197998046875	2.56375537109375	1.477175903320312	0.51343896484375	2.525730224609375	1.55398095703125	0.562402099609375	2.632678955078125	1.58051220703125	0.5736078491210937	2.5358056640625	1.594919128417969	0.517400390625	2.76505517578125	1.640633972167969	0.1305894775390625	2.741399658203125	1.613627563476562	0.0006560087203979492	2.691788330078125	1.330961242675781	-0.02998485374450684	2.59079541015625	1.352523864746094	0.1874933166503906	2.624335693359375	1.446563323974609	0.2239095458984375
306	10.166667	2.847597900390625	1.146767227172852	0.214623046875	2.787069091796875	1.317715606689453	0.2000159301757813	2.750788330078125	1.458081939697266	0.1883436431884766	2.75903857421875	1.67840625	0.1681611785888672	2.762447998046875	1.645234130859375	0.2053963165283203	2.7454404296875	1.619494812011719	0.3478751220703125	2.738088623046875	1.350814270019531	0.4325707702636719	2.554695556640625	1.4690830078125	0.5238048706054688	2.519927978515625	1.546370727539062	0.5734100341796875	2.6258134765625	1.572850891113281	0.5885546875	2.535753173828125	1.587123168945312	0.5258807373046875	2.75504150390625	1.638678894042969	0.1374847259521484	2.733374267578125	1.608960998535156	0.008513837814331056	2.687412841796875	1.326723052978516	-0.01754829406738281	2.61443310546875	1.351729675292969	0.2092074127197266	2.65159130859375	1.445564849853516	0.2407261199951172
307	10.2	2.8434208984375	1.148658813476563	0.2360698394775391	2.783606689453125	1.320920166015625	0.2178936157226563	2.747444091796875	1.462207916259766	0.2039978790283203	2.757423828125	1.683966491699219	0.1826684722900391	2.760093994140625	1.650727966308594	0.2203897094726562	2.73725048828125	1.620507080078125	0.3622561340332031	2.73408642578125	1.346014587402344	0.4344779357910156	2.55135986328125	1.464028717041016	0.5316469116210938	2.51424658203125	1.546971069335938	0.5707149047851563	2.622234375	1.561502136230469	0.5918451538085937	2.540429443359375	1.590815795898437	0.5399429931640625	2.753611328125	1.643817321777344	0.1519167175292969	2.73098388671875	1.608681518554687	0.02345936012268066	2.68064306640625	1.325888854980469	-0.01035931301116943	2.6113291015625	1.355239440917969	0.2188531951904297	2.655455810546875	1.440054168701172	0.265769775390625
308	10.233333	2.8349970703125	1.152202285766601	0.2485108795166016	2.774789794921875	1.323280822753906	0.22795263671875	2.7393564453125	1.463935211181641	0.2120321960449219	2.75162255859375	1.684975158691406	0.1939386444091797	2.753478515625	1.651339721679687	0.231085693359375	2.727942626953125	1.624824157714844	0.3726301879882812	2.734757080078125	1.349721282958984	0.4374707946777344	2.550141357421875	1.462796051025391	0.5346231079101562	2.51389208984375	1.541027282714844	0.5822815551757813	2.6182509765625	1.574999755859375	0.5955579223632812	2.5196376953125	1.583704284667969	0.5516779174804688	2.747860107421875	1.645441589355469	0.1627187652587891	2.7271123046875	1.611192443847656	0.03426860427856445	2.67411328125	1.329963287353516	0.001304052829742432	2.606915283203125	1.355890563964844	0.23055126953125	2.65052099609375	1.442414642333984	0.2737247314453125
309	10.266667	2.82389208984375	1.16016374206543	0.2664165649414063	2.760944580078125	1.330626129150391	0.2402658081054687	2.72438623046875	1.471466125488281	0.2210728302001953	2.744234619140625	1.693498596191406	0.2062711029052735	2.743668701171875	1.659178955078125	0.2432283020019531	2.717106201171875	1.623976379394531	0.3835653076171875	2.73707763671875	1.349002532958984	0.4532388305664062	2.540662353515625	1.453374908447266	0.5397896728515625	2.520288330078125	1.539805847167969	0.5837574462890625	2.627772705078125	1.555937438964844	0.6072191772460938	2.5485244140625	1.580250305175781	0.5534947509765625	2.740396240234375	1.654253784179688	0.1742306823730469	2.721015869140625	1.616175048828125	0.0458238410949707	2.674031005859375	1.332179382324219	0.01278731632232666	2.600851806640625	1.370262756347656	0.2399645080566406	2.646281005859375	1.442619812011719	0.3038672790527344
310	10.3	2.816340087890625	1.156747085571289	0.277523681640625	2.755626708984375	1.3283037109375	0.2527822875976563	2.719056640625	1.469353790283203	0.2347525024414062	2.736042236328125	1.691720031738281	0.2200840759277344	2.735145751953125	1.657421569824219	0.257081298828125	2.70767578125	1.623283508300781	0.397566650390625	2.7211494140625	1.348734344482422	0.4708341979980469	2.530349365234375	1.462244323730469	0.5586911010742187	2.50205419921875	1.546970275878906	0.6016693725585938	2.607568359375	1.561751647949219	0.6336307373046876	2.557903564453125	1.586566223144531	0.5731300048828125	2.733482421875	1.652374633789063	0.1880078735351562	2.720627685546875	1.614549133300781	0.05865503692626953	2.666281005859375	1.332061553955078	0.02308633995056152	2.590300048828125	1.362868804931641	0.2505470581054687	2.6360908203125	1.436011566162109	0.3133575134277344
311	10.333333	2.8090498046875	1.158480163574219	0.2936090698242187	2.747940673828125	1.331240783691406	0.266458251953125	2.7118310546875	1.473499847412109	0.2466673431396484	2.72707177734375	1.697820983886719	0.2302793273925781	2.726202392578125	1.663502563476563	0.267853759765625	2.695953369140625	1.626060913085937	0.4082696838378906	2.70791455078125	1.350410827636719	0.4870802612304688	2.5184423828125	1.467261779785156	0.5789911499023438	2.48542529296875	1.552004150390625	0.6205371704101562	2.588813720703125	1.55978515625	0.6634219970703125	2.520470947265625	1.588962646484375	0.5787631225585937	2.7250810546875	1.657868225097656	0.1982118072509766	2.712112548828125	1.620120666503906	0.06761896514892578	2.675051513671875	1.332330322265625	0.03176899909973144	2.590850830078125	1.362839569091797	0.2586141052246094	2.631310302734375	1.434153900146484	0.3283824768066406
312	10.366667	2.796814208984375	1.15520002746582	0.3134073181152344	2.7387919921875	1.326210876464844	0.2833653869628906	2.704006103515625	1.466697906494141	0.2616219482421875	2.717139892578125	1.688666931152344	0.2479269866943359	2.71557666015625	1.654391418457031	0.2847020568847656	2.684471923828125	1.62178564453125	0.4242969055175781	2.6944326171875	1.348534515380859	0.4994163818359375	2.510960205078125	1.463829803466797	0.5978416137695313	2.468314697265625	1.539850524902344	0.6443763427734375	2.574191650390625	1.567508239746094	0.6622387084960938	2.48455615234375	1.581178100585938	0.5968412475585938	2.71651123046875	1.649472045898438	0.2158286590576172	2.709622314453125	1.61689306640625	0.08505455780029297	2.661453369140625	1.334380004882812	0.04837143325805664	2.578482177734375	1.365231750488281	0.2725362243652344	2.62075439453125	1.428648651123047	0.3467666015625
313	10.4	2.78700341796875	1.159367309570313	0.3291773071289062	2.73090283203125	1.328222412109375	0.2972091064453125	2.697602783203125	1.466824676513672	0.2733793029785156	2.708803466796875	1.686209594726563	0.2614524230957031	2.707097900390625	1.652109924316406	0.297523681640625	2.67017578125	1.620383850097656	0.4339533996582031	2.68565869140625	1.352033599853516	0.5124346313476562	2.497271728515625	1.447853790283203	0.615218505859375	2.459481689453125	1.532261291503906	0.6463313598632813	2.5616904296875	1.558355590820312	0.6756748046875	2.4851787109375	1.564619873046875	0.5971131591796875	2.708927978515625	1.647711791992188	0.2294981231689453	2.702856201171875	1.6142646484375	0.1006463928222656	2.65936962890625	1.335095489501953	0.06090544509887695	2.5723544921875	1.370192535400391	0.2796280822753906	2.61259423828125	1.435106750488281	0.351770751953125
314	10.433333	2.778561279296875	1.158534896850586	0.3450594177246094	2.723291015625	1.327624633789062	0.3135019226074219	2.6894970703125	1.466067565917969	0.289969482421875	2.701996826171875	1.685328857421875	0.2795997009277344	2.69932568359375	1.651049621582031	0.3154000244140625	2.656930419921875	1.616806213378906	0.4495181884765625	2.6712861328125	1.34811083984375	0.526416748046875	2.48997119140625	1.451335266113281	0.6343007202148437	2.441519287109375	1.531694519042969	0.6608355102539063	2.546887451171875	1.551883178710938	0.6823787231445313	2.450710693359375	1.564982116699219	0.6182020874023437	2.702651611328125	1.647040222167969	0.2474482421875	2.697802734375	1.613894836425781	0.1185495223999023	2.647785400390625	1.335883880615234	0.07961090850830078	2.555229248046875	1.371434020996094	0.2958156433105469	2.593872802734375	1.427964599609375	0.3754104919433593
315	10.466667	2.761777099609375	1.151022689819336	0.3771627502441406	2.70791455078125	1.321439727783203	0.3424823913574219	2.679318603515625	1.462138000488281	0.3185964965820313	2.6960634765625	1.682639770507813	0.3050314636230469	2.691614013671875	1.648748229980469	0.3415480041503906	2.64478271484375	1.616675842285156	0.4759331359863281	2.641264892578125	1.344945587158203	0.5512713012695313	2.463337890625	1.466350524902344	0.6493721313476563	2.41682861328125	1.541836120605469	0.69173828125	2.521487060546875	1.560498962402344	0.721018310546875	2.43629833984375	1.583674011230469	0.6505299682617187	2.697099609375	1.643520629882812	0.273292236328125	2.693371337890625	1.610681884765625	0.1432210845947266	2.644885009765625	1.333495330810547	0.08508525848388672	2.537349853515625	1.356444793701172	0.2980589294433594	2.57230517578125	1.415239318847656	0.3787799072265625
316	10.5	2.75070703125	1.143759429931641	0.3991135864257813	2.69604296875	1.313762786865234	0.3641552429199219	2.66808740234375	1.454532196044922	0.3403920288085938	2.684386474609375	1.674832092285156	0.3250079040527344	2.679744384765625	1.641271362304688	0.3617695922851563	2.631172119140625	1.614192138671875	0.4965525207519531	2.621781005859375	1.342530181884766	0.5710801391601562	2.439400390625	1.464683990478516	0.6592752075195313	2.396229736328125	1.538884033203125	0.7069896240234375	2.500579833984375	1.561626220703125	0.7341959228515625	2.409834228515625	1.581801513671875	0.6691145629882812	2.685759521484375	1.635456909179688	0.2936419677734375	2.686042236328125	1.604918884277344	0.1630303039550781	2.640099609375	1.326100921630859	0.1117769088745117	2.5266162109375	1.345195770263672	0.3218847961425781	2.559851318359375	1.435843231201172	0.3650281677246094
317	10.533333	2.739592041015625	1.137490493774414	0.418519287109375	2.68409033203125	1.306370147705078	0.3846360168457031	2.65383935546875	1.445934387207031	0.361457763671875	2.67255615234375	1.665097229003906	0.3507427062988281	2.6665966796875	1.631096496582031	0.3865247497558594	2.614283203125	1.604750305175781	0.5191724243164062	2.59785693359375	1.337698577880859	0.602758056640625	2.41525439453125	1.461995819091797	0.6837294921875	2.376451171875	1.5364560546875	0.7336334838867188	2.4815458984375	1.560228454589844	0.753715576171875	2.3821669921875	1.578070739746094	0.699375244140625	2.674425048828125	1.626511779785156	0.3188677368164062	2.6799306640625	1.599266296386719	0.1883976745605469	2.631346923828125	1.322692718505859	0.1362365112304688	2.5132333984375	1.340963531494141	0.3423324890136719	2.545476806640625	1.425633972167969	0.3957339477539062
318	10.566667	2.72347900390625	1.128721252441406	0.452189697265625	2.667704345703125	1.296863220214844	0.4173803405761718	2.638735107421875	1.436406188964844	0.3945714416503906	2.662278564453125	1.654362243652344	0.3801025085449219	2.654423095703125	1.621322998046875	0.4162542724609375	2.5951630859375	1.59178955078125	0.5448739624023438	2.571927978515625	1.327745208740234	0.6339959106445312	2.403248779296875	1.457824066162109	0.7325623779296875	2.35095947265625	1.5382919921875	0.7494774169921875	2.44923828125	1.559082580566406	0.7926707153320313	2.36299658203125	1.571620971679688	0.712805419921875	2.66442626953125	1.615180419921875	0.3491723937988281	2.67497216796875	1.586384155273437	0.2196710052490234	2.61643994140625	1.311700500488281	0.1715893859863281	2.497567626953125	1.336840454101563	0.3758673706054688	2.53252001953125	1.422696960449219	0.4250123596191406
319	10.6	2.70745849609375	1.117832695007324	0.4776840515136719	2.654107177734375	1.284824340820312	0.4457318725585938	2.626601806640625	1.423124084472656	0.4254579467773438	2.638826416015625	1.639120239257812	0.4106343078613282	2.63195361328125	1.606283630371094	0.4462898864746094	2.575007080078125	1.580934814453125	0.5747490234375	2.54441748046875	1.323576568603516	0.6697012329101563	2.37062255859375	1.461499694824219	0.7363367919921875	2.329951171875	1.53625048828125	0.7811543579101563	2.4246572265625	1.581406127929688	0.8064510498046875	2.32844287109375	1.5741064453125	0.7496446533203125	2.643700927734375	1.60049560546875	0.3803607177734375	2.6640849609375	1.577591613769531	0.2526340484619141	2.612751708984375	1.306323364257812	0.199031005859375	2.4820166015625	1.332030609130859	0.3921177062988281	2.51227099609375	1.413952911376953	0.4477746887207031
320	10.633333	2.690806640625	1.098911392211914	0.5109381713867187	2.638352294921875	1.267524169921875	0.4775893859863281	2.61186181640625	1.407211791992188	0.4569650573730469	2.632505615234375	1.624176879882812	0.4389736633300781	2.62296337890625	1.591967529296875	0.4751549072265625	2.558297119140625	1.567213806152344	0.6014072265625	2.520953857421875	1.313440002441406	0.7095078124999999	2.346998046875	1.454174591064453	0.7766947631835938	2.307029541015625	1.533406433105469	0.8158446655273438	2.408574462890625	1.570558288574219	0.8282874145507813	2.3113310546875	1.568943908691406	0.7727437744140625	2.63725927734375	1.584541198730469	0.4093102111816406	2.658710205078125	1.559830993652344	0.2809471130371094	2.6024013671875	1.285056823730469	0.2388837280273438	2.466194580078125	1.321127807617188	0.4289316101074219	2.498424072265625	1.410337554931641	0.4726315002441406
321	10.666667	2.682099609375	1.079645736694336	0.5420098266601563	2.62354833984375	1.25061181640625	0.5104134216308593	2.593788818359375	1.393082794189453	0.4923387145996094	2.62755078125	1.612807250976563	0.4717920837402344	2.615018310546875	1.581030395507812	0.5088536071777344	2.54197119140625	1.554866760253906	0.6337064208984375	2.498812255859375	1.296802795410156	0.7445657348632813	2.325003173828125	1.445261108398437	0.812636474609375	2.29334912109375	1.536062255859375	0.8362554321289063	2.3930703125	1.582039001464844	0.8532240600585937	2.287972412109375	1.565986083984375	0.8042172241210938	2.630974609375	1.57171875	0.4421636962890625	2.65176611328125	1.536944763183594	0.3131425476074219	2.597655517578125	1.256251892089844	0.2671283569335938	2.452296630859375	1.293032867431641	0.4564701843261719	2.484287353515625	1.387305725097656	0.4946285095214843
322	10.7	2.681423828125	1.073713676452637	0.5540525512695312	2.617662109375	1.242398910522461	0.5225620117187501	2.58537158203125	1.384001678466797	0.5045566101074219	2.619612548828125	1.6038125	0.4927985534667969	2.60640625	1.570776672363281	0.5283477783203125	2.530404052734375	1.549903564453125	0.6520577392578125	2.48684716796875	1.292066009521484	0.7617225952148438	2.3252607421875	1.454727020263672	0.8255250244140625	2.28950048828125	1.538942932128906	0.8628292236328124	2.382249267578125	1.594978393554688	0.886300537109375	2.290991455078125	1.573931213378906	0.8247418212890625	2.623534912109375	1.56392822265625	0.4618041381835937	2.659092529296875	1.528396362304687	0.336572998046875	2.589668701171875	1.252415084838867	0.2866778869628906	2.44292822265625	1.289632171630859	0.4742008361816406	2.47756494140625	1.38206982421875	0.5138712768554687
323	10.733333	2.67042236328125	1.050866413116455	0.5924293212890624	2.60380126953125	1.218307601928711	0.5647239379882812	2.5689345703125	1.358925170898438	0.5486904907226563	2.604597412109375	1.577081970214844	0.5296033325195313	2.59177294921875	1.545407409667969	0.5662291870117188	2.52103173828125	1.533673095703125	0.6935130004882812	2.465092041015625	1.279311431884766	0.8027297973632812	2.291551513671875	1.429717468261719	0.8614324951171874	2.281053466796875	1.524762145996094	0.8846818237304688	2.350263427734375	1.546669372558594	0.9678955078125	2.217298583984375	1.536033752441406	0.8963673095703125	2.607668212890625	1.5363876953125	0.4999267272949219	2.642122802734375	1.498446350097656	0.3756824340820312	2.571927490234375	1.223409088134766	0.3284498596191406	2.42257763671875	1.274271057128906	0.5093460083007812	2.459603271484375	1.364420379638672	0.5509317016601563
324	10.766667	2.657927490234375	1.035142890930176	0.6284230346679688	2.596432373046875	1.206678695678711	0.5990914306640625	2.560785400390625	1.348701446533203	0.5808846435546875	2.5949423828125	1.569021728515625	0.5536616210937499	2.582494140625	1.538159301757812	0.591923095703125	2.512293701171875	1.5262109375	0.721543212890625	2.443400390625	1.276237945556641	0.8419657592773437	2.26790234375	1.427141418457031	0.9052546386718749	2.26070703125	1.52612890625	0.9138562622070312	2.358540771484375	1.548942993164062	0.9628947143554687	2.26394140625	1.555283325195313	0.8882392578125	2.59816650390625	1.526835876464844	0.5250394287109375	2.62576220703125	1.484313903808594	0.3987801818847656	2.568549560546875	1.201239318847656	0.360677734375	2.41589697265625	1.248108932495117	0.5438284912109375	2.450139892578125	1.344729736328125	0.5754086303710938
325	10.8	2.654699462890625	1.022466499328613	0.6495321044921875	2.5930986328125	1.195879943847656	0.621546142578125	2.556411865234375	1.338991516113281	0.6036898193359375	2.592235595703125	1.560641723632813	0.5736740722656249	2.58063525390625	1.529888732910156	0.6128546752929688	2.511234375	1.520348754882813	0.744533935546875	2.42431640625	1.27485205078125	0.86827294921875	2.2538720703125	1.438123840332031	0.9216990356445313	2.232337158203125	1.530054443359375	0.9560402221679688	2.33195361328125	1.550869995117187	1.004558898925781	2.249851318359375	1.566341735839844	0.9285338745117188	2.594096435546875	1.517887023925781	0.544994140625	2.614448486328125	1.473166595458984	0.4168768005371093	2.55150439453125	1.187629104614258	0.3883035888671875	2.4073544921875	1.237151550292969	0.5801987915039063	2.443235595703125	1.334445465087891	0.6110050048828125
326	10.833333	2.651267822265625	1.010519058227539	0.6606228637695313	2.591818359375	1.183900314331055	0.6329925537109375	2.555932861328125	1.326542510986328	0.6149686279296875	2.58092724609375	1.548870056152344	0.5862060546875	2.57030419921875	1.517576904296875	0.6249530639648437	2.503013671875	1.508176513671875	0.7570267944335938	2.438377685546875	1.259216094970703	0.88460595703125	2.264818359375	1.414111541748047	0.9474981689453125	2.2319912109375	1.502831756591797	0.9800635375976563	2.330158203125	1.546970642089844	1.01198388671875	2.231069091796875	1.537081604003906	0.949996826171875	2.58538134765625	1.506536254882813	0.5575763549804688	2.612189453125	1.470107086181641	0.4286420288085938	2.540881591796875	1.187842163085937	0.3999035034179688	2.40562646484375	1.229166946411133	0.5987720336914063	2.442576904296875	1.323670593261719	0.6349370727539062
327	10.866667	2.647304931640625	1.00420773601532	0.6727398681640625	2.59029345703125	1.177656204223633	0.6438544921875	2.5547880859375	1.319799102783203	0.6245413208007813	2.5789423828125	1.541882385253906	0.5981549682617188	2.568438232421875	1.510242584228516	0.6364656982421875	2.499883544921875	1.498281158447266	0.7672145385742187	2.439468017578125	1.251137786865234	0.8985559692382813	2.2642861328125	1.40691650390625	0.951419921875	2.242891845703125	1.498659851074219	0.984277099609375	2.341759033203125	1.535032165527344	1.022180297851562	2.23383154296875	1.532087463378906	0.9682681884765625	2.583549560546875	1.499977600097656	0.5691742553710938	2.607431640625	1.468753692626953	0.4387078247070312	2.53397216796875	1.18708935546875	0.4191966857910156	2.403548828125	1.221981414794922	0.6216660766601563	2.439835693359375	1.320546356201172	0.6442120971679688
328	10.9	2.645525146484375	1.002320609331131	0.6796729125976563	2.58561669921875	1.175574584960938	0.6504300537109375	2.550543701171875	1.318582061767578	0.631892822265625	2.574396728515625	1.541840515136719	0.6069951782226563	2.564247802734375	1.509742370605469	0.6453081665039062	2.499326171875	1.492690673828125	0.7780485229492188	2.445761474609375	1.240718124389648	0.9058054809570313	2.271918212890625	1.397376403808594	0.9648021850585937	2.2533955078125	1.491645721435547	0.993252685546875	2.34800732421875	1.531463562011719	1.039128784179687	2.237565185546875	1.52344775390625	0.9847901611328125	2.578762939453125	1.500001373291016	0.5775007324218751	2.602216796875	1.469056213378906	0.4462842102050781	2.534172119140625	1.18480029296875	0.42609228515625	2.407497314453125	1.217322402954102	0.6325473022460938	2.442655517578125	1.316734130859375	0.655349853515625
329	10.933333	2.644759033203125	0.9979985692501068	0.6807608642578125	2.585750732421875	1.172274383544922	0.6544479370117188	2.549315673828125	1.315325653076172	0.6374718627929687	2.573943603515625	1.539084533691406	0.6154517211914062	2.564241943359375	1.506432525634766	0.6534954833984375	2.50159521484375	1.489669738769531	0.7875654907226562	2.45369140625	1.23266047668457	0.9081359252929687	2.279945556640625	1.382629058837891	0.9836990356445312	2.2734599609375	1.480932708740234	1.002630615234375	2.36567431640625	1.50456787109375	1.062719116210938	2.25367626953125	1.513094299316406	0.9971877441406251	2.577617919921875	1.497614685058594	0.585239501953125	2.59821240234375	1.467901489257812	0.4530850830078125	2.520098876953125	1.1863427734375	0.4271114807128906	2.40451953125	1.216487670898438	0.6406725463867188	2.44381396484375	1.299443481445313	0.6976097412109376
330	10.966667	2.64335986328125	0.9963754115104675	0.6792984008789062	2.586010986328125	1.170232696533203	0.654203857421875	2.549499267578125	1.312443542480469	0.63789990234375	2.571498779296875	1.535379638671875	0.6183911743164062	2.561586669921875	1.502461608886719	0.6557470703125	2.498630615234375	1.483434173583984	0.7884012451171875	2.4540380859375	1.230530227661133	0.9147890625	2.279326416015625	1.375718048095703	0.9929292602539063	2.27380810546875	1.472157257080078	1.017752075195312	2.37566845703125	1.484471893310547	1.0624541015625	2.272296630859375	1.505392913818359	0.9996533813476562	2.576231689453125	1.494470611572266	0.588070556640625	2.6007177734375	1.466058624267578	0.4571244506835938	2.5124716796875	1.189902328491211	0.4254668273925781	2.40046142578125	1.222331634521484	0.6389661865234375	2.4415234375	1.290648193359375	0.7109297485351562
331	11	2.646019287109375	0.995429630279541	0.680423583984375	2.58619775390625	1.169377075195313	0.6551277465820312	2.548971923828125	1.312200134277344	0.6393065795898437	2.5736201171875	1.5362802734375	0.6239428100585938	2.56354248046875	1.502588500976562	0.66089697265625	2.50404150390625	1.482951904296875	0.7958388061523437	2.45318359375	1.226846878051758	0.9164251708984374	2.274364501953125	1.3682275390625	0.9958265991210937	2.27435986328125	1.463141845703125	1.027996337890625	2.3744404296875	1.485595092773437	1.074112670898437	2.28043017578125	1.497154541015625	1.0067353515625	2.5776552734375	1.495729614257812	0.5926376953125	2.600094482421875	1.473720611572266	0.459424560546875	2.518247314453125	1.194631011962891	0.4235525817871094	2.405515869140625	1.222490356445312	0.63865576171875	2.44443310546875	1.286884735107422	0.7160033569335937
332	11.033333	2.644684326171875	0.9917669620513916	0.68040771484375	2.5853662109375	1.166158050537109	0.6549623413085938	2.547932861328125	1.309127319335937	0.6388897705078125	2.571518798828125	1.533915893554687	0.6279075317382813	2.561899658203125	1.499376647949219	0.6643016357421875	2.50654638671875	1.482963470458984	0.8016607055664062	2.456743408203125	1.222220153808594	0.913442138671875	2.274081787109375	1.358120300292969	0.9947308349609375	2.278820556640625	1.449831420898438	1.035227783203125	2.38135009765625	1.469773773193359	1.077351928710937	2.294210693359375	1.483644317626953	1.007095825195313	2.575455810546875	1.493976043701172	0.5956928100585938	2.59923046875	1.475303436279297	0.4619943542480469	2.519475341796875	1.19640690612793	0.4174178466796875	2.40477783203125	1.225194076538086	0.6317698974609375	2.4421650390625	1.283470886230469	0.7147418212890625
333	11.066667	2.646481201171875	0.9908623819351197	0.6790430908203124	2.586637939453125	1.166149520874023	0.6541084594726563	2.549002685546875	1.309911499023438	0.6386265869140625	2.576760986328125	1.535504760742187	0.6307202758789062	2.565918701171875	1.500530242919922	0.6667158813476562	2.505236083984375	1.478608856201172	0.801855712890625	2.462100341796875	1.212373764038086	0.907026123046875	2.27996240234375	1.347278411865234	0.9945494384765625	2.28892236328125	1.438470336914063	1.0367294921875	2.3951181640625	1.44229052734375	1.075725830078125	2.292847412109375	1.474747528076172	1.0221455078125	2.5805400390625	1.495689819335937	0.597921142578125	2.60312744140625	1.4779296875	0.4631849670410156	2.51709521484375	1.199631011962891	0.416797607421875	2.399995849609375	1.230311538696289	0.6310038452148438	2.439129150390625	1.292029235839844	0.711353759765625
334	11.1	2.64633154296875	0.9895914907455444	0.6798477783203125	2.58487109375	1.163895248413086	0.6535082397460937	2.54761181640625	1.307538177490234	0.6375787353515625	2.572228759765625	1.533291381835937	0.631026123046875	2.562109375	1.497971343994141	0.6668150024414062	2.505491455078125	1.475885986328125	0.8035037231445312	2.46411376953125	1.208207870483399	0.90478369140625	2.2779208984375	1.338353576660156	0.9902266845703125	2.286243408203125	1.427421081542969	1.036606567382812	2.391124267578125	1.429015319824219	1.078828125	2.293124267578125	1.464109649658203	1.021568298339844	2.57632763671875	1.493794158935547	0.597970458984375	2.601712158203125	1.478728088378906	0.463556884765625	2.520485595703125	1.199175720214844	0.4180819091796875	2.401067138671875	1.230829437255859	0.6305535278320312	2.4382763671875	1.293885498046875	0.710619140625
335	11.133333	2.647667236328125	0.9890593957901	0.6764081420898438	2.584227294921875	1.16399089050293	0.6496005249023438	2.546831298828125	1.308732299804688	0.634082763671875	2.577864501953125	1.535378356933594	0.6309882812499999	2.56656884765625	1.499568481445313	0.666455078125	2.5055400390625	1.467894195556641	0.8004882202148438	2.480443359375	1.191135437011719	0.8875221557617188	2.302761474609375	1.3208828125	0.9939714355468749	2.26991845703125	1.414301422119141	1.016125671386719	2.371714599609375	1.4211171875	1.066687866210938	2.245693359375	1.441997650146484	1.008841247558594	2.581025146484375	1.496007537841797	0.59711962890625	2.601594970703125	1.477500610351562	0.4613265686035156	2.52794677734375	1.192926086425781	0.4209237976074219	2.401211181640625	1.227812194824219	0.6306370239257812	2.43328857421875	1.289496307373047	0.7149172973632812
336	11.166667	2.6478232421875	0.9876139373779297	0.67308984375	2.585087890625	1.162427642822266	0.6476982421875001	2.54677490234375	1.306536376953125	0.6327396850585938	2.57418896484375	1.532993408203125	0.6305784301757813	2.563553955078125	1.496963256835937	0.6658086547851563	2.50537158203125	1.466790313720703	0.8009606323242188	2.4786513671875	1.188477249145508	0.8793097534179688	2.308070068359375	1.317970153808594	0.9956087646484375	2.27485888671875	1.4129208984375	1.006492248535156	2.374772705078125	1.416421356201172	1.060302612304687	2.245712158203125	1.437692413330078	0.9995947265625	2.577884033203125	1.493936614990234	0.5966309204101562	2.601286865234375	1.477261688232422	0.4614689025878906	2.528152099609375	1.193286483764648	0.4222213439941406	2.4003994140625	1.231654556274414	0.6298560180664062	2.432437255859375	1.295883697509766	0.7118092041015625
337	11.2	2.64787255859375	0.985455846786499	0.671912841796875	2.587205322265625	1.160462112426758	0.6467539672851562	2.549978271484375	1.304413787841797	0.6318070678710938	2.577599365234375	1.530198913574219	0.6306117553710937	2.5661953125	1.494227294921875	0.66544482421875	2.501677001953125	1.463116729736328	0.7969856567382813	2.47829833984375	1.185324020385742	0.8751924438476563	2.308662841796875	1.311956420898438	0.99453369140625	2.29120654296875	1.410725311279297	1.005437622070313	2.3865107421875	1.414266510009766	1.06644482421875	2.25827099609375	1.437506866455078	1.003933044433594	2.581976318359375	1.491303161621094	0.5967860107421875	2.60701318359375	1.476023284912109	0.4621542663574219	2.528301513671875	1.194775909423828	0.4204644470214844	2.40065966796875	1.233552276611328	0.6272561645507813	2.43263232421875	1.294596221923828	0.71123291015625
338	11.233333	2.64773193359375	0.985179090499878	0.6718654174804688	2.587444091796875	1.160473876953125	0.6465126342773437	2.550246826171875	1.30455126953125	0.6313152465820312	2.578001220703125	1.530534606933594	0.630421142578125	2.56643212890625	1.494504974365234	0.6652105712890625	2.503674072265625	1.461861480712891	0.7973885498046875	2.4759755859375	1.183228820800781	0.8721168212890625	2.306264892578125	1.312215911865234	0.989269775390625	2.285003173828125	1.410278503417969	1.000651245117187	2.372581298828125	1.415446105957031	1.072376831054688	2.239576416015625	1.430798156738281	1.004102111816406	2.582498291015625	1.491629547119141	0.5965482788085937	2.61003515625	1.476756774902344	0.4622281494140625	2.5301376953125	1.195538162231445	0.4206576232910156	2.40083984375	1.230830642700195	0.6273170166015625	2.433329345703125	1.294907012939453	0.7089338989257813
339	11.266667	2.64597509765625	0.9849435443878174	0.6714192504882812	2.587994873046875	1.160585464477539	0.6454774780273438	2.5535498046875	1.305076965332031	0.6302658081054687	2.57962353515625	1.530844543457031	0.6271556396484375	2.568311279296875	1.495140197753906	0.6622323608398437	2.505664306640625	1.463565704345703	0.7944293212890625	2.471836669921875	1.186104446411133	0.8690521240234375	2.304866943359375	1.315351898193359	0.9889526977539063	2.285181640625	1.413561462402344	1.000355346679688	2.375654052734375	1.421490661621094	1.067799682617188	2.239267578125	1.433931579589844	1.006369567871094	2.5844169921875	1.491707397460937	0.59373046875	2.6119306640625	1.477015930175781	0.4596303100585937	2.533665283203125	1.195273971557617	0.4223414306640625	2.403219482421875	1.230117401123047	0.6278456420898437	2.434404541015625	1.294866729736328	0.7091895751953124
340	11.3	2.643537353515625	0.984960129737854	0.6697120361328125	2.58783935546875	1.160837356567383	0.6445587158203125	2.553815185546875	1.3049677734375	0.6295350341796875	2.57926953125	1.530098266601562	0.6267978515625	2.567898193359375	1.494441680908203	0.6616700439453125	2.5044306640625	1.462951202392578	0.7929653930664062	2.468551025390625	1.186807601928711	0.8680270385742187	2.30328564453125	1.316840576171875	0.98790966796875	2.279367919921875	1.413799224853516	0.99915185546875	2.369681884765625	1.420450714111328	1.066356079101562	2.234844970703125	1.433467163085937	1.003546020507813	2.584317626953125	1.491129028320312	0.5934625854492187	2.61119384765625	1.4769111328125	0.4596221618652344	2.534572021484375	1.195592224121094	0.4229795532226562	2.404046875	1.232396759033203	0.627171875	2.4342548828125	1.295669372558594	0.7095889282226563
341	11.333333	2.642930908203125	0.986142128944397	0.6678162231445313	2.586961181640625	1.162205062866211	0.643477294921875	2.55199365234375	1.306286499023438	0.6289810180664063	2.580570068359375	1.531235961914063	0.6274531249999999	2.568096435546875	1.495599273681641	0.6620274047851562	2.503217529296875	1.462083465576172	0.7922627563476563	2.467199462890625	1.18741926574707	0.8733311767578125	2.30351708984375	1.32390380859375	0.9885123901367188	2.278832275390625	1.420755218505859	0.9997380981445313	2.369156005859375	1.427532165527344	1.067067260742188	2.234985595703125	1.440627227783203	1.003456726074219	2.58567578125	1.492275909423828	0.5940523071289062	2.615564697265625	1.477072082519531	0.46084814453125	2.5366591796875	1.196263259887695	0.4232692260742187	2.405123779296875	1.231719146728516	0.6272869873046875	2.435453369140625	1.295478271484375	0.7093973999023437
342	11.366667	2.6413642578125	0.988085693359375	0.6670347900390625	2.587737060546875	1.165442337036133	0.6430301513671876	2.5548662109375	1.310484191894531	0.6291546630859375	2.5828740234375	1.536114440917969	0.6282774047851563	2.56958740234375	1.50035595703125	0.6626235351562501	2.494634033203125	1.463011871337891	0.7867186889648438	2.465807373046875	1.188096725463867	0.872408935546875	2.29680419921875	1.323839233398437	0.982	2.284323486328125	1.421399749755859	1.004258605957031	2.37542724609375	1.426655548095703	1.071174072265625	2.247968994140625	1.448113189697266	1.008825317382813	2.588968994140625	1.497057067871094	0.5949448852539062	2.61530859375	1.479400207519531	0.4609207153320313	2.541866455078125	1.196275985717773	0.4235303039550781	2.4084560546875	1.23392057800293	0.6267199096679688	2.436736328125	1.296276458740234	0.7109901733398437
343	11.4	2.636263916015625	0.9896638984680176	0.6679146118164062	2.5831162109375	1.166622497558594	0.6439302978515625	2.5509208984375	1.311433380126953	0.6305164794921875	2.581556884765625	1.536083251953125	0.6319058837890625	2.567171630859375	1.500340057373047	0.6656070556640625	2.4926162109375	1.467147491455078	0.7906185302734375	2.459769775390625	1.192532623291016	0.8730582275390625	2.295374267578125	1.333989227294922	0.980927734375	2.290939697265625	1.431372802734375	1.005620849609375	2.37225390625	1.435651214599609	1.0837490234375	2.241268798828125	1.454848815917969	1.015017639160156	2.587857177734375	1.497304992675781	0.5985076293945313	2.62164453125	1.479064056396484	0.4666414184570313	2.5477705078125	1.197395599365234	0.4257113037109375	2.412899658203125	1.232517700195312	0.6275598754882813	2.4412080078125	1.295425018310547	0.7110198364257813
344	11.433333	2.632985107421875	0.991747612953186	0.6677786254882813	2.5794453125	1.168186553955078	0.6449140014648438	2.548559814453125	1.313050811767578	0.633825927734375	2.578044189453125	1.537199768066406	0.6367067260742187	2.563077392578125	1.501372650146484	0.66984326171875	2.48880615234375	1.468483642578125	0.7946051025390625	2.439539306640625	1.198832962036133	0.882261962890625	2.266451416015625	1.347579040527344	0.9613735961914063	2.285239990234375	1.43411181640625	1.008442138671875	2.357678955078125	1.455364807128906	1.091892456054687	2.2365107421875	1.463873077392578	1.026577026367187	2.58528369140625	1.498678253173828	0.6034248046875	2.62388037109375	1.482976318359375	0.47295947265625	2.5528662109375	1.202583099365234	0.4247666931152344	2.41998291015625	1.238096176147461	0.6270306396484375	2.448989990234375	1.299415588378906	0.7110374755859376
345	11.466667	2.6256513671875	0.9917236270904541	0.6692635498046875	2.575840087890625	1.168565185546875	0.64536279296875	2.547676513671875	1.313544860839844	0.6341458740234375	2.57571533203125	1.537193542480469	0.6393640747070313	2.559046875	1.501294067382812	0.6713692016601562	2.47874951171875	1.470231811523437	0.7923067016601563	2.42513525390625	1.202644729614258	0.8810653686523438	2.25354150390625	1.351771667480469	0.9606339111328125	2.274696044921875	1.439190551757813	1.004338623046875	2.345075439453125	1.465968048095703	1.087533325195313	2.224615234375	1.470510284423828	1.021089782714844	2.58507861328125	1.498917938232422	0.6065556030273438	2.62891455078125	1.489536102294922	0.4775513305664063	2.57042919921875	1.209815628051758	0.4156083679199219	2.4292978515625	1.218384811401367	0.6143570556640625	2.45505224609375	1.292074157714844	0.6885156860351562
346	11.5	2.620271728515625	0.9939497208595276	0.6719864501953124	2.5723984375	1.170805541992187	0.6472620849609375	2.54574853515625	1.315757232666016	0.6360949096679688	2.572812255859375	1.5389287109375	0.6450714721679688	2.55478955078125	1.502713562011719	0.6757907714843751	2.47320263671875	1.474177795410156	0.7961033325195312	2.408619873046875	1.208284103393555	0.8805957641601563	2.237091064453125	1.361257904052734	0.9509339599609375	2.22850927734375	1.441531707763672	1.009586669921875	2.32185107421875	1.469319732666016	1.064848266601562	2.228986328125	1.480236785888672	1.000966674804687	2.5838037109375	1.501121459960937	0.6123934326171875	2.6368642578125	1.497690032958984	0.486909912109375	2.6039794921875	1.221177810668945	0.3997240295410156	2.440336669921875	1.214123199462891	0.5797621459960938	2.451146240234375	1.306535919189453	0.6334951171875
347	11.533333	2.617014892578125	1.00224550485611	0.6728460693359375	2.570842529296875	1.178993743896484	0.6469225463867188	2.54585595703125	1.3239365234375	0.6357216186523438	2.573275634765625	1.546347839355469	0.649743408203125	2.5526611328125	1.509942169189453	0.6783678588867188	2.458749755859375	1.476796936035156	0.7876369018554688	2.392993896484375	1.210991943359375	0.8695142211914062	2.224225830078125	1.365447052001953	0.9416223754882812	2.198806884765625	1.449316802978516	0.988923828125	2.29429931640625	1.474482391357422	1.041233032226563	2.184834228515625	1.482759948730469	0.9839877319335938	2.586647216796875	1.508957733154297	0.6176388549804688	2.65175244140625	1.512254699707031	0.4982688903808594	2.61323583984375	1.243493103027344	0.39299072265625	2.449871337890625	1.225559051513672	0.5718620605468751	2.4578525390625	1.323143188476563	0.615582275390625
348	11.566667	2.613578857421875	1.006227276802063	0.673425537109375	2.56966064453125	1.183560333251953	0.6469124145507813	2.548383056640625	1.329269653320313	0.6370855102539063	2.574208984375	1.55183056640625	0.6534125366210938	2.552373046875	1.515195434570312	0.6808599243164063	2.452034423828125	1.483780548095703	0.7849051513671875	2.358705078125	1.225024368286133	0.8629989624023438	2.187743408203125	1.384849487304687	0.9161558837890625	2.17737841796875	1.468366119384766	0.9694979858398437	2.271546630859375	1.503110473632812	1.018756408691406	2.20350830078125	1.504010498046875	0.9890243530273437	2.589273681640625	1.514622009277344	0.6218088989257813	2.658077880859375	1.509831970214844	0.5045027770996093	2.659693359375	1.240735855102539	0.3928269958496094	2.4708779296875	1.231911605834961	0.5455882568359375	2.467050537109375	1.333824615478516	0.5788854370117188
349	11.6	2.609166748046875	1.006606758594513	0.67306640625	2.56676171875	1.183237854003906	0.651360107421875	2.544354736328125	1.327544921875	0.6433928833007813	2.56422607421875	1.548747009277344	0.6587911987304688	2.5415	1.512261596679688	0.684840087890625	2.429080078125	1.482707946777344	0.7741497192382812	2.343602294921875	1.22138786315918	0.842732421875	2.188841796875	1.389052795410156	0.9098363037109375	2.152779296875	1.479964447021484	0.9234179077148438	2.243052001953125	1.516922058105469	0.975973388671875	2.13382373046875	1.507585113525391	0.9105266723632812	2.582048828125	1.511889862060547	0.6290030517578125	2.655869873046875	1.510118072509766	0.5161620483398438	2.67049169921875	1.250393157958984	0.390884765625	2.45898876953125	1.241699081420898	0.5057641296386719	2.460893798828125	1.3379296875	0.5509231567382813
350	11.633333	2.60563330078125	1.008498768806458	0.6746921386718751	2.562208740234375	1.184828796386719	0.65105859375	2.5384814453125	1.328976226806641	0.6414407348632812	2.56301318359375	1.549707580566406	0.6598753662109375	2.537912353515625	1.513589477539063	0.6843052368164062	2.4211162109375	1.482918792724609	0.7676714477539063	2.324406005859375	1.222249481201172	0.82389892578125	2.1789677734375	1.40196566772461	0.8807411499023438	2.1336513671875	1.488477996826172	0.8655126342773437	2.23075634765625	1.517906372070313	0.9103103637695312	2.119518798828125	1.508486206054688	0.838047119140625	2.581586181640625	1.512586181640625	0.630794189453125	2.66932421875	1.515101867675781	0.528233154296875	2.69760595703125	1.258001831054687	0.3992528381347656	2.47051611328125	1.279779357910156	0.4772359924316406	2.4799658203125	1.370912048339844	0.5313841552734375
351	11.666667	2.604160400390625	1.009623260498047	0.6770054321289063	2.560871337890625	1.186468521118164	0.6535198974609375	2.537499267578125	1.331060577392578	0.6442925415039062	2.562737060546875	1.552073486328125	0.664835693359375	2.536609375	1.515875915527344	0.6883046264648438	2.41246044921875	1.487493804931641	0.7619136352539062	2.2965986328125	1.231081100463867	0.8029375	2.163728515625	1.427785949707031	0.8276303100585938	2.1270673828125	1.514942687988281	0.7980148315429687	2.216321533203125	1.546406372070313	0.8563748168945312	2.11814208984375	1.53377685546875	0.7678998413085938	2.58205908203125	1.51492041015625	0.6360697021484375	2.67256494140625	1.517826782226563	0.5355111694335938	2.703971435546875	1.263112152099609	0.4010612487792969	2.4800458984375	1.284729400634766	0.4893692016601562	2.497292236328125	1.373593872070312	0.5458251342773438
352	11.7	2.601964111328125	1.011885027885437	0.6785221557617187	2.55851806640625	1.189064224243164	0.655557373046875	2.535238037109375	1.333949676513672	0.646995361328125	2.55860498046875	1.555216064453125	0.67066455078125	2.53188916015625	1.518579956054688	0.6929332885742188	2.40308349609375	1.488625	0.7578768920898438	2.292588623046875	1.22775146484375	0.7870081176757813	2.15998828125	1.426632781982422	0.7885346069335938	2.116891845703125	1.498581359863281	0.7354790649414062	2.201702880859375	1.552529418945312	0.7834199829101562	2.10180615234375	1.507299377441406	0.7037224731445313	2.57908837890625	1.518409729003906	0.6421139526367188	2.672376708984375	1.518096984863281	0.5437905883789063	2.72093212890625	1.262340179443359	0.4155654602050781	2.507296142578125	1.28201708984375	0.5276695556640625	2.525323486328125	1.376125457763672	0.574962158203125
353	11.733333	2.60007421875	1.016329998016357	0.6795874633789063	2.555797119140625	1.194407562255859	0.6565570068359375	2.532615478515625	1.340214721679688	0.6486533813476563	2.559342041015625	1.562168334960937	0.6745851440429688	2.53022412109375	1.5258935546875	0.6950288696289062	2.38987451171875	1.509901580810547	0.739814453125	2.263562255859375	1.253278945922851	0.7556484985351563	2.2470693359375	1.483566040039062	0.6885472412109375	2.27460791015625	1.575740112304687	0.6619118041992188	2.34328662109375	1.663302001953125	0.6746687011718751	2.26033837890625	1.608367797851562	0.6412799682617187	2.58101123046875	1.524736755371094	0.647217041015625	2.68137109375	1.519317810058594	0.555111083984375	2.7763623046875	1.261875335693359	0.4556374206542969	2.547565673828125	1.297237457275391	0.5310110473632812	2.54031298828125	1.388664398193359	0.5870460205078125
354	11.766667	2.598883544921875	1.020164991378784	0.678162353515625	2.54963916015625	1.196371673583984	0.6553323364257813	2.52425048828125	1.341430267333984	0.6489773559570312	2.55539306640625	1.561839965820313	0.6771317138671875	2.526840576171875	1.525744812011719	0.6982953491210937	2.387564453125	1.502753967285156	0.7418832397460937	2.27163232421875	1.241787368774414	0.7375142211914063	2.289983154296875	1.472084777832031	0.673620361328125	2.36543798828125	1.536966796875	0.6730335693359375	2.453397705078125	1.605764343261719	0.6723629760742188	2.396849609375	1.546176940917969	0.6571707153320312	2.575104736328125	1.524692687988281	0.6482296752929687	2.651992919921875	1.517978881835937	0.53635791015625	2.8016474609375	1.277343109130859	0.4702051391601563	2.567533447265625	1.313732269287109	0.5229913940429688	2.55475048828125	1.418769927978516	0.5398739013671875
355	11.8	2.597800537109375	1.022002906799316	0.6811361083984375	2.54907666015625	1.199530181884766	0.6573848876953124	2.525110595703125	1.345868011474609	0.6517947387695312	2.564598388671875	1.566636840820312	0.6787128295898438	2.5305263671875	1.532774291992188	0.6958316650390625	2.39172119140625	1.514508972167969	0.7460372314453125	2.26266748046875	1.259070281982422	0.718460205078125	2.32665283203125	1.466442749023438	0.6129400634765625	2.40190185546875	1.53099853515625	0.6273380126953125	2.47705859375	1.5967568359375	0.6789729614257812	2.41100927734375	1.571927612304687	0.5957957763671875	2.586767578125	1.527117309570313	0.6545119018554687	2.6877685546875	1.509147277832031	0.5639716796874999	2.76937353515625	1.236576889038086	0.49420263671875	2.6018056640625	1.409555999755859	0.4527927551269531	2.574906494140625	1.507822265625	0.4173448181152344
356	11.833333	2.5952197265625	1.021518362045288	0.6790300292968749	2.55150390625	1.200518402099609	0.6642214965820312	2.532309326171875	1.347039581298828	0.6658929443359375	2.552600341796875	1.569969665527344	0.6881314086914062	2.52115576171875	1.533932678222656	0.7052156372070313	2.382337646484375	1.510286285400391	0.751149658203125	2.268390380859375	1.256003631591797	0.6852528686523438	2.2422333984375	1.42280029296875	0.5142300415039063	2.2769755859375	1.515918090820312	0.5054607543945312	2.364526611328125	1.541390197753906	0.5704312744140625	2.2850986328125	1.54344189453125	0.4831607971191406	2.57846630859375	1.532050048828125	0.6655401611328124	2.679760009765625	1.518294921875	0.5754379272460938	2.757849365234375	1.246618545532227	0.5032473754882812	2.62208056640625	1.435707641601562	0.4322707214355469	2.6856142578125	1.521657775878906	0.4430849304199219
357	11.866667	2.59248388671875	1.01799161529541	0.67977001953125	2.549068359375	1.195576766967773	0.6671796875	2.530214111328125	1.340814544677734	0.6706690673828125	2.547660400390625	1.561701354980469	0.6958251342773437	2.5157431640625	1.525656555175781	0.7105465087890624	2.37354296875	1.51092578125	0.7440411987304687	2.287871337890625	1.247991180419922	0.680067138671875	2.278840087890625	1.409002838134766	0.504715576171875	2.329173583984375	1.468665954589844	0.4439754028320312	2.401339111328125	1.461001129150391	0.5279490356445312	2.327892822265625	1.488633361816406	0.4112615661621093	2.574819580078125	1.524456604003906	0.6746777954101563	2.687423828125	1.5152353515625	0.600637939453125	2.763956787109375	1.250638656616211	0.5124592895507812	2.642858642578125	1.439402404785156	0.4235548400878906	2.71725	1.515285217285156	0.4305461730957031
358	11.9	2.590236572265625	1.018379419326782	0.676674072265625	2.550618408203125	1.196653533935547	0.6697335205078125	2.5376064453125	1.341807067871094	0.6801004638671875	2.5461650390625	1.563218322753906	0.6991988525390626	2.514719482421875	1.526629943847656	0.7131095581054687	2.371400146484375	1.515242614746094	0.7409268188476562	2.29945458984375	1.251073120117188	0.6690087890625001	2.32656591796875	1.400937438964844	0.4866489868164062	2.3972421875	1.424940856933594	0.4221614074707031	2.4969228515625	1.471616455078125	0.4104507141113281	2.434374755859375	1.488277740478516	0.43181298828125	2.575681396484375	1.526435668945312	0.6809230346679688	2.6929111328125	1.508745788574219	0.6169479980468749	2.765829833984375	1.245880004882812	0.5232509765625	2.663894287109375	1.440281433105469	0.4247378234863281	2.746828369140625	1.505778839111328	0.4353292846679688
359	11.933333	2.591410400390625	1.013384002685547	0.6763867797851563	2.551683837890625	1.191824798583984	0.6613291015625	2.5327373046875	1.337235717773438	0.6605311279296875	2.54794873046875	1.557601684570312	0.6926805419921875	2.514198486328125	1.521463439941406	0.7024061279296875	2.374699951171875	1.505974426269531	0.7460232543945312	2.2988603515625	1.265690612792969	0.61473095703125	2.396900634765625	1.378903747558594	0.429158447265625	2.4744970703125	1.430073791503906	0.3950675659179688	2.56718017578125	1.488711822509766	0.3773508911132812	2.478034912109375	1.486801055908203	0.3783318786621094	2.577429443359375	1.52057373046875	0.6743259277343751	2.701345458984375	1.50315869140625	0.623099609375	2.759408203125	1.238931594848633	0.520037841796875	2.683771484375	1.436980194091797	0.4044051513671875	2.76053173828125	1.496767425537109	0.3608528442382812
360	11.966667	2.5889306640625	1.014905900001526	0.6761207275390625	2.547639892578125	1.1937060546875	0.6615558471679688	2.5289541015625	1.33967626953125	0.662648193359375	2.5432080078125	1.56047314453125	0.6976888427734375	2.509613037109375	1.523888854980469	0.7072159423828125	2.368033447265625	1.499407745361328	0.740571533203125	2.323617919921875	1.262132110595703	0.5888146362304687	2.44129736328125	1.371447021484375	0.4114037780761719	2.50748583984375	1.395554626464844	0.3413341674804687	2.593927490234375	1.460152618408203	0.3133048400878906	2.523029541015625	1.4477421875	0.3151822509765625	2.572868896484375	1.523725891113281	0.6785741577148438	2.6916240234375	1.506384307861328	0.6152512817382813	2.7503076171875	1.232337921142578	0.5386822509765625	2.65422900390625	1.405685150146484	0.39921337890625	2.7460302734375	1.442924377441406	0.3588349304199219
361	12	2.589803955078125	1.012225598335266	0.6763057250976563	2.5407080078125	1.188768753051758	0.6583936157226562	2.516415771484375	1.333942047119141	0.6581788940429687	2.536369384765625	1.55350732421875	0.6980949096679687	2.501517822265625	1.517744323730469	0.7061629028320312	2.360053466796875	1.494388671875	0.7409034423828125	2.352295166015625	1.262739624023437	0.57473974609375	2.476335205078125	1.344313049316406	0.3869814758300781	2.55483642578125	1.379437408447266	0.3371893920898438	2.65271484375	1.416099945068359	0.2983193969726562	2.569929443359375	1.41625390625	0.3115443115234375	2.565349609375	1.51628271484375	0.6788362426757812	2.687174560546875	1.506161804199219	0.6198775024414063	2.834971923828125	1.261047546386719	0.5697442626953125	2.725307373046875	1.350408569335938	0.3729161376953125	2.808268310546875	1.398536254882813	0.3254813537597656
362	12.033333	2.588002197265625	1.011899857521057	0.676559326171875	2.538229248046875	1.188668243408203	0.6578148803710937	2.51285693359375	1.334039184570313	0.6563563232421875	2.5297197265625	1.554468444824219	0.6962197265625	2.49559228515625	1.517986267089844	0.704964111328125	2.35475341796875	1.486754547119141	0.7376322631835938	2.3658115234375	1.258977569580078	0.5651446533203125	2.49951025390625	1.317527923583984	0.3746476745605469	2.56681689453125	1.348625030517578	0.3080910949707031	2.658342529296875	1.396834686279297	0.2656769714355469	2.540840576171875	1.391989318847656	0.2628671875	2.55904638671875	1.517687927246094	0.6762919311523438	2.67750048828125	1.510832550048828	0.60967578125	2.875714599609375	1.301745727539062	0.5663944702148438	2.73821826171875	1.348081268310547	0.3714389038085937	2.816270263671875	1.386057281494141	0.3083966064453125
363	12.066667	2.5878505859375	1.011423292160034	0.6766046752929687	2.534604736328125	1.187484161376953	0.6558782958984375	2.50485400390625	1.332369354248047	0.65131005859375	2.527463623046875	1.552079467773438	0.69552294921875	2.4925888671875	1.516089721679688	0.704161865234375	2.352571533203125	1.486635101318359	0.743218505859375	2.367477294921875	1.260057281494141	0.5681640625	2.5055771484375	1.313234558105469	0.3784058532714843	2.574299072265625	1.34311880493164	0.3123340148925781	2.65832861328125	1.397928802490234	0.2623001403808594	2.54994482421875	1.396957366943359	0.2643809509277344	2.5556669921875	1.51498388671875	0.6742449951171875	2.673559326171875	1.511369232177734	0.6056475830078125	2.884277587890625	1.311960754394531	0.5713296508789063	2.7461767578125	1.348673767089844	0.373938720703125	2.823374267578125	1.388415435791016	0.3104354858398438
364	12.1	2.588804443359375	1.012715546607971	0.6780358276367188	2.53512158203125	1.189758239746094	0.6552081909179688	2.504983642578125	1.335577484130859	0.6492017211914063	2.53062744140625	1.556904296875	0.69178662109375	2.494976318359375	1.521229125976562	0.70067626953125	2.355177734375	1.487011596679688	0.7406097412109375	2.372407958984375	1.258509979248047	0.5649471435546874	2.512269287109375	1.31607958984375	0.3756015319824219	2.573383544921875	1.343156280517578	0.3004053955078125	2.6594697265625	1.403126739501953	0.2587033386230469	2.568947998046875	1.40980029296875	0.2713720397949219	2.558595703125	1.518963806152344	0.6708175048828126	2.67822119140625	1.512354187011719	0.6035352783203125	2.8772578125	1.297438385009765	0.576201416015625	2.746732177734375	1.349171508789063	0.3749301452636719	2.82880517578125	1.38529150390625	0.3141461791992187
365	12.133333	2.588333740234375	1.013149306297302	0.6770216064453125	2.534762939453125	1.1900771484375	0.6544613037109375	2.505269775390625	1.335912261962891	0.649123046875	2.53046142578125	1.557455322265625	0.6896785278320312	2.49491455078125	1.52182470703125	0.6988850708007812	2.35451220703125	1.491909881591797	0.7396265869140625	2.371607666015625	1.260428131103516	0.5683498535156249	2.511917724609375	1.309186492919922	0.3771604614257812	2.59357470703125	1.340537384033203	0.3276333618164062	2.68404541015625	1.388950897216797	0.2807954406738281	2.57217431640625	1.398941955566406	0.268244140625	2.558474853515625	1.519418701171875	0.6690652465820313	2.677509521484375	1.515327453613281	0.6008038330078125	2.8866337890625	1.310404144287109	0.5750443725585938	2.750430908203125	1.345647613525391	0.3742516784667969	2.831030517578125	1.377065368652344	0.3092126159667969
366	12.166667	2.587057373046875	1.01335412979126	0.6763861694335938	2.533801025390625	1.189951248168945	0.65410595703125	2.50519287109375	1.335625122070312	0.6493421020507812	2.528132080078125	1.557240417480469	0.68780810546875	2.493175048828125	1.521360290527344	0.6976152343749999	2.354181884765625	1.491932220458984	0.7420880737304687	2.375059326171875	1.260291229248047	0.5725973510742187	2.506032470703125	1.309134460449219	0.3756139221191406	2.57314306640625	1.330615356445312	0.3042634582519531	2.64778515625	1.394401550292969	0.2492850952148437	2.576163818359375	1.385874755859375	0.2670639038085937	2.556322265625	1.519455810546875	0.6672759399414062	2.675083251953125	1.51940576171875	0.5990637817382812	2.88323291015625	1.314871673583984	0.5703685302734375	2.74913623046875	1.343817047119141	0.3678624572753906	2.828117919921875	1.381216827392578	0.3044469299316406
367	12.2	2.5847509765625	1.014633343696594	0.675888916015625	2.53369482421875	1.192180801391602	0.653872802734375	2.508081787109375	1.338654815673828	0.6503720092773437	2.52957568359375	1.561501831054688	0.6841001586914063	2.49454150390625	1.525666931152344	0.6941610717773438	2.354544921875	1.496020416259766	0.7359478149414063	2.36822705078125	1.259859313964844	0.5713573608398438	2.507614990234375	1.303874847412109	0.3786482849121094	2.578578857421875	1.345856384277344	0.3213279724121094	2.66337841796875	1.383012115478516	0.2570923767089844	2.5547509765625	1.378567077636719	0.2588887023925781	2.55828955078125	1.523313842773438	0.664905517578125	2.679592529296875	1.516894348144531	0.6012410888671875	2.876921142578125	1.302064544677734	0.5676111450195312	2.755953125	1.343120239257813	0.3586259460449219	2.841231201171875	1.373474426269531	0.2994917297363281
368	12.233333	2.582781982421875	1.015857506752014	0.6749050903320313	2.532281982421875	1.194053604125977	0.6535082397460937	2.5073720703125	1.340977966308594	0.6503659057617187	2.532750732421875	1.564246154785156	0.6817647705078125	2.49701953125	1.52905908203125	0.69220556640625	2.356150634765625	1.500882995605469	0.7332034301757813	2.372370849609375	1.263340545654297	0.5697610473632813	2.508547607421875	1.304602996826172	0.373532470703125	2.56362890625	1.344300842285156	0.2992559814453125	2.646650634765625	1.392292907714844	0.2396238403320312	2.548215087890625	1.387224761962891	0.2659458618164062	2.5608720703125	1.52527880859375	0.662968994140625	2.682505126953125	1.518624328613281	0.5993289794921876	2.880543212890625	1.305168395996094	0.556830322265625	2.762163818359375	1.340098022460938	0.3446620178222656	2.847085693359375	1.375206634521484	0.2872509765625
369	12.266667	2.581938232421875	1.016145792007446	0.6740742797851562	2.531342041015625	1.193963531494141	0.6521705932617188	2.5064345703125	1.340652893066406	0.6485462036132813	2.530011962890625	1.564520141601562	0.6741123657226562	2.494852294921875	1.52930517578125	0.6859367065429688	2.354269287109375	1.503633270263672	0.7287141723632813	2.363029541015625	1.265670074462891	0.5660719604492187	2.501025146484375	1.303869140625	0.3709407958984375	2.551701171875	1.336759490966797	0.2906473388671875	2.636368408203125	1.386107635498047	0.2348781585693359	2.541888671875	1.38150991821289	0.2566611938476562	2.55818994140625	1.525439880371094	0.6558536376953125	2.678248046875	1.51905517578125	0.5896857299804688	2.884960693359375	1.313596740722656	0.5524204711914062	2.76216455078125	1.345728942871094	0.3427560424804688	2.84594873046875	1.379531646728516	0.2832315979003907
370	12.3	2.58190869140625	1.018463972091675	0.6719518432617188	2.531201171875	1.196116455078125	0.6495919189453125	2.5054755859375	1.342578002929687	0.6450018310546874	2.525013671875	1.567218505859375	0.6659918212890625	2.4904931640625	1.531642456054688	0.6785107421875	2.350999755859375	1.503669311523438	0.7231670532226563	2.365127197265625	1.264061401367187	0.5635465087890625	2.495516357421875	1.303859802246094	0.3636794738769532	2.547178955078125	1.330876892089844	0.2818872680664062	2.629137939453125	1.387216430664063	0.2288537292480469	2.549359130859375	1.381578918457031	0.2496535797119141	2.553890625	1.528299621582031	0.648556396484375	2.674114501953125	1.523338684082031	0.5826798095703125	2.884915771484375	1.321917724609375	0.5472349853515625	2.761156494140625	1.349400238037109	0.3375885620117188	2.844135009765625	1.384360137939453	0.2776826782226562
371	12.333333	2.581763427734375	1.020339357376099	0.6678738403320312	2.5324453125	1.197559524536133	0.6415297241210938	2.507285888671875	1.343760650634766	0.6335783081054688	2.530827392578125	1.567558898925781	0.6559429321289062	2.495499755859375	1.53264990234375	0.6677731323242188	2.355278564453125	1.506839630126953	0.7107116088867188	2.361702880859375	1.26339599609375	0.5572572021484375	2.494282958984375	1.30316015625	0.3592491760253906	2.567176513671875	1.325888153076172	0.2942088623046875	2.64677490234375	1.392979187011719	0.2514210357666016	2.57042529296875	1.396008941650391	0.2662147216796875	2.559153076171875	1.528226379394531	0.6387490844726562	2.68016357421875	1.52177099609375	0.574878662109375	2.87756982421875	1.308600952148438	0.5347759399414063	2.7622666015625	1.352137664794922	0.3234408264160156	2.84696044921875	1.392257537841797	0.2697706604003906
372	12.366667	2.585646728515625	1.021243757247925	0.6592202758789063	2.533458740234375	1.197605361938477	0.6327512817382812	2.506743896484375	1.34356201171875	0.6256552124023438	2.526904541015625	1.567865539550781	0.64597998046875	2.491774658203125	1.53263427734375	0.6574178466796875	2.35135400390625	1.507412322998047	0.7000107421875	2.3549453125	1.260229644775391	0.5526047973632813	2.493036376953125	1.301388275146484	0.3587152404785156	2.564825439453125	1.321981231689453	0.2917759399414063	2.6595791015625	1.376130096435547	0.2642890319824219	2.580276123046875	1.367551818847656	0.2599346008300781	2.556108154296875	1.528721130371094	0.629872314453125	2.68054248046875	1.518833557128906	0.5734812622070312	2.87043359375	1.30171435546875	0.5205146484374999	2.775758056640625	1.351557312011719	0.3005255126953125	2.860191650390625	1.404226013183594	0.2585945739746094
373	12.4	2.59056982421875	1.024551044464111	0.6543521728515626	2.543603271484375	1.202110824584961	0.62780224609375	2.5212255859375	1.348613922119141	0.6209949951171875	2.532271240234375	1.573847534179687	0.633123291015625	2.498111572265625	1.537799621582031	0.6446600952148438	2.3576865234375	1.511948333740234	0.6861744995117187	2.357121337890625	1.265686767578125	0.5379139404296875	2.4996787109375	1.302676330566406	0.3468266296386719	2.545040771484375	1.337218933105469	0.2644759521484375	2.628739990234375	1.389212738037109	0.2104006195068359	2.544025146484375	1.380562561035156	0.2336866607666016	2.563447509765625	1.535319458007812	0.619656005859375	2.6911201171875	1.525983154296875	0.5714320678710938	2.8824482421875	1.315032501220703	0.5030535583496094	2.78286669921875	1.353035919189453	0.2832186279296875	2.862147216796875	1.413870330810547	0.2426625518798828
374	12.433333	2.592216552734375	1.022411582946777	0.6417598876953124	2.5538935546875	1.200584945678711	0.617048583984375	2.53819287109375	1.346677520751953	0.611682373046875	2.541893310546875	1.570456237792969	0.6109252319335937	2.508978759765625	1.534366149902344	0.623859619140625	2.367960693359375	1.515229736328125	0.6621337280273437	2.35878515625	1.267629638671875	0.521545654296875	2.50344140625	1.303516662597656	0.3345816650390625	2.548151611328125	1.339588684082031	0.2536265258789063	2.634623046875	1.380862945556641	0.1968180541992187	2.56144921875	1.380319091796875	0.2287781524658203	2.574212646484375	1.532592407226562	0.6003153686523437	2.702025390625	1.522937377929688	0.5561512451171875	2.901000244140625	1.324079345703125	0.4846016540527344	2.78889208984375	1.352888336181641	0.2719350280761719	2.8665712890625	1.407630004882813	0.2230140686035156
375	12.466667	2.601150146484375	1.023536771774292	0.6281572875976562	2.564388427734375	1.201992492675781	0.6023592529296875	2.549880615234375	1.348270904541016	0.596443359375	2.548007080078125	1.57218408203125	0.5937312011718749	2.5156708984375	1.535366516113281	0.6061774902343749	2.374161865234375	1.512504333496094	0.6407369384765625	2.370058349609375	1.265872344970703	0.4978983459472656	2.5122822265625	1.310306488037109	0.3107309875488281	2.537992431640625	1.344333374023438	0.2210300598144531	2.61862939453125	1.389429962158203	0.1586908416748047	2.534843017578125	1.391871765136719	0.1947162475585938	2.58153759765625	1.53503662109375	0.5842715454101562	2.711141845703125	1.527453552246094	0.5449539184570312	2.90951416015625	1.3288037109375	0.4705426940917969	2.800492919921875	1.35441030883789	0.2557160797119141	2.87748779296875	1.411341552734375	0.2080976715087891
376	12.5	2.60585546875	1.029485549926758	0.6128102416992187	2.56946240234375	1.206527954101563	0.5823746948242188	2.554646728515625	1.352030670166016	0.5733946533203125	2.5537294921875	1.575072631835937	0.5720973510742188	2.521349853515625	1.538461059570313	0.5842189941406249	2.3802607421875	1.513997131347656	0.6168494262695312	2.370774658203125	1.264731689453125	0.4812789001464844	2.520751708984375	1.309986389160156	0.3017279052734375	2.585601806640625	1.361615631103516	0.2477302093505859	2.692426025390625	1.376326538085938	0.2213512573242188	2.595345947265625	1.370098754882813	0.2137433319091797	2.586982666015625	1.537991394042969	0.5624874877929688	2.7135751953125	1.523378295898437	0.5175928344726562	2.920138916015625	1.334130035400391	0.4454965515136719	2.80724365234375	1.368514801025391	0.2350241394042969	2.884321044921875	1.424563568115234	0.1874449920654297
377	12.533333	2.616642333984375	1.032250331878662	0.59185302734375	2.580840087890625	1.208789901733399	0.5594974365234375	2.566985107421875	1.354104736328125	0.54954833984375	2.569549560546875	1.576745361328125	0.5443648681640625	2.536472900390625	1.5409052734375	0.5565984497070312	2.394125	1.521486755371094	0.586013916015625	2.387168212890625	1.272721099853516	0.4502560424804687	2.536145263671875	1.317771942138672	0.270291748046875	2.576677001953125	1.362581420898437	0.1921443023681641	2.6352998046875	1.427144622802734	0.1237193984985352	2.54627978515625	1.428320037841797	0.1719645843505859	2.60231689453125	1.539053283691406	0.5359322509765625	2.72951318359375	1.519338623046875	0.4955236206054687	2.92837451171875	1.324303649902344	0.4190510559082031	2.824002197265625	1.367754638671875	0.2062798309326172	2.9026064453125	1.425734893798828	0.1641833953857422
378	12.566667	2.628955078125	1.039802047729492	0.5727199096679687	2.595111328125	1.216021987915039	0.5365226440429688	2.5823076171875	1.361215759277344	0.5234365234375	2.5844794921875	1.583891418457031	0.5175889282226562	2.55151513671875	1.548025695800781	0.530091064453125	2.410422607421875	1.521155883789063	0.5598442993164062	2.412939697265625	1.277502349853516	0.4148489074707031	2.55653466796875	1.333468505859375	0.2335119018554687	2.596560302734375	1.366584716796875	0.1494692077636719	2.665310546875	1.400935363769531	0.06955905151367188	2.519121337890625	1.428797790527344	0.1604722747802734	2.617274169921875	1.546220397949219	0.5091047973632813	2.743852783203125	1.525614624023437	0.4671355590820312	2.949027587890625	1.331202697753906	0.4073416442871094	2.8351669921875	1.368990142822266	0.1983306274414063	2.91442919921875	1.419960571289062	0.1489672241210938
379	12.6	2.645631591796875	1.045962562561035	0.5449161987304687	2.61351708984375	1.221556884765625	0.5057416687011719	2.601299072265625	1.366300231933594	0.4900456848144531	2.5970068359375	1.58862060546875	0.4860413818359375	2.56499169921875	1.551759338378906	0.4977598571777344	2.423738525390625	1.52318359375	0.5237374877929688	2.433868896484375	1.279848266601562	0.3794495239257812	2.580826416015625	1.336869415283203	0.2016817932128906	2.6270634765625	1.371474792480469	0.1217160797119141	2.70316064453125	1.406724914550781	0.04947628021240234	2.605628173828125	1.410029052734375	0.08689368438720703	2.630956298828125	1.552060668945312	0.4777363891601563	2.756528564453125	1.541981506347656	0.4300020751953125	2.959152099609375	1.340392456054687	0.391270263671875	2.842928466796875	1.363663482666016	0.1818947296142578	2.917262939453125	1.414208068847656	0.125328498840332
380	12.633333	2.66030078125	1.055090843200684	0.5168974609375	2.6325	1.23087548828125	0.4824106750488281	2.623455078125	1.37507470703125	0.4711006469726562	2.6124794921875	1.594722290039063	0.4537731628417969	2.58147265625	1.557868896484375	0.4664582214355469	2.4409638671875	1.527027282714844	0.4865906066894531	2.432230224609375	1.275169097900391	0.3627489929199219	2.5800234375	1.326114715576172	0.1863866577148438	2.625231201171875	1.364635559082031	0.1086311416625977	2.691943359375	1.422499481201172	0.04339104080200195	2.630958251953125	1.427683197021484	0.09365086364746093	2.64754736328125	1.559176147460938	0.4488974914550781	2.774379638671875	1.543997497558594	0.4096553344726562	2.9850693359375	1.359721954345703	0.3504134826660156	2.8628740234375	1.369251556396484	0.1456343536376953	2.92203466796875	1.438632385253906	0.09285980224609375
381	12.666667	2.674243408203125	1.058164516448975	0.4876828002929687	2.64448876953125	1.233165863037109	0.4539813537597656	2.634209716796875	1.376852264404297	0.4433170166015625	2.61247265625	1.595172668457031	0.428833740234375	2.583419921875	1.556801147460937	0.4409910888671875	2.44603076171875	1.516058471679687	0.4616029357910156	2.47158203125	1.283332611083984	0.3082617492675781	2.610604248046875	1.358498504638672	0.1344804229736328	2.63440625	1.400287933349609	0.04964097595214844	2.7138916015625	1.446346954345703	-0.009827461242675781	2.6531767578125	1.455430755615234	0.03589157104492188	2.649131103515625	1.561577331542969	0.4235414428710937	2.77603125	1.549114562988281	0.38506396484375	2.99651953125	1.374350830078125	0.3385669860839844	2.895134521484375	1.348225524902344	0.1249754104614258	2.931785400390625	1.436662689208984	0.08183030700683594
382	12.7	2.686461669921875	1.066811828613281	0.4606047668457031	2.65622607421875	1.240057952880859	0.4296949462890625	2.645619873046875	1.382112548828125	0.4204400634765625	2.62333935546875	1.597659362792969	0.4043276672363281	2.594643798828125	1.5596884765625	0.4162188415527344	2.459685302734375	1.515138916015625	0.4327219848632812	2.4834267578125	1.284583038330078	0.2817985534667969	2.622660400390625	1.352808502197266	0.1090353012084961	2.667271240234375	1.397208862304687	0.03604961013793945	2.74065869140625	1.443885314941406	-0.02822762680053711	2.641882080078125	1.441469818115234	0.01187946605682373	2.659787353515625	1.564594116210937	0.399819580078125	2.785248779296875	1.551509582519531	0.3622262573242188	2.98976123046875	1.363029357910156	0.3167360229492188	2.872571044921875	1.350934295654297	0.1133128433227539	2.927424072265625	1.422843658447266	0.06243567276000977
383	12.733333	2.6980625	1.067645561218262	0.437160400390625	2.662482666015625	1.241315551757812	0.4048708801269531	2.647558349609375	1.384194610595703	0.394146484375	2.632723388671875	1.602418090820313	0.3785682983398437	2.603169921875	1.565315856933594	0.3927412414550781	2.465488037109375	1.52886669921875	0.4164519653320313	2.4825830078125	1.288805023193359	0.2750955810546875	2.620613525390625	1.353714172363281	0.09729605865478516	2.672110107421875	1.396384765625	0.02668113327026367	2.7541708984375	1.439431945800781	-0.03097236824035645	2.670189453125	1.434033721923828	0.003068473100662232	2.667725341796875	1.567588500976563	0.3715870666503907	2.79441357421875	1.5622255859375	0.3320302429199219	3.01770751953125	1.393924346923828	0.2801305847167969	2.923074951171875	1.364603820800781	0.06458157348632812	2.94968994140625	1.452063079833984	0.01350591373443604
384	12.766667	2.704689697265625	1.072182998657227	0.4295402526855469	2.66822802734375	1.2456865234375	0.3937426452636719	2.652441650390625	1.388736694335937	0.3797444458007813	2.63640576171875	1.607551513671875	0.3621552734375	2.607612060546875	1.570472229003906	0.3784458923339844	2.472654052734375	1.530319396972656	0.4127709045410156	2.482415771484375	1.292204559326172	0.2654740295410156	2.618126953125	1.354226470947266	0.08373948669433594	2.659551025390625	1.388331787109375	0.00218440580368042	2.728647216796875	1.424292022705078	-0.07484340667724609	2.62081689453125	1.438487640380859	-0.01975485229492187	2.671156982421875	1.572530883789062	0.3536932983398438	2.7953310546875	1.55578125	0.3081235961914062	3.02512109375	1.393202362060547	0.2606577758789063	2.923313232421875	1.381040069580078	0.04574467086791992	2.956219482421875	1.467808563232422	-0.003623582363128662
385	12.8	2.712906005859375	1.077521331787109	0.4103697814941406	2.680256591796875	1.251712203979492	0.3750334777832031	2.66643896484375	1.394827331542969	0.3609259948730469	2.652046142578125	1.613614562988281	0.3439966125488281	2.62261328125	1.576635314941406	0.3592028503417969	2.487193603515625	1.537628723144531	0.3924795227050781	2.499467041015625	1.300289642333984	0.2445863952636719	2.634692138671875	1.372222229003906	0.06644392395019531	2.68427880859375	1.410632843017578	-0.008251860618591308	2.7632021484375	1.449423492431641	-0.07341348266601562	2.6398623046875	1.459475219726563	-0.03676860809326172	2.686833251953125	1.578489379882813	0.3364192810058594	2.81279833984375	1.564181030273438	0.2955137939453125	3.0297890625	1.385317840576172	0.247883544921875	2.941060791015625	1.390256072998047	0.02719382858276367	2.97556005859375	1.477421691894531	-0.02014982604980469
386	12.833333	2.71838720703125	1.082173706054687	0.3934484252929688	2.688724365234375	1.2561552734375	0.357545654296875	2.677019287109375	1.39891796875	0.3429180297851562	2.669948974609375	1.617218872070312	0.3246806335449219	2.6394755859375	1.581474853515625	0.3402446899414063	2.50411328125	1.545973754882813	0.375510498046875	2.507856201171875	1.309418365478516	0.227673095703125	2.6422724609375	1.383261322021484	0.05074128341674804	2.704771484375	1.422028625488281	-0.01282721424102783	2.763185791015625	1.47372216796875	-0.08908358001708984	2.602386962890625	1.467547302246094	-0.03888497543334961	2.703372314453125	1.581011291503906	0.3171661987304688	2.8273017578125	1.563821838378906	0.2727541198730469	3.03515087890625	1.384641998291016	0.1986293487548828	2.951027587890625	1.407081512451172	-0.02191974258422852	3.00078173828125	1.493451629638672	-0.05386292266845703
387	12.866667	2.727296142578125	1.092159515380859	0.3730165100097656	2.703670166015625	1.266342651367188	0.3467589416503906	2.686962890625	1.406246185302734	0.3284263916015625	2.67840234375	1.621739379882813	0.3120894470214844	2.649474853515625	1.586318786621094	0.3292016296386719	2.513916748046875	1.554009582519531	0.3585382080078125	2.510099853515625	1.311908966064453	0.2275454406738281	2.64666162109375	1.375362274169922	0.05229851531982422	2.72220263671875	1.415492370605469	0.008879724502563477	2.81405712890625	1.441947265625	-0.04061944198608398	2.688736328125	1.481729705810547	-0.0406215934753418	2.71089404296875	1.586124633789062	0.3023290405273438	2.817134521484375	1.553244445800781	0.2330774078369141	3.010197998046875	1.367825958251953	0.1492471160888672	2.9831826171875	1.439132446289062	-0.07196007537841796	3.038726318359375	1.525847595214844	-0.06398675537109375
388	12.9	2.728613525390625	1.100312934875488	0.3587950744628906	2.7049169921875	1.274346099853516	0.3342951049804688	2.68658251953125	1.413663970947266	0.3154708251953125	2.67672021484375	1.628970886230469	0.3045755004882812	2.648065185546875	1.593032043457031	0.3207352600097656	2.51327880859375	1.558859069824219	0.3500045471191406	2.5160283203125	1.313376312255859	0.2267741851806641	2.644082763671875	1.377900054931641	0.04624080657958984	2.71853173828125	1.420785827636719	0.004050675868988037	2.79795068359375	1.478654998779297	-0.03931321716308594	2.73961865234375	1.425000854492187	-0.03929077529907227	2.709365478515625	1.593890930175781	0.2939693298339844	2.812065673828125	1.561566955566406	0.2198294525146484	2.935455810546875	1.323797454833984	0.1387268371582031	2.962383544921875	1.435815979003906	-0.06433597564697266	3.03201611328125	1.511608184814453	-0.06966570281982422
389	12.933333	2.740169677734375	1.109169631958008	0.3466343688964844	2.71860107421875	1.285321594238281	0.3258228759765625	2.7017578125	1.426254791259766	0.3097000427246094	2.686055908203125	1.642484619140625	0.2929736633300781	2.657931640625	1.605909973144531	0.30974462890625	2.5234326171875	1.565509826660156	0.3376192626953125	2.522115966796875	1.314160247802734	0.2217537231445313	2.65359326171875	1.377707489013672	0.04109457015991211	2.72898388671875	1.413451263427734	-0.007277786731719971	2.8043251953125	1.474193817138672	-0.05571543121337891	2.683418701171875	1.478570526123047	-0.0632745246887207	2.720070556640625	1.607806945800781	0.2837048950195312	2.828358154296875	1.576001281738281	0.2157993927001953	3.00803466796875	1.370348693847656	0.1454260101318359	2.967845458984375	1.4552919921875	-0.07022787475585937	3.047688232421875	1.511586120605469	-0.1054313583374023
390	12.966667	2.742765380859375	1.116027473449707	0.3392771606445312	2.720434326171875	1.291285949707031	0.3159939270019531	2.702505615234375	1.431372406005859	0.2972716369628906	2.6909384765625	1.647669555664062	0.2868129577636719	2.662068115234375	1.611243408203125	0.3021965026855469	2.529343505859375	1.567679931640625	0.3317839965820312	2.5287763671875	1.316913970947266	0.2164249114990234	2.65928955078125	1.380173767089844	0.03576803207397461	2.73625146484375	1.411554779052734	-0.01264052104949951	2.79323291015625	1.478912780761719	-0.0748115005493164	2.668278076171875	1.476288635253906	-0.06913863372802734	2.72431494140625	1.612749816894531	0.2768666076660156	2.834176513671875	1.584020874023437	0.2108301239013672	3.00823291015625	1.372595306396484	0.1467561645507812	2.969488525390625	1.453538146972656	-0.07000863647460938	3.047673583984375	1.513205749511719	-0.1024445419311523
391	13	2.751147216796875	1.125908432006836	0.3282715454101562	2.73017236328125	1.301952819824219	0.3095773315429687	2.713098876953125	1.442603118896484	0.2941513366699219	2.702565185546875	1.659104736328125	0.2851875	2.67295654296875	1.622615905761719	0.2989993896484375	2.5395986328125	1.577862976074219	0.3238536987304688	2.53592529296875	1.327811340332031	0.2067569427490234	2.6714765625	1.385510833740234	0.02784128570556641	2.75184375	1.413351470947266	-0.0171533260345459	2.79359130859375	1.48286099243164	-0.08845460510253907	2.67482373046875	1.480997283935547	-0.07005780029296875	2.736254150390625	1.62416015625	0.2763479919433594	2.849481201171875	1.593213195800781	0.2172623291015625	3.031531494140625	1.389290649414062	0.1506540832519531	2.9709541015625	1.446024810791016	-0.06887792205810547	3.050003662109375	1.503214233398438	-0.1037221984863281
392	13.033333	2.75230322265625	1.130164749145508	0.3253446655273438	2.733788818359375	1.306124755859375	0.3088959045410156	2.718068359375	1.44654541015625	0.2942202453613281	2.70397412109375	1.661554626464844	0.2760011291503906	2.673930908203125	1.624957824707031	0.2878937072753906	2.542547119140625	1.580197692871094	0.3196363220214844	2.544189208984375	1.335756622314453	0.1931326904296875	2.677099609375	1.3987509765625	0.01499538135528564	2.72628369140625	1.438212799072266	-0.05726966476440429	2.759822021484375	1.496631683349609	-0.1412056121826172	2.661416015625	1.486872741699219	-0.09157234954833984	2.73904931640625	1.627297058105469	0.2721797790527344	2.86124169921875	1.600699096679687	0.2332071990966797	3.0154775390625	1.376555755615234	0.1652224884033203	2.9821748046875	1.40584130859375	-0.06447142028808593	3.06326806640625	1.467623626708984	-0.08093196105957032
393	13.066667	2.751006103515625	1.132988067626953	0.316244140625	2.734159912109375	1.308932189941406	0.3058414306640625	2.71842138671875	1.449088500976563	0.2938441772460937	2.703520751953125	1.6630888671875	0.2737114868164062	2.673635498046875	1.626574340820313	0.2855339965820313	2.542459228515625	1.583230285644531	0.317800537109375	2.544812744140625	1.339180938720703	0.1927115936279297	2.68059130859375	1.398305206298828	0.01649759674072266	2.711995361328125	1.438935699462891	-0.06409625244140625	2.77276025390625	1.483371002197266	-0.1404685974121094	2.653991943359375	1.474777709960938	-0.09166674041748046	2.738679443359375	1.629100830078125	0.2705874328613281	2.8617841796875	1.608998107910156	0.2321799163818359	3.017947509765625	1.381303253173828	0.1891247253417969	2.94728857421875	1.400418060302734	-0.03217755126953125	3.036608642578125	1.43314599609375	-0.07139776611328125
394	13.1	2.7529697265625	1.133928237915039	0.3073715515136718	2.73564013671875	1.309216705322266	0.2974009704589844	2.719239990234375	1.44877587890625	0.2852577819824219	2.703247314453125	1.661817932128906	0.2640151062011719	2.673578857421875	1.625299682617187	0.2756611633300781	2.5429384765625	1.580331787109375	0.3055794982910156	2.555294921875	1.341462707519531	0.1734139099121094	2.68849072265625	1.410274230957031	-0.0001678019762039185	2.707555419921875	1.453817138671875	-0.08267919158935547	2.7558017578125	1.503806243896484	-0.1638663024902344	2.6524677734375	1.481173706054687	-0.1105913925170898	2.73852587890625	1.628161315917969	0.2614295043945313	2.8619599609375	1.608523132324219	0.2254925384521484	3.023177001953125	1.383087341308594	0.1986781616210938	2.9590048828125	1.385811920166016	-0.02452918815612793	3.04855810546875	1.417572052001953	-0.06304980850219727
395	13.133333	2.749506591796875	1.139084075927734	0.2931743469238281	2.73565283203125	1.313891723632812	0.2903500671386719	2.7216787109375	1.453236114501953	0.2835870361328125	2.7056904296875	1.665024291992188	0.2626393737792969	2.67586181640625	1.628516723632813	0.2725932922363281	2.545718505859375	1.582308898925781	0.2985802307128906	2.56959326171875	1.3535458984375	0.1540361633300781	2.70623291015625	1.421634735107422	-0.01530952739715576	2.74228857421875	1.4651708984375	-0.09123655700683594	2.79664404296875	1.515518371582031	-0.1673516998291016	2.713270751953125	1.504424438476562	-0.1174679565429688	2.741024169921875	1.631762512207031	0.2616507568359375	2.8660908203125	1.62040234375	0.2309524688720703	3.037620361328125	1.403244506835938	0.2250982055664063	2.966566650390625	1.374477478027344	0.007307723045349122	3.0580966796875	1.382521270751953	-0.03679991912841797
396	13.166667	2.75225634765625	1.135225463867187	0.2836741943359375	2.740517333984375	1.311158660888672	0.28348974609375	2.7253115234375	1.451089599609375	0.2758314208984375	2.7097470703125	1.664260437011719	0.2569281311035156	2.679791015625	1.627589965820313	0.2671576232910156	2.547188720703125	1.586385925292969	0.2932395324707031	2.5759658203125	1.358881744384766	0.1448901977539062	2.72224755859375	1.420039031982422	-0.02066408157348633	2.759367919921875	1.465158416748047	-0.09578771209716797	2.82603076171875	1.509658264160156	-0.1663623504638672	2.714756103515625	1.505228881835937	-0.1272260818481445	2.74510791015625	1.630686889648437	0.2549968414306641	2.87141748046875	1.613859619140625	0.2293732604980469	3.0345	1.388531280517578	0.2207604064941406	2.971587646484375	1.386830841064453	-0.002677932262420654	3.06450732421875	1.404964691162109	-0.04188845443725586
397	13.2	2.7591708984375	1.137782623291016	0.2774942016601563	2.74596875	1.314026214599609	0.2792224426269531	2.73046240234375	1.454355529785156	0.2734930725097656	2.7110537109375	1.667538940429687	0.2525686645507813	2.681697265625	1.630354187011719	0.2632207336425781	2.549664306640625	1.585130310058594	0.2872824096679688	2.57702197265625	1.355990539550781	0.1399827270507812	2.724226318359375	1.420554351806641	-0.02421446228027344	2.769429443359375	1.468497528076172	-0.0931978759765625	2.84266943359375	1.513343383789063	-0.1571060943603516	2.7373359375	1.514418273925781	-0.1225723571777344	2.74708544921875	1.634499877929688	0.2508851623535156	2.872363037109375	1.615034057617188	0.2208633728027344	3.041689453125	1.393355346679688	0.220072509765625	2.974855712890625	1.388311950683594	-0.002753034114837646	3.06628515625	1.410895629882813	-0.04375535583496094
398	13.233333	2.770837646484375	1.138643646240234	0.274915771484375	2.7528173828125	1.314965545654297	0.2729737854003906	2.73550634765625	1.455448272705078	0.2662790222167969	2.717633544921875	1.669547668457031	0.2470820007324219	2.687672119140625	1.632255493164062	0.256196044921875	2.553141845703125	1.590282470703125	0.2738481750488281	2.58008447265625	1.358673461914063	0.128896240234375	2.731720947265625	1.422423004150391	-0.03248181915283203	2.783694091796875	1.465062377929688	-0.1005506973266602	2.852768310546875	1.53978515625	-0.1347608795166016	2.762221923828125	1.545999816894531	-0.1049675369262695	2.75368603515625	1.636288879394531	0.246382568359375	2.8804912109375	1.615917663574219	0.2223558349609375	3.01779052734375	1.372233734130859	0.2172643127441406	2.96231591796875	1.393942291259766	-0.008356198310852051	3.058183837890625	1.407911560058594	-0.04335881042480469
399	13.266667	2.783352783203125	1.137917770385742	0.2654851989746094	2.76419921875	1.315836669921875	0.2653523559570313	2.74435498046875	1.457096343994141	0.2544938049316406	2.721680419921875	1.673372253417969	0.2430175170898438	2.691979736328125	1.634645385742187	0.24894677734375	2.55821435546875	1.585243225097656	0.2639755859375	2.594992919921875	1.359596130371094	0.1072596740722656	2.748984375	1.432695861816406	-0.05105811309814453	2.79771435546875	1.472731170654297	-0.12421044921875	2.867353271484375	1.538781677246094	-0.1745536956787109	2.79659521484375	1.546102600097656	-0.130891357421875	2.758939208984375	1.640746337890625	0.2429850463867188	2.887908447265625	1.621722595214844	0.2228567199707031	3.023316650390625	1.373883392333984	0.2248745880126953	2.975564208984375	1.388850250244141	-0.005334124088287353	3.074107421875	1.391418395996094	-0.0384643325805664
400	13.3	2.786774169921875	1.138845031738281	0.2569601440429687	2.7684423828125	1.316963012695312	0.2571068420410156	2.751067138671875	1.458944610595703	0.251545166015625	2.725070068359375	1.6747548828125	0.2363609466552734	2.69595556640625	1.635667236328125	0.2430391693115234	2.561956298828125	1.585440002441406	0.2533728179931641	2.604337890625	1.361216430664062	0.09572477722167969	2.759072509765625	1.444995422363281	-0.05668091583251953	2.803842529296875	1.505590270996094	-0.1172140808105469	2.865264404296875	1.564388000488281	-0.1845310974121094	2.80027978515625	1.554828552246094	-0.1314222717285156	2.76284326171875	1.642681213378906	0.2368035888671875	2.8919248046875	1.630391845703125	0.2121288604736328	3.059894775390625	1.40327197265625	0.2202630004882813	2.95240869140625	1.377096832275391	0.01210100936889648	3.033534423828125	1.402943084716797	-0.04772482299804687
401	13.333333	2.791583740234375	1.140643447875977	0.2529414825439453	2.77284619140625	1.319249603271484	0.2541486358642578	2.75503271484375	1.461634552001953	0.2493902435302734	2.730175048828125	1.678275817871094	0.2348492889404297	2.700675048828125	1.639155883789063	0.2406662902832031	2.56576171875	1.589265197753906	0.2447934722900391	2.612579345703125	1.367930084228516	0.08292453002929688	2.777190673828125	1.446585174560547	-0.06277315139770508	2.840600341796875	1.4936240234375	-0.1190088653564453	2.922978515625	1.541871154785156	-0.1711373901367187	2.86934765625	1.528503173828125	-0.1281301727294922	2.76791162109375	1.645947937011719	0.2359487152099609	2.89797216796875	1.631925598144531	0.2156241607666016	3.070818115234375	1.407408050537109	0.2082494049072266	2.983455078125	1.383321136474609	-0.01012566661834717	3.06007763671875	1.433468322753906	-0.06019701766967774
402	13.366667	2.791652587890625	1.140673217773438	0.2439093322753906	2.769221435546875	1.318006469726563	0.2456651153564453	2.74851953125	1.459356170654297	0.2419541015625	2.723397705078125	1.674708923339844	0.2243052368164062	2.694117919921875	1.635823181152344	0.2308226776123047	2.560193115234375	1.585148376464844	0.2342303466796875	2.612047607421875	1.363897094726563	0.07604297637939453	2.7762646484375	1.441843872070312	-0.06874124908447266	2.836940185546875	1.491782775878906	-0.1247165374755859	2.909559814453125	1.551828918457031	-0.1780304107666016	2.849823486328125	1.545869934082031	-0.1321999359130859	2.76101025390625	1.642604064941406	0.2257189025878906	2.89064794921875	1.624155578613281	0.2110060272216797	3.01085595703125	1.36930322265625	0.1971193084716797	2.952125	1.406137451171875	-0.02776995277404785	3.04705126953125	1.431885192871094	-0.06120459747314453
403	13.4	2.795623779296875	1.141081268310547	0.2383538360595703	2.77156201171875	1.318139556884766	0.2399163208007813	2.752150146484375	1.459667694091797	0.2408117218017578	2.726064208984375	1.674601928710937	0.2205830383300781	2.6970009765625	1.635710388183594	0.2278615417480469	2.56289111328125	1.585623413085937	0.2252239532470703	2.611150390625	1.36159814453125	0.0699996337890625	2.776151123046875	1.440327880859375	-0.0733323974609375	2.83190087890625	1.497177734375	-0.1277588729858398	2.915876953125	1.545085815429688	-0.176402099609375	2.699773681640625	1.530360778808594	-0.1279154891967773	2.76379638671875	1.642668579101562	0.2220846252441406	2.891373779296875	1.625100341796875	0.1944082946777344	3.028089599609375	1.378524658203125	0.1876040954589844	2.90435546875	1.378842315673828	-0.01247710037231445	2.973193603515625	1.431128601074219	-0.07002460479736328
404	13.433333	2.79802197265625	1.138619506835937	0.2332947540283203	2.766703369140625	1.314615661621094	0.2285718383789062	2.74281982421875	1.455559112548828	0.2270718231201172	2.72317236328125	1.671539489746094	0.2091243438720703	2.69314013671875	1.633579772949219	0.2175413513183594	2.5581796875	1.585452392578125	0.2167640533447266	2.615610595703125	1.357285217285156	0.07059793090820313	2.766671875	1.444589416503906	-0.08304195404052735	2.8363994140625	1.494806121826172	-0.1269984283447265	2.91864111328125	1.546838439941406	-0.1745316925048828	2.6817880859375	1.526864868164063	-0.1325728149414062	2.759848876953125	1.638313293457031	0.2087316284179687	2.887668701171875	1.622840576171875	0.1804686584472656	3.035063232421875	1.382333160400391	0.1712740631103516	2.903783203125	1.391814453125	-0.02391643905639649	2.968626953125	1.450437957763672	-0.080117919921875
405	13.466667	2.80348193359375	1.13570280456543	0.2255390777587891	2.770059814453125	1.312562774658203	0.2197928314208984	2.7457255859375	1.454457794189453	0.2200387878417969	2.725410400390625	1.672153991699219	0.2051994476318359	2.695180908203125	1.633688232421875	0.2125739593505859	2.55912353515625	1.585702697753906	0.2099381866455078	2.608888671875	1.352390716552734	0.06538475799560547	2.76479443359375	1.444115234375	-0.08324290466308594	2.833081298828125	1.495627044677734	-0.1294035339355469	2.913023681640625	1.552011901855469	-0.1776336975097656	2.676211181640625	1.521159545898437	-0.1369463806152344	2.762471923828125	1.638834228515625	0.204841796875	2.8919267578125	1.621827331542969	0.1808890075683594	3.0443916015625	1.382073944091797	0.1737183074951172	2.906687255859375	1.386024505615234	-0.01922848892211914	2.96846533203125	1.446616668701172	-0.07808998107910156
406	13.5	2.8071962890625	1.133472808837891	0.2196792297363281	2.76880712890625	1.309065887451172	0.212458740234375	2.741799072265625	1.450308746337891	0.2139602661132813	2.7243173828125	1.66789208984375	0.1974763031005859	2.69384423828125	1.630037902832031	0.2064723358154297	2.5577861328125	1.582465698242188	0.2055324554443359	2.600921630859375	1.348218444824219	0.06094794082641602	2.760243896484375	1.438786224365234	-0.08432613372802734	2.82517236328125	1.491526550292969	-0.1336162414550781	2.898886474609375	1.554795166015625	-0.1829474182128906	2.67299365234375	1.530010437011719	-0.125645133972168	2.760772216796875	1.634018676757813	0.1960300140380859	2.88813134765625	1.617146362304688	0.1631956176757813	3.029612060546875	1.372429534912109	0.1367487640380859	2.84498095703125	1.370101226806641	-0.0115413818359375	2.8909892578125	1.420218200683594	-0.09091543579101563
407	13.533333	2.81200341796875	1.130878021240234	0.2163049163818359	2.773135986328125	1.307029907226563	0.2063420257568359	2.745574462890625	1.44880615234375	0.2056717376708984	2.7288388671875	1.667187744140625	0.1865709991455078	2.69826708984375	1.629484436035156	0.1969382019042969	2.560281005859375	1.586242431640625	0.2037224426269531	2.5900419921875	1.347659759521484	0.06053361129760742	2.7509736328125	1.431759307861328	-0.08844037628173829	2.81365185546875	1.480270111083984	-0.1452445373535156	2.88283203125	1.559273254394531	-0.1759984741210938	2.678288330078125	1.53984130859375	-0.1280223846435547	2.7652041015625	1.632928100585938	0.1846185607910156	2.89299462890625	1.619806701660156	0.1495044403076172	3.017510009765625	1.366390045166016	0.1097869262695313	2.813731201171875	1.35069384765625	-0.01186125755310059	2.8460224609375	1.400295257568359	-0.0985819091796875
408	13.566667	2.810419921875	1.131928985595703	0.2053746795654297	2.769235107421875	1.306053527832031	0.1925670013427734	2.74019677734375	1.446464782714844	0.1897134552001953	2.727432861328125	1.663644958496094	0.1717039031982422	2.696786865234375	1.626858764648437	0.1833890380859375	2.5593671875	1.586501586914062	0.1955500793457031	2.584161865234375	1.345770416259766	0.05901816558837891	2.746646484375	1.423551544189453	-0.08909203338623047	2.809611328125	1.474016387939453	-0.1426017761230469	2.882165283203125	1.541558532714844	-0.1870821685791016	2.67381005859375	1.529204528808594	-0.1325182800292969	2.76266015625	1.628854370117188	0.1680436401367187	2.8867216796875	1.609160095214844	0.1267318420410156	2.95918115234375	1.337621002197266	0.092492431640625	2.740208251953125	1.328932312011719	0.00446478271484375	2.749485595703125	1.404171875	-0.06709733581542969
409	13.6	2.811653564453125	1.132777755737305	0.1935223846435547	2.76914111328125	1.306449829101562	0.1771283874511719	2.74169140625	1.447339416503906	0.1762945556640625	2.726283203125	1.664461608886719	0.1572790679931641	2.69639990234375	1.627457214355469	0.1703562622070313	2.560101806640625	1.586241760253906	0.1909082183837891	2.582046630859375	1.346325042724609	0.0519627914428711	2.74587255859375	1.425678344726562	-0.09415638732910156	2.81006640625	1.476664947509766	-0.1458392028808594	2.880517578125	1.54931298828125	-0.1856497650146484	2.6680908203125	1.52240869140625	-0.1467011871337891	2.761697021484375	1.629926574707031	0.1525447540283203	2.881591064453125	1.59933056640625	0.1055679016113281	2.97083935546875	1.335051574707031	0.05563599014282226	2.756413818359375	1.361347015380859	-0.04030749130249024	2.77701025390625	1.448358123779297	-0.09409221649169922
410	13.633333	2.81341259765625	1.137432235717774	0.1813487701416016	2.771772216796875	1.311657653808594	0.1660290374755859	2.745192626953125	1.452908874511719	0.1658026275634766	2.7306015625	1.670343139648438	0.1463999938964844	2.700513671875	1.633419128417969	0.1594815979003906	2.565081298828125	1.587845153808594	0.1777579650878906	2.584092529296875	1.345419067382812	0.04203851699829102	2.7495986328125	1.427245178222656	-0.1012883911132813	2.808138671875	1.473978332519531	-0.1629769439697266	2.88138037109375	1.544155639648437	-0.2025746002197266	2.697624755859375	1.530095031738281	-0.1745652618408203	2.765946044921875	1.635626403808594	0.1417926025390625	2.886692626953125	1.606882690429687	0.09534026336669922	2.9846064453125	1.343812347412109	0.05386078643798828	2.7717177734375	1.365204956054688	-0.04734667587280274	2.792395751953125	1.451350677490234	-0.1027362670898437
411	13.666667	2.81611865234375	1.142060241699219	0.1707725524902344	2.773658935546875	1.315181365966797	0.1548705902099609	2.74628271484375	1.455599365234375	0.1533602142333984	2.730376953125	1.672064147949219	0.1355277099609375	2.700658203125	1.635029479980469	0.148281494140625	2.567060791015625	1.585935424804688	0.1657161407470703	2.5883818359375	1.343673950195313	0.03269351959228516	2.750455810546875	1.426563873291016	-0.1121876678466797	2.803988525390625	1.476368560791016	-0.1753047943115234	2.882367431640625	1.539293151855469	-0.2158710632324219	2.713102294921875	1.528400268554687	-0.18372216796875	2.76578271484375	1.637765930175781	0.1307214050292969	2.8861591796875	1.613645935058594	0.08244831848144531	2.993976318359375	1.354310150146484	0.05252217102050781	2.778280029296875	1.368750152587891	-0.04115231704711914	2.79555029296875	1.451834442138672	-0.1012793960571289
412	13.7	2.809755126953125	1.13975080871582	0.14664453125	2.768625732421875	1.314256896972656	0.1350384216308594	2.746994873046875	1.456038055419922	0.1427997741699219	2.730230224609375	1.673275756835938	0.1246902084350586	2.700659912109375	1.636043762207031	0.137949951171875	2.570162841796875	1.576414794921875	0.1497492370605469	2.615547607421875	1.346310913085937	-4.179775714874268e-05	2.7757607421875	1.428099945068359	-0.1490303802490234	2.8489794921875	1.486106353759766	-0.1750633087158203	2.9323115234375	1.552872131347656	-0.1960144195556641	2.854816162109375	1.536386779785156	-0.1967707977294922	2.765799072265625	1.638925415039063	0.1194713973999023	2.89087255859375	1.6214892578125	0.07956932830810547	2.96844091796875	1.350307159423828	0.05047713088989258	2.7442373046875	1.346837615966797	-0.02479520416259766	2.75398681640625	1.420031188964844	-0.09861466979980468
413	13.733333	2.80970361328125	1.138861938476563	0.138606201171875	2.767474853515625	1.312660400390625	0.1199047241210938	2.745387451171875	1.454709167480469	0.1215793762207031	2.732287109375	1.672991882324219	0.1131267547607422	2.703271728515625	1.635877319335937	0.1280125122070312	2.572715576171875	1.577547058105469	0.1457817230224609	2.610632568359375	1.343876922607422	-0.001017510890960693	2.765148193359375	1.428950439453125	-0.1544597625732422	2.824305908203125	1.480502838134766	-0.2115882720947266	2.908342529296875	1.537099365234375	-0.2515588684082031	2.8400615234375	1.518507995605469	-0.2287639923095703	2.766302978515625	1.638090026855469	0.1030407562255859	2.88590185546875	1.61625244140625	0.05020598983764649	2.85604638671875	1.337589935302734	0.005385253429412842	2.6251728515625	1.341519470214844	-0.04687914657592773	2.63055517578125	1.409828826904297	-0.1257896575927734
414	13.766667	2.81366259765625	1.140498779296875	0.1212006454467773	2.76816162109375	1.314335510253906	0.1016367340087891	2.744593994140625	1.4569052734375	0.1018318786621094	2.7332607421875	1.676535278320312	0.09755094909667969	2.704405029296875	1.639252990722656	0.1131564102172852	2.574735107421875	1.578519714355469	0.1349343872070312	2.6109619140625	1.339722290039063	-0.00667332124710083	2.7632666015625	1.429558532714844	-0.1614418487548828	2.8277080078125	1.488590667724609	-0.2048082580566406	2.89876416015625	1.543234741210938	-0.2676595458984375	2.8229912109375	1.522465148925781	-0.2408326568603516	2.766624755859375	1.641316040039063	0.0853471908569336	2.8860322265625	1.616720764160156	0.03158500862121582	2.8493193359375	1.336021575927734	-0.003679439544677734	2.615199951171875	1.334635162353516	-0.04626740646362305	2.61551171875	1.403782043457031	-0.1253446960449219
415	13.8	2.8200400390625	1.142524291992187	0.1078119888305664	2.772883544921875	1.316225158691406	0.08889586639404297	2.74969384765625	1.459036651611328	0.08809700775146484	2.740201416015625	1.679016540527344	0.08328485870361328	2.712141845703125	1.642067260742187	0.1011646347045898	2.58453955078125	1.581989013671875	0.1348921508789062	2.609237548828125	1.344088714599609	-0.01131904125213623	2.760148681640625	1.427714111328125	-0.1712890930175781	2.825832275390625	1.477712554931641	-0.2235155487060547	2.90292724609375	1.537139709472656	-0.2739123229980469	2.822123046875	1.525948974609375	-0.2559701843261719	2.77230322265625	1.643351867675781	0.06892455291748047	2.889338623046875	1.619270935058594	0.009591896057128907	2.848850341796875	1.338810668945313	-0.02630397987365723	2.611486328125	1.334156982421875	-0.04642745971679688	2.603345703125	1.402848114013672	-0.1256567993164062
416	13.833333	2.829485107421875	1.157010986328125	0.09711237335205078	2.77575244140625	1.327341796875	0.07601432800292969	2.748789306640625	1.468494720458984	0.07140910339355469	2.74158935546875	1.687144775390625	0.0651146011352539	2.714140869140625	1.650902160644531	0.08446647644042969	2.58881982421875	1.591219055175781	0.1231886138916016	2.611810302734375	1.348783020019531	-0.01208914852142334	2.755778564453125	1.433971771240234	-0.1754391479492187	2.832770751953125	1.478738403320313	-0.2140509643554687	2.90973046875	1.539509521484375	-0.2614772644042969	2.8230908203125	1.526126342773438	-0.2588401489257813	2.772404296875	1.651218078613281	0.04971602630615234	2.87878857421875	1.621409484863281	-0.02356007766723633	2.856850830078125	1.33879428100586	-0.03823580551147461	2.623174560546875	1.302506652832031	-0.05000920486450195	2.601509765625	1.377336517333984	-0.1196881561279297
417	13.866667	2.830213623046875	1.165334716796875	0.08344049072265625	2.775929931640625	1.334520172119141	0.06174917602539062	2.748581298828125	1.474891723632813	0.05665322494506836	2.7408388671875	1.692551635742187	0.05299386215209961	2.713834228515625	1.656192810058594	0.07215863800048829	2.590688232421875	1.593780883789063	0.1110371322631836	2.61470068359375	1.353678405761719	-0.02552333450317383	2.75806689453125	1.44006298828125	-0.1871937713623047	2.82396044921875	1.503822631835937	-0.2176390838623047	2.903914306640625	1.553749816894531	-0.271196044921875	2.800772705078125	1.537660522460937	-0.2729753112792969	2.771406494140625	1.657048645019531	0.0368918228149414	2.87552294921875	1.623883850097656	-0.0370693473815918	2.835214599609375	1.3447177734375	-0.05295523452758789	2.60447265625	1.296898956298828	-0.05511640930175781	2.576272216796875	1.370474945068359	-0.1230331344604492
418	13.9	2.834361572265625	1.170152648925781	0.0735754623413086	2.780471923828125	1.339299560546875	0.05314853668212891	2.75389794921875	1.479565734863281	0.04788805007934571	2.7469609375	1.696800476074219	0.04090381240844727	2.720134521484375	1.660920837402344	0.06098548507690429	2.597593994140625	1.596002258300781	0.09663896179199219	2.61618310546875	1.358554962158203	-0.04438010025024414	2.755760498046875	1.446443634033203	-0.2079743194580078	2.82669970703125	1.506525573730469	-0.2336695404052734	2.904310546875	1.556039978027344	-0.290578125	2.82093212890625	1.541565063476563	-0.2746727600097656	2.777108642578125	1.660983825683594	0.02496490478515625	2.8801328125	1.627460815429687	-0.04995774459838867	2.8573447265625	1.346420989990234	-0.05602059555053711	2.629630615234375	1.289217712402344	-0.04123897552490234	2.5914208984375	1.356341827392578	-0.1106576919555664
419	13.933333	2.841222412109375	1.17539909362793	0.06253475570678711	2.788822998046875	1.345474609375	0.04237603759765625	2.763840087890625	1.486367919921875	0.03722098922729492	2.74955126953125	1.7037529296875	0.0306412353515625	2.724295654296875	1.666911071777344	0.05128342437744141	2.604026611328125	1.597072570800781	0.08668602752685547	2.625947509765625	1.372989624023437	-0.07539190673828125	2.771124267578125	1.460346405029297	-0.2351048126220703	2.826361083984375	1.514410766601562	-0.2931639404296875	2.909010009765625	1.568403991699219	-0.3381205749511719	2.836554443359375	1.551876220703125	-0.2968850402832031	2.780594970703125	1.668882141113281	0.01399037933349609	2.885889892578125	1.641835205078125	-0.06092192077636719	2.8582197265625	1.361032165527344	-0.07785034942626953	2.62458203125	1.330943542480469	-0.0675962905883789	2.578127197265625	1.391766357421875	-0.1381395416259766
420	13.966667	2.8669423828125	1.178766189575195	0.05094250106811524	2.814281005859375	1.348291107177734	0.02975886344909668	2.785337158203125	1.488237243652344	0.02772943687438965	2.7597314453125	1.704258056640625	0.02463561058044434	2.734594482421875	1.665620300292969	0.04159717941284179	2.60936181640625	1.603048706054687	0.07195716857910156	2.63615966796875	1.382680480957031	-0.09357735443115234	2.78498046875	1.462117950439453	-0.2534517669677734	2.854965576171875	1.520279968261719	-0.2855464172363281	2.933567138671875	1.571357543945312	-0.3397415771484375	2.86416455078125	1.568019348144531	-0.2994181518554688	2.794189697265625	1.671638244628906	0.01061537456512451	2.90415185546875	1.654767395019531	-0.06002774429321289	2.865931884765625	1.376442687988281	-0.08620818328857421	2.63537939453125	1.332542663574219	-0.06853620910644531	2.58328955078125	1.390248077392578	-0.1374637451171875
421	14	2.862618408203125	1.170579620361328	0.03056154632568359	2.81221484375	1.343207244873047	0.015995530128479	2.7866748046875	1.485153839111328	0.01804574584960937	2.7637919921875	1.703518493652344	0.01723183250427246	2.7382568359375	1.664733276367187	0.03457546997070313	2.6135546875	1.596840270996094	0.06178566741943359	2.6485966796875	1.384323425292969	-0.116292106628418	2.799772216796875	1.476574066162109	-0.2700928955078125	2.86105908203125	1.532303405761719	-0.3212935485839844	2.943890625	1.585446838378906	-0.3687932739257813	2.87966015625	1.567041442871094	-0.3167519226074219	2.79779931640625	1.670244750976563	0.002075752735137939	2.908866455078125	1.647115112304688	-0.06733433532714844	2.876480712890625	1.365176208496094	-0.0907405014038086	2.64212109375	1.333403167724609	-0.06868107604980468	2.586226806640625	1.389594146728516	-0.1373302612304687
422	14.033333	2.862670166015625	1.17133576965332	0.01938635063171387	2.81308154296875	1.343350524902344	0.005742043972015381	2.787533203125	1.484543487548828	0.009415237426757813	2.76879345703125	1.702205139160156	0.01219093227386475	2.74159765625	1.663741455078125	0.02682058334350586	2.6166767578125	1.595158874511719	0.04649494934082031	2.644621337890625	1.376429870605469	-0.1229605560302734	2.79507958984375	1.475727722167969	-0.2712256164550781	2.865244873046875	1.520491760253906	-0.320859375	2.94463330078125	1.580357055664062	-0.3648844604492187	2.885191650390625	1.570576293945313	-0.3230538024902344	2.802960205078125	1.668781433105469	-0.001389178156852722	2.9207783203125	1.650517456054688	-0.05884136962890625	2.893139892578125	1.368537200927734	-0.06279752349853515	2.65918896484375	1.335521606445313	-0.06952521514892578	2.595967529296875	1.386342041015625	-0.1351529693603516
423	14.066667	2.8717509765625	1.172330825805664	0.01578723621368408	2.819665771484375	1.343341461181641	6.389059126377106e-05	2.791641357421875	1.484024108886719	0.002475859642028809	2.77485986328125	1.70172021484375	-0.001825726628303528	2.7467509765625	1.663945373535156	0.01279650402069092	2.6203369140625	1.6004462890625	0.03856964874267578	2.645059814453125	1.379231811523437	-0.1279250411987305	2.792485107421875	1.479840637207031	-0.2781714172363281	2.87783740234375	1.508474517822266	-0.3139063110351563	2.978532470703125	1.53584375	-0.3443226013183594	2.919745361328125	1.544429260253906	-0.2942108459472656	2.809213134765625	1.667647705078125	-0.01303275108337402	2.93245166015625	1.641274658203125	-0.05323363876342774	2.896873046875	1.362935180664063	-0.0147616605758667	2.670259033203125	1.337455871582031	-0.07651847839355469	2.6009443359375	1.385740966796875	-0.1376800079345703
424	14.1	2.8964951171875	1.178196868896484	0.007929329872131347	2.839345703125	1.350672058105469	-0.01063990116119385	2.805082275390625	1.492591979980469	-0.008408914566040039	2.78734130859375	1.7140927734375	-0.01321453380584717	2.757492431640625	1.6754052734375	-0.001800733208656311	2.624188720703125	1.618731384277344	0.01907593727111816	2.644708251953125	1.377769592285156	-0.127731086730957	2.798398681640625	1.474180999755859	-0.280912353515625	2.8815947265625	1.5147509765625	-0.3148322448730469	2.974857177734375	1.553674438476563	-0.3598219604492188	2.91617578125	1.550180969238281	-0.3093082580566406	2.823537109375	1.679666564941406	-0.02094493865966797	2.951637451171875	1.649268188476563	-0.04909812545776367	2.902426025390625	1.372249267578125	0.01360482025146484	2.681515625	1.339510955810547	-0.07552301025390624	2.6072255859375	1.38452392578125	-0.1365248870849609
425	14.133333	2.90571826171875	1.175046401977539	-0.001784484148025513	2.853416259765625	1.347245941162109	-0.01996241760253906	2.821951171875	1.48835855102539	-0.01706519889831543	2.79285546875	1.706507690429687	-0.0212063045501709	2.76570556640625	1.666724853515625	-0.008964488983154297	2.631254638671875	1.617832275390625	0.01425911426544189	2.64439990234375	1.376871948242187	-0.1280988922119141	2.79884326171875	1.466940673828125	-0.2808525085449219	2.873572265625	1.515904113769531	-0.3202199401855469	2.9596396484375	1.566382995605469	-0.3654590148925781	2.895432861328125	1.560225036621094	-0.3248011474609375	2.830161376953125	1.674311401367187	-0.03002102661132813	2.9553408203125	1.663729431152344	-0.07470588684082032	2.9270732421875	1.379653930664062	-0.07373774719238281	2.69255322265625	1.340448852539063	-0.08681961059570313	2.61303564453125	1.384160308837891	-0.13989013671875
426	14.166667	2.91157421875	1.172348098754883	-0.0127185697555542	2.86003857421875	1.345345184326172	-0.02895138740539551	2.82928564453125	1.486870849609375	-0.02467771530151367	2.79756787109375	1.704873840332031	-0.03526757049560547	2.77076806640625	1.665056945800781	-0.02200972747802734	2.634595458984375	1.620204284667969	0.001113964200019836	2.6526455078125	1.377908813476562	-0.1395152587890625	2.805289794921875	1.473912628173828	-0.2911714172363281	2.881479736328125	1.527667663574219	-0.3207455444335938	2.9701640625	1.563549133300781	-0.3745702209472656	2.893641845703125	1.564801330566406	-0.3504358520507813	2.835377685546875	1.672825805664063	-0.04296431732177734	2.960291748046875	1.661325561523437	-0.08892933654785157	2.93181494140625	1.376789825439453	-0.09586754608154296	2.695841796875	1.341515747070313	-0.0940187759399414	2.613802734375	1.385240753173828	-0.1435310821533203
427	14.2	2.904153076171875	1.172879791259766	-0.02213359069824219	2.8511708984375	1.3441357421875	-0.03559474563598633	2.82118408203125	1.484532440185547	-0.02895907783508301	2.79746630859375	1.701466186523438	-0.04429110717773437	2.770129638671875	1.663436889648438	-0.02861306381225586	2.6361748046875	1.618050415039062	-0.001316780209541321	2.65401611328125	1.379043823242188	-0.1430709991455078	2.808065185546875	1.470449890136719	-0.2931832580566406	2.8807763671875	1.522319763183594	-0.3310936279296875	2.9751572265625	1.554184753417969	-0.3750453491210938	2.900967529296875	1.553701599121094	-0.3530986328125	2.833278564453125	1.6680185546875	-0.0528935661315918	2.955891845703125	1.653951721191406	-0.1011479339599609	2.93055810546875	1.371438323974609	-0.09461598205566406	2.6959560546875	1.340391815185547	-0.09768016815185547	2.614067138671875	1.385139801025391	-0.1446525726318359
428	14.233333	2.932281494140625	1.17034228515625	-0.03103602409362793	2.882697265625	1.343329956054688	-0.04482419586181641	2.849336669921875	1.483704986572266	-0.04425149154663086	2.81123974609375	1.699828552246094	-0.05302364349365234	2.786310791015625	1.659445373535156	-0.03865578842163086	2.65184716796875	1.616343383789062	-0.007425487041473389	2.66056005859375	1.383589263916016	-0.1620272979736328	2.822646240234375	1.472160400390625	-0.3067226257324219	2.91514501953125	1.489231750488281	-0.3320580749511719	3.017682861328125	1.498433227539063	-0.3688045043945313	2.936454833984375	1.559404663085938	-0.3389773254394531	2.8493740234375	1.668981689453125	-0.06246602249145508	2.970350830078125	1.665052490234375	-0.1176835174560547	2.924974609375	1.385425537109375	-0.1474655914306641	2.692894287109375	1.341033325195312	-0.1224829406738281	2.6067021484375	1.390612365722656	-0.1558599090576172
429	14.266667	2.940709716796875	1.167641967773438	-0.04290718841552734	2.8870283203125	1.339623687744141	-0.05894041061401367	2.852324951171875	1.479987121582031	-0.05703457260131836	2.816746337890625	1.697045654296875	-0.06535968017578125	2.791816650390625	1.656982788085938	-0.04977218627929687	2.6590224609375	1.612921447753906	-0.01195968723297119	2.6647978515625	1.378114654541016	-0.1646940155029297	2.82558740234375	1.467784332275391	-0.3109856567382813	2.904420654296875	1.507984985351563	-0.3522199401855469	2.997965576171875	1.55112841796875	-0.3894950256347656	2.91886083984375	1.549188781738281	-0.3750502624511719	2.8541337890625	1.665570373535156	-0.07619229125976562	2.972923828125	1.658372619628906	-0.1363141174316406	2.93265869140625	1.377155151367188	-0.1644029388427734	2.700566650390625	1.3412041015625	-0.1250969619750976	2.612368408203125	1.388954071044922	-0.1565692749023438
430	14.3	2.947873046875	1.167110000610352	-0.05278450393676758	2.896171630859375	1.339472839355469	-0.06829806518554687	2.862342529296875	1.479846649169922	-0.06747079467773437	2.828989013671875	1.696713256835938	-0.08039676666259765	2.803758544921875	1.657317138671875	-0.06385048294067383	2.672335205078125	1.61205908203125	-0.0235418758392334	2.677796142578125	1.378090362548828	-0.1768361968994141	2.838203857421875	1.467752807617188	-0.3230095825195313	2.9125048828125	1.51886181640625	-0.3600353088378906	3.0019921875	1.568701049804687	-0.3984427490234375	2.9160078125	1.552300231933594	-0.3841713562011719	2.865951904296875	1.664670959472656	-0.09067828369140625	2.985183349609375	1.656156127929687	-0.14931201171875	2.930547607421875	1.378034271240234	-0.179694091796875	2.69949072265625	1.339713989257812	-0.1386375732421875	2.60981201171875	1.389535308837891	-0.1608500671386719
431	14.333333	2.956689453125	1.167114044189453	-0.07739130401611329	2.90192236328125	1.339238677978516	-0.08638673400878906	2.86611083984375	1.479156005859375	-0.07970909118652343	2.83561962890625	1.696868591308594	-0.09006996154785156	2.8088720703125	1.657323425292969	-0.07630325317382812	2.675052734375	1.606006286621094	-0.05489140319824218	2.69970166015625	1.378675170898437	-0.2167125854492188	2.864449462890625	1.475733642578125	-0.3535237426757812	2.935044921875	1.529253601074219	-0.3945135803222656	3.03207568359375	1.578165832519531	-0.40832275390625	2.960067626953125	1.567928649902344	-0.3981288452148438	2.873008544921875	1.664644348144531	-0.09836563110351562	2.996031494140625	1.664192321777344	-0.1497225952148437	2.932538330078125	1.387456909179688	-0.1789895629882813	2.6995908203125	1.341118621826172	-0.1623679046630859	2.6091123046875	1.393658996582031	-0.1723442687988281
432	14.366667	2.9627529296875	1.165148193359375	-0.09089230346679687	2.90673681640625	1.3368837890625	-0.09876324462890625	2.873558837890625	1.477185363769531	-0.08830348205566406	2.84469091796875	1.694525695800781	-0.1068609924316406	2.818145751953125	1.655906372070313	-0.09038069915771485	2.683059326171875	1.609448181152344	-0.06622364807128907	2.703904541015625	1.378385192871094	-0.2231119537353516	2.867348388671875	1.467574401855469	-0.3665926513671875	2.949136474609375	1.518755798339844	-0.3812646179199219	3.042495361328125	1.575222229003906	-0.3906698608398437	2.9679951171875	1.56640478515625	-0.3860135803222656	2.881422119140625	1.661579711914063	-0.1151948852539063	3.0027412109375	1.657734130859375	-0.1702541198730469	2.93535205078125	1.381054443359375	-0.1887378692626953	2.70134765625	1.340823638916016	-0.1718134307861328	2.60994384765625	1.392566070556641	-0.1749169006347656
433	14.4	2.97403125	1.159934631347656	-0.1077960968017578	2.918232177734375	1.331767791748047	-0.1157594833374023	2.88583740234375	1.472294097900391	-0.1055349655151367	2.857745849609375	1.689385986328125	-0.1281723022460937	2.831132080078125	1.651199951171875	-0.1107928771972656	2.695211181640625	1.608595581054687	-0.08419358062744141	2.714754638671875	1.375336242675781	-0.2380523681640625	2.883466552734375	1.466335968017578	-0.3741728515625	2.9634091796875	1.514716979980469	-0.4023802795410156	3.0571748046875	1.563159912109375	-0.4316728820800781	2.98775732421875	1.549885192871094	-0.4135711059570312	2.89430126953125	1.656125366210937	-0.1360657806396484	3.016354248046875	1.650566162109375	-0.1893819274902344	2.949302978515625	1.373255676269531	-0.1974070892333984	2.714255859375	1.342965087890625	-0.1746680450439453	2.62072802734375	1.390702056884766	-0.1790188598632813
434	14.433333	2.97894189453125	1.154476211547852	-0.118694709777832	2.923181884765625	1.323864593505859	-0.1293937683105469	2.89043310546875	1.462654968261719	-0.1214531631469727	2.8671982421875	1.678130981445312	-0.1386141357421875	2.84	1.640529296875	-0.1226318664550781	2.70474072265625	1.602435302734375	-0.09532996368408203	2.7217998046875	1.369615295410156	-0.2439195861816406	2.882004150390625	1.459684265136719	-0.3859217224121094	2.962854248046875	1.500550323486328	-0.4189529418945312	3.047259521484375	1.556253540039062	-0.4574332580566406	2.975428955078125	1.545032165527344	-0.4243280334472656	2.902712890625	1.644753356933594	-0.1469322662353515	3.024453125	1.643631958007812	-0.1971378631591797	2.95966455078125	1.369267120361328	-0.202255615234375	2.726173828125	1.344678833007813	-0.1883145599365234	2.63294140625	1.390340698242188	-0.1869273223876953
435	14.466667	2.989889892578125	1.147558090209961	-0.1416520690917969	2.93553271484375	1.317035552978516	-0.1511508331298828	2.90500439453125	1.455989532470703	-0.1432028045654297	2.879989501953125	1.670973754882813	-0.1573563232421875	2.854548095703125	1.633364135742188	-0.1390231170654297	2.7228330078125	1.589890991210937	-0.1050018463134766	2.727848388671875	1.356030517578125	-0.2516399688720703	2.88007177734375	1.448973754882813	-0.3995619506835937	2.966539306640625	1.483434295654297	-0.4238603210449219	3.0655107421875	1.519672485351562	-0.44720166015625	2.996408935546875	1.521698486328125	-0.4066961975097656	2.91452001953125	1.637761108398438	-0.1690927124023437	3.030039794921875	1.643238586425781	-0.2314387817382813	2.96875390625	1.368715667724609	-0.2347567596435547	2.7390068359375	1.345469543457031	-0.1931013946533203	2.6446025390625	1.388076416015625	-0.1918715972900391
436	14.5	3.003536865234375	1.135573959350586	-0.1853311767578125	2.95324462890625	1.3080185546875	-0.1832343597412109	2.927100341796875	1.448282196044922	-0.1668752746582031	2.896308349609375	1.664333557128906	-0.1796528625488281	2.87228125	1.62580908203125	-0.1603030853271484	2.73946435546875	1.586380126953125	-0.1212605972290039	2.742383544921875	1.351456176757813	-0.2703524780273437	2.900939697265625	1.444139282226562	-0.4146154174804688	2.979189453125	1.486535186767578	-0.4530959167480469	3.070490234375	1.526294250488281	-0.4969293823242187	3.00459716796875	1.526347045898437	-0.4595783996582031	2.93140771484375	1.631701293945313	-0.1928777923583984	3.04581201171875	1.631281921386719	-0.2595617065429687	2.95126025390625	1.365255615234375	-0.2855130615234375	2.72028515625	1.344175384521484	-0.2392775115966797	2.6384267578125	1.400280944824219	-0.2068675384521484
437	14.533333	3.0211669921875	1.128616241455078	-0.2166248321533203	2.967707275390625	1.301670135498047	-0.2149297180175781	2.939665771484375	1.442836669921875	-0.1989830322265625	2.908648681640625	1.661040344238281	-0.1956908874511719	2.884473388671875	1.620867492675781	-0.1790142669677734	2.7526337890625	1.571574951171875	-0.1436150360107422	2.767550048828125	1.343515869140625	-0.3063496398925781	2.925052001953125	1.437918579101563	-0.4537671813964844	2.99426513671875	1.491344207763672	-0.4975052185058594	3.088462890625	1.540945556640625	-0.523994873046875	3.008568603515625	1.527910827636719	-0.4953817138671875	2.94398486328125	1.629205261230469	-0.2115276947021484	3.05989599609375	1.626866760253906	-0.2777589111328125	2.967727783203125	1.357199066162109	-0.3002750854492188	2.7367998046875	1.345829711914063	-0.2419115905761719	2.6505869140625	1.398794982910156	-0.2128836059570313
438	14.566667	3.03627001953125	1.113902534484863	-0.2380284118652344	2.982190673828125	1.285271331787109	-0.2377487487792969	2.953247314453125	1.425176330566406	-0.2226696319580078	2.931381103515625	1.642725402832031	-0.2187842559814453	2.906113525390625	1.603863708496094	-0.2017911682128906	2.774688720703125	1.561204467773437	-0.1612875213623047	2.77733056640625	1.337286895751953	-0.3266073608398438	2.933180908203125	1.430969848632813	-0.4732767028808594	3.0073037109375	1.487725982666016	-0.499579345703125	3.09938037109375	1.53998291015625	-0.5248143920898437	3.02346875	1.529692504882812	-0.5065343322753906	2.964817626953125	1.609755981445312	-0.2351663513183594	3.07565966796875	1.606039489746094	-0.307602294921875	2.968855712890625	1.345015075683594	-0.3375209350585938	2.74365576171875	1.346523956298828	-0.2650576171875	2.66043994140625	1.396267181396484	-0.2262389526367188
439	14.6	3.053869384765625	1.10295890045166	-0.2681741333007813	3.0040908203125	1.275619079589844	-0.2645303955078125	2.979099609375	1.416052764892578	-0.2472320709228516	2.948264892578125	1.632555786132813	-0.2436958465576172	2.925077392578125	1.592758117675781	-0.2258985595703125	2.795950927734375	1.54724951171875	-0.1812317962646484	2.7927138671875	1.31280322265625	-0.3313220825195313	2.936886962890625	1.415232971191406	-0.48402490234375	3.00607470703125	1.475065704345703	-0.5163292846679688	3.081702880859375	1.535147705078125	-0.5665308227539062	3.016853515625	1.525578857421875	-0.5201136474609375	2.98262939453125	1.600917236328125	-0.2607913818359375	3.09546630859375	1.608795593261719	-0.3297722778320312	2.984864990234375	1.347738525390625	-0.3386852416992188	2.758154052734375	1.348920593261719	-0.2709527587890625	2.6725068359375	1.395572143554688	-0.2335635070800781
440	14.633333	3.066648681640625	1.092802383422852	-0.2902833251953125	3.01726611328125	1.263975738525391	-0.2873731689453125	2.992285888671875	1.403241394042969	-0.2708937377929688	2.9584931640625	1.617196411132813	-0.2611040649414063	2.936642822265625	1.576948120117188	-0.2438130493164062	2.81294580078125	1.525733215332031	-0.1942211303710938	2.8121708984375	1.2955556640625	-0.3464974060058594	2.947837158203125	1.400130828857422	-0.5024336547851562	3.014047607421875	1.45825048828125	-0.5409944458007813	3.091899169921875	1.51958984375	-0.5836864013671875	3.01820166015625	1.502742523193359	-0.5649185180664062	2.992540771484375	1.586819458007813	-0.2798025512695312	3.0967294921875	1.597491027832031	-0.3590599365234375	3.044733642578125	1.336280609130859	-0.4493111572265625	2.818110595703125	1.320336700439453	-0.3908953247070313	2.7481279296875	1.382390930175781	-0.3464664306640625
441	14.666667	3.08668505859375	1.076386138916016	-0.3064481201171875	3.031326416015625	1.245023681640625	-0.306613525390625	3.001223876953125	1.382980255126953	-0.2926052856445313	2.968056396484375	1.596219970703125	-0.283571044921875	2.946472900390625	1.556261596679688	-0.2658120727539062	2.82108056640625	1.505995941162109	-0.2213530426025391	2.8282841796875	1.277962158203125	-0.3747581787109375	2.96238427734375	1.395986846923828	-0.52081298828125	3.030135498046875	1.450333526611328	-0.561232666015625	3.1077890625	1.514048034667969	-0.5995311889648437	3.034898193359375	1.500293731689453	-0.5823403930664063	3.001653076171875	1.565797607421875	-0.3025101928710938	3.099885009765625	1.57355126953125	-0.3885835876464844	3.016735107421875	1.314807189941406	-0.4564730529785156	2.7940185546875	1.308639984130859	-0.3860418090820312	2.738057373046875	1.387670379638672	-0.3505128784179687
442	14.7	3.09495947265625	1.07218888092041	-0.3113101806640625	3.0371337890625	1.238355972290039	-0.3147039489746093	3.0051630859375	1.374911834716797	-0.303658935546875	2.978263671875	1.587330078125	-0.2999922485351563	2.956713134765625	1.548883239746094	-0.2801215515136719	2.83498095703125	1.504359130859375	-0.224615234375	2.836827392578125	1.280612274169922	-0.3802798156738281	2.9655908203125	1.377704132080078	-0.542548828125	3.047697998046875	1.419065155029297	-0.5664013061523437	3.143400146484375	1.461408782958984	-0.5865940551757812	3.056554931640625	1.4739951171875	-0.577757080078125	3.00983349609375	1.555693603515625	-0.3193398132324219	3.1043193359375	1.559497253417969	-0.4081359252929688	3.024039794921875	1.300836761474609	-0.4696607666015625	2.807264404296875	1.310518981933594	-0.3885050048828125	2.7445224609375	1.380521118164062	-0.3482335205078125
443	14.733333	3.107300537109375	1.065018615722656	-0.3278214416503906	3.05108544921875	1.231020599365234	-0.3317621459960938	3.019183837890625	1.367172882080078	-0.3224588928222656	2.986428955078125	1.57791455078125	-0.3173323364257812	2.96589794921875	1.5388671875	-0.2980062561035156	2.84577392578125	1.493186096191406	-0.2413057403564453	2.8508486328125	1.2660908203125	-0.3900899963378906	2.97301513671875	1.360871795654297	-0.5575223999023438	3.040778076171875	1.420648620605469	-0.5855906982421875	3.11556298828125	1.482878265380859	-0.6281149291992187	3.01989404296875	1.481349761962891	-0.5972574462890625	3.01889404296875	1.547449645996094	-0.3366149291992188	3.11837548828125	1.556267395019531	-0.4186207580566406	3.04144970703125	1.302110107421875	-0.4963228454589844	2.82524072265625	1.307244781494141	-0.4157484741210937	2.834023681640625	1.395496917724609	-0.3656105346679687
444	14.766667	3.123458984375	1.057230232238769	-0.3517241516113281	3.06851708984375	1.22628044128418	-0.3563311157226562	3.038344970703125	1.364768280029297	-0.3454507446289062	3.0043310546875	1.578146179199219	-0.3338132019042969	2.98172705078125	1.5377373046875	-0.3182330322265625	2.852386962890625	1.493025665283203	-0.2785838928222656	2.8601748046875	1.257463989257813	-0.4210946044921875	2.99203271484375	1.351903961181641	-0.585815185546875	3.0571416015625	1.416758697509766	-0.6134850463867187	3.133280029296875	1.485775115966797	-0.6457045288085937	3.0596474609375	1.471320037841797	-0.6117623291015625	3.039117919921875	1.548089660644531	-0.3513686218261719	3.1499814453125	1.570982238769531	-0.4174415283203125	3.053335693359375	1.316881164550781	-0.4870761108398438	2.8275771484375	1.307949340820312	-0.4258141174316406	2.824557373046875	1.396954956054687	-0.3733991394042969
445	14.8	3.132763427734375	1.053955657958984	-0.3597281188964844	3.0767275390625	1.222533447265625	-0.3654183044433594	3.045810302734375	1.360866790771484	-0.3554967346191406	3.011331298828125	1.574220397949219	-0.3468900146484375	2.988759765625	1.533996520996094	-0.3308560791015625	2.859890625	1.487339080810547	-0.2921441650390625	2.871384033203125	1.2546181640625	-0.4387851867675781	3.007323974609375	1.360091552734375	-0.5930205688476563	3.071261474609375	1.418030609130859	-0.6349508056640625	3.151275634765625	1.487709075927734	-0.6531490478515625	3.087945556640625	1.478748016357422	-0.6086572265625	3.046231689453125	1.544014282226562	-0.3638956298828125	3.156903564453125	1.56202783203125	-0.4316682739257813	3.05484521484375	1.306643280029297	-0.4869183044433594	2.8289013671875	1.307869232177734	-0.4260833740234375	2.823690673828125	1.397167755126953	-0.3744308166503906
446	14.833333	3.13921826171875	1.051402549743652	-0.3681365051269531	3.082987060546875	1.219800979614258	-0.3745104064941406	3.051595947265625	1.35797314453125	-0.3648083190917969	3.018491943359375	1.571006774902344	-0.3487271423339844	2.995660888671875	1.530408996582031	-0.3341400756835938	2.866162353515625	1.482238128662109	-0.2998906860351562	2.872896728515625	1.252556686401367	-0.4512946166992188	3.0187041015625	1.354578674316406	-0.5985133056640625	3.082607177734375	1.414221618652344	-0.6379262084960937	3.15789697265625	1.479220062255859	-0.678964111328125	3.091869140625	1.475078216552734	-0.6202916870117188	3.0531962890625	1.541208435058594	-0.3667547607421875	3.16254248046875	1.55983203125	-0.4363673400878906	3.05526123046875	1.308421691894531	-0.4988001708984375	2.832698486328125	1.308395477294922	-0.4269214782714844	2.82436279296875	1.396598022460938	-0.3739123840332031
447	14.866667	3.14645703125	1.050918319702149	-0.3709060974121094	3.089833984375	1.220826141357422	-0.3780796508789063	3.057943115234375	1.360224975585937	-0.3689385375976563	3.0229833984375	1.574708984375	-0.3502318115234375	3.000011962890625	1.533411254882812	-0.3363846740722656	2.87062060546875	1.478304870605469	-0.3072684020996094	2.8778896484375	1.248890121459961	-0.4634583740234375	3.027370849609375	1.355845428466797	-0.60668408203125	3.0944755859375	1.409614501953125	-0.65101171875	3.16951513671875	1.482272552490234	-0.6805891723632812	3.106135009765625	1.472492004394531	-0.6326129760742187	3.05842431640625	1.545111083984375	-0.368358154296875	3.169894287109375	1.562607177734375	-0.4370975646972656	3.056198486328125	1.311216430664063	-0.4995426635742187	2.8319423828125	1.308449554443359	-0.4261766052246094	2.824941162109375	1.398020385742188	-0.3734676208496094
448	14.9	3.146496826171875	1.051287754058838	-0.3756086730957031	3.09180908203125	1.221275451660156	-0.3825105590820312	3.061428466796875	1.360539306640625	-0.3728953552246094	3.0299267578125	1.575402709960938	-0.3613869323730469	3.00607373046875	1.535057800292969	-0.3467667846679687	2.87601611328125	1.483312255859375	-0.3165902709960938	2.8835556640625	1.249609344482422	-0.4647271728515625	3.033524169921875	1.35548193359375	-0.6071120605468751	3.093681640625	1.417312866210938	-0.6502529296875	3.165112548828125	1.491683868408203	-0.6831325073242187	3.110109130859375	1.472315399169922	-0.6335999145507812	3.065069091796875	1.54476953125	-0.3778969116210937	3.177817138671875	1.553149597167969	-0.4454990844726562	3.061274658203125	1.300954498291016	-0.494083251953125	2.8359990234375	1.308756530761719	-0.4267178039550781	2.82548486328125	1.397024993896484	-0.3730200805664062
449	14.933333	3.148568359375	1.052731189727783	-0.3806814575195313	3.095209228515625	1.223820327758789	-0.3842614440917969	3.06572265625	1.36348974609375	-0.3716529541015625	3.034300048828125	1.57898828125	-0.3591507263183594	3.009671875	1.538448425292969	-0.345910888671875	2.87741259765625	1.487360137939453	-0.322947021484375	2.88397802734375	1.248675399780274	-0.4646451416015625	3.032908203125	1.3558642578125	-0.6083007202148437	3.0943515625	1.412323364257813	-0.6572665405273438	3.1690703125	1.480265197753906	-0.6971149291992188	3.114111328125	1.47154248046875	-0.635572021484375	3.0701142578125	1.548317321777344	-0.3745680847167969	3.18758740234375	1.561502014160156	-0.4336090087890625	3.06729150390625	1.308654388427734	-0.4740244445800781	2.834929931640625	1.307753479003906	-0.43282421875	2.817583740234375	1.397200225830078	-0.3823232421875
[truncated: 8 more rows]
[truncated: 48 more columns]
