# Supplementary material for: Simulation of Human Movement in Zero Gravity
Source: Sensors (Basel). 2024 Mar 9;24(6):1770. doi: 10.3390/s24061770 (PMC10976247; doi:10.3390/s24061770)
Supplement: Supplementary file 1 [file sensors-24-01770-s001.zip › supplementary/motion_data/16 StepKiba/motion2_raw.trc]

PathFileType	4	(X/Y/Z)	sample.trc
DataRate	CameraRate	NumFrames	NumMarkers	Units	OrigDataRate	OrigDataStartFrame	OrigNumFrames
0.033333333333333333	0.033333333333333333	457	32	m	0.033333333333333333	1	457
Frame#	Time	PELVIS			SPINE_NAVEL			SPINE_CHEST			NECK			CLAVICLE_LEFT			SHOULDER_LEFT			ELBOW_LEFT			WRIST_LEFT			HAND_LEFT			HANDTIP_LEFT			THUMB_LEFT			CLAVICLE_RIGHT			SHOULDER_RIGHT			ELBOW_RIGHT			WRIST_RIGHT			HAND_RIGHT
		X1	Y1	Z1	X2	Y2	Z2	X3	Y3	Z3	X4	Y4	Z4	X5	Y5	Z5	X6	Y6	Z6	X7	Y7	Z7	X8	Y8	Z8	X9	Y9	Z9	X10	Y10	Z10	X11	Y11	Z11	X12	Y12	Z12	X13	Y13	Z13	X14	Y14	Z14	X15	Y15	Z15	X16	Y16	Z16
1	0	2.594813720703125	1.201989044189453	0.5694351806640625	2.57367138671875	1.377931793212891	0.5622506103515625	2.56146630859375	1.51918212890625	0.5606295166015625	2.56385400390625	1.7341513671875	0.5796861572265625	2.540603271484375	1.697014526367187	0.6010045166015625	2.439392578125	1.6506953125	0.6893568115234375	2.43584130859375	1.378300018310547	0.7247918701171875	2.38258251953125	1.169695861816406	0.6422694091796874	2.384044921875	1.1148017578125	0.7206771240234375	2.39534228515625	1.036194129943848	0.6483468017578125	2.434760986328125	1.055746879577637	0.6503287353515625	2.5877197265625	1.7000966796875	0.5536109619140624	2.672451904296875	1.6699658203125	0.4587198486328125	2.71141748046875	1.396046875	0.4162943115234375	2.651165771484375	1.183009140014649	0.3421234130859375	2.629691650390625	1.083283233642578	0.3568511962890625
2	0.03333399999999997	2.59559716796875	1.201209381103516	0.573947509765625	2.57474365234375	1.378465270996094	0.5648427734375	2.5620498046875	1.520719055175781	0.561013671875	2.56513720703125	1.737315002441406	0.58031494140625	2.5416416015625	1.699953186035156	0.601826171875	2.43856005859375	1.656113830566406	0.69103125	2.43130712890625	1.381303039550781	0.72347607421875	2.3714658203125	1.168890899658203	0.650822021484375	2.40111181640625	1.115828643798828	0.725718994140625	2.392370361328125	1.035581008911133	0.65361083984375	2.4337568359375	1.058249710083008	0.650345458984375	2.58902978515625	1.702941589355469	0.553974853515625	2.67525634765625	1.674723937988281	0.4584609375	2.718499267578125	1.3988505859375	0.4187509765625	2.6539443359375	1.185468948364258	0.343553466796875	2.632633056640625	1.084867736816406	0.35810107421875
3	0.06666699999999981	2.59480615234375	1.198833038330078	0.57465185546875	2.57494140625	1.376789215087891	0.564456298828125	2.56228466796875	1.519505493164063	0.5589362792968749	2.5650888671875	1.736697326660156	0.58028125	2.541802734375	1.698950073242187	0.60175	2.4406923828125	1.657589050292969	0.695123291015625	2.43141943359375	1.381387481689453	0.72347021484375	2.3698984375	1.167176849365234	0.654947509765625	2.39063623046875	1.117107086181641	0.7351589355468749	2.407004638671875	1.034293525695801	0.66679345703125	2.4355224609375	1.056929168701172	0.653431640625	2.588885986328125	1.702500793457031	0.553298583984375	2.67430908203125	1.674647033691406	0.456314453125	2.714089111328125	1.397320617675781	0.41591259765625	2.64775390625	1.183974807739258	0.33952783203125	2.6269375	1.084024688720703	0.360517578125
4	0.1000000000000005	2.5961328125	1.199167053222656	0.5751513671875	2.5762861328125	1.378168304443359	0.5650986328124999	2.56424755859375	1.521787475585938	0.560262939453125	2.56689208984375	1.740348388671875	0.5804384765625	2.543293212890625	1.7025146484375	0.6020624999999999	2.44150439453125	1.657814453125	0.6944248046875	2.4335859375	1.380323547363281	0.726039306640625	2.374916015625	1.162798934936524	0.660987548828125	2.404933349609375	1.112576614379883	0.738802734375	2.40614453125	1.029515029907227	0.66784716796875	2.43381396484375	1.047747611999512	0.6528134765625	2.5910498046875	1.705794311523438	0.5537084960937499	2.6773984375	1.675878540039062	0.457123779296875	2.71705126953125	1.396761840820313	0.41754443359375	2.65187158203125	1.183076538085937	0.337032958984375	2.63018798828125	1.084039916992187	0.36368408203125
5	0.1333340000000005	2.596523681640625	1.1980419921875	0.5756553955078125	2.5776240234375	1.376678894042969	0.5645428466796875	2.56477392578125	1.519815002441406	0.5575235595703125	2.570781494140625	1.737576843261719	0.5801612548828124	2.54692138671875	1.699917236328125	0.6015484619140625	2.44466552734375	1.655849548339844	0.6931934814453125	2.4336533203125	1.379220336914063	0.7259254150390625	2.3755087890625	1.161372055053711	0.6634129638671875	2.40611767578125	1.11221696472168	0.7414083251953125	2.4092734375	1.028020568847656	0.6722464599609375	2.43589697265625	1.047251449584961	0.6562095947265625	2.594099853515625	1.703074279785156	0.5528331298828125	2.679925537109375	1.675691223144531	0.4554412841796875	2.71902294921875	1.396980102539062	0.4170181884765625	2.65563671875	1.181307189941406	0.3421270751953125	2.6226669921875	1.084205902099609	0.3627239990234375
6	0.1666670000000003	2.59684521484375	1.198616424560547	0.577455322265625	2.57828369140625	1.377414916992187	0.5666630859375	2.56539404296875	1.5206318359375	0.559630126953125	2.5704111328125	1.738649169921875	0.5812744140625	2.54686865234375	1.700940185546875	0.602991455078125	2.444760498046875	1.6556357421875	0.6943310546875	2.440724609375	1.37894091796875	0.729423583984375	2.378483154296875	1.164694076538086	0.65846484375	2.41257861328125	1.110848709106445	0.731851806640625	2.409623046875	1.015896255493164	0.67826416015625	2.43606787109375	1.04737663269043	0.658236328125	2.5937509765625	1.704125610351563	0.553937744140625	2.67914111328125	1.676470703125	0.45613427734375	2.720260986328125	1.397962005615234	0.4171240234375	2.65546533203125	1.182517349243164	0.342341796875	2.6209599609375	1.086134185791016	0.364076904296875
7	0.2000000000000002	2.599379638671875	1.197376800537109	0.580187744140625	2.581646728515625	1.376087280273437	0.56907177734375	2.569768310546875	1.519268920898437	0.562013427734375	2.574246337890625	1.737144165039063	0.58333984375	2.55093212890625	1.699426635742188	0.605193603515625	2.44898486328125	1.656274536132813	0.6975576171875	2.44398486328125	1.379943603515625	0.73352099609375	2.38358740234375	1.163572265625	0.668295166015625	2.413994873046875	1.112835067749024	0.745320068359375	2.40858837890625	1.030295547485351	0.674366455078125	2.438153076171875	1.047048934936524	0.659764404296875	2.5975419921875	1.702682556152344	0.5559638671875	2.6818017578125	1.676603454589844	0.456906494140625	2.72410986328125	1.398188140869141	0.4203134765625	2.6557197265625	1.184250030517578	0.345039306640625	2.621580078125	1.087985137939453	0.3674423828125
8	0.2333340000000002	2.601441650390625	1.197771438598633	0.5813154296875001	2.5823623046875	1.376654571533203	0.5700498046875	2.569964599609375	1.520064514160156	0.5633369140625	2.574342529296875	1.738445495605469	0.5834580078125	2.5510380859375	1.700771850585937	0.6055932617187501	2.4505166015625	1.657265747070312	0.6997353515625	2.44675537109375	1.380260314941406	0.734463623046875	2.3856337890625	1.163866165161133	0.668507080078125	2.42499365234375	1.111506164550781	0.740439453125	2.40681640625	1.029597381591797	0.670590087890625	2.44091552734375	1.046004463195801	0.662085205078125	2.5976669921875	1.7037822265625	0.55620068359375	2.683502197265625	1.677507568359375	0.45823974609375	2.72634716796875	1.398580474853516	0.42227392578125	2.657529296875	1.185016342163086	0.345033447265625	2.622737548828125	1.088546157836914	0.36639013671875
9	0.266667	2.60330029296875	1.198339752197266	0.581802001953125	2.5847021484375	1.377345153808594	0.5698664550781249	2.572479248046875	1.520829467773438	0.562495849609375	2.57673681640625	1.739138305664063	0.5848200683593749	2.55338330078125	1.70121337890625	0.6065415039062499	2.45268701171875	1.656832763671875	0.700227783203125	2.44538525390625	1.379322540283203	0.7316237792968751	2.385648681640625	1.161028717041016	0.6702927246093749	2.42029443359375	1.110902160644531	0.746214111328125	2.42020263671875	1.017079376220703	0.6902604980468749	2.44193212890625	1.045949905395508	0.658441650390625	2.6001474609375	1.704735107421875	0.557251220703125	2.6844970703125	1.679201538085938	0.4577021484375	2.7258779296875	1.400084381103516	0.420107421875	2.67081884765625	1.180632843017578	0.348048583984375	2.624412109375	1.088424133300781	0.366240478515625
10	0.2999999999999998	2.604087890625	1.198333557128906	0.5836190185546875	2.58568359375	1.377333618164063	0.5716834716796875	2.574399169921875	1.52090478515625	0.5649261474609375	2.57956201171875	1.739474243164063	0.5839678955078125	2.5562216796875	1.70196533203125	0.6063988037109375	2.4563662109375	1.658765380859375	0.7014949951171875	2.4474541015625	1.381570678710938	0.7348551025390625	2.382005859375	1.166373840332031	0.6687208251953125	2.4238359375	1.112853393554688	0.7384359130859375	2.427750244140625	1.009684707641602	0.7027835693359376	2.4409169921875	1.049522308349609	0.6629967041015625	2.6026689453125	1.70458642578125	0.5567669677734375	2.6881787109375	1.679493408203125	0.4581243896484375	2.725669921875	1.399738220214844	0.4215045166015625	2.670567626953125	1.180041473388672	0.3503402099609375	2.621292236328125	1.088933029174805	0.3663123779296875
11	0.3333339999999998	2.60557470703125	1.199309020996094	0.582728759765625	2.5871142578125	1.378463562011719	0.571017578125	2.57491064453125	1.522046142578125	0.5636630859375	2.580013427734375	1.740632629394531	0.584468994140625	2.55666650390625	1.702908447265625	0.606617431640625	2.45676416015625	1.657676513671875	0.7008925781250001	2.45092626953125	1.380628173828125	0.737829833984375	2.38363330078125	1.16587060546875	0.6714541015625	2.4283076171875	1.111402725219726	0.738737060546875	2.421179931640625	1.011943313598633	0.693945068359375	2.443168701171875	1.049519653320313	0.665808349609375	2.6031484375	1.705942749023437	0.556967041015625	2.68840380859375	1.678623474121094	0.458552734375	2.724966796875	1.398466278076172	0.4222978515625	2.667384521484375	1.17972151184082	0.349548095703125	2.619509765625	1.089123291015625	0.37194189453125
12	0.3666670000000005	2.61058154296875	1.199082275390625	0.5851846923828125	2.59189306640625	1.378079406738281	0.5729757080078125	2.579150390625	1.52149853515625	0.5649432373046875	2.5836123046875	1.74004052734375	0.5850718994140625	2.56045751953125	1.702329956054688	0.6073831787109375	2.460561767578125	1.659491088867187	0.7026551513671875	2.45461474609375	1.382568084716797	0.7393441162109375	2.387284423828125	1.168261627197266	0.6720135498046875	2.42647021484375	1.114352249145508	0.7429879150390625	2.43056787109375	1.011228462219238	0.7071441650390625	2.44601806640625	1.052376899719238	0.6651771240234375	2.60677099609375	1.705360961914062	0.5576268310546875	2.6910166015625	1.67882958984375	0.4582318115234375	2.72698388671875	1.398801116943359	0.4216248779296875	2.672821044921875	1.178599792480469	0.3511055908203125	2.622627685546875	1.089137512207031	0.3727037353515625
13	0.4000000000000004	2.61209912109375	1.199951202392578	0.586045166015625	2.592884765625	1.378997680664062	0.573844482421875	2.579302734375	1.5224052734375	0.56550048828125	2.58485009765625	1.741053771972656	0.58557763671875	2.561564208984375	1.703435974121094	0.607972412109375	2.46334912109375	1.660313354492188	0.70497412109375	2.454425048828125	1.382913482666016	0.738547607421875	2.3870009765625	1.167619491577149	0.67405224609375	2.43178662109375	1.113708190917969	0.74171142578125	2.429148193359375	1.010648323059082	0.705359130859375	2.446412109375	1.051475128173828	0.6686823730468749	2.60778515625	1.706239624023437	0.5580632324218751	2.69101806640625	1.676934692382813	0.4584921875	2.726210693359375	1.397185180664062	0.417939453125	2.675994140625	1.17517936706543	0.349736572265625	2.6230517578125	1.087489227294922	0.3723095703125
14	0.4333340000000003	2.615906005859375	1.199368530273438	0.58783740234375	2.59660400390625	1.378216949462891	0.5747399902343751	2.58277197265625	1.521447204589844	0.565521240234375	2.588150146484375	1.740056579589844	0.584382080078125	2.565388427734375	1.702523742675781	0.6073747558593749	2.468033203125	1.658205749511719	0.704555908203125	2.45928369140625	1.381119689941406	0.739150634765625	2.38887451171875	1.1665068359375	0.67618017578125	2.43244189453125	1.112547637939453	0.744496826171875	2.4287275390625	1.011167678833008	0.703979248046875	2.45002783203125	1.052314666748047	0.66991064453125	2.610643798828125	1.705181518554687	0.556643798828125	2.693802001953125	1.676813293457031	0.456861083984375	2.731527587890625	1.397571258544922	0.416465576171875	2.67722900390625	1.175943283081055	0.35077734375	2.62714453125	1.087683624267578	0.37701904296875
15	0.4666670000000002	2.6183583984375	1.200097045898437	0.5879951171875	2.6000068359375	1.379085876464844	0.575169677734375	2.58696142578125	1.522421264648437	0.56618505859375	2.5934853515625	1.741001586914062	0.585309326171875	2.5705986328125	1.703549194335938	0.608321533203125	2.4734677734375	1.659545166015625	0.7058935546875	2.464210693359375	1.382458801269531	0.74060888671875	2.3935068359375	1.167587219238281	0.67876123046875	2.43728076171875	1.114123443603516	0.74735107421875	2.435921875	1.010783897399902	0.71192236328125	2.4513701171875	1.051663627624512	0.670352294921875	2.615728759765625	1.706046142578125	0.55746044921875	2.698606689453125	1.677325439453125	0.457525634765625	2.73514794921875	1.397877288818359	0.41723779296875	2.68014990234375	1.176313339233398	0.351818359375	2.6301650390625	1.088063568115234	0.378330322265625
16	0.5	2.62163134765625	1.199752227783203	0.5897374267578125	2.602220703125	1.378628967285156	0.5769073486328125	2.58896875	1.521973388671875	0.5683819580078125	2.592138916015625	1.740693969726562	0.5867374267578125	2.5697412109375	1.702983520507813	0.6098089599609375	2.472490234375	1.659621826171875	0.7075487060546874	2.4665458984375	1.382362518310547	0.7416026611328125	2.39782666015625	1.167378723144531	0.6779346923828125	2.44428466796875	1.113400924682617	0.7443214111328125	2.4422529296875	1.005806900024414	0.7254671630859375	2.449843505859375	1.048532424926758	0.6711859130859374	2.614999267578125	1.705978393554688	0.5590887451171875	2.69804833984375	1.67669384765625	0.4594598388671875	2.735215576171875	1.3977939453125	0.4160662841796875	2.6800888671875	1.176048309326172	0.3513748779296875	2.62927099609375	1.087850280761719	0.3764349365234375
17	0.533334	2.62863427734375	1.199722961425781	0.5913095703125	2.60923291015625	1.378489959716797	0.5786811523437499	2.59534521484375	1.521649658203125	0.569748779296875	2.59677880859375	1.74030859375	0.5872287597656251	2.5756103515625	1.702474243164062	0.61116845703125	2.48331103515625	1.652828247070313	0.710558349609375	2.471697509765625	1.375779510498047	0.743261474609375	2.40039990234375	1.160727416992188	0.683365234375	2.444113525390625	1.103437957763672	0.74873388671875	2.3915546875	1.049990913391113	0.669357177734375	2.454954833984375	1.045321739196777	0.67651318359375	2.61903466796875	1.705759155273437	0.558947998046875	2.7000615234375	1.676580688476562	0.457757080078125	2.73876513671875	1.398054534912109	0.4145908203125	2.675978515625	1.177365097045898	0.35399755859375	2.630531005859375	1.087687026977539	0.383435546875
18	0.5666669999999998	2.6273447265625	1.199596435546875	0.591776611328125	2.608020751953125	1.378375823974609	0.57864306640625	2.5943974609375	1.5215830078125	0.5695498046875	2.59610009765625	1.740279052734375	0.5871535644531251	2.5744130859375	1.702482666015625	0.610708984375	2.4806025390625	1.653867309570312	0.709236572265625	2.47706298828125	1.3769140625	0.745006591796875	2.409163818359375	1.162698440551758	0.678342041015625	2.444688720703125	1.109476119995117	0.75166015625	2.39459765625	1.049560119628906	0.67533251953125	2.456236328125	1.047927627563477	0.6730251464843749	2.618760009765625	1.7056748046875	0.559243408203125	2.7022470703125	1.6766279296875	0.45999462890625	2.734976318359375	1.398073028564453	0.4119306640625	2.67411572265625	1.176236343383789	0.35338916015625	2.634921875	1.082808303833008	0.3801123046875
19	0.6000000000000005	2.627747314453125	1.199509765625	0.59303271484375	2.60790576171875	1.378210021972656	0.57984912109375	2.59250634765625	1.521147155761719	0.56964501953125	2.59528369140625	1.739760986328125	0.5878427734375	2.573753173828125	1.701984497070312	0.6115625	2.481616455078125	1.653056762695313	0.711483642578125	2.48139208984375	1.37601123046875	0.74648046875	2.408969482421875	1.163904373168945	0.67794482421875	2.44192578125	1.109063018798828	0.75125634765625	2.392157470703125	1.052502792358398	0.672220947265625	2.455312744140625	1.049556976318359	0.6713117675781251	2.617449462890625	1.705153686523437	0.5595517578125	2.700556884765625	1.675922119140625	0.460056884765625	2.7364091796875	1.397601165771484	0.413051513671875	2.67171142578125	1.177344573974609	0.35278369140625	2.635427734375	1.083420349121094	0.381741943359375
20	0.6333340000000005	2.63337451171875	1.197941925048828	0.595048583984375	2.6140869140625	1.377278106689453	0.582013916015625	2.59994873046875	1.520844604492188	0.572516357421875	2.603103515625	1.740280822753906	0.588887451171875	2.581889404296875	1.702597106933594	0.613349853515625	2.4904638671875	1.653045166015625	0.714260498046875	2.48541796875	1.374809448242188	0.74624951171875	2.414005615234375	1.159587951660156	0.6841767578125	2.45503173828125	1.106291091918945	0.754912109375	2.39953515625	1.0476845703125	0.6808708496093751	2.459443359375	1.044035614013672	0.6736616210937501	2.624856689453125	1.705320068359375	0.560437255859375	2.7059462890625	1.676194946289062	0.45871923828125	2.74529638671875	1.397279602050781	0.41268994140625	2.67517138671875	1.178032928466797	0.351906982421875	2.64279248046875	1.081883819580078	0.379330322265625
21	0.6666670000000003	2.633376708984375	1.195838562011719	0.59412109375	2.6147216796875	1.375116149902344	0.580966796875	2.60101611328125	1.518620788574219	0.571309326171875	2.605752197265625	1.737790344238281	0.588926513671875	2.584302490234375	1.700143493652344	0.61317431640625	2.492700927734375	1.652267944335938	0.714600341796875	2.49184326171875	1.374262603759766	0.747398681640625	2.420975341796875	1.159112701416016	0.68502490234375	2.45825341796875	1.10684797668457	0.75846630859375	2.40284521484375	1.045177955627441	0.686996337890625	2.46158154296875	1.043201080322266	0.6753916015625	2.627218017578125	1.702861572265625	0.5602763671875	2.708350830078125	1.673206787109375	0.45885791015625	2.7459287109375	1.394282745361328	0.41253515625	2.67450830078125	1.176063461303711	0.35018017578125	2.64141162109375	1.080433166503906	0.37829443359375
22	0.7000000000000002	2.6351279296875	1.193893341064453	0.595112548828125	2.6192705078125	1.373297454833984	0.581630615234375	2.6084736328125	1.516967895507813	0.57215380859375	2.609390625	1.73612548828125	0.588719482421875	2.588433349609375	1.698261962890625	0.612994384765625	2.49496826171875	1.652315368652344	0.7134736328125	2.494002197265625	1.374907897949219	0.749609619140625	2.420315185546875	1.16222639465332	0.682771484375	2.45405859375	1.107749313354492	0.756230712890625	2.4152763671875	1.051344467163086	0.670906982421875	2.47146630859375	1.050237075805664	0.667620849609375	2.6316181640625	1.701450988769531	0.560399169921875	2.7110859375	1.673434936523438	0.457324462890625	2.75073095703125	1.394303680419922	0.41531298828125	2.67790087890625	1.176513641357422	0.353681640625	2.647076416015625	1.079688018798828	0.379973388671875
23	0.7333340000000002	2.6358642578125	1.193450378417969	0.594119384765625	2.61988232421875	1.373636505126953	0.5807399902343749	2.609587158203125	1.518003173828125	0.571776123046875	2.60986328125	1.738167907714844	0.587615966796875	2.58916162109375	1.700154846191406	0.6123115234374999	2.49622119140625	1.653282653808594	0.713748046875	2.49254052734375	1.374225128173828	0.746190185546875	2.42299951171875	1.157259094238281	0.6853818359375	2.4592685546875	1.105191345214844	0.759936767578125	2.417498291015625	1.050825546264649	0.674094482421875	2.472993408203125	1.042772239685058	0.672797119140625	2.63206591796875	1.703320373535156	0.559107666015625	2.70929150390625	1.675653503417969	0.453519775390625	2.7517041015625	1.395197601318359	0.414790771484375	2.67983447265625	1.175627838134766	0.354388427734375	2.645321533203125	1.079215240478516	0.379398193359375
24	0.766667	2.638609619140625	1.193059814453125	0.5938897705078126	2.622826171875	1.373224609375	0.5806021728515625	2.611791259765625	1.51746337890625	0.5710653076171875	2.610948486328125	1.737517150878906	0.5876412353515625	2.59042822265625	1.699326965332031	0.6121898193359375	2.4998369140625	1.651512023925781	0.7152462158203124	2.49611572265625	1.372792907714844	0.7499097900390626	2.4231171875	1.156656311035156	0.6904434814453125	2.459978759765625	1.104114318847656	0.7643399658203125	2.416494140625	1.051082511901855	0.6785494384765625	2.4696513671875	1.042637802124023	0.6718370361328125	2.6333388671875	1.702886657714844	0.5590374755859375	2.711693359375	1.673365966796875	0.4548348388671875	2.75110302734375	1.392520385742188	0.4162867431640625	2.676466796875	1.174580902099609	0.3536143798828125	2.6462509765625	1.076260589599609	0.3765614013671875
25	0.7999999999999998	2.641343994140625	1.193590026855469	0.5950903320312499	2.625345703125	1.373699157714844	0.5803291015624999	2.61394970703125	1.517879150390625	0.56947607421875	2.6145771484375	1.738038269042969	0.585918212890625	2.594077880859375	1.69996875	0.610713623046875	2.5041123046875	1.650038513183594	0.713402099609375	2.49956689453125	1.371646911621094	0.751410400390625	2.42353662109375	1.156700790405274	0.6910354003906251	2.4597890625	1.103312927246094	0.764681640625	2.4167236328125	1.051431335449219	0.677921875	2.4713857421875	1.04304345703125	0.6729194335937499	2.6364755859375	1.703243530273437	0.557095703125	2.71593798828125	1.675124755859375	0.453272216796875	2.7537353515625	1.394159973144531	0.41310400390625	2.67553466796875	1.176636779785156	0.352994873046875	2.648299560546875	1.077798202514648	0.377593994140625
26	0.8333339999999998	2.64370068359375	1.194953460693359	0.5962755126953125	2.62720263671875	1.374980895996094	0.5805831298828125	2.6148896484375	1.519031127929688	0.5686192626953125	2.6180654296875	1.739132568359375	0.5861842041015625	2.597334228515625	1.701153076171875	0.6109481201171875	2.5065810546875	1.653009033203125	0.7138433837890625	2.50141162109375	1.374615295410156	0.7522340087890625	2.426383544921875	1.158727996826172	0.6937818603515625	2.463827880859375	1.105802490234375	0.7671951904296875	2.41960546875	1.053125427246094	0.6814708251953125	2.46965087890625	1.043027053833008	0.6733970947265625	2.63936279296875	1.704242065429687	0.5570091552734375	2.717678466796875	1.676316040039063	0.4522271728515625	2.753896484375	1.395043365478516	0.4122882080078125	2.677654541015625	1.176527862548828	0.3530496826171875	2.64925537109375	1.077933227539063	0.3774149169921875
27	0.8666670000000005	2.64385107421875	1.192711395263672	0.597489990234375	2.6284833984375	1.3733095703125	0.58219091796875	2.616154541015625	1.517682800292969	0.569931396484375	2.6194794921875	1.738335021972656	0.587198486328125	2.598486328125	1.700329895019531	0.611942626953125	2.507119384765625	1.650685791015625	0.714071044921875	2.500376953125	1.371510223388672	0.7514501953125	2.42471923828125	1.155477844238281	0.692074462890625	2.45970263671875	1.102781280517578	0.76715966796875	2.41811669921875	1.049583221435547	0.68011083984375	2.47417138671875	1.041826248168945	0.676916748046875	2.640983642578125	1.703288208007812	0.55815625	2.7204814453125	1.673467834472656	0.45438232421875	2.75886279296875	1.392598999023438	0.409069580078125	2.6824208984375	1.173092132568359	0.351471435546875	2.64963134765625	1.07622575378418	0.37823046875
28	0.9000000000000004	2.64465869140625	1.192036590576172	0.5956794433593749	2.6286904296875	1.372795928955078	0.580927490234375	2.61652392578125	1.517388977050781	0.56954736328125	2.6204765625	1.738083312988281	0.588646484375	2.599278564453125	1.699906982421875	0.613042236328125	2.50774267578125	1.650873840332031	0.715504150390625	2.5023623046875	1.371194274902344	0.7512465820312501	2.42647802734375	1.154855041503906	0.6924169921875	2.462189453125	1.102053771972656	0.767203369140625	2.41901611328125	1.050165435791016	0.6800087890625	2.474951171875	1.04483268737793	0.669330078125	2.6419755859375	1.70317724609375	0.559352294921875	2.72067431640625	1.673173950195312	0.454865478515625	2.758854248046875	1.392394409179687	0.40722265625	2.681611083984375	1.172521118164062	0.35119970703125	2.6492802734375	1.075797012329102	0.37937646484375
29	0.9333340000000003	2.6460234375	1.190563354492187	0.596082763671875	2.629585205078125	1.371006225585937	0.58164453125	2.618263671875	1.515507202148437	0.571308349609375	2.6201376953125	1.736009521484375	0.588668212890625	2.599590576171875	1.697870971679687	0.613508544921875	2.509729248046875	1.648552490234375	0.716972412109375	2.500796142578125	1.369662414550781	0.7544956054687501	2.423814453125	1.154260345458984	0.69520947265625	2.46050439453125	1.101035720825195	0.76900439453125	2.41766552734375	1.049267425537109	0.68180126953125	2.475236328125	1.046533081054688	0.67104833984375	2.64168408203125	1.701156372070312	0.559487060546875	2.719697021484375	1.671622192382813	0.454634521484375	2.75923193359375	1.391295196533203	0.408278076171875	2.681675537109375	1.172450393676758	0.350366455078125	2.650741943359375	1.074685638427734	0.375731689453125
30	0.9666670000000002	2.64668798828125	1.190384307861328	0.59441845703125	2.63076513671875	1.371264007568359	0.58284814453125	2.6189013671875	1.515978332519531	0.574182861328125	2.622660400390625	1.736783264160156	0.59017529296875	2.60190625	1.698930358886719	0.615379150390625	2.51223779296875	1.65076220703125	0.719754150390625	2.5024873046875	1.371465698242188	0.756162353515625	2.4244052734375	1.156295166015625	0.69652685546875	2.4631630859375	1.102246063232422	0.76878076171875	2.417581298828125	1.051158599853516	0.68243115234375	2.47326171875	1.047556457519531	0.66942236328125	2.643798828125	1.701539855957031	0.5610773925781249	2.7203212890625	1.671657409667969	0.455059326171875	2.7606044921875	1.390965942382812	0.409777587890625	2.68536181640625	1.171948364257813	0.3485654296875	2.64705322265625	1.07645361328125	0.372935546875
31	1	2.64683349609375	1.189641082763672	0.5960643310546875	2.63030615234375	1.370385986328125	0.5844666748046875	2.61819970703125	1.51502490234375	0.5759293212890625	2.620716796875	1.735749145507812	0.5919608154296875	2.60021826171875	1.697789245605469	0.6171700439453125	2.50979296875	1.650735412597656	0.7213128662109375	2.50165625	1.371320343017578	0.7562391357421875	2.42356005859375	1.156978759765625	0.6940931396484376	2.461175537109375	1.102307800292969	0.7664254150390625	2.4111767578125	1.0500869140625	0.6833197021484375	2.47209033203125	1.048043533325195	0.6712220458984375	2.642011474609375	1.7006484375	0.5628421630859375	2.7172548828125	1.670860900878906	0.4559583740234375	2.761328125	1.390823425292969	0.4109405517578125	2.6867265625	1.171385467529297	0.3508621826171875	2.6486650390625	1.075678619384766	0.3745811767578125
32	1.033334	2.646047607421875	1.189598297119141	0.5958651123046875	2.6298544921875	1.370383239746094	0.5843651123046875	2.61809716796875	1.515061584472656	0.5759613037109375	2.6211328125	1.735766418457031	0.5922259521484375	2.60051611328125	1.697829528808594	0.6173751220703125	2.50994384765625	1.650897705078125	0.7214488525390625	2.50128759765625	1.371484466552734	0.7563077392578125	2.42292822265625	1.157221008300781	0.6942066650390625	2.46084326171875	1.10247688293457	0.7663297119140625	2.4104365234375	1.050258773803711	0.6834659423828126	2.46943212890625	1.048037658691406	0.6691759033203125	2.642373046875	1.700643676757812	0.5630921630859375	2.71783251953125	1.67070849609375	0.4563988037109375	2.761486328125	1.390542114257812	0.4117413330078125	2.686837890625	1.171130996704101	0.3516048583984375	2.64830029296875	1.075387054443359	0.3743958740234375
33	1.066667	2.64353125	1.189231750488281	0.5987469482421875	2.628203125	1.369804412841797	0.5873162841796875	2.616588134765625	1.514243469238281	0.5786165771484375	2.621517333984375	1.734530395507813	0.5952740478515625	2.600466796875	1.696795837402344	0.6202091064453125	2.510893798828125	1.650127136230469	0.7249385986328125	2.500173828125	1.371140014648438	0.7589964599609375	2.42284228515625	1.156730072021484	0.6975521240234375	2.4595849609375	1.102922164916992	0.7707650146484375	2.4118857421875	1.050190322875977	0.6868638916015625	2.4681923828125	1.046449066162109	0.6732730712890626	2.642554443359375	1.699326538085937	0.5662296142578125	2.71941259765625	1.668019958496094	0.4612103271484375	2.755365966796875	1.387778778076172	0.4132257080078125	2.68334130859375	1.168441604614258	0.3511719970703125	2.647701171875	1.072652282714844	0.3774410400390625
34	1.100000000000001	2.643847900390625	1.188790405273437	0.601375244140625	2.628444580078125	1.369267913818359	0.58939599609375	2.61617041015625	1.51355615234375	0.5798466796875	2.6204931640625	1.733778991699219	0.5966657714843751	2.59948095703125	1.695984313964844	0.6215126953125	2.509698974609375	1.648815612792969	0.725779296875	2.50117578125	1.370136840820313	0.762222412109375	2.42208447265625	1.157875030517578	0.696009033203125	2.458677734375	1.101896987915039	0.767614013671875	2.404475830078125	1.050411514282227	0.686993408203125	2.468162109375	1.04733422088623	0.676244384765625	2.641688720703125	1.698659606933594	0.56765966796875	2.71953759765625	1.668313049316406	0.463138916015625	2.7549736328125	1.387902404785156	0.41627197265625	2.68524169921875	1.1677880859375	0.354620361328125	2.6447783203125	1.072361450195312	0.37426318359375
35	1.133334000000001	2.64018310546875	1.187921630859375	0.6015419921875	2.62624853515625	1.367990783691406	0.59014013671875	2.6142900390625	1.511845642089844	0.580473388671875	2.6168173828125	1.731340148925781	0.5981818847656249	2.59583642578125	1.693412231445313	0.622537353515625	2.504287841796875	1.646044067382813	0.724525390625	2.49841845703125	1.367960479736328	0.75929052734375	2.41906494140625	1.157365844726562	0.690710693359375	2.45126220703125	1.10146044921875	0.764048583984375	2.397774169921875	1.046483657836914	0.68575390625	2.461146484375	1.042995315551758	0.67906396484375	2.63855419921875	1.696600830078125	0.56938818359375	2.716396240234375	1.668681823730469	0.464716064453125	2.7516240234375	1.388915771484375	0.41927783203125	2.6853564453125	1.169056762695313	0.355786376953125	2.64422705078125	1.074094131469727	0.374521484375
36	1.166667	2.63882373046875	1.187612731933594	0.6061512451171875	2.62443994140625	1.368154937744141	0.5941927490234375	2.613215576171875	1.512523620605469	0.5848214111328125	2.61634033203125	1.732720825195313	0.6019088134765626	2.594849365234375	1.694836120605469	0.6261915283203126	2.50169775390625	1.645557373046875	0.7264251708984375	2.48794921875	1.366591979980469	0.7585792236328125	2.4152529296875	1.15147265625	0.6943839111328125	2.44848876953125	1.097188110351563	0.7688570556640625	2.39730419921875	1.042487617492676	0.6883995361328125	2.45738818359375	1.033932464599609	0.6871951904296875	2.6383759765625	1.697704467773438	0.5734185791015625	2.7192763671875	1.669849975585938	0.4705543212890625	2.75372607421875	1.389230285644531	0.4244080810546875	2.68982470703125	1.167555618286133	0.3621375732421875	2.63719482421875	1.078261199951172	0.3817193603515625
37	1.2	2.63506982421875	1.182745025634766	0.6070368652343749	2.62325341796875	1.363399475097656	0.597044677734375	2.61247900390625	1.507677734375	0.588147216796875	2.61398876953125	1.727689514160156	0.604807861328125	2.59269140625	1.689740783691406	0.62905224609375	2.49992431640625	1.637671081542969	0.72799951171875	2.48068603515625	1.359474273681641	0.761365966796875	2.405149658203125	1.148628875732422	0.68786474609375	2.434320068359375	1.092188995361328	0.762302490234375	2.39283740234375	1.031676406860352	0.680588134765625	2.45301708984375	1.030516067504883	0.690645263671875	2.63635791015625	1.692812316894531	0.576501220703125	2.71434326171875	1.663399536132812	0.472016845703125	2.755305419921875	1.383774444580078	0.42705517578125	2.69094140625	1.162477325439453	0.364890380859375	2.62561767578125	1.081771896362305	0.382853271484375
38	1.233334	2.635136962890625	1.182328918457031	0.61082568359375	2.622498046875	1.362506164550781	0.5994140625	2.60928662109375	1.506137145996094	0.588042236328125	2.6094580078125	1.725617797851563	0.6062919921875	2.5877900390625	1.68747607421875	0.629701904296875	2.49381787109375	1.63598779296875	0.727413818359375	2.4770166015625	1.35901220703125	0.767252685546875	2.399437255859375	1.152564819335937	0.685282470703125	2.4298720703125	1.092763809204102	0.756271484375	2.3889658203125	1.02789338684082	0.677953857421875	2.4465712890625	1.032316772460937	0.6894716796875	2.63260205078125	1.691105224609375	0.578328369140625	2.71461767578125	1.66284326171875	0.476975341796875	2.75544482421875	1.383236907958984	0.435262451171875	2.690345703125	1.163123794555664	0.371379638671875	2.62235791015625	1.084142517089844	0.385584716796875
39	1.266667	2.627792236328125	1.184559844970703	0.613214599609375	2.61582275390625	1.364968536376953	0.604289794921875	2.603828125	1.508914276123047	0.595349853515625	2.604366455078125	1.728592529296875	0.611790771484375	2.58123486328125	1.690765380859375	0.634320068359375	2.4802548828125	1.640247314453125	0.7253747558593751	2.452724609375	1.362545440673828	0.7527236328125	2.37780517578125	1.164030334472656	0.650915771484375	2.40457958984375	1.097978729248047	0.717751220703125	2.416621337890625	0.9897578353881836	0.7049296875	2.43972216796875	1.049480224609375	0.671384765625	2.628771484375	1.693703735351562	0.585386962890625	2.7150673828125	1.665346313476562	0.48763427734375	2.7523203125	1.386261749267578	0.439144287109375	2.68814111328125	1.167309417724609	0.37031103515625	2.614518310546875	1.095260437011719	0.391672119140625
40	1.3	2.622817626953125	1.187861724853516	0.6155570068359375	2.6119990234375	1.368718658447266	0.6051944580078125	2.60051025390625	1.5129609375	0.5946668701171876	2.5988642578125	1.733123168945312	0.6119014892578125	2.575318359375	1.694944946289062	0.6336697998046875	2.47127734375	1.641792846679687	0.7202447509765625	2.435389892578125	1.363802581787109	0.7414566650390625	2.36299658203125	1.160283599853516	0.6465809326171875	2.369069580078125	1.084220596313477	0.7079959716796875	2.4145205078125	0.9850916404724122	0.6942562255859375	2.4301201171875	1.04415941619873	0.6701990966796875	2.62436376953125	1.698430908203125	0.5860416259765625	2.713613037109375	1.670215209960938	0.4904698486328125	2.75006982421875	1.389866363525391	0.4445360107421875	2.69011328125	1.169983367919922	0.3728629150390625	2.6069990234375	1.107199554443359	0.3893883056640625
41	1.333334	2.61915185546875	1.189253723144531	0.6177364501953125	2.608658935546875	1.369841827392578	0.6080540771484375	2.59750634765625	1.51388671875	0.5980501708984375	2.595991455078125	1.73358349609375	0.6161556396484374	2.57188623046875	1.695441528320313	0.6371580810546875	2.465428955078125	1.642412963867188	0.7203692626953125	2.42640283203125	1.365165008544922	0.7389290771484375	2.35533984375	1.162656707763672	0.6419569091796875	2.359328125	1.085628341674805	0.7020457763671875	2.404218017578125	0.9870172576904297	0.6847635498046875	2.41837841796875	1.043726379394531	0.6652576904296875	2.62196533203125	1.698998779296875	0.5908033447265625	2.7132216796875	1.67052197265625	0.4975679931640625	2.748405029296875	1.390181274414062	0.4538372802734375	2.68813037109375	1.171181869506836	0.3811561279296875	2.60236767578125	1.111387176513672	0.3935010986328125
42	1.366667000000001	2.616974365234375	1.182838592529297	0.621752197265625	2.606014404296875	1.362941467285156	0.6141328125	2.59220654296875	1.506309265136719	0.604125244140625	2.588919921875	1.725454040527344	0.62038525390625	2.5651796875	1.687408508300781	0.641616455078125	2.45546435546875	1.635597778320312	0.720474853515625	2.390051025390625	1.363620178222656	0.7191806640625	2.32899169921875	1.15675617980957	0.62642822265625	2.362109375	1.097274169921875	0.69618896484375	2.41849560546875	1.01316870880127	0.654822265625	2.4198583984375	1.072714462280273	0.675266845703125	2.6151103515625	1.690979736328125	0.595411376953125	2.706122314453125	1.665072814941406	0.50177294921875	2.75103662109375	1.387245269775391	0.456652587890625	2.64326123046875	1.189585754394531	0.380208984375	2.58227294921875	1.111719451904297	0.415317138671875
43	1.4	2.6136962890625	1.185036239624023	0.6186318359375	2.606008056640625	1.365481842041016	0.614449951171875	2.59306201171875	1.509072692871094	0.60589111328125	2.58726025390625	1.728363647460938	0.6203828125	2.562908935546875	1.690253540039063	0.640831298828125	2.446007080078125	1.637733337402344	0.7081376953125	2.38206689453125	1.365352416992188	0.7030927734375	2.326928466796875	1.153140930175781	0.6189072265625	2.367986328125	1.09645686340332	0.686796875	2.416974853515625	1.008732063293457	0.643473876953125	2.4161474609375	1.065227577209473	0.669605224609375	2.614820068359375	1.693928466796875	0.59683544921875	2.70944140625	1.665167602539062	0.5076503906249999	2.7382353515625	1.385767181396484	0.45863623046875	2.62151416015625	1.194270721435547	0.37944140625	2.57417333984375	1.10967399597168	0.419752685546875
44	1.433334	2.606515380859375	1.183080627441406	0.62400830078125	2.598670166015625	1.363084747314453	0.62044580078125	2.586629150390625	1.506433258056641	0.612558837890625	2.58101171875	1.725441772460937	0.622393798828125	2.555189453125	1.68792529296875	0.641811279296875	2.431771728515625	1.638958374023437	0.698566650390625	2.37925927734375	1.364934417724609	0.690140625	2.33743408203125	1.160654266357422	0.583329833984375	2.37545751953125	1.098941436767578	0.64818798828125	2.418685546875	1.00291716003418	0.619485595703125	2.412626953125	1.073102798461914	0.65012939453125	2.60985986328125	1.690534301757812	0.6014968261718751	2.70713720703125	1.6602041015625	0.51626904296875	2.745214599609375	1.381651489257812	0.4732294921875	2.613177978515625	1.202434768676758	0.391166259765625	2.555517822265625	1.115186965942383	0.39676416015625
45	1.466667	2.604875732421875	1.181261611938476	0.62470556640625	2.59286865234375	1.361144287109375	0.6213515625	2.580701171875	1.504689697265625	0.616196533203125	2.57373046875	1.72388671875	0.6234501953125	2.5479140625	1.68642431640625	0.643052001953125	2.42192041015625	1.641696411132813	0.69782421875	2.36815625	1.369128112792969	0.669126220703125	2.34969482421875	1.167109222412109	0.55165625	2.37555712890625	1.105881248474121	0.622748291015625	2.44827880859375	1.02699974822998	0.60234814453125	2.416556640625	1.103766639709473	0.641208251953125	2.603003173828125	1.688889892578125	0.6032353515625	2.6980458984375	1.65827978515625	0.51550341796875	2.734741455078125	1.380001617431641	0.46858056640625	2.59356494140625	1.207968688964844	0.385963623046875	2.543483642578125	1.116330520629883	0.394634033203125
46	1.5	2.604882080078125	1.180736145019531	0.622265380859375	2.5923544921875	1.360159393310547	0.6195439453125	2.57989501953125	1.503344909667969	0.614771728515625	2.57496728515625	1.722057678222656	0.622368896484375	2.54783251953125	1.684919250488281	0.64044677734375	2.4148134765625	1.6478271484375	0.681734375	2.366029296875	1.3748427734375	0.654666748046875	2.366318359375	1.177320922851562	0.52947607421875	2.38723095703125	1.114672256469726	0.600638427734375	2.4632119140625	1.03720288848877	0.590888427734375	2.429061767578125	1.120840240478516	0.622551025390625	2.604787109375	1.686879638671875	0.6036171875	2.698697021484375	1.653684875488281	0.51608935546875	2.72868896484375	1.375741485595703	0.46663134765625	2.58672216796875	1.202822448730469	0.389007568359375	2.51635888671875	1.125541305541992	0.391193115234375
47	1.533334	2.633259033203125	1.168756713867187	0.642472900390625	2.611442138671875	1.347718414306641	0.63695654296875	2.58922265625	1.489894287109375	0.627720458984375	2.58217236328125	1.709082885742188	0.636966796875	2.557473876953125	1.671401306152344	0.65760107421875	2.4351123046875	1.635643615722656	0.72569775390625	2.35131298828125	1.382069915771484	0.643632080078125	2.3348583984375	1.274555694580078	0.435891357421875	2.3913779296875	1.197377868652344	0.453970703125	2.45268701171875	1.112935317993164	0.486297607421875	2.43483935546875	1.213378814697266	0.4717314453125	2.610444580078125	1.674297912597656	0.6149997558593751	2.700826171875	1.644819763183594	0.52204638671875	2.71482421875	1.366682678222656	0.463038330078125	2.552524658203125	1.203654907226563	0.40414990234375	2.45990234375	1.154654067993164	0.40134521484375
48	1.566667	2.6230966796875	1.179357620239258	0.642441162109375	2.60342724609375	1.358442138671875	0.640342041015625	2.5808720703125	1.500439178466797	0.631644287109375	2.574719970703125	1.719468994140625	0.6394892578125	2.549598876953125	1.682065307617187	0.65998828125	2.42533984375	1.64331396484375	0.72244189453125	2.34590869140625	1.394016387939453	0.6253466796875	2.343744140625	1.316212890625	0.40442138671875	2.399285400390625	1.237127182006836	0.4152666015625	2.447813232421875	1.147189865112305	0.453537353515625	2.445743896484375	1.260283813476562	0.436286376953125	2.60309326171875	1.684463500976562	0.618135498046875	2.68986328125	1.649439208984375	0.5238818359375	2.681669921875	1.372219512939453	0.46108837890625	2.510028564453125	1.21589436340332	0.41245166015625	2.41057958984375	1.188615509033203	0.3942998046875
49	1.600000000000001	2.6161162109375	1.179030380249023	0.65052978515625	2.5958408203125	1.358533325195312	0.64972900390625	2.56969287109375	1.500126892089844	0.638592529296875	2.56411474609375	1.719730834960937	0.646895263671875	2.53857763671875	1.682261108398437	0.66707080078125	2.41522509765625	1.636616149902344	0.727507080078125	2.34643798828125	1.39110498046875	0.612235107421875	2.34760400390625	1.371657592773438	0.3781953125	2.39118017578125	1.284812469482422	0.37009033203125	2.42450439453125	1.181781585693359	0.3857421875	2.434052978515625	1.286777404785156	0.39658984375	2.5926982421875	1.684593688964844	0.62573291015625	2.67614111328125	1.644549499511719	0.529994384765625	2.63838525390625	1.37001611328125	0.4629755859375	2.4534951171875	1.223023330688477	0.43526123046875	2.357788818359375	1.235510833740234	0.39396044921875
50	1.633334000000001	2.619475830078125	1.16561799621582	0.6518870849609375	2.602996826171875	1.346082672119141	0.6563358154296876	2.57610595703125	1.488163055419922	0.6468016357421875	2.55970166015625	1.708129028320313	0.6443028564453125	2.53671728515625	1.670428588867187	0.6673380126953125	2.41252392578125	1.618483520507813	0.7218780517578125	2.341065185546875	1.370403381347656	0.6114842529296876	2.346248046875	1.394022094726562	0.3770677490234375	2.4384853515625	1.365857238769531	0.3605924072265625	2.54569384765625	1.344174011230469	0.3700753173828125	2.433991943359375	1.298816864013672	0.4099176025390625	2.58937353515625	1.673252807617188	0.6238089599609375	2.6671240234375	1.631204833984375	0.5236009521484375	2.60698876953125	1.359453918457031	0.4573936767578125	2.391615478515625	1.257530059814453	0.4706839599609375	2.313371337890625	1.238143402099609	0.4028636474609375
51	1.666667	2.61973779296875	1.173535125732422	0.6527412109375	2.6050712890625	1.353331329345703	0.6616491699218749	2.5811044921875	1.495599700927734	0.655800537109375	2.560317626953125	1.714276489257812	0.64826953125	2.53645849609375	1.676557373046875	0.66995556640625	2.4053271484375	1.626933471679687	0.705821044921875	2.346417724609375	1.377967712402344	0.5926298828125	2.38494921875	1.451873382568359	0.37311376953125	2.47919189453125	1.428638458251953	0.36407568359375	2.58202587890625	1.396912994384766	0.38370166015625	2.48185986328125	1.360437408447266	0.375690185546875	2.5921640625	1.679899291992188	0.630874755859375	2.672847900390625	1.635898071289063	0.534543701171875	2.5995888671875	1.371641876220703	0.4567119140625	2.370486328125	1.308029144287109	0.454646728515625	2.2893798828125	1.282969635009766	0.3929130859375
52	1.7	2.61942724609375	1.179056304931641	0.656611083984375	2.604967041015625	1.358734893798828	0.66516162109375	2.5810830078125	1.5008779296875	0.65891845703125	2.558806640625	1.719266235351562	0.652760009765625	2.53488671875	1.681232177734375	0.673722412109375	2.403678466796875	1.628543212890625	0.704011962890625	2.358310302734375	1.382900634765625	0.5785639648437499	2.401501953125	1.483592041015625	0.37110888671875	2.49713671875	1.46613916015625	0.365048095703125	2.60078369140625	1.440273864746094	0.3881728515625	2.51334130859375	1.412841430664062	0.37975537109375	2.591173583984375	1.685293090820313	0.635654541015625	2.6748173828125	1.643015380859375	0.541249267578125	2.5900263671875	1.387644744873047	0.44788720703125	2.3554990234375	1.358323333740235	0.423775390625	2.278677001953125	1.303193084716797	0.378410888671875
53	1.733334	2.613758056640625	1.169355255126953	0.6553320312499999	2.592845703125	1.350025390625	0.65905810546875	2.57448828125	1.494287353515625	0.66043115234375	2.548893310546875	1.713505676269531	0.643249267578125	2.52603759765625	1.676086242675781	0.667234619140625	2.393650146484375	1.62598291015625	0.7020244140625	2.320427734375	1.396331909179688	0.556088134765625	2.4414853515625	1.519330261230469	0.394385009765625	2.535122314453125	1.543333862304687	0.411606689453125	2.6414580078125	1.54411376953125	0.44044482421875	2.55634619140625	1.568666625976562	0.4385224609375	2.58136181640625	1.678756225585937	0.626727294921875	2.65342724609375	1.632831359863281	0.5233857421875	2.57144677734375	1.374607055664062	0.4283564453125	2.33559521484375	1.355206604003906	0.3915576171875	2.25059716796875	1.292342742919922	0.391818359375
54	1.766667	2.6141689453125	1.166034606933594	0.6614775390625	2.5926669921875	1.345737030029297	0.66542138671875	2.5766435546875	1.489503784179687	0.669774658203125	2.54653173828125	1.706504028320313	0.6466611328125	2.52427001953125	1.669378112792969	0.6711494140624999	2.38995166015625	1.622766845703125	0.69989453125	2.310043701171875	1.406162170410156	0.540762451171875	2.44436962890625	1.535172485351562	0.396887451171875	2.535478515625	1.562020446777344	0.41980419921875	2.639727294921875	1.564489501953125	0.453678466796875	2.54458642578125	1.603731750488281	0.450950927734375	2.57985888671875	1.672264282226563	0.63159619140625	2.6537646484375	1.629431274414062	0.52907666015625	2.56482568359375	1.377096618652344	0.428846923828125	2.334468994140625	1.413656982421875	0.379884521484375	2.246388671875	1.367679870605469	0.345303466796875
55	1.8	2.606510498046875	1.161202972412109	0.665364013671875	2.5825615234375	1.339815246582031	0.669229736328125	2.569271484375	1.482994506835937	0.67864697265625	2.54005126953125	1.698897094726562	0.653197021484375	2.517326171875	1.662158996582031	0.6774111328125	2.380740234375	1.628150207519531	0.709788330078125	2.3447490234375	1.396977447509766	0.55741455078125	2.4673798828125	1.470348205566406	0.37169384765625	2.5529140625	1.516645690917969	0.369311767578125	2.6569375	1.546166564941406	0.384356689453125	2.53497119140625	1.560914733886719	0.411782470703125	2.57350537109375	1.664644348144531	0.63919140625	2.64941162109375	1.628736083984375	0.53621728515625	2.570216796875	1.375454254150391	0.433708984375	2.34407666015625	1.423522888183594	0.3802021484375	2.24298876953125	1.443465698242187	0.399091064453125
56	1.833334	2.6022763671875	1.170334289550781	0.6678514404296875	2.577219970703125	1.348315490722656	0.6732647705078125	2.561824951171875	1.490913604736328	0.6829813232421875	2.539160888671875	1.707823852539063	0.6650916748046874	2.514398193359375	1.67083154296875	0.6865164794921875	2.374915771484375	1.643371215820312	0.7099844970703125	2.3474951171875	1.401695831298828	0.5742647705078125	2.4825927734375	1.427765411376953	0.3852713623046875	2.555458984375	1.486179595947266	0.3588519287109375	2.6514267578125	1.537012451171875	0.3506363525390625	2.5332822265625	1.534050659179687	0.3947318115234375	2.57239599609375	1.673391479492187	0.6514378662109375	2.6533828125	1.642719360351562	0.5510870361328125	2.585414306640625	1.3949052734375	0.4306280517578125	2.356045166015625	1.442888488769531	0.3970240478515625	2.26006640625	1.464900329589844	0.4320103759765625
57	1.866667000000001	2.60079248046875	1.169668853759766	0.671395263671875	2.572080078125	1.347141693115234	0.6732763671874999	2.55530810546875	1.489599700927734	0.68243017578125	2.536203857421875	1.706691650390625	0.663058349609375	2.5110244140625	1.6703037109375	0.6850087890625	2.3710859375	1.654590209960938	0.715408935546875	2.35594287109375	1.398662139892578	0.6066591796875	2.50813037109375	1.381282775878906	0.430109375	2.55701611328125	1.457671417236328	0.395587646484375	2.63497802734375	1.52530517578125	0.3608701171875	2.5315	1.514713256835937	0.3991123046875	2.568702392578125	1.671591918945313	0.6493576660156249	2.658987548828125	1.6437353515625	0.55642138671875	2.58062255859375	1.399270751953125	0.435536376953125	2.353435302734375	1.465651336669922	0.433426513671875	2.26495751953125	1.503023468017578	0.39229052734375
58	1.9	2.60105126953125	1.172922180175781	0.6697221679687499	2.57206201171875	1.35036572265625	0.6725629882812501	2.5554716796875	1.492822570800781	0.682392578125	2.5356923828125	1.7099755859375	0.664022705078125	2.511244873046875	1.673537048339844	0.686720947265625	2.37203564453125	1.658213500976562	0.720577880859375	2.35244140625	1.403933166503906	0.608610107421875	2.505046142578125	1.390873291015625	0.432	2.5653134765625	1.465977020263672	0.419874267578125	2.653322509765625	1.529699340820312	0.41243896484375	2.53889599609375	1.512235717773438	0.460304931640625	2.5677412109375	1.674903564453125	0.649209228515625	2.65514013671875	1.64839111328125	0.55314404296875	2.57574609375	1.403917388916016	0.43284619140625	2.348636474609375	1.469981628417969	0.442798095703125	2.25851416015625	1.509874450683594	0.4080546875
59	1.933334	2.5986259765625	1.166827789306641	0.66784375	2.567894287109375	1.343381591796875	0.667614990234375	2.545638916015625	1.484887969970703	0.670169921875	2.5273271484375	1.701930419921875	0.65934716796875	2.50217236328125	1.664927001953125	0.679892822265625	2.363047607421875	1.643833251953125	0.708512939453125	2.32803466796875	1.4012744140625	0.578155029296875	2.501064453125	1.417650207519531	0.42300244140625	2.5704326171875	1.483505767822266	0.437391845703125	2.5900361328125	1.583654296875	0.474364990234375	2.49810009765625	1.54044921875	0.481910888671875	2.55954296875	1.667386352539062	0.64422412109375	2.652236572265625	1.64357763671875	0.553163330078125	2.58944921875	1.397074462890625	0.42950634765625	2.3699150390625	1.483301055908203	0.43521533203125	2.30565478515625	1.540653198242187	0.376666259765625
60	1.966667	2.5964697265625	1.163992080688476	0.67025732421875	2.565455810546875	1.339921752929687	0.66942333984375	2.5424775390625	1.480870513916016	0.670932373046875	2.52332373046875	1.697225830078125	0.6617421875	2.4983251953125	1.660072875976562	0.6818330078125	2.35972705078125	1.63729150390625	0.709431396484375	2.334072265625	1.396866821289062	0.574867919921875	2.49550244140625	1.432106750488281	0.4116591796875	2.5682529296875	1.487756988525391	0.44178466796875	2.59871923828125	1.58024658203125	0.48894921875	2.45006884765625	1.554948364257812	0.438505615234375	2.55564990234375	1.6630478515625	0.646534423828125	2.6483212890625	1.641563110351563	0.5554755859375	2.5860048828125	1.396846221923828	0.430078857421875	2.366461669921875	1.481164520263672	0.43207861328125	2.30797802734375	1.555214111328125	0.388780029296875
61	2	2.6012734375	1.164135406494141	0.678339599609375	2.571281494140625	1.340294342041016	0.6785395507812499	2.54916455078125	1.481407257080078	0.681017822265625	2.5314375	1.698028564453125	0.674083251953125	2.50583984375	1.660778564453125	0.693251708984375	2.36657421875	1.638418701171875	0.71788037109375	2.3423095703125	1.400171417236328	0.579094482421875	2.50710205078125	1.4373671875	0.41963134765625	2.579453125	1.492575531005859	0.45156396484375	2.6093759765625	1.584220092773438	0.5007512207031251	2.45859228515625	1.5591142578125	0.444408447265625	2.563857177734375	1.663831909179688	0.6590732421875	2.65815283203125	1.642758178710938	0.5695458984375	2.59618212890625	1.400091125488281	0.439890380859375	2.37761328125	1.487101837158203	0.439293212890625	2.3215947265625	1.564072631835937	0.397798583984375
62	2.033334	2.599555419921875	1.166530548095703	0.67993212890625	2.568921630859375	1.342621032714844	0.6807412109375	2.546388671875	1.48369091796875	0.6838330078125	2.52798291015625	1.700349182128906	0.678320068359375	2.5024853515625	1.662884094238281	0.6972314453125	2.36322119140625	1.6399541015625	0.7215437011718751	2.33983349609375	1.403001342773438	0.5802802734375	2.50488720703125	1.442642883300781	0.421596435546875	2.5769560546875	1.498015930175781	0.45394921875	2.60661669921875	1.589195373535156	0.50420556640625	2.453849609375	1.56323583984375	0.44564990234375	2.56052587890625	1.666346008300781	0.663099365234375	2.65498583984375	1.64601171875	0.57352734375	2.59306201171875	1.404199310302734	0.442116943359375	2.37486865234375	1.492299987792969	0.442396728515625	2.3201552734375	1.571455688476562	0.403275390625
63	2.066667	2.598950927734375	1.167583862304687	0.68342529296875	2.568693603515625	1.343734832763672	0.684932373046875	2.54646240234375	1.484839202880859	0.68858349609375	2.5285205078125	1.701556579589844	0.68393115234375	2.50294189453125	1.664071228027344	0.7026923828125	2.3636279296875	1.641342590332031	0.72690869140625	2.33973974609375	1.405003875732422	0.584703369140625	2.504884765625	1.444923522949219	0.4261845703125	2.5770703125	1.500013671875	0.458759765625	2.60692333984375	1.590928894042969	0.50937890625	2.45410302734375	1.565528259277344	0.450714599609375	2.5609912109375	1.667544555664062	0.668576416015625	2.6554111328125	1.647364013671875	0.57892724609375	2.59297412109375	1.406208892822266	0.4465546875	2.374970703125	1.494777099609375	0.44717822265625	2.32043115234375	1.574207885742188	0.40837353515625
64	2.100000000000001	2.598834716796875	1.167124771118164	0.6877587890625	2.569099853515625	1.343368408203125	0.688736083984375	2.5472119140625	1.484535400390625	0.692022216796875	2.5301005859375	1.701318481445313	0.6873046875	2.50384814453125	1.663876220703125	0.70520068359375	2.3637939453125	1.641544067382813	0.7251376953125001	2.343480224609375	1.405582336425781	0.581755615234375	2.513474609375	1.445304504394531	0.428397705078125	2.5848134765625	1.500094116210938	0.46326416015625	2.61340576171875	1.590806640625	0.514964111328125	2.462352783203125	1.566019836425781	0.451643798828125	2.56291455078125	1.66723486328125	0.6728654785156249	2.65994189453125	1.646939636230469	0.586072265625	2.60078466796875	1.4062646484375	0.4513408203125	2.383141845703125	1.495530578613281	0.4455576171875	2.330052734375	1.575217346191406	0.4052939453125
65	2.133334000000001	2.592482666015625	1.15880712890625	0.6832919921875	2.56009814453125	1.335508270263672	0.682790283203125	2.53474169921875	1.476869262695312	0.6830625	2.51942822265625	1.694891845703125	0.678216552734375	2.492861328125	1.657513000488281	0.696463623046875	2.352749267578125	1.638440368652344	0.723392578125	2.33290625	1.410413909912109	0.5651525878906249	2.51591162109375	1.460514892578125	0.428978515625	2.58546337890625	1.513985961914063	0.470270263671875	2.599766357421875	1.603089965820312	0.5310517578125	2.45617529296875	1.579809631347656	0.434431884765625	2.551983642578125	1.66032958984375	0.663469970703125	2.65240625	1.639050964355469	0.57981201171875	2.58537646484375	1.397678527832031	0.447020751953125	2.385927978515625	1.523451049804688	0.42869775390625	2.393289794921875	1.622259521484375	0.461594482421875
66	2.166667	2.59087744140625	1.158720321655273	0.6846451416015625	2.5578681640625	1.335376159667969	0.6836893310546875	2.5321796875	1.476734985351563	0.6838148193359375	2.5163369140625	1.69481494140625	0.6793746337890625	2.48977978515625	1.657316101074219	0.6974422607421875	2.3496533203125	1.637505554199219	0.7240653076171875	2.331716796875	1.410448913574219	0.5640206298828125	2.51497412109375	1.466170471191406	0.4302322998046875	2.58310546875	1.520271545410156	0.4731297607421875	2.589810546875	1.609490539550781	0.5351207275390625	2.453125244140625	1.584478210449219	0.4361810302734375	2.5490498046875	1.660351806640625	0.6646785888671874	2.65011669921875	1.639044311523437	0.5817244873046875	2.58246630859375	1.397495239257812	0.4493304443359375	2.38728955078125	1.529753845214844	0.4295340576171875	2.397447265625	1.628710144042969	0.4613553466796875
67	2.2	2.5901533203125	1.159228439331055	0.68631005859375	2.557208984375	1.335895751953125	0.6852822265625	2.531565673828125	1.477262786865234	0.6853569335937501	2.515826171875	1.695352294921875	0.681032470703125	2.489114990234375	1.657842163085937	0.69884765625	2.3487763671875	1.638045776367187	0.7243393554687499	2.332039306640625	1.411175384521484	0.563901123046875	2.516364990234375	1.467004669189453	0.431633544921875	2.584166259765625	1.521040161132813	0.475132568359375	2.59038037109375	1.610188720703125	0.537275390625	2.454497802734375	1.585319702148438	0.4372333984375	2.5486435546875	1.660895141601562	0.666557861328125	2.650357666015625	1.639646484375	0.5843835449218751	2.5836767578125	1.39826806640625	0.451189453125	2.388710693359375	1.530620727539063	0.4299951171875	2.398651611328125	1.629537841796875	0.462005859375
68	2.233334	2.580607421875	1.146360809326172	0.673998046875	2.54991259765625	1.324126159667969	0.670320556640625	2.52562353515625	1.466290130615234	0.6677021484375	2.506880859375	1.684953002929688	0.660809814453125	2.480084228515625	1.647078247070312	0.678269287109375	2.339490966796875	1.620892333984375	0.69949169921875	2.327511962890625	1.385245391845703	0.549699462890625	2.4436416015625	1.578263061523438	0.4842587890625	2.53538720703125	1.61075732421875	0.487602294921875	2.48764599609375	1.657202026367187	0.574241455078125	2.4635546875	1.667447631835937	0.58339599609375	2.5407216796875	1.650702026367187	0.647571533203125	2.6364833984375	1.62738818359375	0.558259765625	2.581537109375	1.376891510009766	0.434458984375	2.42772900390625	1.557655883789062	0.44413330078125	2.44898388671875	1.64103955078125	0.5040563964843749
69	2.266667	2.58214453125	1.147006011962891	0.676210693359375	2.55150732421875	1.32482861328125	0.67262548828125	2.52728662109375	1.467042602539062	0.670117431640625	2.508458984375	1.685771789550781	0.663859375	2.48155029296875	1.647810485839844	0.680989990234375	2.34086376953125	1.621256652832031	0.701365478515625	2.330476318359375	1.386880432128906	0.549346923828125	2.445520751953125	1.5814384765625	0.48639013671875	2.536982666015625	1.614710815429687	0.49047705078125	2.48922216796875	1.660244079589844	0.577621826171875	2.46469677734375	1.670190002441406	0.58634033203125	2.542426025390625	1.651578918457031	0.65074755859375	2.63879150390625	1.628487670898437	0.56198046875	2.58390966796875	1.378470947265625	0.43702392578125	2.4306279296875	1.559796142578125	0.445964599609375	2.45164111328125	1.643228393554688	0.505951171875
70	2.3	2.58147705078125	1.145935546875	0.676904541015625	2.551224609375	1.323753509521484	0.6737421875	2.52741259765625	1.465981201171875	0.67170751953125	2.508534423828125	1.684655517578125	0.667241455078125	2.481633544921875	1.646562622070312	0.684027587890625	2.3412626953125	1.619366088867187	0.7052729492187499	2.33112158203125	1.389967895507813	0.54603662109375	2.441439453125	1.588945068359375	0.489093994140625	2.532599365234375	1.623095031738281	0.491221923828125	2.49235986328125	1.666017333984375	0.58329150390625	2.46814794921875	1.673607238769531	0.59185595703125	2.54250830078125	1.650596435546875	0.6538835449218749	2.639527099609375	1.6290576171875	0.5655236816406251	2.58796826171875	1.379686096191406	0.438164306640625	2.43275439453125	1.559237670898437	0.4468603515625	2.4523701171875	1.643171875	0.50654052734375
71	2.333334	2.58084423828125	1.147574279785156	0.6759827880859375	2.55011181640625	1.325826263427734	0.6746871337890625	2.5257236328125	1.468362670898438	0.6738753662109375	2.504466796875	1.687452392578125	0.6722979736328125	2.47813330078125	1.648778869628906	0.6890501708984375	2.338449951171875	1.618293579101562	0.7128604736328125	2.324828125	1.389882873535156	0.5511610107421875	2.4048671875	1.594757263183594	0.4679666748046875	2.48514892578125	1.644766906738281	0.4921722412109375	2.500123046875	1.676385070800781	0.5959930419921875	2.45251708984375	1.679199279785156	0.5780767822265624	2.5386884765625	1.653822692871094	0.6580133056640625	2.6350810546875	1.634515014648438	0.5679298095703125	2.59111669921875	1.382453186035156	0.4413040771484375	2.4445146484375	1.570117370605469	0.4412840576171875	2.4639296875	1.649504150390625	0.5074012451171875
72	2.366667000000001	2.5840712890625	1.14121484375	0.67636376953125	2.5538349609375	1.320609619140625	0.6798566894531251	2.5312216796875	1.4642314453125	0.684552734375	2.5107646484375	1.684611999511719	0.67787451171875	2.484408203125	1.646263916015625	0.696146728515625	2.342527587890625	1.620070678710937	0.71715087890625	2.324282470703125	1.391234985351562	0.553632568359375	2.41306396484375	1.605865417480469	0.508798828125	2.400050048828125	1.7019697265625	0.493309814453125	2.444619873046875	1.753503051757813	0.57993115234375	2.44685595703125	1.730085510253906	0.567705322265625	2.5447841796875	1.650275024414062	0.663748291015625	2.63428857421875	1.626464660644531	0.56672900390625	2.59543408203125	1.369952880859375	0.4435908203125	2.444123779296875	1.554163940429687	0.420018310546875	2.46448583984375	1.637404235839844	0.481973876953125
73	2.4	2.58920458984375	1.148514770507812	0.6733310546875	2.557010009765625	1.328120758056641	0.682409912109375	2.535587158203125	1.47211083984375	0.694244140625	2.509333740234375	1.692672180175781	0.6846748046875	2.4842216796875	1.653806274414062	0.704121826171875	2.34222802734375	1.627152282714844	0.727724365234375	2.32675	1.396792907714844	0.564092041015625	2.44084765625	1.596645080566406	0.5053310546874999	2.4097978515625	1.684644348144531	0.47346337890625	2.46068896484375	1.738409423828125	0.555702392578125	2.4743544921875	1.720492980957031	0.558392578125	2.54406298828125	1.658846374511719	0.67031640625	2.627169921875	1.637895751953125	0.5664375	2.597368896484375	1.374814086914062	0.45224755859375	2.449135009765625	1.562422180175781	0.426187255859375	2.47358447265625	1.650050354003906	0.480925048828125
74	2.433334	2.5872978515625	1.148032241821289	0.67430322265625	2.55663427734375	1.327133911132812	0.682174560546875	2.533578125	1.470480133056641	0.690060791015625	2.512701416015625	1.690764770507812	0.6849482421874999	2.486973388671875	1.652326416015625	0.7038549804687499	2.346435546875	1.626580322265625	0.732574462890625	2.32714111328125	1.394815856933594	0.573578857421875	2.4245361328125	1.590237426757813	0.48283984375	2.405186767578125	1.685134155273437	0.466808837890625	2.46187109375	1.734327392578125	0.547441162109375	2.46442822265625	1.714349731445313	0.5367314453125001	2.546290283203125	1.656542724609375	0.669641357421875	2.63175390625	1.6325859375	0.569158203125	2.6094267578125	1.372061309814453	0.450724609375	2.4559541015625	1.550839965820312	0.408091064453125	2.47866259765625	1.641368774414063	0.457699951171875
75	2.466667	2.58015771484375	1.147616836547852	0.673047607421875	2.542592041015625	1.325311798095703	0.66241259765625	2.516703125	1.468395385742187	0.6589951171875	2.51337646484375	1.688892883300781	0.678667724609375	2.483819580078125	1.650835876464844	0.691951904296875	2.34182275390625	1.634240112304687	0.720466796875	2.32808251953125	1.398547790527344	0.5665986328125	2.43169482421875	1.590602294921875	0.4753701171875	2.39063330078125	1.649032043457031	0.407971923828125	2.4303671875	1.716635498046875	0.485386962890625	2.45959716796875	1.715177856445313	0.495630615234375	2.544908203125	1.653922790527344	0.660833251953125	2.642603515625	1.640370544433594	0.569961181640625	2.6103408203125	1.379620941162109	0.454129150390625	2.46856787109375	1.563695678710938	0.395946044921875	2.4795224609375	1.649655395507812	0.45652587890625
76	2.5	2.5828671875	1.141837677001953	0.671758056640625	2.54888232421875	1.320197875976562	0.664779296875	2.5248662109375	1.463452697753906	0.663175537109375	2.52734033203125	1.682895446777344	0.69023046875	2.49604052734375	1.645446838378906	0.7007187499999999	2.35215625	1.634502014160156	0.7200927734375	2.33727099609375	1.406086120605469	0.5563286132812501	2.45155029296875	1.600859375	0.48700927734375	2.40464794921875	1.642532592773438	0.4116318359375	2.441156494140625	1.720494689941406	0.480191162109375	2.413120361328125	1.68680517578125	0.3883818359375	2.55859326171875	1.6475732421875	0.672783203125	2.66016796875	1.6408857421875	0.5857307128906249	2.62663427734375	1.382279418945312	0.46640771484375	2.490085205078125	1.560214965820312	0.383241943359375	2.49023876953125	1.662647644042969	0.40889794921875
77	2.533334	2.588321533203125	1.136744171142578	0.65992578125	2.55342822265625	1.314372131347656	0.65177197265625	2.529130859375	1.457169708251953	0.649642333984375	2.529525390625	1.676190063476563	0.675256591796875	2.498791259765625	1.638586059570312	0.686203857421875	2.355134765625	1.628853393554687	0.7049140625	2.34415673828125	1.402566558837891	0.539218017578125	2.46293017578125	1.596629272460937	0.47815087890625	2.43335791015625	1.688965942382813	0.465301025390625	2.500213134765625	1.739884887695312	0.535890625	2.46601318359375	1.715826293945312	0.439256103515625	2.56091650390625	1.641183715820313	0.657816162109375	2.6602958984375	1.639267822265625	0.568584228515625	2.63267578125	1.386991180419922	0.4367353515625	2.489111083984375	1.566473388671875	0.37281494140625	2.48834716796875	1.67168994140625	0.37714111328125
78	2.566667	2.589205078125	1.136506256103516	0.6478790283203125	2.54670361328125	1.311324127197266	0.6377406005859375	2.52261767578125	1.453287322998047	0.6420887451171875	2.51976513671875	1.671499755859375	0.6635447998046875	2.489518798828125	1.633906982421875	0.6746287841796875	2.346873046875	1.626769653320312	0.6958126220703125	2.3427490234375	1.396396423339844	0.5382813720703125	2.4727861328125	1.581656982421875	0.4778809814453125	2.460444091796875	1.67690185546875	0.4625382080078125	2.51157080078125	1.7478759765625	0.5278062744140625	2.48044677734375	1.699708862304687	0.4362845458984375	2.5517080078125	1.636796752929687	0.6473468017578125	2.657976806640625	1.638853271484375	0.5676815185546875	2.63429150390625	1.393360229492187	0.4260736083984375	2.501349609375	1.575947875976563	0.3535084228515625	2.501189453125	1.669783447265625	0.3999981689453125
79	2.600000000000001	2.596025390625	1.131431838989258	0.62940087890625	2.5580771484375	1.306659454345703	0.625688720703125	2.53557177734375	1.448152984619141	0.630825439453125	2.53424853515625	1.665519104003906	0.6501533203124999	2.50432568359375	1.62834716796875	0.66241064453125	2.3673671875	1.624699645996094	0.705727294921875	2.3482177734375	1.403918731689453	0.538258056640625	2.465941650390625	1.589295288085937	0.459971435546875	2.49506396484375	1.681146240234375	0.46912353515625	2.491833740234375	1.766866577148438	0.535744873046875	2.505624267578125	1.694679992675781	0.529052978515625	2.56541455078125	1.63069140625	0.633454833984375	2.6797177734375	1.626194580078125	0.567206298828125	2.67215283203125	1.384230651855469	0.420577392578125	2.543333251953125	1.567443176269531	0.345906982421875	2.52876904296875	1.6697138671875	0.3321337890625
80	2.633334000000001	2.607591064453125	1.129658416748047	0.613253662109375	2.56884765625	1.303707092285156	0.60917236328125	2.54509228515625	1.444242492675781	0.613220458984375	2.543757568359375	1.660474792480469	0.631927001953125	2.51501708984375	1.623379272460937	0.6460341796875	2.38129931640625	1.621702697753906	0.696438232421875	2.36389208984375	1.394023773193359	0.54093505859375	2.483724609375	1.570731262207031	0.450498291015625	2.49997900390625	1.658872497558594	0.485627197265625	2.52027587890625	1.760442077636719	0.516300048828125	2.513996337890625	1.690627014160156	0.493196044921875	2.5738603515625	1.625956298828125	0.6135207519531251	2.67979345703125	1.632674865722656	0.5359428710937501	2.6847685546875	1.382679443359375	0.4066572265625	2.5692041015625	1.580036071777344	0.353466552734375	2.57798876953125	1.677764892578125	0.3200673828125
81	2.666667	2.613563720703125	1.124686401367188	0.596729736328125	2.574980224609375	1.298971282958984	0.5905908203125	2.552460205078125	1.439937408447266	0.593816650390625	2.55030908203125	1.65595654296875	0.617771240234375	2.52202685546875	1.618308471679688	0.631581298828125	2.3916640625	1.611482543945312	0.69024267578125	2.36698486328125	1.392892181396484	0.52246484375	2.487394287109375	1.5827490234375	0.46437939453125	2.5224912109375	1.665212890625	0.49989697265625	2.543866943359375	1.769574462890625	0.5187177734375	2.53314111328125	1.697928588867188	0.49285009765625	2.58026318359375	1.622021362304688	0.59790673828125	2.686862548828125	1.620916137695313	0.520640869140625	2.705995849609375	1.376699279785156	0.3811572265625	2.595121337890625	1.578982666015625	0.33555224609375	2.5967724609375	1.678464233398437	0.305971923828125
82	2.7	2.624608154296875	1.12117724609375	0.585017578125	2.58487548828125	1.296026214599609	0.580454345703125	2.563962890625	1.437751403808594	0.5866435546875	2.56148828125	1.653687866210938	0.618393798828125	2.533948974609375	1.615200317382812	0.63212890625	2.4013408203125	1.606305419921875	0.68682470703125	2.369214111328125	1.373771820068359	0.538217041015625	2.464868896484375	1.54327880859375	0.409796142578125	2.511583740234375	1.627564086914063	0.4190693359375	2.59781689453125	1.662222045898437	0.47532080078125	2.530417724609375	1.65148095703125	0.400088623046875	2.59089208984375	1.620560791015625	0.59598486328125	2.69084228515625	1.615310546875	0.50959130859375	2.740023681640625	1.379677276611328	0.36061279296875	2.630017578125	1.584049072265625	0.317132080078125	2.635741943359375	1.684732666015625	0.290758544921875
83	2.733334	2.63506005859375	1.114420120239258	0.563780517578125	2.595451171875	1.289496765136719	0.5556650390625	2.5744765625	1.431555908203125	0.55944921875	2.57842138671875	1.646401977539063	0.599927734375	2.5490478515625	1.608355163574219	0.6111826171875	2.4140068359375	1.597294555664063	0.65987548828125	2.3727138671875	1.361776458740234	0.5174323730468749	2.464002685546875	1.525642395019531	0.3782099609375	2.494111328125	1.617823669433594	0.379552734375	2.57875146484375	1.670509094238281	0.4231884765625	2.5138486328125	1.638044372558594	0.352943115234375	2.60746630859375	1.613084777832031	0.5771396484375	2.70789501953125	1.602753723144531	0.49140087890625	2.754454345703125	1.365942504882812	0.342487060546875	2.671139892578125	1.580944641113281	0.289651611328125	2.66992578125	1.684102416992188	0.273486328125
84	2.766667	2.64738623046875	1.103815582275391	0.5526185302734375	2.60564453125	1.277595092773438	0.5396268310546875	2.583814453125	1.419177856445313	0.5401697998046875	2.5866728515625	1.6338828125	0.5781932373046875	2.557435302734375	1.595957641601562	0.5896212158203125	2.427224853515625	1.585957153320313	0.6492999267578125	2.37928173828125	1.353557159423828	0.5053101806640625	2.46674267578125	1.511878692626953	0.3584910888671875	2.5117763671875	1.597119384765625	0.3507193603515625	2.5835810546875	1.661361083984375	0.4006822509765625	2.51927783203125	1.626895751953125	0.3312352294921875	2.61592578125	1.600515502929687	0.5560496826171875	2.722629638671875	1.593723022460938	0.4784847412109375	2.76792138671875	1.360421722412109	0.3251773681640625	2.709542724609375	1.58325244140625	0.2742655029296875	2.71239453125	1.686894897460937	0.2645208740234375
85	2.8	2.655240966796875	1.09819873046875	0.541091552734375	2.61146533203125	1.271409454345703	0.52745703125	2.58936083984375	1.412923156738281	0.529406005859375	2.586820068359375	1.626476684570312	0.57335205078125	2.5584541015625	1.58756005859375	0.58355712890625	2.428517333984375	1.575002197265625	0.6433154296875	2.38400439453125	1.346819183349609	0.491732421875	2.47579736328125	1.490749847412109	0.33324462890625	2.52556103515625	1.57365478515625	0.3315185546875	2.59213671875	1.628123657226562	0.3976826171875	2.52409326171875	1.608958129882812	0.31034765625	2.61698388671875	1.594453369140625	0.5504692382812501	2.721642333984375	1.58525390625	0.470427001953125	2.78555224609375	1.355832611083984	0.3179482421875	2.73396826171875	1.583088256835937	0.28138720703125	2.736232421875	1.679329833984375	0.24169873046875
86	2.833334	2.662453369140625	1.090388275146484	0.529530029296875	2.620120361328125	1.263694793701172	0.5130849609375	2.59907958984375	1.405369018554687	0.5128779296875	2.5977998046875	1.619536743164062	0.5536669921875	2.56902783203125	1.581000732421875	0.56415234375	2.43843017578125	1.570289184570313	0.62278369140625	2.39372509765625	1.33999169921875	0.47454345703125	2.488156982421875	1.480207977294922	0.314320556640625	2.538875	1.562479125976562	0.311186279296875	2.6056123046875	1.617832885742188	0.376428955078125	2.538059814453125	1.597295776367187	0.28927392578125	2.62793115234375	1.586949584960938	0.5315620117187499	2.73335595703125	1.575746948242188	0.452813232421875	2.797349853515625	1.343652313232422	0.304526611328125	2.747947265625	1.570668823242187	0.2638525390625	2.752011474609375	1.66631982421875	0.2229267578125
87	2.866667000000001	2.6823388671875	1.070818023681641	0.5126226806640625	2.636403076171875	1.241903594970703	0.4938865966796875	2.61378173828125	1.382499786376953	0.4927965087890625	2.6040947265625	1.595090942382813	0.5340499267578125	2.57766845703125	1.555476989746094	0.5453419189453125	2.452046142578125	1.544963073730469	0.6122857666015625	2.42153076171875	1.322758026123047	0.4515821533203125	2.512526611328125	1.452033111572266	0.2823551025390625	2.56895263671875	1.52710107421875	0.3029691162109375	2.621123046875	1.607605773925781	0.3523375244140625	2.5497333984375	1.573454650878906	0.2487813720703125	2.634732421875	1.564145385742187	0.5109393310546875	2.73173291015625	1.5675556640625	0.4225003662109375	2.814235107421875	1.328376007080078	0.2999190673828125	2.7915810546875	1.552539978027344	0.2348507080078125	2.8021708984375	1.648294067382813	0.1969583740234375
88	2.9	2.693425537109375	1.060082183837891	0.5016151123046875	2.6503330078125	1.232889038085937	0.4781883544921875	2.6287509765625	1.374771240234375	0.4730064697265625	2.623177978515625	1.588928833007813	0.5164906005859375	2.59512451171875	1.549592956542969	0.5265570068359375	2.46432568359375	1.534567504882812	0.5847244873046875	2.44010400390625	1.301078399658203	0.4353409423828125	2.511739013671875	1.421338409423828	0.2484100341796875	2.57837890625	1.491058166503906	0.2583387451171875	2.63373974609375	1.571281494140625	0.3066741943359375	2.55605517578125	1.532851684570312	0.1926805419921875	2.65402099609375	1.557140441894531	0.4939136962890625	2.752571044921875	1.5579677734375	0.4054774169921875	2.8405107421875	1.314787658691406	0.2892603759765625	2.82744384765625	1.534716003417969	0.2033096923828125	2.838891845703125	1.63544140625	0.1783822021484375
89	2.933334	2.71066943359375	1.055632514953613	0.49234033203125	2.66202294921875	1.229532623291016	0.4716591796875	2.63357861328125	1.371941589355469	0.4667255859375	2.628287109375	1.586267883300781	0.52111474609375	2.599482177734375	1.546206665039062	0.52879150390625	2.46353076171875	1.518333618164063	0.57295654296875	2.4463642578125	1.284497894287109	0.417114013671875	2.527931640625	1.410990661621094	0.234958251953125	2.57640283203125	1.494336486816406	0.216849609375	2.6535185546875	1.528289428710937	0.287693359375	2.57821337890625	1.526031433105469	0.19501513671875	2.65976025390625	1.555047607421875	0.497343994140625	2.75851220703125	1.548641296386719	0.407023193359375	2.85966455078125	1.309957489013672	0.284196533203125	2.847396484375	1.530899047851562	0.193140625	2.8582900390625	1.634711730957031	0.176968994140625
90	2.966667	2.7201484375	1.044634162902832	0.4787216796875	2.67272607421875	1.21919873046875	0.457404052734375	2.645507568359375	1.362149444580078	0.452125244140625	2.6455126953125	1.575287536621094	0.5129724121093751	2.615103271484375	1.535934448242188	0.518518798828125	2.4762978515625	1.5030146484375	0.5493400878906251	2.4601416015625	1.259849517822266	0.407185791015625	2.5434189453125	1.379297180175781	0.220452880859375	2.585849853515625	1.462718170166016	0.190362060546875	2.6483291015625	1.506111145019531	0.270259033203125	2.57694189453125	1.493381896972656	0.161951904296875	2.6767646484375	1.543664794921875	0.489215576171875	2.77688720703125	1.538364685058594	0.399914794921875	2.857831787109375	1.295414184570312	0.26929541015625	2.85719140625	1.517080383300781	0.1778388671875	2.886236328125	1.617898010253906	0.163804931640625
91	3	2.725224609375	1.038885635375977	0.4769862060546875	2.6794990234375	1.213709106445312	0.4568211669921875	2.6533173828125	1.356588073730469	0.4513477783203125	2.64721044921875	1.5723994140625	0.4997987060546875	2.61797607421875	1.5326494140625	0.5075933837890625	2.48261328125	1.497234588623047	0.5482025146484375	2.474439453125	1.254708526611328	0.4052496337890625	2.5477158203125	1.373335205078125	0.2143692626953125	2.59107666015625	1.455921234130859	0.1838629150390625	2.663353515625	1.486117584228516	0.2612706298828125	2.58031787109375	1.488808807373047	0.1585828857421875	2.679318359375	1.540424560546875	0.4779144287109375	2.78335888671875	1.540173950195312	0.3934158935546875	2.862779052734375	1.294792388916016	0.2675933837890625	2.860840087890625	1.510386138916016	0.1635926513671875	2.897792236328125	1.60919970703125	0.1575733642578125
92	3.033334	2.7366650390625	1.021078796386719	0.4608076171875	2.6939765625	1.199401123046875	0.443525634765625	2.667927978515625	1.344161102294922	0.43682177734375	2.65960498046875	1.562130920410156	0.48831396484375	2.6309130859375	1.52129931640625	0.496673583984375	2.491617431640625	1.484132751464844	0.52819091796875	2.50350634765625	1.2414658203125	0.378678955078125	2.5760400390625	1.364644775390625	0.1865986328125	2.5953515625	1.461521179199219	0.175482177734375	2.669364990234375	1.49812353515625	0.250483154296875	2.59935302734375	1.489525512695312	0.1528017578125	2.691978515625	1.530514526367188	0.464853759765625	2.79117041015625	1.518984619140625	0.37287890625	2.884522216796875	1.267220458984375	0.261563232421875	2.879806640625	1.48549951171875	0.15610400390625	2.9026064453125	1.579416137695313	0.1101064453125
93	3.066667	2.7400693359375	1.017933799743652	0.4529395751953125	2.697138916015625	1.196132354736328	0.4328572998046875	2.6710849609375	1.340959625244141	0.4240782470703125	2.6648623046875	1.558595458984375	0.4783717041015625	2.635936767578125	1.51781787109375	0.4865528564453125	2.4959560546875	1.482824066162109	0.5183502197265625	2.515301513671875	1.233368377685547	0.3806009521484375	2.591050537109375	1.344266906738281	0.1820313720703125	2.6112666015625	1.441282440185547	0.1728387451171875	2.6778955078125	1.487929412841797	0.2493717041015625	2.61210791015625	1.471112579345703	0.1513084716796875	2.69679443359375	1.527005126953125	0.4541510009765625	2.79133740234375	1.5136201171875	0.3574144287109375	2.887423828125	1.257815277099609	0.2572923583984375	2.887429931640625	1.472097442626953	0.1432154541015625	2.902458251953125	1.570745727539062	0.104151123046875
94	3.100000000000001	2.74325244140625	1.011313537597656	0.453474853515625	2.701482421875	1.188279098510742	0.42954150390625	2.676575927734375	1.332299224853516	0.41795068359375	2.67291015625	1.548261596679688	0.474125244140625	2.643642578125	1.507974090576172	0.481811767578125	2.50338671875	1.476326568603516	0.512167724609375	2.50418017578125	1.231992889404297	0.36726123046875	2.596618408203125	1.331957672119141	0.17153515625	2.627490234375	1.423462432861328	0.1498046875	2.7029169921875	1.459526947021484	0.222936767578125	2.6286806640625	1.450935455322266	0.125180419921875	2.704325927734375	1.516706176757812	0.449763671875	2.79762158203125	1.505244537353516	0.35260009765625	2.8942021484375	1.250000213623047	0.256151611328125	2.89328759765625	1.464936553955078	0.146168701171875	2.9084375	1.562912841796875	0.107044921875
95	3.133334000000001	2.74467578125	0.9937980194091797	0.4539476318359375	2.70350439453125	1.171613189697266	0.4282322998046875	2.6788486328125	1.316303771972656	0.4151680908203125	2.67980224609375	1.533490295410156	0.4712203369140625	2.649341796875	1.493733764648437	0.4787049560546875	2.506832763671875	1.467831726074219	0.5075760498046875	2.5059228515625	1.222283172607422	0.3619083251953125	2.615840087890625	1.313263671875	0.1693927001953125	2.65383642578125	1.403403381347656	0.1512645263671875	2.72963232421875	1.438056457519531	0.2255421142578125	2.6599736328125	1.430491638183594	0.1272264404296875	2.710857421875	1.500977905273438	0.4471212158203125	2.80440087890625	1.48689111328125	0.3495899658203125	2.90415625	1.227065643310547	0.2649317626953125	2.9037265625	1.437243835449219	0.1436488037109375	2.92372802734375	1.537949279785156	0.1131070556640625
96	3.166667	2.749802734375	0.9848158187866211	0.4471915283203125	2.70714990234375	1.163065780639648	0.4239183349609375	2.68101953125	1.307999908447266	0.4126439208984375	2.680763671875	1.526952880859375	0.4637149658203125	2.65005908203125	1.487282012939453	0.4714573974609375	2.50685498046875	1.464838592529297	0.5015311279296875	2.507085205078125	1.216622344970703	0.3591058349609375	2.62919140625	1.304193572998047	0.1717230224609375	2.6635	1.392773254394531	0.1413834228515625	2.74230908203125	1.430154083251953	0.2114781494140625	2.673650390625	1.419724334716797	0.1194378662109375	2.7124208984375	1.493815216064453	0.4410399169921875	2.81406005859375	1.477360992431641	0.3518970947265625	2.89925830078125	1.214189971923828	0.2596658935546875	2.9101552734375	1.427063629150391	0.1425042724609375	2.92168603515625	1.527684814453125	0.1068577880859375
97	3.2	2.7527109375	0.9767257232666016	0.442771728515625	2.7102333984375	1.154844879150391	0.41985498046875	2.68461865234375	1.299734619140625	0.409050048828125	2.68631982421875	1.518596862792969	0.459344970703125	2.65554296875	1.479170043945313	0.467646728515625	2.513434814453125	1.455918090820312	0.501262451171875	2.5133271484375	1.207716156005859	0.359470947265625	2.6290458984375	1.293249420166016	0.167501708984375	2.67154931640625	1.380193023681641	0.14393359375	2.75685888671875	1.417043151855469	0.20603955078125	2.67586083984375	1.407371826171875	0.119098388671875	2.717426513671875	1.485246948242188	0.436353271484375	2.81761328125	1.468007934570313	0.345961181640625	2.8998701171875	1.20543505859375	0.250466552734375	2.91153662109375	1.416025268554687	0.129879638671875	2.92568017578125	1.517487487792969	0.0981422119140625
98	3.233334	2.75566796875	0.976654182434082	0.4398221435546875	2.712091796875	1.154550415039062	0.4172510986328125	2.68567724609375	1.299307983398438	0.4066192626953125	2.686970703125	1.518225341796875	0.4566771240234375	2.6564794921875	1.478665710449219	0.4653878173828125	2.514897705078125	1.454792663574219	0.5007393798828125	2.51422705078125	1.20644384765625	0.3592113037109375	2.627222412109375	1.292301208496094	0.1657723388671875	2.66904296875	1.379411285400391	0.1416082763671875	2.7549267578125	1.416711181640625	0.2026431884765625	2.67292919921875	1.406584716796875	0.1166966552734375	2.717951904296875	1.484996276855469	0.4333448486328125	2.817118408203125	1.468124084472656	0.3417679443359375	2.8994228515625	1.205829467773438	0.2455599365234375	2.90866162109375	1.416328063964844	0.1246072998046875	2.92193994140625	1.517800231933594	0.09253271484375
99	3.266667	2.75661328125	0.9748447494506836	0.4430052490234375	2.710215576171875	1.151611022949219	0.4168487548828125	2.68114892578125	1.295642211914062	0.4029388427734375	2.686273193359375	1.513889709472656	0.4559981689453125	2.654533203125	1.474988464355469	0.4632034912109375	2.513029296875	1.456132019042969	0.5019852294921875	2.5250576171875	1.206362808227539	0.3632586669921875	2.637189697265625	1.287557373046875	0.1671998291015625	2.6821806640625	1.374767456054687	0.1498975830078125	2.7636513671875	1.423762756347656	0.2087606201171875	2.679697265625	1.407935729980469	0.1279935302734375	2.717164306640625	1.480176025390625	0.4332020263671875	2.824270263671875	1.467742065429688	0.3501727294921875	2.9030791015625	1.206495864868164	0.2480089111328125	2.918137451171875	1.413763916015625	0.1219693603515625	2.92117822265625	1.512714233398437	0.080609130859375
100	3.3	2.75752197265625	0.97409130859375	0.4421146240234375	2.712466064453125	1.151061401367187	0.4171065673828125	2.68366357421875	1.294917633056641	0.4033489990234375	2.6898720703125	1.512848510742188	0.4560665283203125	2.65805712890625	1.474145080566406	0.4634317626953125	2.517094970703125	1.456398071289063	0.5037738037109375	2.52594091796875	1.20819287109375	0.3629613037109375	2.64013134765625	1.2878310546875	0.1679266357421875	2.6846494140625	1.374703277587891	0.1487269287109375	2.7662236328125	1.425180236816406	0.2058275146484375	2.686517822265625	1.404798950195312	0.1253140869140625	2.72048486328125	1.479040893554687	0.4332174072265625	2.82769775390625	1.466103820800781	0.3507633056640625	2.902804931640625	1.205424041748047	0.2457371826171875	2.920771728515625	1.414887084960938	0.1245531005859375	2.92431396484375	1.513133544921875	0.08201708984375
101	3.333334	2.760945556640625	0.9743235397338867	0.439544677734375	2.7184375	1.152314865112305	0.415846923828125	2.690065673828125	1.296384948730469	0.401683349609375	2.696734375	1.514775085449219	0.453498046875	2.664841796875	1.476109924316406	0.4611123046875	2.522897705078125	1.460379699707031	0.499396728515625	2.528808837890625	1.211951309204102	0.35818115234375	2.65145556640625	1.291024963378906	0.1677783203125	2.69549169921875	1.378163208007813	0.14810498046875	2.774890380859375	1.431524719238281	0.205887939453125	2.70385546875	1.404194519042969	0.123501220703125	2.72727685546875	1.480784240722656	0.430700439453125	2.833216796875	1.468295654296875	0.346305419921875	2.911484130859375	1.206585891723633	0.245330078125	2.928041015625	1.411262145996094	0.11553125	2.93353857421875	1.512441650390625	0.0804285888671875
102	3.366667000000001	2.76075634765625	0.9733704109191894	0.440793701171875	2.71780810546875	1.151602600097656	0.418026123046875	2.688305419921875	1.295623107910156	0.40386083984375	2.694537109375	1.514246337890625	0.45589208984375	2.662974853515625	1.475334014892578	0.464004638671875	2.52170361328125	1.460466217041016	0.50564794921875	2.526759765625	1.212462188720703	0.362979736328125	2.6545361328125	1.292857635498047	0.176182373046875	2.690962890625	1.380646575927734	0.14603515625	2.76883154296875	1.426930450439453	0.211716796875	2.69716162109375	1.403986907958984	0.118436767578125	2.72493017578125	1.480427703857422	0.432511474609375	2.8285380859375	1.469207855224609	0.344848388671875	2.9104326171875	1.207298553466797	0.246307861328125	2.92877685546875	1.414565368652344	0.120382568359375	2.93044140625	1.515793090820313	0.08464782714843749
103	3.399999999999999	2.76242138671875	0.978107406616211	0.4376239013671875	2.7237626953125	1.156418365478516	0.4163431396484375	2.69676171875	1.300127746582031	0.4027806396484375	2.701412841796875	1.518123779296875	0.4520206298828125	2.669823974609375	1.479513824462891	0.4596578369140625	2.5282578125	1.467515716552734	0.4981168212890625	2.533600341796875	1.21687353515625	0.3635574951171875	2.666634765625	1.293102813720703	0.1804735107421875	2.70161328125	1.380390777587891	0.1490552978515625	2.77253271484375	1.430982727050781	0.2182545166015625	2.696708984375	1.408340026855469	0.1216558837890625	2.732294921875	1.484236907958984	0.4300572509765625	2.838095703125	1.473862457275391	0.3461922607421875	2.91782275390625	1.213825347900391	0.2458289794921875	2.93693896484375	1.419353485107422	0.1198350830078125	2.9424921875	1.520873413085937	0.0872955322265625
104	3.433333999999999	2.762662841796875	0.9773192787170411	0.4372037353515625	2.724583740234375	1.155528717041016	0.4166241455078125	2.69802294921875	1.299107421875	0.4034056396484375	2.7035615234375	1.517208984375	0.4503797607421875	2.67194873046875	1.478835083007813	0.4585445556640625	2.5298466796875	1.467273620605469	0.4941351318359375	2.535634765625	1.215302230834961	0.3631038818359375	2.670477783203125	1.295513366699219	0.1835867919921875	2.70266552734375	1.381248107910156	0.1460208740234375	2.78013623046875	1.430781311035156	0.2083275146484375	2.6953388671875	1.408465270996094	0.1185526123046875	2.734181884765625	1.483068603515625	0.4286348876953125	2.838509033203125	1.472829223632812	0.3432764892578125	2.922886962890625	1.214075729370117	0.2447813720703125	2.944220458984375	1.416373840332031	0.1147379150390625	2.9464462890625	1.519386474609375	0.0874940185546875
105	3.466667	2.76265869140625	0.9786476783752441	0.4388543701171875	2.723982421875	1.156732177734375	0.4184815673828125	2.696992431640625	1.300234802246094	0.4054801025390625	2.70190966796875	1.518245971679687	0.4528292236328125	2.670400634765625	1.479775665283203	0.4609100341796875	2.52832568359375	1.467789337158203	0.4964034423828125	2.534947265625	1.215935333251953	0.3652515869140625	2.66998046875	1.296849884033203	0.1862276611328125	2.7009189453125	1.382634735107422	0.1477642822265625	2.77739453125	1.4331787109375	0.2104669189453125	2.693416259765625	1.40930517578125	0.1199149169921875	2.732631103515625	1.484230621337891	0.4310440673828125	2.83696630859375	1.474459625244141	0.3456636962890625	2.92161083984375	1.216337432861328	0.2458402099609375	2.94253076171875	1.419365966796875	0.1169200439453125	2.944673828125	1.52255419921875	0.09038806152343749
106	3.500000000000001	2.765328857421875	0.980034351348877	0.4421304931640625	2.726828369140625	1.159063140869141	0.4222796630859375	2.69963134765625	1.303225463867188	0.4095721435546875	2.705878173828125	1.522527709960937	0.4555140380859375	2.67407275390625	1.484104064941406	0.4640545654296875	2.5315283203125	1.471336730957031	0.5001265869140625	2.537587890625	1.216173095703125	0.3726275634765625	2.657448974609375	1.290738189697266	0.1791964111328125	2.694640625	1.376896606445313	0.1463741455078125	2.776138671875	1.430911590576172	0.2000980224609375	2.695373046875	1.407214202880859	0.1236143798828125	2.736467529296875	1.488047180175781	0.4337418212890625	2.8404736328125	1.471136352539062	0.3481131591796875	2.927376953125	1.211662261962891	0.2499732666015625	2.945744140625	1.414851837158203	0.1189017333984375	2.94892626953125	1.518671325683594	0.0930181884765625
107	3.533334000000001	2.76525634765625	0.9799186630249024	0.442108642578125	2.7267421875	1.158947830200195	0.422255126953125	2.699549560546875	1.303114776611328	0.409559326171875	2.7058056640625	1.522419067382812	0.455510498046875	2.673994140625	1.483997436523437	0.46404248046875	2.531438720703125	1.4712216796875	0.500078857421875	2.5375625	1.216029479980469	0.372627685546875	2.65753466796875	1.290526275634766	0.179233642578125	2.69460595703125	1.376665496826172	0.14621923828125	2.77604150390625	1.431040802001953	0.19967724609375	2.695341064453125	1.40670263671875	0.12316845703125	2.7363974609375	1.487935791015625	0.433744140625	2.840431396484375	1.471035461425781	0.348142578125	2.92736767578125	1.211596710205078	0.2499228515625	2.9457744140625	1.414899475097656	0.11902392578125	2.948993408203125	1.518786010742188	0.09340673828125
108	3.566667	2.7636435546875	0.9827308807373046	0.445669189453125	2.72648974609375	1.161132125854492	0.42611083984375	2.700103759765625	1.3046943359375	0.413392333984375	2.70564306640625	1.523018188476562	0.458636962890625	2.674225341796875	1.484661865234375	0.467419677734375	2.532453125	1.476319702148438	0.504799560546875	2.526455322265625	1.22605158996582	0.3709306640625	2.66273095703125	1.29625341796875	0.1885244140625	2.69332958984375	1.381501708984375	0.148751220703125	2.7600244140625	1.434746887207031	0.219734130859375	2.69605126953125	1.408976318359375	0.12391015625	2.7360888671875	1.488803466796875	0.43683837890625	2.83896142578125	1.47551318359375	0.3502783203125	2.92708056640625	1.21593879699707	0.257945556640625	2.947046142578125	1.417486267089844	0.12680517578125	2.94849365234375	1.520433898925781	0.09952514648437499
109	3.600000000000001	2.764718017578125	0.9864077606201171	0.4468818359375	2.72902880859375	1.164743057250976	0.4266640625	2.7032080078125	1.308076354980469	0.412862060546875	2.70814404296875	1.526278381347656	0.4570498046875	2.67701123046875	1.487885131835938	0.4662294921875	2.53593115234375	1.475218444824219	0.504117919921875	2.521041748046875	1.226772262573242	0.3684921875	2.667005859375	1.293724060058594	0.19297119140625	2.6985654296875	1.378623413085938	0.15358544921875	2.75816796875	1.433490295410156	0.229221923828125	2.6866015625	1.405818481445313	0.123510498046875	2.73851953125	1.492153686523437	0.435195068359375	2.841260986328125	1.475284729003906	0.3494326171875	2.92971826171875	1.216320022583008	0.257114013671875	2.94930029296875	1.417030639648438	0.12532080078125	2.95297314453125	1.519734252929688	0.09797290039062501
110	3.633334000000001	2.7640078125	0.9885994110107422	0.4479765625	2.7274951171875	1.166837738037109	0.42820458984375	2.7010947265625	1.310113525390625	0.41474365234375	2.7063408203125	1.528381713867188	0.458686767578125	2.67544970703125	1.489926330566406	0.468435546875	2.535022705078125	1.476881774902344	0.508611572265625	2.518730712890625	1.2284033203125	0.373144287109375	2.6618408203125	1.295698852539062	0.195384765625	2.692426025390625	1.380573455810547	0.15515966796875	2.75313330078125	1.436464111328125	0.22916796875	2.679873779296875	1.407165374755859	0.12480419921875	2.73640625	1.494300476074219	0.4363291015625	2.837673828125	1.477591796875	0.3487783203125	2.92504150390625	1.218741516113281	0.255017578125	2.94196044921875	1.419416259765625	0.12275537109375	2.944960693359375	1.522058898925781	0.0950556640625
111	3.666666999999999	2.76225244140625	0.989612606048584	0.4502060546875	2.72527294921875	1.167774780273438	0.430514404296875	2.698523193359375	1.311002990722656	0.4171416015625	2.70323681640625	1.529264343261719	0.46124560546875	2.67242529296875	1.490729187011719	0.4709453125	2.53196826171875	1.477288146972656	0.510917236328125	2.51655908203125	1.228966537475586	0.375024169921875	2.659830078125	1.296947448730469	0.197636474609375	2.690134765625	1.381915771484375	0.157382568359375	2.75058154296875	1.438301025390625	0.23123828125	2.6775771484375	1.408200439453125	0.126804443359375	2.73339892578125	1.495265869140625	0.438884765625	2.8347939453125	1.478870361328125	0.35141015625	2.9229853515625	1.220307540893555	0.25757373046875	2.9395390625	1.421142456054687	0.125482666015625	2.94244091796875	1.523824035644531	0.097892578125
112	3.7	2.76251123046875	0.9943303680419922	0.450308837890625	2.7280888671875	1.173277755737305	0.43354736328125	2.704880859375	1.317382629394531	0.42364306640625	2.71132763671875	1.536068115234375	0.465202880859375	2.68041064453125	1.497830322265625	0.475677978515625	2.53908447265625	1.481841247558594	0.511343994140625	2.519326904296875	1.231917526245117	0.379078369140625	2.656169921875	1.302376647949219	0.1976708984375	2.687942626953125	1.384433532714844	0.152805419921875	2.77022509765625	1.428387878417969	0.212656005859375	2.68305859375	1.408114074707031	0.123447509765625	2.741041259765625	1.5016484375	0.442901123046875	2.839591796875	1.482122619628906	0.35288330078125	2.9254599609375	1.222270248413086	0.26058642578125	2.943447021484375	1.422960205078125	0.128521240234375	2.9452353515625	1.525850952148438	0.10168115234375
113	3.733334	2.763416015625	0.9973070945739746	0.4511348876953125	2.72873388671875	1.176232116699219	0.4344268798828125	2.70537158203125	1.320337280273437	0.4246248779296875	2.71147216796875	1.539033874511719	0.4663231201171875	2.6805966796875	1.500741333007813	0.4767501220703125	2.5393369140625	1.484616882324219	0.5126907958984375	2.5196220703125	1.23403938293457	0.3815867919921875	2.656097900390625	1.303883117675781	0.1996275634765625	2.686927001953125	1.385677795410156	0.1536129150390625	2.768712158203125	1.430331726074219	0.2136522216796875	2.68089697265625	1.409328735351562	0.1241014404296875	2.74125732421875	1.504665588378906	0.4440242919921875	2.83994580078125	1.485420104980469	0.3540723876953125	2.926427490234375	1.225941848754883	0.2611873779296875	2.94453271484375	1.4270673828125	0.1297489013671875	2.94691796875	1.530012390136719	0.1031121826171875
114	3.766667000000001	2.76580322265625	1.003119281768799	0.4492410888671875	2.731330078125	1.182103256225586	0.4324564208984375	2.7081923828125	1.32626220703125	0.4226114501953125	2.714829833984375	1.545001525878906	0.4641680908203125	2.6839052734375	1.506769592285156	0.4747047119140625	2.5426591796875	1.490784851074219	0.5108436279296875	2.522609375	1.240295913696289	0.3795367431640625	2.659279541015625	1.310358215332031	0.1977642822265625	2.69052783203125	1.392266845703125	0.1522083740234375	2.772450927734375	1.436339904785156	0.2125159912109375	2.684806884765625	1.416030822753906	0.1227872314453125	2.74449169921875	1.510557861328125	0.4418050537109375	2.84297998046875	1.491111083984375	0.3516495361328125	2.929191650390625	1.231479782104492	0.2588175048828125	2.9473642578125	1.432657775878906	0.1274073486328125	2.9502568359375	1.535721435546875	0.1012257080078125
115	3.8	2.76569921875	1.003056987762451	0.449121337890625	2.73117529296875	1.182039428710937	0.432293212890625	2.70802783203125	1.326205474853516	0.42243359375	2.714720703125	1.54496240234375	0.463966552734375	2.68378955078125	1.506735137939453	0.474516845703125	2.542529296875	1.490726104736328	0.510628662109375	2.52258203125	1.240326904296875	0.37909521484375	2.659359130859375	1.310654022216797	0.1974853515625	2.69078955078125	1.392653442382813	0.152205078125	2.77273828125	1.436430358886719	0.21270703125	2.68522998046875	1.416483581542969	0.1228408203125	2.744370849609375	1.510508270263672	0.4415966796875	2.842849609375	1.491050201416016	0.351419921875	2.929146484375	1.231399017333984	0.2586640625	2.94728076171875	1.432556518554688	0.1271884765625	2.950220703125	1.535607421875	0.1009342041015625
116	3.833334	2.768696044921875	1.010983993530273	0.4499820556640625	2.734353271484375	1.190741424560547	0.4323302001953125	2.712550537109375	1.335810913085937	0.4231534423828125	2.71545556640625	1.55613671875	0.4619837646484375	2.6849072265625	1.517398071289062	0.4728319091796875	2.54304541015625	1.502525421142578	0.5096766357421875	2.521467041015625	1.25153662109375	0.3768494873046875	2.65373193359375	1.316608093261719	0.1886885986328125	2.69127099609375	1.401119537353516	0.1526837158203125	2.76398046875	1.440484832763672	0.2272760009765625	2.68763037109375	1.427669769287109	0.1241917724609375	2.745968505859375	1.521713745117188	0.4402313232421875	2.84216064453125	1.504983001708984	0.3462342529296875	2.927132080078125	1.239691131591797	0.2649830322265625	2.94708642578125	1.434485137939453	0.1226959228515625	2.9468134765625	1.539538696289062	0.1031920166015625
117	3.866667000000001	2.769075927734375	1.011707107543945	0.451707275390625	2.73571435546875	1.191876251220703	0.434867431640625	2.71346142578125	1.336964752197266	0.4252109375	2.715150390625	1.557968139648438	0.4611826171875	2.6849775390625	1.519123901367188	0.472858642578125	2.5445380859375	1.500434051513672	0.513668701171875	2.52628955078125	1.249624053955078	0.37952587890625	2.6606591796875	1.316804382324219	0.1933662109375	2.691736083984375	1.400890533447266	0.15062109375	2.76000927734375	1.441848419189453	0.228603759765625	2.683361083984375	1.425922576904297	0.12050390625	2.745713134765625	1.52345849609375	0.439542724609375	2.84369921875	1.504496917724609	0.347691650390625	2.923637451171875	1.238055969238281	0.2642958984375	2.9463876953125	1.432450958251953	0.12155615234375	2.948135986328125	1.538508666992187	0.10800634765625
118	3.899999999999999	2.76899072265625	1.011718948364258	0.45166943359375	2.7355849609375	1.191882537841797	0.434853515625	2.71330126953125	1.336967681884766	0.42521435546875	2.714986328125	1.557977783203125	0.461146240234375	2.68482275390625	1.5191328125	0.47284326171875	2.544369384765625	1.500408599853515	0.513591552734375	2.52627783203125	1.249648712158203	0.37933251953125	2.66096533203125	1.317010192871094	0.19346826171875	2.692543701171875	1.401199127197266	0.15129638671875	2.76083984375	1.441393646240234	0.22965576171875	2.684645751953125	1.426385498046875	0.121319091796875	2.7455419921875	1.52346728515625	0.439498046875	2.84347900390625	1.504510833740234	0.347593017578125	2.9234423828125	1.238078002929687	0.26419384765625	2.94607373046875	1.432402130126953	0.121338134765625	2.94778955078125	1.538439697265625	0.1076259765625
119	3.933333999999999	2.769787109375	1.011387100219727	0.45341943359375	2.736298095703125	1.191667846679688	0.43694091796875	2.71346630859375	1.336736389160156	0.427125244140625	2.714785888671875	1.558003295898438	0.46223681640625	2.684825927734375	1.519090454101562	0.474343505859375	2.54391552734375	1.501332733154297	0.51422509765625	2.5243125	1.253638977050781	0.3742802734375	2.6606123046875	1.321512542724609	0.189615234375	2.692547119140625	1.404652984619141	0.145548095703125	2.76481201171875	1.443229461669922	0.221199462890625	2.690654296875	1.426786010742187	0.11491015625	2.745276611328125	1.523485473632813	0.4404443359375	2.8422783203125	1.504919281005859	0.347366943359375	2.927556640625	1.238734191894531	0.2679931640625	2.9462431640625	1.4308701171875	0.12143310546875	2.948291748046875	1.537077392578125	0.108662109375
120	3.966667	2.77029736328125	1.013556640625	0.45354345703125	2.7353759765625	1.192394958496094	0.43440185546875	2.712454833984375	1.336643737792969	0.423373779296875	2.71493896484375	1.55659619140625	0.459798828125	2.684638916015625	1.51802880859375	0.4711259765625	2.543381103515625	1.507685729980469	0.5097529296875	2.52641796875	1.254185272216797	0.383298828125	2.666752685546875	1.321641448974609	0.203043701171875	2.69312451171875	1.401343444824219	0.150780517578125	2.770729736328125	1.438290435791016	0.220969970703125	2.68795654296875	1.420764984130859	0.118962890625	2.745347900390625	1.522148864746094	0.43835498046875	2.84175830078125	1.504457275390625	0.3454423828125	2.93184228515625	1.240758666992188	0.268208984375	2.94476904296875	1.430157012939453	0.119404541015625	2.94549560546875	1.536408874511719	0.112514892578125
121	4.000000000000001	2.78403759765625	1.030356552124023	0.4512171630859375	2.7479560546875	1.209170745849609	0.4315867919921875	2.723705322265625	1.353348510742187	0.4198106689453125	2.724278564453125	1.573969787597656	0.4540941162109375	2.694353515625	1.535180541992188	0.4659566650390625	2.5532607421875	1.523055114746094	0.5054307861328124	2.5391669921875	1.269192077636719	0.3784730224609375	2.6783115234375	1.338878845214844	0.1977095947265625	2.7078671875	1.420240875244141	0.1496156005859375	2.786466796875	1.451098205566406	0.2218519287109375	2.70436669921875	1.442136352539062	0.1193677978515625	2.75495703125	1.539550598144531	0.4328243408203125	2.851118408203125	1.522107849121094	0.3393370361328125	2.94299951171875	1.259865081787109	0.2578834228515625	2.9539736328125	1.449493286132812	0.1086754150390625	2.95610107421875	1.5550771484375	0.0939681396484375
122	4.033334000000001	2.785853271484375	1.029935539245606	0.4511038818359375	2.750518798828125	1.209187896728516	0.4333302001953125	2.727129638671875	1.353725952148437	0.4234588623046875	2.725546630859375	1.575017211914063	0.4539136962890625	2.695986328125	1.536130249023437	0.4664595947265625	2.55555126953125	1.517728393554687	0.5061280517578125	2.531107421875	1.269561248779297	0.3695240478515625	2.68130908203125	1.338250762939453	0.1972694091796875	2.7089228515625	1.417667205810547	0.1448597412109375	2.78231884765625	1.452556427001953	0.2207313232421875	2.700417724609375	1.439454345703125	0.1136160888671875	2.756576171875	1.540516967773438	0.4332308349609375	2.852354736328125	1.520879150390625	0.3396871337890625	2.9439755859375	1.259320678710937	0.2552733154296875	2.95696240234375	1.455606658935547	0.1149005126953125	2.957953125	1.56121142578125	0.0998360595703125
123	4.066667	2.78545947265625	1.031154907226562	0.4523624267578125	2.75038525390625	1.210481262207031	0.4341947021484375	2.72720068359375	1.355086456298828	0.4241016845703125	2.7253271484375	1.576497436523438	0.4542125244140625	2.695595703125	1.537626037597656	0.4664661865234375	2.55470849609375	1.518450439453125	0.5043038330078125	2.533807373046875	1.270528198242187	0.3664761962890625	2.685276123046875	1.3405400390625	0.1957603759765625	2.712845703125	1.420243103027344	0.1437012939453125	2.78537255859375	1.454742431640625	0.2206334228515625	2.70421435546875	1.44103173828125	0.1117613525390625	2.75660107421875	1.541944396972656	0.4339483642578125	2.853718994140625	1.522463256835938	0.3416968994140625	2.9491396484375	1.261297485351562	0.2599903564453125	2.9621982421875	1.457297241210938	0.1190872802734375	2.958962158203125	1.562636047363281	0.1023214111328125
124	4.100000000000001	2.78628271484375	1.034364395141602	0.4524998779296875	2.74912744140625	1.213292907714844	0.4311114501953125	2.72485693359375	1.357872222900391	0.4191026611328125	2.72761474609375	1.579167358398438	0.4530733642578125	2.696869140625	1.540685302734375	0.4644368896484375	2.55478857421875	1.52047998046875	0.4982044677734375	2.54743310546875	1.263913055419922	0.3743399658203125	2.69204931640625	1.341799987792969	0.2004539794921875	2.707255859375	1.421111968994141	0.1426563720703125	2.7926015625	1.438995971679688	0.2120450439453125	2.6999072265625	1.438725524902344	0.1111224365234375	2.7583515625	1.544209594726563	0.4324302978515625	2.8521279296875	1.519162841796875	0.3376995849609375	2.952814697265625	1.25825146484375	0.2595155029296875	2.966490966796875	1.456891571044922	0.1215679931640625	2.95733251953125	1.561588623046875	0.1018668212890625
125	4.133334000000001	2.785992431640625	1.034830963134766	0.45170654296875	2.748247802734375	1.213436798095703	0.429931396484375	2.72347119140625	1.357778289794922	0.41755078125	2.7272783203125	1.579057250976562	0.45031640625	2.696513427734375	1.540775512695312	0.46211572265625	2.5544619140625	1.52332275390625	0.497003173828125	2.54097998046875	1.268403076171875	0.370802978515625	2.686748046875	1.342732940673828	0.196586669921875	2.70551416015625	1.422631042480469	0.140815185546875	2.792468505859375	1.435410308837891	0.209182861328125	2.701510498046875	1.439146759033203	0.108577880859375	2.757701171875	1.543911376953125	0.42962890625	2.850310302734375	1.51867138671875	0.3339619140625	2.954603271484375	1.258760864257813	0.2580732421875	2.9628642578125	1.456755096435547	0.11911279296875	2.95242919921875	1.561138916015625	0.09885888671875
126	4.166666999999999	2.78530810546875	1.034657676696777	0.4506512451171875	2.74737890625	1.21314453125	0.4287198486328125	2.722537841796875	1.357418731689453	0.4162452392578125	2.72663037109375	1.578701538085937	0.4484552001953125	2.695865234375	1.540490600585938	0.4604127197265625	2.55387158203125	1.522947265625	0.4952894287109375	2.5407333984375	1.267958587646485	0.3693992919921875	2.6870419921875	1.342048217773438	0.1956395263671875	2.7064150390625	1.421949340820313	0.1401375732421875	2.793714111328125	1.435675079345703	0.2078204345703125	2.7032890625	1.438254669189453	0.1077945556640625	2.75696337890625	1.543487548828125	0.4277911376953125	2.84939697265625	1.517968383789063	0.3320906982421875	2.9523515625	1.257915710449219	0.2552239990234375	2.9618681640625	1.456458221435547	0.1172655029296875	2.9535400390625	1.561355712890625	0.0989644775390625
127	4.2	2.78626171875	1.033427093505859	0.4498660888671875	2.74972265625	1.212481781005859	0.4311248779296875	2.72603076171875	1.357078002929688	0.4211741943359375	2.72541796875	1.579118347167969	0.4471209716796875	2.695377197265625	1.540653076171875	0.4599764404296875	2.554228515625	1.521781188964844	0.4972310791015625	2.5382607421875	1.268615478515625	0.3683133544921875	2.6953369140625	1.343812530517578	0.2048841552734375	2.69746484375	1.42103759765625	0.1427313232421875	2.79020703125	1.433210357666016	0.2029820556640625	2.6927490234375	1.431518249511719	0.1083607177734375	2.75657421875	1.54398193359375	0.4276402587890625	2.85364599609375	1.519131713867187	0.3365526123046875	2.9492431640625	1.258352874755859	0.2533914794921875	2.96369189453125	1.455086669921875	0.1134735107421875	2.95344482421875	1.561203369140625	0.1078355712890625
128	4.233334	2.786267578125	1.033454086303711	0.449880126953125	2.749751953125	1.212509155273438	0.431145263671875	2.72607080078125	1.357103179931641	0.421193115234375	2.72544873046875	1.579141967773438	0.447101806640625	2.695409912109375	1.540678955078125	0.45996240234375	2.554263671875	1.521817993164063	0.49721728515625	2.538302734375	1.268583221435547	0.368451171875	2.69543408203125	1.343695037841797	0.205044677734375	2.69759912109375	1.420904632568359	0.142878662109375	2.79033251953125	1.433085418701172	0.20313525390625	2.69291650390625	1.431368957519531	0.10849853515625	2.7566064453125	1.544004516601563	0.427628662109375	2.85367333984375	1.519142578125	0.336544921875	2.94931201171875	1.258351379394531	0.25349658203125	2.96370849609375	1.454986480712891	0.11344580078125	2.95333984375	1.561076293945312	0.107583740234375
129	4.266667000000001	2.790013427734375	1.028471450805664	0.4456943359375	2.7561943359375	1.207744720458984	0.424363525390625	2.7346376953125	1.352502014160156	0.41239990234375	2.736790283203125	1.574810485839844	0.435553955078125	2.706066162109375	1.536933044433594	0.448511474609375	2.56423876953125	1.520468627929688	0.48421875	2.5464345703125	1.265830749511719	0.358568359375	2.7067685546875	1.336811645507813	0.19647021484375	2.7111005859375	1.413444244384766	0.1337236328125	2.8034033203125	1.42515966796875	0.19470654296875	2.707002685546875	1.423782379150391	0.09924462890624999	2.767689208984375	1.539010070800781	0.416908203125	2.865480224609375	1.511677185058594	0.32734130859375	2.958376220703125	1.248600463867187	0.248613525390625	2.97727880859375	1.4432041015625	0.106324951171875	2.968539306640625	1.549325622558594	0.098825439453125
130	4.3	2.7894716796875	1.029232467651367	0.4480322265625	2.75678076171875	1.208773529052734	0.427162841796875	2.736079833984375	1.353689086914063	0.415567626953125	2.7371826171875	1.576241577148437	0.436383056640625	2.706632568359375	1.538357788085937	0.44973193359375	2.56477734375	1.523725708007813	0.4861337890625	2.54717333984375	1.271153533935547	0.356339599609375	2.7170654296875	1.339531677246094	0.203091796875	2.70826318359375	1.418525085449219	0.143834228515625	2.8094521484375	1.427355041503906	0.189214599609375	2.71327783203125	1.420465118408203	0.10384912109375	2.7682548828125	1.540391845703125	0.418120849609375	2.865781005859375	1.517324584960937	0.32707275390625	2.9549306640625	1.251220703125	0.25439453125	2.9711123046875	1.445862823486328	0.111814453125	2.96505859375	1.549379516601562	0.08646484375000001
131	4.333334	2.79320166015625	1.02917268371582	0.443511474609375	2.7591669921875	1.208320281982422	0.421259033203125	2.7370390625	1.352911590576172	0.40812890625	2.7403466796875	1.575384704589844	0.429830322265625	2.70926806640625	1.537777099609375	0.44275634765625	2.56680126953125	1.530402587890625	0.47903564453125	2.55362890625	1.271083679199219	0.3626357421875	2.72727490234375	1.348616149902344	0.21815966796875	2.70878564453125	1.413142761230469	0.14518212890625	2.799553466796875	1.440574981689453	0.2033916015625	2.70667138671875	1.414204956054687	0.10818505859375	2.77119921875	1.539267822265625	0.41170556640625	2.87392431640625	1.516020385742187	0.32658984375	2.95289892578125	1.248248748779297	0.248342041015625	2.971661865234375	1.445402465820313	0.10952880859375	2.96442724609375	1.548014587402344	0.0809609375
132	4.366667000000001	2.793533203125	1.028520889282227	0.442296875	2.76061474609375	1.208596099853516	0.423047607421875	2.740071044921875	1.353951446533203	0.412849853515625	2.74010302734375	1.577466430664062	0.427529541015625	2.7096845703125	1.5397392578125	0.44197900390625	2.567570068359375	1.529370483398437	0.480047607421875	2.554621337890625	1.267847259521484	0.3672294921875	2.7220966796875	1.337332000732422	0.21106396484375	2.7113037109375	1.401107147216797	0.13565478515625	2.80236279296875	1.440776916503906	0.18628369140625	2.7078154296875	1.411338073730469	0.101349609375	2.77140185546875	1.541200317382812	0.410202392578125	2.87256201171875	1.513570556640625	0.324100341796875	2.95776171875	1.246689392089844	0.247221923828125	2.9726181640625	1.442322875976563	0.1049912109375	2.967302734375	1.546410888671875	0.080901123046875
133	4.399999999999999	2.79478369140625	1.027894515991211	0.443335693359375	2.759758544921875	1.207259460449219	0.42108935546875	2.738117431640625	1.352337524414063	0.409002197265625	2.7403369140625	1.57584375	0.424252685546875	2.709591064453125	1.538366760253906	0.438691650390625	2.5673828125	1.531893676757813	0.47737060546875	2.552927734375	1.267645111083984	0.371149169921875	2.714672119140625	1.330059112548828	0.206140625	2.71178759765625	1.401875946044922	0.137526611328125	2.8099150390625	1.431649475097656	0.181318603515625	2.708063232421875	1.411240081787109	0.10283203125	2.77124462890625	1.53931689453125	0.406745361328125	2.87301171875	1.513593383789062	0.320729248046875	2.9643857421875	1.247478637695312	0.2482099609375	2.977324951171875	1.436369934082031	0.096893310546875	2.968140380859375	1.541850952148438	0.081517333984375
134	4.433333999999999	2.7937470703125	1.029724243164063	0.4439808349609375	2.759800537109375	1.209151885986328	0.4210289306640625	2.73732470703125	1.353872894287109	0.4068883056640625	2.738460693359375	1.577108032226562	0.4249918212890625	2.7076953125	1.539343811035156	0.4385628662109375	2.56639111328125	1.534236389160156	0.4804593505859375	2.564609130859375	1.265579223632812	0.3851107177734375	2.681505859375	1.318717346191406	0.1832142333984375	2.716892578125	1.397238952636719	0.1337149658203125	2.80939208984375	1.439678039550781	0.1791978759765625	2.7155595703125	1.418311798095703	0.1031617431640625	2.76972119140625	1.540936157226563	0.4074173583984375	2.87521435546875	1.513822021484375	0.3265338134765625	2.96159326171875	1.247456817626953	0.2493084716796875	2.9817509765625	1.436531219482422	0.09912902832031251	2.97052490234375	1.541519470214844	0.08204919433593751
135	4.466667	2.79746923828125	1.036755912780762	0.43292236328125	2.765218017578125	1.215920776367188	0.40797802734375	2.743598388671875	1.360306610107422	0.391741943359375	2.74202685546875	1.583706787109375	0.401140625	2.71207568359375	1.546168823242188	0.416705810546875	2.57214013671875	1.541902709960937	0.462278076171875	2.56920654296875	1.270376892089844	0.3770146484375	2.68159814453125	1.319163635253906	0.171951171875	2.71434423828125	1.39641455078125	0.119076904296875	2.8042470703125	1.44326123046875	0.16498974609375	2.7122822265625	1.415497924804688	0.087296630859375	2.773404052734375	1.547342834472656	0.384433837890625	2.8785556640625	1.522496276855469	0.302754150390625	2.953046875	1.251994415283203	0.22941552734375	2.979447509765625	1.434242614746094	0.07255468750000001	2.964084716796875	1.539899963378906	0.070743408203125
136	4.500000000000001	2.807955322265625	1.042118133544922	0.42335791015625	2.777618408203125	1.221974761962891	0.395951171875	2.75699853515625	1.366798431396484	0.37741064453125	2.759689453125	1.591072326660156	0.385993408203125	2.728953125	1.554027099609375	0.40182958984375	2.58819970703125	1.549507385253906	0.446666015625	2.5770107421875	1.275459716796875	0.36669677734375	2.6933759765625	1.317840637207031	0.161365234375	2.726116455078125	1.393032684326172	0.104930419921875	2.81975341796875	1.433431640625	0.15053369140625	2.7269580078125	1.409002288818359	0.072046142578125	2.79044970703125	1.553916870117187	0.369291015625	2.892084716796875	1.522825866699219	0.2845009765625	2.965906494140625	1.248400573730469	0.221404541015625	2.988841064453125	1.428921142578125	0.0606275634765625	2.979390380859375	1.535688903808594	0.06165283203125
137	4.533334000000001	2.81180615234375	1.047824203491211	0.4154473876953125	2.7827900390625	1.226995025634766	0.3848026123046875	2.76371435546875	1.371464630126953	0.3643035888671875	2.7674521484375	1.595239013671875	0.3737061767578125	2.7362412109375	1.558387573242187	0.3887191162109375	2.59527978515625	1.543139282226563	0.4293634033203125	2.564226806640625	1.273963836669922	0.3406221923828125	2.70398681640625	1.320614593505859	0.1520538330078125	2.7345458984375	1.395253845214844	0.0940364990234375	2.818775390625	1.440180145263672	0.1516253662109375	2.731510498046875	1.412927795410156	0.0611727294921875	2.798296630859375	1.558043334960937	0.3575714111328125	2.900203125	1.527606201171875	0.2733094482421875	2.97196923828125	1.25137353515625	0.2190426025390625	2.99008935546875	1.429023834228516	0.0552191162109375	2.9836572265625	1.53579638671875	0.0538643798828125
138	4.566667	2.81713427734375	1.054393142700195	0.40927294921875	2.786101318359375	1.233304016113281	0.37512060546875	2.76659375	1.378025482177734	0.3528984375	2.76999609375	1.602700927734375	0.36094921875	2.73915869140625	1.565721557617187	0.377023193359375	2.5994072265625	1.543657958984375	0.42062646484375	2.559548583984375	1.274066772460938	0.333224609375	2.69987158203125	1.32287646484375	0.14447705078125	2.7298916015625	1.398504516601562	0.08681921386718749	2.81289697265625	1.444440887451172	0.14617431640625	2.719231689453125	1.420601531982422	0.0551776123046875	2.80063232421875	1.565348754882812	0.344184814453125	2.898767578125	1.5377353515625	0.2538681640625	2.9735517578125	1.259686096191406	0.207698974609375	2.98034716796875	1.435758209228516	0.040005859375	2.978078125	1.543065063476563	0.03686083984375
139	4.600000000000001	2.8257060546875	1.057009262084961	0.3931826171875	2.79376611328125	1.235796569824219	0.363566162109375	2.7724658203125	1.380050842285156	0.344095458984375	2.771663330078125	1.60386376953125	0.351402587890625	2.7412822265625	1.566536560058594	0.3668828125	2.60014892578125	1.555116638183594	0.408017333984375	2.57841748046875	1.287150787353516	0.313326904296875	2.7473427734375	1.349455200195313	0.15580224609375	2.72806396484375	1.397854553222656	0.07124072265625001	2.81449609375	1.446941589355469	0.121656005859375	2.718305908203125	1.4175166015625	0.0395538330078125	2.8031875	1.567167358398438	0.33548974609375	2.902212890625	1.5439013671875	0.2457529296875	2.982703125	1.271457000732422	0.185397216796875	2.98992724609375	1.452460266113281	0.0245389404296875	2.9871494140625	1.555908752441406	-0.002427001953125
140	4.633334000000001	2.83515576171875	1.059813201904297	0.381458251953125	2.80362890625	1.238658782958984	0.348560546875	2.782736328125	1.383055938720703	0.326589599609375	2.77908935546875	1.607571166992187	0.331243408203125	2.74934033203125	1.569933715820313	0.34765869140625	2.6090888671875	1.556336181640625	0.392535888671875	2.59234912109375	1.284529388427734	0.3055625	2.7586875	1.348346130371094	0.14485107421875	2.73537158203125	1.409242462158203	0.0695452880859375	2.83236328125	1.455513031005859	0.1003135986328125	2.7211328125	1.426442474365234	0.0401217041015625	2.810953369140625	1.570988525390625	0.315265380859375	2.90803076171875	1.545451049804687	0.2234375	2.99396923828125	1.274655151367188	0.159179443359375	2.9892998046875	1.461999481201172	0.0045306396484375	2.98709521484375	1.562531005859375	-0.032785400390625
141	4.666666999999999	2.84520361328125	1.061966278076172	0.370837646484375	2.813674560546875	1.241484283447266	0.3364560546875	2.79070703125	1.385773101806641	0.311139892578125	2.78729638671875	1.611439208984375	0.314326416015625	2.758205078125	1.573750244140625	0.33249267578125	2.62514111328125	1.554899047851563	0.39594970703125	2.592133056640625	1.292969329833984	0.282615478515625	2.75862353515625	1.342064575195312	0.1152354736328125	2.74082763671875	1.393703826904297	0.0313369140625	2.834623046875	1.444558624267578	0.066498779296875	2.7878046875	1.413413848876953	0.00045703125	2.81852197265625	1.574541625976563	0.29704736328125	2.915638916015625	1.552642211914062	0.20333203125	2.9965263671875	1.277197357177734	0.146046630859375	2.996146484375	1.470101470947266	-0.003668701171875	2.9939150390625	1.5720068359375	-0.0387313232421875
142	4.7	2.8672900390625	1.080292068481445	0.338345458984375	2.83397509765625	1.257547149658203	0.29564208984375	2.81220654296875	1.40119921875	0.266557861328125	2.811002685546875	1.626104125976563	0.28356298828125	2.7802255859375	1.587853515625	0.29707763671875	2.641389892578125	1.564198852539063	0.344207763671875	2.62685205078125	1.288336608886719	0.266040771484375	2.794138671875	1.363294708251953	0.1096524658203125	2.75664013671875	1.393325012207031	0.02190478515625	2.838076171875	1.463598388671875	0.0540224609375	2.76953759765625	1.42714501953125	-0.0153841552734375	2.84303271484375	1.589884887695312	0.266432373046875	2.94289208984375	1.574214233398437	0.1745130615234375	3.012845703125	1.303169403076172	0.08959692382812499	3.00287109375	1.49951904296875	-0.054927978515625	3.0186845703125	1.597471984863281	-0.0968487548828125
143	4.733334	2.88003759765625	1.087149536132813	0.328312255859375	2.84687158203125	1.264434356689453	0.28810009765625	2.82383203125	1.407545104980469	0.25959423828125	2.8197919921875	1.632029541015625	0.272175537109375	2.790010986328125	1.593742736816406	0.287164306640625	2.652156005859375	1.570700866699219	0.336041259765625	2.65033154296875	1.294236846923828	0.26193505859375	2.7986630859375	1.368773254394531	0.08828369140625	2.75748876953125	1.412179809570313	0.008482177734375001	2.84687890625	1.475131896972656	0.032411865234375	2.74936376953125	1.434772766113281	-0.02426611328125	2.85181201171875	1.596037902832031	0.25500732421875	2.9476162109375	1.571733459472656	0.1612757568359375	3.029843017578125	1.302242706298828	0.0859755859375	3.010576416015625	1.499727416992187	-0.0547789306640625	3.018143310546875	1.593823608398437	-0.1059775390625
144	4.766667000000001	2.903765625	1.089977066040039	0.3089190673828125	2.870328857421875	1.266610321044922	0.2662840576171875	2.8460166015625	1.408901641845703	0.2350015869140625	2.8367900390625	1.6326552734375	0.2549903564453125	2.80757763671875	1.593262451171875	0.2680828857421875	2.671474853515625	1.566765380859375	0.3199493408203125	2.6684091796875	1.297207122802734	0.2238875732421875	2.82564892578125	1.390277923583984	0.067982666015625	2.790529296875	1.448505340576172	-0.0049586181640625	2.8826162109375	1.489655670166016	0.043501953125	2.776359130859375	1.451500885009766	-0.0381251220703125	2.869918212890625	1.59796337890625	0.2372840576171875	2.969532470703125	1.576681884765625	0.1468826904296875	3.052270751953125	1.308066070556641	0.0692486572265625	3.033544921875	1.498762542724609	-0.0805740966796875	3.044162841796875	1.595081909179688	-0.1268177490234375
145	4.8	2.918928955078125	1.095876983642578	0.294587646484375	2.8843291015625	1.271233215332031	0.250750244140625	2.8589541015625	1.412461791992188	0.218240966796875	2.852232421875	1.635342895507812	0.23908984375	2.82257470703125	1.596392700195313	0.251729248046875	2.68678466796875	1.566183715820312	0.300655029296875	2.685998046875	1.295365600585938	0.211679443359375	2.83649365234375	1.386024475097656	0.0492767333984375	2.803436767578125	1.431439392089844	-0.032646728515625	2.893716796875	1.482146362304688	0.008614013671875	2.7980048828125	1.464043579101562	-0.062298583984375	2.8849580078125	1.600478454589844	0.22155078125	2.986090576171875	1.58191455078125	0.13305712890625	3.06627294921875	1.312484985351563	0.0599681396484375	3.05070361328125	1.497068908691406	-0.096196533203125	3.046776123046875	1.595018005371094	-0.1389659423828125
146	4.833334	2.93284326171875	1.106424560546875	0.2838582763671875	2.900796875	1.281230224609375	0.2394967041015625	2.87619677734375	1.421469879150391	0.2052696533203125	2.868613037109375	1.64305908203125	0.2282376708984375	2.83913037109375	1.604068603515625	0.2401990966796875	2.7054560546875	1.570560180664063	0.2906993408203125	2.70217041015625	1.305969360351563	0.1883236083984375	2.861173095703125	1.400157684326172	0.038143798828125	2.8098515625	1.434046844482422	-0.039264404296875	2.903242919921875	1.493647735595703	-0.0334549560546875	2.82239794921875	1.462790985107422	-0.0810985107421875	2.901429931640625	1.608644897460938	0.2106715087890625	3.001569091796875	1.591081665039062	0.1218170166015625	3.096240234375	1.330443481445313	0.0400875244140625	3.0723564453125	1.5138857421875	-0.1146072998046875	3.0608369140625	1.617526000976563	-0.1360006103515625
147	4.866667000000001	2.94502294921875	1.103934906005859	0.2660482177734375	2.916804443359375	1.281293151855469	0.2303182373046875	2.895164306640625	1.423442138671875	0.2028521728515625	2.88028515625	1.645557006835938	0.2126585693359375	2.85247021484375	1.606403442382812	0.2276290283203125	2.7181318359375	1.574863525390625	0.2774835205078125	2.72418505859375	1.309932006835937	0.1763941650390625	2.87918212890625	1.405562927246094	0.0231004638671875	2.82508447265625	1.427053161621094	-0.056769775390625	2.899183349609375	1.509294555664062	-0.0634864501953125	2.8160986328125	1.460017333984375	-0.0922462158203125	2.91389404296875	1.611281494140625	0.1964188232421875	3.01151953125	1.589926696777344	0.105687744140625	3.112304443359375	1.336726470947266	0.009515380859375	3.070707275390625	1.53240673828125	-0.1249871826171875	3.131279296875	1.619634643554687	-0.1317855224609375
148	4.899999999999999	2.9578486328125	1.110041839599609	0.254923095703125	2.9298876953125	1.287307647705078	0.218892578125	2.909673095703125	1.429878509521484	0.19286279296875	2.8962626953125	1.65207421875	0.2008486328125	2.8676904296875	1.613247192382812	0.2151650390625	2.72966943359375	1.583609741210938	0.25494482421875	2.74036181640625	1.314861145019531	0.165263671875	2.904419921875	1.408036529541016	0.02025341796875	2.845327880859375	1.426658538818359	-0.0566976318359375	2.8920068359375	1.516836181640625	-0.1011844482421875	2.84403271484375	1.470001922607422	-0.0945693359375	2.930079833984375	1.617451049804687	0.185890625	3.02836767578125	1.593899169921875	0.09650512695312501	3.13853173828125	1.338901123046875	0.017177001953125	3.09735107421875	1.538301879882813	-0.11170654296875	3.1043046875	1.632361450195313	-0.160896484375
149	4.933333999999999	2.9661962890625	1.112985641479492	0.24478759765625	2.938423828125	1.291343963623047	0.209281005859375	2.91768310546875	1.434495758056641	0.1826796875	2.90400634765625	1.657844116210938	0.189554931640625	2.8760712890625	1.618872436523437	0.20553662109375	2.74121240234375	1.584713623046875	0.25427490234375	2.752234375	1.316730865478516	0.15802734375	2.9107646484375	1.423492584228516	0.0142548828125	2.8525966796875	1.439337554931641	-0.06464208984375	2.9470380859375	1.493890167236328	-0.041843994140625	2.84576806640625	1.474423736572266	-0.104032958984375	2.93736865234375	1.62300244140625	0.173269775390625	3.0312646484375	1.597929077148438	0.078692626953125	3.138724609375	1.340342559814453	-0.001324951171875	3.097072265625	1.536151000976563	-0.1376397705078125	3.153052734375	1.625911376953125	-0.1531163330078125
150	4.966667	2.97558837890625	1.117988906860351	0.23077392578125	2.946350830078125	1.295344604492187	0.195759033203125	2.92581494140625	1.438290069580078	0.171708984375	2.91339599609375	1.66061083984375	0.180781005859375	2.8851650390625	1.621813110351563	0.19591650390625	2.75125341796875	1.587129028320313	0.2448681640625	2.76532080078125	1.318359954833984	0.155276123046875	2.90815234375	1.421194122314453	-0.0050498046875	2.857588623046875	1.443357696533203	-0.08703637695312499	2.9483505859375	1.504285430908203	-0.06827099609374999	2.849155517578125	1.475924163818359	-0.122837890625	2.946609375	1.625908447265625	0.1646181640625	3.0403515625	1.60029931640625	0.0709197998046875	3.142609130859375	1.344332183837891	-0.016021240234375	3.103711669921875	1.542818969726563	-0.1472239990234375	3.16055126953125	1.632224853515625	-0.1371192626953125
151	5.000000000000001	2.9866435546875	1.123761627197266	0.21808935546875	2.955640869140625	1.299229522705078	0.18024560546875	2.9330576171875	1.440495239257813	0.153014404296875	2.923666748046875	1.661415405273437	0.168680908203125	2.895121826171875	1.622763061523437	0.18267431640625	2.761708984375	1.587579528808594	0.230293701171875	2.76721923828125	1.319964691162109	0.14104736328125	2.91824658203125	1.419929504394531	-0.01153125	2.86451171875	1.440156311035156	-0.0913438720703125	2.95744140625	1.498393615722656	-0.0793099365234375	2.85450634765625	1.469997375488281	-0.127658203125	2.9561943359375	1.626960632324219	0.1514658203125	3.048940185546875	1.600665466308594	0.057991943359375	3.15146484375	1.343433319091797	-0.0193011474609375	3.121690673828125	1.530516662597656	-0.1663544921875	3.1747314453125	1.620107788085937	-0.1471981201171875
152	5.033334000000001	2.99458251953125	1.123746505737305	0.208788818359375	2.96453369140625	1.299357696533203	0.174668212890625	2.94100830078125	1.439965209960937	0.148072265625	2.92793115234375	1.65985693359375	0.16247705078125	2.90001806640625	1.620974487304688	0.176363525390625	2.76733203125	1.590373779296875	0.227210693359375	2.777472900390625	1.318780700683594	0.15589794921875	2.90410791015625	1.418588500976563	-0.0162017822265625	2.863291015625	1.443438903808594	-0.10165771484375	2.953564208984375	1.502950622558594	-0.08215673828125	2.85613818359375	1.474562561035156	-0.1363876953125	2.961026123046875	1.625996459960938	0.14578564453125	3.059365234375	1.602148254394531	0.058370849609375	3.1560947265625	1.344263122558594	-0.0197662353515625	3.122023681640625	1.530756958007812	-0.1649984130859375	3.182037109375	1.615544006347656	-0.14701904296875
153	5.066667	2.9974140625	1.124770568847656	0.2062247314453125	2.9701142578125	1.300514221191406	0.1765157470703125	2.94896533203125	1.441270233154297	0.1536966552734375	2.92990673828125	1.659790771484375	0.1596004638671875	2.90364697265625	1.620962646484375	0.1756309814453125	2.77143017578125	1.593267456054687	0.2268856201171875	2.776723876953125	1.324537475585938	0.1509571533203125	2.91803076171875	1.425576202392578	-0.006447021484375	2.86776806640625	1.427809722900391	-0.08975720214843751	2.9340693359375	1.507128692626953	-0.1249671630859375	2.86551904296875	1.476342987060547	-0.1313441162109375	2.963368408203125	1.6264326171875	0.1435413818359375	3.0563427734375	1.601285034179687	0.05194091796875	3.15845361328125	1.344997589111328	-0.01790673828125	3.1283740234375	1.520042236328125	-0.17540966796875	3.1851123046875	1.60632373046875	-0.157595947265625
154	5.100000000000001	3.00083447265625	1.122827239990234	0.1964417724609375	2.976774169921875	1.298404418945313	0.1658070068359375	2.95789599609375	1.438909484863281	0.1418450927734375	2.938301513671875	1.656809692382812	0.1477286376953125	2.911873046875	1.61799853515625	0.1631119384765625	2.77937548828125	1.58986572265625	0.2123023681640625	2.7774326171875	1.322921447753906	0.1326759033203125	2.91911767578125	1.42245751953125	-0.0244381103515625	2.87568798828125	1.434798156738281	-0.1103699951171875	2.95333203125	1.508362915039063	-0.0897608642578125	2.866063720703125	1.470565856933594	-0.146467041015625	2.972067138671875	1.623638122558594	0.1323365478515625	3.064861328125	1.6023330078125	0.04008251953125	3.15941162109375	1.341732299804687	-0.020869140625	3.135826171875	1.518533386230469	-0.1765765380859375	3.199134765625	1.601128967285156	-0.16688427734375
155	5.133334000000001	3.00633251953125	1.125264526367187	0.19314453125	2.98329296875	1.301570831298828	0.163966552734375	2.967082763671875	1.443325042724609	0.144148681640625	2.945537109375	1.661526000976562	0.145836669921875	2.91917236328125	1.622696411132813	0.161576904296875	2.786953125	1.593719604492188	0.2118076171875	2.7865419921875	1.323015380859375	0.143884521484375	2.9099814453125	1.407633026123047	-0.036322509765625	2.88037060546875	1.450337554931641	-0.118526611328125	2.964802734375	1.511646942138672	-0.08655908203125	2.8796484375	1.486495391845703	-0.147444091796875	2.979857421875	1.628315551757813	0.13148876953125	3.07497802734375	1.609951171875	0.0406251220703125	3.160645263671875	1.346786224365234	-0.024759521484375	3.137103515625	1.526478637695313	-0.177816162109375	3.211693115234375	1.599595947265625	-0.170388671875
156	5.166666999999999	3.0089453125	1.123622940063477	0.1837183837890625	2.98683154296875	1.299575592041016	0.1560841064453125	2.9701689453125	1.440609466552734	0.135609375	2.94856591796875	1.6579345703125	0.1379705810546875	2.92310498046875	1.619253295898437	0.1549088134765625	2.794734375	1.59190478515625	0.2136849365234375	2.785061767578125	1.324799438476562	0.137224609375	2.90062841796875	1.392628631591797	-0.053788818359375	2.872298095703125	1.449429046630859	-0.126967529296875	2.95727392578125	1.509908905029297	-0.0963455810546875	2.8816513671875	1.498659332275391	-0.1449566650390625	2.982087890625	1.624869018554687	0.122154541015625	3.071693359375	1.606378173828125	0.026591552734375	3.15399755859375	1.344693542480469	-0.0440068359375	3.12911279296875	1.53214013671875	-0.1856903076171875	3.21992919921875	1.576527587890625	-0.2114058837890625
157	5.2	3.0121005859375	1.121707214355469	0.1885357666015625	2.99020751953125	1.297814544677734	0.1595694580078125	2.974331787109375	1.439241577148437	0.1393062744140625	2.950301513671875	1.656697998046875	0.13535009765625	2.92470458984375	1.618103576660156	0.1525472412109375	2.79406640625	1.591021057128906	0.2069425048828125	2.7888974609375	1.323003479003906	0.1313572998046875	2.889619873046875	1.399947387695313	-0.065061279296875	2.886575927734375	1.456426391601563	-0.1439276123046875	2.96619970703125	1.509350952148437	-0.091778076171875	2.9760791015625	1.50283740234375	-0.0802581787109375	2.9847041015625	1.623561706542969	0.12139013671875	3.0782255859375	1.604123779296875	0.02949609375	3.1595107421875	1.339130096435547	-0.0313912353515625	3.1350224609375	1.523631774902344	-0.1776693115234375	3.14770751953125	1.596419738769531	-0.251566162109375
158	5.233334	3.021216064453125	1.123323440551758	0.1794178466796875	2.99854248046875	1.299001678466797	0.152109375	2.981608154296875	1.439904052734375	0.132358642578125	2.95398583984375	1.65625341796875	0.1319825439453125	2.929491943359375	1.617127502441406	0.1491256103515625	2.801119140625	1.588389587402344	0.2067344970703125	2.800096923828125	1.323253936767578	0.1244383544921875	2.88114501953125	1.392198455810547	-0.082852294921875	2.90637451171875	1.460256164550781	-0.1468023681640625	2.988628173828125	1.50457373046875	-0.09154064941406249	2.978810302734375	1.490265319824219	-0.1006455078125	2.988509033203125	1.624002075195313	0.1168702392578125	3.078919677734375	1.604226623535156	0.0225853271484375	3.164589111328125	1.341943969726562	-0.0397279052734375	3.136380615234375	1.513148376464844	-0.1996282958984375	3.141888916015625	1.602386108398437	-0.2530631103515625
159	5.266667000000001	3.02382421875	1.122146606445312	0.1719261474609375	3.003212158203125	1.299333709716797	0.1474405517578125	2.9880166015625	1.441416931152344	0.1300740966796875	2.9606796875	1.658751892089844	0.124760498046875	2.936153564453125	1.619919616699219	0.1431341552734375	2.8079921875	1.5896767578125	0.2020828857421875	2.80422607421875	1.322704254150391	0.121492919921875	2.87294189453125	1.384191497802734	-0.09366052246093751	2.921728515625	1.454627868652344	-0.1395201416015625	3.00551513671875	1.508987426757812	-0.0957313232421875	2.98306640625	1.46795068359375	-0.0992489013671875	2.99516259765625	1.625925659179687	0.11004638671875	3.085366943359375	1.603980651855469	0.015189697265625	3.1682314453125	1.338158264160156	-0.0416097412109375	3.143981689453125	1.509347351074219	-0.20376953125	3.147503662109375	1.604049865722656	-0.248135009765625
160	5.3	3.014164794921875	1.123179504394531	0.1702266845703125	2.9964921875	1.300180328369141	0.14237890625	2.984238037109375	1.442335601806641	0.12339892578125	2.9639462890625	1.660431030273438	0.1180235595703125	2.9379658203125	1.622390502929687	0.1360458984375	2.80815673828125	1.592149169921875	0.1912581787109375	2.80192578125	1.324537200927734	0.1130140380859375	2.866182373046875	1.394453704833984	-0.1009298095703125	2.932021484375	1.460770294189453	-0.1275965576171875	3.018787841796875	1.504093109130859	-0.0777330322265625	2.9788427734375	1.468420074462891	-0.114937255859375	2.99753662109375	1.626530395507813	0.1036927490234375	3.088153564453125	1.599758056640625	0.0104906005859375	3.16049658203125	1.330441925048828	-0.0441275634765625	3.13864990234375	1.491334686279297	-0.2168165283203125	3.144907958984375	1.591978759765625	-0.2447454833984375
161	5.333334	3.020806884765625	1.121476943969727	0.1691710205078125	3.00058056640625	1.298111846923828	0.14070654296875	2.986222412109375	1.440004852294922	0.1212108154296875	2.9625263671875	1.657738891601563	0.11490869140625	2.936976806640625	1.619346557617187	0.1328050537109375	2.8071240234375	1.587182739257813	0.1868272705078125	2.806033935546875	1.319306854248047	0.1092159423828125	2.87084765625	1.389676177978516	-0.1044193115234375	2.93524169921875	1.457238739013672	-0.1314957275390625	3.02112060546875	1.503352020263672	-0.08260021972656249	2.98072705078125	1.466595184326172	-0.1214027099609375	2.996789794921875	1.624329711914063	0.1010179443359375	3.08877880859375	1.598718383789063	0.0088333740234375	3.166160400390625	1.330446868896484	-0.0440396728515625	3.14359423828125	1.490290313720703	-0.2176187744140625	3.14899267578125	1.59083984375	-0.2460750732421875
162	5.366667000000001	3.029248046875	1.117628677368164	0.1565108642578125	3.00884033203125	1.297871215820313	0.131557373046875	2.99280908203125	1.442070404052734	0.1121380615234375	2.974643798828125	1.664063842773438	0.1059688720703125	2.94777734375	1.62573046875	0.1243907470703125	2.815637939453125	1.597473754882813	0.1815418701171875	2.80545703125	1.323980316162109	0.107134521484375	2.86180517578125	1.403781951904297	-0.1099390869140625	2.94826416015625	1.448336029052734	-0.1274530029296875	3.031049072265625	1.50695230102539	-0.0826268310546875	2.969928466796875	1.503892425537109	-0.1081483154296875	3.008431884765625	1.629165771484375	0.09153308105468751	3.0996279296875	1.601912475585938	-0.0041651611328125	3.16548974609375	1.325964385986328	-0.059175048828125	3.145328125	1.487899627685547	-0.2365965576171875	3.1817666015625	1.58747119140625	-0.2276046142578125
163	5.399999999999999	3.042533935546875	1.123833374023437	0.1521328125	3.0184208984375	1.301665100097656	0.128613037109375	2.999109130859375	1.4438193359375	0.109742431640625	2.974670166015625	1.662618835449219	0.10329150390625	2.94920166015625	1.623980346679688	0.121487548828125	2.818856689453125	1.595542602539063	0.178356201171875	2.815190673828125	1.325117248535156	0.1045087890625	2.86556787109375	1.409816345214844	-0.1091610107421875	2.953054931640625	1.451351623535156	-0.1219736328125	3.034434814453125	1.514864624023438	-0.08508972167968749	2.977720947265625	1.497249084472656	-0.122244873046875	3.00911376953125	1.629109497070313	0.08915441894531249	3.0985087890625	1.604954711914063	-0.0068948974609375	3.17674951171875	1.335877655029297	-0.062344970703125	3.14682666015625	1.498562805175781	-0.2338541259765625	3.208667724609375	1.583490966796875	-0.22868701171875
164	5.433333999999999	3.05893603515625	1.131610107421875	0.1559730224609375	3.026820068359375	1.306333740234375	0.1315491943359375	3.001759033203125	1.446301818847656	0.1133099365234375	2.9694404296875	1.661369812011719	0.0953851318359375	2.945319580078125	1.623088806152344	0.1148775634765625	2.816768310546875	1.591879821777344	0.170969970703125	2.823666259765625	1.3215478515625	0.10753173828125	2.867380859375	1.401798767089844	-0.1069378662109375	2.9540673828125	1.443160705566406	-0.1188714599609375	3.03745751953125	1.507493957519531	-0.0923519287109375	2.974796630859375	1.488010131835938	-0.1362144775390625	3.005086181640625	1.628865417480469	0.0837318115234375	3.09855517578125	1.605406982421875	-0.00674658203125	3.180091064453125	1.340736633300781	-0.0650540771484375	3.14625537109375	1.50093701171875	-0.2351251220703125	3.204970947265625	1.587034545898438	-0.235414306640625
165	5.466667	3.065157470703125	1.133916290283203	0.1498590087890625	3.030907958984375	1.309488891601563	0.1261015625	3.003704833984375	1.449935668945312	0.1074852294921875	2.97333984375	1.666845703125	0.09165686035156249	2.9486240234375	1.628352416992187	0.1107696533203125	2.820072509765625	1.593618530273437	0.167117919921875	2.820941650390625	1.319232849121094	0.11383349609375	2.879029052734375	1.397011108398438	-0.0997373046875	2.9643974609375	1.443534118652344	-0.105581298828125	3.05266796875	1.505725708007812	-0.088676025390625	2.923421142578125	1.481317993164063	-0.190861572265625	3.008936279296875	1.633917724609375	0.0797083740234375	3.10178466796875	1.604336120605469	-0.0108359375	3.182902099609375	1.337308471679687	-0.06765014648437501	3.146878173828125	1.505108947753906	-0.231916748046875	3.211351806640625	1.587713562011719	-0.227744384765625
166	5.500000000000001	3.05011181640625	1.124488586425781	0.1262860107421875	3.024988525390625	1.303420501708984	0.1128304443359375	3.0035947265625	1.446032135009766	0.0991968994140625	2.98178173828125	1.665308715820312	0.0915869140625	2.954820556640625	1.626872192382812	0.1081304931640625	2.8216591796875	1.5936416015625	0.1554737548828125	2.8213681640625	1.318852386474609	0.0984144287109375	2.8572998046875	1.386290740966797	-0.124399658203125	2.9309951171875	1.444112884521484	-0.1524937744140625	3.014962890625	1.513171752929688	-0.137560546875	2.9087568359375	1.483971221923828	-0.199631103515625	3.016731689453125	1.631429077148438	0.07953967285156251	3.1164091796875	1.602769653320312	-0.0046124267578125	3.18818896484375	1.336253112792969	-0.07937890625000001	3.167978271484375	1.51230908203125	-0.2390489501953125	3.240384765625	1.588153442382813	-0.2294381103515625
167	5.533334000000001	3.0521826171875	1.123679473876953	0.1204080810546875	3.02635400390625	1.303529754638672	0.1059371337890625	3.00444287109375	1.446851013183594	0.0913680419921875	2.9898154296875	1.668069885253906	0.08448229980468749	2.96100634765625	1.630209716796875	0.10011328125	2.82485595703125	1.600197998046875	0.143619140625	2.820670166015625	1.323072540283203	0.0898248291015625	2.866904296875	1.385500457763672	-0.134040771484375	2.9396171875	1.446361145019531	-0.160256103515625	3.0174970703125	1.519432739257812	-0.132284423828125	2.91933203125	1.484309814453125	-0.20847412109375	3.02419140625	1.632936584472656	0.073142333984375	3.12683642578125	1.603039489746094	-0.0082376708984375	3.19298291015625	1.332456878662109	-0.08009899902343751	3.17375439453125	1.512503723144531	-0.2375625	3.249138671875	1.585672912597656	-0.224
168	5.566667	3.053539306640625	1.124329544067383	0.118564208984375	3.02859326171875	1.304513275146484	0.0999315185546875	3.009005859375	1.448698791503906	0.08591906738281251	2.9955537109375	1.670664611816406	0.0778690185546875	2.9663154296875	1.632906127929687	0.0934635009765625	2.828397216796875	1.601745361328125	0.1318662109375	2.8233759765625	1.322767974853515	0.083212158203125	2.8782861328125	1.382312805175781	-0.14028271484375	2.946921142578125	1.447489074707031	-0.1682432861328125	3.018728271484375	1.525160705566406	-0.1354390869140625	2.91706005859375	1.48579443359375	-0.2175787353515625	3.029955078125	1.635188598632813	0.0669627685546875	3.130175537109375	1.604810363769531	-0.0178975830078125	3.200531982421875	1.330461853027344	-0.0732855224609375	3.18380615234375	1.505265869140625	-0.2379495849609375	3.247990478515625	1.589842590332031	-0.2335257568359375
169	5.600000000000001	3.059105712890625	1.123046722412109	0.109816162109375	3.033660400390625	1.302777313232422	0.094957275390625	3.01260791015625	1.446221130371094	0.0814967041015625	2.997036865234375	1.667102966308594	0.071909423828125	2.96861767578125	1.629375366210938	0.08842578125	2.832756591796875	1.604908996582031	0.135761474609375	2.81907958984375	1.330064270019531	0.073633056640625	2.8894736328125	1.385937133789062	-0.145426025390625	2.92103076171875	1.468603637695312	-0.1882498779296875	3.011427978515625	1.517971252441406	-0.148759765625	2.92370166015625	1.488420654296875	-0.2181148681640625	3.031361572265625	1.631977783203125	0.060563720703125	3.131906494140625	1.604044311523438	-0.02390576171875	3.20224560546875	1.333375610351562	-0.090368896484375	3.18514111328125	1.50529443359375	-0.2566328125	3.253103515625	1.586403564453125	-0.25426953125
170	5.633334000000001	3.061086181640625	1.123094635009766	0.1081571044921875	3.031992919921875	1.304285003662109	0.0893712158203125	3.008861572265625	1.449184661865234	0.0746097412109375	2.995624267578125	1.673240966796875	0.07046630859375	2.966984130859375	1.635008056640625	0.08739453125	2.831714111328125	1.604633178710937	0.138656005859375	2.8173203125	1.325850463867188	0.0776800537109375	2.8864560546875	1.383863800048828	-0.144510498046875	2.919210693359375	1.463819366455078	-0.193984130859375	3.012483154296875	1.508328399658203	-0.151531494140625	2.913064697265625	1.487139923095703	-0.2235635986328125	3.029484130859375	1.637518432617187	0.056907958984375	3.12870556640625	1.607275512695312	-0.031019775390625	3.200930908203125	1.332309112548828	-0.09379345703125	3.1753134765625	1.503564239501953	-0.264071533203125	3.2435517578125	1.586221069335938	-0.2661318359375
171	5.666666999999999	3.068499267578125	1.120994842529297	0.10543505859375	3.03846728515625	1.301867065429688	0.08318420410156251	3.015311767578125	1.446811004638672	0.0671627197265625	3.000312255859375	1.670896606445313	0.0584156494140625	2.971938232421875	1.632751342773437	0.07615393066406249	2.8378017578125	1.606920532226563	0.13308837890625	2.821792236328125	1.329498901367188	0.065088623046875	2.8978076171875	1.378019866943359	-0.1574442138671875	2.935993896484375	1.460299163818359	-0.1987889404296875	3.0274501953125	1.507240936279297	-0.1546812744140625	2.92954345703125	1.488088714599609	-0.2258111572265625	3.034489013671875	1.635124633789062	0.0455682373046875	3.134056884765625	1.602931518554688	-0.0415264892578125	3.214883056640625	1.329742156982422	-0.1032012939453125	3.187733642578125	1.503571136474609	-0.2710364990234375	3.2634521484375	1.579607177734375	-0.2685877685546875
172	5.7	3.067547607421875	1.120233489990234	0.100624267578125	3.036667724609375	1.299906677246094	0.076892578125	3.012907958984375	1.443937377929688	0.0597894287109375	2.9986357421875	1.667160827636719	0.055246826171875	2.97022607421875	1.628945739746094	0.07209045410156251	2.83560107421875	1.606288391113281	0.1274383544921875	2.82623291015625	1.328635467529297	0.0648739013671875	2.90020166015625	1.388835296630859	-0.1542830810546875	2.954545654296875	1.463660034179687	-0.1902607421875	3.0488447265625	1.5058984375	-0.148760986328125	2.951560302734375	1.495040466308594	-0.216197509765625	3.03259765625	1.631702758789062	0.0419005126953125	3.133439697265625	1.602404479980469	-0.0437633056640625	3.21246337890625	1.329858184814453	-0.10429736328125	3.186371826171875	1.494623718261719	-0.27966015625	3.243909423828125	1.584182861328125	-0.27050634765625
173	5.733334	3.07508349609375	1.117595397949219	0.09938525390625	3.040040771484375	1.297849334716797	0.073722900390625	3.0122216796875	1.442045776367187	0.053591796875	2.99338037109375	1.666789489746094	0.046849609375	2.965684326171875	1.62788134765625	0.06456884765625	2.831308837890625	1.600774353027344	0.1218468017578125	2.8322021484375	1.320932830810547	0.0572723388671875	2.886630615234375	1.376190948486328	-0.17095458984375	2.952668212890625	1.445411987304688	-0.200322998046875	3.056375244140625	1.487004516601563	-0.1891005859375	2.955053466796875	1.479742309570312	-0.2216595458984375	3.0281669921875	1.631560546875	0.0333607177734375	3.129091552734375	1.600331848144531	-0.053353515625	3.21792626953125	1.326364105224609	-0.1051453857421875	3.18126171875	1.488311279296875	-0.284066162109375	3.248411865234375	1.5724521484375	-0.279390869140625
174	5.766667000000001	3.08928173828125	1.114118637084961	0.0811375732421875	3.045765869140625	1.292828338623047	0.0580084228515625	3.012070556640625	1.436130035400391	0.0408863525390625	2.992005859375	1.660806518554688	0.0377635498046875	2.96881103515625	1.621944213867188	0.06112353515625	2.849721923828125	1.595192504882812	0.14577880859375	2.838129150390625	1.314449798583984	0.08660546875	2.843540283203125	1.366083801269531	-0.1487393798828125	2.909287109375	1.433150970458984	-0.18324755859375	3.00838623046875	1.485762847900391	-0.187470947265625	2.921592041015625	1.452526031494141	-0.2118748779296875	3.02310546875	1.625559814453125	0.01720458984375	3.10370947265625	1.589797241210937	-0.08718725585937501	3.180494873046875	1.314510498046875	-0.1498204345703125	3.1141318359375	1.481085357666016	-0.315384033203125	3.185369140625	1.561867431640625	-0.3129296875
175	5.8	3.0948515625	1.115249496459961	0.0763533935546875	3.0451015625	1.291963287353516	0.0486842041015625	3.0069111328125	1.433953369140625	0.028439697265625	2.99157861328125	1.659281494140625	0.0344547119140625	2.96799658203125	1.619961364746094	0.0568048095703125	2.85054541015625	1.590047790527344	0.143064453125	2.8311591796875	1.3085107421875	0.0877496337890625	2.84696044921875	1.378115692138672	-0.1428184814453125	2.925582763671875	1.427537414550781	-0.1804666748046875	3.020843994140625	1.486189025878906	-0.1690921630859375	2.903775390625	1.471386352539062	-0.2252884521484375	3.021542236328125	1.624181579589844	0.0118658447265625	3.1005146484375	1.591284118652344	-0.094954345703125	3.177386962890625	1.316566711425781	-0.1618751220703125	3.104197265625	1.483637268066406	-0.324574951171875	3.17588916015625	1.564259521484375	-0.3258265380859375
176	5.833334	3.101972900390625	1.118975936889648	0.0654666748046875	3.049808837890625	1.294507476806641	0.0384593505859375	3.01221826171875	1.436602905273437	0.021333251953125	2.992490478515625	1.660983459472656	0.0228121337890625	2.969886962890625	1.621790893554687	0.0460318603515625	2.852798095703125	1.58711767578125	0.130207763671875	2.842979736328125	1.303872833251953	0.08686096191406251	2.823291259765625	1.375762481689453	-0.1419429931640625	2.90154833984375	1.415570007324219	-0.1896124267578125	2.9966064453125	1.474828979492187	-0.1850670166015625	2.863046875	1.459089904785156	-0.242435546875	3.022931396484375	1.626130859375	0.000837890625	3.101162109375	1.596224548339844	-0.1068780517578125	3.162533203125	1.320934844970703	-0.1829827880859375	3.094976318359375	1.494171264648438	-0.3404872436523437	3.159033935546875	1.580428039550781	-0.3457628173828125
177	5.866667000000001	3.10358984375	1.121481750488281	0.063823974609375	3.0482578125	1.295071838378906	0.0331920166015625	3.0093388671875	1.436318725585938	0.0144814453125	2.99154345703125	1.660412292480469	0.0181263427734375	2.96856103515625	1.621257507324219	0.0408231201171875	2.852110595703125	1.581714172363281	0.1232296142578125	2.840733154296875	1.299044555664063	0.080062744140625	2.818642822265625	1.371503967285156	-0.147866455078125	2.890398681640625	1.418944946289062	-0.1983067626953125	2.98647021484375	1.475856079101562	-0.1910562744140625	2.8652919921875	1.460390441894531	-0.2397249755859375	3.02171630859375	1.625588195800781	-0.004038330078125	3.1003623046875	1.595714660644531	-0.1111356201171875	3.16722509765625	1.321020111083984	-0.1825166015625	3.099481689453125	1.4914853515625	-0.3422421875	3.171873779296875	1.569777954101562	-0.3548026123046875
178	5.899999999999999	3.108944580078125	1.126828720092773	0.0555816650390625	3.051229736328125	1.298193450927734	0.02607275390625	3.012426513671875	1.4386103515625	0.010865478515625	2.98982177734375	1.660397155761719	0.013978759765625	2.96712353515625	1.621053161621094	0.03567138671875	2.8494306640625	1.58139306640625	0.113948974609375	2.83107177734375	1.299681060791016	0.084986328125	2.825592041015625	1.353685150146484	-0.1469345703125	2.85644921875	1.414539001464844	-0.218513916015625	2.955763427734375	1.462654541015625	-0.206883056640625	2.844679931640625	1.433796203613281	-0.2507720947265625	3.0212275390625	1.626550048828125	-0.006976318359375	3.10429443359375	1.601355590820313	-0.11044189453125	3.16414208984375	1.328074645996094	-0.1835823974609375	3.11148583984375	1.493853332519531	-0.3506874389648437	3.183961181640625	1.571804016113281	-0.353521240234375
179	5.933333999999999	3.13696875	1.146140594482422	0.0032484130859375	3.06653076171875	1.313975830078125	-0.012333984375	3.02127734375	1.452737396240234	-0.017509521484375	3.003834228515625	1.674341674804688	-0.01448388671875	2.987395751953125	1.636121337890625	0.0135877685546875	2.897049072265625	1.600747436523438	0.1231921997070313	2.87142138671875	1.319710327148437	0.102408935546875	2.810972900390625	1.355880187988281	-0.1244004516601562	2.812666748046875	1.423009246826172	-0.1966019897460937	2.9176708984375	1.449856842041016	-0.2188646240234375	2.799072998046875	1.433394989013672	-0.2281973876953125	3.027707763671875	1.63944287109375	-0.0422020263671875	3.079009033203125	1.609050903320313	-0.1629444580078125	3.123816650390625	1.33684912109375	-0.2467736206054688	3.025720947265625	1.495837921142578	-0.3982385864257812	3.08513427734375	1.57865478515625	-0.427948974609375
180	5.966667	2.83038232421875	1.25950634765625	-0.6705103149414062	2.7561416015625	1.42709912109375	-0.6564290161132813	2.71180859375	1.566529418945313	-0.6424863891601562	2.69925341796875	1.78948876953125	-0.6290100708007812	2.696375732421875	1.750603454589844	-0.5969053344726563	2.660206298828125	1.71794921875	-0.4578914794921875	2.62938330078125	1.435229339599609	-0.47231103515625	2.473236328125	1.466863555908203	-0.6504663696289062	2.45121142578125	1.528755798339844	-0.7248311157226562	2.542528076171875	1.552127075195312	-0.7841014404296875	2.424742919921875	1.547292419433594	-0.7437868041992187	2.7083876953125	1.754783142089844	-0.6650758666992187	2.695051513671875	1.721541381835938	-0.7957735595703125	2.705833251953125	1.44742788696289	-0.8902789306640625	2.5472353515625	1.601164489746094	-0.9892183837890625	2.577817626953125	1.688548461914062	-1.042541015625
181	6.000000000000001	2.83191796875	1.260175659179688	-0.6736376953125	2.754271484375	1.426879577636719	-0.66154248046875	2.705463623046875	1.565356262207031	-0.6492905883789063	2.6872197265625	1.788409484863281	-0.6346746826171875	2.685197998046875	1.749198791503906	-0.602702880859375	2.655443115234375	1.719023132324219	-0.4612409973144531	2.62709130859375	1.435349243164062	-0.4759833984375	2.472712646484375	1.466162475585937	-0.6566044921875001	2.448390869140625	1.524239807128906	-0.733613037109375	2.539047607421875	1.543991943359375	-0.7956680297851563	2.432625244140625	1.551036376953125	-0.7566439208984375	2.69737841796875	1.754048706054688	-0.6709744262695313	2.684413818359375	1.722429382324219	-0.8024593505859375	2.700486083984375	1.448323364257813	-0.8984397583007813	2.539736328125	1.604515808105469	-0.9913493041992187	2.5685576171875	1.693829895019531	-1.042960327148438
182	6.033334000000001	2.826003662109375	1.261883361816406	-0.6867318115234375	2.752425537109375	1.430088806152344	-0.6720100708007812	2.7042158203125	1.568646179199219	-0.6594010620117188	2.68611865234375	1.791520935058594	-0.6440242309570312	2.685687255859375	1.752342346191406	-0.6120016479492187	2.656666748046875	1.716265502929688	-0.47187060546875	2.612431640625	1.434995208740234	-0.4898071899414063	2.47850537109375	1.465583801269531	-0.6859281616210937	2.4574228515625	1.524814331054688	-0.7629340209960938	2.545044189453125	1.548221984863281	-0.827886474609375	2.554456787109375	1.530095092773438	-0.7918734741210938	2.69465771484375	1.757192565917969	-0.6807252197265625	2.681735107421875	1.723825744628906	-0.8116947631835938	2.69620068359375	1.451614868164063	-0.912651123046875	2.53597265625	1.613654052734375	-0.9955147705078125	2.5666962890625	1.70171142578125	-1.048042236328125
183	6.066667	2.82593896484375	1.262908294677734	-0.6979725952148438	2.75204296875	1.428301330566406	-0.6835396118164062	2.702979736328125	1.56445751953125	-0.6708699951171875	2.68237158203125	1.783911560058594	-0.6529856567382812	2.681460693359375	1.744784729003906	-0.6219866943359375	2.65342236328125	1.714509704589844	-0.4823441772460937	2.60505419921875	1.437763580322266	-0.4997992858886719	2.474990234375	1.475302185058594	-0.6934193115234375	2.453283203125	1.526777587890625	-0.7740394897460937	2.544454345703125	1.5540185546875	-0.8293563232421876	2.5231787109375	1.55320947265625	-0.8062907104492187	2.6921787109375	1.75067529296875	-0.689435302734375	2.683485595703125	1.724478759765625	-0.8205177612304687	2.692691162109375	1.455340270996094	-0.9192023315429687	2.52931103515625	1.612439697265625	-0.9957744750976563	2.56772998046875	1.699885375976562	-1.040836059570313
184	6.100000000000001	2.8257490234375	1.265294921875	-0.7044899291992187	2.7473505859375	1.429151306152344	-0.6901173095703125	2.697376953125	1.5653076171875	-0.676549072265625	2.67987158203125	1.785834167480469	-0.6613892211914062	2.678327392578125	1.747008483886719	-0.6298251953125	2.65353564453125	1.714921081542969	-0.4895653686523437	2.6053193359375	1.437856903076172	-0.5134468994140625	2.453784912109375	1.477054077148438	-0.6912568969726562	2.464697509765625	1.523615112304687	-0.7771949462890625	2.547814208984375	1.560980041503906	-0.8394443969726563	2.5089150390625	1.544913818359375	-0.804004638671875	2.68929296875	1.751918212890625	-0.6974999389648437	2.68082421875	1.723892028808594	-0.828587646484375	2.695628173828125	1.453239929199219	-0.9246636352539063	2.53193896484375	1.610007385253906	-1.00324462890625	2.5682451171875	1.70032373046875	-1.044936889648437
185	6.133334000000001	2.827218994140625	1.270842315673828	-0.7199207153320313	2.749644287109375	1.43299853515625	-0.7055476684570312	2.6979267578125	1.566861450195312	-0.6917753295898438	2.6780615234375	1.784949279785156	-0.6776246948242187	2.67671826171875	1.746610534667969	-0.6462732543945312	2.6496025390625	1.712933288574219	-0.5083990783691407	2.60374951171875	1.437609710693359	-0.5191719970703125	2.45471630859375	1.478277709960937	-0.6955145263671875	2.470937744140625	1.528290771484375	-0.7774232177734375	2.551568603515625	1.574066467285156	-0.835149169921875	2.44530712890625	1.558138916015625	-0.7996746826171875	2.688034912109375	1.751375427246094	-0.7131784057617188	2.678309326171875	1.721156066894531	-0.84226123046875	2.693394287109375	1.452834289550781	-0.9359501342773437	2.529541015625	1.604422912597656	-1.016788452148438	2.564087646484375	1.695358581542969	-1.055776733398438
186	6.166666999999999	2.82838623046875	1.274128692626953	-0.7350367431640625	2.752020751953125	1.435996124267578	-0.7177111206054687	2.69884228515625	1.568680358886719	-0.7024913940429688	2.67705322265625	1.786088684082031	-0.6906417236328125	2.6762451171875	1.748193298339844	-0.6589586791992188	2.642447509765625	1.712345275878906	-0.5235635375976563	2.61751220703125	1.434996307373047	-0.52912451171875	2.455334716796875	1.478344848632813	-0.6918092651367187	2.437845458984375	1.538033447265625	-0.76631201171875	2.513678955078125	1.580478942871094	-0.831950439453125	2.412924072265625	1.554198120117187	-0.7876541748046875	2.687122314453125	1.752320068359375	-0.72578125	2.677400146484375	1.720046813964844	-0.853972412109375	2.6910244140625	1.455507690429688	-0.9558134155273438	2.52544921875	1.607817993164062	-1.02947265625	2.54926611328125	1.698389526367188	-1.075836059570312
187	6.2	3.194888916015625	1.161283294677734	-0.0399390869140625	3.123046630859375	1.326810424804687	-0.0590985107421875	3.07090478515625	1.461625640869141	-0.07138232421875	3.052916748046875	1.681485717773437	-0.08139239501953124	3.03812255859375	1.645344848632813	-0.05040228271484375	2.950119873046875	1.616251342773438	0.06162493896484375	2.92788330078125	1.336113433837891	0.06712719726562499	2.851012451171875	1.367788177490235	-0.1536434936523438	2.860637939453125	1.427268676757812	-0.2308568115234375	2.955275146484375	1.460776275634766	-0.2755779418945313	2.846369384765625	1.442890350341797	-0.2601766967773437	3.075378173828125	1.6451689453125	-0.1078236694335938	3.120720947265625	1.60815771484375	-0.2280999755859375	3.1683359375	1.335013427734375	-0.2998251953125	3.05396044921875	1.472779205322266	-0.457967041015625	3.1032001953125	1.565350952148437	-0.469225830078125
188	6.233334	3.21049951171875	1.165098449707031	-0.0240731201171875	3.1305546875	1.327711090087891	-0.0552198486328125	3.07040966796875	1.460102325439453	-0.07667218017578124	3.0471474609375	1.682427978515625	-0.08618957519531251	3.027372314453125	1.644621215820313	-0.0591492919921875	2.92073046875	1.615331420898438	0.038182373046875	2.909912109375	1.331110992431641	0.0238006591796875	2.891364501953125	1.362577667236328	-0.21241845703125	2.9297021484375	1.425964385986328	-0.2784501953125	3.03064453125	1.472969818115234	-0.279717041015625	2.9179072265625	1.451816192626953	-0.3079443359375	3.076056884765625	1.646984008789063	-0.10848681640625	3.152118896484375	1.618196533203125	-0.216904296875	3.22874658203125	1.347215606689453	-0.2869078369140625	3.14593896484375	1.494439422607422	-0.4602781982421875	3.196221923828125	1.588717163085938	-0.460771484375
189	6.266667000000001	3.21047705078125	1.166626129150391	-0.0250074462890625	3.1343583984375	1.328888824462891	-0.058759521484375	3.077593505859375	1.461277557373047	-0.08133789062500001	3.056667236328125	1.681850708007812	-0.0942874755859375	3.035264404296875	1.644754638671875	-0.06827783203125	2.924829345703125	1.614666137695313	0.022578125	2.906670654296875	1.333600921630859	0.0007171630859375	2.916886474609375	1.362476959228516	-0.2343995361328125	2.958575439453125	1.425781341552734	-0.297205810546875	3.0594072265625	1.470889007568359	-0.2970950927734375	2.9473056640625	1.453498016357422	-0.3256400756835938	3.08632763671875	1.6462802734375	-0.1143543701171875	3.168874755859375	1.615289794921875	-0.2158419189453125	3.260655029296875	1.349547088623047	-0.2775721435546875	3.189859619140625	1.494590484619141	-0.4553380737304688	3.244769287109375	1.58501806640625	-0.4617935791015625
190	6.3	3.219220703125	1.169947601318359	-0.0201259765625	3.146033447265625	1.331155334472656	-0.060133544921875	3.09055126953125	1.462266418457031	-0.0881951904296875	3.071943603515625	1.682038757324219	-0.10010302734375	3.049156982421875	1.645061706542969	-0.07560412597656251	2.93783740234375	1.613657409667969	0.0125653076171875	2.92397412109375	1.334016845703125	-0.0129774169921875	2.948760009765625	1.366396301269531	-0.2453961181640625	2.994620849609375	1.428408508300781	-0.3058017578125	3.092448486328125	1.477997131347656	-0.2983182373046875	2.993325927734375	1.446381469726562	-0.338617919921875	3.10213525390625	1.646588562011719	-0.118947509765625	3.186902099609375	1.61586669921875	-0.217802734375	3.282994384765625	1.352495239257812	-0.2766611328125	3.21952099609375	1.498211059570312	-0.455093017578125	3.273372802734375	1.588490112304688	-0.4638309326171875
191	6.333334	3.23724853515625	1.164981353759766	-0.0392919921875	3.163238037109375	1.327112365722656	-0.078230224609375	3.108625732421875	1.459918334960937	-0.1037294921875	3.086024658203125	1.6805263671875	-0.1140076904296875	3.063091064453125	1.642666076660156	-0.09049853515625	2.948483642578125	1.606320983886719	-0.0073626708984375	2.9470498046875	1.324662628173828	-0.0300440673828125	2.97975048828125	1.36800732421875	-0.260911865234375	3.0456748046875	1.417509643554687	-0.3147515869140625	3.14407373046875	1.463902221679688	-0.2954210205078125	3.0323720703125	1.452811096191406	-0.3497421875	3.117630859375	1.645689514160156	-0.1323511962890625	3.2062734375	1.619743713378906	-0.230091064453125	3.29845654296875	1.352675048828125	-0.2855379638671875	3.246626708984375	1.500849243164063	-0.4673046875	3.29737548828125	1.593919372558594	-0.46575
192	6.366667000000001	3.24585986328125	1.160984893798828	-0.0478914794921875	3.171894287109375	1.322681915283203	-0.0883900146484375	3.117598388671875	1.455358062744141	-0.11492919921875	3.098064697265625	1.676272705078125	-0.1229969482421875	3.074494384765625	1.638497802734375	-0.1000234375	2.956765869140625	1.609282348632812	-0.0185439453125	2.939580810546875	1.329233154296875	-0.051244140625	2.996640869140625	1.365914703369141	-0.2784166259765625	3.060414794921875	1.428308135986328	-0.319990478515625	3.162065673828125	1.469823333740234	-0.3080201416015625	3.063190673828125	1.456701385498047	-0.3474324951171875	3.129286376953125	1.641214111328125	-0.141527099609375	3.218453857421875	1.617565795898438	-0.2393076171875	3.31142041015625	1.349493011474609	-0.2876192626953125	3.26065234375	1.502803375244141	-0.4652684326171875	3.31984130859375	1.590707763671875	-0.4665181884765625
193	6.399999999999999	3.26559912109375	1.163649230957031	-0.06881298828125	3.19398388671875	1.325693634033203	-0.11244970703125	3.141630126953125	1.458918395996094	-0.140511962890625	3.129515869140625	1.680623901367188	-0.1413740234375	3.103401611328125	1.642838073730469	-0.121295654296875	2.97891455078125	1.620390258789063	-0.047990966796875	2.962147216796875	1.339912811279297	-0.078417236328125	3.05407763671875	1.368792022705078	-0.2951695556640625	3.106999267578125	1.436554382324219	-0.3431907958984375	3.209113037109375	1.475522583007812	-0.3268653564453125	3.105972412109375	1.46342529296875	-0.37097314453125	3.160723876953125	1.645210998535156	-0.1593154296875	3.256081298828125	1.621254028320313	-0.251091552734375	3.354848876953125	1.354710906982422	-0.2971900634765625	3.324926513671875	1.506693969726562	-0.480782470703125	3.375552490234375	1.599195861816406	-0.4696436767578125
194	6.433333999999999	3.287208740234375	1.161845962524414	-0.0825457763671875	3.222678466796875	1.324974670410156	-0.1255853271484375	3.176510009765625	1.459148834228515	-0.152394287109375	3.164273681640625	1.678448974609375	-0.1610804443359375	3.138496337890625	1.641750244140625	-0.1398321533203125	3.01465234375	1.625578491210937	-0.06669189453125	2.992669677734375	1.349207763671875	-0.104346435546875	3.101715576171875	1.373417053222656	-0.3109080810546875	3.147623779296875	1.443856323242187	-0.3602623291015625	3.239869384765625	1.475961334228516	-0.3109783935546875	3.144996826171875	1.467941802978516	-0.3897808837890625	3.195176513671875	1.642809936523438	-0.1776304931640625	3.288129638671875	1.620375122070313	-0.2702886962890625	3.389602783203125	1.358892364501953	-0.3212965087890625	3.35727294921875	1.515176635742188	-0.4975911865234375	3.410924560546875	1.604855712890625	-0.4876593017578125
195	6.466667	3.30025146484375	1.153133056640625	-0.0880538330078125	3.23744140625	1.316775604248047	-0.131827880859375	3.193002197265625	1.451604522705078	-0.1584249267578125	3.17831689453125	1.670802001953125	-0.166987548828125	3.152764892578125	1.633776489257813	-0.146012939453125	3.027589599609375	1.623913818359375	-0.07396923828125	3.0097490234375	1.34545361328125	-0.09527380371093749	3.100643310546875	1.370558013916016	-0.3103883056640625	3.1583671875	1.431474578857422	-0.3600458984375	3.266351318359375	1.438839813232422	-0.3439639892578125	3.16572216796875	1.446733062744141	-0.3913126220703125	3.209785400390625	1.635534057617188	-0.1832940673828125	3.302113525390625	1.615892456054687	-0.2772396240234375	3.40068017578125	1.35335302734375	-0.3288245849609375	3.363502685546875	1.516392578125	-0.4979627685546875	3.4156669921875	1.602635131835938	-0.5273714599609375
196	6.500000000000001	3.327511962890625	1.144984405517578	-0.102369873046875	3.259421875	1.307917083740234	-0.14809814453125	3.21177197265625	1.442848114013672	-0.17619580078125	3.189570556640625	1.66371630859375	-0.1763623046875	3.165952880859375	1.624801635742188	-0.1553997802734375	3.04397216796875	1.60632470703125	-0.0770223388671875	3.036095458984375	1.325992645263672	-0.1114566650390625	3.124482666015625	1.360796264648438	-0.3287454833984375	3.193679931640625	1.413152221679687	-0.375265625	3.293285400390625	1.454322845458984	-0.350978271484375	3.212415283203125	1.438639312744141	-0.397382568359375	3.22167724609375	1.62975927734375	-0.1954593505859375	3.311529296875	1.607751220703125	-0.2930443115234375	3.40689404296875	1.339844177246094	-0.337926513671875	3.379324951171875	1.492864044189453	-0.5209451904296875	3.4098828125	1.593876098632812	-0.5309808349609375
197	6.533334000000001	3.346621826171875	1.134725982666016	-0.108435546875	3.277638916015625	1.296631958007813	-0.15542138671875	3.230013916015625	1.431334533691406	-0.1835831298828125	3.213161376953125	1.652343688964844	-0.186181884765625	3.188861328125	1.614315673828125	-0.1645523681640625	3.067745361328125	1.604371826171875	-0.083712646484375	3.052211181640625	1.323140411376953	-0.100286376953125	3.125333740234375	1.35900341796875	-0.3226494140625	3.191274658203125	1.405548614501953	-0.3787860107421875	3.29280908203125	1.447939208984375	-0.386862060546875	3.190549072265625	1.430848297119141	-0.4128145751953125	3.244201171875	1.617446716308594	-0.205157470703125	3.334671142578125	1.601165344238281	-0.303031494140625	3.426765380859375	1.333981628417969	-0.355750244140625	3.39357373046875	1.488373229980469	-0.5362181396484375	3.434577880859375	1.585363342285156	-0.525373291015625
198	6.566667	3.354926025390625	1.128176422119141	-0.12195263671875	3.2890185546875	1.290000946044922	-0.1692093505859375	3.24232080078125	1.423642181396484	-0.1992027587890625	3.2232431640625	1.643081665039062	-0.200764892578125	3.199446533203125	1.604933837890625	-0.1795152587890625	3.0796142578125	1.58826025390625	-0.0995264892578125	3.06921533203125	1.308367034912109	-0.1122249755859375	3.12973193359375	1.358258911132812	-0.334090576171875	3.202789794921875	1.401281219482422	-0.3826341552734375	3.300658935546875	1.450475311279297	-0.387161376953125	3.194435791015625	1.434131561279297	-0.4218341064453125	3.254502197265625	1.608826171875	-0.2197108154296875	3.343216796875	1.594858032226563	-0.3183919677734375	3.43991015625	1.333095184326172	-0.3795699462890625	3.39257080078125	1.491651702880859	-0.5510496826171875	3.43608251953125	1.587417114257812	-0.5499017333984375
199	6.600000000000001	3.36824853515625	1.12182893371582	-0.1284833984375	3.302560791015625	1.283443786621094	-0.177243896484375	3.257145751953125	1.417793823242187	-0.20654052734375	3.235743896484375	1.63718505859375	-0.2069569091796875	3.212460205078125	1.598662963867187	-0.185729736328125	3.094370849609375	1.584204345703125	-0.1025882568359375	3.06747607421875	1.305197937011719	-0.11508251953125	3.131797119140625	1.360077331542969	-0.334871826171875	3.209833740234375	1.394086761474609	-0.3829593505859375	3.305721923828125	1.437811157226562	-0.413456298828125	3.200152099609375	1.420583129882812	-0.43192919921875	3.2672685546875	1.603323852539063	-0.226264404296875	3.354423095703125	1.593591247558594	-0.326955322265625	3.4560185546875	1.332796203613281	-0.38522412109375	3.405732666015625	1.484637329101562	-0.56209912109375	3.447393310546875	1.580798889160156	-0.572051025390625
200	6.633334000000001	3.381675048828125	1.112153900146484	-0.1484464111328125	3.31924609375	1.274344787597656	-0.1946409912109375	3.27576123046875	1.408275939941406	-0.2236055908203125	3.254465576171875	1.626070434570313	-0.223570068359375	3.231895263671875	1.58783154296875	-0.2019080810546875	3.11824658203125	1.575693115234375	-0.114166748046875	3.088181884765625	1.300017974853516	-0.1403336181640625	3.167731689453125	1.348469818115234	-0.354759765625	3.24287353515625	1.381001220703125	-0.406874267578125	3.344357666015625	1.420506317138672	-0.40524560546875	3.233662353515625	1.414307250976563	-0.4482432861328125	3.28527734375	1.592453491210938	-0.2435040283203125	3.37192822265625	1.588271362304687	-0.343731201171875	3.469614990234375	1.328889007568359	-0.404779541015625	3.42783203125	1.485123992919922	-0.577670654296875	3.480346923828125	1.57541162109375	-0.581095947265625
201	6.666666999999999	3.39943798828125	1.098379455566406	-0.147781494140625	3.337994140625	1.261529876708984	-0.19662109375	3.29385498046875	1.395546813964844	-0.228882568359375	3.2704140625	1.614574829101562	-0.224526123046875	3.24682275390625	1.575348266601563	-0.205060302734375	3.12598486328125	1.563100280761719	-0.125728271484375	3.121987060546875	1.282912322998047	-0.1368363037109375	3.167318115234375	1.351548645019531	-0.35736865234375	3.241963623046875	1.374226287841797	-0.4162149658203125	3.346947021484375	1.402972595214844	-0.42949609375	3.23551953125	1.404386169433594	-0.458400390625	3.302859130859375	1.581502868652344	-0.243610107421875	3.39670849609375	1.578873962402344	-0.338460693359375	3.50118310546875	1.322923553466797	-0.4107314453125	3.445539306640625	1.488833435058594	-0.572563232421875	3.49592529296875	1.580712219238281	-0.5630733642578125
202	6.7	3.418201416015625	1.087868591308594	-0.1641878662109375	3.359682861328125	1.252898071289062	-0.2092994384765625	3.318135498046875	1.388192138671875	-0.2387095947265625	3.293582763671875	1.606849975585937	-0.2371329345703125	3.270593505859375	1.567839111328125	-0.2167017822265625	3.14888330078125	1.548194091796875	-0.1405977783203125	3.133274169921875	1.273598083496094	-0.193468505859375	3.2034365234375	1.344390472412109	-0.4063609619140625	3.28183251953125	1.381302917480469	-0.4512613525390625	3.3826474609375	1.423276336669922	-0.4430224609375	3.27829345703125	1.413606506347656	-0.491205078125	3.325823974609375	1.573717529296875	-0.2562877197265625	3.4153515625	1.566214599609375	-0.3547452392578125	3.525766357421875	1.317585571289063	-0.4409442138671875	3.46898681640625	1.488263275146484	-0.5968626708984375	3.517096435546875	1.58019775390625	-0.5802633056640625
203	6.733334	3.42244140625	1.080062118530273	-0.1647117919921875	3.36747216796875	1.246622619628906	-0.211298828125	3.328310546875	1.382874725341797	-0.2421341552734375	3.304809326171875	1.602423095703125	-0.237845703125	3.28108544921875	1.563103759765625	-0.218427001953125	3.15904541015625	1.533672607421875	-0.145041748046875	3.144803466796875	1.261292205810547	-0.21304248046875	3.22127978515625	1.340274688720703	-0.421792724609375	3.2911640625	1.395308685302734	-0.462803466796875	3.389808349609375	1.441069641113281	-0.4467840576171875	3.299396484375	1.417523742675781	-0.4937088623046875	3.33740283203125	1.569272094726562	-0.2568515625	3.430632080078125	1.5576376953125	-0.3520819091796875	3.544930908203125	1.313118743896484	-0.4479071044921875	3.489234130859375	1.488417510986328	-0.6003857421875	3.542064208984375	1.578063842773437	-0.5831912841796875
204	6.766667000000001	3.4283779296875	1.073504669189453	-0.1719520263671875	3.37537451171875	1.240389373779297	-0.22082568359375	3.337954345703125	1.377048919677734	-0.253166748046875	3.32443017578125	1.59775927734375	-0.2464427490234375	3.298716552734375	1.55927734375	-0.22766796875	3.17556591796875	1.5312119140625	-0.155108642578125	3.158142333984375	1.260079406738281	-0.22910498046875	3.24002392578125	1.341466522216797	-0.4353277587890625	3.312267822265625	1.400898223876953	-0.4649317626953125	3.41078369140625	1.446398376464844	-0.446286376953125	3.32504736328125	1.423046691894531	-0.492445556640625	3.3557041015625	1.563315185546875	-0.265595947265625	3.44990185546875	1.549586486816406	-0.35991552734375	3.56114111328125	1.304617431640625	-0.4595972900390625	3.50842724609375	1.485413940429688	-0.6072904052734375	3.5671064453125	1.572386413574219	-0.594873779296875
205	6.8	3.4271943359375	1.065388725280762	-0.17348974609375	3.37502001953125	1.232756256103516	-0.225770263671875	3.338973876953125	1.370374938964844	-0.259703125	3.33261962890625	1.592551147460938	-0.2471044921875	3.3052744140625	1.554220092773438	-0.2295224609375	3.182962158203125	1.524413452148437	-0.1544306640625	3.161519775390625	1.253634002685547	-0.23514794921875	3.251177001953125	1.336037780761719	-0.4394404296875	3.323975830078125	1.39885400390625	-0.461893310546875	3.42293896484375	1.443692504882812	-0.440151611328125	3.338671142578125	1.422141143798828	-0.486859375	3.363141357421875	1.557386108398437	-0.266984375	3.45939111328125	1.5425224609375	-0.3602607421875	3.564697021484375	1.293796905517578	-0.462289794921875	3.513510986328125	1.478319244384766	-0.60836083984375	3.58190283203125	1.558341796875	-0.5934608154296875
206	6.833334	3.431163818359375	1.057916107177734	-0.175053955078125	3.3837529296875	1.229255401611328	-0.225638427734375	3.353022216796875	1.370549194335938	-0.256077392578125	3.34131689453125	1.594917114257812	-0.245363525390625	3.3140732421875	1.555720336914062	-0.228039306640625	3.1857841796875	1.523102172851563	-0.1616119384765625	3.178401123046875	1.248811614990234	-0.243330078125	3.259092041015625	1.340044982910156	-0.450469482421875	3.339396240234375	1.398401824951172	-0.460386962890625	3.436400390625	1.448454376220703	-0.43554248046875	3.358773193359375	1.429322021484375	-0.47633203125	3.37346630859375	1.55993115234375	-0.264313720703125	3.469856689453125	1.539037963867187	-0.358315185546875	3.573990478515625	1.286869384765625	-0.4615899658203125	3.5226083984375	1.472463714599609	-0.61034130859375	3.5849453125	1.558546264648438	-0.5947780761718749
207	6.866667000000001	3.432536865234375	1.056939849853516	-0.18134521484375	3.386877197265625	1.229610076904297	-0.228634033203125	3.3572099609375	1.371405639648438	-0.25746142578125	3.3515673828125	1.595929077148437	-0.247011962890625	3.3230400390625	1.557529296875	-0.2300330810546875	3.19152587890625	1.522601928710937	-0.171715087890625	3.1741103515625	1.249597442626953	-0.255778076171875	3.26449267578125	1.340349761962891	-0.458976318359375	3.34365966796875	1.400981964111328	-0.4599219970703125	3.44135498046875	1.449111480712891	-0.4342047119140625	3.361360107421875	1.429947357177734	-0.478063720703125	3.38297021484375	1.56006787109375	-0.26551708984375	3.478935546875	1.532674926757812	-0.3581943359375	3.58195458984375	1.276232574462891	-0.45122119140625	3.5420537109375	1.453024200439453	-0.6134462890625	3.59741064453125	1.544148315429688	-0.60075830078125
208	6.899999999999999	3.43540869140625	1.060111633300781	-0.1803433837890625	3.390106201171875	1.232789367675781	-0.227843017578125	3.360940185546875	1.374704559326172	-0.256482666015625	3.3567451171875	1.599207397460938	-0.245618408203125	3.327816650390625	1.5609755859375	-0.22896435546875	3.195373046875	1.526409301757813	-0.1726224365234375	3.177953125	1.254137847900391	-0.2588916015625	3.27243359375	1.343813903808594	-0.4606573486328125	3.35263232421875	1.403038452148437	-0.4621729736328125	3.450785400390625	1.450923004150391	-0.43785009765625	3.371973388671875	1.429776916503906	-0.4811025390625	3.38805419921875	1.563174194335938	-0.263927001953125	3.484919189453125	1.535053100585937	-0.355413818359375	3.58879345703125	1.277377593994141	-0.4438348388671875	3.55125830078125	1.452352081298828	-0.608523193359375	3.600982666015625	1.54639404296875	-0.59405908203125
209	6.933333999999999	3.43893359375	1.057727668762207	-0.1818193359375	3.394605224609375	1.230838348388672	-0.2286585693359375	3.366277099609375	1.37302603149414	-0.2567830810546875	3.363605224609375	1.597519165039063	-0.2452528076171875	3.334482421875	1.559430541992187	-0.2286082763671875	3.202010986328125	1.52557470703125	-0.1719019775390625	3.182490478515625	1.253677886962891	-0.25890087890625	3.27685546875	1.343317657470703	-0.46073681640625	3.3574375	1.402016571044922	-0.4623673095703125	3.4559892578125	1.449184631347656	-0.4382579345703125	3.37688671875	1.428682891845703	-0.4812889404296875	3.394610595703125	1.561333618164062	-0.2637760009765625	3.490968505859375	1.532841064453125	-0.3556822509765625	3.592832275390625	1.274745056152344	-0.4452100830078125	3.555882080078125	1.450443511962891	-0.6092589111328125	3.606280517578125	1.544110595703125	-0.594695556640625
210	6.966667	3.4396484375	1.063410903930664	-0.184416015625	3.39239599609375	1.236056427001953	-0.231954345703125	3.363099853515625	1.378887359619141	-0.2576927490234375	3.362949462890625	1.603851196289062	-0.2441055908203125	3.33273779296875	1.565906127929688	-0.2287314453125	3.198088623046875	1.533383911132812	-0.1754996337890625	3.187107421875	1.256739074707031	-0.2505975341796875	3.289187255859375	1.337714233398438	-0.453064697265625	3.375139892578125	1.388636901855469	-0.456393798828125	3.471085693359375	1.443163177490234	-0.4363109130859375	3.371916015625	1.436192565917969	-0.49863232421875	3.39414892578125	1.5673359375	-0.2620029296875	3.4927919921875	1.535957885742187	-0.3510111083984375	3.5893154296875	1.276264495849609	-0.444169189453125	3.56542236328125	1.454381439208984	-0.60894384765625	3.619482177734375	1.547375610351562	-0.605240478515625
211	7.000000000000001	3.442147705078125	1.066040618896484	-0.1897867431640625	3.394162841796875	1.238828002929687	-0.2359600830078125	3.3645302734375	1.381603210449219	-0.26150732421875	3.36758740234375	1.606393615722656	-0.2460238037109375	3.33739892578125	1.568688659667969	-0.2300474853515625	3.20444677734375	1.540249938964844	-0.1706280517578125	3.187211669921875	1.266142303466797	-0.2533240966796875	3.2957939453125	1.349704498291016	-0.4512685546875	3.38258984375	1.399258178710937	-0.4518125	3.481404052734375	1.449190032958984	-0.433889892578125	3.384830078125	1.447186462402344	-0.4847342529296875	3.397761962890625	1.569666687011719	-0.2651820068359375	3.494099365234375	1.538113159179687	-0.356593017578125	3.59101611328125	1.275035552978516	-0.43911767578125	3.575368408203125	1.451560607910156	-0.6065250244140625	3.62106640625	1.548959411621094	-0.6040499267578125
212	7.033334000000001	3.4409853515625	1.06773713684082	-0.189311279296875	3.3958837890625	1.240791809082031	-0.233123779296875	3.36919677734375	1.383727172851563	-0.25602734375	3.372898681640625	1.607461059570312	-0.244448974609375	3.34285302734375	1.57032763671875	-0.227796142578125	3.210154541015625	1.538777465820313	-0.17156396484375	3.18811865234375	1.265536407470703	-0.250256591796875	3.2812998046875	1.348973358154297	-0.454348876953125	3.35824560546875	1.4116455078125	-0.44908056640625	3.454186279296875	1.465676361083984	-0.431409423828125	3.374046630859375	1.444808044433594	-0.4598123779296875	3.4027197265625	1.570542602539063	-0.263005859375	3.496687744140625	1.535972412109375	-0.3546378173828125	3.59647216796875	1.273837310791016	-0.4306229248046875	3.58660205078125	1.4450771484375	-0.6019052734375	3.62652490234375	1.544308959960937	-0.598906982421875
213	7.066667	3.44339453125	1.069742813110351	-0.189077392578125	3.40215625	1.243733367919922	-0.2292791748046875	3.3777470703125	1.386668579101562	-0.2502911376953125	3.375443115234375	1.609638854980469	-0.2456712646484375	3.346928466796875	1.572409484863281	-0.2273336181640625	3.2153330078125	1.54615673828125	-0.1676734619140625	3.18477197265625	1.276403076171875	-0.2506729736328125	3.2895517578125	1.345117065429688	-0.4533311767578125	3.35862109375	1.415900238037109	-0.4512237548828125	3.448724853515625	1.475626770019531	-0.4260089111328125	3.36743310546875	1.451817810058594	-0.46572705078125	3.40575537109375	1.573156188964844	-0.26364111328125	3.497288330078125	1.537371765136719	-0.35633984375	3.60256787109375	1.277659027099609	-0.4279891357421875	3.5949248046875	1.448177673339844	-0.5985238037109375	3.64009521484375	1.544530517578125	-0.594037841796875
214	7.100000000000001	3.443343017578125	1.073072296142578	-0.1911279296875	3.4013984375	1.247668182373047	-0.2297923583984375	3.37686328125	1.391110076904297	-0.2494176025390625	3.37575537109375	1.614572875976563	-0.2443687744140625	3.347140625	1.577376220703125	-0.225816650390625	3.21443310546875	1.5523828125	-0.16728955078125	3.1822197265625	1.282706451416016	-0.25204296875	3.2833544921875	1.361528656005859	-0.453489013671875	3.358115478515625	1.426457336425781	-0.4486219482421875	3.453437744140625	1.478634429931641	-0.4248017578125	3.37687841796875	1.455885772705078	-0.460689453125	3.405791015625	1.5778857421875	-0.262699951171875	3.496383056640625	1.539969848632813	-0.3559091796875	3.6005234375	1.27771728515625	-0.422365234375	3.595210205078125	1.446741851806641	-0.595214599609375	3.649142333984375	1.538819091796875	-0.592447021484375
215	7.133334000000001	3.4445966796875	1.0744228515625	-0.189258544921875	3.40324462890625	1.249147857666016	-0.22800341796875	3.379253662109375	1.392693145751953	-0.247577880859375	3.378939697265625	1.61615283203125	-0.242019287109375	3.350171630859375	1.579015625	-0.22358154296875	3.217382568359375	1.554449829101562	-0.1650479736328125	3.184177490234375	1.284924499511719	-0.2499268798828125	3.284729736328125	1.363200988769531	-0.4518846435546875	3.359155029296875	1.428580780029297	-0.44795068359375	3.454211181640625	1.481880523681641	-0.42558056640625	3.375342529296875	1.458313629150391	-0.46371875	3.408864501953125	1.579399169921875	-0.26040283203125	3.499455810546875	1.541411254882812	-0.3535888671875	3.602802978515625	1.27898876953125	-0.420646728515625	3.598494873046875	1.448477630615234	-0.5930789794921875	3.653519287109375	1.53990380859375	-0.5901202392578125
216	7.166666999999999	3.4449814453125	1.074258453369141	-0.186407958984375	3.40528125	1.248872894287109	-0.225091796875	3.38265576171875	1.392253784179688	-0.244603515625	3.3802060546875	1.615086303710938	-0.238089111328125	3.35176025390625	1.577697265625	-0.2200263671875	3.218630615234375	1.55358154296875	-0.163072509765625	3.186548828125	1.283445373535156	-0.2438369140625	3.280787109375	1.363546966552734	-0.4473763427734375	3.353490234375	1.430413269042969	-0.4519210205078125	3.45173876953125	1.477920562744141	-0.4318668212890625	3.36899560546875	1.458635589599609	-0.4696435546875	3.4105	1.578793579101562	-0.256413330078125	3.500882568359375	1.5427802734375	-0.350068603515625	3.608571044921875	1.283136444091797	-0.417816162109375	3.602185791015625	1.452042694091797	-0.589864501953125	3.659810791015625	1.541161865234375	-0.5813531494140625
217	7.2	3.445507568359375	1.077285186767578	-0.1874097900390625	3.406220703125	1.251959716796875	-0.226244384765625	3.383893798828125	1.395375183105469	-0.2458466796875	3.38178515625	1.618212280273438	-0.2393641357421875	3.35321875	1.58087158203125	-0.221391845703125	3.219861083984375	1.556978149414062	-0.16487939453125	3.187609619140625	1.286885559082031	-0.24572265625	3.28265771484375	1.366811981201172	-0.448954833984375	3.35548583984375	1.433558258056641	-0.4532618408203125	3.453744384765625	1.480907379150391	-0.432884765625	3.371101318359375	1.461753387451172	-0.47092919921875	3.412081298828125	1.5818681640625	-0.2575828857421875	3.502716064453125	1.545697509765625	-0.35093359375	3.61020654296875	1.285871063232422	-0.4182952880859375	3.604668701171875	1.454769195556641	-0.5903812255859375	3.662407958984375	1.543796875	-0.5816865234375
218	7.233334	3.44541650390625	1.076912994384766	-0.1879439697265625	3.4058740234375	1.251581512451172	-0.2270625	3.383495361328125	1.395061492919922	-0.24678857421875	3.38122607421875	1.618026000976562	-0.2401552734375	3.352733154296875	1.58062841796875	-0.2221009521484375	3.219658203125	1.556320922851563	-0.1648746337890625	3.18793017578125	1.285615264892578	-0.244460693359375	3.28227197265625	1.365021179199219	-0.4483916015625	3.355385009765625	1.431536834716797	-0.4527923583984375	3.453611083984375	1.479559417724609	-0.4335030517578125	3.373468505859375	1.459527557373047	-0.4676103515625	3.411509033203125	1.581696166992188	-0.258509033203125	3.50203466796875	1.545900634765625	-0.3522265625	3.609512939453125	1.286487365722656	-0.421902587890625	3.603973388671875	1.457198394775391	-0.59239453125	3.664136962890625	1.544636840820313	-0.5832410888671875
219	7.266667000000001	3.44561669921875	1.07686051940918	-0.188150634765625	3.4062685546875	1.251490509033203	-0.2274752197265625	3.384114501953125	1.394965972900391	-0.24728173828125	3.381837890625	1.617884887695312	-0.2405250244140625	3.3533515625	1.580483154296875	-0.22249462890625	3.22008349609375	1.555966186523438	-0.1658822021484375	3.188732666015625	1.285582458496094	-0.246515380859375	3.286194091796875	1.365986267089844	-0.448527099609375	3.360139404296875	1.431667388916016	-0.450444091796875	3.458997314453125	1.475885345458984	-0.42607470703125	3.37500927734375	1.461370391845703	-0.4672325439453125	3.4121162109375	1.5815732421875	-0.25889599609375	3.502566650390625	1.5462509765625	-0.35282861328125	3.610735107421875	1.287463836669922	-0.4235322265625	3.60366064453125	1.458323699951172	-0.59375390625	3.65921142578125	1.548669311523438	-0.5839307861328125
220	7.3	3.449133544921875	1.075847930908203	-0.1869600830078125	3.40821240234375	1.250810943603516	-0.227151123046875	3.385552978515625	1.394957214355469	-0.2465382080078125	3.38448291015625	1.618869018554687	-0.23832568359375	3.355933349609375	1.581322387695312	-0.2200462646484375	3.224626220703125	1.553890380859375	-0.1586260986328125	3.198812744140625	1.281276397705078	-0.2383426513671875	3.289877197265625	1.364734741210937	-0.4433812255859375	3.365666748046875	1.429017150878906	-0.443325439453125	3.46456689453125	1.476270416259766	-0.4227762451171875	3.380383056640625	1.460616424560547	-0.4580184326171875	3.41445654296875	1.582356811523438	-0.25743359375	3.504706787109375	1.548485961914063	-0.352980712890625	3.605310791015625	1.284758056640625	-0.422066162109375	3.596842529296875	1.453009735107422	-0.5963594970703125	3.656109619140625	1.541082397460937	-0.5829241943359375
221	7.333334	3.44868603515625	1.078125015258789	-0.1892095947265625	3.405615966796875	1.252219329833984	-0.228218017578125	3.381681640625	1.395807525634766	-0.2466229248046875	3.383953125	1.618793212890625	-0.2341021728515625	3.355158935546875	1.581429443359375	-0.2162845458984375	3.225272216796875	1.555257202148438	-0.15247216796875	3.195386474609375	1.284699920654297	-0.23448388671875	3.283182373046875	1.361043609619141	-0.4428021240234375	3.35989208984375	1.423654998779297	-0.439847900390625	3.456305419921875	1.476134490966797	-0.4223170166015625	3.370765625	1.460758392333984	-0.4511453857421875	3.41308349609375	1.582352661132812	-0.2541917724609375	3.501615234375	1.548141357421875	-0.3506060791015625	3.60650927734375	1.285924743652344	-0.415003173828125	3.604046142578125	1.449325164794922	-0.592985595703125	3.65720166015625	1.540234497070312	-0.5760516357421875
222	7.366667000000001	3.4488662109375	1.078576126098633	-0.1889891357421875	3.4061552734375	1.25258251953125	-0.228486083984375	3.382421875	1.396103302001953	-0.247272705078125	3.38457373046875	1.619051391601563	-0.2354410400390625	3.355767578125	1.581743286132812	-0.21757421875	3.226221923828125	1.555732543945312	-0.153121337890625	3.196834716796875	1.284416748046875	-0.2324256591796875	3.28129345703125	1.359458862304687	-0.44249560546875	3.356435791015625	1.423954650878906	-0.4418106689453125	3.451928955078125	1.478580841064453	-0.4261424560546875	3.365609375	1.461705902099609	-0.4536170654296875	3.413751220703125	1.58257373046875	-0.255349365234375	3.502508056640625	1.54823876953125	-0.3514476318359375	3.6087958984375	1.28630224609375	-0.4142335205078125	3.6053046875	1.448806182861328	-0.5929058837890625	3.656068115234375	1.541039672851563	-0.5760213623046875
223	7.399999999999999	3.452033935546875	1.076268692016602	-0.1863890380859375	3.412683349609375	1.252471527099609	-0.22260791015625	3.3917978515625	1.397260467529297	-0.23907373046875	3.3881572265625	1.621106323242187	-0.229409423828125	3.3607060546875	1.583083740234375	-0.2104326171875	3.23185888671875	1.55456396484375	-0.144437744140625	3.1947763671875	1.284382965087891	-0.2279873046875	3.2772626953125	1.363381530761719	-0.438376953125	3.35146875	1.428632965087891	-0.4490419921875	3.448116943359375	1.473923736572265	-0.4166951904296875	3.35290771484375	1.470451690673828	-0.46738037109375	3.417945068359375	1.585094604492188	-0.249730712890625	3.505263671875	1.55179150390625	-0.34817431640625	3.60092724609375	1.284319946289062	-0.409559326171875	3.59788232421875	1.441431610107422	-0.594154296875	3.644985107421875	1.53398291015625	-0.5683194580078125
224	7.433333999999999	3.44916162109375	1.07830517578125	-0.1885762939453125	3.412651611328125	1.2542646484375	-0.2242005615234375	3.395047119140625	1.398830718994141	-0.2397596435546875	3.390750244140625	1.621388366699219	-0.227352294921875	3.36464013671875	1.583185546875	-0.2075469970703125	3.24033935546875	1.555397338867187	-0.1345638427734375	3.184164794921875	1.296031097412109	-0.2350714111328125	3.27769873046875	1.373101867675781	-0.4401048583984375	3.35857568359375	1.429773956298828	-0.445107666015625	3.45367333984375	1.476903686523438	-0.4127435302734375	3.35929296875	1.475962158203125	-0.4682281494140625	3.419501220703125	1.585968383789063	-0.2494786376953125	3.49733056640625	1.556836303710937	-0.3559295654296875	3.60491455078125	1.295551391601562	-0.4172471923828125	3.59008935546875	1.446812164306641	-0.604524658203125	3.65226171875	1.532144897460938	-0.5907921142578125
225	7.466667	3.453031982421875	1.079681671142578	-0.189983642578125	3.41569873046875	1.255888641357422	-0.22341015625	3.39694677734375	1.400351043701172	-0.2385081787109375	3.3947685546875	1.623048583984375	-0.2285166015625	3.368971923828125	1.585285766601563	-0.2075006103515625	3.24615673828125	1.556298706054688	-0.1325123291015625	3.189891357421875	1.291281280517578	-0.216886962890625	3.26462255859375	1.386863677978516	-0.4218262939453125	3.34772314453125	1.440241729736328	-0.4264989013671875	3.4497861328125	1.479514984130859	-0.4077467041015625	3.3656005859375	1.472807830810547	-0.4400899658203125	3.42255810546875	1.587152221679688	-0.2510924072265625	3.497564453125	1.56195654296875	-0.3605233154296875	3.589939453125	1.295948913574219	-0.4261085205078125	3.5721181640625	1.445999450683594	-0.6140802001953125	3.61850732421875	1.540341674804687	-0.5972864990234374
226	7.500000000000001	3.453363037109375	1.084767547607422	-0.1947529296875	3.414015380859375	1.25993246459961	-0.22635791015625	3.393599365234375	1.403523162841797	-0.240599609375	3.396156005859375	1.625068237304688	-0.2295985107421875	3.370893798828125	1.587868774414062	-0.207547607421875	3.253472900390625	1.559676635742187	-0.125373779296875	3.180662109375	1.296838043212891	-0.198458251953125	3.2612412109375	1.390956085205078	-0.400477294921875	3.348849853515625	1.435411193847656	-0.395090087890625	3.44185791015625	1.494389129638672	-0.402889404296875	3.367113525390625	1.469764129638672	-0.401800048828125	3.421927001953125	1.588956909179688	-0.253619873046875	3.4891015625	1.562355346679687	-0.366917724609375	3.578409423828125	1.298295562744141	-0.43811328125	3.5569833984375	1.448397583007813	-0.624135009765625	3.605803466796875	1.542196899414062	-0.61771435546875
227	7.533334000000001	3.45131005859375	1.087779846191406	-0.19114697265625	3.411206298828125	1.264051849365234	-0.219056396484375	3.389986083984375	1.408164428710938	-0.231928466796875	3.396189208984375	1.630429382324219	-0.2214864501953125	3.372165771484375	1.593439758300781	-0.197399658203125	3.257946533203125	1.563273010253906	-0.11064599609375	3.17501806640625	1.302428558349609	-0.1838577880859375	3.244198974609375	1.416261993408203	-0.380850830078125	3.337117919921875	1.449629150390625	-0.380841552734375	3.428739990234375	1.509386901855469	-0.39839990234375	3.35731494140625	1.485247619628906	-0.383243408203125	3.419644775390625	1.593853698730469	-0.2474635009765625	3.474645751953125	1.562683654785156	-0.366561279296875	3.554520751953125	1.29619174194336	-0.443666748046875	3.522858642578125	1.452350250244141	-0.624229736328125	3.560769775390625	1.550746398925781	-0.610767822265625
228	7.566667	3.43354248046875	1.086144729614258	-0.186098388671875	3.387538818359375	1.261547119140625	-0.21425634765625	3.360374755859375	1.404944274902344	-0.22915478515625	3.3700615234375	1.627493408203125	-0.2134261474609375	3.347677734375	1.58997216796875	-0.188267578125	3.242821533203125	1.568887634277344	-0.08736328124999999	3.140708740234375	1.30943408203125	-0.1426123046875	3.147313720703125	1.414301574707031	-0.3567960205078125	3.212089599609375	1.487946105957031	-0.37061279296875	3.31394970703125	1.52876025390625	-0.35295263671875	3.2252763671875	1.51310595703125	-0.392958984375	3.390857666015625	1.591299255371094	-0.242353759765625	3.434529541015625	1.561220458984375	-0.36679833984375	3.520179443359375	1.293116668701172	-0.4351072998046875	3.463429443359375	1.445762145996094	-0.613557373046875	3.494035400390625	1.545579223632813	-0.591805419921875
229	7.600000000000001	3.428471435546875	1.081245941162109	-0.185848876953125	3.381494384765625	1.256841400146484	-0.2123671875	3.35265478515625	1.400109985351563	-0.226818359375	3.360939453125	1.623266296386719	-0.2166427001953125	3.3399384765625	1.586124755859375	-0.189689208984375	3.242556396484375	1.570150329589844	-0.080480224609375	3.141583984375	1.307583740234375	-0.123183837890625	3.132921142578125	1.438889038085938	-0.322470947265625	3.202724853515625	1.508836242675781	-0.330538818359375	3.306719482421875	1.548172119140625	-0.3265181884765625	3.234727783203125	1.524187683105469	-0.3460318603515625	3.380877197265625	1.586538391113281	-0.2455927734375	3.422715087890625	1.557945495605469	-0.3711624755859375	3.4984384765625	1.287373657226563	-0.4426424560546875	3.408658935546875	1.45323974609375	-0.594011474609375	3.441240478515625	1.553223510742187	-0.575623046875
230	7.633334000000001	3.42859033203125	1.082844177246094	-0.1874693603515625	3.385615234375	1.259049530029297	-0.2112310791015625	3.353614990234375	1.400694885253906	-0.2284788818359375	3.360315673828125	1.62312548828125	-0.2229918212890625	3.341140380859375	1.586496154785156	-0.19442236328125	3.25289013671875	1.577091613769531	-0.07777722167968749	3.1352177734375	1.320014068603516	-0.0963018798828125	3.121619873046875	1.467434875488281	-0.2824029541015625	3.189765625	1.538805725097656	-0.285550537109375	3.295603515625	1.570242980957031	-0.276375732421875	3.2470048828125	1.534241333007813	-0.2785655517578125	3.37901220703125	1.586165771484375	-0.2520987548828125	3.417523681640625	1.559377624511719	-0.3785135498046875	3.49227734375	1.288425811767578	-0.4444075927734375	3.3696591796875	1.454627746582031	-0.5682381591796875	3.388484130859375	1.557788940429687	-0.55080419921875
231	7.666666999999999	3.42617333984375	1.085532943725586	-0.1911005859375	3.382974853515625	1.260560211181641	-0.2154554443359375	3.35435546875	1.40236181640625	-0.2304288330078125	3.358285888671875	1.623672912597656	-0.226658203125	3.340818115234375	1.587197448730469	-0.1972919921875	3.254816650390625	1.580666076660156	-0.0797811279296875	3.14509619140625	1.321134948730469	-0.0821429443359375	3.1065625	1.488518859863281	-0.244718017578125	3.165054443359375	1.567217407226563	-0.2396077880859375	3.272933349609375	1.58408837890625	-0.224864990234375	3.232446533203125	1.555782165527344	-0.2192554931640625	3.376229736328125	1.586961242675781	-0.2560697021484375	3.41225341796875	1.5601943359375	-0.3824354248046875	3.48182421875	1.290488067626953	-0.4520897216796875	3.3363408203125	1.473758117675781	-0.5031241455078125	3.366921875	1.574940246582031	-0.50510546875
232	7.7	3.42665673828125	1.085800323486328	-0.1951392822265625	3.382012451171875	1.260606475830078	-0.2195609130859375	3.3526416015625	1.402383972167969	-0.2344371337890625	3.356155517578125	1.623877868652344	-0.23058837890625	3.34015771484375	1.587294677734375	-0.200460205078125	3.261944091796875	1.580925537109375	-0.07748144531249999	3.152247314453125	1.321129211425781	-0.0772706298828125	3.10558056640625	1.497627197265625	-0.2279127197265625	3.164469970703125	1.576018920898437	-0.221348388671875	3.273031982421875	1.592758972167969	-0.2116851806640625	3.232422607421875	1.5642646484375	-0.1982911376953125	3.372822509765625	1.587216979980469	-0.26087060546875	3.396682373046875	1.560669067382813	-0.3902425537109375	3.453470947265625	1.28849267578125	-0.4627701416015625	3.306868408203125	1.4753662109375	-0.494950439453125	3.330025634765625	1.569907165527344	-0.4534703369140625
233	7.733334	3.426427734375	1.079910369873047	-0.1927293701171875	3.38132177734375	1.255484191894531	-0.21859521484375	3.35015966796875	1.397536193847656	-0.2353214111328125	3.3569873046875	1.620233459472656	-0.231683837890625	3.34149609375	1.583669311523437	-0.20079736328125	3.272302734375	1.58214208984375	-0.07142382812500001	3.1684931640625	1.318202178955078	-0.0738524169921875	3.09572119140625	1.521457946777344	-0.1741571044921875	3.141271728515625	1.603642944335937	-0.1435196533203125	3.246943603515625	1.631265380859375	-0.124277587890625	3.15067724609375	1.638135864257813	-0.1425882568359375	3.37210205078125	1.58312939453125	-0.2627159423828125	3.38357080078125	1.554363525390625	-0.3940947265625	3.4558916015625	1.283221405029297	-0.463166748046875	3.305337890625	1.471204467773437	-0.473632080078125	3.30083544921875	1.542533325195313	-0.3947899169921875
234	7.766667000000001	3.433188232421875	1.07279997253418	-0.2005997314453125	3.39208251953125	1.24974755859375	-0.22286474609375	3.364322998046875	1.392700500488281	-0.2370711669921875	3.368882568359375	1.615326110839844	-0.232511962890625	3.356982421875	1.578405212402344	-0.20051904296875	3.3117734375	1.580067138671875	-0.061022705078125	3.207235595703125	1.316791290283203	-0.049935546875	3.06615380859375	1.49383447265625	-0.1231756591796875	3.0768408203125	1.585313293457031	-0.087462646484375	3.13080029296875	1.678649658203125	-0.0616929931640625	3.088981201171875	1.60930712890625	-0.1472120361328125	3.381251708984375	1.578619262695312	-0.2651490478515625	3.38814013671875	1.563518310546875	-0.39903515625	3.399639892578125	1.281096557617188	-0.4585374755859375	3.234673583984375	1.455524841308594	-0.438149658203125	3.28904052734375	1.534741394042969	-0.392524658203125
235	7.8	3.43823876953125	1.077881820678711	-0.2089295654296875	3.40210888671875	1.254822204589844	-0.2321087646484375	3.382764404296875	1.398598388671875	-0.2440023193359375	3.3852919921875	1.6199990234375	-0.2357783203125	3.374840087890625	1.58261376953125	-0.2042293701171875	3.340795654296875	1.579622375488281	-0.0623980712890625	3.222703125	1.324712707519531	-0.0376612548828125	3.080353271484375	1.502687316894531	-0.1016162109375	3.057973876953125	1.598353393554687	-0.09947583007812499	3.084000244140625	1.705291320800781	-0.106374755859375	3.072974365234375	1.607288208007812	-0.161642333984375	3.396901611328125	1.58416748046875	-0.2692508544921875	3.388013427734375	1.57587109375	-0.4029129638671875	3.3912734375	1.295059265136719	-0.4638123779296875	3.230618896484375	1.46456982421875	-0.4098443603515625	3.282289794921875	1.548874877929687	-0.3721759033203125
236	7.833334	3.44371875	1.067403930664063	-0.2121611328125	3.411532470703125	1.24617138671875	-0.22993994140625	3.3963671875	1.391101867675781	-0.2373056640625	3.385937255859375	1.612916748046875	-0.23310693359375	3.3802021484375	1.575583557128906	-0.200128173828125	3.35923681640625	1.558276977539062	-0.056436279296875	3.2373369140625	1.306736114501953	-0.014167724609375	3.1068564453125	1.499171447753906	-0.06151318359375	3.09153955078125	1.581593322753906	-0.009784301757812501	3.1041982421875	1.684073852539063	-0.0492384033203125	3.063762939453125	1.598195617675781	-0.1149002685546875	3.397170166015625	1.577032653808594	-0.266833251953125	3.39081494140625	1.569135559082031	-0.400987060546875	3.3629677734375	1.287739135742187	-0.455869873046875	3.19799853515625	1.432579528808594	-0.358202880859375	3.2326533203125	1.517576721191406	-0.305057373046875
237	7.866667000000001	3.4414013671875	1.07020654296875	-0.2089759521484375	3.40878271484375	1.249790405273437	-0.220869140625	3.394637451171875	1.395307067871094	-0.223546630859375	3.383659912109375	1.617361389160156	-0.2127857666015625	3.381971435546875	1.579139526367187	-0.1802047119140625	3.380061767578125	1.550683288574219	-0.0364453125	3.25441845703125	1.301033203125	0.0100067138671875	3.12229248046875	1.4983583984375	-0.0022496337890625	3.116803466796875	1.578183410644531	0.0555794677734375	3.12867724609375	1.678461242675781	0.0100159912109375	3.074859619140625	1.601369689941406	-0.0437232666015625	3.391091796875	1.58228759765625	-0.2485220947265625	3.375900390625	1.573453369140625	-0.3822022705078125	3.3389765625	1.295159942626953	-0.4494666748046875	3.190907958984375	1.420293365478516	-0.3066285400390625	3.209969970703125	1.486884094238281	-0.2259964599609375
238	7.899999999999999	3.434947509765625	1.079713104248047	-0.2057083740234375	3.40390087890625	1.25963330078125	-0.2209300537109375	3.39169970703125	1.405528350830078	-0.2253028564453125	3.384501220703125	1.628182067871094	-0.21622509765625	3.382268798828125	1.590184814453125	-0.1832872314453125	3.38217626953125	1.558967712402344	-0.0398406982421875	3.254446533203125	1.310600494384766	0.010503173828125	3.113412109375	1.502465515136719	0.0050645751953125	3.1255205078125	1.583944885253906	0.05977490234375	3.11968603515625	1.682926147460937	0.0099542236328125	3.06001220703125	1.6155	-0.0089927978515625	3.391234619140625	1.592652893066406	-0.2517686767578125	3.371972412109375	1.582039672851562	-0.3850198974609375	3.321083984375	1.307546478271485	-0.460356201171875	3.200175537109375	1.427370239257812	-0.2894720458984375	3.229698974609375	1.484413330078125	-0.2045533447265625
239	7.933333999999999	3.435010986328125	1.085600463867187	-0.20783642578125	3.40355517578125	1.265141937255859	-0.2261298828125	3.385920654296875	1.410192962646484	-0.2360140380859375	3.37917578125	1.633012756347656	-0.2341484375	3.3773642578125	1.596125	-0.1999564208984375	3.368658447265625	1.563979125976563	-0.0569969482421875	3.2929794921875	1.295506408691406	-0.004915283203125	3.129234619140625	1.466689880371094	0.019650146484375	3.117649169921875	1.487477478027344	0.1156197509765625	3.05537060546875	1.575658996582031	0.0900068359375	3.04883740234375	1.570156188964844	0.0340772705078125	3.385343505859375	1.596328063964844	-0.268595947265625	3.38215234375	1.589235229492187	-0.4034102783203125	3.3157138671875	1.310599517822266	-0.4426640625	3.20257177734375	1.391629180908203	-0.245692626953125	3.2387099609375	1.453749267578125	-0.167147705078125
240	7.966667	3.433954833984375	1.087718017578125	-0.207930908203125	3.399448486328125	1.266711883544922	-0.229031982421875	3.3767509765625	1.411011077880859	-0.2426270751953125	3.374445068359375	1.634270141601562	-0.238298583984375	3.37081396484375	1.596978271484375	-0.204564697265625	3.343201171875	1.561293579101563	-0.0646190185546875	3.284487060546875	1.289172271728516	-0.007198486328125	3.135499267578125	1.468092071533203	0.0448118896484375	3.16653369140625	1.507992645263672	0.12998779296875	3.065751220703125	1.54595556640625	0.1025167236328125	3.070906005859375	1.586839477539062	0.032428466796875	3.38095751953125	1.597796508789063	-0.273033447265625	3.38489697265625	1.591841430664062	-0.4081153564453125	3.304747314453125	1.315070037841797	-0.43733935546875	3.200863037109375	1.381155395507812	-0.2294796142578125	3.2409091796875	1.444180236816406	-0.15333935546875
241	8	3.43238818359375	1.092152206420898	-0.20812158203125	3.396920166015625	1.271104705810547	-0.230410400390625	3.370106689453125	1.414583068847656	-0.247256103515625	3.369226806640625	1.638160583496094	-0.241338134765625	3.3653359375	1.600597045898438	-0.2078194580078125	3.329046142578125	1.571562561035156	-0.068078369140625	3.2896806640625	1.296096313476562	-0.007972412109375	3.12639404296875	1.450982116699219	0.07226770019531251	3.175193115234375	1.500150085449219	0.1432723388671875	3.07591064453125	1.546911376953125	0.124630126953125	3.04988134765625	1.5416904296875	0.128409912109375	3.37553076171875	1.6018369140625	-0.276382080078125	3.377580322265625	1.601317626953125	-0.4118450927734375	3.303402099609375	1.322308197021484	-0.4399683837890625	3.192096923828125	1.372006958007812	-0.23095556640625	3.228467529296875	1.428752990722656	-0.14809814453125
242	8.033334	3.4279833984375	1.089241165161133	-0.2093558349609375	3.391365478515625	1.267963989257813	-0.233361328125	3.363066162109375	1.411121704101562	-0.2519371337890625	3.362113037109375	1.634897705078125	-0.2438846435546875	3.357790283203125	1.596971313476562	-0.2107396240234375	3.31869091796875	1.566334045410156	-0.07191735839843751	3.299469970703125	1.28715414428711	-0.017828125	3.12534912109375	1.418964874267578	0.0798140869140625	3.17426416015625	1.476094482421875	0.144677734375	3.090123291015625	1.52512353515625	0.0904832763671875	3.06971875	1.540347534179688	0.0829168701171875	3.368869873046875	1.598867065429687	-0.2792335205078125	3.374232666015625	1.597728759765625	-0.4147626953125	3.309444091796875	1.316004119873047	-0.4425657958984375	3.19904052734375	1.35284130859375	-0.2301082763671875	3.22710107421875	1.406177001953125	-0.1417718505859375
243	8.066666999999999	3.428847412109375	1.090051727294922	-0.2107044677734375	3.392579345703125	1.268676605224609	-0.2353050537109375	3.365294921875	1.411959136962891	-0.2538941650390625	3.361613037109375	1.635523986816406	-0.2438958740234375	3.357579833984375	1.59727587890625	-0.2111214599609375	3.317657470703125	1.564669738769531	-0.0730567626953125	3.302149658203125	1.285791961669922	-0.016954345703125	3.1250361328125	1.415700225830078	0.07753076171874999	3.16855322265625	1.474188720703125	0.144910400390625	3.087845458984375	1.527423461914063	0.08958166503906249	3.072685791015625	1.540934143066406	0.08726586914062499	3.368978515625	1.599905883789063	-0.2795057373046875	3.375054443359375	1.599221496582031	-0.4149444580078125	3.314934814453125	1.315801330566406	-0.4328155517578125	3.197976318359375	1.354359466552734	-0.22433642578125	3.2184404296875	1.395600128173828	-0.1278734130859375
244	8.100000000000001	3.428827880859375	1.090039886474609	-0.2106741943359375	3.392549072265625	1.268667449951172	-0.2352403564453125	3.365254638671875	1.411951629638672	-0.2538021240234375	3.361555908203125	1.635514465332031	-0.2437615966796875	3.35752685546875	1.597259826660156	-0.2109942626953125	3.317612548828125	1.564623657226563	-0.0729345703125	3.302132080078125	1.2857333984375	-0.0168858642578125	3.125010009765625	1.415605163574219	0.0776336669921875	3.168525146484375	1.474077819824219	0.145028564453125	3.08781298828125	1.527323669433594	0.0897164306640625	3.072650634765625	1.540831176757812	0.0874117431640625	3.368922607421875	1.599903625488281	-0.279378173828125	3.3749951171875	1.599245788574219	-0.4148177490234375	3.314891357421875	1.315825469970703	-0.4327423095703125	3.19792822265625	1.354333068847656	-0.2242564697265625	3.218378662109375	1.395551116943359	-0.1277806396484375
245	8.133334000000001	3.430379150390625	1.090090774536133	-0.210910888671875	3.39445263671875	1.268833435058594	-0.2356246337890625	3.36715478515625	1.412129638671875	-0.254482421875	3.362685791015625	1.63576123046875	-0.2445921630859375	3.35875146484375	1.597502075195313	-0.211792236328125	3.31871630859375	1.564737426757812	-0.0737445068359375	3.303535888671875	1.2857333984375	-0.0176881103515625	3.12603955078125	1.415210540771484	0.0768768310546875	3.169532470703125	1.472798187255859	0.14509228515625	3.089257568359375	1.527333251953125	0.09032666015625	3.0734775390625	1.539856567382813	0.0898726806640625	3.370213134765625	1.600139770507813	-0.280189697265625	3.375945556640625	1.599041259765625	-0.415687255859375	3.314266357421875	1.315751831054687	-0.4318404541015625	3.195940185546875	1.355384307861328	-0.22424072265625	3.2131181640625	1.396489135742188	-0.127041015625
246	8.166667	3.4253076171875	1.090693801879883	-0.2102613525390625	3.3877109375	1.269689178466797	-0.2330469970703125	3.3582060546875	1.412944183349609	-0.2509288330078125	3.349316162109375	1.636791625976562	-0.2398734130859375	3.34670751953125	1.598244995117188	-0.2071380615234375	3.3077978515625	1.563977905273437	-0.0688504638671875	3.292187255859375	1.284023620605469	-0.015094482421875	3.113802978515625	1.412026733398438	0.0808822021484375	3.155486572265625	1.469097473144531	0.1508978271484375	3.07554150390625	1.524042846679687	0.095654296875	3.056164794921875	1.533221008300781	0.0936512451171875	3.3569892578125	1.601427917480469	-0.2758255615234375	3.3583603515625	1.600075134277344	-0.4116783447265625	3.296526123046875	1.31608642578125	-0.4238450927734375	3.183209716796875	1.354963745117187	-0.212828369140625	3.1994208984375	1.396292694091797	-0.115346435546875
247	8.199999999999999	3.425485595703125	1.090326675415039	-0.210423583984375	3.387750244140625	1.269449890136719	-0.2331663818359375	3.357935791015625	1.412751068115234	-0.2511336669921875	3.348113525390625	1.636735473632812	-0.2400087890625	3.3456513671875	1.598138305664063	-0.2072591552734375	3.306712646484375	1.563902465820312	-0.068846435546875	3.290175048828125	1.283916290283203	-0.0143284912109375	3.1122890625	1.412952087402344	0.0816680908203125	3.154436767578125	1.468866546630859	0.1524473876953125	3.075255859375	1.525785766601563	0.0979263916015625	3.056283203125	1.534966064453125	0.09658557128906251	3.35594970703125	1.601385498046875	-0.2759970703125	3.356364013671875	1.599375854492187	-0.411956787109375	3.2934853515625	1.315274108886719	-0.42136474609375	3.181478759765625	1.3555498046875	-0.2096890869140625	3.19727197265625	1.397359222412109	-0.1122496337890625
248	8.233333999999999	3.411425048828125	1.092744079589844	-0.204632080078125	3.369587158203125	1.271356170654297	-0.227594482421875	3.33702001953125	1.414416412353516	-0.2454365234375	3.3288154296875	1.638946533203125	-0.233784423828125	3.325976806640625	1.600205383300781	-0.2010577392578125	3.283035888671875	1.561135192871094	-0.064768798828125	3.267637451171875	1.280239440917969	-0.01122314453125	3.091673583984375	1.415391510009766	0.0811849365234375	3.130672119140625	1.472477661132813	0.153140380859375	3.0542568359375	1.520109191894531	0.0865802001953125	3.035444091796875	1.534237182617187	0.110188720703125	3.336497314453125	1.603543579101562	-0.2699168701171875	3.339436279296875	1.598985778808594	-0.4060906982421875	3.269132568359375	1.315871337890625	-0.399571044921875	3.184985595703125	1.354006225585938	-0.1743922119140625	3.22363134765625	1.389123352050781	-0.0804930419921875
249	8.266667000000002	3.407728759765625	1.093370361328125	-0.1994869384765625	3.360400146484375	1.270986328125	-0.2230133056640625	3.323361083984375	1.413246795654297	-0.241402099609375	3.3243525390625	1.638363891601562	-0.2281181640625	3.32076904296875	1.599438598632812	-0.19549755859375	3.2777744140625	1.564465576171875	-0.0577413330078125	3.257926513671875	1.283180541992188	-0.00409814453125	3.085031494140625	1.42552490234375	0.0847056884765625	3.126532958984375	1.477429046630859	0.1594571533203125	3.052665283203125	1.5231865234375	0.0884134521484375	3.020613525390625	1.52947607421875	0.121970703125	3.329756103515625	1.602863647460937	-0.2647353515625	3.331524658203125	1.59885888671875	-0.40126708984375	3.258577392578125	1.315709564208984	-0.3945655517578125	3.1647373046875	1.364022552490234	-0.1746124267578125	3.204851806640625	1.403132843017578	-0.082637451171875
250	8.300000000000001	3.400149658203125	1.096660110473633	-0.187990478515625	3.3514404296875	1.273753875732422	-0.2076702880859375	3.31430615234375	1.415916107177734	-0.2224747314453125	3.309923583984375	1.640401611328125	-0.2116016845703125	3.30754638671875	1.601875366210938	-0.1786524658203125	3.269831787109375	1.562837036132813	-0.0409512939453125	3.254410400390625	1.281455383300781	0.0085899658203125	3.083353271484375	1.425797210693359	0.09562890625000001	3.123640625	1.468941436767578	0.1759781494140625	3.058696533203125	1.533907958984375	0.1121134033203125	3.0252783203125	1.532905029296875	0.135072998046875	3.315893310546875	1.60476708984375	-0.247769287109375	3.318122802734375	1.597561889648437	-0.383726318359375	3.250328369140625	1.314135681152344	-0.3919886474609375	3.13760400390625	1.36028662109375	-0.1815045166015625	3.167195556640625	1.413214996337891	-0.092920166015625
251	8.333334000000001	3.39616357421875	1.09883349609375	-0.1813939208984375	3.34488623046875	1.276155212402344	-0.199254150390625	3.30671142578125	1.418828643798828	-0.2121859130859375	3.29975	1.644063537597656	-0.1999156494140625	3.297009765625	1.605142822265625	-0.1671502685546875	3.2514326171875	1.564512390136719	-0.0316781005859375	3.24487646484375	1.281467041015625	0.016861083984375	3.079288330078125	1.431574096679687	0.1072734375	3.107859375	1.479828186035156	0.190183837890625	3.050711669921875	1.525715698242188	0.1050703125	3.012528076171875	1.536311340332031	0.137227783203125	3.30693408203125	1.608595520019531	-0.236310302734375	3.3107392578125	1.597902465820312	-0.3725406494140625	3.238935302734375	1.314808868408203	-0.3917127685546875	3.11046337890625	1.367526702880859	-0.1909078369140625	3.12997265625	1.411175872802734	-0.0943193359375
252	8.366667	3.389767333984375	1.101495468139648	-0.1739990234375	3.3384521484375	1.279404510498047	-0.190651611328125	3.29896630859375	1.422136596679688	-0.203217529296875	3.28559765625	1.647477294921875	-0.188195556640625	3.283931884765625	1.608002868652344	-0.155825927734375	3.2391279296875	1.565281494140625	-0.02033447265625	3.23056591796875	1.280960540771484	0.02452001953125	3.0665361328125	1.430663452148437	0.119902587890625	3.09657470703125	1.476245666503906	0.2040965576171875	3.03888427734375	1.5297314453125	0.123538330078125	3.004759521484375	1.541727722167969	0.14609716796875	3.293827392578125	1.612583557128906	-0.22510009765625	3.29665625	1.6034140625	-0.361805419921875	3.234101318359375	1.317606903076172	-0.38398779296875	3.10128369140625	1.358474273681641	-0.182512451171875	3.12322216796875	1.392503387451172	-0.082344482421875
253	8.399999999999999	3.369550537109375	1.104647308349609	-0.165287841796875	3.316844482421875	1.281347747802734	-0.1838685302734375	3.278201416015625	1.423755401611328	-0.1972193603515625	3.2722978515625	1.6489482421875	-0.1864293212890625	3.270647216796875	1.61030859375	-0.1533118896484375	3.224608642578125	1.575707641601563	-0.016435791015625	3.21462646484375	1.295181915283203	0.0436580810546875	3.050054931640625	1.446642395019531	0.1332442626953125	3.0939697265625	1.514515380859375	0.1921556396484375	2.985735107421875	1.495493927001953	0.16929150390625	2.985918212890625	1.54875390625	0.0739835205078125	3.278054931640625	1.613209716796875	-0.2227652587890625	3.273469970703125	1.601923583984375	-0.3588338623046875	3.204770751953125	1.317641937255859	-0.3630208740234375	3.09312109375	1.363871856689453	-0.1510634765625	3.112059326171875	1.394639434814453	-0.0496009521484375
254	8.433333999999999	3.34704150390625	1.110056457519531	-0.155365478515625	3.29494287109375	1.286342071533203	-0.1711490478515625	3.2579482421875	1.428711853027344	-0.182009765625	3.24773095703125	1.65249951171875	-0.16703564453125	3.24648828125	1.613377807617188	-0.1348280029296875	3.19901171875	1.5715634765625	-0.0012138671875	3.1881181640625	1.293372222900391	0.063297119140625	3.030455078125	1.455001922607422	0.14423095703125	3.074652587890625	1.498874603271484	0.2219373779296875	2.9728603515625	1.503695831298828	0.17608935546875	2.9537626953125	1.568525390625	0.1528135986328125	3.25449169921875	1.617740600585937	-0.20382373046875	3.24867431640625	1.602062866210938	-0.338794189453125	3.18412548828125	1.318162261962891	-0.3437098388671875	3.101396484375	1.356548492431641	-0.1185870361328125	3.09316845703125	1.387166687011719	-0.01615966796875
255	8.466667000000001	3.32569287109375	1.111063568115234	-0.1426346435546875	3.271435546875	1.287157836914063	-0.15655224609375	3.23311328125	1.429533050537109	-0.165751953125	3.231013916015625	1.653802185058594	-0.149427001953125	3.229732421875	1.614506103515625	-0.117308349609375	3.188325439453125	1.574864013671875	0.019211669921875	3.17713427734375	1.296032592773438	0.082887939453125	3.012937255859375	1.450908508300781	0.1651395263671875	3.06391064453125	1.489259155273438	0.241811279296875	2.960407470703125	1.496683288574219	0.1998818359375	2.970752685546875	1.577267150878906	0.141557861328125	3.235148193359375	1.618985046386719	-0.1866571044921875	3.225112548828125	1.604062866210938	-0.32168017578125	3.1681865234375	1.318052520751953	-0.32536474609375	3.073408935546875	1.363123657226562	-0.1058909912109375	3.073294189453125	1.412167938232422	-0.010354248046875
256	8.5	3.30558837890625	1.122199005126953	-0.130399658203125	3.25545068359375	1.29834228515625	-0.1409696044921875	3.218454345703125	1.440064025878906	-0.148311279296875	3.21523876953125	1.662723510742187	-0.1325850830078125	3.21446630859375	1.623779479980469	-0.1006029052734375	3.172771484375	1.584754089355469	0.0348392333984375	3.1725078125	1.308271667480469	0.1003924560546875	3.013133544921875	1.46580419921875	0.181998291015625	3.057988525390625	1.496903991699219	0.2646080322265625	2.962652587890625	1.520874084472656	0.212828369140625	2.9382119140625	1.568015686035156	0.2283076171875	3.219219482421875	1.62809912109375	-0.1695015869140625	3.20799755859375	1.611046081542969	-0.3031768798828125	3.1594296875	1.325817749023438	-0.3136480712890625	3.048936767578125	1.374116119384766	-0.1044022216796875	3.0730087890625	1.416025970458984	-0.0093780517578125
257	8.533334	3.284357421875	1.126856414794922	-0.121656494140625	3.236588623046875	1.305292663574219	-0.1306181640625	3.198804443359375	1.448057922363281	-0.1376502685546875	3.194611328125	1.672899841308594	-0.12884765625	3.195041015625	1.634685729980469	-0.0953651123046875	3.1569365234375	1.59346630859375	0.041777099609375	3.14721142578125	1.310921936035156	0.08795849609375	2.997411376953125	1.461274230957031	0.200916015625	3.0368486328125	1.49550439453125	0.2859844970703125	2.955426025390625	1.527683349609375	0.21611962890625	2.930621826171875	1.571514221191406	0.23866015625	3.197737060546875	1.636844543457031	-0.165039794921875	3.18055126953125	1.613816833496094	-0.298302001953125	3.14204443359375	1.324581726074219	-0.3055947265625	3.031694091796875	1.36140966796875	-0.09171484375	3.053568115234375	1.409032958984375	0.0021185302734375
258	8.566666999999999	3.2566708984375	1.134807830810547	-0.1023101806640625	3.215259033203125	1.312430969238281	-0.111008544921875	3.180949951171875	1.454123474121094	-0.118416015625	3.1782080078125	1.676130493164063	-0.109520751953125	3.177119140625	1.638353881835938	-0.07653076171875001	3.133833251953125	1.6000966796875	0.0578897705078125	3.133642578125	1.323153442382813	0.115293212890625	2.970903564453125	1.459158813476563	0.221916259765625	3.006863037109375	1.504201751708985	0.301859375	2.942968505859375	1.554557006835938	0.2269443359375	2.921278564453125	1.576897216796875	0.25469482421875	3.1823369140625	1.640557250976562	-0.145174072265625	3.1712353515625	1.623650756835938	-0.27824365234375	3.13068994140625	1.338528259277344	-0.2886962890625	3.019036865234375	1.374865692138672	-0.078937255859375	3.034244873046875	1.417503692626953	0.017037109375
259	8.600000000000001	3.246965576171875	1.138294082641601	-0.0778714599609375	3.202529541015625	1.313999389648437	-0.08505712890625	3.16773583984375	1.454659362792969	-0.09056787109375	3.168205322265625	1.675299072265625	-0.08447888183593751	3.16713818359375	1.638202392578125	-0.0512232666015625	3.12522265625	1.602109741210938	0.083174560546875	3.132368408203125	1.328925811767578	0.1483790283203125	2.97191162109375	1.466004760742188	0.2535738525390625	2.981793212890625	1.511100616455078	0.3399033203125	2.94923779296875	1.561786010742187	0.2480369873046875	2.92923193359375	1.590998657226562	0.2843143310546875	3.17124072265625	1.639471069335937	-0.119506591796875	3.16061767578125	1.62893505859375	-0.25236962890625	3.11891943359375	1.346144348144531	-0.26778515625	2.994009765625	1.360164306640625	-0.064756591796875	2.987375	1.422014068603516	0.020341064453125
260	8.633334000000001	3.22710205078125	1.143454055786133	-0.0714891357421875	3.1844189453125	1.319648406982422	-0.0785428466796875	3.151558837890625	1.460824096679687	-0.0837403564453125	3.151250732421875	1.681510925292969	-0.0772344970703125	3.150232177734375	1.64433837890625	-0.0440423583984375	3.11024755859375	1.608513244628906	0.09105517578125	3.113733154296875	1.336319213867188	0.1608575439453125	2.94870068359375	1.472436340332031	0.260199462890625	2.958021240234375	1.513350769042969	0.3486768798828125	2.9234677734375	1.585048034667969	0.2729124755859375	2.913934814453125	1.602697692871094	0.2834443359375	3.1544951171875	1.645750244140625	-0.1123314208984375	3.143660400390625	1.634284912109375	-0.245135986328125	3.101955322265625	1.351359283447266	-0.2594315185546875	3.0130419921875	1.372286804199219	-0.0387364501953125	2.974930908203125	1.435314422607422	0.0367088623046875
261	8.666667	3.219230712890625	1.147198364257813	-0.062293212890625	3.1769501953125	1.323757659912109	-0.06877587890625	3.143109375	1.464898132324219	-0.07397265625	3.138177001953125	1.685775756835938	-0.06607666015624999	3.137411865234375	1.648322998046875	-0.0330950927734375	3.09473193359375	1.613072631835938	0.1015345458984375	3.090594482421875	1.340794799804688	0.1724576416015625	2.92854052734375	1.484235473632812	0.2670223388671875	2.93358740234375	1.521999755859375	0.3573704833984375	2.906423095703125	1.597561889648437	0.28214453125	2.902423095703125	1.617361328125	0.2968858642578125	3.142694091796875	1.650274047851563	-0.101389892578125	3.13308984375	1.637656005859375	-0.234362060546875	3.091004638671875	1.354139953613281	-0.2417257080078125	3.006739990234375	1.381136627197266	-0.019530029296875	2.958960205078125	1.438673614501953	0.0549869384765625
262	8.699999999999999	3.201673095703125	1.147822372436524	-0.0622427978515625	3.161293701171875	1.325767578125	-0.068510009765625	3.124107666015625	1.466768310546875	-0.074888427734375	3.127792724609375	1.688751708984375	-0.066273193359375	3.126572021484375	1.65105029296875	-0.033208984375	3.0755302734375	1.617383483886719	0.09969470214843749	3.085151123046875	1.346242767333985	0.1794923095703125	2.9072724609375	1.478886657714844	0.2637786865234375	2.91778564453125	1.532488159179688	0.345799072265625	2.83992041015625	1.598629333496094	0.303485595703125	2.863879638671875	1.613691040039062	0.303552490234375	3.129935546875	1.653051818847656	-0.1019677734375	3.118650146484375	1.646023010253906	-0.2358946533203125	3.06183984375	1.366774108886719	-0.1931746826171875	3.00956396484375	1.406484161376953	0.0380504150390625	3.059771728515625	1.432762573242187	0.1277542724609375
263	8.733333999999999	3.196685302734375	1.150508743286133	-0.051322265625	3.157547607421875	1.328840545654297	-0.0572791748046875	3.119497314453125	1.469684020996094	-0.0637965087890625	3.126273193359375	1.691734375	-0.0557763671875	3.124814697265625	1.654114318847656	-0.02258935546875	3.07387451171875	1.61820751953125	0.109851318359375	3.084429931640625	1.348971069335938	0.1962366943359375	2.906712158203125	1.481063659667969	0.28206689453125	2.935351806640625	1.540661682128906	0.355204345703125	2.855572509765625	1.610513122558594	0.323628662109375	2.874783447265625	1.618723571777344	0.319553466796875	3.127634521484375	1.655902282714844	-0.091414794921875	3.114996337890625	1.650937255859375	-0.225384521484375	3.0490439453125	1.371544006347656	-0.19874365234375	2.999230224609375	1.396633819580078	0.0351900634765625	3.023647705078125	1.463421691894531	0.114013671875
264	8.766667000000002	3.186892822265625	1.152129547119141	-0.051503173828125	3.147914306640625	1.330179534912109	-0.0583406982421875	3.10346630859375	1.468748138427734	-0.0675794677734375	3.113687255859375	1.690262939453125	-0.057944091796875	3.110669921875	1.652531127929687	-0.0251064453125	3.06159130859375	1.617186889648437	0.1079405517578125	3.06803515625	1.350317413330078	0.200447265625	2.891867919921875	1.487985443115234	0.2794400634765625	2.925193359375	1.547962158203125	0.3500357666015625	2.8475751953125	1.62059716796875	0.3199803466796875	2.85839599609375	1.621091918945313	0.3222332763671875	3.115457763671875	1.654682861328125	-0.09370739746093749	3.11053125	1.651675415039062	-0.228034423828125	3.0491494140625	1.372746917724609	-0.1920042724609375	3.004520751953125	1.423443664550781	0.0384256591796875	3.043231689453125	1.434041595458984	0.1365322265625
265	8.800000000000001	3.181140625	1.155991821289063	-0.051256591796875	3.140775390625	1.332608764648437	-0.05455224609375	3.099754150390625	1.471444274902344	-0.05972216796875	3.10747802734375	1.691427734375	-0.0466507568359375	3.104739501953125	1.653403991699219	-0.0146346435546875	3.05394873046875	1.61615966796875	0.11618505859375	3.055419189453125	1.350610076904297	0.207058837890625	2.886931396484375	1.492625671386719	0.2903466796875	2.923698486328125	1.548688659667969	0.361552734375	2.8544130859375	1.626730285644531	0.327589599609375	2.86527099609375	1.628406677246094	0.32922509765625	3.10978076171875	1.6566650390625	-0.082721435546875	3.1014091796875	1.653385192871094	-0.2159892578125	3.037322265625	1.375347015380859	-0.196668212890625	2.986363037109375	1.413809783935547	0.033181884765625	3.033109619140625	1.424489837646485	0.126935791015625
266	8.833334000000001	3.175900146484375	1.15375373840332	-0.0468580322265625	3.140173583984375	1.330053802490234	-0.050621337890625	3.0999306640625	1.468026611328125	-0.0564398193359375	3.0971083984375	1.686741882324219	-0.0466685791015625	3.0968125	1.649376708984375	-0.0143070068359375	3.054624755859375	1.613855163574219	0.1188951416015625	3.051993896484375	1.353936889648438	0.2194190673828125	2.8827080078125	1.489853698730469	0.30649609375	2.9175830078125	1.551373901367187	0.3730521240234375	2.8482978515625	1.620171203613281	0.3246607666015625	2.846578125	1.622949951171875	0.3216839599609375	3.100444580078125	1.651846801757813	-0.0820340576171875	3.094548828125	1.652562255859375	-0.2145296630859375	3.03194091796875	1.377240875244141	-0.1842896728515625	2.965181884765625	1.414494415283203	0.0399039306640625	3.018908447265625	1.427097473144531	0.128718017578125
267	8.866667	3.16831005859375	1.152113403320312	-0.039548828125	3.138754150390625	1.330094635009766	-0.0414031982421875	3.10172412109375	1.469435577392578	-0.0457725830078125	3.094299072265625	1.688721801757813	-0.0375360107421875	3.094008056640625	1.65146044921875	-0.0048443603515625	3.04460498046875	1.6130888671875	0.1254949951171875	3.042157470703125	1.3504375	0.2209652099609375	2.877174072265625	1.494749603271484	0.3044854736328125	2.901774169921875	1.553034301757813	0.3785223388671875	2.8419306640625	1.616962158203125	0.3131468505859375	2.835306396484375	1.624816162109375	0.3155843505859375	3.0991513671875	1.653578002929688	-0.072676025390625	3.092431396484375	1.646746215820313	-0.2053316650390625	3.026358154296875	1.369890075683594	-0.1966968994140625	2.933907958984375	1.412145904541016	0.0179898681640625	2.979091064453125	1.425756958007812	0.1116270751953125
268	8.899999999999999	3.16380078125	1.1547373046875	-0.035219482421875	3.127462890625	1.331107513427734	-0.0381845703125	3.09026025390625	1.470138397216797	-0.042281005859375	3.085452392578125	1.689128784179688	-0.034944091796875	3.08476806640625	1.652074584960938	-0.00215966796875	3.036814453125	1.615130615234375	0.12883935546875	3.04010498046875	1.351534912109375	0.22009765625	2.875859619140625	1.490102996826172	0.31306494140625	2.907587890625	1.541676147460938	0.389109130859375	2.844659912109375	1.607320678710938	0.328865234375	2.843806640625	1.62280224609375	0.333526611328125	3.089830322265625	1.653851684570312	-0.0698829345703125	3.08687451171875	1.643471435546875	-0.202202392578125	3.021369873046875	1.366891876220703	-0.1995616455078125	2.939723876953125	1.407627838134766	0.0192803955078125	2.990772705078125	1.419353576660156	0.109896484375
269	8.933333999999999	3.15693017578125	1.151743270874023	-0.030462890625	3.12819873046875	1.329199951171875	-0.032548583984375	3.09421484375	1.468796508789062	-0.036394775390625	3.079628662109375	1.68697119140625	-0.029288330078125	3.08029248046875	1.650001708984375	0.0034595947265625	3.03025830078125	1.611120178222656	0.1328280029296875	3.03401708984375	1.350552032470703	0.2309903564453125	2.86542724609375	1.486366943359375	0.3190704345703125	2.89526904296875	1.53417724609375	0.3980594482421875	2.83549755859375	1.606805480957031	0.3432076416015625	2.8405517578125	1.621816589355469	0.3404027099609375	3.08587939453125	1.651972473144531	-0.06409594726562499	3.081884521484375	1.642047607421875	-0.1961866455078125	3.018099365234375	1.365583923339844	-0.1988299560546875	2.935127685546875	1.405934997558594	0.019127685546875	2.98312744140625	1.41852734375	0.11106982421875
270	8.966667000000001	3.14747021484375	1.155315795898437	-0.022159912109375	3.121037841796875	1.331627319335937	-0.0241322021484375	3.089900390625	1.470675476074219	-0.02769189453125	3.073847900390625	1.686986755371094	-0.0225147705078125	3.07414599609375	1.650565307617188	0.0102391357421875	3.0256376953125	1.609909057617188	0.1383154296875	3.0258681640625	1.352499603271484	0.238359375	2.856429931640625	1.485222961425781	0.32439208984375	2.888721923828125	1.537146850585938	0.39870068359375	2.823534423828125	1.600908752441406	0.3408564453125	2.823447265625	1.617124267578125	0.339521728515625	3.080925048828125	1.652071166992187	-0.056655517578125	3.080728271484375	1.640539245605469	-0.18757568359375	3.019588134765625	1.365971374511719	-0.195050537109375	2.92482080078125	1.398562316894531	0.01720458984375	2.96029150390625	1.418638244628906	0.112466552734375
271	9	3.1430224609375	1.154475006103516	-0.02010693359375	3.1175302734375	1.330867889404297	-0.021761962890625	3.089603515625	1.4705615234375	-0.0247237548828125	3.0654228515625	1.686084045410156	-0.02174267578125	3.06648681640625	1.649979858398438	0.011320556640625	3.015068603515625	1.612078735351563	0.139052978515625	3.0164375	1.353085998535156	0.2346470947265625	2.847376953125	1.486060791015625	0.3208255615234375	2.87916162109375	1.532954345703125	0.3985760498046875	2.818064453125	1.60504736328125	0.3463941650390625	2.82061572265625	1.61665625	0.3556226806640625	3.074406494140625	1.651191711425781	-0.0554320068359375	3.075417724609375	1.6429384765625	-0.1865521240234375	3.01703173828125	1.367800445556641	-0.1908690185546875	2.9220888671875	1.401322875976563	0.021075439453125	2.956273193359375	1.421055236816406	0.1168402099609375
272	9.033334	3.137575927734375	1.154742706298828	-0.015809814453125	3.11278076171875	1.330845550537109	-0.020348388671875	3.08451123046875	1.470134948730469	-0.0254482421875	3.065439208984375	1.685774536132812	-0.0238768310546875	3.06615576171875	1.649983032226563	0.009398681640625	3.016537109375	1.610962524414063	0.13720556640625	3.0177568359375	1.353064361572266	0.2342510986328125	2.8510771484375	1.483775329589844	0.327101318359375	2.874623046875	1.536199523925781	0.4040224609375	2.81437646484375	1.602771911621094	0.344458740234375	2.806445556640625	1.609998107910156	0.33408203125	3.073088134765625	1.650485046386719	-0.05734521484375	3.0735107421875	1.640928894042969	-0.1881322021484375	3.011903564453125	1.367250183105469	-0.176490234375	2.914662353515625	1.4052431640625	0.0331573486328125	2.94651611328125	1.426405395507812	0.129209716796875
273	9.066666999999999	3.133844970703125	1.149665252685547	-0.016738037109375	3.1061484375	1.326898620605469	-0.0215076904296875	3.077765625	1.467433807373047	-0.0265076904296875	3.06269189453125	1.685257080078125	-0.022939208984375	3.06222509765625	1.648808471679688	0.010255859375	3.00536181640625	1.607197998046875	0.13559521484375	3.0084375	1.34403271484375	0.225006103515625	2.839911865234375	1.473428771972656	0.321342041015625	2.864246337890625	1.522874267578125	0.400990966796875	2.804806396484375	1.594697998046875	0.345126953125	2.81471533203125	1.609699584960937	0.34541845703125	3.070218994140625	1.649860961914063	-0.0569521484375	3.07042431640625	1.643382690429688	-0.1890718994140625	3.007301513671875	1.369112457275391	-0.1574154052734375	2.92838037109375	1.402654907226562	0.0627158203125	2.977998046875	1.413192199707031	0.153834716796875
274	9.100000000000001	3.12488427734375	1.150271743774414	-0.0016910400390625	3.097701171875	1.325758422851562	-0.0146507568359375	3.0714296875	1.465233001708984	-0.025532470703125	3.0531044921875	1.681126342773438	-0.0240791015625	3.054036865234375	1.645348754882813	0.0092681884765625	3.004994873046875	1.606867553710937	0.1375977783203125	3.00997607421875	1.346504150390625	0.2284190673828125	2.841156982421875	1.473945281982422	0.3224412841796875	2.866600341796875	1.52702685546875	0.3984053955078125	2.8014111328125	1.589187866210938	0.3391107177734375	2.795385498046875	1.599025146484375	0.3470247802734375	3.06029638671875	1.645732421875	-0.0576016845703125	3.066183349609375	1.642359619140625	-0.1886756591796875	3.009568359375	1.368918487548828	-0.157174560546875	2.92625244140625	1.399230499267578	0.05981884765625	2.972631103515625	1.413720489501953	0.1511761474609375
275	9.133334000000001	3.13740771484375	1.151212799072266	0.013120361328125	3.101724853515625	1.3268876953125	-0.002028076171875	3.0701357421875	1.466654541015625	-0.0143634033203125	3.04748095703125	1.684216857910156	-0.0233968505859375	3.051333984375	1.649992858886719	0.01205419921875	3.00969091796875	1.617767639160156	0.14624365234375	3.017196533203125	1.35357470703125	0.234541015625	2.84363427734375	1.479470703125	0.32795654296875	2.8711416015625	1.535019836425781	0.402696533203125	2.802695068359375	1.594691528320312	0.34247412109375	2.79598828125	1.605245544433594	0.351660400390625	3.053216796875	1.646769836425781	-0.05570361328125	3.048681396484375	1.636829650878906	-0.187865478515625	3.00101025390625	1.35805078125	-0.1628382568359375	2.935560546875	1.392291137695312	0.06218994140625	2.982577392578125	1.414129516601562	0.152981689453125
276	9.166667	3.139926513671875	1.153259063720703	0.0230706787109375	3.10267431640625	1.326920013427734	0.0029229736328125	3.06635986328125	1.464140411376953	-0.013597412109375	3.038392578125	1.679632080078125	-0.023514404296875	3.043564453125	1.645951293945312	0.011849609375	3.006490478515625	1.617768188476562	0.147296142578125	3.022798095703125	1.357022247314453	0.23898193359375	2.84608251953125	1.475673004150391	0.332236572265625	2.8681318359375	1.530183471679687	0.40872607421875	2.801394775390625	1.5940517578125	0.35226416015625	2.796843017578125	1.59975634765625	0.361588623046875	3.044547119140625	1.642376953125	-0.055474853515625	3.041728515625	1.630577270507813	-0.18668017578125	3.0060439453125	1.352892059326172	-0.151949951171875	2.9315625	1.388847747802734	0.06836437988281251	2.97906396484375	1.413489105224609	0.15740185546875
277	9.199999999999999	3.1294267578125	1.151457336425781	0.0231075439453125	3.092235595703125	1.326542114257812	0.00374169921875	3.052035888671875	1.463727233886719	-0.012991943359375	3.035640869140625	1.682150939941406	-0.017715087890625	3.03865234375	1.647120727539062	0.0170753173828125	3.0012666015625	1.619307922363281	0.1536009521484375	3.015808837890625	1.354657043457031	0.2402923583984375	2.84042138671875	1.481062866210938	0.329974365234375	2.859028564453125	1.535833679199219	0.40805419921875	2.78769482421875	1.592593688964844	0.34822216796875	2.78057080078125	1.601149963378906	0.3576201171875	3.04015673828125	1.645161804199219	-0.050791259765625	3.033752197265625	1.632100341796875	-0.182703857421875	2.999218505859375	1.350963623046875	-0.1601885986328125	2.9250263671875	1.391284301757812	0.0612783203125	2.970228271484375	1.417107299804687	0.1520360107421875
278	9.233333999999999	3.100062255859375	1.151311721801758	0.0068858642578125	3.074460205078125	1.329569152832031	-0.006466064453125	3.040574951171875	1.469414428710937	-0.01814990234375	3.03651220703125	1.689074645996094	-0.0132576904296875	3.036827392578125	1.652315368652344	0.02006005859375	2.99775732421875	1.612014404296875	0.153424560546875	3.003921875	1.341416076660156	0.2239727783203125	2.8375810546875	1.47125	0.32687109375	2.859078125	1.521261779785156	0.4077197265625	2.788165771484375	1.588409057617187	0.358476318359375	2.782102783203125	1.590555847167969	0.3673037109375	3.039657958984375	1.653278930664063	-0.047991455078125	3.032601318359375	1.640501403808594	-0.180302734375	2.973908203125	1.361770721435547	-0.170751708984375	2.901693359375	1.402096282958984	0.0521324462890625	2.94868017578125	1.41717431640625	0.14475146484375
279	9.266667000000002	3.07974951171875	1.152255950927734	0.003269775390625	3.06157275390625	1.330507934570313	-0.00749560546875	3.030573974609375	1.470225891113281	-0.018008544921875	3.03489501953125	1.688477905273438	-0.0101510009765625	3.034008056640625	1.651498901367187	0.022464111328125	2.99649365234375	1.617806396484375	0.157164794921875	2.992801513671875	1.348418914794922	0.2258743896484375	2.832930419921875	1.481161285400391	0.332067138671875	2.856526123046875	1.530745483398438	0.4118857421875	2.78526171875	1.595440185546875	0.36133544921875	2.775830078125	1.598459350585937	0.369085205078125	3.0364599609375	1.653284301757812	-0.0451768798828125	3.029038330078125	1.644771240234375	-0.1770108642578125	2.96621435546875	1.369008331298828	-0.160736572265625	2.88183251953125	1.413142852783203	0.0555396728515625	2.93411669921875	1.424052612304687	0.145145751953125
280	9.300000000000001	3.066249267578125	1.147870162963867	0.0040155029296875	3.0534326171875	1.325372131347656	-0.0040250244140625	3.027739501953125	1.465219024658203	-0.0121385498046875	3.034133056640625	1.68146142578125	0.0018499755859375	3.033093017578125	1.643854858398437	0.0331568603515625	2.99959814453125	1.610773071289063	0.167914306640625	2.988059326171875	1.343010589599609	0.23358544921875	2.833241455078125	1.476746032714844	0.3421397705078125	2.86065576171875	1.525789184570312	0.4201690673828125	2.78958544921875	1.590301391601562	0.3708848876953125	2.780518310546875	1.595749877929687	0.3763546142578125	3.0351513671875	1.647535034179687	-0.0339090576171875	3.02868115234375	1.64161328125	-0.1649344482421875	2.95408837890625	1.370607421875	-0.17146044921875	2.843884765625	1.412129211425781	0.0313583984375	2.86560595703125	1.434270263671875	0.1301326904296875
281	9.333334000000001	3.067165771484375	1.143267715454102	-0.0039410400390625	3.049859619140625	1.320732604980469	-0.009994140625	3.0248583984375	1.460995574951172	-0.01666064453125	3.02884326171875	1.677187927246094	0.002876220703125	3.02747705078125	1.6387421875	0.0332510986328125	2.99105126953125	1.6001181640625	0.1659822998046875	2.989750732421875	1.331802917480469	0.232114990234375	2.8319658203125	1.464039916992188	0.3389515380859375	2.857072265625	1.505916290283203	0.4219500732421875	2.789146240234375	1.574147338867188	0.3728907470703125	2.7782451171875	1.580643249511719	0.3777037353515625	3.03098291015625	1.644132019042969	-0.0337393798828125	3.023191650390625	1.639655822753906	-0.1649451904296875	2.94681982421875	1.369009521484375	-0.1791976318359375	2.8437119140625	1.403964782714844	0.0289232177734375	2.86872900390625	1.424349945068359	0.1274559326171875
282	9.366667	3.07377978515625	1.151562896728516	0.0046123046875	3.053524169921875	1.326452484130859	-0.002940185546875	3.025441162109375	1.464264129638672	-0.011091064453125	3.016982177734375	1.677973815917969	0.004524169921875	3.01666943359375	1.640465148925781	0.03513427734375	2.978094482421875	1.598719482421875	0.164390625	2.99547265625	1.338197418212891	0.243965576171875	2.8366904296875	1.469806854248047	0.3437255859375	2.85340087890625	1.506125793457031	0.430029296875	2.79556298828125	1.580546325683594	0.37995068359375	2.78595751953125	1.585869018554688	0.384480712890625	3.022146484375	1.644919921875	-0.0309622802734375	3.0191708984375	1.638626159667969	-0.16067529296875	2.948533447265625	1.369908966064453	-0.17304931640625	2.83184326171875	1.397622100830078	0.02553955078125	2.857203125	1.421702697753906	0.121794189453125
283	9.399999999999999	3.069044189453125	1.15308251953125	0.012868896484375	3.0496318359375	1.326580352783203	0.0026312255859375	3.023916015625	1.463610137939453	-0.0077572021484375	3.007215576171875	1.67537548828125	0.0051611328125	3.0078046875	1.638499145507812	0.0359547119140625	2.9703193359375	1.59797314453125	0.1647501220703125	2.985230224609375	1.340337707519531	0.24708251953125	2.8300458984375	1.472121612548828	0.3482774658203125	2.8408759765625	1.509202545166016	0.4344005126953125	2.7934267578125	1.585525756835938	0.3783455810546875	2.781977294921875	1.589589721679687	0.3829945068359375	3.014177001953125	1.642411987304687	-0.029586669921875	3.00955517578125	1.633769897460938	-0.15812548828125	2.93933251953125	1.367066864013672	-0.16898291015625	2.83349951171875	1.397015289306641	0.0332769775390625	2.852989013671875	1.426068908691406	0.12869775390625
284	9.433333999999999	3.062759033203125	1.154151458740234	0.013863037109375	3.041515625	1.327107055664063	0.0069801025390625	3.0162265625	1.464044097900391	0.0002039794921875	2.995627685546875	1.675055053710937	0.009554687500000001	2.997486083984375	1.6388740234375	0.040908203125	2.9648291015625	1.594053771972656	0.169168701171875	2.98640625	1.338953491210938	0.2553389892578125	2.83174267578125	1.468582580566406	0.358665283203125	2.8469619140625	1.507143737792969	0.443170654296875	2.80546142578125	1.585526977539062	0.38581201171875	2.7896376953125	1.584924011230469	0.39948681640625	3.002604736328125	1.6416904296875	-0.0246143798828125	2.99659716796875	1.632678283691406	-0.152708251953125	2.9350341796875	1.364910888671875	-0.168975830078125	2.82467919921875	1.392426239013672	0.030461181640625	2.823599853515625	1.417786682128906	0.12857861328125
285	9.466667000000001	3.057929443359375	1.152613265991211	0.015121337890625	3.036634765625	1.325611175537109	0.008239257812499999	3.011029052734375	1.46253173828125	0.0015296630859375	2.989927001953125	1.673541748046875	0.0111007080078125	2.99226611328125	1.637361572265625	0.042443359375	2.961172607421875	1.59258349609375	0.171148193359375	2.98323779296875	1.337474548339844	0.257402587890625	2.830118896484375	1.467335296630859	0.3628541259765625	2.84606005859375	1.504692169189453	0.4477950439453125	2.80435498046875	1.584604248046875	0.3926854248046875	2.787220947265625	1.582258178710938	0.4054869384765625	2.9965927734375	1.6401826171875	-0.0231541748046875	2.988935546875	1.631115844726562	-0.151192138671875	2.926970458984375	1.363295745849609	-0.166308837890625	2.8175546875	1.390945281982422	0.033698974609375	2.81657568359375	1.416478759765625	0.13180126953125
286	9.5	3.054451416015625	1.149439147949219	0.0262647705078125	3.026454345703125	1.322002532958984	0.014627197265625	2.997791259765625	1.458736358642578	0.0045430908203125	2.9768671875	1.670674438476563	0.0147373046875	2.979757568359375	1.634303100585937	0.0461356201171875	2.9510703125	1.589162963867187	0.1759373779296875	2.98207080078125	1.335500885009766	0.2672913818359375	2.82640185546875	1.464794067382813	0.3718526611328125	2.842495849609375	1.510678802490234	0.4529595947265625	2.784318359375	1.576711303710937	0.3936651611328125	2.78502783203125	1.576928833007813	0.4340589599609375	2.982935791015625	1.637199462890625	-0.019814208984375	2.973346435546875	1.630362670898438	-0.1484285888671875	2.914756103515625	1.360377471923828	-0.1602318115234375	2.81090625	1.385667144775391	0.044170166015625	2.832110107421875	1.406616912841797	0.1415308837890625
287	9.533334	3.04762353515625	1.148502334594727	0.0248336181640625	3.0182021484375	1.3214189453125	0.0154066162109375	2.989035400390625	1.458540435791016	0.0072294921875	2.969072265625	1.671064880371094	0.0185074462890625	2.973273193359375	1.634569763183594	0.0498028564453125	2.95607666015625	1.590583190917969	0.1823905029296875	2.98326953125	1.334891784667969	0.27133251953125	2.828514892578125	1.4641953125	0.3784774169921875	2.847622802734375	1.512181579589844	0.4579808349609375	2.781904296875	1.575058532714844	0.4027901611328125	2.77590966796875	1.57602197265625	0.4287047119140625	2.973525634765625	1.637515075683594	-0.016390380859375	2.957490478515625	1.631028503417969	-0.14471240234375	2.9053681640625	1.359014831542969	-0.1568642578125	2.7960888671875	1.382274841308594	0.045605712890625	2.8132216796875	1.400800903320313	0.144519775390625
288	9.566666999999999	3.03706640625	1.150361480712891	0.0291866455078125	3.005598388671875	1.321304992675781	0.0160479736328125	2.9762255859375	1.45705810546875	0.0047442626953125	2.9613720703125	1.668059936523437	0.02067578125	2.96396533203125	1.631016540527344	0.0509169921875	2.941417236328125	1.583525451660156	0.180317138671875	2.96586865234375	1.328166229248047	0.2645439453125	2.82977197265625	1.465790679931641	0.3824046630859375	2.84139208984375	1.50509716796875	0.4670899658203125	2.78919970703125	1.579122192382812	0.4128472900390625	2.780025390625	1.579064697265625	0.4295335693359375	2.965729736328125	1.635505798339844	-0.0146583251953125	2.948032958984375	1.629513427734375	-0.1417852783203125	2.890384033203125	1.360641510009766	-0.1501138916015625	2.790969970703125	1.385903961181641	0.0551685791015625	2.8019931640625	1.407799621582031	0.1534593505859375
289	9.600000000000001	3.03110986328125	1.1505439453125	0.037428466796875	2.99433447265625	1.321154235839844	0.0242060546875	2.962833984375	1.457053405761719	0.0133095703125	2.955029541015625	1.669556640625	0.025508056640625	2.95677001953125	1.632857666015625	0.056533203125	2.940475341796875	1.587588500976562	0.188268798828125	2.962907958984375	1.328659210205078	0.265431396484375	2.827560302734375	1.464975402832031	0.387400146484375	2.814576904296875	1.495628112792969	0.47581103515625	2.79042724609375	1.581980224609375	0.41925927734375	2.781888671875	1.582556762695313	0.434859619140625	2.95792431640625	1.636098022460938	-0.009400390624999999	2.94494580078125	1.6269365234375	-0.137439697265625	2.887064208984375	1.356884002685547	-0.142956298828125	2.780501953125	1.383675567626953	0.0595859375	2.779546875	1.411490814208984	0.1574222412109375
290	9.633334000000001	3.0219169921875	1.149419952392578	0.045966064453125	2.983650634765625	1.319961730957031	0.033117919921875	2.950994384765625	1.455809906005859	0.02268798828125	2.946927001953125	1.66886865234375	0.031258056640625	2.950119384765625	1.63267822265625	0.062855224609375	2.938497802734375	1.590584228515625	0.196319580078125	2.957794921875	1.330919281005859	0.2730811767578125	2.81797509765625	1.465024780273438	0.392984130859375	2.80695458984375	1.493039031982422	0.48265771484375	2.785723388671875	1.584308349609375	0.432798095703125	2.7789619140625	1.584663330078125	0.440928466796875	2.94714306640625	1.634689575195313	-0.00315478515625	2.9272919921875	1.626535278320313	-0.130547119140625	2.86812548828125	1.356372589111328	-0.13462744140625	2.770002197265625	1.388982269287109	0.071628662109375	2.77747705078125	1.411147186279297	0.170755126953125
291	9.666667	3.008813232421875	1.148175598144531	0.046934326171875	2.9745341796875	1.318863494873047	0.0348828125	2.943524658203125	1.454520477294922	0.0248897705078125	2.9336923828125	1.666524047851563	0.03249658203125	2.936824462890625	1.6306748046875	0.0641790771484375	2.918968994140625	1.586655029296875	0.195696044921875	2.9637607421875	1.336467437744141	0.287720458984375	2.8215048828125	1.469232177734375	0.404379150390625	2.80845654296875	1.497971466064453	0.493125244140625	2.78452490234375	1.590395263671875	0.4477724609375	2.78299365234375	1.59068359375	0.44816943359375	2.935862060546875	1.63240625	-0.0016192626953125	2.91584814453125	1.6279970703125	-0.1286171875	2.85814892578125	1.358734344482422	-0.1233382568359375	2.763313232421875	1.389682647705078	0.08362133789062499	2.775402099609375	1.408173614501953	0.182604248046875
292	9.699999999999999	2.998077880859375	1.143861083984375	0.0513453369140625	2.959287841796875	1.314236907958984	0.0398917236328125	2.929019775390625	1.450612976074219	0.030763916015625	2.920089111328125	1.663318969726562	0.040044189453125	2.92437109375	1.627146362304687	0.07147265625	2.90798974609375	1.585984741210937	0.204607421875	2.95904443359375	1.334336486816406	0.2919969482421875	2.8139462890625	1.466907104492188	0.4068768310546875	2.8089912109375	1.495662292480469	0.4967744140625	2.7801025390625	1.587130493164063	0.451525146484375	2.779509765625	1.589692749023437	0.4516533203125	2.9208203125	1.629286499023437	0.00554931640625	2.9000498046875	1.62337548828125	-0.1217132568359375	2.837248046875	1.354264617919922	-0.11775341796875	2.7511962890625	1.383773132324219	0.094073486328125	2.772917724609375	1.405330749511719	0.191128662109375
293	9.733333999999999	2.983712158203125	1.145469879150391	0.0610655517578125	2.946806396484375	1.315771453857422	0.049788818359375	2.920265869140625	1.452545196533203	0.041039794921875	2.901477783203125	1.663862243652344	0.053173095703125	2.906649169921875	1.627533874511719	0.0840772705078125	2.895759765625	1.587364562988281	0.2176624755859375	2.94724169921875	1.33522152709961	0.3009171142578125	2.800979248046875	1.462563354492187	0.4189278564453125	2.789883544921875	1.489965850830078	0.5084202880859375	2.77501904296875	1.5836142578125	0.4615758056640625	2.76995654296875	1.58432177734375	0.4663873291015625	2.904564453125	1.630537231445313	0.0183106689453125	2.889864501953125	1.624181030273438	-0.109408447265625	2.835394287109375	1.354039123535156	-0.1065020751953125	2.738057861328125	1.381333374023437	0.0999656982421875	2.75152490234375	1.406289367675781	0.1974031982421875
294	9.766667000000002	2.974591064453125	1.145257720947266	0.0742119140625	2.931004150390625	1.315336059570313	0.059488525390625	2.9056376953125	1.453474609375	0.0487783203125	2.888721923828125	1.666958251953125	0.0592794189453125	2.892555419921875	1.630426147460938	0.0908055419921875	2.881755615234375	1.585228210449219	0.2241160888671875	2.9220234375	1.327464721679688	0.3042236328125	2.78092138671875	1.45967919921875	0.427010986328125	2.7662255859375	1.488701782226562	0.5163713378906249	2.739018310546875	1.581622680664063	0.471503173828125	2.74059375	1.582845581054688	0.4700390625	2.89254541015625	1.633099853515625	0.024398193359375	2.887312255859375	1.6206640625	-0.10477685546875	2.825948974609375	1.349566772460937	-0.0966275634765625	2.724546142578125	1.377830108642578	0.1100667724609375	2.7371259765625	1.405167236328125	0.2079384765625
295	9.800000000000001	2.95801611328125	1.144221588134766	0.08390197753906251	2.9147734375	1.31529931640625	0.07006506347656249	2.8892529296875	1.45412158203125	0.06005712890625	2.881381591796875	1.669261169433594	0.06697106933593749	2.884070556640625	1.632986694335937	0.0992462158203125	2.866770263671875	1.589170532226563	0.2330198974609375	2.90578173828125	1.333206451416016	0.32316943359375	2.75130810546875	1.459962768554687	0.4372786865234375	2.737935546875	1.491119262695312	0.5265938720703125	2.72113818359375	1.585867980957031	0.4793397216796875	2.7235859375	1.587911865234375	0.4787501220703125	2.883376220703125	1.634513305664063	0.0325006103515625	2.870154052734375	1.620738830566406	-0.09656909179687501	2.810156005859375	1.348046325683594	-0.08782568359375	2.712355712890625	1.379014038085937	0.121399658203125	2.7239599609375	1.407150451660156	0.2196578369140625
296	9.833334000000001	2.94338623046875	1.143536499023438	0.0863646240234375	2.8969931640625	1.313803070068359	0.0730186767578125	2.874313720703125	1.453125396728516	0.063377197265625	2.8695341796875	1.668424438476563	0.0659544677734375	2.87397802734375	1.632829467773437	0.0987781982421875	2.87338037109375	1.596139770507813	0.2357567138671875	2.900727294921875	1.340603576660156	0.3311552734375	2.7441064453125	1.468299591064453	0.4411573486328125	2.72364697265625	1.489236297607422	0.5320833740234375	2.6984970703125	1.587765258789062	0.4981849365234375	2.71302490234375	1.594719970703125	0.4878604736328125	2.86875390625	1.63291796875	0.0322252197265625	2.851112548828125	1.616467163085938	-0.0959832763671875	2.783965087890625	1.346046203613281	-0.0764525146484375	2.70600830078125	1.382858734130859	0.14000341796875	2.71706396484375	1.410470855712891	0.23845947265625
297	9.866667	2.930888671875	1.145015930175781	0.101141845703125	2.883177490234375	1.313285888671875	0.0845450439453125	2.859844482421875	1.451384582519531	0.0739688720703125	2.85377490234375	1.665092834472656	0.0753779296875	2.855843505859375	1.629886840820312	0.108334228515625	2.8405859375	1.593329833984375	0.24342138671875	2.883558837890625	1.344644775390625	0.3452349853515625	2.72156298828125	1.470476806640625	0.4456953125	2.69436962890625	1.493302368164062	0.53362451171875	2.664634765625	1.590237182617187	0.50133935546875	2.675874755859375	1.592468017578125	0.487356201171875	2.85577880859375	1.629734008789062	0.0420625	2.842424072265625	1.61477783203125	-0.0858839111328125	2.785678466796875	1.343835479736328	-0.069890380859375	2.68430078125	1.374310638427734	0.135759033203125	2.68917333984375	1.403031555175781	0.23361669921875
298	9.899999999999999	2.91674365234375	1.146522674560547	0.1196494140625	2.867284912109375	1.314692352294922	0.102969970703125	2.8415947265625	1.452616394042969	0.091426513671875	2.83801953125	1.666839721679688	0.08807995605468751	2.83981103515625	1.63227734375	0.121881591796875	2.81638916015625	1.591644958496094	0.254950439453125	2.8555458984375	1.337083618164062	0.344701904296875	2.70181005859375	1.470593109130859	0.449314697265625	2.6946396484375	1.495363708496094	0.5407890625	2.65408642578125	1.587588256835938	0.505805908203125	2.656755859375	1.5876484375	0.50437890625	2.839481689453125	1.630645263671875	0.05548193359375	2.826698486328125	1.615938659667969	-0.072845947265625	2.7751142578125	1.343073455810547	-0.0621207275390625	2.671447509765625	1.377034149169922	0.1424234619140625	2.677960693359375	1.403880615234375	0.240955078125
299	9.933333999999999	2.90155908203125	1.148407440185547	0.1326602783203125	2.8579931640625	1.317645477294922	0.113337890625	2.836962890625	1.456114685058594	0.1014591064453125	2.824291259765625	1.669696411132813	0.1023699951171875	2.825272216796875	1.634492919921875	0.13543212890625	2.799947265625	1.594046508789063	0.2679847412109375	2.83904296875	1.340174896240234	0.358475830078125	2.68537646484375	1.476257781982422	0.459048583984375	2.6657177734375	1.498301025390625	0.549232666015625	2.635460693359375	1.593896118164063	0.513372802734375	2.639119140625	1.592771728515625	0.515166015625	2.829552001953125	1.634439819335938	0.06924877929687499	2.827593505859375	1.615201416015625	-0.0589051513671875	2.770859375	1.343747589111328	-0.049167236328125	2.65348876953125	1.374342041015625	0.1479775390625	2.657453125	1.403858428955078	0.24571923828125
300	9.966667000000001	2.897447265625	1.150751281738281	0.138028076171875	2.844458984375	1.318763214111328	0.118555419921875	2.82075439453125	1.458083526611328	0.108260986328125	2.81067333984375	1.673536193847656	0.1074365234375	2.81101611328125	1.638299560546875	0.141044677734375	2.7808388671875	1.588549560546875	0.2705980224609375	2.8137158203125	1.328240753173828	0.351413818359375	2.6738203125	1.473912658691406	0.4623388671875	2.64570556640625	1.499172668457031	0.550221435546875	2.623477783203125	1.601865112304687	0.528216796875	2.621250244140625	1.590161254882812	0.50763134765625	2.815732421875	1.637671447753906	0.074356201171875	2.810221435546875	1.613850280761719	-0.0539888916015625	2.7583583984375	1.339497192382813	-0.03689501953125	2.644632080078125	1.372390991210938	0.1641837158203125	2.64891552734375	1.400237060546875	0.26326025390625
301	10	2.893882568359375	1.154968414306641	0.145625	2.83630517578125	1.322309051513672	0.124644287109375	2.811631591796875	1.462258544921875	0.1145057373046875	2.80324169921875	1.67896142578125	0.1144595947265625	2.80222607421875	1.64336767578125	0.1480635986328125	2.76436767578125	1.587798828125	0.274035888671875	2.801470703125	1.331225341796875	0.36885009765625	2.6506328125	1.478619354248047	0.464759033203125	2.6265400390625	1.502089202880859	0.554872802734375	2.617583984375	1.6076474609375	0.534204345703125	2.61097216796875	1.598149291992188	0.514083740234375	2.809103271484375	1.643023071289063	0.08119470214843751	2.80319873046875	1.61697998046875	-0.04742724609375	2.747580078125	1.341746124267578	-0.031317138671875	2.63033154296875	1.373753601074219	0.1693607177734375	2.6357900390625	1.403695404052734	0.2683533935546875
302	10.033334	2.88351318359375	1.150174957275391	0.159761962890625	2.82506298828125	1.317990020751953	0.137247802734375	2.796912841796875	1.457902801513672	0.125485595703125	2.79079248046875	1.675785583496094	0.12339990234375	2.788008056640625	1.640299499511719	0.1573828125	2.74385107421875	1.582813537597656	0.2812603759765625	2.793173583984375	1.330473449707031	0.38553173828125	2.64075146484375	1.482735504150391	0.47391748046875	2.6074111328125	1.497635437011719	0.563435546875	2.5931865234375	1.597370422363281	0.5231806640625	2.5971865234375	1.605420349121094	0.518641845703125	2.7976689453125	1.639331420898438	0.0905167236328125	2.797169189453125	1.615648681640625	-0.0393807373046875	2.736656982421875	1.340021759033203	-0.0223768310546875	2.617349609375	1.374180084228516	0.1781444091796875	2.6210400390625	1.405837677001953	0.2772430419921875
303	10.066667	2.8771904296875	1.151134979248047	0.1722750244140625	2.812685546875	1.316533264160156	0.149802978515625	2.7781767578125	1.454715637207031	0.1363466796875	2.778806640625	1.672449340820312	0.1326766357421875	2.7755830078125	1.6373486328125	0.1669498291015625	2.72882177734375	1.587358154296875	0.2929427490234375	2.779154052734375	1.331930236816406	0.3880924072265625	2.62953076171875	1.482394226074219	0.4834639892578125	2.595311279296875	1.509370849609375	0.5696619873046875	2.57343115234375	1.602815795898437	0.5193013916015625	2.57087890625	1.601870544433594	0.5208560791015625	2.7838984375	1.63559716796875	0.0999857177734375	2.7855830078125	1.614792419433594	-0.0302628173828125	2.721512451171875	1.339966430664063	-0.0188419189453125	2.6055986328125	1.379322265625	0.182444580078125	2.613717041015625	1.410183746337891	0.28142333984375
304	10.1	2.867254150390625	1.144560455322266	0.1921876220703125	2.80935400390625	1.311165588378906	0.168478271484375	2.771396240234375	1.447202758789063	0.1512933349609375	2.76964111328125	1.663598693847656	0.1427901611328125	2.76764501953125	1.629439697265625	0.1777161865234375	2.72897900390625	1.590431762695312	0.309314453125	2.76021533203125	1.334226928710938	0.406125244140625	2.60454296875	1.482250061035156	0.492060302734375	2.588669921875	1.520483154296875	0.5787377929687501	2.56432763671875	1.607312622070312	0.519692626953125	2.554095703125	1.602321105957031	0.533912353515625	2.774289794921875	1.626275756835938	0.1109901123046875	2.77726953125	1.613022216796875	-0.019490966796875	2.7116357421875	1.340251617431641	-0.0060804443359375	2.592666015625	1.382812530517578	0.1912220458984375	2.596913330078125	1.411442199707031	0.2905147705078125
305	10.133334	2.84970947265625	1.141053817749023	0.1978822021484375	2.79844287109375	1.31037564086914	0.1780594482421875	2.76741943359375	1.448514862060547	0.16358203125	2.7624541015625	1.664897216796875	0.154357666015625	2.762994140625	1.6308681640625	0.1894832763671875	2.73389306640625	1.59430126953125	0.32425390625	2.74909814453125	1.333175994873047	0.41153271484375	2.59214208984375	1.481165435791016	0.495354248046875	2.59409619140625	1.526135986328125	0.5802431640625	2.562391845703125	1.60526416015625	0.51422119140625	2.545107421875	1.599681030273437	0.537150146484375	2.76564306640625	1.627475952148437	0.122470458984375	2.761401123046875	1.613385986328125	-0.007928222656249999	2.69882080078125	1.339499603271484	-0.0048699951171875	2.5752109375	1.37556558227539	0.1909530029296875	2.5940751953125	1.422011138916015	0.28145263671875
306	10.166667	2.8532509765625	1.139847244262695	0.21308447265625	2.798869140625	1.307106079101563	0.1908360595703125	2.76763427734375	1.444328796386719	0.174085693359375	2.753702880859375	1.659442565917969	0.1655267333984375	2.755744873046875	1.625511169433594	0.200408203125	2.72858203125	1.588060363769531	0.3347127685546875	2.74609375	1.33065966796875	0.4287437744140625	2.5901728515625	1.479486846923828	0.5103304443359375	2.58964599609375	1.531833984375	0.5904246826171875	2.555905517578125	1.601350463867187	0.5158741455078125	2.538810791015625	1.597915710449219	0.5458514404296875	2.7583408203125	1.622428649902344	0.133657958984375	2.757709228515625	1.6086552734375	0.003707275390625	2.69717919921875	1.335535186767578	0.008739135742187499	2.57144775390625	1.371974243164062	0.201960205078125	2.5932255859375	1.420799865722656	0.290029296875
307	10.2	2.864369140625	1.144642883300781	0.248087646484375	2.8042177734375	1.310213012695312	0.2182801513671875	2.77039599609375	1.447004486083984	0.19493310546875	2.753287109375	1.66270361328125	0.173685302734375	2.75567724609375	1.630637329101563	0.2107718505859375	2.7235439453125	1.592641235351563	0.3450029296875	2.7366728515625	1.328955413818359	0.427961181640625	2.58317333984375	1.474992462158203	0.523146728515625	2.595828125	1.53078515625	0.600774169921875	2.54365966796875	1.608221069335937	0.546080078125	2.53754736328125	1.601086791992187	0.5503876953125	2.758639892578125	1.623673095703125	0.1438045654296875	2.75572021484375	1.601973510742188	0.01393798828125	2.6970439453125	1.326680786132812	0.03069970703125	2.57371923828125	1.368731536865234	0.2265223388671875	2.57720654296875	1.426990936279297	0.31239599609375
308	10.233334	2.83830615234375	1.147453033447266	0.2493798828125	2.792534423828125	1.316121215820313	0.21889306640625	2.763861328125	1.452934265136719	0.1949041748046875	2.751461669921875	1.667933044433594	0.17972021484375	2.754505126953125	1.635123046875	0.215635498046875	2.724688232421875	1.599531005859375	0.3499915771484375	2.731924072265625	1.33964306640625	0.4389801025390625	2.566609619140625	1.473424255371094	0.5282442626953125	2.58574658203125	1.522527221679687	0.6081917724609375	2.5352490234375	1.602346130371094	0.5569625244140625	2.537201904296875	1.606463195800781	0.5407799072265626	2.75460009765625	1.6298212890625	0.14892578125	2.74412841796875	1.609296569824219	0.0201968994140625	2.67547509765625	1.338948944091797	0.04461376953125	2.5768076171875	1.383217681884766	0.2516273193359375	2.58378125	1.419397338867187	0.3479193115234375
309	10.266667	2.8239501953125	1.144997543334961	0.261639892578125	2.77943408203125	1.315363159179687	0.2287845458984375	2.7492314453125	1.452939117431641	0.2029530029296875	2.744000244140625	1.670383056640625	0.188601318359375	2.745091796875	1.636988647460937	0.22473291015625	2.716177978515625	1.600694213867187	0.360552978515625	2.72709033203125	1.341099517822266	0.457883544921875	2.56011767578125	1.475346496582031	0.549135009765625	2.572640625	1.530286010742187	0.627697509765625	2.523600341796875	1.597297241210938	0.55787939453125	2.53436962890625	1.612816528320312	0.550876708984375	2.746741455078125	1.6319814453125	0.1573709716796875	2.742276123046875	1.614001342773438	0.0266365966796875	2.66841845703125	1.344194732666016	0.0675194091796875	2.5718603515625	1.390341705322266	0.277656494140625	2.59017529296875	1.419765533447266	0.375815673828125
310	10.3	2.8160380859375	1.146537628173828	0.2737574462890625	2.768676513671875	1.315181365966797	0.241016845703125	2.73827197265625	1.452013641357422	0.2155538330078125	2.7347880859375	1.668489624023437	0.203189453125	2.73397216796875	1.634915161132813	0.2388131103515625	2.69497119140625	1.599883056640625	0.3716297607421875	2.713662109375	1.341417755126953	0.4666917724609375	2.54912939453125	1.475791229248047	0.5591273193359375	2.545832275390625	1.522152221679687	0.6433348388671875	2.52494140625	1.601792724609375	0.5735494384765625	2.5104228515625	1.602701171875	0.5808426513671875	2.73883837890625	1.630574951171875	0.171910400390625	2.74607275390625	1.613962890625	0.041805908203125	2.65594091796875	1.349979431152344	0.0777158203125	2.557396484375	1.403239471435547	0.2838497314453125	2.57541015625	1.422257843017578	0.3840443115234375
311	10.333334	2.808727783203125	1.154996688842773	0.2910823974609375	2.757846923828125	1.321329406738281	0.255458251953125	2.726684814453125	1.457087921142578	0.228134765625	2.7233486328125	1.67305859375	0.2226673583984375	2.72224755859375	1.638492919921875	0.2570697021484375	2.67822509765625	1.601499267578125	0.3871990966796875	2.705201171875	1.345404357910156	0.4837554931640625	2.53942626953125	1.478031097412109	0.5743612060546875	2.528125	1.5316025390625	0.6530133056640625	2.5218154296875	1.605136474609375	0.5748006591796875	2.4941787109375	1.600640014648437	0.5972069091796876	2.7276259765625	1.636292846679688	0.1903477783203125	2.730050048828125	1.623184448242188	0.0601478271484375	2.6539765625	1.354693817138672	0.0856434326171875	2.546802734375	1.406448913574219	0.2868228759765625	2.5956201171875	1.400879364013672	0.3775577392578125
312	10.366667	2.796866943359375	1.148823959350586	0.311931396484375	2.7495263671875	1.315164642333984	0.27360791015625	2.72305712890625	1.451325286865234	0.245064697265625	2.71673291015625	1.66674560546875	0.2402613525390625	2.714853515625	1.632105407714844	0.274394287109375	2.66496533203125	1.591107666015625	0.400794677734375	2.690711669921875	1.336667510986328	0.500212890625	2.528587158203125	1.474986907958984	0.587494873046875	2.530503173828125	1.524004333496094	0.669562255859375	2.50371337890625	1.592838195800781	0.591748046875	2.483417236328125	1.597264404296875	0.5960483398437501	2.72275830078125	1.630265502929688	0.2080693359375	2.728169189453125	1.623869689941406	0.077759765625	2.65164013671875	1.356709411621094	0.10826953125	2.54247509765625	1.400832733154297	0.309570556640625	2.56562939453125	1.416397705078125	0.408663330078125
313	10.4	2.79746435546875	1.1520458984375	0.3194217529296875	2.74921484375	1.318760925292969	0.2817452392578125	2.7228095703125	1.455599456787109	0.2546009521484375	2.704222900390625	1.67078466796875	0.24690087890625	2.702510986328125	1.636302795410156	0.2813807373046875	2.6500107421875	1.592151123046875	0.4060618896484375	2.683221435546875	1.340320526123047	0.5116771240234375	2.516677734375	1.472183654785156	0.6021456298828125	2.522513671875	1.518656677246094	0.6857808837890625	2.48983056640625	1.584557495117187	0.6072996826171875	2.47890576171875	1.599593872070312	0.6233531494140625	2.71410888671875	1.634347900390625	0.2154287109375	2.727409912109375	1.622107849121094	0.085766845703125	2.652731201171875	1.352783477783203	0.1070758056640625	2.54447119140625	1.395431182861328	0.3098770751953125	2.552140869140625	1.414835021972656	0.4109578857421875
314	10.433334	2.7821884765625	1.151620819091797	0.342603759765625	2.729080322265625	1.316564361572266	0.301255126953125	2.701993408203125	1.453466156005859	0.272835205078125	2.69424658203125	1.670111083984375	0.271015625	2.6899833984375	1.634693359375	0.30452587890625	2.63892724609375	1.591508422851562	0.43063916015625	2.67416748046875	1.343069549560547	0.545445068359375	2.4926376953125	1.468701751708984	0.615462890625	2.5005546875	1.506637969970703	0.703461181640625	2.4605908203125	1.581696533203125	0.637045654296875	2.4624130859375	1.60003515625	0.638445068359375	2.703103271484375	1.634012573242188	0.238623291015625	2.722029541015625	1.621815185546875	0.1092479248046875	2.65234375	1.349485168457031	0.1149737548828125	2.51437744140625	1.386836242675781	0.3009189453125	2.554759765625	1.420837707519531	0.389979736328125
315	10.466667	2.767642578125	1.144043273925781	0.371985107421875	2.71171240234375	1.310979339599609	0.32788427734375	2.682792236328125	1.449904479980469	0.29760986328125	2.68885400390625	1.670595336914062	0.2912578125	2.682325927734375	1.6355595703125	0.3261328125	2.629090087890625	1.591984497070313	0.454260009765625	2.63209326171875	1.324765838623047	0.541543212890625	2.469218994140625	1.469218719482422	0.63253466796875	2.47374462890625	1.520613891601562	0.715807373046875	2.4423935546875	1.588983642578125	0.635642578125	2.434439453125	1.602207885742188	0.65000732421875	2.69545263671875	1.632659057617188	0.259003173828125	2.71169580078125	1.610090087890625	0.128136474609375	2.644544921875	1.332003143310547	0.142640869140625	2.526505859375	1.384996704101563	0.3435166015625	2.53221728515625	1.406190338134766	0.446683349609375
316	10.5	2.75737841796875	1.135074432373047	0.392756103515625	2.70256591796875	1.302360961914062	0.348786376953125	2.677556396484375	1.442254028320312	0.319700927734375	2.6809814453125	1.663027954101562	0.3183642578125	2.67415380859375	1.627153869628906	0.352297607421875	2.609873779296875	1.583994018554687	0.475354736328125	2.637260009765625	1.322938446044922	0.575802001953125	2.456609619140625	1.461621063232422	0.637251220703125	2.460478515625	1.503895263671875	0.7255061035156249	2.41485009765625	1.579466735839844	0.660053955078125	2.4176396484375	1.594162048339844	0.661971435546875	2.68873876953125	1.625915893554688	0.28543798828125	2.70689111328125	1.607841979980469	0.154162353515625	2.636223876953125	1.330482299804687	0.1633524169921875	2.509421142578125	1.377858734130859	0.36017138671875	2.51676220703125	1.406686096191406	0.46133544921875
317	10.533334	2.74401904296875	1.132597015380859	0.41799658203125	2.688185546875	1.297472930908203	0.373202880859375	2.66212646484375	1.435763763427734	0.344129150390625	2.6618583984375	1.654494995117187	0.34309423828125	2.6554287109375	1.61880419921875	0.376612548828125	2.6026142578125	1.585486572265625	0.50639599609375	2.60467578125	1.322640869140625	0.5981726074218749	2.43052685546875	1.467829925537109	0.6547145996093749	2.41744287109375	1.501399383544922	0.744791259765625	2.40883154296875	1.585111694335938	0.675728515625	2.389016845703125	1.589406982421875	0.70087060546875	2.670414794921875	1.617908447265625	0.310494140625	2.70071533203125	1.599712280273438	0.18279833984375	2.6305283203125	1.324852142333984	0.18398681640625	2.489197265625	1.373254913330078	0.36750390625	2.50936328125	1.359172119140625	0.469025634765625
318	10.566667	2.72048583984375	1.124575508117676	0.4509727783203125	2.67359130859375	1.290763122558594	0.4089825439453125	2.65466796875	1.429021942138672	0.3823321533203125	2.65343359375	1.645094848632813	0.3734791259765625	2.64596875	1.610984741210937	0.4076038818359375	2.587521728515625	1.581908813476562	0.5341531982421875	2.582402099609375	1.326081420898438	0.6356236572265626	2.40789453125	1.467971221923828	0.6884415283203125	2.38296044921875	1.497176666259766	0.7763358154296875	2.37907666015625	1.59750927734375	0.7375665283203126	2.379765625	1.59404296875	0.7377215576171875	2.66329833984375	1.607838745117188	0.3429254150390625	2.695866455078125	1.596398681640625	0.2165577392578125	2.6309658203125	1.324048828125	0.199896484375	2.47945703125	1.353003936767578	0.3757999267578125	2.50582568359375	1.348190155029297	0.4755369873046875
319	10.6	2.7087314453125	1.116596923828125	0.4793739013671875	2.6542646484375	1.280712493896484	0.4362493896484375	2.628740234375	1.418240600585937	0.4091722412109375	2.6367197265625	1.634833923339844	0.4016129150390625	2.625893798828125	1.600820556640625	0.4351273193359375	2.56017236328125	1.570229370117187	0.5581571044921875	2.5573125	1.307468627929687	0.6427130126953124	2.39920361328125	1.459803344726562	0.7167044677734375	2.36233203125	1.48568798828125	0.8016917724609375	2.34712158203125	1.588260314941406	0.7717210693359375	2.339357666015625	1.571895690917969	0.7678526611328125	2.646865234375	1.597225463867187	0.3713587646484375	2.69187353515625	1.584799987792969	0.2485675048828125	2.6240517578125	1.31304541015625	0.2228529052734375	2.47081005859375	1.361242523193359	0.3938519287109375	2.44117822265625	1.356179321289062	0.4929625244140625
320	10.633334	2.683376220703125	1.105010673522949	0.517067626953125	2.634588134765625	1.270070587158203	0.47274609375	2.6134052734375	1.407770385742187	0.444824951171875	2.63061328125	1.623203857421875	0.436288330078125	2.61881103515625	1.589901245117187	0.46999365234375	2.55163623046875	1.559117919921875	0.591738525390625	2.52772705078125	1.303757537841797	0.69179248046875	2.36259423828125	1.454975372314453	0.74884130859375	2.3529453125	1.48936343383789	0.837875244140625	2.31774951171875	1.575628295898437	0.78395263671875	2.339962890625	1.590529418945313	0.76356005859375	2.63868603515625	1.585186401367187	0.406137939453125	2.674110107421875	1.568330810546875	0.2811337890625	2.604943359375	1.297270904541016	0.260428466796875	2.4492138671875	1.328235473632813	0.432301513671875	2.45814892578125	1.333169494628906	0.535086181640625
321	10.666667	2.672187255859375	1.081196479797363	0.5526566162109375	2.62258056640625	1.246164520263672	0.5096673583984375	2.60047998046875	1.383832885742188	0.4830914306640625	2.619796875	1.598712646484375	0.4714205322265625	2.60743310546875	1.5660771484375	0.5055010986328125	2.53239892578125	1.542962646484375	0.6241392822265625	2.511626220703125	1.285017791748047	0.7172286376953125	2.359310546875	1.446297576904297	0.7810042724609375	2.30963623046875	1.480020294189453	0.8556944580078125	2.30634423828125	1.580161987304687	0.8166488037109375	2.33497021484375	1.581152709960937	0.7999556884765625	2.6277255859375	1.560203735351563	0.4419471435546875	2.6599150390625	1.541512573242187	0.3164735107421875	2.60776708984375	1.267272918701172	0.2920877685546875	2.441105712890625	1.321542938232422	0.4467315673828125	2.42862353515625	1.333724945068359	0.5484290771484375
322	10.7	2.665765625	1.073190895080566	0.56954296875	2.61083056640625	1.237756072998047	0.52749609375	2.58553173828125	1.375794128417969	0.501560546875	2.611218505859375	1.5911171875	0.488582763671875	2.59689501953125	1.55897216796875	0.522743408203125	2.52644091796875	1.537169921875	0.6453046875	2.49752685546875	1.286439331054688	0.758248779296875	2.34962744140625	1.458288909912109	0.807783447265625	2.29123974609375	1.483830871582031	0.8800478515625	2.308568115234375	1.580553588867188	0.834943115234375	2.302165771484375	1.583111572265625	0.82797216796875	2.6189853515625	1.551924194335938	0.45952392578125	2.662137939453125	1.528252563476562	0.337484375	2.596677001953125	1.255205963134766	0.314267822265625	2.43384228515625	1.323264801025391	0.469462158203125	2.4408232421875	1.334789642333984	0.572327392578125
323	10.733334	2.65085546875	1.052184379577637	0.6030036621093749	2.5965615234375	1.218013458251953	0.561196533203125	2.5715400390625	1.356851684570312	0.535227783203125	2.60265283203125	1.57271435546875	0.524619384765625	2.586443359375	1.540512023925781	0.558240478515625	2.50628173828125	1.517122375488281	0.675277587890625	2.46966943359375	1.274468292236328	0.805748046875	2.320517333984375	1.448953430175781	0.847248779296875	2.25503076171875	1.476052398681641	0.91325048828125	2.28022900390625	1.580301879882812	0.930779052734375	2.2722021484375	1.560047241210937	0.855120361328125	2.610490234375	1.533349853515625	0.495380615234375	2.65608935546875	1.503528533935547	0.37485888671875	2.57743408203125	1.23219384765625	0.355230712890625	2.410330078125	1.292486022949219	0.5109267578125	2.42036279296875	1.300979217529297	0.6143703613281249
324	10.766667	2.64399462890625	1.040251235961914	0.632171142578125	2.59443212890625	1.208345489501953	0.5916936035156251	2.5667216796875	1.346679626464844	0.5639140625	2.590987548828125	1.563800842285156	0.550604736328125	2.57608740234375	1.531408447265625	0.584818359375	2.497064697265625	1.505446105957031	0.7025122070312499	2.45110546875	1.267664306640625	0.840225341796875	2.303307861328125	1.446420593261719	0.86986767578125	2.24405517578125	1.481307861328125	0.938397705078125	2.2915908203125	1.573741027832031	0.97101171875	2.28763134765625	1.563364868164062	0.882614013671875	2.599798095703125	1.524279968261719	0.5216513671875	2.643990478515625	1.496864624023438	0.399692138671875	2.586390625	1.219647033691406	0.379329833984375	2.4025107421875	1.266084747314453	0.521109375	2.410396484375	1.270224578857422	0.625256591796875
325	10.8	2.64066796875	1.030506599426269	0.65078076171875	2.58683837890625	1.197990188598633	0.611633544921875	2.557546142578125	1.33664599609375	0.585637451171875	2.5851025390625	1.553904724121094	0.573808349609375	2.570761962890625	1.521319702148437	0.6082216796875	2.49298388671875	1.50754833984375	0.729114501953125	2.4412548828125	1.263263732910156	0.8539311523437501	2.2962958984375	1.441906555175781	0.89832275390625	2.248877197265625	1.479167358398437	0.974647216796875	2.287116943359375	1.579078735351563	0.996337890625	2.273056640625	1.558374938964844	0.9043908691406251	2.59229443359375	1.51448876953125	0.544101806640625	2.62971923828125	1.488724914550781	0.41926171875	2.57728369140625	1.209453277587891	0.406437255859375	2.398472412109375	1.2632705078125	0.55281298828125	2.40291162109375	1.271355346679687	0.6571435546875
326	10.833334	2.635002685546875	1.023136123657227	0.659469482421875	2.5821015625	1.189540435791016	0.624045166015625	2.551786376953125	1.326643615722656	0.600131591796875	2.577341552734375	1.541773681640625	0.59146923828125	2.563974853515625	1.508914489746094	0.625198486328125	2.48630615234375	1.497390563964844	0.74442822265625	2.44309765625	1.258976684570313	0.8765397949218749	2.297156982421875	1.432470947265625	0.923997802734375	2.25033544921875	1.46910693359375	0.99958349609375	2.283625	1.569435668945312	1.021276123046875	2.27092529296875	1.546956298828125	0.92867138671875	2.584213134765625	1.503338928222656	0.5613542480468749	2.623135498046875	1.483907287597656	0.437433349609375	2.58005126953125	1.206500946044922	0.4213076171875	2.4002255859375	1.259095092773437	0.5624267578125	2.39380322265625	1.263594177246094	0.665671875
327	10.866667	2.6347490234375	1.013774192810059	0.6715928955078125	2.5868642578125	1.183700927734375	0.6393621826171875	2.559773193359375	1.322892639160156	0.6175472412109375	2.574884521484375	1.539739685058594	0.5964786376953125	2.562787841796875	1.508016540527344	0.6322322998046875	2.48377197265625	1.492953796386719	0.7514293212890625	2.452790283203125	1.251589401245117	0.8858021240234375	2.28832373046875	1.408853149414063	0.9373074951171875	2.25177294921875	1.459746887207031	1.011174438476562	2.297287109375	1.555059692382812	1.036834594726562	2.287745849609375	1.527215270996094	0.9347803955078124	2.58395263671875	1.499741455078125	0.5684654541015625	2.6209794921875	1.470123596191406	0.4449649658203125	2.555810546875	1.194488723754883	0.4433663330078125	2.38864697265625	1.25044075012207	0.6006761474609374	2.39633154296875	1.24378678894043	0.7044742431640625
328	10.9	2.639217041015625	1.013425239562988	0.675607177734375	2.58343212890625	1.182120651245117	0.6447421875	2.549218994140625	1.3205849609375	0.623692138671875	2.571544921875	1.538142150878906	0.60544189453125	2.56023681640625	1.506049133300781	0.6414560546875	2.49559814453125	1.496997924804687	0.77037841796875	2.4483994140625	1.246607894897461	0.884866943359375	2.28275146484375	1.400361938476562	0.94722265625	2.2600869140625	1.455879516601563	1.02389501953125	2.30195556640625	1.544782775878906	1.071577392578125	2.30514404296875	1.517174255371094	0.946485595703125	2.57748779296875	1.498189697265625	0.576124267578125	2.612837158203125	1.468984558105469	0.451345947265625	2.5469892578125	1.192087387084961	0.449641845703125	2.38010791015625	1.23439079284668	0.613132568359375	2.394689697265625	1.237338821411133	0.71687646484375
329	10.933334	2.6401826171875	1.006526184082031	0.6789864501953125	2.587089599609375	1.176565139770508	0.6483118896484374	2.5551875	1.315888854980469	0.6270228271484375	2.573942138671875	1.534622680664063	0.6132752685546875	2.563850341796875	1.501477905273437	0.6488531494140625	2.50169921875	1.489309326171875	0.7791097412109375	2.45665283203125	1.236938034057617	0.8916734619140625	2.297244384765625	1.393315612792969	0.9648631591796875	2.272365478515625	1.443837585449219	1.044530151367187	2.2999287109375	1.53190576171875	1.103435424804688	2.3121767578125	1.511520812988281	0.9692469482421875	2.579869140625	1.495348754882813	0.5828621826171875	2.610679443359375	1.467990051269531	0.4561495361328125	2.54631884765625	1.190068405151367	0.4577489013671875	2.38056591796875	1.237658081054688	0.6217303466796875	2.389897216796875	1.249410278320312	0.7257003173828125
330	10.966667	2.6388828125	1.002825874328613	0.67959521484375	2.58339208984375	1.172469848632812	0.649425537109375	2.55048779296875	1.311883453369141	0.628828125	2.57235595703125	1.530867797851562	0.619120361328125	2.56152099609375	1.497188751220703	0.6540737304687499	2.496533447265625	1.483621185302734	0.7830366210937501	2.46172998046875	1.230445434570312	0.8984094238281251	2.299373779296875	1.384084503173828	0.972020751953125	2.2753779296875	1.434376678466797	1.05227685546875	2.3137119140625	1.521702514648438	1.106362548828125	2.3184052734375	1.501791534423828	0.978293212890625	2.5779931640625	1.492006072998047	0.588010498046875	2.61058056640625	1.469089660644531	0.460657958984375	2.541833984375	1.191896636962891	0.45284716796875	2.38223876953125	1.228059814453125	0.62609765625	2.38736767578125	1.252939422607422	0.72818505859375
331	11	2.63961328125	0.9996551895141601	0.68159033203125	2.5874990234375	1.171240478515625	0.653668701171875	2.55417919921875	1.311087524414063	0.6340874023437501	2.57215869140625	1.531076538085937	0.6264873046875	2.562011962890625	1.496775299072266	0.661223388671875	2.49829931640625	1.474617797851562	0.790052001953125	2.471998046875	1.216610931396484	0.898519775390625	2.31344921875	1.373417205810547	0.97560400390625	2.290142578125	1.427242401123047	1.054057373046875	2.30628466796875	1.522733642578125	1.1060498046875	2.309862548828125	1.493034637451172	0.969326416015625	2.57840234375	1.492534545898438	0.594891357421875	2.606370361328125	1.47228125	0.46564404296875	2.54429052734375	1.192992706298828	0.45197314453125	2.3863134765625	1.227995132446289	0.627769775390625	2.401458984375	1.241328430175781	0.7312919921875
332	11.033334	2.63833251953125	1.002854537963867	0.6798411865234375	2.58684228515625	1.173558502197266	0.6525535888671875	2.55463037109375	1.312841888427734	0.6336644287109375	2.5720869140625	1.531601196289063	0.6290330810546875	2.5617783203125	1.497054077148438	0.6630340576171875	2.497217529296875	1.469345367431641	0.7893411865234375	2.482158203125	1.210208679199219	0.8926995849609375	2.3200927734375	1.357634399414062	0.9763060302734375	2.305631591796875	1.420210113525391	1.049473510742188	2.303244384765625	1.508995178222656	1.113086547851563	2.307925048828125	1.482501342773437	0.9838106689453125	2.5786484375	1.493708709716797	0.5972037353515625	2.606325439453125	1.475779388427734	0.4683946533203125	2.5563115234375	1.196401977539062	0.4462581787109375	2.3930888671875	1.214620483398438	0.6177725830078125	2.4197705078125	1.224767456054688	0.7186370849609375
333	11.066667	2.64197119140625	0.9992607879638672	0.6762666015625	2.5897939453125	1.170677764892578	0.648880859375	2.5585263671875	1.310970458984375	0.630457275390625	2.577530517578125	1.53072900390625	0.629258056640625	2.56690380859375	1.495552001953125	0.662868896484375	2.49990673828125	1.46498681640625	0.7880576171875	2.480846435546875	1.201302810668945	0.882598876953125	2.322264404296875	1.349140991210938	0.9749404296875001	2.32105419921875	1.426394836425781	1.034957763671875	2.300853515625	1.495580993652344	1.11777001953125	2.29662109375	1.471861267089844	0.986271240234375	2.58390625	1.493111938476563	0.59668701171875	2.60771142578125	1.474529052734375	0.466528076171875	2.5408994140625	1.196779983520508	0.451260498046875	2.39639404296875	1.219913314819336	0.63975244140625	2.426337646484375	1.230589691162109	0.740181884765625
334	11.1	2.6407587890625	0.9977929534912109	0.6736549072265625	2.587920654296875	1.169139801025391	0.6462244873046875	2.55651904296875	1.309520141601562	0.6278665771484375	2.5754013671875	1.52945361328125	0.6277728271484375	2.56476708984375	1.494077575683594	0.6612257080078126	2.49749267578125	1.463241760253906	0.7863223876953125	2.483526123046875	1.199701919555664	0.8827437744140625	2.31875537109375	1.343052368164062	0.9717010498046875	2.31793408203125	1.416845825195312	1.036039916992187	2.29550146484375	1.484183776855469	1.119900756835938	2.293128173828125	1.461436828613281	0.9949317626953125	2.58182666015625	1.491975708007812	0.5949957275390625	2.606045654296875	1.473179443359375	0.4648438720703125	2.53717529296875	1.195672409057617	0.4504415283203125	2.39481884765625	1.222591842651367	0.6402811279296875	2.425078369140625	1.231449905395508	0.7408734130859375
335	11.133334	2.64326171875	0.994170394897461	0.6692437744140625	2.590201416015625	1.165589172363281	0.6420157470703125	2.5582734375	1.30597705078125	0.6239793701171875	2.57802392578125	1.525929504394531	0.6275994873046875	2.56663232421875	1.490072570800781	0.6603248291015625	2.4964091796875	1.45972509765625	0.7840076904296875	2.47657373046875	1.19668180847168	0.8812147216796875	2.30848974609375	1.342721923828125	0.9592855224609375	2.3107958984375	1.411110717773437	1.029386108398437	2.296482421875	1.482561218261719	1.111689331054688	2.2891396484375	1.456556030273437	0.9891143798828125	2.584907470703125	1.488907775878906	0.5943568115234374	2.610650634765625	1.469496032714844	0.4645103759765625	2.53521044921875	1.193441452026367	0.4520281982421875	2.387448974609375	1.219166961669922	0.6380340576171875	2.4076884765625	1.235452575683594	0.7402620849609375
336	11.166667	2.64472265625	0.9941329879760742	0.663284423828125	2.587592529296875	1.164478729248047	0.63627001953125	2.552744384765625	1.304385803222656	0.61866650390625	2.573535400390625	1.524432373046875	0.62445361328125	2.562130859375	1.48825341796875	0.656900146484375	2.4950302734375	1.454496765136719	0.78161083984375	2.47280078125	1.191987564086914	0.880593505859375	2.302408203125	1.339603149414063	0.951087646484375	2.31292041015625	1.409283386230469	1.0192861328125	2.29691162109375	1.478927124023437	1.102970458984375	2.29729443359375	1.455934509277344	0.97721533203125	2.5800927734375	1.487684997558594	0.590762451171875	2.607858642578125	1.469550231933594	0.46100146484375	2.5381064453125	1.19174479675293	0.447340087890625	2.39740478515625	1.213626388549805	0.6395361328125	2.406853759765625	1.232185928344727	0.743051025390625
337	11.2	2.64261962890625	0.9953551330566406	0.6625804443359375	2.59054345703125	1.167267349243164	0.6359874267578125	2.56138037109375	1.308497375488281	0.6193353271484375	2.57847705078125	1.528764831542969	0.6237159423828125	2.56736328125	1.492655517578125	0.6562955322265625	2.495160400390625	1.453268859863281	0.7763187255859375	2.4706923828125	1.191573043823242	0.8764544677734375	2.30097314453125	1.334811828613281	0.9564959716796875	2.312037841796875	1.405085754394531	1.023911254882812	2.297578125	1.474177734375	1.108248413085938	2.291943359375	1.4507939453125	0.9829212646484375	2.585959716796875	1.49191357421875	0.5903768310546875	2.61307666015625	1.469749267578125	0.4611861572265625	2.546690673828125	1.191967514038086	0.4374708251953125	2.39957470703125	1.207089828491211	0.6252916259765625	2.41866650390625	1.218048751831055	0.7284979248046874
338	11.233334	2.64127099609375	0.9937301940917969	0.66339599609375	2.5907587890625	1.165917984008789	0.638304443359375	2.5592490234375	1.306302124023437	0.621523193359375	2.579570068359375	1.525811889648438	0.625966552734375	2.56793310546875	1.489940246582031	0.658459716796875	2.49622802734375	1.454675598144531	0.779674072265625	2.4644560546875	1.192582641601563	0.874883544921875	2.2964326171875	1.340125915527344	0.9489487304687499	2.30386572265625	1.402245971679688	1.024114013671875	2.301583251953125	1.472272827148438	1.108577392578125	2.29238232421875	1.453100036621094	0.9862460937500001	2.5865029296875	1.488943542480469	0.59269189453125	2.6131435546875	1.470661804199219	0.46309619140625	2.5475712890625	1.19317155456543	0.441302978515625	2.40119287109375	1.208142547607422	0.629051025390625	2.41528564453125	1.216284103393555	0.733084228515625
339	11.266667	2.64185205078125	0.9944442138671875	0.662840576171875	2.59150537109375	1.166614410400391	0.63745849609375	2.560170654296875	1.306988403320313	0.6204199218749999	2.580819580078125	1.526452514648438	0.62420947265625	2.569193359375	1.490693481445313	0.656821533203125	2.49757470703125	1.455829071044922	0.778181396484375	2.46529248046875	1.193958557128906	0.873728515625	2.2975595703125	1.341900268554687	0.9475654296875	2.30507421875	1.404133972167969	1.022613037109375	2.302478515625	1.474133453369141	1.107072021484375	2.29366162109375	1.454932800292969	0.98463916015625	2.587634521484375	1.489485656738281	0.5910292968750001	2.6141298828125	1.470867980957031	0.46146875	2.5486962890625	1.193334686279297	0.440276611328125	2.402634521484375	1.208240631103516	0.6282392578125	2.41677294921875	1.216117111206055	0.7322734375
340	11.3	2.63878857421875	0.9964673919677735	0.662108154296875	2.58749560546875	1.167800598144531	0.637104248046875	2.5555341796875	1.307606811523438	0.62051416015625	2.57852685546875	1.526081665039063	0.62632080078125	2.56647802734375	1.49027456665039	0.65847998046875	2.49551611328125	1.456461883544922	0.779966552734375	2.461567626953125	1.194083618164063	0.8707841796875	2.294830078125	1.341976959228516	0.9445634765624999	2.3076044921875	1.409172393798828	1.014003173828125	2.3051650390625	1.482297149658203	1.095302978515625	2.293391845703125	1.457006195068359	0.9737314453125	2.5849794921875	1.489461944580078	0.59292626953125	2.61255859375	1.472683776855469	0.463782470703125	2.551041748046875	1.195424407958984	0.439821533203125	2.40882763671875	1.203511169433594	0.6301669921875001	2.42213330078125	1.21068766784668	0.73401953125
341	11.333334	2.63882421875	0.9970672760009766	0.662564208984375	2.58869970703125	1.169856002807617	0.63700439453125	2.559564453125	1.311244079589844	0.6207119140625	2.58277392578125	1.5310361328125	0.628079345703125	2.570392333984375	1.494812744140625	0.66012744140625	2.49577294921875	1.457224182128906	0.779376953125	2.45935595703125	1.194833694458008	0.874522216796875	2.29390771484375	1.347600708007813	0.94593798828125	2.307580322265625	1.413731506347656	1.017069580078125	2.29898388671875	1.483324890136719	1.101900390625	2.29587060546875	1.462637939453125	0.9799677734375	2.5894951171875	1.494390502929688	0.59429833984375	2.615761962890625	1.47222705078125	0.46482958984375	2.55313720703125	1.193475967407227	0.439736328125	2.4013193359375	1.208697326660156	0.623998779296875	2.422119140625	1.209680587768555	0.72753125
342	11.366667	2.639105712890625	0.998205078125	0.66266162109375	2.589126953125	1.171079010009766	0.63739453125	2.5601142578125	1.312518676757813	0.621332763671875	2.58353857421875	1.532277465820313	0.6290073242187501	2.571146484375	1.4960185546875	0.66101123046875	2.496580810546875	1.458324920654297	0.78026123046875	2.459985107421875	1.195828918457031	0.8750458984375	2.294736328125	1.348647644042969	0.946811767578125	2.308525146484375	1.414660278320313	1.018030517578125	2.30005859375	1.484136413574219	1.102970703125	2.296834228515625	1.463632568359375	0.981010009765625	2.59019921875	1.495675354003906	0.595166748046875	2.61634814453125	1.47367822265625	0.46564599609375	2.553438720703125	1.195024215698242	0.4401884765625	2.40177392578125	1.210117828369141	0.624587158203125	2.422652099609375	1.210928314208984	0.728105224609375
343	11.4	2.638173095703125	0.9985063171386719	0.663723876953125	2.592455322265625	1.172647811889648	0.636927978515625	2.5658125	1.314702209472656	0.6199855957031249	2.589201904296875	1.53478759765625	0.6290625	2.574519287109375	1.498531677246094	0.660221435546875	2.486731689453125	1.449955932617188	0.766083984375	2.452557373046875	1.191608108520508	0.873714111328125	2.29349755859375	1.352191223144531	0.943806640625	2.302889404296875	1.408542846679687	1.023736572265625	2.3073056640625	1.474673400878906	1.1118369140625	2.3008935546875	1.462823608398438	0.98868701171875	2.5981142578125	1.498070495605469	0.59574267578125	2.62866064453125	1.47101171875	0.4679189453125	2.542581298828125	1.197109481811523	0.457919921875	2.39496240234375	1.232443435668945	0.64335693359375	2.397333740234375	1.24296598815918	0.74859033203125
344	11.433334	2.6351591796875	1.000815811157227	0.665868896484375	2.58942041015625	1.175766479492188	0.638513671875	2.56431201171875	1.318850738525391	0.62196533203125	2.589682373046875	1.539730224609375	0.63204296875	2.573829345703125	1.503396911621094	0.662918212890625	2.4792392578125	1.456245941162109	0.7644301757812501	2.44562158203125	1.194608123779297	0.867706787109375	2.28453271484375	1.35369140625	0.940332275390625	2.292164794921875	1.408139282226562	1.02231591796875	2.2848984375	1.469303833007813	1.114380615234375	2.290525390625	1.463601654052734	0.98864599609375	2.599096435546875	1.502806884765625	0.59872705078125	2.63043505859375	1.471464904785156	0.47140625	2.5447490234375	1.195970458984375	0.462664306640625	2.39478466796875	1.24337255859375	0.644970947265625	2.3951953125	1.255220092773437	0.750593017578125
345	11.466667	2.63030029296875	1.00170881652832	0.6658636474609375	2.58649072265625	1.177740356445312	0.6360003662109375	2.56581103515625	1.322347686767578	0.6198062744140626	2.591992431640625	1.544132873535156	0.6331221923828125	2.5744775390625	1.507423950195312	0.6630692138671875	2.47368798828125	1.459585693359375	0.7592613525390625	2.42587451171875	1.198049133300781	0.8612572021484375	2.260640625	1.353708679199219	0.9360316162109374	2.272576171875	1.405755584716797	1.019666381835937	2.274760986328125	1.466127807617188	1.113200805664063	2.2700107421875	1.460397338867188	0.9950347900390625	2.6027666015625	1.507265502929688	0.5997542724609375	2.64028759765625	1.473838623046875	0.4738968505859375	2.5452578125	1.200185302734375	0.4574298095703125	2.400376220703125	1.255543304443359	0.6432354736328125	2.40220947265625	1.243092407226563	0.7493316650390625
346	11.5	2.6226318359375	1.005069145202637	0.66786181640625	2.57801904296875	1.181273956298828	0.637375	2.556233154296875	1.326170684814453	0.62188525390625	2.58418603515625	1.547916748046875	0.640595947265625	2.56410009765625	1.510905303955078	0.668714599609375	2.4616044921875	1.463084075927734	0.7636708984375	2.407296630859375	1.202135437011719	0.865916748046875	2.23669677734375	1.363975616455078	0.911891357421875	2.2432578125	1.411939392089844	0.9987932128906249	2.25845263671875	1.470807830810547	1.092410400390625	2.251653564453125	1.468143768310547	0.973669921875	2.596873046875	1.511323760986328	0.607403564453125	2.644271484375	1.483301055908203	0.4832041015625	2.57815625	1.203129089355469	0.441452880859375	2.3944921875	1.246140991210938	0.5940654296875	2.419189453125	1.257837554931641	0.69762841796875
347	11.533334	2.6168720703125	1.009253631591797	0.666618896484375	2.5765849609375	1.186703109741211	0.636699462890625	2.5567197265625	1.331938842773438	0.6210046386718751	2.58153955078125	1.553942138671875	0.6424187011718751	2.56022802734375	1.516573303222656	0.669181396484375	2.4513134765625	1.469085327148437	0.7570234375	2.38811572265625	1.20853727722168	0.855569580078125	2.21590478515625	1.369113098144531	0.900674560546875	2.19002685546875	1.424635986328125	0.979124267578125	2.21996630859375	1.48502734375	1.068181884765625	2.214893310546875	1.478862548828125	0.952017822265625	2.59642578125	1.517631530761719	0.6097900390625	2.655626708984375	1.495112243652344	0.489512939453125	2.58497216796875	1.218521957397461	0.43283203125	2.4115302734375	1.266737915039063	0.5957219238281251	2.44533935546875	1.260547668457031	0.697229736328125
348	11.566667	2.614525390625	1.012817337036133	0.672223876953125	2.5769736328125	1.190569412231445	0.6417734375	2.55922705078125	1.335883422851563	0.62576171875	2.585128173828125	1.557281555175781	0.649496337890625	2.562012451171875	1.520076843261719	0.674849609375	2.4480283203125	1.473515747070313	0.756251708984375	2.37747265625	1.214702774047852	0.853474609375	2.20270849609375	1.376203063964844	0.8804326171875	2.15980517578125	1.436664001464844	0.946683837890625	2.2086953125	1.475470520019531	1.039158935546875	2.19701025390625	1.487189514160156	0.928475341796875	2.60138671875	1.520983520507813	0.6176030273437501	2.66831982421875	1.49622705078125	0.5020798339843749	2.6205263671875	1.220213394165039	0.42425634765625	2.413943359375	1.278995849609375	0.536865478515625	2.41430224609375	1.306348999023438	0.640364990234375
349	11.6	2.60892138671875	1.011195266723633	0.670019287109375	2.56988671875	1.188369842529297	0.64047314453125	2.550108154296875	1.333179443359375	0.625197509765625	2.57340234375	1.554261840820312	0.6500087890625	2.54901025390625	1.517064086914063	0.6739189453125	2.430806396484375	1.478655853271484	0.75294873046875	2.350451171875	1.215970764160156	0.8278125	2.178473388671875	1.381511199951172	0.83900830078125	2.14693359375	1.450451507568359	0.903004150390625	2.185256591796875	1.504965972900391	0.9921884765625	2.183070556640625	1.495594085693359	0.88135546875	2.5917138671875	1.518071899414063	0.619302490234375	2.671288330078125	1.499577239990234	0.51120361328125	2.634510498046875	1.224668792724609	0.42615087890625	2.421306640625	1.284403778076172	0.523803955078125	2.41515478515625	1.298500915527344	0.629514404296875
350	11.633334	2.607119140625	1.011429573059082	0.6692772216796875	2.5733193359375	1.188451797485352	0.6429119873046875	2.5600234375	1.333072204589844	0.6323934326171875	2.57235107421875	1.553411071777344	0.6530445556640625	2.5478134765625	1.51612890625	0.6756717529296875	2.424642578125	1.477786499023438	0.7439232177734375	2.32541650390625	1.222930679321289	0.8131807861328125	2.164775146484375	1.395756958007813	0.7933157958984375	2.13363720703125	1.469190551757813	0.8507813720703125	2.16682421875	1.52950146484375	0.9369827880859375	2.16303515625	1.511801635742188	0.8321610107421875	2.59431103515625	1.51765283203125	0.6251151123046875	2.6838349609375	1.505224243164062	0.5258314208984375	2.6613046875	1.237485244750977	0.4236441650390625	2.440650390625	1.293995666503906	0.4985828857421875	2.415879150390625	1.328096740722656	0.5956790771484375
351	11.666667	2.60435009765625	1.012036743164062	0.6723514404296875	2.57230517578125	1.189043487548828	0.6459366455078125	2.55702685546875	1.332978088378906	0.6326600341796875	2.57053173828125	1.5520869140625	0.6602523193359375	2.54462158203125	1.514518432617188	0.6805594482421875	2.41734521484375	1.47850375366211	0.7416094970703125	2.29896728515625	1.229295684814453	0.7981075439453125	2.15028125	1.409129119873047	0.7604051513671874	2.118494140625	1.493057708740234	0.8000970458984376	2.160583740234375	1.551257446289062	0.8835675048828125	2.14046337890625	1.531080444335938	0.7829774169921875	2.593396240234375	1.516961669921875	0.6324078369140625	2.69013916015625	1.509100494384766	0.5399906005859375	2.695238525390625	1.241038635253906	0.4377354736328125	2.474139404296875	1.318053649902344	0.4875001220703125	2.44997021484375	1.333906158447266	0.5891304931640625
352	11.7	2.597290771484375	1.003754119873047	0.6807958984375	2.565446044921875	1.180838806152344	0.6563349609375	2.55305126953125	1.325145660400391	0.6466064453125	2.559716064453125	1.544198974609375	0.6748603515625	2.53330078125	1.506101959228516	0.6932880859375	2.401009521484375	1.469371917724609	0.741444580078125	2.2738515625	1.221785217285156	0.7819248046875	2.147810791015625	1.40871142578125	0.7119365234375	2.1236640625	1.496035858154297	0.749307861328125	2.163269775390625	1.529642333984375	0.8462456054687501	2.14868115234375	1.530738525390625	0.740517333984375	2.585234619140625	1.509650970458984	0.648771728515625	2.687914306640625	1.509517059326172	0.5629062500000001	2.73309814453125	1.252453521728516	0.444562744140625	2.51432177734375	1.346832611083984	0.463934326171875	2.48110400390625	1.350140777587891	0.56404052734375
353	11.733334	2.602441162109375	1.011007026672363	0.682373046875	2.57665576171875	1.189060821533203	0.657755126953125	2.569653564453125	1.333752899169922	0.648287109375	2.5826484375	1.55239501953125	0.67757421875	2.554431640625	1.515138549804687	0.695029541015625	2.41822900390625	1.484821685791016	0.736267333984375	2.277507568359375	1.241751403808594	0.751356201171875	2.16900927734375	1.432504943847656	0.664340576171875	2.14748095703125	1.52785009765625	0.67154248046875	2.19297998046875	1.562515502929688	0.7654794921875	2.208630859375	1.544875610351562	0.65887841796875	2.607814453125	1.517094848632813	0.65215478515625	2.71697021484375	1.517402099609375	0.5746796875	2.77031396484375	1.261688995361328	0.456780029296875	2.560113525390625	1.375179718017578	0.466059326171875	2.52092041015625	1.38094921875	0.56387109375
354	11.766667	2.60319921875	1.007620223999024	0.6837696533203125	2.57204248046875	1.185651596069336	0.6633040771484375	2.55973876953125	1.330328216552734	0.6553990478515626	2.58225048828125	1.549251037597656	0.6790838623046875	2.55299267578125	1.513522094726563	0.6981812744140625	2.421932373046875	1.486420715332031	0.7558927001953125	2.29072998046875	1.238617614746094	0.7283526611328125	2.21604736328125	1.432408538818359	0.6152816162109375	2.188157470703125	1.526499694824219	0.6179791259765625	2.239548828125	1.552708068847656	0.7118333740234375	2.26296728515625	1.539246887207031	0.6811134033203124	2.6053466796875	1.5123193359375	0.6538511962890625	2.71500732421875	1.507634582519531	0.5768428955078125	2.78624072265625	1.254006286621094	0.4627847900390625	2.60063720703125	1.40523681640625	0.4579871826171875	2.54997705078125	1.391080383300781	0.5496771240234375
355	11.8	2.604416259765625	1.029080291748047	0.6778837890625	2.57319677734375	1.207004211425781	0.659610595703125	2.560572265625	1.351466033935547	0.653255859375	2.58331005859375	1.569715087890625	0.67911328125	2.554353271484375	1.53382666015625	0.6981340332031249	2.419561767578125	1.508830902099609	0.74683544921875	2.304770263671875	1.256408843994141	0.699944580078125	2.27882666015625	1.451383972167969	0.56945458984375	2.230950439453125	1.531185668945312	0.538744873046875	2.28668017578125	1.579267700195313	0.6204460449218751	2.3235458984375	1.5584892578125	0.624994384765625	2.606049560546875	1.533147705078125	0.653216064453125	2.69008740234375	1.51437451171875	0.55075634765625	2.78762939453125	1.25320231628418	0.48451171875	2.6285712890625	1.431569274902344	0.47989599609375	2.5566875	1.396296539306641	0.548614013671875
356	11.833334	2.58947314453125	1.030495819091797	0.668967041015625	2.55440234375	1.209269317626953	0.6466162109375	2.53690380859375	1.354596588134766	0.63634423828125	2.55378515625	1.575120971679687	0.667560791015625	2.523904296875	1.538002319335937	0.684061767578125	2.38639013671875	1.512015808105469	0.72927978515625	2.27736962890625	1.254194213867188	0.6795559082031249	2.26186669921875	1.396920440673828	0.48895556640625	2.2513671875	1.495429931640625	0.48922900390625	2.33416796875	1.510160522460938	0.56193017578125	2.34458544921875	1.484441223144531	0.55779150390625	2.5792802734375	1.5390224609375	0.642515380859375	2.676429931640625	1.529486694335938	0.548828857421875	2.7575322265625	1.255992797851563	0.498424072265625	2.64332958984375	1.467538208007813	0.473997314453125	2.5687890625	1.4722939453125	0.5501499023437501
357	11.866667	2.5883525390625	1.017469436645508	0.6770657958984375	2.55286962890625	1.195675811767578	0.6568492431640625	2.532849853515625	1.340101989746094	0.6466939697265625	2.54261474609375	1.56030078125	0.6769647216796875	2.511334716796875	1.523108154296875	0.6896632080078124	2.37098486328125	1.488268402099609	0.7130860595703125	2.268271240234375	1.227916259765625	0.6699293212890625	2.29168310546875	1.364945709228516	0.4771395263671875	2.310468505859375	1.461672943115234	0.4824696044921875	2.3894638671875	1.503432952880859	0.5478709716796875	2.350887451171875	1.471233795166015	0.4530186767578125	2.5716083984375	1.5244208984375	0.6561761474609376	2.69013134765625	1.5142939453125	0.5928331298828124	2.75256103515625	1.246665313720703	0.5048758544921875	2.6535517578125	1.449070953369141	0.4202503662109375	2.639767822265625	1.528559204101563	0.4893914794921875
358	11.9	2.587074462890625	1.018296669006348	0.679722412109375	2.551878662109375	1.196394134521484	0.662179443359375	2.53428564453125	1.341003295898437	0.6559169921875	2.5430478515625	1.560161865234375	0.68990087890625	2.5117109375	1.522796691894531	0.701422119140625	2.370130615234375	1.493774291992187	0.723113037109375	2.279018798828125	1.234877380371094	0.656158447265625	2.32111083984375	1.379881042480469	0.473333740234375	2.3947939453125	1.431419769287109	0.4332666015625	2.463934326171875	1.488639587402344	0.497673583984375	2.40773193359375	1.447012390136719	0.398926513671875	2.572395751953125	1.524769226074219	0.669069091796875	2.6934658203125	1.512641662597656	0.6118798828125001	2.76136669921875	1.249503265380859	0.51696923828125	2.671375	1.440404724121094	0.402456298828125	2.70695849609375	1.537582885742188	0.42537109375
359	11.933334	2.58386181640625	1.019326606750488	0.6724508056640625	2.54930712890625	1.196941528320312	0.6545689697265625	2.52949755859375	1.34069580078125	0.6460704345703125	2.54047607421875	1.558537902832031	0.6832706298828125	2.508075927734375	1.5217216796875	0.6927720947265625	2.3664453125	1.495487915039063	0.7146619873046876	2.2969833984375	1.237130798339844	0.6266378173828125	2.3887138671875	1.360818481445313	0.4472940673828125	2.463087158203125	1.407193328857422	0.4031436767578125	2.5301171875	1.473252746582031	0.4603350830078125	2.50740576171875	1.435467987060547	0.4444837646484375	2.570054443359375	1.52299169921875	0.6634254150390625	2.692490966796875	1.507619445800781	0.6111036376953125	2.76043701171875	1.251545227050781	0.5008280029296875	2.69540673828125	1.437189575195313	0.3644163818359375	2.7283193359375	1.537496643066406	0.3598214111328125
360	11.966667	2.578501708984375	1.019943969726562	0.6708681640625	2.539318359375	1.196836044311523	0.651544921875	2.52262890625	1.341480712890625	0.64730810546875	2.53293896484375	1.559834045410156	0.684461669921875	2.49999755859375	1.523075378417969	0.692804931640625	2.359463623046875	1.4917685546875	0.7170058593750001	2.31035302734375	1.234599533081055	0.611618408203125	2.436978759765625	1.325150817871094	0.433074462890625	2.520423095703125	1.369348022460938	0.4055908203125	2.57804443359375	1.415470336914062	0.48763427734375	2.54895703125	1.415488159179688	0.463029541015625	2.563203857421875	1.524062622070312	0.665825439453125	2.6809833984375	1.504455993652344	0.60431494140625	2.752462890625	1.24386164855957	0.505938720703125	2.707544921875	1.415537353515625	0.34453515625	2.73976904296875	1.496376708984375	0.284208740234375
361	12	2.584697265625	1.017436813354492	0.67266845703125	2.54455615234375	1.194804260253906	0.65025732421875	2.524034423828125	1.339600982666016	0.6418974609375	2.5404521484375	1.558336669921875	0.6819326171875	2.5061044921875	1.522302429199219	0.6894086914062501	2.36452587890625	1.489858154296875	0.710814453125	2.32643896484375	1.231715393066406	0.59918310546875	2.449712890625	1.311021179199219	0.41141552734375	2.5420732421875	1.339574096679688	0.390564208984375	2.6067646484375	1.379325317382813	0.471499267578125	2.56251904296875	1.390647827148437	0.466432861328125	2.57006689453125	1.52166845703125	0.663228515625	2.68260400390625	1.487212585449219	0.596964111328125	2.76655029296875	1.225602081298828	0.5067451171875	2.755240234375	1.392207458496094	0.332667724609375	2.794753662109375	1.445502014160156	0.249378173828125
362	12.033334	2.582754150390625	1.023816146850586	0.6677998046875	2.54250244140625	1.200559097290039	0.642731201171875	2.51630712890625	1.343704650878906	0.627723388671875	2.53445849609375	1.560262512207031	0.6763374023437499	2.50002197265625	1.524193481445312	0.682722900390625	2.3599130859375	1.491398620605469	0.710899169921875	2.3278623046875	1.233994674682617	0.59662255859375	2.464000732421875	1.270623657226563	0.404993896484375	2.544935546875	1.327231018066406	0.405742919921875	2.61906298828125	1.361388427734375	0.480724853515625	2.568638671875	1.350329833984375	0.3870732421875	2.563607421875	1.5242646484375	0.655859619140625	2.674219970703125	1.488739440917969	0.5873115234375	2.759150634765625	1.226474563598633	0.501195556640625	2.76619482421875	1.393322204589844	0.3275546875	2.7938359375	1.444097961425781	0.2382939453125
363	12.066667	2.58325634765625	1.022985221862793	0.669024658203125	2.541643798828125	1.199420776367188	0.64452734375	2.514968994140625	1.342511688232422	0.63041064453125	2.534904541015625	1.559167114257813	0.6774794921875	2.5001953125	1.523437377929687	0.68413916015625	2.359725830078125	1.491535736083984	0.711235595703125	2.3313525390625	1.232715057373047	0.599481201171875	2.4632578125	1.267784759521484	0.4047373046875	2.537234375	1.332820953369141	0.3979765625	2.617677490234375	1.362419769287109	0.468172607421875	2.555133544921875	1.354394653320313	0.372759033203125	2.563734130859375	1.522806030273438	0.657239990234375	2.673734375	1.486002349853516	0.588482421875	2.75795458984375	1.223765869140625	0.501951416015625	2.77305517578125	1.392818176269531	0.3311064453125	2.80372900390625	1.443101898193359	0.242609375
364	12.1	2.584364990234375	1.024560653686523	0.6666774902343749	2.54434033203125	1.201256225585938	0.643418212890625	2.51860693359375	1.344367523193359	0.629970703125	2.53711083984375	1.561867309570312	0.67192724609375	2.5028232421875	1.526059814453125	0.67971044921875	2.36394775390625	1.494434539794922	0.713396728515625	2.333191650390625	1.2340283203125	0.60713134765625	2.46504052734375	1.263605773925781	0.411859375	2.5321171875	1.332723419189453	0.39080810546875	2.61092822265625	1.364342132568359	0.461717529296875	2.551798583984375	1.349619689941406	0.365716064453125	2.566013671875	1.525355834960938	0.652254150390625	2.675896484375	1.487728363037109	0.58414111328125	2.75328662109375	1.221128356933594	0.506408447265625	2.785958984375	1.389082794189453	0.33743896484375	2.81590771484375	1.439428009033203	0.248913818359375
365	12.133334	2.5852353515625	1.024401832580566	0.665802734375	2.543099609375	1.200624542236328	0.6411037597656249	2.518987060546875	1.344327087402344	0.629255126953125	2.5390908203125	1.5619453125	0.671196533203125	2.5049619140625	1.526126708984375	0.679935302734375	2.36379052734375	1.499897399902344	0.70913525390625	2.33119873046875	1.233990478515625	0.617144287109375	2.47929931640625	1.255913208007812	0.43247265625	2.53551953125	1.327957336425781	0.39518115234375	2.61190087890625	1.362058044433594	0.467775390625	2.543565673828125	1.349074584960938	0.365295654296875	2.567365234375	1.525399475097656	0.650551025390625	2.672478271484375	1.486372436523437	0.575726806640625	2.752921630859375	1.218495910644531	0.504546875	2.7942919921875	1.384027526855469	0.33470654296875	2.817588134765625	1.440944641113281	0.248037109375
366	12.166667	2.582480224609375	1.025726867675781	0.6647435302734375	2.5392314453125	1.201878753662109	0.6401431884765625	2.514176025390625	1.345563232421875	0.6282735595703125	2.533631591796875	1.563805603027344	0.6683892822265625	2.4996640625	1.527885925292969	0.6776090087890625	2.358451171875	1.501944519042969	0.7075721435546874	2.32638037109375	1.233654998779297	0.6216666259765625	2.47354248046875	1.253956512451172	0.4357650146484375	2.52493359375	1.323376739501953	0.3878011474609375	2.601913330078125	1.360149475097656	0.4586011962890625	2.53037109375	1.341593444824219	0.3555155029296875	2.561972412109375	1.527173156738281	0.6478673095703125	2.66672216796875	1.487957153320312	0.5723983154296876	2.7497841796875	1.22027294921875	0.5023709716796875	2.791566650390625	1.381962554931641	0.3286427001953125	2.8165751953125	1.442111755371094	0.2445443115234375
367	12.2	2.583276611328125	1.026200988769531	0.6636951904296875	2.541104736328125	1.202319244384766	0.6381094970703125	2.51695654296875	1.345979431152344	0.6255491943359375	2.53840966796875	1.563678344726563	0.6665841064453125	2.5041201171875	1.528072143554688	0.6756024169921875	2.3624775390625	1.504876800537109	0.7052052001953125	2.328267822265625	1.237291168212891	0.6186915283203125	2.46915185546875	1.253715270996094	0.4278560791015625	2.520021484375	1.321317962646484	0.3769930419921875	2.60118603515625	1.356964202880859	0.4434200439453125	2.52679150390625	1.33731298828125	0.3445162353515625	2.5664052734375	1.526896606445312	0.6459578857421875	2.670684814453125	1.487182525634766	0.5702940673828125	2.75264453125	1.219548858642578	0.4997435302734375	2.79701318359375	1.378628082275391	0.3245240478515625	2.8238896484375	1.441495086669922	0.2431429443359375
368	12.233334	2.582509033203125	1.027885818481445	0.660929931640625	2.53956103515625	1.203803497314453	0.63447998046875	2.51525	1.347481048583984	0.62141650390625	2.53950634765625	1.565529418945312	0.659669921875	2.5048896484375	1.530396850585938	0.66943310546875	2.363284423828125	1.5109453125	0.7021813964843751	2.32885791015625	1.240370788574219	0.624991943359375	2.4643564453125	1.255905395507813	0.4300478515625	2.517763427734375	1.321206939697266	0.378666015625	2.60556103515625	1.350984680175781	0.439414794921875	2.52412451171875	1.337608032226562	0.346260986328125	2.5669169921875	1.528172424316406	0.6392165527343751	2.6728076171875	1.490269653320313	0.56472509765625	2.74814892578125	1.220036712646484	0.49601611328125	2.7948125	1.37101416015625	0.31415087890625	2.81990966796875	1.442059448242188	0.239092041015625
369	12.266667	2.579118408203125	1.029158355712891	0.659629150390625	2.535427734375	1.204743179321289	0.63129052734375	2.50814404296875	1.34764208984375	0.614768310546875	2.5340732421875	1.565624145507813	0.653285400390625	2.49926416015625	1.530672729492188	0.6632099609375	2.358029541015625	1.514919982910156	0.699818359375	2.31739111328125	1.247161056518555	0.615380615234375	2.466961669921875	1.256538330078125	0.43036376953125	2.524615478515625	1.317181640625	0.377733642578125	2.6082041015625	1.3439599609375	0.445557861328125	2.52150634765625	1.342315673828125	0.344784912109375	2.56113330078125	1.528099060058594	0.63257958984375	2.66709716796875	1.490921020507812	0.5576430664062501	2.75120654296875	1.224358169555664	0.4840244140625	2.799829345703125	1.366860473632812	0.2957060546875	2.81156640625	1.452805847167969	0.234030029296875
370	12.3	2.577479248046875	1.031994071960449	0.65897509765625	2.5329736328125	1.206905426025391	0.62916357421875	2.50609716796875	1.34964794921875	0.612149169921875	2.529880615234375	1.568622314453125	0.6444033203125	2.495400390625	1.533692504882813	0.6552148437500001	2.354227783203125	1.519318237304688	0.691939697265625	2.31126953125	1.251379821777344	0.61038525390625	2.46679541015625	1.258286712646485	0.430602783203125	2.51297607421875	1.320911865234375	0.36982421875	2.6038876953125	1.339546691894531	0.43034912109375	2.52724365234375	1.346095123291016	0.345458251953125	2.5573173828125	1.530811889648438	0.624892333984375	2.6647919921875	1.496629119873047	0.55097265625	2.7525546875	1.230074340820313	0.483145751953125	2.80269775390625	1.364862640380859	0.289970947265625	2.8083134765625	1.454748443603516	0.233483642578125
371	12.333334	2.58125927734375	1.034615737915039	0.658714599609375	2.5366611328125	1.210233657836914	0.625428466796875	2.5094853515625	1.353622436523438	0.605626953125	2.53546826171875	1.573535217285156	0.640593994140625	2.5003701171875	1.538581176757813	0.650988037109375	2.356953125	1.525340209960937	0.6833369140625	2.316921875	1.251991256713867	0.6118842773437499	2.4654111328125	1.259103820800781	0.4241044921875	2.519016357421875	1.322307250976563	0.36916064453125	2.612324462890625	1.33227490234375	0.429526123046875	2.52610302734375	1.340658203125	0.33821240234375	2.5627919921875	1.535406799316406	0.620615966796875	2.667201171875	1.496895874023437	0.5427880859375001	2.75673876953125	1.228697463989258	0.475034912109375	2.811095703125	1.3664482421875	0.282961181640625	2.81251025390625	1.453949829101562	0.22128662109375
372	12.366667	2.58233349609375	1.032453643798828	0.655299072265625	2.53789111328125	1.207394439697266	0.620301513671875	2.510823486328125	1.350302124023437	0.599092041015625	2.5359384765625	1.570993041992188	0.626021240234375	2.5012001953125	1.536320434570313	0.637964599609375	2.35884912109375	1.527846862792969	0.67495458984375	2.30967529296875	1.256447814941406	0.604033935546875	2.463517578125	1.257045532226563	0.421096923828125	2.515783935546875	1.318070526123047	0.362855712890625	2.60700341796875	1.310448486328125	0.4262705078125	2.519092529296875	1.337007293701172	0.33132373046875	2.563208984375	1.532400146484375	0.607150634765625	2.66792724609375	1.49570751953125	0.52932861328125	2.762904296875	1.229361022949219	0.464197998046875	2.81840869140625	1.368701965332031	0.27421728515625	2.814244140625	1.459043518066406	0.217314453125
373	12.4	2.58040771484375	1.03557194519043	0.645783935546875	2.53668701171875	1.211099380493164	0.608646484375	2.5089462890625	1.354162719726562	0.58502978515625	2.535851806640625	1.575796325683594	0.610600830078125	2.50014306640625	1.541513854980469	0.621716552734375	2.356607421875	1.537705871582031	0.657453857421875	2.3185615234375	1.264649047851563	0.58123974609375	2.463160400390625	1.262470031738281	0.38961279296875	2.5342177734375	1.32071533203125	0.350979736328125	2.58829833984375	1.299386291503906	0.446528076171875	2.5479248046875	1.362518676757813	0.33942333984375	2.5634296875	1.536512390136719	0.593047607421875	2.676076904296875	1.500971496582031	0.52539404296875	2.76613525390625	1.236289962768555	0.443087890625	2.81653125	1.375726379394531	0.250420654296875	2.813020263671875	1.469769165039063	0.198839599609375
374	12.433334	2.58581591796875	1.036356246948242	0.637173583984375	2.54402685546875	1.212329193115234	0.59736669921875	2.51691162109375	1.355411651611328	0.570675048828125	2.545570556640625	1.577715209960938	0.594138916015625	2.509493408203125	1.543718627929688	0.60560595703125	2.365458984375	1.54481201171875	0.641290283203125	2.32916748046875	1.269985961914063	0.5675205078125	2.479085693359375	1.247853088378906	0.380432373046875	2.54827001953125	1.30325244140625	0.3342158203125	2.604306396484375	1.298112457275391	0.431246337890625	2.54984814453125	1.330926055908203	0.301839599609375	2.57293603515625	1.537937255859375	0.57693994140625	2.68514794921875	1.501147003173828	0.508445556640625	2.77664208984375	1.236925415039063	0.42331494140625	2.82792041015625	1.380827392578125	0.233297119140625	2.827664794921875	1.473417633056641	0.178429443359375
375	12.466667	2.59073388671875	1.041569885253906	0.62332177734375	2.54979443359375	1.216627624511719	0.5785009765625	2.52378076171875	1.359366607666016	0.548667236328125	2.5512470703125	1.582084594726562	0.5706103515625	2.514833251953125	1.548128173828125	0.58120654296875	2.36889794921875	1.545481872558594	0.6083623046875	2.3313427734375	1.266749206542969	0.551224609375	2.52225537109375	1.249157012939453	0.405397705078125	2.5636416015625	1.293670532226562	0.325982421875	2.61527783203125	1.296565002441406	0.42557470703125	2.543743408203125	1.317413513183594	0.290664306640625	2.579273681640625	1.542153869628906	0.554814697265625	2.691375	1.509711791992188	0.48385595703125	2.79200927734375	1.249164947509766	0.397246826171875	2.83717431640625	1.395846832275391	0.207654296875	2.833515625	1.48792724609375	0.1519556884765625
376	12.5	2.59959228515625	1.04147730255127	0.6125050048828125	2.5612333984375	1.216541381835937	0.5661671142578125	2.53404345703125	1.358054779052734	0.5324801025390625	2.559041259765625	1.581322265625	0.5489405517578125	2.52276123046875	1.547348815917969	0.5597110595703125	2.37832080078125	1.551114135742187	0.5932237548828125	2.351498779296875	1.268146881103516	0.5555001220703125	2.5382275390625	1.250413238525391	0.4047286376953125	2.5663681640625	1.290464080810547	0.3176287841796875	2.61080810546875	1.285329803466797	0.4204320068359375	2.5415634765625	1.311716491699219	0.2844559326171875	2.587710205078125	1.541288635253906	0.5348001708984375	2.70638720703125	1.513577392578125	0.4734219970703125	2.818660400390625	1.261648651123047	0.3770902099609375	2.862826416015625	1.404176605224609	0.1844122314453125	2.84626806640625	1.503692260742187	0.1470587158203125
377	12.533334	2.60649658203125	1.046147743225098	0.59015966796875	2.56824365234375	1.220474700927734	0.54055517578125	2.542135498046875	1.361916229248047	0.5052934570312499	2.568556640625	1.585124145507812	0.522472900390625	2.53210400390625	1.55130224609375	0.5333037109375	2.38726123046875	1.552494506835937	0.56571044921875	2.354701416015625	1.274511444091797	0.502519775390625	2.5573623046875	1.262285858154297	0.37300537109375	2.57148779296875	1.301192718505859	0.281994384765625	2.665578125	1.315182159423828	0.341481201171875	2.5403623046875	1.315794952392578	0.25272021484375	2.5969375	1.544947021484375	0.5080322265625	2.71172412109375	1.515127197265625	0.440354248046875	2.8255751953125	1.262504577636719	0.347123291015625	2.8706875	1.406343139648437	0.1554263916015625	2.85043896484375	1.505702362060547	0.11927783203125
378	12.566667	2.6203193359375	1.047714767456055	0.5673778076171875	2.58354443359375	1.222270721435547	0.5190242919921875	2.5568017578125	1.3630458984375	0.4829715576171875	2.5762724609375	1.586593933105469	0.4982960205078125	2.540783203125	1.55187451171875	0.5089520263671875	2.396919677734375	1.553889282226562	0.5440467529296875	2.377642333984375	1.278338806152344	0.4688157958984375	2.57934912109375	1.268030639648438	0.3386485595703125	2.60185888671875	1.3023701171875	0.2477327880859375	2.69017431640625	1.307145477294922	0.3163526611328125	2.582510498046875	1.319159942626953	0.2146014404296875	2.6059638671875	1.547241271972656	0.4846492919921875	2.72496484375	1.520391784667969	0.4239871826171875	2.84208935546875	1.273402404785156	0.3221641845703125	2.8828330078125	1.420015747070313	0.1322938232421875	2.858414794921875	1.510546508789063	0.0799005126953125
379	12.6	2.63648486328125	1.052089584350586	0.543561279296875	2.59777783203125	1.225062713623047	0.48974609375	2.572384033203125	1.366171722412109	0.45267529296875	2.593628173828125	1.59021533203125	0.465655029296875	2.5574609375	1.555890197753906	0.475841796875	2.41271044921875	1.550715698242187	0.508271484375	2.39350537109375	1.272216064453125	0.441959228515625	2.58579150390625	1.266460876464844	0.297086181640625	2.61309033203125	1.312298645019531	0.212528076171875	2.697630859375	1.333726654052734	0.2831064453125	2.593937255859375	1.329482055664063	0.178403564453125	2.62335693359375	1.550325622558594	0.453275390625	2.74288818359375	1.523939819335937	0.3927646484375	2.860841796875	1.273371124267578	0.299089111328125	2.906704345703125	1.423595886230469	0.1125361328125	2.87685986328125	1.513113708496094	0.060719970703125
380	12.633334	2.6532509765625	1.061584457397461	0.507076416015625	2.614451171875	1.2344990234375	0.4532490234375	2.590505126953125	1.376084747314453	0.417146484375	2.607173828125	1.599952270507813	0.437230712890625	2.57166259765625	1.56461572265625	0.446144775390625	2.4272275390625	1.545311340332031	0.474242431640625	2.405990966796875	1.271669586181641	0.390760986328125	2.62082763671875	1.280579284667969	0.282404052734375	2.649606689453125	1.312690155029297	0.192217529296875	2.73995849609375	1.333852783203125	0.255239990234375	2.627578857421875	1.331560272216797	0.1576302490234375	2.63775146484375	1.561078308105469	0.42377197265625	2.756507080078125	1.533861572265625	0.362164306640625	2.867080078125	1.279373077392578	0.270225830078125	2.912399658203125	1.429726318359375	0.0836986083984375	2.884716552734375	1.52249267578125	0.036654541015625
381	12.666667	2.667888671875	1.065537994384766	0.4903681640625	2.63040966796875	1.237967193603516	0.433049072265625	2.6035615234375	1.377513580322266	0.39055322265625	2.61303759765625	1.602589538574219	0.405595703125	2.578805419921875	1.566236206054687	0.4158330078125	2.43593701171875	1.55240283203125	0.45453466796875	2.42104833984375	1.275944793701172	0.37748486328125	2.61759814453125	1.290865631103516	0.238476318359375	2.6651884765625	1.33028759765625	0.1596795654296875	2.742951171875	1.352177337646484	0.23778759765625	2.64802197265625	1.353619812011719	0.1224896240234375	2.64475244140625	1.564397888183594	0.392478515625	2.7632841796875	1.540959533691406	0.328407470703125	2.877692138671875	1.284309020996094	0.246047119140625	2.921513916015625	1.430387084960937	0.055257080078125	2.90369140625	1.531751342773437	0.0231141357421875
382	12.7	2.68217578125	1.064980682373047	0.4653231201171875	2.644916015625	1.235568115234375	0.4097313232421875	2.619788818359375	1.374408111572266	0.3703221435546875	2.63114013671875	1.59651953125	0.3865782470703125	2.5969150390625	1.560878662109375	0.3962178955078125	2.453631103515625	1.549724365234375	0.4262913818359375	2.42693310546875	1.27910595703125	0.3449454345703125	2.57592431640625	1.300187652587891	0.1602569580078125	2.646819580078125	1.357375671386719	0.12171337890625	2.73713037109375	1.377856689453125	0.1828870849609375	2.666473876953125	1.365270751953125	0.092543212890625	2.66220361328125	1.558579223632813	0.3736356201171875	2.77883740234375	1.536710327148437	0.3091031494140625	2.90344384765625	1.289243988037109	0.2261864013671875	2.9516220703125	1.438673004150391	0.0430240478515625	2.931888671875	1.5257646484375	-0.01499658203125
383	12.733334	2.702518310546875	1.071482513427734	0.44347314453125	2.66397119140625	1.242795562744141	0.38761767578125	2.636674072265625	1.381676483154297	0.34678076171875	2.6400224609375	1.605320068359375	0.362729248046875	2.60711474609375	1.568241333007812	0.3729833984375	2.465298828125	1.546619018554688	0.40792138671875	2.4391123046875	1.275534759521484	0.322529296875	2.5882216796875	1.3001435546875	0.13666015625	2.66675634765625	1.349249145507812	0.100432373046875	2.755979736328125	1.369018463134766	0.164492919921875	2.678774658203125	1.371284881591797	0.069568359375	2.6724541015625	1.568335693359375	0.3492763671875	2.7888212890625	1.549083740234375	0.281912353515625	2.90844482421875	1.295862213134766	0.203524169921875	2.95062548828125	1.438261993408203	0.0117125244140625	2.9360732421875	1.531054077148438	-0.039719970703125
384	12.766667	2.7041005859375	1.079707443237305	0.4213936767578125	2.66423828125	1.253170166015625	0.3699739990234375	2.63556103515625	1.3934794921875	0.3321978759765625	2.6404794921875	1.618047912597656	0.3514952392578125	2.607742919921875	1.58071630859375	0.3626915283203125	2.46698974609375	1.5480068359375	0.3966790771484375	2.442228515625	1.280296264648437	0.2963497314453125	2.61024755859375	1.3033203125	0.1253271484375	2.69652978515625	1.348316833496094	0.1023165283203125	2.78174951171875	1.367822631835937	0.1726551513671875	2.7173154296875	1.273389831542969	0.1797379150390625	2.67231591796875	1.580975708007812	0.3359722900390625	2.783601806640625	1.554495178222656	0.2613782958984375	2.903290771484375	1.305787231445313	0.1648780517578125	2.9321171875	1.461470458984375	-0.0206448974609375	2.9329443359375	1.549779724121094	-0.0822294921875
385	12.8	2.713154296875	1.081126831054688	0.40897314453125	2.677233642578125	1.256663360595703	0.3582744140625	2.64799560546875	1.396719390869141	0.317162841796875	2.650533935546875	1.622851806640625	0.331506591796875	2.618055908203125	1.585238525390625	0.3436572265625	2.4764111328125	1.551880981445313	0.37661376953125	2.465634521484375	1.286422149658203	0.264333984375	2.639742919921875	1.325235748291016	0.10067919921875	2.72463671875	1.368967864990234	0.1320111083984375	2.81323779296875	1.387505432128906	0.1992838134765625	2.7234267578125	1.262441253662109	0.1639498291015625	2.68290771484375	1.585597412109375	0.31667919921875	2.79359912109375	1.557630615234375	0.24048046875	2.9251943359375	1.316332794189453	0.136427978515625	2.944388671875	1.475432281494141	-0.0490853271484375	2.95366064453125	1.566226196289062	-0.1072320556640625
386	12.833334	2.72541015625	1.08324089050293	0.3899437255859375	2.691544921875	1.257488983154297	0.3377965087890625	2.6636142578125	1.396312286376953	0.2950858154296875	2.665056640625	1.621115600585938	0.3073411865234375	2.633021728515625	1.58369189453125	0.3198641357421875	2.493352783203125	1.554089965820312	0.3597713623046875	2.47990478515625	1.292706604003906	0.2430616455078125	2.643348876953125	1.340856597900391	0.073302001953125	2.73061669921875	1.38059326171875	0.1011739501953125	2.8233662109375	1.400156951904297	0.1609306640625	2.7434736328125	1.299083312988281	0.146080810546875	2.697353271484375	1.584133666992187	0.2928162841796875	2.806298828125	1.559553100585938	0.214549072265625	2.93755419921875	1.322439178466797	0.1058800048828125	2.95092822265625	1.480095977783203	-0.0792957763671875	2.95716943359375	1.572766723632812	-0.13345654296875
387	12.866667	2.734454833984375	1.090969360351562	0.3819554443359375	2.7052412109375	1.266058227539062	0.3316763916015625	2.67846484375	1.404044555664063	0.2869888916015625	2.68044189453125	1.628385864257813	0.2955323486328125	2.64784326171875	1.59140771484375	0.3073292236328125	2.505122802734375	1.566869201660156	0.3370338134765625	2.498708984375	1.296209716796875	0.2455614013671875	2.64477587890625	1.344594696044922	0.06157373046875	2.73015478515625	1.391123229980469	0.08305383300781249	2.81876025390625	1.399393920898437	0.15063134765625	2.762259033203125	1.336710815429687	0.1360511474609375	2.71303857421875	1.591142700195312	0.2829842529296875	2.8236171875	1.571117553710938	0.2063902587890625	2.94968212890625	1.330308715820312	0.1019735107421875	2.9679677734375	1.488002502441406	-0.0818526611328125	2.96953662109375	1.573780212402344	-0.1461597900390625
388	12.9	2.738158447265625	1.094137237548828	0.368398681640625	2.705456787109375	1.268560974121094	0.317359619140625	2.676826171875	1.406529968261719	0.2733408203125	2.67621875	1.630791442871094	0.287549560546875	2.644281494140625	1.593082885742187	0.299031494140625	2.504211181640625	1.562022399902344	0.33519873046875	2.501971435546875	1.290916320800781	0.244058837890625	2.638668701171875	1.345530090332031	0.0544239501953125	2.72802099609375	1.384835723876953	0.0745408935546875	2.830399169921875	1.405874084472656	0.1143448486328125	2.76098388671875	1.369549957275391	0.134118408203125	2.7090498046875	1.59426123046875	0.27343017578125	2.821761962890625	1.568826477050781	0.2014771728515625	2.944364990234375	1.329119873046875	0.08992431640625	2.95738720703125	1.488484130859375	-0.09319287109375	2.968964599609375	1.579151000976562	-0.149421142578125
389	12.933334	2.7431025390625	1.105732757568359	0.3581788330078125	2.711101318359375	1.278739898681641	0.3055489501953125	2.68460693359375	1.41646435546875	0.2621356201171875	2.686502685546875	1.639631652832031	0.2738165283203125	2.65407958984375	1.602647888183594	0.2850672607421875	2.514779541015625	1.571565490722656	0.3208814697265625	2.49857177734375	1.303308532714844	0.2276524658203125	2.63928466796875	1.351981018066406	0.041020751953125	2.72610107421875	1.394646484375	0.0626412353515625	2.824100830078125	1.413997009277344	0.1115621337890625	2.76396484375	1.399319152832031	0.0739149169921875	2.7189501953125	1.60275341796875	0.2607659912109375	2.83296826171875	1.572565246582031	0.1943265380859375	2.965365234375	1.340363739013672	0.082253662109375	2.976348876953125	1.489622314453125	-0.1076251220703125	2.97412890625	1.581006469726562	-0.1627095947265625
390	12.966667	2.7508203125	1.110083404541016	0.3549290771484375	2.71591259765625	1.280342864990234	0.3006724853515625	2.688577880859375	1.4168466796875	0.2581651611328125	2.68986474609375	1.638088134765625	0.2701251220703125	2.657938720703125	1.601299377441406	0.2815081787109375	2.518060546875	1.577308044433594	0.3153116455078125	2.51066357421875	1.306365356445312	0.2373863525390625	2.6340615234375	1.353543518066406	0.0409783935546875	2.7209716796875	1.397415649414063	0.0543709716796875	2.82017431640625	1.412967529296875	0.0999527587890625	2.753214599609375	1.402294616699219	0.0377291259765625	2.72202978515625	1.601650756835937	0.2568265380859375	2.83134814453125	1.575489135742187	0.18348876953125	2.96405078125	1.344295135498047	0.07618408203125	2.9803564453125	1.495042846679687	-0.10946533203125	2.97836328125	1.585471374511719	-0.1643734130859375
391	13	2.753108154296875	1.116398056030274	0.3476597900390625	2.72207958984375	1.287791870117188	0.2938912353515625	2.6976982421875	1.425100067138672	0.2515850830078125	2.701478271484375	1.646548461914062	0.2640699462890625	2.668790771484375	1.610099975585938	0.2746175537109375	2.52775439453125	1.588123168945312	0.3056134033203125	2.51923193359375	1.315160491943359	0.2338826904296875	2.64219921875	1.355481689453125	0.0353485107421875	2.72988525390625	1.399460998535156	0.0429327392578125	2.8316923828125	1.422291412353516	0.07904028320312501	2.757718017578125	1.414590850830078	0.02594140625	2.73353125	1.609690063476563	0.2514510498046875	2.8443701171875	1.582183715820312	0.1806378173828125	2.978978515625	1.349153198242187	0.078907470703125	2.999123046875	1.499263946533203	-0.1072493896484375	2.9937685546875	1.588671875	-0.1638212890625
392	13.033334	2.7525859375	1.115798324584961	0.343330810546875	2.72702783203125	1.289125366210937	0.29471044921875	2.70711767578125	1.428097595214844	0.25703662109375	2.70327490234375	1.649316528320313	0.254858154296875	2.6715966796875	1.612622314453125	0.266914794921875	2.53137109375	1.591089477539062	0.300062255859375	2.506650390625	1.320034545898437	0.22770068359375	2.650451416015625	1.341846313476563	0.0413670654296875	2.7278740234375	1.39361279296875	0.01043408203125	2.819379638671875	1.420488586425781	0.0654947509765625	2.74420263671875	1.411067077636719	-0.018209228515625	2.73678173828125	1.612936218261719	0.24558984375	2.84831396484375	1.578832336425781	0.179550048828125	2.9799921875	1.344201080322266	0.0797666015625	3.0057763671875	1.490054626464844	-0.1082767333984375	2.996345947265625	1.57741455078125	-0.1669677734375
393	13.066667	2.75017626953125	1.114842315673828	0.3380545654296875	2.72568603515625	1.288969451904297	0.2900352783203125	2.7068828125	1.428791320800781	0.2535428466796875	2.70338720703125	1.650582275390625	0.2528126220703125	2.671369384765625	1.613763427734375	0.2640889892578125	2.530439453125	1.591962585449219	0.2956480712890625	2.51074072265625	1.318027587890625	0.2301561279296875	2.65648828125	1.339134216308594	0.04449951171875	2.730145751953125	1.391536804199219	0.0056673583984375	2.8176611328125	1.42426708984375	0.0644732666015625	2.74541259765625	1.405879150390625	-0.024973876953125	2.73708349609375	1.61412255859375	0.2438607177734375	2.8501181640625	1.581488220214844	0.1789571533203125	2.98593896484375	1.346868194580078	0.08268359375000001	3.010647705078125	1.492263916015625	-0.106621826171875	3.000691650390625	1.579536071777344	-0.16583349609375
394	13.1	2.74508740234375	1.116478546142578	0.32882470703125	2.72642822265625	1.290185760498047	0.28615087890625	2.7113173828125	1.428905426025391	0.25151025390625	2.7018046875	1.6473447265625	0.241975341796875	2.67102734375	1.61059912109375	0.253968017578125	2.53081494140625	1.593268432617188	0.28235986328125	2.50435302734375	1.324012725830078	0.216015869140625	2.65675	1.339978088378906	0.0394229736328125	2.72830810546875	1.393360229492187	0.0013162841796875	2.81896484375	1.423062042236328	0.0538876953125	2.7440625	1.406942840576172	-0.0281243896484375	2.73620166015625	1.612015014648438	0.235195556640625	2.849255615234375	1.580271240234375	0.173666259765625	2.98697607421875	1.350085296630859	0.0808656005859375	3.01180810546875	1.492453826904297	-0.10667626953125	3.004255859375	1.579274780273437	-0.16437060546875
395	13.133334	2.73505029296875	1.118480728149414	0.3225699462890625	2.72204833984375	1.293221343994141	0.2811553955078125	2.71167724609375	1.432949432373047	0.2481719970703125	2.7064951171875	1.651958618164063	0.2441282958984375	2.67426953125	1.615437255859375	0.2527711181640625	2.53234033203125	1.60130029296875	0.2744588623046875	2.50312158203125	1.334436492919922	0.1988922119140625	2.672288330078125	1.345330627441406	0.0374752197265625	2.74746337890625	1.397998565673828	0.005553466796875	2.83125732421875	1.427114654541016	0.0689803466796875	2.75988916015625	1.418866729736328	-0.0244718017578125	2.74075537109375	1.616151977539062	0.2389183349609375	2.85650634765625	1.585895385742187	0.1814571533203125	2.9906005859375	1.350559509277344	0.0955096435546875	3.036084716796875	1.488464935302734	-0.09184240722656251	3.034	1.5822353515625	-0.1382283935546875
396	13.166667	2.73867041015625	1.119608032226562	0.3128211669921875	2.72729638671875	1.294560821533203	0.2744136962890625	2.71837451171875	1.434671966552734	0.2447947998046875	2.71530517578125	1.652887084960938	0.2360374755859375	2.682735107421875	1.61696826171875	0.2450106201171875	2.5409609375	1.60133203125	0.2633907470703125	2.5105576171875	1.334449279785156	0.1917213134765625	2.679666015625	1.342817565917969	0.0311707763671875	2.749474365234375	1.398781890869141	-0.0059652099609375	2.83815283203125	1.427543304443359	0.0499425048828125	2.7610869140625	1.417953216552734	-0.03564990234375	2.7491845703125	1.61678173828125	0.2320504150390625	2.86326904296875	1.584921142578125	0.1731141357421875	2.99515087890625	1.348696105957031	0.0891839599609375	3.0440068359375	1.485204742431641	-0.097389892578125	3.0436845703125	1.577341796875	-0.1462786865234375
397	13.2	2.748611328125	1.128051635742187	0.303174560546875	2.734994140625	1.301868255615234	0.2665009765625	2.724462890625	1.441432434082031	0.24007470703125	2.71685693359375	1.658059448242188	0.2353564453125	2.6850517578125	1.621541564941406	0.242487548828125	2.54392041015625	1.601552062988281	0.250397705078125	2.5135888671875	1.337660247802734	0.1755654296875	2.6904736328125	1.346733245849609	0.0263046875	2.757880859375	1.404774261474609	-0.010229736328125	2.847724609375	1.432817321777344	0.042552490234375	2.7670146484375	1.426845367431641	-0.03909326171875	2.751396484375	1.623043273925781	0.23187158203125	2.865564453125	1.592332946777344	0.17468017578125	3.004833984375	1.362579345703125	0.0917041015625	3.05648193359375	1.499837829589844	-0.091349853515625	3.0483115234375	1.593702697753906	-0.13428271484375
398	13.233334	2.75185009765625	1.136237991333008	0.3074063720703125	2.73741064453125	1.308943664550781	0.2655364990234375	2.72615234375	1.447854217529297	0.2356353759765625	2.723280029296875	1.66476416015625	0.2314368896484375	2.6905908203125	1.628898681640625	0.2381116943359375	2.5497568359375	1.606602905273438	0.2469749755859375	2.5244580078125	1.340203826904297	0.1787020263671875	2.69323095703125	1.344274993896484	0.0198734130859375	2.764679443359375	1.402032257080078	-0.0087611083984375	2.85589013671875	1.430532257080078	0.0415333251953125	2.776544189453125	1.424943695068359	-0.0358038330078125	2.7571171875	1.628991943359375	0.2282406005859375	2.87237939453125	1.59646728515625	0.1741099853515625	3.0122490234375	1.365832092285156	0.09394274902343749	3.061903076171875	1.498728302001953	-0.09305810546875	3.051671875	1.590102783203125	-0.14083056640625
399	13.266667	2.75458251953125	1.141779998779297	0.290334228515625	2.7384541015625	1.312185760498047	0.247847900390625	2.7261533203125	1.449527221679688	0.218439208984375	2.72559423828125	1.664131652832031	0.22074462890625	2.69273486328125	1.628827453613281	0.22539013671875	2.553123046875	1.606971801757813	0.22615771484375	2.537541015625	1.340246948242187	0.169236328125	2.70593994140625	1.349165069580078	0.01389453125	2.77998046875	1.402650634765625	-0.01290771484375	2.8674638671875	1.428272644042969	0.042769287109375	2.78818896484375	1.431130249023437	-0.04006494140625	2.758779296875	1.6284951171875	0.217410400390625	2.87562353515625	1.595034973144531	0.17127197265625	3.0258017578125	1.371436584472656	0.101088623046875	3.07273095703125	1.501545959472656	-0.0853980712890625	3.0836328125	1.594187194824219	-0.127865478515625
400	13.3	2.77738720703125	1.154912322998047	0.3014739990234375	2.75211572265625	1.321511596679688	0.2511429443359375	2.73302099609375	1.456731872558594	0.2177196044921875	2.72484912109375	1.67045458984375	0.2102603759765625	2.69342724609375	1.634374206542969	0.2169908447265625	2.555037109375	1.608120666503906	0.2209324951171875	2.546452880859375	1.338703857421875	0.1816485595703125	2.70424853515625	1.341764221191406	0.0162330322265625	2.77915478515625	1.392444702148437	-0.01258154296875	2.869138671875	1.430343200683594	0.029982177734375	2.7883955078125	1.417957946777344	-0.0422056884765625	2.75914013671875	1.635985961914062	0.2080587158203125	2.875156494140625	1.602253051757812	0.1610745849609375	3.02151171875	1.376751647949219	0.0920394287109375	3.06573779296875	1.502362365722656	-0.09735131835937499	3.08506103515625	1.593923461914063	-0.1384412841796875
401	13.333334	2.786291015625	1.155952667236328	0.2922593994140625	2.76137109375	1.32333935546875	0.2439920654296875	2.74237841796875	1.459003173828125	0.2119354248046875	2.73372607421875	1.6729072265625	0.2062740478515625	2.70225830078125	1.636655090332031	0.2120303955078125	2.56388671875	1.609518859863281	0.2127525634765625	2.55821337890625	1.340176513671875	0.1712152099609375	2.719375244140625	1.346037170410156	0.0089365234375	2.795061767578125	1.396296997070313	-0.018765869140625	2.88536181640625	1.434373962402344	0.0231446533203125	2.80455712890625	1.422209289550781	-0.0483048095703125	2.768179931640625	1.638531799316406	0.2044576416015625	2.88532373046875	1.605546081542969	0.1595435791015625	3.03394140625	1.380868957519531	0.0919134521484375	3.08236181640625	1.507615966796875	-0.09587890625000001	3.105447998046875	1.596931518554688	-0.1400277099609375
402	13.366667	2.7777529296875	1.149012725830078	0.25256005859375	2.746444091796875	1.321775970458984	0.217162353515625	2.72197900390625	1.460852233886719	0.1934443359375	2.72729638671875	1.678251953125	0.2081630859375	2.69328759765625	1.642972290039062	0.2126591796875	2.5520556640625	1.618889770507812	0.221064208984375	2.54618212890625	1.348746215820313	0.1581591796875	2.7139462890625	1.35715673828125	-0.00310009765625	2.802479736328125	1.391631744384766	-0.02096142578125	2.889381103515625	1.422071472167969	0.03639453125	2.812794921875	1.425053802490234	-0.0561650390625	2.759802001953125	1.641541198730469	0.200893310546875	2.87505859375	1.605757690429688	0.14734619140625	3.0148603515625	1.370701202392578	0.075841064453125	3.073423828125	1.504219543457031	-0.109482177734375	3.09629736328125	1.581746704101562	-0.175064208984375
403	13.4	2.781248779296875	1.145828018188477	0.249246826171875	2.745595947265625	1.318024749755859	0.215225341796875	2.71781982421875	1.456657196044922	0.192581787109375	2.71994287109375	1.674115478515625	0.207238525390625	2.68675146484375	1.638251708984375	0.21303271484375	2.5463935546875	1.611724243164062	0.226923828125	2.54275048828125	1.341523345947266	0.16409814453125	2.703922119140625	1.352848693847656	-0.00357861328125	2.79108056640625	1.388848663330078	-0.024863037109375	2.87962744140625	1.420787750244141	0.0290582275390625	2.799433837890625	1.422443389892578	-0.06041943359375	2.752770751953125	1.637973999023437	0.198679443359375	2.86645166015625	1.604195068359375	0.1406500244140625	3.0074033203125	1.371598388671875	0.06357714843749999	3.05636962890625	1.506115692138672	-0.1237960205078125	3.07531884765625	1.584024780273438	-0.190172119140625
404	13.433334	2.7807705078125	1.145309326171875	0.236343505859375	2.744392578125	1.315310028076172	0.20073779296875	2.7175595703125	1.453131042480469	0.180437255859375	2.717513671875	1.668311096191406	0.19867919921875	2.685233154296875	1.632278747558594	0.2047333984375	2.54638671875	1.607678161621094	0.223044677734375	2.541887451171875	1.342247283935547	0.151756103515625	2.69618408203125	1.352160217285156	-0.01947119140625	2.773890625	1.404788970947266	-0.038601806640625	2.846509765625	1.476580627441406	-0.0050697021484375	2.78433935546875	1.425660980224609	-0.0803726806640625	2.750204833984375	1.633060913085937	0.18864306640625	2.863765625	1.603574157714844	0.1307965087890625	3.00295703125	1.372944458007813	0.0541319580078125	3.0502568359375	1.510956481933594	-0.1283397216796875	3.097283447265625	1.593565368652344	-0.1683399658203125
405	13.466667	2.78440625	1.142638488769531	0.23032470703125	2.7473681640625	1.313459655761719	0.19733349609375	2.719273193359375	1.451310974121094	0.17660693359375	2.719438232421875	1.666785400390625	0.197255126953125	2.6868876953125	1.630691284179687	0.20234521484375	2.54736083984375	1.605387023925781	0.216712158203125	2.5368193359375	1.341677886962891	0.1375965576171875	2.7045205078125	1.354984252929687	-0.021070556640625	2.78563232421875	1.399512176513672	-0.04667431640625	2.873154296875	1.443356750488281	-0.001682861328125	2.792120361328125	1.428971374511719	-0.0821837158203125	2.75229345703125	1.631475830078125	0.187397216796875	2.86691796875	1.602508728027344	0.130698486328125	3.004230712890625	1.368930206298828	0.0572222900390625	3.0574443359375	1.507915710449219	-0.123580810546875	3.091512939453125	1.575199584960937	-0.19427880859375
406	13.5	2.7921748046875	1.136410537719727	0.219102783203125	2.74966015625	1.306500915527344	0.1885526123046875	2.71746240234375	1.443793914794922	0.1696856689453125	2.71618505859375	1.659258544921875	0.19149169921875	2.68461962890625	1.622656005859375	0.19887353515625	2.5466572265625	1.59951953125	0.22654443359375	2.53496337890625	1.33545263671875	0.148312744140625	2.6902587890625	1.348577270507813	-0.0226846923828125	2.77037255859375	1.395227752685547	-0.047826416015625	2.86002587890625	1.429642425537109	0.0011229248046875	2.78016845703125	1.424127166748047	-0.0779124755859375	2.7486923828125	1.624456298828125	0.178925048828125	2.859541015625	1.5990380859375	0.1135333251953125	2.98858154296875	1.364552276611328	0.028353271484375	3.02550634765625	1.503874786376953	-0.156359130859375	3.07148828125	1.585019165039062	-0.201056396484375
407	13.533334	2.79717138671875	1.135566940307617	0.2154219970703125	2.752150146484375	1.305496154785156	0.1862979736328125	2.717906982421875	1.442491912841797	0.1675269775390625	2.716034423828125	1.658598510742187	0.1852552490234375	2.685230712890625	1.621866088867188	0.1951781005859375	2.54881689453125	1.598291748046875	0.2301224365234375	2.5348935546875	1.332432006835937	0.15729541015625	2.679978271484375	1.340462799072266	-0.0231195068359375	2.759100830078125	1.383801422119141	-0.0564527587890625	2.8502744140625	1.417003570556641	-0.0092054443359375	2.763870849609375	1.413358551025391	-0.09023083496093751	2.748095947265625	1.623757690429688	0.1714676513671875	2.85513330078125	1.59774951171875	0.09991723632812501	2.980319091796875	1.362169128417969	0.0109276123046875	3.004856689453125	1.498664093017578	-0.1782755126953125	3.047220458984375	1.578393798828125	-0.2289898681640625
408	13.566667	2.806939697265625	1.132199829101562	0.2001072998046875	2.7541162109375	1.301143157958984	0.17756201171875	2.715301025390625	1.437844757080078	0.165071533203125	2.708515625	1.65428857421875	0.1811414794921875	2.680395263671875	1.616668090820312	0.19518701171875	2.549331787109375	1.592046142578125	0.24675439453125	2.532291748046875	1.325818450927734	0.174463623046875	2.666357177734375	1.335626617431641	-0.0145994873046875	2.71857470703125	1.393852081298828	-0.0708037109375	2.786494873046875	1.452192108154297	-0.0102777099609375	2.71178662109375	1.413441375732422	-0.10827001953125	2.739769287109375	1.620269287109375	0.1636866455078125	2.83765771484375	1.59428955078125	0.079756103515625	2.95301806640625	1.352734375	-0.007733642578125	2.95786669921875	1.487860015869141	-0.1998359375	2.9971748046875	1.556913208007813	-0.266470703125
409	13.6	2.810309326171875	1.138292327880859	0.1870977783203125	2.7562099609375	1.306995391845703	0.16360205078125	2.717318603515625	1.443982360839844	0.151968994140625	2.70845654296875	1.660607604980469	0.169114501953125	2.680453125	1.622613647460938	0.182646240234375	2.54823291015625	1.594577758789062	0.2299581298828125	2.5333662109375	1.325481872558594	0.1667313232421875	2.656868408203125	1.341880737304687	-0.0293817138671875	2.7203818359375	1.393232666015625	-0.0807008056640625	2.817289306640625	1.430562683105469	-0.0501744384765625	2.715576416015625	1.422630920410156	-0.113017822265625	2.740258544921875	1.62689892578125	0.1518311767578125	2.8374970703125	1.600882751464844	0.06684228515625	2.95642724609375	1.359661102294922	-0.018163330078125	2.9664775390625	1.498981872558594	-0.2074940185546875	2.9956123046875	1.563027099609375	-0.28389111328125
410	13.633334	2.810196044921875	1.141585144042969	0.1795184326171875	2.7568037109375	1.309720794677734	0.1523006591796875	2.719046875	1.446576080322266	0.13787060546875	2.711106689453125	1.66296923828125	0.155013427734375	2.68296484375	1.625140258789063	0.168501220703125	2.55066943359375	1.59989111328125	0.216633544921875	2.54229541015625	1.329517730712891	0.159437744140625	2.649826171875	1.336925659179687	-0.046066162109375	2.720573486328125	1.382832061767578	-0.0926412353515625	2.821928466796875	1.406450714111328	-0.0633660888671875	2.719864990234375	1.415625579833984	-0.122480224609375	2.74273974609375	1.62916845703125	0.1377734375	2.842491943359375	1.610029296875	0.0541318359375	2.96345849609375	1.368232452392578	-0.0250155029296875	2.967165283203125	1.498637725830078	-0.2204696044921875	3.001379150390625	1.558751831054688	-0.2977764892578125
411	13.666667	2.813097900390625	1.142457412719727	0.1684564208984375	2.75987353515625	1.310429168701172	0.141399658203125	2.724304443359375	1.447955535888672	0.129900146484375	2.711315185546875	1.664084838867188	0.1433623046875	2.684339599609375	1.625878540039063	0.157899658203125	2.55386962890625	1.598751220703125	0.2093343505859375	2.5513232421875	1.328861663818359	0.151023681640625	2.65254443359375	1.344900054931641	-0.0568426513671875	2.73484765625	1.384930938720703	-0.08653588867187501	2.83606982421875	1.419116363525391	-0.070942626953125	2.7356962890625	1.424186248779297	-0.1187823486328125	2.74347900390625	1.630803955078125	0.1262752685546875	2.841884033203125	1.608103637695312	0.042195556640625	2.969129150390625	1.368144592285156	-0.0312049560546875	2.97101025390625	1.505084564208985	-0.2217928466796875	2.98484326171875	1.5647216796875	-0.3053699951171875
412	13.7	2.81974267578125	1.1402177734375	0.165337646484375	2.76446630859375	1.306217132568359	0.132968994140625	2.72823095703125	1.442911651611328	0.11762060546875	2.7200400390625	1.65868115234375	0.133742919921875	2.692559326171875	1.620949340820312	0.148261474609375	2.56583203125	1.583400390625	0.201710205078125	2.54069384765625	1.321498779296875	0.1196514892578125	2.6638818359375	1.326444732666016	-0.0760733642578125	2.73117724609375	1.391594940185547	-0.09727917480468749	2.806495849609375	1.468077423095703	-0.106821533203125	2.7251171875	1.414164825439453	-0.1517003173828125	2.751150634765625	1.625003662109375	0.11577587890625	2.850514892578125	1.603319213867187	0.0329544677734375	2.9727109375	1.360167266845703	-0.036361083984375	2.976873779296875	1.491273040771484	-0.23043603515625	2.9892900390625	1.548572265625	-0.3156123046875
413	13.733334	2.8410986328125	1.141392944335937	0.1267103271484375	2.77902685546875	1.307855834960937	0.1114923095703125	2.74200830078125	1.445416778564453	0.106284423828125	2.736399169921875	1.66203173828125	0.1177120361328125	2.71679150390625	1.624599853515625	0.1424967041015625	2.618308349609375	1.583723266601563	0.2375946655273438	2.56823046875	1.320193389892578	0.1718126220703125	2.6512041015625	1.325772613525391	-0.04456906127929688	2.664716796875	1.392811553955078	-0.1122858581542969	2.73045751953125	1.478493316650391	-0.1121731567382813	2.64364697265625	1.408727020263672	-0.14389404296875	2.759413330078125	1.627845703125	0.0905660400390625	2.822013427734375	1.60264990234375	-0.0222293701171875	2.915259521484375	1.355483489990234	-0.11923828125	2.84615771484375	1.474607635498047	-0.3093441772460938	2.8302353515625	1.527600219726562	-0.3969591064453125
414	13.766667	2.843721435546875	1.143291229248047	0.1159276428222656	2.781068115234375	1.310758758544922	0.1019434509277344	2.7443427734375	1.449285400390625	0.09748846435546875	2.7416162109375	1.667280822753906	0.1077537536621094	2.722482421875	1.630015014648437	0.1336979675292969	2.627044189453125	1.585854797363281	0.2316453552246094	2.574130126953125	1.321042999267578	0.1664508361816406	2.629626708984375	1.326462677001953	-0.05994754028320313	2.65256689453125	1.391310668945313	-0.1280592346191406	2.74470068359375	1.447552612304688	-0.1158987731933594	2.631118408203125	1.414933410644531	-0.1557812194824219	2.763267822265625	1.632463439941406	0.07977725219726563	2.81626171875	1.608769104003906	-0.03900311279296875	2.904625244140625	1.357224700927735	-0.1340848693847656	2.823565673828125	1.469197021484375	-0.3255061950683594	2.802830322265625	1.526458923339844	-0.4100925598144531
415	13.8	2.8629638671875	1.147437225341797	0.09510519409179688	2.7947470703125	1.313901184082031	0.082992431640625	2.7547216796875	1.452362274169922	0.08082461547851562	2.74551416015625	1.671251586914063	0.09295690917968751	2.729607421875	1.633034301757812	0.1201659851074219	2.641948486328125	1.59883203125	0.229798828125	2.60760595703125	1.324506317138672	0.1902119445800781	2.600775146484375	1.336825317382813	-0.0437724609375	2.672428466796875	1.378919921875	-0.09441647338867187	2.75645556640625	1.424301055908203	-0.1473872985839844	2.631734130859375	1.403839996337891	-0.1543448181152344	2.76619091796875	1.637138305664062	0.06297619628906249	2.80920849609375	1.605833374023438	-0.05882296752929687	2.87816552734375	1.349183502197266	-0.1605883483886719	2.79812646484375	1.470092926025391	-0.3485287780761719	2.76618359375	1.542913940429687	-0.4167690124511719
416	13.833334	2.87566845703125	1.154971221923828	0.09019944763183593	2.799780029296875	1.318831268310547	0.07510243225097656	2.754074951171875	1.456236724853516	0.07089311218261719	2.739455322265625	1.676044921875	0.08083229064941407	2.724239013671875	1.637532958984375	0.1084708709716797	2.63384326171875	1.599740966796875	0.215630874633789	2.62332861328125	1.321125518798828	0.1832644500732422	2.61602685546875	1.335817169189453	-0.05174589538574219	2.687984130859375	1.381289703369141	-0.09991737365722657	2.770264404296875	1.417995025634766	-0.1625941314697266	2.6523076171875	1.398482635498047	-0.1640733184814453	2.761230224609375	1.641976440429687	0.05116255187988281	2.79924755859375	1.608969482421875	-0.07256391906738281	2.891818115234375	1.356348358154297	-0.1695547637939453	2.79528173828125	1.466206207275391	-0.35803564453125	2.7658974609375	1.541201904296875	-0.4258770141601563
417	13.866667	2.886674560546875	1.164289306640625	0.04970550537109375	2.7996630859375	1.325598663330078	0.04867013549804688	2.74824072265625	1.462679656982422	0.05454058837890625	2.745075927734375	1.685259887695313	0.06851502990722656	2.732551513671875	1.646593139648437	0.09824095153808594	2.66725	1.606586303710937	0.2235536804199219	2.627572998046875	1.329693298339844	0.175036865234375	2.60266552734375	1.355447296142578	-0.06053202819824219	2.68294384765625	1.387142913818359	-0.1088747100830078	2.77387744140625	1.409639068603516	-0.1684394378662109	2.679783447265625	1.404491607666016	-0.1639641571044922	2.760572021484375	1.650338256835937	0.03514839172363281	2.783527099609375	1.613729736328125	-0.09286149597167968	2.84535693359375	1.351460418701172	-0.1980673065185547	2.749847412109375	1.458625335693359	-0.3920169067382813	2.693774169921875	1.540718505859375	-0.4302534790039063
418	13.9	2.889487548828125	1.163163665771484	0.03802923583984375	2.8014951171875	1.325353057861328	0.03440481567382812	2.749557861328125	1.463410797119141	0.03785183715820312	2.7499033203125	1.687177490234375	0.05707125854492188	2.73728564453125	1.647746215820312	0.08634518432617187	2.67505029296875	1.610126220703125	0.2151100463867187	2.631105712890625	1.332224426269531	0.1645014038085937	2.614190185546875	1.365113311767578	-0.07256442260742188	2.698456298828125	1.393675689697266	-0.1173542785644531	2.78897021484375	1.400331878662109	-0.182605224609375	2.707175048828125	1.412020050048828	-0.165375732421875	2.764363037109375	1.652577758789063	0.02239215087890625	2.78224169921875	1.622564453125	-0.1090906372070312	2.839752197265625	1.355240753173828	-0.2094590454101563	2.732637939453125	1.453401885986328	-0.4042041625976562	2.699150390625	1.550448608398437	-0.435256103515625
419	13.933334	2.89220703125	1.172251312255859	0.02063711547851562	2.806773193359375	1.336287719726563	0.01818118286132812	2.75730712890625	1.475602996826172	0.0214376220703125	2.758039794921875	1.700141479492188	0.0371732177734375	2.7466025390625	1.661073852539062	0.06759259033203124	2.684498046875	1.623906127929688	0.1969287414550781	2.646034423828125	1.342826232910156	0.1569238891601563	2.616940673828125	1.379324829101563	-0.07896994018554687	2.699798828125	1.402885223388672	-0.1294315490722656	2.787635986328125	1.407544891357422	-0.1988099060058594	2.713979248046875	1.420492523193359	-0.1711811828613281	2.771230712890625	1.664939819335937	0.002426666259765625	2.780697998046875	1.6348583984375	-0.1302236633300781	2.84030322265625	1.366968414306641	-0.2297386169433594	2.713015380859375	1.463756439208984	-0.4133891296386719	2.693308349609375	1.563474365234375	-0.4483588562011719
420	13.966667	2.883897705078125	1.172602691650391	0.030662841796875	2.8032548828125	1.339007537841797	0.01840380859375	2.757633544921875	1.479925445556641	0.01509521484375	2.7650556640625	1.704816772460938	0.030218994140625	2.749961669921875	1.666265014648437	0.05985478210449219	2.683195556640625	1.633791015625	0.1884558563232422	2.617209716796875	1.360263000488281	0.1316334838867187	2.63668701171875	1.390133270263672	-0.1066406860351563	2.72224755859375	1.387233245849609	-0.1583716430664062	2.828208740234375	1.405610443115234	-0.190512451171875	2.76636572265625	1.426180786132813	-0.1667805480957031	2.779621337890625	1.668917724609375	-0.0033909912109375	2.805449462890625	1.642976928710937	-0.1350037231445312	2.844482177734375	1.3682216796875	-0.2273823852539062	2.738171630859375	1.469013153076172	-0.42248291015625	2.71738818359375	1.568734619140625	-0.4574530029296875
421	14	2.885943359375	1.168961868286133	0.01312298583984375	2.8063564453125	1.336037109375	0.0043148193359375	2.762107666015625	1.477345275878906	0.0007867431640625	2.7763388671875	1.702134033203125	0.0108013916015625	2.763800537109375	1.664455078125	0.0426455078125	2.714314697265625	1.637448120117188	0.1799790344238281	2.639028076171875	1.364979583740234	0.1304873657226563	2.654804931640625	1.385987579345703	-0.10893896484375	2.73966943359375	1.418636260986328	-0.150555419921875	2.8481220703125	1.433149108886719	-0.1754398193359375	2.78345751953125	1.452343383789062	-0.1349640502929688	2.786197509765625	1.665364624023438	-0.023548828125	2.802788818359375	1.640646484375	-0.1568369140625	2.826878662109375	1.363700775146484	-0.247517333984375	2.70681884765625	1.462096313476563	-0.4356588134765625	2.670587890625	1.558847290039063	-0.4659840087890625
422	14.033334	2.888605712890625	1.171410919189453	0.01442022705078125	2.8151142578125	1.33953955078125	0.0077535400390625	2.775838623046875	1.480964721679688	0.0060631103515625	2.782491943359375	1.704254089355469	0.01079327392578125	2.771039794921875	1.667273742675781	0.04313482666015625	2.71673681640625	1.642395141601563	0.1775866088867188	2.635709716796875	1.377163482666016	0.114560791015625	2.6774833984375	1.403531097412109	-0.1189743041992188	2.765875732421875	1.421393890380859	-0.1600718994140625	2.87603955078125	1.409091278076172	-0.1511589965820312	2.78196630859375	1.42402197265625	-0.1930772705078125	2.793747802734375	1.667368591308594	-0.02229638671875	2.802383056640625	1.636770751953125	-0.153856201171875	2.8205537109375	1.362605010986328	-0.2459317626953125	2.721899169921875	1.466209167480469	-0.440775390625	2.666609375	1.555045104980469	-0.461685546875
423	14.066667	2.904844970703125	1.167204772949219	0.02435443115234375	2.832117431640625	1.333469116210938	0.01135342407226562	2.792721923828125	1.473447540283203	0.008126556396484375	2.78277734375	1.694556884765625	0.01382467651367188	2.769481689453125	1.656857788085937	0.04383462524414063	2.697305419921875	1.629333618164063	0.1674715270996094	2.63165625	1.361601745605469	0.1089002990722656	2.650050048828125	1.391698364257812	-0.1249863891601563	2.720240966796875	1.439644683837891	-0.17415625	2.825126220703125	1.414028198242188	-0.1521155090332031	2.72996875	1.45845590209961	-0.2033795471191406	2.801204345703125	1.6592421875	-0.01697695922851563	2.833223876953125	1.628973266601562	-0.143648193359375	2.875624755859375	1.360635070800781	-0.23665869140625	2.7985537109375	1.467327362060547	-0.4367819213867187	2.748405517578125	1.55321142578125	-0.4726820678710937
424	14.1	2.9187802734375	1.173675598144531	0.01999221801757813	2.846455322265625	1.339613098144531	0.009026763916015625	2.801594482421875	1.477473937988281	0.008413330078125	2.78383837890625	1.697352966308594	0.01467193603515625	2.7677666015625	1.658981811523438	0.0420885009765625	2.674468994140625	1.626028564453125	0.1485036315917969	2.630788330078125	1.35527294921875	0.08778695678710938	2.638481689453125	1.387629272460937	-0.1456146850585938	2.701488037109375	1.442714111328125	-0.1963721923828125	2.799481201171875	1.47790185546875	-0.2313438110351562	2.7056005859375	1.46955078125	-0.2222346801757812	2.807443359375	1.66315869140625	-0.01347808837890625	2.85093115234375	1.627811889648437	-0.1348421630859375	2.9159345703125	1.365091674804688	-0.2279522094726562	2.86343603515625	1.476205627441406	-0.4326376953125	2.823283447265625	1.56137890625	-0.4799683227539063
425	14.133334	2.923673828125	1.174876281738281	0.006038818359375	2.849927978515625	1.341083251953125	-0.00286029052734375	2.805423828125	1.479637329101563	-0.00079449462890625	2.7903916015625	1.700559020996094	0.0061292724609375	2.774620361328125	1.662206787109375	0.03409344482421875	2.681560791015625	1.628253540039063	0.1411728820800781	2.638375732421875	1.35427880859375	0.09027816772460938	2.639020263671875	1.382039001464844	-0.1447623901367187	2.6974970703125	1.432893737792969	-0.20517236328125	2.799948974609375	1.449271118164063	-0.2424961547851562	2.6997724609375	1.457847961425781	-0.2327057495117187	2.812842529296875	1.665980834960938	-0.02283251953125	2.848236572265625	1.632475708007812	-0.147866943359375	2.920802001953125	1.368646667480469	-0.2355198974609375	2.857980224609375	1.478183227539063	-0.4392290649414062	2.83060107421875	1.56879345703125	-0.4864894409179688
426	14.166667	2.909274169921875	1.171919555664062	0.01097442626953125	2.83448779296875	1.336868774414063	-0.0096123046875	2.786936279296875	1.474457641601562	-0.01617138671875	2.783876708984375	1.695843872070312	-0.002698883056640625	2.762132080078125	1.657664123535156	0.02132925415039063	2.656391845703125	1.629158142089844	0.1179647827148437	2.6270849609375	1.352894836425781	0.06761322021484376	2.6658291015625	1.377249755859375	-0.16489599609375	2.69507373046875	1.442546264648437	-0.2324256591796875	2.7981142578125	1.464293701171875	-0.2655574951171875	2.6869033203125	1.461908813476563	-0.2618634033203125	2.808150146484375	1.660792236328125	-0.02966156005859375	2.868185791015625	1.628239318847656	-0.1453761596679687	2.947365234375	1.36405078125	-0.2272014770507813	2.916469970703125	1.478608581542969	-0.4357860107421875	2.889337890625	1.566087219238281	-0.48900830078125
427	14.2	2.91006396484375	1.169297515869141	0.00634869384765625	2.835431640625	1.333579895019531	-0.0126463623046875	2.78865478515625	1.470780883789063	-0.017882568359375	2.786548095703125	1.6914658203125	-0.01125424194335937	2.76538037109375	1.654298095703125	0.014344482421875	2.6646083984375	1.627925354003906	0.1157610168457031	2.634072509765625	1.352707855224609	0.06774740600585938	2.661965576171875	1.373700927734375	-0.1655327453613281	2.700658935546875	1.43380029296875	-0.2324731750488281	2.80306640625	1.453762329101562	-0.2669720764160156	2.695585205078125	1.453393371582031	-0.2624219055175781	2.809959228515625	1.655675598144531	-0.03756784057617187	2.86888623046875	1.623320617675781	-0.1531902770996094	2.944667724609375	1.359042022705078	-0.2332728576660156	2.91222802734375	1.471219360351562	-0.4416471252441406	2.885735107421875	1.556572387695312	-0.4976030578613281
428	14.233334	2.936687744140625	1.173683349609375	-0.00747369384765625	2.85557470703125	1.336153747558594	-0.02157958984375	2.80205419921875	1.471532104492188	-0.02491091918945312	2.802208251953125	1.692974365234375	-0.01532852172851563	2.781709228515625	1.65550732421875	0.0107501220703125	2.683027587890625	1.624170959472656	0.1136080932617188	2.650444091796875	1.349763610839844	0.0567376708984375	2.705122802734375	1.369572387695313	-0.1728009643554687	2.7160419921875	1.431440856933594	-0.2484158325195313	2.81479296875	1.45228125	-0.2929522705078125	2.706192626953125	1.435405151367187	-0.2833984985351563	2.82426904296875	1.657200500488281	-0.04315911865234375	2.878443359375	1.627096496582031	-0.162261962890625	2.95235302734375	1.364089660644531	-0.2517063598632813	2.916030517578125	1.474524963378906	-0.4614285278320313	2.882868896484375	1.560722473144531	-0.5131455078125
429	14.266667	2.93611865234375	1.174335601806641	-0.0202061767578125	2.851268798828125	1.335676483154297	-0.03264404296875	2.795385986328125	1.470611358642578	-0.03526882934570313	2.7936923828125	1.6928388671875	-0.0280711669921875	2.77228662109375	1.65539013671875	-0.0023934326171875	2.6687421875	1.6222060546875	0.0956480712890625	2.642810546875	1.352121551513672	0.01514004516601562	2.770121826171875	1.377844818115234	-0.1837454833984375	2.734977294921875	1.424258575439453	-0.2633471069335938	2.8354033203125	1.464332427978516	-0.2869148559570313	2.7093056640625	1.435465362548828	-0.2874714965820312	2.81721435546875	1.656813232421875	-0.05464080810546875	2.88125390625	1.6280771484375	-0.1695928344726562	2.9737646484375	1.366327789306641	-0.2476192016601562	2.93629248046875	1.471764862060547	-0.4605550537109375	2.908273681640625	1.5623447265625	-0.508363037109375
430	14.3	2.939230224609375	1.173883453369141	-0.03277056884765625	2.85257470703125	1.334910491943359	-0.0467908935546875	2.796054931640625	1.470155731201172	-0.050171875	2.790979736328125	1.692822631835937	-0.03588226318359375	2.768739013671875	1.654156982421875	-0.0124478759765625	2.660506103515625	1.613844482421875	0.07841485595703125	2.643901611328125	1.345034393310547	-0.011949462890625	2.78557373046875	1.374223358154297	-0.2014895629882812	2.740807373046875	1.433271636962891	-0.2671244506835938	2.82927490234375	1.453877593994141	-0.3310576171875	2.732483642578125	1.438724945068359	-0.3072601928710937	2.8163837890625	1.657838256835938	-0.0624715576171875	2.888198974609375	1.625953247070313	-0.1724840698242187	2.990661865234375	1.363761566162109	-0.2398599853515625	2.976510986328125	1.470604827880859	-0.45591796875	2.94681689453125	1.55784765625	-0.5094607543945312
431	14.333334	2.933855712890625	1.172568328857422	-0.048826416015625	2.847785888671875	1.333887603759766	-0.065947998046875	2.7901669921875	1.468828826904297	-0.07098931884765625	2.788128662109375	1.691115600585937	-0.0480186767578125	2.763257568359375	1.652010986328125	-0.02807196044921875	2.64669287109375	1.611716186523438	0.0521904296875	2.64193798828125	1.343803924560547	-0.0432852783203125	2.763926025390625	1.369602264404297	-0.2468859252929687	2.768693603515625	1.457893096923828	-0.2916832885742188	2.872200927734375	1.475012115478516	-0.328624755859375	2.76076904296875	1.460639617919922	-0.3350052490234375	2.815024658203125	1.65660107421875	-0.07387353515625	2.891377197265625	1.632742797851563	-0.1830827026367187	3.010902587890625	1.375311309814453	-0.2418070678710937	3.015674560546875	1.48039584350586	-0.45949169921875	2.99498779296875	1.5729375	-0.508463623046875
432	14.366667	2.9374892578125	1.169293151855469	-0.055896240234375	2.8515966796875	1.330100311279297	-0.07850823974609375	2.794708984375	1.465245330810547	-0.0867900390625	2.78757275390625	1.687038330078125	-0.059702880859375	2.762119384765625	1.647152099609375	-0.042137451171875	2.64229541015625	1.603866577148438	0.0315928955078125	2.6368837890625	1.336851287841797	-0.06660699462890625	2.790042724609375	1.374952728271484	-0.2458521728515625	2.7865595703125	1.450730560302735	-0.3097037353515625	2.897281494140625	1.458490081787109	-0.3174645385742187	2.77164599609375	1.463023040771484	-0.3403583984375	2.81662841796875	1.653454711914062	-0.08445709228515624	2.904406982421875	1.636590942382813	-0.18618408203125	3.020283203125	1.37755160522461	-0.2456292114257813	3.0314013671875	1.479074066162109	-0.4648576049804687	3.016056640625	1.5756943359375	-0.5076000366210938
433	14.4	2.939095947265625	1.162083557128906	-0.07109570312500001	2.854509765625	1.323957336425781	-0.0949312744140625	2.797462158203125	1.459416137695313	-0.10384375	2.79196484375	1.681890991210937	-0.07709301757812501	2.76506396484375	1.642259826660156	-0.06076806640625	2.640010498046875	1.600590087890625	0.005619873046875	2.6407626953125	1.334340576171875	-0.09688891601562501	2.787895751953125	1.36155126953125	-0.2838412475585937	2.814592529296875	1.440548950195312	-0.3379707641601563	2.925087646484375	1.455006530761719	-0.3431665649414062	2.8102841796875	1.457446594238281	-0.3698828735351563	2.82183837890625	1.64781103515625	-0.100430908203125	2.911516357421875	1.630026550292969	-0.2008119506835938	3.03553076171875	1.372061340332031	-0.25161474609375	3.060972900390625	1.481416320800781	-0.466544189453125	3.05645458984375	1.583349365234375	-0.4989053955078125
434	14.433334	2.94347509765625	1.154010650634766	-0.09118908691406249	2.857031494140625	1.313275360107422	-0.1142591552734375	2.800839111328125	1.447902435302734	-0.12100537109375	2.793994384765625	1.668203002929687	-0.0920545654296875	2.767291015625	1.628594482421875	-0.07666259765625	2.640757080078125	1.585787109375	-0.01681494140625	2.645951171875	1.325579132080078	-0.1278470458984375	2.821552734375	1.365491119384766	-0.2826726684570313	2.825454833984375	1.442346771240234	-0.3443115844726563	2.9282919921875	1.482630157470703	-0.3377561645507812	2.818395263671875	1.453971649169922	-0.3776484985351563	2.82408251953125	1.634805297851563	-0.115189453125	2.913791015625	1.608735961914062	-0.212170654296875	3.047219970703125	1.356203948974609	-0.25148583984375	3.087031005859375	1.471515411376953	-0.4587418212890625	3.0820732421875	1.560620239257812	-0.516239501953125
435	14.466667	2.587169921875	1.256144134521484	-0.6764293212890625	2.517457763671875	1.420893798828125	-0.6445745239257813	2.48049365234375	1.559272766113281	-0.6203507690429687	2.504648681640625	1.778303405761719	-0.6020032958984375	2.493198486328125	1.740437377929688	-0.5715530395507813	2.43422607421875	1.704116760253906	-0.4434849548339844	2.36062744140625	1.441418579101563	-0.5126884155273438	2.376370361328125	1.476238647460937	-0.7458037719726562	2.349330078125	1.555293701171875	-0.7971617431640625	2.42603564453125	1.581620727539062	-0.8715582275390625	2.323094482421875	1.568342224121094	-0.8182620239257813	2.510146484375	1.743511840820313	-0.6378948364257813	2.510646240234375	1.711896179199219	-0.7680521850585937	2.5758671875	1.449368469238281	-0.86327490234375	2.479474609375	1.558864318847656	-1.05286376953125	2.449322265625	1.648677124023437	-1.099505981445313
436	14.5	2.5787802734375	1.246287521362305	-0.6929125366210938	2.51056591796875	1.410457458496094	-0.663361328125	2.4721484375	1.547490356445313	-0.6409192504882812	2.49742529296875	1.764551025390625	-0.6224132080078125	2.486445068359375	1.726940979003906	-0.592140869140625	2.433754638671875	1.695349304199219	-0.4614573059082031	2.349853515625	1.437716888427734	-0.52861279296875	2.3426279296875	1.473407135009766	-0.7600572509765625	2.3420595703125	1.550867980957031	-0.8188881225585938	2.407340087890625	1.565973815917969	-0.9050526733398437	2.319641357421875	1.564142761230469	-0.8454846801757813	2.50207568359375	1.730145568847656	-0.6582217407226563	2.50174951171875	1.709705932617188	-0.7894852905273437	2.56699755859375	1.452139343261719	-0.8909849243164063	2.47228515625	1.561948425292969	-1.078768432617188	2.44510107421875	1.655450012207031	-1.117337158203125
437	14.533334	2.569834716796875	1.237368118286133	-0.7216235961914063	2.506555908203125	1.403767822265625	-0.6910525512695312	2.47172607421875	1.54208251953125	-0.6684912109375	2.495123046875	1.759678405761719	-0.647932373046875	2.48512890625	1.7215224609375	-0.617815673828125	2.431394775390625	1.68458203125	-0.4886007995605469	2.348412841796875	1.424242553710938	-0.548763671875	2.311841796875	1.473322509765625	-0.775476806640625	2.3293359375	1.527715881347656	-0.85447314453125	2.351005615234375	1.604901428222656	-0.9289156494140625	2.306869873046875	1.556556396484375	-0.8699148559570312	2.49942724609375	1.725656616210937	-0.6843062744140626	2.496343994140625	1.7032607421875	-0.8155241088867188	2.559313232421875	1.443519622802734	-0.914729736328125	2.465668701171875	1.558972961425781	-1.100340209960937	2.437162109375	1.648819091796875	-1.1465419921875
438	14.566667	2.55746240234375	1.218041961669922	-0.7610123901367187	2.499094970703125	1.385412109375	-0.7295277099609375	2.47011572265625	1.5245927734375	-0.7070906372070312	2.4902353515625	1.741154357910156	-0.6807630004882812	2.48156689453125	1.702106567382812	-0.6516676025390625	2.427177490234375	1.664417541503906	-0.5234859619140625	2.3372998046875	1.406900604248047	-0.5815289306640625	2.292945068359375	1.474098327636719	-0.801291748046875	2.325517822265625	1.528109497070313	-0.8752088623046875	2.346183837890625	1.555334899902344	-0.978751220703125	2.297934326171875	1.554255187988281	-0.89606787109375	2.494305419921875	1.708387145996094	-0.7180751953125	2.488314697265625	1.686026489257813	-0.8487484741210938	2.555122802734375	1.428795318603516	-0.9492515258789063	2.4541982421875	1.558169738769531	-1.12027978515625	2.4273427734375	1.640021423339844	-1.179654663085937
439	14.6	2.54762451171875	1.192213806152344	-0.797015380859375	2.495074462890625	1.360945892333984	-0.7592736206054688	2.468773193359375	1.500428924560547	-0.7323627319335938	2.484531494140625	1.717057983398437	-0.6979509887695312	2.478265380859375	1.676496398925781	-0.6700146484375	2.42514990234375	1.6400322265625	-0.540337890625	2.331853271484375	1.384807830810547	-0.6074761962890625	2.273575927734375	1.465227600097656	-0.820385009765625	2.3188173828125	1.521918395996094	-0.8855991210937501	2.350980224609375	1.539603454589844	-0.9887118530273438	2.292847900390625	1.549484558105469	-0.9096708984375	2.487675048828125	1.685820007324219	-0.73688134765625	2.47231689453125	1.665070556640625	-0.86756591796875	2.545979248046875	1.413036346435547	-0.978906005859375	2.445472900390625	1.551118835449219	-1.144531127929687	2.4184736328125	1.624183227539063	-1.214971801757813
440	14.633334	3.0363818359375	1.083159301757812	-0.255927001953125	2.9569169921875	1.246627716064453	-0.263968505859375	2.90808251953125	1.38360107421875	-0.2609287109375	2.88386669921875	1.599123596191406	-0.21639794921875	2.862219970703125	1.556441711425781	-0.2019686279296875	2.739951416015625	1.507236267089844	-0.1396651611328125	2.7329697265625	1.248732330322266	-0.2516719970703125	2.81875830078125	1.353962158203125	-0.4453534545898438	2.897562744140625	1.406936462402344	-0.4703865356445313	2.989037353515625	1.428301086425781	-0.527993408203125	2.895408447265625	1.43463671875	-0.5038258056640625	2.91478857421875	1.570372436523437	-0.2438304443359375	3.002024169921875	1.564659362792969	-0.34553515625	3.142853271484375	1.319380493164062	-0.3951075439453125	3.16901611328125	1.476886901855469	-0.5736519165039062	3.184507080078125	1.542401000976563	-0.6551834716796875
441	14.666667	3.047652099609375	1.071669616699219	-0.2682847900390625	2.96247021484375	1.233296020507813	-0.2818582763671875	2.907898681640625	1.369206237792969	-0.283060546875	2.886085693359375	1.584865478515625	-0.2309173583984375	2.863635498046875	1.541707641601562	-0.2180028076171875	2.74120654296875	1.494221252441406	-0.1523870849609375	2.74023046875	1.238754577636719	-0.275930908203125	2.831588623046875	1.334888549804687	-0.4737653198242188	2.911715087890625	1.387293701171875	-0.4984859619140625	3.00504150390625	1.403110717773437	-0.5563837890625	2.90965380859375	1.413931945800781	-0.5339209594726563	2.917011962890625	1.556467590332031	-0.2593402099609375	3.006505615234375	1.551681274414062	-0.36036279296875	3.150810302734375	1.306157409667969	-0.410333740234375	3.178445068359375	1.478248901367188	-0.5770447387695312	3.19544482421875	1.544479431152344	-0.6586541137695312
442	14.7	3.06377587890625	1.061480438232422	-0.28020458984375	2.976497802734375	1.223083160400391	-0.2907879638671875	2.916154296875	1.357200286865234	-0.292306640625	2.88941650390625	1.572993774414063	-0.23902587890625	2.86704736328125	1.5292421875	-0.2271903076171875	2.74406884765625	1.479791473388672	-0.162685546875	2.75544091796875	1.223830596923828	-0.2874150390625	2.844897705078125	1.326011993408203	-0.484287841796875	2.927591552734375	1.370641998291016	-0.5163751831054687	3.021208740234375	1.397668243408203	-0.570419921875	2.92261962890625	1.393157928466797	-0.5574113159179688	2.921837890625	1.545147094726563	-0.2666971435546875	3.021587158203125	1.548201293945312	-0.358519775390625	3.1659697265625	1.303756072998047	-0.41938427734375	3.19251611328125	1.492290252685547	-0.5690838012695313	3.22036181640625	1.54065087890625	-0.6602787475585937
443	14.733334	3.074468017578125	1.057814758300781	-0.29450830078125	2.985524169921875	1.217279571533203	-0.3108936767578125	2.925637939453125	1.350999237060547	-0.314456298828125	2.901942138671875	1.565703125	-0.2586768798828125	2.878231201171875	1.522452758789063	-0.2484779052734375	2.75229248046875	1.473299041748047	-0.191018798828125	2.76656591796875	1.221048126220703	-0.32063916015625	2.868986572265625	1.323492279052734	-0.509895751953125	2.953558837890625	1.362220611572266	-0.5436378173828125	3.046172119140625	1.405981170654297	-0.5864923095703125	2.9486796875	1.383485382080078	-0.5858976440429687	2.93462158203125	1.53765869140625	-0.285505126953125	3.037003662109375	1.541693359375	-0.37361767578125	3.179100830078125	1.297881134033203	-0.4374892578125	3.217772705078125	1.493882171630859	-0.57290771484375	3.24361279296875	1.526817260742187	-0.6708790893554688
444	14.766667	3.0825205078125	1.053866180419922	-0.3074544677734375	2.993901611328125	1.212417999267578	-0.3257982177734375	2.935009521484375	1.345866333007812	-0.3307183837890625	2.91250146484375	1.560519348144531	-0.2780557861328125	2.888755126953125	1.517692138671875	-0.2672098388671875	2.763809814453125	1.470560485839844	-0.2074974365234375	2.783271728515625	1.219498291015625	-0.33615478515625	2.889247314453125	1.325162658691406	-0.5203658447265626	2.969494140625	1.365108642578125	-0.561281005859375	3.05525537109375	1.41769873046875	-0.6071640014648437	2.969093994140625	1.389223449707031	-0.5951468505859375	2.944824462890625	1.532090209960937	-0.3045084228515625	3.047017822265625	1.53353662109375	-0.3920555419921875	3.18440478515625	1.288107727050781	-0.454564208984375	3.236451416015625	1.480652221679688	-0.5886629638671875	3.257953857421875	1.529635620117187	-0.6802844848632813
445	14.8	3.094278564453125	1.053440612792969	-0.320549560546875	3.004740478515625	1.211747985839844	-0.338181396484375	2.9439169921875	1.344480590820313	-0.34290234375	2.914466796875	1.557444274902344	-0.2861141357421875	2.891287353515625	1.513816223144531	-0.2771947021484375	2.765010498046875	1.457783142089844	-0.22869921875	2.79084326171875	1.215399810791016	-0.372547119140625	2.91334033203125	1.3234326171875	-0.545044921875	2.99570166015625	1.367675048828125	-0.5764482421875	3.07727685546875	1.436984313964844	-0.6045537109375	3.0003232421875	1.392034912109375	-0.6080467529296875	2.94845556640625	1.530355773925781	-0.31196728515625	3.048530517578125	1.529983032226562	-0.402121826171875	3.193953857421875	1.286331970214844	-0.4536514892578125	3.243487060546875	1.471913879394531	-0.598481201171875	3.26690869140625	1.526995849609375	-0.6861975708007813
446	14.833334	3.098037353515625	1.051174652099609	-0.3219442138671875	3.00823974609375	1.208025634765625	-0.3420233154296875	2.947865966796875	1.340139404296875	-0.348031005859375	2.919783447265625	1.553018981933594	-0.2945028076171875	2.8966728515625	1.509817321777344	-0.2847247314453125	2.77165380859375	1.454037231445312	-0.2348189697265625	2.796696044921875	1.214896148681641	-0.3815347900390625	2.921239501953125	1.322352478027344	-0.5513380126953125	3.005515625	1.369840270996094	-0.5679556884765625	3.1020849609375	1.413836669921875	-0.5974427490234375	3.008924072265625	1.394440856933594	-0.6043500366210938	2.953263427734375	1.525558166503906	-0.320151611328125	3.05154248046875	1.521530944824219	-0.411223388671875	3.19804296875	1.280265686035156	-0.4631868896484375	3.244009765625	1.466798706054687	-0.6060415649414063	3.268264892578125	1.524852355957031	-0.6909536743164062
447	14.866667	3.101735595703125	1.0516181640625	-0.3237713623046875	3.011993408203125	1.207402313232422	-0.3457947998046875	2.9505498046875	1.338264190673828	-0.3540257568359375	2.918534912109375	1.550239135742188	-0.3027833251953125	2.895742431640625	1.506992279052734	-0.293480224609375	2.7709609375	1.454395477294922	-0.24126025390625	2.801676025390625	1.214966094970703	-0.3842412109375	2.921925537109375	1.322371368408203	-0.5558599853515624	3.009718017578125	1.363644744873047	-0.5679613037109374	3.110205078125	1.403814300537109	-0.5859488525390625	3.0290869140625	1.386561309814453	-0.5872442626953125	2.95294189453125	1.523146484375	-0.3271754150390625	3.056982177734375	1.524019165039062	-0.410851806640625	3.193082275390625	1.280888153076172	-0.4747576904296875	3.251481689453125	1.472075164794922	-0.6047521362304688	3.2708642578125	1.523758422851563	-0.694381103515625
448	14.9	3.102575927734375	1.053162536621094	-0.3259033203125	3.013054443359375	1.2090166015625	-0.3485537109375	2.951690185546875	1.339904205322266	-0.35734814453125	2.91977880859375	1.552292846679687	-0.307627685546875	2.89689697265625	1.509131683349609	-0.29810693359375	2.771809326171875	1.456736114501953	-0.24635546875	2.80340966796875	1.216791442871094	-0.3883623046875	2.924516357421875	1.323155975341797	-0.560076904296875	3.01253515625	1.363830902099609	-0.572675048828125	3.11325927734375	1.403203033447266	-0.591196533203125	3.031822021484375	1.384616546630859	-0.5947217407226563	2.95423486328125	1.524988647460938	-0.3317294921875	3.0585107421875	1.52500048828125	-0.41514990234375	3.194095947265625	1.280868499755859	-0.4764830322265625	3.25373974609375	1.470156280517578	-0.608740478515625	3.273985595703125	1.519814208984375	-0.6993378295898437
449	14.933334	3.10396337890625	1.055908813476562	-0.330765869140625	3.01678369140625	1.213831298828125	-0.350466064453125	2.956850830078125	1.345730499267578	-0.3579237060546875	2.926789794921875	1.558837768554687	-0.30848388671875	2.904028564453125	1.515720092773438	-0.298079833984375	2.782599365234375	1.458658294677734	-0.242043701171875	2.806796630859375	1.218357482910156	-0.385823486328125	2.926664794921875	1.323156341552734	-0.559896728515625	3.0140361328125	1.366325347900391	-0.5696555786132812	3.111670166015625	1.414109161376953	-0.5858844604492187	3.03610546875	1.376388092041016	-0.5981786499023437	2.96056396484375	1.531260131835937	-0.333400390625	3.0646982421875	1.527230346679687	-0.417258544921875	3.180857421875	1.273848571777344	-0.483022705078125	3.25989892578125	1.443793426513672	-0.6311500244140625	3.276109375	1.503393890380859	-0.7166249389648438
450	14.966667	3.104091064453125	1.055388275146484	-0.331514404296875	3.017816162109375	1.213707397460938	-0.3520028076171875	2.958552001953125	1.345879150390625	-0.359966796875	2.92903564453125	1.559109680175781	-0.3107286376953125	2.905945556640625	1.51610205078125	-0.300596923828125	2.783625	1.459558532714844	-0.2459913330078125	2.808244140625	1.219419891357422	-0.389971435546875	2.9300263671875	1.323808959960938	-0.5629593505859375	3.0173037109375	1.366912353515625	-0.5737957153320312	3.114935546875	1.414316589355469	-0.5911136474609375	3.03921044921875	1.375896179199219	-0.60309228515625	2.9629375	1.531374694824219	-0.335294921875	3.067921142578125	1.526878601074219	-0.418063720703125	3.18322265625	1.272949829101563	-0.483226806640625	3.264763671875	1.442713134765625	-0.6302037963867188	3.282177978515625	1.502566650390625	-0.715264404296875
451	15	3.108671142578125	1.05633935546875	-0.3395040283203125	3.0214296875	1.214471130371094	-0.3570408935546875	2.96182373046875	1.346575408935547	-0.3632222900390625	2.9350712890625	1.560342407226563	-0.3147950439453125	2.91252978515625	1.517473754882813	-0.302990966796875	2.793242431640625	1.461622894287109	-0.241427734375	2.80999853515625	1.220158599853516	-0.384284423828125	2.921729736328125	1.322645660400391	-0.565001953125	3.007649658203125	1.365867034912109	-0.5834728393554688	3.1035546875	1.412981597900391	-0.6091652221679688	3.027222412109375	1.373799346923828	-0.6148095092773438	2.96760693359375	1.532309814453125	-0.34082177734375	3.06800830078125	1.526863891601562	-0.4290272827148437	3.1793388671875	1.272219024658203	-0.4981112670898438	3.25301025390625	1.440649627685547	-0.6506489868164063	3.265845703125	1.500160064697265	-0.7367505493164063
452	15.033334	3.1097001953125	1.058277465820312	-0.3411068115234375	3.022921875	1.216679595947266	-0.3585018310546875	2.963760009765625	1.348984680175781	-0.3646546630859375	2.93811865234375	1.562983703613281	-0.31665283203125	2.915500732421875	1.520231689453125	-0.3045758056640625	2.796427978515625	1.464993225097656	-0.2420518798828125	2.811333740234375	1.223069427490234	-0.3843353271484375	2.92221630859375	1.324637512207031	-0.5660916748046875	3.008166748046875	1.367490905761719	-0.5852645874023438	3.104067626953125	1.414180419921875	-0.6117371826171875	3.02755615234375	1.375262939453125	-0.6167553100585937	2.970375	1.534758544921875	-0.3428187255859375	3.070157958984375	1.52869580078125	-0.4316834106445313	3.180085693359375	1.273450103759766	-0.5007965698242187	3.253342041015625	1.441180053710938	-0.6543031616210937	3.265814208984375	1.500401062011719	-0.7406571655273437
453	15.066667	3.1048955078125	1.059335235595703	-0.34101806640625	3.019059814453125	1.218224487304687	-0.3609906005859375	2.961839599609375	1.351535980224609	-0.3682646484375	2.943119384765625	1.566515991210938	-0.3200870361328125	2.918325439453125	1.524620849609375	-0.3090478515625	2.791454833984375	1.471719818115234	-0.261080810546875	2.810569091796875	1.220317230224609	-0.3861285400390625	2.923373291015625	1.320700958251953	-0.5677706909179687	2.996753173828125	1.382426055908203	-0.588327880859375	3.10032275390625	1.398953826904297	-0.62164794921875	3.00245849609375	1.396622467041016	-0.6288206787109375	2.97518896484375	1.537055908203125	-0.34523046875	3.072140869140625	1.528557006835938	-0.437243408203125	3.193049560546875	1.27412973022461	-0.490897216796875	3.25454150390625	1.426883697509766	-0.6643964233398437	3.28066845703125	1.501774383544922	-0.7340975341796875
454	15.1	3.104190673828125	1.058913909912109	-0.3400684814453125	3.020706298828125	1.219547821044922	-0.3592821044921875	2.96592529296875	1.354200714111328	-0.3663177490234375	2.951734130859375	1.570037719726562	-0.31843408203125	2.92647119140625	1.528505859375	-0.3066656494140625	2.801118408203125	1.476509674072266	-0.253170166015625	2.80801171875	1.222378082275391	-0.3751788330078125	2.918737060546875	1.315663360595703	-0.5624014892578125	2.997260009765625	1.373574432373047	-0.5740404052734375	3.095427001953125	1.393955474853516	-0.619925537109375	2.986788818359375	1.392192474365234	-0.627804931640625	2.98281298828125	1.539918823242187	-0.3442298583984375	3.0807705078125	1.531770263671875	-0.4355897216796875	3.205081298828125	1.278564270019531	-0.490245361328125	3.2591923828125	1.410279571533203	-0.68302685546875	3.269624755859375	1.492932891845703	-0.7482407836914062
455	15.133334	3.1040087890625	1.054295349121094	-0.3409666748046875	3.024359619140625	1.219037963867188	-0.359406982421875	2.970215087890625	1.355481597900391	-0.3677308349609375	2.95692138671875	1.57412255859375	-0.3218043212890625	2.9313662109375	1.532387451171875	-0.3092259521484375	2.80349462890625	1.485201995849609	-0.2531990966796875	2.80786767578125	1.22390966796875	-0.36660107421875	2.914591064453125	1.306723724365234	-0.5638805541992188	2.97958056640625	1.381455780029297	-0.570600830078125	3.074386962890625	1.406123077392578	-0.6236195678710937	2.9664638671875	1.402780181884766	-0.6212225341796875	2.988020263671875	1.543294677734375	-0.3477503662109375	3.08648876953125	1.531369750976562	-0.44016845703125	3.21577783203125	1.275867828369141	-0.4876610107421875	3.262805419921875	1.406820526123047	-0.6858113403320313	3.273143310546875	1.495306854248047	-0.7448613281250001
456	15.166667	3.103293212890625	1.060992858886719	-0.349351318359375	3.02363134765625	1.226418975830078	-0.3627705078125	2.96853076171875	1.362761413574219	-0.368748046875	2.95966455078125	1.582837768554687	-0.3277841796875	2.935	1.541557006835938	-0.3121072998046875	2.8115126953125	1.496846557617187	-0.244935791015625	2.810326171875	1.233815734863281	-0.35506640625	2.9024560546875	1.310169616699219	-0.562343994140625	2.967269775390625	1.384774841308594	-0.5726704711914062	3.06062939453125	1.411570434570312	-0.6274297485351562	2.95297412109375	1.40503125	-0.6232078247070313	2.988548828125	1.551122497558594	-0.3552745361328125	3.080876708984375	1.53912744140625	-0.4540057373046875	3.20997216796875	1.284621398925781	-0.5086167602539062	3.24578955078125	1.409855163574219	-0.7130056762695313	3.245589111328125	1.4992080078125	-0.7718494262695312
457	15.2	3.103954345703125	1.062041534423828	-0.352242919921875	3.023462158203125	1.227950012207031	-0.3645819091796875	2.96932373046875	1.365329010009766	-0.3697242431640625	2.963679931640625	1.586012451171875	-0.3267174072265625	2.93932666015625	1.544619506835938	-0.3102325439453125	2.819719482421875	1.508375885009765	-0.230792236328125	2.81331005859375	1.23939892578125	-0.3285751953125	2.88373779296875	1.310916168212891	-0.5468750610351563	2.955796630859375	1.372580291748047	-0.5777883911132813	3.044173583984375	1.394157562255859	-0.6430095825195312	2.939687255859375	1.390210845947266	-0.625502685546875	2.991262939453125	1.554186645507813	-0.3557430419921875	3.0855419921875	1.54695166015625	-0.4538206787109375	3.212030517578125	1.292085418701172	-0.5180479125976563	3.239096923828125	1.414089996337891	-0.7268128051757813	3.23134130859375	1.507223541259766	-0.7797465209960938
[truncated: 48 more columns]
