# Supplementary material for: Simulation of Human Movement in Zero Gravity
Source: Sensors (Basel). 2024 Mar 9;24(6):1770. doi: 10.3390/s24061770 (PMC10976247; doi:10.3390/s24061770)
Supplement: Supplementary file 1 [file sensors-24-01770-s001.zip › supplementary/motion_data/16 StepKiba/motion_raw.trc]

PathFileType	4	(X/Y/Z)	sample.trc
DataRate	CameraRate	NumFrames	NumMarkers	Units	OrigDataRate	OrigDataStartFrame	OrigNumFrames
0.033333333333333333	0.033333333333333333	457	32	m	0.033333333333333333	1	457
Frame#	Time	PELVIS			SPINE_NAVEL			SPINE_CHEST			NECK			CLAVICLE_LEFT			SHOULDER_LEFT			ELBOW_LEFT			WRIST_LEFT			HAND_LEFT			HANDTIP_LEFT			THUMB_LEFT			CLAVICLE_RIGHT			SHOULDER_RIGHT			ELBOW_RIGHT			WRIST_RIGHT			HAND_RIGHT
		X1	Y1	Z1	X2	Y2	Z2	X3	Y3	Z3	X4	Y4	Z4	X5	Y5	Z5	X6	Y6	Z6	X7	Y7	Z7	X8	Y8	Z8	X9	Y9	Z9	X10	Y10	Z10	X11	Y11	Z11	X12	Y12	Z12	X13	Y13	Z13	X14	Y14	Z14	X15	Y15	Z15	X16	Y16	Z16
1	0	2.594704345703125	1.201319480895996	0.5704480285644531	2.572191284179687	1.37836930847168	0.5646645812988281	2.559066162109375	1.520522888183594	0.5638318481445312	2.565764892578125	1.737117706298828	0.5791730041503906	2.543311279296875	1.700437042236328	0.6026681518554687	2.446516235351563	1.656624389648437	0.6981202697753907	2.429119873046875	1.38277653503418	0.7299849243164063	2.373209838867187	1.174279029846191	0.6446072998046875	2.382918334960937	1.099176387786865	0.6855188598632813	2.423898193359375	1.018947280526161	0.6428957214355469	2.435273803710937	1.057093439102173	0.6432913513183594	2.587510375976562	1.702068572998047	0.5520646057128906	2.665009521484375	1.670150482177734	0.4510143585205078	2.712701782226563	1.395243255615235	0.4122789001464844	2.641525268554688	1.182270072937012	0.3437189025878906	2.625042358398438	1.080734638214111	0.3562447509765625
2	0.03333300000000072	2.595793090820313	1.200788986206055	0.5725473327636719	2.573297485351563	1.378543838500977	0.5656589355468751	2.559375854492187	1.521196472167969	0.5632829284667968	2.56682373046875	1.738639221191406	0.5792559204101562	2.544279663085938	1.701802215576172	0.6028488159179688	2.447823364257813	1.659188232421875	0.6999061889648437	2.42480908203125	1.384273071289063	0.727813232421875	2.360059814453125	1.172233215332031	0.6558866271972656	2.393003051757812	1.100694492340088	0.6913023986816407	2.424047485351562	1.019200791358948	0.6533241577148438	2.434124145507813	1.061095720291138	0.64449267578125	2.58842431640625	1.703457092285156	0.5518394165039062	2.6672333984375	1.672501953125	0.4507859039306641	2.717687255859375	1.39656916809082	0.4139331817626953	2.644486572265625	1.183339683532715	0.3446402893066406	2.630483520507813	1.0810583152771	0.3564609375
3	0.0666670000000007	2.596572631835937	1.200067977905273	0.5718265686035156	2.574279541015625	1.378227798461914	0.5646836242675781	2.560148559570313	1.521158203125	0.561728759765625	2.567596923828125	1.738954132080078	0.5794266662597656	2.545023193359375	1.701849029541016	0.6028226013183593	2.447898071289062	1.660860107421875	0.7007539978027344	2.426011596679687	1.385288848876953	0.7311492614746093	2.362691040039063	1.170446159362793	0.6646378784179687	2.387826049804687	1.099227416992187	0.7013203125	2.425912475585938	1.01232023191452	0.6638658752441406	2.434773681640625	1.057243700027466	0.6485936584472656	2.589232788085937	1.703912048339844	0.5516382751464843	2.66845458984375	1.673725738525391	0.4501401824951172	2.714732543945312	1.39644857788086	0.412853271484375	2.639795288085938	1.18423819732666	0.3403980407714844	2.623704711914062	1.082712524414062	0.3579214477539062
4	0.1000000000000005	2.598092529296875	1.19972908782959	0.5724267272949219	2.576129272460938	1.378400695800781	0.5657615051269531	2.563052001953125	1.521808349609375	0.5638203735351562	2.56922021484375	1.740330535888672	0.5799634399414062	2.546663208007812	1.703191741943359	0.6035646057128906	2.448625610351562	1.660744384765625	0.7004766540527344	2.4278818359375	1.384556045532227	0.7323963012695313	2.365549194335938	1.168187797546387	0.6679223327636719	2.395170532226563	1.096778358459473	0.7052885437011719	2.425905395507812	1.010097907066345	0.6648359985351562	2.433238647460938	1.052281751632691	0.648092041015625	2.5912587890625	1.705101287841797	0.5524966125488281	2.670166625976562	1.673834686279297	0.4507436370849609	2.717974243164062	1.396141357421875	0.4133510437011719	2.642863403320312	1.18385050201416	0.3397792205810547	2.6275498046875	1.082628635406494	0.3595935974121094
5	0.1333330000000004	2.599876098632813	1.198190246582031	0.5729632568359375	2.57779248046875	1.376955184936523	0.5659100646972657	2.563231079101563	1.520291168212891	0.5625524291992188	2.5716689453125	1.738813049316406	0.5799658813476563	2.549001342773438	1.701730590820313	0.6036078491210938	2.450636962890625	1.659702789306641	0.7005153503417969	2.428977172851563	1.383256607055664	0.7324618225097657	2.36559814453125	1.165280250549316	0.6742535095214843	2.400786376953125	1.096258018493652	0.7105651245117188	2.428187133789063	1.006316658496857	0.6697803649902343	2.432676635742188	1.052303148269653	0.6546307067871093	2.593083984375	1.703503875732422	0.5520213012695312	2.672903198242188	1.673991790771484	0.4501936492919922	2.719884155273438	1.395796661376953	0.413572494506836	2.644682373046875	1.182613510131836	0.3421224670410156	2.622560546875	1.082338371276856	0.3594620666503906
6	0.1666670000000003	2.600061889648438	1.198514106750488	0.5739573364257813	2.57813623046875	1.377380249023437	0.567112060546875	2.56358984375	1.520777252197266	0.5638151245117187	2.57161572265625	1.73944140625	0.5808549804687499	2.549116821289062	1.702321319580078	0.6046629638671874	2.45095751953125	1.659652770996094	0.7015538330078125	2.43283056640625	1.383141159057617	0.7347291259765625	2.367330078125	1.166931648254395	0.6724092407226563	2.404156005859375	1.095502956390381	0.7064467773437499	2.428359985351562	1.000079666614532	0.6735544738769531	2.432573852539063	1.051982563018799	0.6561233825683594	2.59300537109375	1.704128479003906	0.5528629150390625	2.6724931640625	1.67450146484375	0.4507250366210938	2.720318359375	1.39636474609375	0.4136193695068359	2.644268310546875	1.183328475952148	0.3422098541259766	2.62167041015625	1.083356647491455	0.3600266418457031
7	0.2000000000000002	2.602455688476562	1.198123764038086	0.5764349365234376	2.5808671875	1.377190551757812	0.5695820007324219	2.566644287109375	1.520750732421875	0.5663155822753907	2.575396606445312	1.739594299316406	0.5832138671875	2.552848754882812	1.702513031005859	0.6071469421386719	2.454879516601562	1.660702087402344	0.7048482666015625	2.435984130859375	1.383909118652344	0.7375126037597657	2.371575927734375	1.165912818908692	0.6794010009765625	2.40649072265625	1.09583166885376	0.71579248046875	2.42824462890625	1.005850190162659	0.6738868103027343	2.433724487304687	1.05153956413269	0.6583484802246093	2.596600830078125	1.704179016113281	0.5551397399902344	2.675668212890625	1.675102630615234	0.4523146820068359	2.721002685546875	1.396082748413086	0.4160640563964844	2.645076049804687	1.182949028015137	0.3434987945556641	2.624229248046875	1.082963573455811	0.3630896759033203
8	0.233333	2.605147338867187	1.19845825958252	0.5772769165039062	2.582608520507812	1.377558074951172	0.5701623229980468	2.567834350585938	1.521190155029297	0.566886993408203	2.57534521484375	1.740347778320313	0.5830053100585937	2.552929565429688	1.703200836181641	0.6070565490722657	2.45625341796875	1.660595184326172	0.7059138793945312	2.437204467773437	1.383522537231445	0.7374555053710937	2.373806274414063	1.164824859619141	0.6802506408691407	2.417963989257812	1.096474670410156	0.719983642578125	2.426101196289062	1.004631017684936	0.6738714904785157	2.434672241210937	1.052597848892212	0.6573880310058593	2.596827514648437	1.704908966064453	0.555075927734375	2.677277709960937	1.676302337646484	0.4530573883056641	2.723580322265625	1.397276229858398	0.4162861328125	2.651699462890625	1.182299026489258	0.3442176055908203	2.625499389648438	1.082995147705078	0.3642338256835937
9	0.266667	2.60643310546875	1.198928993225098	0.578515106201172	2.584644775390625	1.378342834472656	0.5711864929199219	2.570389770507813	1.522204345703125	0.5676829528808593	2.577772216796875	1.741537536621094	0.5850352783203125	2.5552998046875	1.704209442138672	0.6088675842285156	2.457885131835938	1.661136505126953	0.7070944519042969	2.4376201171875	1.38350325012207	0.737323974609375	2.3748349609375	1.163826499938965	0.6815695495605468	2.417052978515625	1.096659290313721	0.7224479064941406	2.435297607421875	0.998791657447815	0.6848640747070311	2.436121337890625	1.051663484573364	0.6583635559082031	2.59935302734375	1.706213989257813	0.5569211425781251	2.678481811523437	1.677146240234375	0.4537879791259766	2.723443481445313	1.397709976196289	0.4156319427490234	2.66084814453125	1.178752006530762	0.3460850830078125	2.6278623046875	1.081598731994629	0.3642296447753907
10	0.3000000000000007	2.60721435546875	1.198899566650391	0.5795841674804687	2.585532592773437	1.378317840576172	0.5722574768066406	2.5717880859375	1.522231903076172	0.5690849304199219	2.579746337890625	1.741697357177734	0.5847792053222656	2.55728271484375	1.704588104248047	0.6089864196777344	2.460492553710937	1.662197052001953	0.7081479797363281	2.439583618164063	1.384750534057617	0.7398951416015624	2.374046997070312	1.166412117004394	0.6825062561035156	2.419770874023437	1.09751188659668	0.7205350036621094	2.439426513671875	0.9947677574157715	0.6930550842285157	2.436376220703125	1.052796188354492	0.6631307373046875	2.601133422851563	1.706119201660156	0.5568330688476563	2.680752563476562	1.677224884033203	0.454100341796875	2.723446044921875	1.397413024902344	0.4163716125488282	2.660184936523438	1.178555358886719	0.347199722290039	2.62535791015625	1.082066223144531	0.3644447479248047
11	0.3333330000000005	2.608104125976562	1.199384574890137	0.5791499328613281	2.586409423828125	1.37887451171875	0.5719256591796875	2.57221728515625	1.522789642333984	0.5684466552734375	2.580144287109375	1.742257537841797	0.5849695434570312	2.557686401367187	1.705047637939453	0.609049072265625	2.460973876953125	1.661656433105469	0.7078896179199219	2.441855346679688	1.3842890625	0.7416453857421874	2.375582641601563	1.166053604125977	0.6844657897949218	2.422888549804687	1.096788497924805	0.721403564453125	2.437209350585937	0.9959380044937134	0.6895176391601563	2.438365234375	1.052765058517456	0.6651814270019532	2.601536987304687	1.706773742675781	0.5568765563964844	2.681024047851563	1.676753234863281	0.4542653961181641	2.723326049804688	1.396755966186523	0.4167833404541016	2.658889892578125	1.17834464263916	0.3468810729980469	2.624806396484375	1.082110584259033	0.3673595428466797
12	0.3666670000000005	2.613887329101562	1.199497535705566	0.5813936157226562	2.591204833984375	1.378816528320312	0.5732835693359375	2.57622119140625	1.522625610351563	0.5691245727539063	2.58371435546875	1.742129974365234	0.5853323059082032	2.561233764648438	1.704915710449219	0.6094015197753906	2.464718383789062	1.663106689453125	0.7091178588867187	2.446791137695313	1.385481521606445	0.7417066040039062	2.380280517578125	1.167170036315918	0.6855021057128907	2.4280625	1.100373355865478	0.7256021423339843	2.441222412109375	0.9965809907913208	0.6944607543945313	2.44223876953125	1.054825902938843	0.6628232421875	2.605269409179687	1.706643646240234	0.5573598022460937	2.685866943359375	1.677675476074219	0.4551664581298828	2.727421508789063	1.39735173034668	0.4193501586914062	2.664594360351562	1.178921562194824	0.3482409210205079	2.630706420898437	1.08299356842041	0.3684098815917969
13	0.4000000000000004	2.616658081054688	1.199642646789551	0.5824854125976562	2.593724365234375	1.378871597290039	0.574447021484375	2.577796752929688	1.522514953613281	0.5698030700683594	2.5845732421875	1.742042510986328	0.5848084716796875	2.562402221679688	1.704902984619141	0.6092059631347657	2.467424438476563	1.66314697265625	0.710348388671875	2.447901611328125	1.38552328491211	0.7418183593750001	2.38118701171875	1.166987823486328	0.6867281188964844	2.430945434570313	1.099699676513672	0.7251984558105469	2.442634521484375	0.9961843700408934	0.6949073181152343	2.442590942382813	1.054089281082153	0.6644883422851562	2.606064697265625	1.7064873046875	0.556894500732422	2.685268920898437	1.676216003417969	0.4540581970214844	2.727434204101562	1.396315856933594	0.4168834075927734	2.667293701171875	1.176699066162109	0.3476069488525391	2.630495483398438	1.082107788085938	0.3687536315917969
14	0.4333330000000002	2.619282470703125	1.199368110656738	0.5836502685546876	2.596390258789063	1.378441284179687	0.5752131958007813	2.5805498046875	1.521967254638672	0.5702734375	2.587498168945312	1.74136865234375	0.5849317016601563	2.565578735351562	1.704277099609375	0.6095911560058593	2.471357788085938	1.661858367919922	0.7110049133300781	2.452304565429688	1.384442733764649	0.7428233032226563	2.38426220703125	1.166256652832031	0.6886834411621094	2.433341186523437	1.09893253326416	0.7273938598632812	2.443314575195313	0.9961215572357177	0.6945943298339843	2.445334228515625	1.05382755279541	0.6653114318847657	2.608694946289063	1.705809265136719	0.5568543701171875	2.687915161132812	1.676181488037109	0.4539633941650391	2.73198974609375	1.396789566040039	0.4166400146484375	2.670956176757812	1.177106948852539	0.3485949401855469	2.635907592773437	1.082135471343994	0.3711910858154297
15	0.4666670000000002	2.622582275390625	1.200186622619629	0.5850160217285156	2.600024536132812	1.379549301147461	0.5762997131347656	2.5843251953125	1.523291748046875	0.5710265502929688	2.59265283203125	1.742920562744141	0.5863245239257813	2.570570556640625	1.705832000732422	0.6109898376464844	2.476210693359375	1.662787261962891	0.7123477783203125	2.455811279296875	1.384972702026367	0.7429078369140625	2.389015380859375	1.165559791564941	0.6911499633789062	2.4419638671875	1.101123035430908	0.7299213256835937	2.447265258789062	0.9964922304153443	0.6984358520507812	2.44767919921875	1.052822637557983	0.6643295593261719	2.61356298828125	1.707269165039063	0.5580259399414063	2.691985717773438	1.677149963378906	0.4544622955322266	2.735117431640625	1.397228103637695	0.4169096069335938	2.673151733398438	1.177348930358887	0.349168212890625	2.638048461914063	1.082271472930908	0.3719915924072266
16	0.5	2.625877685546875	1.200065979003906	0.5861381530761718	2.602372192382813	1.379351943969727	0.5773600463867188	2.586353393554687	1.523106781005859	0.5723669738769531	2.592193237304687	1.742908325195312	0.5869820861816406	2.570484375	1.705640045166016	0.6117325744628906	2.476363647460937	1.662669952392578	0.7133828430175781	2.458704467773438	1.384584426879883	0.7436358337402343	2.394143676757812	1.164666030883789	0.6912290954589844	2.447501098632813	1.099226432800293	0.7291809997558594	2.449652221679687	0.9916265716552735	0.7084216918945312	2.448563110351563	1.049689735412598	0.6666708068847655	2.6135517578125	1.707401458740234	0.5588273315429688	2.692748657226562	1.67752880859375	0.4557041015625	2.735845825195312	1.397738464355469	0.4166875457763672	2.671053100585937	1.178803733825684	0.3487368469238281	2.639951538085938	1.083108531951904	0.3711682586669922
17	0.5333330000000007	2.630301025390625	1.199581855773926	0.5869921264648437	2.607597290039062	1.378904418945313	0.5783194885253906	2.591826538085938	1.522615905761719	0.5730661010742187	2.596436767578125	1.742368041992187	0.5872178039550782	2.575484375	1.705006622314453	0.6124566955566406	2.483785888671875	1.659344604492188	0.7150354614257812	2.463277954101563	1.381535507202148	0.745890380859375	2.395218994140625	1.162623046875	0.6933732299804687	2.447702514648437	1.095673812866211	0.7275235595703125	2.427481323242188	1.015569004058838	0.6757887573242187	2.45204248046875	1.050882606506347	0.6667487182617188	2.617474243164063	1.706984558105469	0.5586963806152343	2.695529052734375	1.676599822998047	0.4548894805908203	2.737390991210938	1.396680282592774	0.4161871643066406	2.66178466796875	1.179962265014648	0.3534483337402344	2.645974731445313	1.084750953674317	0.3825121307373047
18	0.5666670000000007	2.629656860351562	1.199518379211426	0.5872257080078125	2.60699169921875	1.378847183227539	0.5783004455566406	2.591353271484375	1.522582397460938	0.5729664611816406	2.596097412109375	1.742353149414062	0.5871796569824219	2.574886108398438	1.7050107421875	0.6122265014648438	2.4824326171875	1.659863952636719	0.7143745727539063	2.465963623046875	1.382102447509766	0.74676416015625	2.399605590820312	1.163607330322266	0.6908646545410156	2.44799560546875	1.098692398071289	0.7289905090332032	2.429010009765625	1.015353018760681	0.6787813720703124	2.452690551757812	1.052184724807739	0.6650101318359375	2.617337158203125	1.706942260742188	0.5588435668945313	2.69662255859375	1.676623382568359	0.4560080108642578	2.735499389648437	1.396689697265625	0.4148577575683594	2.660858764648437	1.17939680480957	0.3531454010009766	2.648177978515625	1.082310791015625	0.3808515930175781
19	0.6000000000000005	2.629858154296875	1.199475044250488	0.587853759765625	2.606934204101562	1.378764282226562	0.5789034729003906	2.59040771484375	1.522364471435547	0.5730140686035157	2.595689208984375	1.742094116210938	0.5875242614746095	2.57455615234375	1.704761657714844	0.6126532592773437	2.482939575195313	1.659458679199219	0.7154981079101563	2.468128173828125	1.381651031494141	0.7475010986328126	2.399508422851563	1.164210296630859	0.6906660461425782	2.446614135742188	1.098485847473145	0.7287886047363281	2.427789916992188	1.016824355125427	0.6772255859375	2.452228759765625	1.052999399185181	0.6641534423828126	2.616681884765625	1.706681701660156	0.5589977416992187	2.695777465820313	1.676270477294922	0.4560391387939453	2.7362158203125	1.396453765869141	0.4154181823730468	2.659656616210937	1.17995092010498	0.3528426666259765	2.648430908203125	1.082616813659668	0.3816664123535156
20	0.6333330000000004	2.636616821289063	1.197774444580078	0.5898276672363281	2.613671630859375	1.37755729675293	0.5809665832519532	2.597284912109375	1.521583068847656	0.5752716979980469	2.602468872070312	1.742002288818359	0.5887708129882813	2.581505493164062	1.704658721923828	0.6143121948242187	2.490470581054688	1.659863220214844	0.7183965454101562	2.475445678710938	1.380813903808594	0.7479614868164062	2.410079956054688	1.160326110839844	0.6966173400878906	2.459868041992188	1.094257804870606	0.7347975463867187	2.433502685546875	1.011772340774536	0.6830942687988282	2.46076123046875	1.047675601959229	0.6675896301269532	2.62333984375	1.706381286621094	0.5601583862304688	2.701186279296875	1.677540130615234	0.4552953033447266	2.744844116210937	1.397216903686524	0.4160360107421875	2.669068481445312	1.180294509887695	0.3507130279541015	2.654476684570312	1.081696529388428	0.3802069854736329
21	0.6666670000000003	2.638038940429688	1.195221122741699	0.5897374267578125	2.615407592773438	1.375045913696289	0.5809332275390624	2.599350463867188	1.519111694335938	0.5752993469238281	2.60515966796875	1.739534729003906	0.5882724914550781	2.584442138671875	1.702300384521484	0.6141386108398437	2.493943481445312	1.658012268066406	0.7189521789550781	2.4801943359375	1.379103790283203	0.7494899597167968	2.413349975585938	1.159247245788574	0.6968447570800782	2.462880737304688	1.094869709014893	0.7359044189453126	2.43795166015625	1.010733807563782	0.6859675598144531	2.462932983398438	1.046872081756592	0.6682828674316406	2.625594604492187	1.703802185058594	0.5594887390136718	2.702224365234375	1.673280303955078	0.4542673797607422	2.746387573242187	1.393158111572266	0.414257568359375	2.664133666992187	1.177644683837891	0.3526789855957031	2.651010620117187	1.078095504760742	0.3777036437988281
22	0.7000000000000002	2.640044311523438	1.194472198486328	0.5900253295898438	2.619208251953125	1.374465835571289	0.5809302368164062	2.605026245117188	1.518707336425781	0.5753611450195313	2.608823486328125	1.739158447265625	0.58856005859375	2.58822998046875	1.701711639404297	0.6142341613769531	2.496738037109375	1.658129333496094	0.7184802551269531	2.482401489257812	1.379358932495117	0.7492979431152343	2.413782836914063	1.160527008056641	0.6957310791015625	2.462359619140625	1.095698749542236	0.7350974731445312	2.443280639648437	1.014409727096558	0.6770900573730468	2.46994775390625	1.050453533172607	0.6649158325195312	2.629789794921875	1.703642059326172	0.5599063415527343	2.706046142578125	1.674668212890625	0.4539116058349609	2.751888916015625	1.394541915893555	0.4155373229980469	2.6739248046875	1.17770280456543	0.3523167572021484	2.653781860351562	1.076767929077148	0.3709947814941407
23	0.733333	2.640745483398438	1.193759330749512	0.5895202331542968	2.619575561523438	1.374070602416992	0.5799671630859375	2.605521240234375	1.518624694824219	0.5742979736328124	2.60892333984375	1.739571807861328	0.5868168334960937	2.588645629882812	1.702076232910156	0.6128652038574218	2.498651733398438	1.6580869140625	0.718591064453125	2.483319213867188	1.378508529663086	0.7478042907714844	2.4166533203125	1.157506439208984	0.6977512817382813	2.4664853515625	1.093880443572998	0.7375256958007812	2.445443115234375	1.013591063499451	0.6793677368164062	2.4713994140625	1.045899747848511	0.6677700500488282	2.6297216796875	1.703948120117188	0.557999755859375	2.70477001953125	1.675712707519531	0.4505559234619141	2.753265380859375	1.395001052856445	0.4154775848388672	2.675001708984375	1.177650245666504	0.3527173767089844	2.654023559570312	1.076864723205566	0.3708738861083984
24	0.766667	2.64272265625	1.19324925994873	0.5893682556152344	2.621679321289062	1.373682846069336	0.5801479187011718	2.607182006835938	1.518262634277344	0.5743716430664063	2.610704345703125	1.739272033691406	0.5873837890625	2.590293701171875	1.701716064453125	0.6132926025390626	2.500787841796875	1.657800079345703	0.7196082458496094	2.485681640625	1.378184875488281	0.7499705810546875	2.416723266601562	1.157653671264648	0.7002579650878906	2.465660400390625	1.092811809539795	0.7406880798339843	2.446783447265625	1.013270592689514	0.68228271484375	2.46866845703125	1.044933650970459	0.6677078552246094	2.631591918945313	1.703683715820313	0.5585502319335938	2.707955078125	1.674247436523437	0.4522712860107422	2.752431518554688	1.392830642700195	0.4160116729736328	2.6710576171875	1.176806999206543	0.3521411743164062	2.654397216796875	1.075407283782959	0.3729060363769531
25	0.8000000000000007	2.645477416992188	1.19386589050293	0.5904920959472656	2.624765747070312	1.374154510498047	0.5799326477050781	2.609864624023437	1.518530609130859	0.5726034240722656	2.613588623046875	1.739427062988281	0.5852930603027344	2.593251098632813	1.701948516845703	0.6113145141601563	2.504167602539062	1.656638885498047	0.7172400512695312	2.4881982421875	1.377677536010742	0.7512506713867187	2.41860693359375	1.157667808532715	0.7013139343261718	2.468091674804687	1.093494297027588	0.7439624938964844	2.446840087890625	1.013924188613892	0.6874060974121095	2.471579467773438	1.041667192459106	0.6759036560058593	2.634340698242188	1.7037998046875	0.5564468688964843	2.711773193359375	1.67530810546875	0.4507957916259766	2.754892822265625	1.393877685546875	0.4147089233398438	2.672678955078125	1.17788744354248	0.3522071228027344	2.656955688476562	1.07591242980957	0.3709378967285156
26	0.8333330000000005	2.64696630859375	1.194862739562988	0.5909196472167969	2.626058471679688	1.375142532348633	0.5798148498535156	2.610777099609375	1.519484527587891	0.5718955078125	2.61678271484375	1.7403349609375	0.5854932861328125	2.596233642578125	1.702940826416016	0.611494873046875	2.506877319335937	1.658382171630859	0.7175972595214843	2.491082275390625	1.379347381591797	0.7519539794921875	2.422572509765625	1.158629379272461	0.7032053527832032	2.47234228515625	1.094471176147461	0.7461206665039063	2.447764892578125	1.014223300933838	0.6914554443359375	2.470095825195313	1.040171270370483	0.6765482788085937	2.637	1.704616394042969	0.5563559875488282	2.71305810546875	1.676099151611328	0.4496803131103516	2.756501708984375	1.394636337280273	0.4139807891845703	2.671488403320312	1.1796689453125	0.3520395050048828	2.6589716796875	1.078027980804444	0.37239990234375
27	0.8666670000000005	2.647432373046875	1.192493034362793	0.5918258972167969	2.627556030273437	1.37269416809082	0.5811871948242188	2.612857666015625	1.516929870605469	0.5734908142089843	2.61796044921875	1.73759912109375	0.5860055847167969	2.59753271484375	1.700302612304688	0.6121131896972656	2.507921875	1.655742858886719	0.7176865539550781	2.49102197265625	1.376984741210938	0.7511553955078125	2.421077270507813	1.157156845092774	0.7016340942382813	2.470020629882812	1.093319450378418	0.7415923156738281	2.447092529296875	1.012329456329346	0.6903380737304687	2.472547485351563	1.0418122215271	0.6762373046875	2.638350463867187	1.701855895996094	0.5571221008300782	2.714191040039062	1.672323181152344	0.4508199920654297	2.758892333984375	1.391723815917969	0.4130657196044922	2.67570947265625	1.175730575561523	0.3530738220214844	2.660496337890625	1.074934089660645	0.3727479553222656
28	0.9000000000000004	2.64870751953125	1.191878135681152	0.5903225402832031	2.6281650390625	1.372105819702149	0.5804693603515625	2.613303955078125	1.516415130615234	0.5736627807617187	2.618575073242187	1.737065155029297	0.5876628723144531	2.598096435546875	1.699601654052734	0.6135151977539063	2.509892578125	1.655591400146484	0.7204902343749999	2.492926635742188	1.376444610595703	0.7506615600585937	2.422157470703125	1.156646286010742	0.7016965026855468	2.470797241210938	1.092344524383545	0.7430032653808594	2.447501831054688	1.012199785232544	0.6904173889160157	2.4734150390625	1.043916332244873	0.671693145751953	2.638960083007812	1.701484741210938	0.5585444946289062	2.714193481445312	1.671982788085937	0.4517334136962891	2.758740478515625	1.391648025512695	0.4110694274902343	2.675652587890625	1.175316062927246	0.3517809448242187	2.659571166992187	1.074456817626953	0.3709489135742188
29	0.9333330000000002	2.648789428710938	1.190994812011719	0.5904859313964843	2.628983520507813	1.371197860717773	0.5810993041992187	2.614870239257812	1.5154951171875	0.5747448425292969	2.6188515625	1.736053894042969	0.5877894287109375	2.598690673828125	1.698601257324219	0.6138451843261719	2.5114560546875	1.654371368408203	0.7213895263671875	2.492185180664062	1.37563508605957	0.7519088439941406	2.421739624023437	1.155860481262207	0.703887939453125	2.468437377929687	1.089392749786377	0.7434080505371095	2.44605419921875	1.009214647293091	0.6913014526367187	2.472482788085937	1.042337951660156	0.6749713134765625	2.639348510742187	1.700508880615234	0.5587777709960937	2.715004272460938	1.671344421386719	0.4522716064453125	2.758905639648438	1.3909951171875	0.4123700866699219	2.677557861328125	1.174845649719238	0.3506861877441406	2.659096069335938	1.073619380950928	0.3690799865722656
30	0.9666670000000002	2.649367431640625	1.190942573547363	0.5894620056152344	2.629901489257812	1.371421920776367	0.5816592102050782	2.615580810546875	1.515870208740234	0.5762653503417969	2.621568359375	1.736580871582031	0.5890576782226562	2.601148803710937	1.699303588867187	0.6152474975585938	2.51319384765625	1.655761688232422	0.7227044982910156	2.493986450195313	1.376763626098633	0.7533421020507812	2.422556884765625	1.15731583404541	0.7042781677246094	2.471390258789063	1.091177116394043	0.7424125366210937	2.444313598632813	1.011437822341919	0.6909632873535156	2.47200048828125	1.043478412628174	0.6732078857421875	2.641665771484375	1.700797271728516	0.5599912719726563	2.7149111328125	1.671012359619141	0.4518901214599609	2.760201049804687	1.390517288208008	0.4131388244628906	2.67859619140625	1.174693031311035	0.3501273803710938	2.658915771484375	1.074470558166504	0.3678099060058594
31	1	2.649155517578125	1.190378860473633	0.59153466796875	2.629594360351563	1.37074592590332	0.5834603271484375	2.616077026367187	1.515209930419922	0.5784131164550781	2.620153686523437	1.735889190673828	0.5899867553710938	2.600059448242187	1.69860986328125	0.6163594055175781	2.5121259765625	1.655188568115234	0.7237874145507812	2.492305908203125	1.376437072753906	0.7542498474121093	2.421011474609375	1.157466682434082	0.7038395690917969	2.468420288085937	1.090488307952881	0.7429256591796876	2.44103271484375	1.010321840286255	0.6917839965820313	2.469735473632813	1.041912685394287	0.6769649047851563	2.640557250976562	1.700139709472656	0.5611404724121094	2.714832153320312	1.671255279541016	0.4535338745117187	2.760693481445312	1.391083374023438	0.4138733673095704	2.682300903320312	1.174116287231445	0.3510214080810546	2.658565063476563	1.074067161560059	0.3686824493408203
32	1.033333000000001	2.648006591796875	1.190349349975586	0.5913240051269532	2.629073974609375	1.37094026184082	0.5833199462890625	2.615674560546875	1.515532043457031	0.5780989379882813	2.62093359375	1.736324340820312	0.5905455932617187	2.600576171875	1.699018676757813	0.6167621765136719	2.5121953125	1.655320739746094	0.7238960571289063	2.491993041992187	1.376340682983398	0.7541561279296876	2.419925537109375	1.157453247070312	0.7034432373046875	2.465220947265625	1.088772674560547	0.7418970336914062	2.439740600585937	1.008345970153809	0.6915819702148438	2.46855322265625	1.042382110595703	0.6763827209472657	2.641208251953125	1.700549621582031	0.5615706481933593	2.715455322265625	1.671433685302734	0.4538761901855469	2.7596259765625	1.390726303100586	0.4143401947021484	2.67822607421875	1.174805847167969	0.3512736358642579	2.66131201171875	1.074764198303223	0.3705359802246094
33	1.066667000000001	2.6465537109375	1.189678123474121	0.5933446960449219	2.627778198242187	1.370405075073242	0.5862403869628906	2.613384521484375	1.514966156005859	0.5809819335937501	2.620896728515625	1.735754821777344	0.5948617248535156	2.600103759765625	1.698465637207031	0.6208226318359376	2.51185546875	1.655338989257813	0.7284274291992188	2.490810302734375	1.375928802490234	0.7556015930175781	2.418391357421875	1.156976058959961	0.7046422119140625	2.466334228515625	1.091112976074219	0.7464544372558594	2.4378759765625	1.011037994384766	0.6926463928222656	2.4672783203125	1.041053533554077	0.6774612121582031	2.640859497070313	1.699938995361328	0.5656710815429687	2.714581420898438	1.669469329833984	0.4579563293457031	2.755244018554687	1.388593902587891	0.4149876861572266	2.677793090820312	1.171440643310547	0.3504366607666016	2.657569580078125	1.071598739624023	0.3735995025634765
34	1.100000000000001	2.647272094726563	1.189037979125977	0.5953538513183594	2.628299926757813	1.369892730712891	0.5878727111816406	2.613199462890625	1.514486267089844	0.5819379882812501	2.62050048828125	1.735482025146484	0.5957910766601563	2.599646362304687	1.698148956298828	0.6217273864746093	2.511015991210938	1.6541533203125	0.7288627624511719	2.48872021484375	1.374846450805664	0.7568268127441407	2.415662963867188	1.156261207580566	0.7056217956542969	2.4663681640625	1.091784107208252	0.7483568725585937	2.432803466796875	1.012765902519226	0.6946485290527344	2.4661259765625	1.041234975814819	0.6789711303710937	2.640591918945312	1.699643157958984	0.5666398010253906	2.715476440429688	1.66999951171875	0.459338134765625	2.754523071289062	1.388610961914063	0.4162131805419922	2.680369750976562	1.170144676208496	0.3513333435058594	2.656447875976562	1.07088147354126	0.3732328033447265
35	1.133333	2.64363525390625	1.187744819641113	0.5968152160644531	2.625969848632812	1.368146667480469	0.5893128051757812	2.611383911132813	1.512311157226562	0.5830010986328125	2.618192504882813	1.732553344726563	0.5971214599609375	2.596972778320312	1.695303833007813	0.6225582275390624	2.505860473632812	1.652654754638672	0.7274359436035156	2.484533203125	1.374294937133789	0.7561112060546875	2.409580810546875	1.157959426879883	0.7011549072265625	2.460098388671875	1.095510730743408	0.7440403137207031	2.427354614257812	1.014532300949097	0.6929919738769531	2.461121337890625	1.046907255172729	0.6738458557128906	2.638782592773437	1.696880889892578	0.5684070129394532	2.715649169921875	1.669389099121094	0.4624208526611329	2.75245263671875	1.388593627929688	0.4194556274414063	2.682788330078125	1.170536766052246	0.3512181396484375	2.652427978515625	1.073357788085938	0.3758162231445312
36	1.166667	2.642999267578125	1.187049957275391	0.6012007751464844	2.625073364257813	1.367892532348633	0.5942825012207031	2.61064111328125	1.512453704833984	0.5886751098632812	2.617658203125	1.733319580078125	0.60178271484375	2.59623388671875	1.696124359130859	0.6273681640625	2.503439819335938	1.651579132080078	0.7304849243164062	2.476499267578125	1.372537063598633	0.7555439147949219	2.404657592773438	1.153819694519043	0.7023537902832031	2.45590869140625	1.092505157470703	0.7470992431640625	2.4245791015625	1.011738659858704	0.6940030212402344	2.4574970703125	1.04053678894043	0.6790437927246094	2.638381713867187	1.697390869140625	0.5732655944824219	2.7152841796875	1.668798645019531	0.4672743225097656	2.752521728515625	1.387652893066406	0.4221270751953125	2.680012084960937	1.170054336547852	0.3538980712890625	2.646494140625	1.077710025787354	0.3856622772216797
37	1.2	2.639451416015625	1.182432586669922	0.6034347839355468	2.622665893554688	1.363134811401367	0.5983783874511719	2.608082885742188	1.507461227416992	0.5935075073242188	2.614938232421875	1.728039276123047	0.6045211791992188	2.593372802734375	1.691152862548828	0.6302602844238281	2.499685791015625	1.6474541015625	0.7323678588867187	2.46818310546875	1.369332717895508	0.7576474914550781	2.395172119140625	1.153313125610352	0.6978611145019531	2.446184692382813	1.092836742401123	0.7418948364257812	2.420956787109375	1.008891062259674	0.6893382263183594	2.451502685546875	1.041022565841675	0.6782936096191405	2.635843383789063	1.691910675048828	0.576553192138672	2.712001831054688	1.65957568359375	0.4712981414794922	2.75045166015625	1.378899917602539	0.4270413513183594	2.669873779296875	1.164170890808105	0.3615166931152344	2.641789794921875	1.073486988067627	0.3861276397705078
38	1.233333	2.637998413085938	1.182003028869629	0.6053717346191406	2.620831176757813	1.362359298706055	0.6008099365234375	2.6045654296875	1.506219451904297	0.5952879028320313	2.61029296875	1.726412902832031	0.6077519836425781	2.588432861328125	1.689339233398437	0.6328115539550782	2.492777099609375	1.645322387695312	0.7327096557617188	2.461329833984375	1.368004486083984	0.7581324768066406	2.3903916015625	1.153286270141602	0.6946051635742188	2.447039916992187	1.09803084564209	0.7371017456054687	2.415855346679687	1.013320658385754	0.6843470458984375	2.450497192382812	1.047893560409546	0.6706420288085937	2.6318359375	1.690596252441406	0.5800112609863282	2.709765625	1.657607971191406	0.4766714630126953	2.746262084960938	1.37734098815918	0.4312361907958985	2.667654052734375	1.161534317016601	0.3672910766601563	2.639716186523438	1.071128612518311	0.3871654205322266
39	1.266667	2.632861694335937	1.183289497375488	0.6070651550292969	2.615596435546875	1.363681854248047	0.6046072082519531	2.599990600585937	1.507688781738281	0.6012381591796875	2.604524169921875	1.727968048095703	0.614415771484375	2.581723388671875	1.690755767822266	0.6384395141601562	2.4824228515625	1.646722564697266	0.7346783142089843	2.441619262695313	1.369766357421875	0.7534612731933594	2.364888916015625	1.164984024047852	0.6666194763183594	2.42075537109375	1.107448596954346	0.698427978515625	2.430631958007813	0.9988464152812957	0.6851103515625	2.435462280273438	1.067410339355469	0.6480263061523438	2.62733984375	1.692263092041016	0.587540283203125	2.708420166015625	1.661949829101562	0.4858253173828125	2.748266479492187	1.382309875488281	0.4389967346191406	2.670272705078125	1.168760002136231	0.3673435668945313	2.629103759765625	1.080688022613525	0.3859931793212891
40	1.300000000000001	2.627587890625	1.185539848327637	0.6092545166015625	2.611564575195312	1.36609049987793	0.6070938415527344	2.596044067382812	1.510128158569336	0.6029372253417968	2.5984580078125	1.730582305908203	0.615486328125	2.575275512695312	1.693254150390625	0.6389962463378906	2.47370556640625	1.647791870117187	0.7320938415527344	2.425825805664062	1.371483917236328	0.747991943359375	2.348510498046875	1.167020874023438	0.6593918762207032	2.394860961914063	1.110033302307129	0.6772095031738281	2.442233520507813	1.011394309997559	0.6674588623046875	2.421715087890625	1.077308818817139	0.635482940673828	2.62231494140625	1.69495199584961	0.5893753662109376	2.70624267578125	1.664683013916016	0.4898826751708985	2.74467578125	1.384434158325195	0.444435317993164	2.669371948242187	1.170457786560059	0.3710433502197266	2.618644287109375	1.088620960235596	0.3917732391357422
41	1.333333000000001	2.625384033203125	1.185753761291504	0.6129193115234375	2.60876025390625	1.365940780639648	0.6108432922363281	2.593221923828125	1.509734710693359	0.6071871643066407	2.595426635742188	1.729776275634766	0.620530303955078	2.571661987304688	1.692447265625	0.6432695007324218	2.46569873046875	1.648629119873047	0.731735107421875	2.414286987304687	1.373488189697265	0.7489091186523438	2.337026123046875	1.174527732849121	0.64941943359375	2.382288452148438	1.114551445007324	0.6716366577148437	2.445766235351563	1.029754249572754	0.6545564880371093	2.402077392578125	1.081586654663086	0.6249737243652345	2.619891845703125	1.69427734375	0.594962158203125	2.705341796875	1.663589416503906	0.4972657165527344	2.738748901367187	1.383438522338867	0.4503979187011719	2.659664184570313	1.171805328369141	0.3764277648925781	2.613970825195313	1.090514728546143	0.3938378143310547
42	1.366667000000001	2.624962890625	1.182335342407226	0.6175975952148438	2.607077758789063	1.362302001953125	0.61603125	2.588925415039062	1.505693405151367	0.6114942626953125	2.590308349609375	1.725599151611328	0.624660400390625	2.5665830078125	1.688222076416016	0.6473100280761719	2.45742138671875	1.643633331298828	0.7314026489257812	2.388046264648438	1.371897933959961	0.733394775390625	2.3164482421875	1.171932037353516	0.6329124145507812	2.376099365234375	1.119533744812012	0.6622015686035156	2.451005737304687	1.049701274871826	0.6331401062011719	2.396408813476563	1.095681419372559	0.6227918090820312	2.614997924804688	1.690199676513672	0.5992464294433594	2.69999267578125	1.660539947509766	0.5010368041992188	2.735470581054687	1.381045608520508	0.4539468078613281	2.627587646484375	1.180965194702148	0.3822485961914063	2.595916137695312	1.090211196899414	0.4096714630126953
43	1.4	2.622469116210937	1.183809829711914	0.6167199096679687	2.606236572265625	1.364044250488281	0.6170536804199218	2.588430786132813	1.507612869262695	0.6132743530273437	2.588382690429687	1.727688995361328	0.6261088562011718	2.564049194335937	1.690204315185547	0.6480000610351562	2.448836547851562	1.645013641357422	0.7231739501953125	2.381312622070312	1.372602264404297	0.7195862121582031	2.316126953125	1.170994392395019	0.618950439453125	2.38074755859375	1.122238258361816	0.6461193237304688	2.456231689453125	1.060596172332764	0.6137577514648438	2.396736572265625	1.096024368286133	0.6081120910644531	2.6140986328125	1.692349151611328	0.6016115417480469	2.7012705078125	1.661130828857422	0.5058655853271484	2.725724243164063	1.380575439453125	0.4561174468994141	2.611032348632812	1.185160675048828	0.3817056579589844	2.583269775390625	1.090859954833984	0.4101794586181641
44	1.433333	2.625379272460937	1.180961769104004	0.6229217529296875	2.606046630859375	1.360755523681641	0.6229271545410155	2.585825561523437	1.503878570556641	0.6185596618652345	2.582935302734375	1.724112915039062	0.6293932495117187	2.55814892578125	1.686537231445313	0.6505745239257812	2.438997802734375	1.6425048828125	0.7195633544921876	2.374753540039062	1.370159378051758	0.7025710754394531	2.312167846679687	1.182675483703613	0.5783609313964844	2.371752319335938	1.126421142578125	0.5994895629882813	2.4444677734375	1.063747180938721	0.5703209533691407	2.379806274414062	1.108141883850098	0.5701443634033203	2.609973876953125	1.688841979980469	0.6063196411132813	2.70062158203125	1.658286895751953	0.5136040191650391	2.723352783203125	1.378364440917969	0.4622933349609375	2.602026123046875	1.187135604858399	0.3895547332763672	2.557321899414062	1.094915382385254	0.4061630554199219
45	1.466667	2.621817993164062	1.178662124633789	0.625490966796875	2.601878173828125	1.358486923217773	0.6264760131835938	2.580655639648437	1.501394607543945	0.6222298278808593	2.575554931640625	1.721572937011719	0.6314949645996093	2.550870849609375	1.683921722412109	0.6526258850097656	2.430167358398438	1.640191345214844	0.7191243591308594	2.364702880859375	1.3712109375	0.6770300903320312	2.323328857421875	1.191673149108887	0.5358633422851562	2.380391723632813	1.140311443328857	0.565564437866211	2.470728759765625	1.0919621925354	0.5486778564453125	2.396386962890625	1.133738475799561	0.5433043670654297	2.603201293945312	1.686420745849609	0.6090057983398438	2.692956787109375	1.654729125976563	0.5156712951660156	2.705945068359375	1.375724594116211	0.4600470733642578	2.570227905273438	1.193685005187988	0.3889185791015625	2.539243774414063	1.096688159942627	0.4051734771728516
46	1.5	2.62369287109375	1.176021820068359	0.6254123535156251	2.60442236328125	1.356136016845703	0.6269273986816406	2.582751708984375	1.499083877563476	0.6219429931640625	2.578122680664062	1.719528869628906	0.6302349243164063	2.552685668945313	1.682026153564453	0.65071533203125	2.428121337890625	1.641055755615234	0.7099326477050781	2.361901123046875	1.374743804931641	0.6585670471191406	2.327932250976563	1.207995239257813	0.5047210235595703	2.381802490234375	1.158525398254394	0.5255198364257813	2.472229736328125	1.103396053314209	0.5139616088867187	2.418268676757813	1.161500755310059	0.5232686462402344	2.606311767578125	1.684142852783203	0.6087557373046875	2.69602294921875	1.650253112792969	0.5158986511230469	2.695601928710937	1.371573272705078	0.4588717803955078	2.551650512695312	1.194424667358398	0.3896715698242187	2.522322387695312	1.104407569885254	0.4028601226806641
47	1.533333000000001	2.637753051757812	1.170141944885254	0.6358199462890626	2.6138779296875	1.349966018676758	0.6360495300292969	2.587422729492188	1.492384796142578	0.6289730224609376	2.581508178710938	1.712946533203125	0.6390387268066406	2.55719775390625	1.675067260742187	0.6604869689941406	2.437248291015625	1.634148223876953	0.7315403137207032	2.354581420898437	1.378565063476562	0.64859228515625	2.31474560546875	1.262616386413574	0.4486643218994141	2.387285888671875	1.207324157714844	0.4439361267089844	2.469840942382812	1.148895973205566	0.4499670104980469	2.426271606445312	1.213131896972656	0.4459187469482422	2.609079223632812	1.677895843505859	0.6159556579589844	2.697623779296875	1.646625671386719	0.5207101135253906	2.689625	1.368330276489258	0.4571110534667969	2.53491015625	1.197384819030762	0.3953682556152344	2.495848266601563	1.124571056365967	0.4146935424804687
48	1.566667000000001	2.6310068359375	1.170820846557617	0.6407882690429687	2.606654052734375	1.349914352416992	0.6411999816894531	2.581446899414062	1.49208659362793	0.6355348815917969	2.572291137695313	1.711779724121094	0.6433291015625	2.5477958984375	1.6739169921875	0.6641526184082032	2.423927734375	1.635693237304688	0.7288252563476563	2.350333862304688	1.384259124755859	0.6299860229492187	2.33062548828125	1.312045913696289	0.4079117736816406	2.399980834960938	1.271934211730957	0.387476303100586	2.47643212890625	1.220975456237793	0.3904724731445313	2.434106567382813	1.302859741210938	0.3885202789306641	2.601051635742188	1.677032409667969	0.6216625366210937	2.689740234375	1.647917358398438	0.5267211303710937	2.66188818359375	1.375540344238281	0.4500700378417969	2.480060302734375	1.233154083251953	0.39531884765625	2.408747924804687	1.182218467712402	0.4166290435791016
49	1.600000000000001	2.624008666992188	1.168917053222656	0.6491997680664063	2.598147827148438	1.347565444946289	0.6498788757324219	2.571471069335938	1.489245361328125	0.6440643005371094	2.56342529296875	1.708787109375	0.6488154602050782	2.538761352539062	1.671397674560547	0.6701175231933594	2.415195068359375	1.634442840576172	0.7350234985351562	2.349921264648438	1.385942657470703	0.6245560607910157	2.341647094726563	1.354598922729492	0.3925123901367187	2.393933837890625	1.325052047729492	0.3530781707763672	2.455014038085937	1.28324577331543	0.3305260314941406	2.410964965820312	1.347056365966797	0.3478958892822266	2.591985473632812	1.673633880615234	0.6276743469238282	2.67715771484375	1.640341278076172	0.5311735534667968	2.626354125976563	1.371695190429687	0.452679443359375	2.432037353515625	1.242390281677246	0.4136248779296875	2.33839111328125	1.235625823974609	0.4150352630615234
50	1.633333	2.623327758789062	1.161250961303711	0.6512271118164062	2.600370483398438	1.340054809570312	0.6569143981933594	2.573939331054687	1.481729995727539	0.6535733642578125	2.56131103515625	1.700889678955078	0.64821826171875	2.538057373046875	1.66407666015625	0.6719181213378906	2.412969360351562	1.625867858886719	0.7318366088867188	2.348703247070313	1.377148010253906	0.6217665710449218	2.34936962890625	1.381873275756836	0.3879761047363282	2.419476318359375	1.391087280273438	0.344612548828125	2.511880126953125	1.400627990722656	0.3170928039550781	2.397527587890625	1.376745468139648	0.3469239501953125	2.590019653320312	1.665393127441406	0.6279805297851563	2.661130981445313	1.621927154541015	0.5245457458496094	2.599985473632812	1.351783126831055	0.4580290222167969	2.399240804036458	1.240714767456055	0.4423279113769532	2.316080810546875	1.22447834777832	0.4150618896484375
51	1.666667	2.622005615234375	1.165621597290039	0.6528845520019532	2.600009765625	1.344019088745117	0.6608736877441406	2.575228393554688	1.485754974365234	0.6595938110351562	2.560328002929688	1.704210968017578	0.6529170837402344	2.536214111328125	1.667231231689453	0.6752297058105469	2.406117919921875	1.630518981933594	0.7226386108398437	2.350128295898438	1.382104064941406	0.6088249816894531	2.384775634765625	1.421526596069336	0.3833985900878906	2.448084838867188	1.4412392578125	0.3456483306884766	2.530924926757812	1.456406967163086	0.3237401885986328	2.430852905273437	1.419726257324219	0.3273253021240234	2.590539428710938	1.669131500244141	0.6345719604492188	2.669389038085938	1.628254608154297	0.5360052490234375	2.615752807617187	1.360373489379883	0.4602433013916015	2.39881884765625	1.298008422851562	0.4086849365234375	2.31588623046875	1.308418685913086	0.3978125457763672
52	1.7	2.621987426757813	1.170445976257324	0.6567778625488281	2.5992421875	1.349367828369141	0.6641968994140626	2.574669189453125	1.491624847412109	0.6633410339355468	2.559335205078125	1.710827270507812	0.6583629760742187	2.5344228515625	1.673442291259766	0.6794633789062501	2.402822998046875	1.634080230712891	0.7216467895507812	2.355875854492187	1.387822692871094	0.5971500549316406	2.400654052734375	1.457079986572265	0.3796645355224609	2.462206909179688	1.480959945678711	0.34297412109375	2.543151489257812	1.501185394287109	0.3220479431152343	2.454652099609375	1.467337554931641	0.3281256103515625	2.590426025390625	1.675892181396484	0.6407197570800781	2.672727416992188	1.636455200195313	0.5437691345214843	2.617544555664062	1.371764450073242	0.4589140319824219	2.3930771484375	1.348581695556641	0.3956411437988281	2.30311669921875	1.329335525512695	0.3791446380615234
53	1.733333	2.617546752929687	1.164738059997559	0.6558478698730468	2.59118115234375	1.343782775878906	0.6615236511230469	2.5693876953125	1.486846466064453	0.6653711547851563	2.550918090820312	1.706079284667969	0.6560255126953125	2.526850708007812	1.668775787353516	0.6784446105957032	2.394512451171875	1.629345794677734	0.7211874694824219	2.336712768554688	1.394232833862305	0.5803601074218749	2.42313671875	1.487733825683594	0.3896995086669922	2.485312377929688	1.535125823974609	0.3686089172363282	2.56908056640625	1.571143280029297	0.3551132965087891	2.486636840820313	1.560138580322266	0.3584070739746094	2.582234497070313	1.671107330322266	0.6384851074218749	2.656972290039063	1.631113311767578	0.5354982299804687	2.594531005859375	1.367292678833008	0.447215316772461	2.367965576171875	1.359659683227539	0.3808966827392578	2.273904296875	1.336714279174805	0.3852071990966797
54	1.766667	2.618469848632813	1.162748390197754	0.6600439147949219	2.590544799804688	1.340940246582031	0.6665410766601563	2.568618896484375	1.48342219543457	0.6721226501464843	2.547000366210938	1.701361877441406	0.6585634765625	2.523259521484375	1.664230926513672	0.6812522277832032	2.389461547851563	1.627122589111328	0.7197460021972657	2.327666625976563	1.399772003173828	0.5706726074218751	2.42602978515625	1.508312255859375	0.3947616424560547	2.492711059570312	1.553765838623047	0.3763345031738281	2.5809462890625	1.585875457763672	0.366416030883789	2.493391723632812	1.588623321533203	0.3707681121826172	2.578997802734375	1.666694091796875	0.6421517944335937	2.652889038085938	1.627708129882812	0.5385581359863281	2.57827294921875	1.366501434326172	0.4555737152099609	2.368921264648438	1.418780380249023	0.3674676666259766	2.273198120117188	1.391892044067383	0.3576545867919922
55	1.800000000000001	2.61397314453125	1.159786003112793	0.6621704711914063	2.584596801757812	1.337314956665039	0.6687434997558594	2.56387158203125	1.479411010742187	0.6769671325683593	2.542382568359375	1.696712585449219	0.6629380798339843	2.518438110351562	1.659683258056641	0.6853146057128906	2.383759521484375	1.628454376220703	0.7259176635742188	2.344901000976563	1.395056167602539	0.5780551147460937	2.42100146484375	1.485030537923177	0.3861093953450521	2.502999267578125	1.534998016357422	0.3554577789306641	2.596957641601563	1.577051330566406	0.3413074035644531	2.492497192382813	1.577599029541016	0.3632763977050781	2.574516235351562	1.662155731201172	0.6470019836425782	2.649924072265625	1.626493286132813	0.5436586303710937	2.576357177734375	1.367852386474609	0.4521881561279297	2.371951171875	1.433806655883789	0.3625655517578125	2.2713642578125	1.434373107910156	0.384072036743164
56	1.833333000000001	2.611056884765625	1.164141021728516	0.6646639404296875	2.5813486328125	1.341754531860352	0.6727177734375001	2.56021484375	1.483938690185547	0.6821978759765626	2.5403798828125	1.702110900878906	0.67275439453125	2.515419677734375	1.664598449707031	0.6933369140625001	2.378492919921875	1.633905517578125	0.7262572631835937	2.353005737304688	1.396825119018555	0.5811346740722656	2.424996419270833	1.487701507568359	0.3903638712565105	2.51397314453125	1.527297836303711	0.359041976928711	2.589219970703125	1.594136962890625	0.3316800994873047	2.49758447265625	1.579105194091797	0.3591817474365234	2.572919555664062	1.667699005126953	0.6571435852050781	2.650118774414063	1.6376328125	0.5533086547851562	2.580967041015625	1.382505020141602	0.4493255920410156	2.380875854492188	1.474113067626953	0.3844883728027344	2.285221435546875	1.4630712890625	0.4000180053710938
57	1.866667000000001	2.6096240234375	1.163524726867676	0.6670169067382812	2.578008544921875	1.340808334350586	0.673444580078125	2.556072875976563	1.482855819702149	0.6826994323730469	2.53743310546875	1.701011138916016	0.6728778076171875	2.512165771484375	1.663694091796875	0.6933484191894531	2.3747333984375	1.638514068603516	0.7283786315917968	2.358166870117187	1.394977416992188	0.5955139770507814	2.430876790364584	1.476407124837239	0.405397705078125	2.515076904296875	1.514845413208008	0.3814004974365234	2.583453491210938	1.590760955810547	0.345065414428711	2.500107177734375	1.572703186035156	0.3682375793457031	2.569875854492188	1.666406158447266	0.6575093383789062	2.654333251953125	1.638125274658203	0.5592049865722656	2.577659912109375	1.386132736206055	0.4528943786621094	2.383335571289062	1.489671005249023	0.3999599304199219	2.28974853515625	1.49041683959961	0.380711181640625
58	1.9	2.606799926757812	1.165396118164062	0.6667107849121093	2.5767529296875	1.342578506469727	0.6748084106445313	2.55754638671875	1.484615859985352	0.6868952941894531	2.539129760742187	1.702429016113281	0.6750175476074218	2.51397412109375	1.66541748046875	0.6959530334472657	2.374842651367187	1.643649597167969	0.7261151123046875	2.348142333984375	1.403180114746094	0.5905515747070313	2.455334228515625	1.467089111328125	0.4139621887207031	2.527298583984375	1.52695036315918	0.3971474151611328	2.606691772460938	1.597258148193359	0.3777723999023437	2.510449584960937	1.582867340087891	0.41316455078125	2.571394409179688	1.667648010253906	0.6598535461425781	2.650946655273438	1.639011596679687	0.5581014404296876	2.576775512695312	1.385822494506836	0.4547251586914063	2.37318603515625	1.481977142333984	0.4153332214355469	2.278376586914062	1.498828598022461	0.4139351348876953
59	1.933333	2.606272583007812	1.162310508728027	0.6662689208984375	2.573752563476562	1.339085601806641	0.6725540161132812	2.549587890625	1.480652221679688	0.6797734680175782	2.530504150390625	1.698697814941406	0.6736446533203125	2.50476220703125	1.660964294433594	0.6924789733886718	2.366130493164063	1.63721923828125	0.7240780944824219	2.338057250976562	1.404851196289063	0.5743842163085937	2.461978271484375	1.484866882324219	0.4116895904541016	2.535401611328125	1.545820114135742	0.4092346954345703	2.580925170898437	1.635503601074219	0.4154318237304687	2.49777587890625	1.600351531982422	0.4391466064453125	2.56350244140625	1.664510467529297	0.6587251586914062	2.654867065429688	1.638928619384766	0.5660335083007813	2.576763671875	1.393853897094727	0.4465779571533203	2.37928564453125	1.47529155476888	0.3926926472981771	2.3022373046875	1.508890670776367	0.35692578125
60	1.966667	2.604849975585937	1.16018985748291	0.6675074462890624	2.570794555664063	1.336400619506836	0.6737969665527344	2.545743408203125	1.477539916992188	0.6814973449707031	2.52539013671875	1.695224090576172	0.6761907043457032	2.499945190429687	1.657312255859375	0.6949375305175781	2.361290405273437	1.633654510498047	0.7257339172363282	2.339934936523438	1.401736175537109	0.5743909912109375	2.45711474609375	1.492978271484375	0.4087077941894531	2.531797119140625	1.550236129760742	0.4168258056640625	2.583415283203125	1.636546875	0.4320296325683594	2.474751953125	1.607234039306641	0.4216336975097656	2.558513671875	1.661333465576172	0.6610833129882813	2.647700073242187	1.637584564208984	0.5661825561523437	2.571591674804687	1.394173767089844	0.4427195129394531	2.373923828125	1.476706039428711	0.3743256225585938	2.2960537109375	1.523778076171875	0.3698747863769531
61	2	2.605109252929688	1.159526130676269	0.6731531982421874	2.57335400390625	1.335920684814453	0.6796331176757813	2.5504443359375	1.477190521240234	0.6879123535156251	2.531172729492187	1.694670989990234	0.6840714111328126	2.505229248046875	1.656770080566406	0.7019413146972657	2.366537109375	1.631164825439453	0.7296453857421875	2.34559619140625	1.400845092773437	0.5763326110839844	2.460960571289062	1.495705749511719	0.414000228881836	2.537128051757812	1.550995559692383	0.4299070434570312	2.58552978515625	1.639941528320312	0.4534130401611328	2.476465209960938	1.607544189453125	0.4389871520996094	2.564397705078125	1.660816314697266	0.6693736572265625	2.65617626953125	1.641486602783203	0.5761987915039062	2.6046416015625	1.395579071044922	0.445888427734375	2.404099731445313	1.501446029663086	0.4024782867431641	2.332071533203125	1.537794387817383	0.4100252990722656
62	2.033333000000001	2.603043579101563	1.161459129333496	0.6740440368652343	2.570857543945313	1.338142333984375	0.6808424987792969	2.547841674804688	1.47965707397461	0.6896828308105469	2.52786328125	1.697531799316406	0.6876403503417969	2.501982666015625	1.659330261230469	0.7052270812988282	2.3630732421875	1.632434265136719	0.73207421875	2.34269873046875	1.402775390625	0.5766239929199219	2.466073120117187	1.500828887939453	0.4195644989013672	2.5418232421875	1.556905426025391	0.435203140258789	2.587106689453125	1.647883941650391	0.4565982055664063	2.472639770507813	1.61326937866211	0.4489984436035156	2.561260375976563	1.663834625244141	0.6726362915039062	2.652056274414063	1.644889770507812	0.5781414794921875	2.602441650390625	1.400099487304687	0.4439841156005859	2.398857055664062	1.507621673583984	0.4091297760009766	2.32567822265625	1.548221618652344	0.415311767578125
63	2.066667000000001	2.602410400390625	1.162085296630859	0.67570068359375	2.57001513671875	1.338915542602539	0.6829569396972657	2.54628125	1.480515991210937	0.6914995727539063	2.527668701171875	1.698753997802734	0.690984375	2.501556640625	1.660561859130859	0.7083971252441406	2.362647338867188	1.633055847167969	0.7353296203613282	2.342700073242188	1.404289169311523	0.5780824890136719	2.471407836914063	1.503704406738281	0.4250152282714844	2.544552368164062	1.563116333007813	0.4436885986328125	2.587686157226563	1.655678375244141	0.4692879638671875	2.482119873046875	1.61181411743164	0.4582665100097656	2.560852294921875	1.664908843994141	0.6756498413085937	2.653952758789063	1.64550244140625	0.58315283203125	2.606650390625	1.400652481079101	0.4479197692871094	2.396485229492187	1.503415771484375	0.4239578857421875	2.323105590820313	1.553169891357422	0.4279767456054687
64	2.100000000000001	2.602478271484375	1.16194149017334	0.6780321960449218	2.569024291992188	1.338374252319336	0.684513671875	2.544474365234375	1.479684799194336	0.6925372619628907	2.52556494140625	1.697631683349609	0.6922794189453125	2.499215087890625	1.659391906738281	0.7090768737792968	2.360518920898437	1.632545837402344	0.7360972290039063	2.341067993164063	1.404183609008789	0.5786391296386719	2.473862670898438	1.502672668457031	0.4287573699951172	2.547295166015625	1.560977233886719	0.4474546356201172	2.601882568359375	1.643313903808594	0.4764376678466797	2.480558349609375	1.610916168212891	0.4631063995361328	2.559047729492188	1.663926483154297	0.6774905395507812	2.656466918945313	1.645418701171875	0.5895595703125001	2.623773803710938	1.396583801269531	0.4601070709228515	2.4160185546875	1.499775100708008	0.4262174682617187	2.355566772460937	1.562524200439453	0.4390762176513672
65	2.133333	2.598221801757813	1.158163078308105	0.6758569335937501	2.563926391601562	1.334985000610351	0.6822092590332032	2.537549072265625	1.476467880249023	0.6886065368652343	2.518818969726563	1.695078979492187	0.6887060546875	2.492389526367187	1.656732116699219	0.7055497741699219	2.353665161132812	1.630859771728516	0.7357958374023438	2.335671997070313	1.406814804077148	0.5700835876464844	2.4814765625	1.510076293945313	0.4327800903320312	2.549887817382813	1.572260375976563	0.4540977783203125	2.597097778320312	1.653974548339844	0.4891536102294922	2.476256591796875	1.619472351074219	0.4598538970947266	2.552329223632812	1.661257202148438	0.6737565002441406	2.65157177734375	1.642228790283203	0.5874252014160156	2.612565063476563	1.390364364624023	0.4646045684814453	2.418132080078125	1.514880523681641	0.4174744415283203	2.3894375	1.587477020263672	0.4683157501220703
66	2.166667	2.597193725585938	1.15905485534668	0.676822021484375	2.562849243164063	1.336275695800781	0.6838067932128906	2.53666064453125	1.478093078613281	0.6909847717285156	2.515230712890625	1.696994079589844	0.6907107238769531	2.489002807617188	1.658239624023437	0.7072804260253907	2.350253173828125	1.629705810546875	0.7363602905273438	2.336038330078125	1.406427062988281	0.5681146240234376	2.475278930664063	1.517772338867188	0.4322943725585938	2.54761083984375	1.57525439453125	0.4582778930664062	2.590243408203125	1.657998657226563	0.495492431640625	2.4725751953125	1.622436859130859	0.4647681732177734	2.549408203125	1.663495056152344	0.6761746826171875	2.6496435546875	1.645594635009766	0.59026611328125	2.61645751953125	1.393392852783203	0.4662684936523437	2.4197685546875	1.515693588256836	0.4193895111083984	2.3901845703125	1.591399871826172	0.4653939819335937
67	2.2	2.595714965820313	1.15951628112793	0.6784181823730469	2.56158544921875	1.336895751953125	0.6844019165039062	2.534551635742187	1.478756530761719	0.6895153198242188	2.514839233398438	1.697850280761719	0.6912803344726562	2.488349365234375	1.659153015136719	0.7076055603027344	2.34959765625	1.631397430419922	0.7375487976074219	2.335541870117187	1.407422164916992	0.570025634765625	2.482232177734375	1.516221481323242	0.436928695678711	2.549751953125	1.578838195800781	0.4626172180175782	2.591353393554687	1.662135101318359	0.5012565460205078	2.4693505859375	1.623250701904297	0.4702493286132812	2.548718994140625	1.664207183837891	0.6763128662109374	2.649085815429688	1.646093658447266	0.5905760803222657	2.61939404296875	1.392998352050781	0.4684107666015624	2.424261108398437	1.516730499267578	0.4189789733886718	2.393805053710937	1.590646453857422	0.4657140350341797
68	2.233333	2.588270751953125	1.153334030151367	0.6720001831054687	2.555253662109375	1.331115493774414	0.6766427612304687	2.529654541015625	1.473333847045899	0.6813304443359375	2.508635620117187	1.692563293457031	0.6817325134277343	2.482161987304687	1.653743804931641	0.6980125427246093	2.343380249023437	1.623589996337891	0.7265184020996094	2.331372680664062	1.392309494018555	0.5685410461425782	2.430415283203125	1.572170532226563	0.4628205413818359	2.510859375	1.622516296386719	0.4713915863037109	2.5233203125	1.685922607421875	0.5244209594726562	2.46977197265625	1.663586242675781	0.5420003051757813	2.542911499023438	1.659014007568359	0.6672714538574218	2.639498779296875	1.639147583007813	0.5773708190917969	2.60871484375	1.382333160400391	0.4584852294921875	2.437184692382813	1.53410285949707	0.423462158203125	2.4129912109375	1.599387603759766	0.4853553466796875
69	2.266667	2.588665405273438	1.153855506896973	0.6732152099609374	2.556212280273438	1.332004745483399	0.678178924560547	2.530812622070313	1.474491333007812	0.6828207397460937	2.5097744140625	1.69401416015625	0.6847278747558594	2.483124389648438	1.655022064208984	0.7005121154785157	2.344155639648438	1.623087554931641	0.7272257385253906	2.332844482421875	1.392964157104492	0.5667864685058595	2.429570190429687	1.576244201660156	0.4638972625732422	2.512409790039063	1.62371142578125	0.4754868774414063	2.524601440429687	1.686425018310547	0.5312550506591797	2.470764038085937	1.67096694946289	0.54217822265625	2.544218383789063	1.660525451660156	0.6702754821777344	2.64129248046875	1.641604370117188	0.5804306335449219	2.617806640625	1.384448715209961	0.4613615264892578	2.445352172851563	1.537362731933594	0.4292994232177735	2.422008544921875	1.605021728515625	0.4906812286376954
70	2.300000000000001	2.58878759765625	1.152681915283203	0.6734416809082031	2.556633544921875	1.330785736083984	0.6785823974609375	2.531513549804687	1.473243576049805	0.6834215087890625	2.510525268554687	1.692647766113281	0.6866396789550782	2.483912841796875	1.653585266113281	0.7022387084960937	2.345296142578125	1.620990875244141	0.7295765380859375	2.332997802734375	1.393593673706055	0.5654669494628906	2.429254150390625	1.581315765380859	0.4696273651123047	2.51239990234375	1.628005889892578	0.48196337890625	2.5309833984375	1.685930145263672	0.542621597290039	2.472585083007813	1.676490875244141	0.5492422332763672	2.544918212890625	1.659257232666016	0.6719374084472656	2.641757080078125	1.641431823730469	0.5817187500000001	2.615173583984375	1.384862716674805	0.4609617767333984	2.444396728515625	1.54110366821289	0.4296533203125	2.4214462890625	1.609228729248047	0.491785400390625
71	2.333333000000001	2.588914184570313	1.153225807189941	0.6738572998046874	2.5568212890625	1.332246047973633	0.6801548156738282	2.530531494140625	1.475303665161133	0.6844364624023438	2.504910400390625	1.695268768310547	0.6895983581542968	2.479312866210937	1.655358306884766	0.7055193176269531	2.340987915039062	1.618009185791016	0.7322673950195313	2.329904541015625	1.391316345214844	0.5647937927246094	2.413160278320312	1.590439147949219	0.4684714660644531	2.494494995117187	1.641377502441406	0.4895317840576172	2.5425341796875	1.693288421630859	0.5531419525146484	2.47924658203125	1.680734191894531	0.5468007507324218	2.53986083984375	1.662546600341797	0.6739250183105469	2.632576049804688	1.647418121337891	0.5783126831054688	2.603499267578125	1.389631149291992	0.4555356140136719	2.444254760742187	1.564190734863281	0.429618148803711	2.425205078125	1.628869201660156	0.4999433898925781
72	2.366667000000001	2.590534057617187	1.149815162658691	0.6737879638671875	2.561316528320313	1.330024322509766	0.6849739074707031	2.537761474609375	1.474144592285156	0.6937459411621094	2.510966186523437	1.695094970703125	0.6944202575683593	2.485542114257813	1.655225646972656	0.71142041015625	2.345854248046875	1.617062805175781	0.731419219970703	2.33686767578125	1.389556594848633	0.562726806640625	2.403705078125	1.601644439697266	0.486909194946289	2.43901513671875	1.673294769287109	0.4920079650878906	2.500240478515625	1.734651702880859	0.5534242553710937	2.469722900390625	1.706185241699219	0.5418791809082031	2.546147583007812	1.662051361083984	0.6791531982421875	2.631095947265625	1.644400604248047	0.576244384765625	2.6033056640625	1.38718391418457	0.4481718902587891	2.432140747070313	1.552969055175781	0.4242547149658203	2.422303466796875	1.635808074951172	0.4828796081542969
73	2.4	2.59435400390625	1.153623878479004	0.6722905273437501	2.565225708007813	1.334207321166992	0.6863746032714844	2.543621337890625	1.478762283325195	0.6993783874511719	2.515275024414063	1.700171325683594	0.6976575012207031	2.490302001953125	1.660246459960937	0.7156053466796874	2.349148559570312	1.62555029296875	0.7363557128906251	2.330888305664063	1.399311248779297	0.5653564758300782	2.436258666992187	1.598478851318359	0.48922509765625	2.460595581054688	1.670151031494141	0.4843402252197265	2.526354248046875	1.733110961914063	0.5393190002441406	2.49747021484375	1.707039581298828	0.5389728088378907	2.550549438476563	1.667062774658203	0.6822236633300781	2.634117431640625	1.651370391845703	0.5771110839843749	2.591241577148438	1.395042205810547	0.4505674285888672	2.426848754882812	1.569171875	0.425976318359375	2.418709350585937	1.650566192626953	0.4856632537841797
74	2.433333	2.592206176757813	1.152218940734863	0.6695558776855468	2.560255737304687	1.331288482666016	0.6816133117675781	2.536492309570312	1.474599243164062	0.6932174072265624	2.51410888671875	1.695231140136719	0.6954898681640624	2.488482055664063	1.655930389404297	0.7129772338867187	2.348040283203125	1.627836486816406	0.7417890014648437	2.326058959960937	1.402427185058594	0.5734132080078125	2.438296997070313	1.588278686523438	0.4799174499511719	2.45660693359375	1.676251678466797	0.4689318084716797	2.52587451171875	1.737839782714844	0.513927001953125	2.47088525390625	1.709476257324219	0.5232311248779298	2.548086669921875	1.661697814941406	0.6791742248535156	2.636388061523438	1.642492553710937	0.5798253784179688	2.603209228515625	1.389607070922852	0.4478609771728516	2.440664306640625	1.561911529541016	0.4109210662841797	2.42800439453125	1.643531677246094	0.4661166534423828
75	2.466667	2.586990844726563	1.15005827331543	0.6691731262207031	2.543514404296875	1.327352294921875	0.6634879455566407	2.517716430664063	1.470770095825195	0.6694052124023437	2.512677490234375	1.692103424072266	0.6909347839355469	2.4834072265625	1.653516204833984	0.7042064514160156	2.34147998046875	1.632297882080078	0.7331725158691407	2.328555786132812	1.403072158813476	0.5679764099121094	2.455617919921875	1.579484405517578	0.4762407684326172	2.420205078125	1.654216278076172	0.4297610473632812	2.43482421875	1.743134735107422	0.4631778259277344	2.44409765625	1.700255584716797	0.485930160522461	2.544509033203125	1.65737890625	0.6724999694824219	2.64060888671875	1.645968933105469	0.5788154907226563	2.608077880859375	1.393090057373047	0.4452104644775391	2.45474462890625	1.572411712646484	0.4019955139160156	2.44733984375	1.661452087402344	0.4559604644775391
76	2.5	2.588964111328125	1.14444310760498	0.6651883239746095	2.5449951171875	1.32119221496582	0.66075048828125	2.518399780273437	1.464269927978516	0.6669312438964844	2.517987060546875	1.684731384277344	0.6934554748535157	2.487763916015625	1.646603668212891	0.7054036254882812	2.34568505859375	1.628502349853516	0.7327706298828125	2.337609252929687	1.406166534423828	0.5589403381347656	2.472339111328125	1.581129730224609	0.4778733367919922	2.436819213867188	1.649338653564453	0.4326735076904297	2.44094580078125	1.741683685302734	0.4612108917236328	2.437555908203125	1.687111999511719	0.4297009429931641	2.549208740234375	1.649772216796875	0.6746958618164063	2.647541259765625	1.643611328125	0.5832712097167969	2.621393310546875	1.392368865966797	0.4464163208007813	2.473178344726563	1.570754455566406	0.3918892669677734	2.468748168945313	1.669026184082031	0.4292413940429687
77	2.533333000000001	2.593589965820312	1.142108657836914	0.6556316528320312	2.549761840820313	1.318786849975586	0.6506170654296874	2.523852294921875	1.461905395507813	0.6563641662597657	2.524560180664063	1.682370849609375	0.6815528869628906	2.49409716796875	1.644493988037109	0.6936286010742188	2.352631958007812	1.626933898925781	0.7228241882324219	2.340999877929687	1.402156295776367	0.5522573242187501	2.475740356445312	1.579374176025391	0.4757045593261719	2.467472534179687	1.673455200195312	0.4586060485839843	2.480173461914062	1.745627532958984	0.4720850219726562	2.464507446289063	1.7045341796875	0.4490387878417968	2.555643676757812	1.647165344238281	0.6631105346679688	2.657777465820312	1.639298461914062	0.5763578491210937	2.633574584960938	1.392436782836914	0.4311634674072266	2.482394775390625	1.571082916259765	0.3797043151855469	2.481800170898437	1.672204803466797	0.4039829559326172
78	2.566667000000001	2.593721923828125	1.139875198364258	0.6445212097167969	2.546970825195312	1.314584259033203	0.6396656799316407	2.521744506835938	1.456656173706055	0.649517578125	2.518299194335937	1.675764923095703	0.6722766418457031	2.4888154296875	1.637707641601563	0.6846846923828125	2.34912451171875	1.621511749267578	0.7171200561523438	2.341111083984375	1.399225341796875	0.5470308227539062	2.473846557617187	1.576127410888672	0.4689468841552734	2.488633422851563	1.66758203125	0.4542613983154297	2.488716186523438	1.746574493408203	0.4647072143554687	2.479061889648437	1.703487213134766	0.437088134765625	2.549776123046875	1.641226837158203	0.6542903442382813	2.652869873046875	1.638236694335938	0.5699319763183595	2.638576904296875	1.393929077148437	0.4228345184326172	2.50377783203125	1.581470794677734	0.3664539794921875	2.501205078125	1.67728662109375	0.4096084136962891
79	2.600000000000001	2.599541870117188	1.135706405639648	0.6292522277832031	2.55649462890625	1.31114241027832	0.6280323181152343	2.533350708007812	1.453272720336914	0.6385387573242187	2.53463134765625	1.672040344238281	0.6607782897949219	2.50465185546875	1.634656677246094	0.6737657775878907	2.367531494140625	1.619712829589844	0.7164127502441406	2.3454462890625	1.401228271484375	0.5429263000488281	2.464706787109375	1.584124267578125	0.4565572814941406	2.505453857421875	1.671307159423828	0.4558469390869141	2.47675048828125	1.759028717041016	0.4719618530273437	2.522525024414063	1.692455871582031	0.4837327880859376	2.56506982421875	1.636927917480469	0.6423673095703124	2.672914184570312	1.628596649169922	0.5656619567871094	2.668062866210938	1.387614151000977	0.4132594757080078	2.538923583984375	1.578050323486328	0.3555397796630859	2.532219970703125	1.678256622314453	0.3684631958007812
80	2.633333	2.608946044921875	1.133250053405762	0.6118359375	2.56597412109375	1.307666641235351	0.6099779663085938	2.54253662109375	1.448982666015625	0.6194680480957031	2.542734619140625	1.666282867431641	0.6434202270507813	2.5136611328125	1.628767639160156	0.6569988708496094	2.379502807617187	1.617321746826172	0.7070895080566406	2.352796142578125	1.394247406005859	0.5432904357910157	2.4675888671875	1.575069946289063	0.4502416839599609	2.502908081054688	1.658709228515625	0.4587442321777344	2.545015380859375	1.753440734863281	0.4813809051513672	2.521093017578125	1.68320166015625	0.4514773101806641	2.572685180664062	1.631779907226562	0.6238101806640626	2.677664794921875	1.63038427734375	0.5434915771484375	2.6830458984375	1.386488723754883	0.3996881256103516	2.566395263671875	1.58684033203125	0.3531038665771484	2.569508422851563	1.6862373046875	0.3509771728515625
81	2.666667	2.61547900390625	1.129973609924317	0.5943966064453126	2.572890991210937	1.304623031616211	0.5917978210449218	2.550516479492187	1.446255828857422	0.6008440856933595	2.554832641601562	1.6630771484375	0.6294002990722656	2.525322021484375	1.625756286621094	0.6426790771484374	2.3934404296875	1.611165069580078	0.6982996215820312	2.358261596679688	1.391039779663086	0.5315253295898438	2.470342895507812	1.580126007080078	0.4544939270019531	2.518500366210938	1.658675476074219	0.4645429840087891	2.5536796875	1.75936865234375	0.4665448913574219	2.52483447265625	1.687114929199219	0.4452845153808593	2.583885864257812	1.628481597900391	0.6085495605468749	2.69037255859375	1.621658416748047	0.5300698852539063	2.704483032226562	1.381418792724609	0.380011215209961	2.59627978515625	1.587786407470703	0.3383363647460937	2.589714965820312	1.689330688476562	0.3291454315185547
82	2.7	2.62600390625	1.123483375549316	0.5789928588867188	2.583603271484375	1.29846501159668	0.5761759033203125	2.562817993164062	1.440572906494141	0.5857374572753906	2.571444702148438	1.656544464111328	0.6201405334472656	2.541761840820313	1.619304656982422	0.633326171875	2.409639404296875	1.604735534667969	0.6892012023925781	2.361278076171875	1.376430969238281	0.5373297119140625	2.458343383789062	1.551804504394531	0.4167334442138672	2.511123168945312	1.632629913330078	0.416974105834961	2.5795009765625	1.698516326904297	0.4467279968261719	2.511011108398438	1.657816253662109	0.3867387084960937	2.59929931640625	1.622082611083985	0.5974141540527343	2.7019423828125	1.612172760009766	0.5140329589843751	2.729994262695313	1.375803909301758	0.3602035827636719	2.626644287109375	1.584864685058594	0.3182633666992187	2.6267314453125	1.687619445800781	0.307515151977539
83	2.733333	2.638406127929688	1.117574352264404	0.555226318359375	2.597319702148438	1.292836822509766	0.5552310791015624	2.577758056640625	1.434842697143555	0.5670439147949219	2.58211669921875	1.650893920898437	0.6041836242675782	2.552550170898438	1.612992797851562	0.6160179138183594	2.418922119140625	1.592717864990234	0.6659508361816406	2.37009912109375	1.361114395141601	0.5183397216796874	2.458188110351562	1.53763818359375	0.3934937438964844	2.502655639648437	1.6203173828125	0.380945556640625	2.56741796875	1.695888153076172	0.3945107269287109	2.503353759765625	1.635789093017578	0.3420790252685547	2.611216064453125	1.617059356689453	0.5819323120117188	2.7157158203125	1.604223541259766	0.5012352600097656	2.751087158203125	1.367821975708008	0.3476024017333984	2.666732666015625	1.585003021240234	0.3039026336669922	2.65935400390625	1.685829620361328	0.2788966217041016
84	2.766667	2.649217407226562	1.108853050231934	0.5427836303710938	2.603916137695312	1.282846557617188	0.5377462463378906	2.581414916992188	1.424592468261719	0.5459613647460937	2.587985595703125	1.639721252441406	0.5868927917480469	2.558486938476562	1.601799896240234	0.5986937866210937	2.429196655273437	1.58402294921875	0.6597236938476563	2.380756958007813	1.355920852661133	0.5069844207763672	2.4657822265625	1.525229629516601	0.3703010864257812	2.528585693359375	1.591036437988281	0.3514439239501953	2.607838989257813	1.654769317626953	0.3652771453857422	2.515736206054688	1.622957794189453	0.3199069519042969	2.616324340820313	1.606171722412109	0.5633906555175781	2.722211181640625	1.597086395263672	0.4839161071777344	2.76625048828125	1.362504608154297	0.3296403198242188	2.703085205078125	1.586591552734375	0.2857794494628906	2.694180541992187	1.686609771728516	0.2626028747558594
85	2.800000000000001	2.65596875	1.102510612487793	0.5332186584472656	2.608473388671875	1.275387756347656	0.5249819030761719	2.58461328125	1.416732437133789	0.5314862365722657	2.58859326171875	1.629890533447266	0.5789842834472656	2.559848876953125	1.591293060302734	0.5898402099609374	2.433602783203125	1.574083404541016	0.6561405639648438	2.391960815429687	1.355354232788086	0.4902904357910156	2.471833129882812	1.503937393188477	0.3293984527587891	2.53227294921875	1.578484710693359	0.3290146789550781	2.605063598632813	1.643099914550781	0.3583873901367187	2.521082275390625	1.614124786376953	0.2984858703613281	2.617054321289062	1.5976259765625	0.5542279052734376	2.719104858398437	1.588819396972656	0.4704827117919922	2.779707275390625	1.355978591918945	0.3207428131103516	2.728268188476562	1.583341918945312	0.2813358001708984	2.738498779296875	1.680965515136719	0.2472598495483398
86	2.833333000000001	2.663066284179687	1.09367155456543	0.5229694519042969	2.6166376953125	1.265933776855469	0.5129251708984375	2.593550537109375	1.406840072631836	0.5179632263183593	2.5979951171875	1.619871185302734	0.5618651428222656	2.5692373046875	1.581685180664063	0.5732052001953125	2.444592895507812	1.566386962890625	0.6412067565917969	2.405420532226563	1.3469873046875	0.4778013916015625	2.482313720703125	1.489831817626953	0.3122517395019532	2.532433959960938	1.568002502441406	0.2923209838867187	2.589521484375	1.643632598876953	0.3170879211425781	2.563281372070312	1.58607080078125	0.2771249542236328	2.626305419921875	1.587264892578125	0.5378145446777344	2.728814331054688	1.576524078369141	0.4557221374511718	2.792991577148437	1.346362747192383	0.3054483184814453	2.74535791015625	1.573157989501953	0.2637952880859375	2.755838500976562	1.665981567382813	0.2189258270263672
87	2.866667000000001	2.68364990234375	1.073653415679932	0.5051858215332031	2.635739501953125	1.245908012390137	0.4947082977294922	2.611634033203125	1.386958969116211	0.500015121459961	2.606300659179687	1.600063415527344	0.5461266479492187	2.579020874023437	1.560483245849609	0.5568461914062499	2.454305786132813	1.532927398681641	0.6202911376953125	2.429893920898437	1.321040145874024	0.4435333557128907	2.500256225585938	1.472531982421875	0.2840890808105468	2.562364135742188	1.537417572021484	0.2726006546020507	2.62419287109375	1.614948791503906	0.2794090118408203	2.570539916992188	1.569886627197266	0.2430749588012695	2.636366088867187	1.568854187011719	0.5219796752929687	2.7359580078125	1.563413391113281	0.4357729797363281	2.811998413085937	1.327977905273438	0.2993083343505859	2.779298095703125	1.552438568115234	0.234736930847168	2.799018798828125	1.646073089599609	0.1946226196289063
88	2.9	2.69499462890625	1.062796657562256	0.4961205139160156	2.648159301757812	1.235051887512207	0.4805762939453125	2.624005126953125	1.376222442626953	0.4822332916259766	2.619922729492187	1.590290191650391	0.524843017578125	2.591689331054687	1.551224670410156	0.5351320495605469	2.465124877929687	1.524426544189453	0.5964516906738282	2.447699096679687	1.308982208251953	0.4243763427734375	2.503692138671875	1.449503143310547	0.2490993270874023	2.569885864257813	1.516591949462891	0.2392858428955078	2.633422241210938	1.589133056640625	0.2388281860351563	2.565355346679688	1.551544677734375	0.1965293731689453	2.650455200195313	1.558262878417969	0.5023285369873047	2.75448095703125	1.551972747802734	0.421807373046875	2.835497314453125	1.317859725952149	0.286530288696289	2.79749169921875	1.532628723144531	0.199578987121582	2.838861206054688	1.619510772705078	0.1768203811645508
89	2.933333	2.704992431640625	1.05804815864563	0.4900772705078125	2.655383422851562	1.23063053894043	0.4755284881591797	2.627241088867188	1.371853866577148	0.4762496032714844	2.626664794921875	1.586140991210937	0.5222180786132813	2.597790283203125	1.547225189208984	0.5321394958496093	2.469818969726562	1.515501068115234	0.5890651245117187	2.453617797851563	1.300451568603516	0.4137673645019531	2.5346796875	1.441044448852539	0.2458825836181641	2.5837734375	1.511041107177734	0.2067038116455078	2.64778515625	1.570608734130859	0.2204675521850586	2.601909912109375	1.53889828491211	0.1934057998657226	2.656690551757813	1.553846160888672	0.4989564056396484	2.759209594726562	1.54477392578125	0.4152867279052734	2.84585986328125	1.310439468383789	0.2805411834716797	2.81079931640625	1.527240386962891	0.1937175979614258	2.85188330078125	1.615273620605469	0.1745258560180664
90	2.966667	2.717517211914062	1.045385538101196	0.4743506317138672	2.667659545898438	1.21805558013916	0.4576856689453125	2.639486938476562	1.359561874389648	0.4569023284912109	2.641526611328125	1.572095855712891	0.512433349609375	2.611653198242188	1.533247344970703	0.5198896484375	2.479909790039062	1.500323287963867	0.5666985168457032	2.4647880859375	1.277310546875	0.4013756866455078	2.537552490234375	1.414106536865234	0.2265822830200195	2.585748657226563	1.486817855834961	0.1861460037231445	2.636971435546875	1.552836761474609	0.2021193084716797	2.607878173828125	1.515895355224609	0.1907534332275391	2.671630981445313	1.540213897705078	0.4884849243164062	2.773136352539062	1.53057080078125	0.4031222686767578	2.854504150390625	1.29038459777832	0.2730875091552735	2.832076904296875	1.502931640625	0.1721343460083008	2.88091064453125	1.592321716308594	0.1621633071899414
91	3	2.721881225585937	1.041652408599854	0.4723286285400391	2.673104125976562	1.214638946533203	0.4560999450683594	2.646005493164062	1.356314346313477	0.4554532470703125	2.646945190429688	1.570246368408203	0.5049282836914063	2.617423217773437	1.531388244628906	0.5137024536132813	2.486889404296875	1.497494552612305	0.5647434387207031	2.478261474609375	1.275060287475586	0.3983169403076172	2.555570190429687	1.410324752807617	0.2244349746704102	2.600435424804687	1.48263493347168	0.1801921844482422	2.646821655273437	1.545229598999023	0.1946969604492187	2.628233764648438	1.501103500366211	0.1644803848266602	2.677077514648437	1.537970397949219	0.4816692657470703	2.778607055664063	1.531279663085938	0.3961724090576172	2.857008911132812	1.28875358581543	0.26883837890625	2.827247924804688	1.496268096923828	0.1607212066650391	2.882313232421875	1.582615783691406	0.1546412124633789
92	3.033333000000001	2.733467651367187	1.025855785369873	0.4572393798828125	2.6866337890625	1.201736068725586	0.4427484893798828	2.65868896484375	1.344968399047851	0.4402793884277344	2.660632568359375	1.559972991943359	0.4955551300048828	2.630995361328125	1.520428955078125	0.5041559295654297	2.495687866210938	1.483086486816406	0.5444977722167968	2.498814697265625	1.262294097900391	0.3708284454345703	2.569689086914063	1.394346160888672	0.1870190505981445	2.608462890625	1.477150985717774	0.1624579086303711	2.6660390625	1.542505035400391	0.1806589584350586	2.633958862304688	1.502650177001953	0.1550530853271485	2.690601318359375	1.527978546142578	0.4705417633056641	2.785709594726562	1.513610748291016	0.3764650726318359	2.87834423828125	1.262588729858398	0.2691980285644531	2.860010131835938	1.464367126464844	0.1431051483154297	2.90735302734375	1.549781433105469	0.119847297668457
93	3.066667000000001	2.737953369140625	1.020336863517761	0.4515904541015625	2.690956665039062	1.195938201904297	0.4345446166992187	2.6620302734375	1.338895401000977	0.4291081085205078	2.663569946289063	1.553481384277344	0.4864277954101562	2.6343310546875	1.51364973449707	0.4951379699707031	2.499217041015625	1.477983734130859	0.5371709289550781	2.5082939453125	1.256252868652344	0.3671800842285156	2.58473046875	1.380358200073242	0.1805421524047852	2.623154663085938	1.462987686157227	0.1555023040771484	2.675040893554687	1.530469467163086	0.1671771469116211	2.646941528320312	1.490809509277344	0.1490107192993164	2.693309204101562	1.521901885986328	0.4606075592041016	2.782899780273437	1.508222061157227	0.3611801910400391	2.878125366210938	1.253984420776367	0.2642403717041015	2.873561767578125	1.451046813964844	0.1292471542358399	2.916323486328125	1.53911442565918	0.1142342567443848
94	3.100000000000001	2.741237060546875	1.014186596870422	0.4499105529785156	2.69505859375	1.189782791137695	0.4320597686767578	2.666818481445312	1.332728179931641	0.4259488067626953	2.669907836914063	1.547167449951172	0.4836880187988282	2.640248413085938	1.507608139038086	0.4921116333007812	2.50418359375	1.471771820068359	0.5308933715820312	2.506937866210937	1.25236328125	0.3566369934082031	2.59292822265625	1.365751281738281	0.1673204040527344	2.640689819335938	1.444191055297852	0.1393145217895508	2.703292846679688	1.502323165893555	0.1475311012268066	2.65714697265625	1.476301208496094	0.1324565887451172	2.699537719726562	1.515351623535156	0.4580218963623047	2.78814404296875	1.502462280273438	0.3576882476806641	2.875079711914062	1.243054214477539	0.2679714050292968	2.886959228515625	1.430645492553711	0.1249476928710938	2.926947143554687	1.520788711547852	0.112198844909668
95	3.133333	2.743587280273437	0.9994725120067596	0.4485588989257813	2.698017822265625	1.175816291809082	0.4296903991699219	2.670023559570312	1.319310470581055	0.4224055023193359	2.67422900390625	1.535239501953125	0.4780817413330078	2.644302001953125	1.495762405395508	0.4869999389648437	2.507313842773438	1.46197200012207	0.5254613952636719	2.510201782226563	1.242565505981445	0.34977880859375	2.60919580078125	1.354558685302734	0.1659111099243164	2.66459765625	1.424441833496094	0.1349697685241699	2.73214794921875	1.474116729736328	0.1386270561218262	2.689425048828125	1.455781372070312	0.1336237564086914	2.703762817382812	1.502862670898438	0.4526122741699219	2.790147583007812	1.479671157836914	0.3520487060546875	2.8706181640625	1.210963485717774	0.2876295166015625	2.882229125976563	1.403065063476562	0.1452332077026367	2.939542358398437	1.476576507568359	0.1244639511108399
96	3.166667	2.746243286132812	0.9930560061335563	0.4446540832519531	2.699159912109375	1.169276878356934	0.4268956909179688	2.670928955078125	1.312920806884766	0.4212256927490234	2.676242065429688	1.530478393554688	0.470434310913086	2.646178100585938	1.491409378051758	0.4805596466064453	2.509262329101563	1.460493453979492	0.5214154663085937	2.514304077148438	1.238105926513672	0.3492147979736328	2.621840698242187	1.347897064208984	0.1689901275634766	2.678953491210938	1.408166366577148	0.1301130294799805	2.75504345703125	1.455152984619141	0.1352724056243897	2.698359741210938	1.444341506958008	0.1280347061157227	2.705546997070313	1.49720393371582	0.4459054412841796	2.794373901367187	1.471269073486328	0.3489446868896484	2.866550170898437	1.200637367248535	0.2820340881347656	2.885059692382812	1.396339324951172	0.1445646133422852	2.938595336914062	1.464725311279297	0.1129587326049805
97	3.2	2.749740112304687	0.982398576259613	0.4390339508056641	2.704046630859375	1.160080894470215	0.4231045684814453	2.675213012695313	1.304343124389648	0.4174044036865234	2.681279052734375	1.523277069091797	0.4655315856933594	2.6512412109375	1.484077407836914	0.4764026184082031	2.514021362304688	1.453610229492187	0.5197905883789062	2.517731201171875	1.22714119720459	0.3497324676513672	2.626030151367187	1.328232894897461	0.1622444915771484	2.6856640625	1.397791473388672	0.1327299613952637	2.780328857421875	1.435871170043945	0.1597265586853027	2.69808056640625	1.433691177368164	0.119809871673584	2.710343017578125	1.489687469482422	0.4406096496582032	2.796193359375	1.460387893676758	0.3415871124267578	2.867780883789063	1.189194732666015	0.2693182830810547	2.88615087890625	1.39071728515625	0.1364524536132812	2.939346923828125	1.460444366455078	0.1012702445983887
98	3.233333	2.75196240234375	0.9807178583145142	0.4368708190917969	2.706041015625	1.158904983520508	0.4205953521728516	2.677410278320313	1.303669906616211	0.4148027038574219	2.682914672851562	1.523073120117187	0.4639396667480469	2.6528984375	1.48361572265625	0.474741943359375	2.515259643554688	1.452262237548828	0.5180549621582031	2.520961669921875	1.225649429321289	0.3471221618652344	2.629688598632812	1.331458435058594	0.1620614395141602	2.694258056640625	1.391650863647461	0.1322608489990234	2.788201904296875	1.433440856933594	0.1600514488220215	2.701317138671875	1.440895690917969	0.1149414367675781	2.712150390625	1.489581237792969	0.4387567749023438	2.799469970703125	1.46252131652832	0.3392432250976563	2.888573974609375	1.195040786743164	0.2696176910400391	2.87346630859375	1.38754035949707	0.1263567733764648	2.92358447265625	1.464260147094727	0.09217781448364258
99	3.266667	2.752887084960937	0.9791324577331543	0.438346450805664	2.705584716796875	1.156772399902344	0.4203387908935546	2.675030883789063	1.301045013427734	0.4124544677734375	2.681912963867187	1.520219573974609	0.4627422027587891	2.651305786132813	1.481058517456055	0.4727748565673828	2.514199584960938	1.452078872680664	0.5189704895019531	2.52841064453125	1.225711784362793	0.3486086120605469	2.63869140625	1.328689788818359	0.1630730972290039	2.705957885742188	1.390412139892578	0.141594612121582	2.800427124023438	1.430766204833984	0.1686259994506836	2.710423706054688	1.435394577026367	0.1249501571655273	2.711243530273437	1.48648828125	0.437964111328125	2.803704223632812	1.461551666259766	0.3435945739746094	2.88959423828125	1.194387634277344	0.2691071624755859	2.882002807617187	1.386624084472656	0.1237587127685547	2.926729125976562	1.463829376220703	0.08697331619262696
100	3.300000000000001	2.75374267578125	0.977734209060669	0.4374175262451172	2.707059814453125	1.155571434020996	0.4202401428222656	2.6767216796875	1.299853912353516	0.4127649078369141	2.685425415039063	1.518782745361328	0.4635416259765625	2.654512329101562	1.479845260620117	0.4735128784179687	2.517419067382813	1.451720275878906	0.5202693176269531	2.530042724609375	1.226717147827148	0.3480822448730468	2.645406127929688	1.328346099853516	0.1651184692382812	2.710676635742188	1.390281982421875	0.1379131317138672	2.804762329101562	1.433007431030273	0.1644066886901855	2.718468505859375	1.433257034301758	0.1202864036560059	2.714457885742187	1.484896453857422	0.4386613616943359	2.807208251953125	1.460477142333984	0.3443996887207031	2.888978515625	1.19333576965332	0.2649631652832031	2.888156372070313	1.387602508544922	0.1220675048828125	2.932356567382812	1.465892059326172	0.08498936462402344
101	3.333333	2.755410034179688	0.9763010072708129	0.4357415466308594	2.710852783203125	1.155211387634277	0.4196058044433594	2.680987670898437	1.299908233642578	0.4119528503417969	2.691118530273438	1.519462341308594	0.4619141235351563	2.659815551757812	1.480699310302734	0.47198583984375	2.52191259765625	1.453544906616211	0.5175733947753907	2.53174755859375	1.229025909423828	0.3438355255126953	2.655494262695313	1.330083572387695	0.1653782730102539	2.719827270507813	1.392658081054688	0.1363834648132324	2.8119140625	1.439549697875977	0.1609473495483398	2.730483032226562	1.436158676147461	0.1195004920959473	2.7200625	1.485194519042969	0.4372129821777344	2.810649658203125	1.461902709960937	0.3403123474121094	2.886417602539062	1.193351570129395	0.2546934661865234	2.9138505859375	1.387908905029297	0.1116016731262207	2.956329345703125	1.473802032470703	0.08428849029541016
102	3.366667	2.755852416992187	0.9746925773620605	0.4365444946289062	2.711846313476562	1.153566184997559	0.4214085845947265	2.68146630859375	1.297949066162109	0.4136495361328125	2.68881982421875	1.517352294921875	0.4634397888183593	2.657989501953125	1.478273193359375	0.4734922943115235	2.520459228515625	1.453218551635742	0.5211875	2.53318212890625	1.229949569702149	0.3467834167480469	2.6592236328125	1.330938125610352	0.170079849243164	2.7225830078125	1.392141479492188	0.1423081130981445	2.81395703125	1.432300582885742	0.1647930068969727	2.729135009765625	1.433177307128906	0.1185509948730469	2.71821142578125	1.483465209960937	0.4388155670166016	2.811096313476562	1.465308303833008	0.3419166870117187	2.892502319335938	1.200044692993164	0.2515175170898437	2.90225390625	1.398588287353516	0.1120083656311035	2.947127685546875	1.478477401733398	0.08411792373657226
103	3.4	2.757564331054688	0.9786694250106811	0.4345941619873047	2.715376586914062	1.158599433898926	0.419932861328125	2.686564086914062	1.303775939941406	0.4128196563720703	2.694291259765625	1.524009124755859	0.4618904266357422	2.662836303710938	1.485071868896484	0.471361328125	2.524090576171875	1.459368576049805	0.5156732482910156	2.538149291992188	1.232233581542969	0.3455995788574219	2.671376342773438	1.330490219116211	0.1717783279418945	2.7324794921875	1.391778594970703	0.1375242156982422	2.820101196289063	1.438491882324219	0.1657413482666016	2.737414916992187	1.43681999206543	0.11774853515625	2.724135131835937	1.489706192016602	0.4381180725097656	2.820610107421875	1.472689224243164	0.3439220886230469	2.897793334960937	1.207270309448242	0.2474715347290039	2.915921142578125	1.406837142944336	0.1085078659057617	2.964598266601563	1.486006469726562	0.08510183715820313
104	3.433333000000001	2.758432006835938	0.9787266645431518	0.4350680541992187	2.716767944335937	1.158539962768555	0.4203407135009766	2.688543823242187	1.303643112182617	0.4132487487792968	2.694633056640625	1.523927185058594	0.4609879302978516	2.66362744140625	1.484823211669922	0.4708568420410156	2.52540673828125	1.457702270507812	0.5142820129394532	2.541030639648437	1.231739143371582	0.3445597076416016	2.674022827148438	1.332272430419922	0.1720130310058594	2.7342216796875	1.394292404174805	0.1377449340820313	2.825595703125	1.438380905151367	0.1605828285217285	2.732771850585937	1.440005020141601	0.1165143661499023	2.72458349609375	1.489795104980469	0.4372515563964844	2.8201298828125	1.472001510620117	0.3424465789794922	2.899526977539063	1.207197647094727	0.2474348983764648	2.924759399414063	1.403241577148437	0.1051804122924805	2.9733349609375	1.479517440795898	0.08195662689208985
105	3.466667000000001	2.75893408203125	0.9793799486160278	0.4361423645019531	2.717578979492187	1.159140319824219	0.421838623046875	2.68950830078125	1.304157745361328	0.4150053253173828	2.694786499023437	1.524472747802734	0.4617586059570313	2.663939453125	1.485347244262695	0.4717701416015625	2.525659545898438	1.458703994750977	0.5151687316894531	2.5408759765625	1.23199870300293	0.3463887634277344	2.675069580078125	1.335245574951172	0.1770707244873047	2.734358276367187	1.394605804443359	0.1390687866210937	2.824951782226563	1.439694152832031	0.162102108001709	2.738028564453125	1.439394226074219	0.1186293716430664	2.724845581054687	1.490363647460938	0.4382062377929687	2.819340209960937	1.472394378662109	0.3427738342285156	2.900818969726562	1.207525604248047	0.2507636032104492	2.916343139648437	1.407083374023438	0.112174201965332	2.962856689453125	1.485399780273438	0.08587441253662109
106	3.5	2.7600361328125	0.9804029760360717	0.4378316040039062	2.718767822265625	1.160688987731934	0.4238447723388672	2.6907568359375	1.306109725952148	0.4173621826171875	2.697090698242188	1.526994171142578	0.4640181274414062	2.665969116210937	1.487919250488281	0.4740856781005859	2.526885009765625	1.460799057006836	0.5162776184082032	2.5445400390625	1.232595436096191	0.3494128875732422	2.674202026367188	1.331668426513672	0.1746426010131836	2.73652880859375	1.391867431640625	0.1397685623168945	2.829229736328125	1.439169525146484	0.1568567543029785	2.743339111328125	1.439432006835938	0.1219316673278809	2.727075805664063	1.492642944335937	0.4404477233886719	2.821041259765625	1.470963897705078	0.3445876312255859	2.90365087890625	1.204846160888672	0.2550286254882813	2.916215576171875	1.402938781738281	0.1131633911132812	2.964662963867188	1.479235687255859	0.08750064468383789
107	3.533333000000001	2.760011108398437	0.980351643562317	0.4378254852294922	2.718734375	1.160633949279785	0.4238428039550781	2.690722778320312	1.306053466796875	0.4173692169189454	2.69705419921875	1.52693701171875	0.4640184020996094	2.665931396484375	1.487863464355469	0.4740833587646485	2.526855834960937	1.460729751586914	0.5162801818847655	2.544520751953125	1.232500556945801	0.3494551849365234	2.674177612304688	1.331537246704102	0.1746548309326172	2.736421997070313	1.391738616943359	0.1396484451293945	2.82907373046875	1.439238739013672	0.1565583000183106	2.7432197265625	1.439113525390625	0.1216009635925293	2.727041015625	1.492584808349609	0.4404530029296875	2.821030395507813	1.470854583740234	0.3446320037841797	2.903677734375	1.204655433654785	0.2554102783203125	2.916281005859375	1.402591796875	0.1133715629577637	2.964756103515625	1.478848663330078	0.08774467468261718
108	3.566667000000001	2.76071240234375	0.9848990635871887	0.4406789245605469	2.7203701171875	1.16478401184082	0.427086669921875	2.692086303710937	1.309637481689453	0.4199041595458984	2.696568115234375	1.529583892822266	0.4675317230224609	2.665990112304688	1.490284255981445	0.4775465850830078	2.527855590820312	1.462963394165039	0.5193704528808594	2.539602172851563	1.23691032409668	0.3499662017822266	2.67368896484375	1.336813018798828	0.1801771697998047	2.7341865234375	1.39910546875	0.1498866958618164	2.819603881835937	1.441071762084961	0.1695949821472168	2.7419765625	1.439151550292969	0.1215790405273438	2.726634155273437	1.495768890380859	0.4436784057617187	2.818157592773438	1.474897842407227	0.3463195495605469	2.898315063476562	1.205534065246582	0.2698905334472657	2.915364379882813	1.399545593261719	0.1245944595336914	2.961888305664063	1.476046981811523	0.09617942047119141
109	3.6	2.76156201171875	0.9885000381469726	0.4415841369628907	2.721641479492187	1.168513458251953	0.4280892028808594	2.69399169921875	1.313502593994141	0.4212950744628906	2.700834716796875	1.53382763671875	0.4672738037109375	2.669864013671875	1.494894989013672	0.4776772308349609	2.531206665039063	1.466657867431641	0.5189658813476563	2.536083740234375	1.238602149963379	0.3508299560546875	2.676845703125	1.33383203125	0.183169692993164	2.737862182617188	1.390327728271485	0.1459863586425781	2.818789794921875	1.440356094360352	0.1745311088562012	2.737207153320313	1.439144241333008	0.1194023208618164	2.730514282226562	1.499523300170898	0.4435783386230469	2.821161376953125	1.475621643066406	0.3461657867431641	2.890661010742187	1.204205711364746	0.2681315765380859	2.91938720703125	1.398827423095703	0.1252687377929688	2.966615112304687	1.476165878295898	0.09675932693481445
110	3.633333	2.760362426757813	0.9912773201465607	0.4428287048339844	2.720846313476562	1.170871292114258	0.4300615997314453	2.694297119140625	1.315626129150391	0.4245776672363281	2.701078857421875	1.535681427001953	0.4685252227783203	2.67042041015625	1.496884826660156	0.4795830993652344	2.53204736328125	1.470559997558594	0.5223257446289062	2.53059765625	1.239442161560059	0.3582797393798828	2.66026220703125	1.334391983032226	0.182923454284668	2.722503051757812	1.39041438293457	0.1514067459106445	2.805002685546875	1.437557815551758	0.179253776550293	2.724139770507812	1.434733108520508	0.120866943359375	2.730487182617187	1.501349380493164	0.4448334197998047	2.819029174804688	1.477273910522461	0.3461594543457032	2.8899345703125	1.206967742919922	0.268492904663086	2.91728466796875	1.399192718505859	0.1237173118591309	2.959984008789062	1.482847244262695	0.09655423736572266
111	3.666667	2.7593212890625	0.994201287329197	0.4464822540283203	2.71899169921875	1.173657127380371	0.4325054931640625	2.691372924804687	1.31829801940918	0.4256036682128906	2.69839501953125	1.538264465332031	0.4704725646972656	2.667718017578125	1.499419311523437	0.4814299774169922	2.5293759765625	1.472172714233398	0.5237851867675781	2.531154052734375	1.240568283081055	0.3601962432861328	2.66148486328125	1.33619938659668	0.1855104675292969	2.7224013671875	1.3958154296875	0.1537454605102539	2.806095947265625	1.438584289550781	0.1803905563354492	2.722388549804688	1.435817352294922	0.1177918395996094	2.727746215820313	1.504001525878906	0.4465741271972656	2.816618041992188	1.476894424438477	0.3490621337890625	2.885338012695312	1.204693397521972	0.2788435516357421	2.91183447265625	1.395880950927734	0.1325414123535156	2.953539184570313	1.478335372924805	0.1003909225463867
112	3.700000000000001	2.760553466796875	0.9976685238480568	0.447060806274414	2.721280151367187	1.177517967224121	0.4341279296875	2.694425415039063	1.322440902709961	0.4278169860839843	2.706403686523438	1.542120910644531	0.4730126495361328	2.675046875	1.50386213684082	0.4842274932861328	2.53580029296875	1.477027389526367	0.5246710510253907	2.530138793945313	1.245073768615723	0.3618473205566406	2.659941162109375	1.341179290771484	0.1863567276000976	2.720081909179688	1.402995056152344	0.152231201171875	2.815796630859375	1.434076843261719	0.171147575378418	2.723839721679687	1.439070419311523	0.116290397644043	2.734807861328125	1.507341522216797	0.4487375946044922	2.820586059570313	1.477439590454102	0.3491768493652344	2.882547119140625	1.204285026550293	0.2759587707519531	2.917858642578125	1.397420166015625	0.1342081985473633	2.96001025390625	1.479955459594727	0.1046270484924316
113	3.733333	2.761951293945312	1.000831553936005	0.4478453216552735	2.72252099609375	1.180858108520508	0.4351886291503906	2.695888793945312	1.325995559692383	0.4294316101074219	2.705803100585937	1.54608154296875	0.4744899597167969	2.674816650390625	1.507483703613281	0.4858019104003906	2.5356826171875	1.479708786010742	0.5263486633300781	2.53374951171875	1.247369682312012	0.3639933624267578	2.660426635742188	1.344485137939453	0.1867872543334961	2.72209130859375	1.401753219604492	0.1523855819702148	2.816889404296875	1.437606796264648	0.1721244506835937	2.725888061523437	1.44187826538086	0.1190724258422852	2.73452783203125	1.5115185546875	0.4501631927490234	2.819739379882813	1.481133728027344	0.3502837982177734	2.884216674804688	1.207899116516113	0.27835498046875	2.92021484375	1.398673431396484	0.1337118453979492	2.960796630859375	1.485178512573242	0.1076533241271973
114	3.766667	2.764195434570312	1.007031255722046	0.4469745025634766	2.724955444335937	1.187471176147461	0.4343322448730469	2.698879272460937	1.333013702392578	0.4289499664306641	2.709813842773437	1.553591369628906	0.4735552215576172	2.678628295898438	1.515075561523437	0.4850425109863281	2.53983935546875	1.485976821899414	0.5263727111816406	2.536809326171875	1.255714088439941	0.3608558197021484	2.662555541992187	1.353196899414062	0.1826052703857422	2.725776245117188	1.407853408813477	0.1496888580322266	2.82100244140625	1.44447038269043	0.1720169525146484	2.72715283203125	1.450351425170898	0.1170730438232422	2.73840478515625	1.518783081054687	0.4492060241699218	2.82278662109375	1.488294799804688	0.3484359283447266	2.87434619140625	1.214436820983887	0.2698509674072266	2.930878295898438	1.401136108398437	0.1297113265991211	2.968038330078125	1.491639938354492	0.1036237564086914
115	3.800000000000001	2.764149780273438	1.007020690441132	0.4469056854248047	2.724883056640625	1.187460968017578	0.4342392730712891	2.698791748046875	1.333006225585938	0.4288392944335938	2.709717895507812	1.553602233886719	0.4734088592529296	2.678533447265625	1.515085250854492	0.4849050750732422	2.539738891601563	1.485960311889648	0.5262173156738281	2.536801147460937	1.255730972290039	0.3605985717773437	2.662586669921875	1.353357025146484	0.1824248886108398	2.725892578125	1.40807666015625	0.1496390838623047	2.82112890625	1.444558013916016	0.1720614242553711	2.727296508789062	1.450649536132813	0.117047435760498	2.738310302734375	1.518789443969727	0.4490621948242187	2.82271728515625	1.488304763793945	0.3482955474853515	2.87445947265625	1.214436599731445	0.2697753601074219	2.930957397460937	1.401147064208984	0.1296147918701172	2.968090942382812	1.491707122802734	0.1035372276306152
116	3.833333	2.767119750976562	1.013365933418274	0.4473922576904297	2.727746826171875	1.194238487243652	0.4342014617919921	2.701800903320312	1.340202789306641	0.4287040557861328	2.708947143554687	1.562026489257812	0.4709054107666015	2.67822802734375	1.523042633056641	0.4826812896728516	2.539315307617187	1.493346481323242	0.5240760803222656	2.53926953125	1.26349674987793	0.3572211608886718	2.661535766601562	1.361995941162109	0.1773666534423828	2.726944580078125	1.420497665405273	0.1483144912719727	2.818265014648437	1.453051666259766	0.1794276657104492	2.727867065429687	1.464554229736328	0.1173268852233887	2.738320922851562	1.527311553955078	0.447078125	2.822374633789063	1.49836408996582	0.3447557525634766	2.87628271484375	1.221665840148926	0.2722230072021484	2.93573388671875	1.404347305297851	0.1268039932250977	2.9670322265625	1.499913375854492	0.105703784942627
117	3.866667	2.767315795898438	1.013730718135834	0.4482553253173828	2.728433715820313	1.194809242248535	0.4354706115722656	2.702264526367188	1.340783493041992	0.4297349243164063	2.708805786132813	1.562944122314453	0.4705155944824219	2.67827392578125	1.523907440185547	0.4827036743164063	2.540071533203125	1.492300033569336	0.5260759887695312	2.5416962890625	1.262555328369141	0.3585475311279297	2.665015625	1.362127349853516	0.179708137512207	2.727190307617188	1.420428665161133	0.1472912902832031	2.816287353515625	1.453801284790039	0.1800997314453125	2.725746948242188	1.46372200012207	0.115494327545166	2.738204223632812	1.528186431884766	0.4467434692382812	2.823157958984375	1.498132583618164	0.3454926452636718	2.874566772460938	1.22086882019043	0.2718527984619141	2.935415893554687	1.403375030517578	0.1262351989746094	2.967699462890625	1.499467620849609	0.1081339225769043
118	3.9	2.767273315429688	1.013736732006073	0.4482363739013672	2.728369140625	1.194812477111816	0.435463607788086	2.702184448242187	1.340785018920899	0.4297365570068359	2.708723754882813	1.562949035644531	0.4704972229003906	2.6781962890625	1.523911987304688	0.48269580078125	2.539986938476562	1.492287307739258	0.5260372924804687	2.541690307617188	1.262567764282227	0.3584506225585937	2.665167724609375	1.362230758666992	0.1797586975097656	2.727592651367187	1.420584548950195	0.1476281204223633	2.816700927734375	1.453576782226563	0.1806245193481445	2.72638720703125	1.463955093383789	0.115901180267334	2.73811865234375	1.528190887451172	0.4467209777832031	2.823048095703125	1.498139663696289	0.3454432525634765	2.874470092773437	1.220880035400391	0.2718015899658203	2.935259887695313	1.40335090637207	0.1261262283325195	2.967527465820313	1.49943327331543	0.1079437599182129
119	3.933333000000001	2.767671508789062	1.013570807933807	0.4491113739013672	2.728725708007812	1.194705131530762	0.4365073089599609	2.702266967773437	1.340669372558594	0.4306920013427734	2.70862353515625	1.562961791992187	0.4710425109863281	2.678197875976562	1.523890808105469	0.4834459228515625	2.539760009765625	1.492749374389648	0.5263540649414062	2.540707641601562	1.264562896728516	0.3559244995117187	2.6649912109375	1.36448193359375	0.1778321838378906	2.727594360351563	1.422311477661133	0.1447539749145508	2.81868701171875	1.454494689941406	0.176396369934082	2.729391479492187	1.464155349731445	0.1126967124938965	2.737985961914062	1.528199981689453	0.4471941223144531	2.82244775390625	1.498343887329102	0.3453302154541016	2.876527221679687	1.221208129882812	0.2737012481689453	2.935344604492188	1.402584899902344	0.126173713684082	2.967778564453125	1.49875212097168	0.1084618263244629
120	3.966667000000001	2.767926635742188	1.014655578136444	0.4491733856201172	2.7282646484375	1.195068687438965	0.435237777709961	2.70176123046875	1.340623046875	0.4288162689208984	2.708700073242188	1.562258239746094	0.4698235168457031	2.678104370117188	1.523359985351562	0.481837158203125	2.539492797851563	1.495925872802734	0.5241179809570312	2.541760375976563	1.264836044311523	0.3604337768554687	2.668061401367187	1.36454638671875	0.1845464172363281	2.727883056640625	1.420656707763672	0.1473701858520508	2.821645874023437	1.452025177001953	0.176281623840332	2.728042602539062	1.461144836425781	0.1147230796813965	2.738021606445312	1.527531677246094	0.4461494445800781	2.822187744140625	1.498112884521484	0.3443679351806641	2.878670043945312	1.222220367431641	0.2738091583251953	2.934607543945313	1.40222834777832	0.1251594314575195	2.966380493164062	1.498417861938476	0.1103882179260254
121	4	2.781093383789063	1.031342231750488	0.4475732727050781	2.740767822265625	1.210881050109863	0.4318941497802735	2.713674560546875	1.355799392700195	0.4242000274658203	2.719487548828125	1.577268035888672	0.4620796966552734	2.688968994140625	1.538585144042969	0.4742751617431641	2.550041870117187	1.514334991455078	0.517464874267578	2.556942626953125	1.280760299682617	0.3580816955566406	2.686199951171875	1.376543807983398	0.1819583587646484	2.74525537109375	1.43734992980957	0.145430290222168	2.837746459960937	1.467956253051758	0.1708176307678223	2.74922265625	1.476304443359375	0.1163813247680664	2.74908203125	1.542411407470703	0.4392682800292969	2.838141357421875	1.519319885253906	0.3394487152099609	2.926986083984375	1.252575401306152	0.2623397064208984	2.935986083984375	1.432780578613281	0.1000069351196289	2.969830810546875	1.528561508178711	0.09325281524658204
122	4.033333000000001	2.782753662109375	1.030742943763733	0.4477279663085938	2.741313842773438	1.209858596801758	0.4330526123046875	2.714067626953125	1.354637466430664	0.4269306182861328	2.717830444335938	1.576394134521484	0.4616424560546875	2.687925048828125	1.537585784912109	0.474690200805664	2.549875854492187	1.511734939575195	0.5199752197265626	2.55458154296875	1.283757614135742	0.3538468170166016	2.693476806640625	1.375557678222656	0.18300732421875	2.750652709960938	1.43671826171875	0.1439057769775391	2.840140991210938	1.469522445678711	0.1702396697998047	2.753331298828125	1.472576248168946	0.1129818344116211	2.747512451171875	1.541605560302735	0.4390155792236328	2.83570166015625	1.514172912597656	0.3398744354248047	2.938006225585937	1.253573257446289	0.2603273315429687	2.932127563476563	1.43970280456543	0.1063380966186523	2.969583984375	1.531516418457031	0.09445807266235351
123	4.066667000000001	2.78283251953125	1.03309571647644	0.4481947174072266	2.74106884765625	1.21236491394043	0.4330431365966797	2.71341650390625	1.357261337280273	0.4264076385498047	2.717041015625	1.579391143798828	0.4609036560058594	2.687128784179688	1.540510559082031	0.4740044403076172	2.549497314453125	1.512371994018555	0.5193291625976562	2.554583862304687	1.284221298217773	0.3521103057861328	2.694076049804687	1.376975021362305	0.1817535705566406	2.752072631835937	1.437395950317383	0.1437649230957031	2.841104736328125	1.470468246459961	0.1704286041259766	2.755252075195313	1.475134124755859	0.1164179267883301	2.746776733398438	1.544553680419922	0.4382975921630859	2.835718139648438	1.514571578979492	0.340583251953125	2.943487426757812	1.255377571105957	0.2622357788085937	2.932550170898438	1.444581558227539	0.1119468383789062	2.971463989257813	1.53135026550293	0.09275524139404297
124	4.1	2.783300415039062	1.034728816986084	0.4482288360595703	2.740517333984375	1.213798141479492	0.4314507293701172	2.712336791992187	1.358680206298828	0.4238426971435547	2.718338500976563	1.580761505126953	0.4601619110107422	2.687912475585938	1.5420908203125	0.4728400421142578	2.549758911132812	1.513517288208008	0.5163622131347656	2.5610595703125	1.280977264404297	0.3561213989257812	2.696373413085937	1.377560729980469	0.1835576400756836	2.747903930664062	1.4379755859375	0.1420111465454102	2.84310546875	1.462931915283203	0.1641312522888184	2.751376586914063	1.474052810668945	0.1143450164794922	2.747792236328125	1.545703948974609	0.4373792266845703	2.835089111328125	1.512869445800781	0.3384784240722656	2.945903564453125	1.253852828979492	0.2624192657470703	2.93522998046875	1.443837509155273	0.113016529083252	2.971210083007812	1.53002783203125	0.0916870002746582
125	4.133333	2.7832158203125	1.034980680465698	0.4476810607910157	2.740157592773437	1.213886001586914	0.4306465759277344	2.7116708984375	1.3586318359375	0.422735336303711	2.7181259765625	1.580782897949219	0.4579896240234375	2.687708251953125	1.542231292724609	0.4709727630615235	2.54974267578125	1.515095794677734	0.5155220642089844	2.557021728515625	1.28313020324707	0.354244613647461	2.691112915039063	1.377832641601563	0.1801593627929687	2.743771118164062	1.438974090576172	0.1381859970092774	2.839233032226562	1.461771133422852	0.1581582260131836	2.7482216796875	1.474341690063476	0.1094236679077148	2.747428833007812	1.545590911865234	0.4352508392333985	2.834154418945313	1.512461532592773	0.3359736022949219	2.94684423828125	1.253803993225098	0.2616995544433594	2.933705688476563	1.44280940246582	0.1110114326477051	2.969245483398438	1.528253784179687	0.0884354248046875
126	4.166667	2.782959350585937	1.034895153045654	0.4470345764160156	2.73984716796875	1.213729042053223	0.4298685302734375	2.711325805664062	1.358424133300781	0.4218354339599609	2.717988159179687	1.58060922241211	0.4564723358154297	2.68756494140625	1.542126159667969	0.4695956726074219	2.54976513671875	1.515066101074219	0.5145166320800781	2.556378295898437	1.282870620727539	0.3535272827148438	2.689465087890625	1.37723698425293	0.1786781387329102	2.741965576171875	1.438535400390625	0.1357425155639648	2.83717529296875	1.461978912353516	0.1541244850158691	2.746473999023437	1.473544036865234	0.1063818283081055	2.747230346679688	1.545341857910156	0.4337965698242188	2.833866577148437	1.511889144897461	0.3345925903320313	2.94553662109375	1.25294669342041	0.2601208648681641	2.933662475585938	1.442040283203125	0.1096311569213867	2.970556030273437	1.527342803955078	0.08800495147705079
127	4.200000000000001	2.783436157226562	1.034279861450195	0.4466419982910156	2.74101904296875	1.213397666931152	0.431071044921875	2.713072265625	1.358253768920898	0.4242999114990235	2.717381958007812	1.580817626953125	0.4558052215576172	2.687320922851562	1.542207397460937	0.4693775329589844	2.549943603515625	1.514483062744141	0.5154874572753907	2.555141967773437	1.283199066162109	0.3529843139648438	2.693612548828125	1.378119140625	0.1833004531860352	2.737490478515625	1.438079528808594	0.1370393905639649	2.835421752929688	1.460746551513672	0.1517052955627441	2.741203979492187	1.470175827026367	0.106664909362793	2.747035766601563	1.545589050292969	0.4337211303710937	2.835991088867187	1.512470809936523	0.3368235473632812	2.943982421875	1.253165275573731	0.2592046051025391	2.934574340820312	1.441354507446289	0.1077351608276367	2.970508422851562	1.527266632080078	0.09244049835205079
128	4.233333	2.783439697265625	1.034293190002441	0.446648193359375	2.74103466796875	1.213411125183105	0.4310799255371094	2.713093139648437	1.358266006469727	0.4243073577880859	2.717398559570313	1.580829498291016	0.4557904052734375	2.687338256835937	1.542220703125	0.4693658447265625	2.549962036132812	1.514502792358398	0.5154761962890625	2.555163696289063	1.283181533813476	0.3530519561767578	2.693662109375	1.378055236816406	0.1833774185180664	2.737559204101562	1.438005416870117	0.1371080856323242	2.835486572265625	1.460672607421875	0.1517750968933105	2.74129150390625	1.470089981079101	0.1067254524230957	2.747052978515625	1.545600006103516	0.4337106170654297	2.83600537109375	1.51247395324707	0.3368155822753907	2.944014892578125	1.253159866333008	0.2592579040527344	2.934582641601563	1.441294830322266	0.1077164611816406	2.97045703125	1.527189086914063	0.09230183792114258
129	4.266667	2.78643505859375	1.031478374481201	0.4441985321044922	2.74586376953125	1.210279052734375	0.4258868255615235	2.718820190429687	1.354767044067383	0.4164335327148437	2.726969360351562	1.577250030517578	0.4436631622314453	2.696227905273437	1.539541870117187	0.4577543029785156	2.559328002929687	1.513715377807617	0.50455029296875	2.562475341796875	1.284184387207031	0.3418965606689453	2.702906616210938	1.376908447265625	0.1738156661987305	2.75036669921875	1.432356491088867	0.13014794921875	2.849696655273438	1.453735748291016	0.1520170249938965	2.756497680664062	1.459244567871094	0.0932613182067871	2.756016357421875	1.541163970947266	0.4224793853759766	2.8455927734375	1.509309616088867	0.3260214538574219	2.940026489257813	1.243212440490723	0.2560837860107422	2.94904541015625	1.426924987792969	0.09900939178466797	2.991921997070313	1.502975219726562	0.08371889114379882
130	4.300000000000001	2.786166381835938	1.031859502792358	0.4453652496337891	2.74615966796875	1.210794525146484	0.4272832336425781	2.719543701171875	1.355361846923828	0.4180127716064453	2.727167724609375	1.577968078613281	0.4440679016113281	2.696513305664062	1.540257019042969	0.4583554840087891	2.559598266601562	1.515349182128906	0.5054986877441406	2.56284619140625	1.286841766357422	0.34078173828125	2.7080595703125	1.378252151489258	0.1771192092895508	2.74895361328125	1.434874374389648	0.1351903343200684	2.852727661132812	1.454804824829102	0.1492519912719727	2.759641357421875	1.457556945800781	0.09553964233398438	2.756301513671875	1.541856719970703	0.423076904296875	2.845747802734375	1.512135391235351	0.3258798370361328	2.938319702148438	1.244527923583984	0.258967529296875	2.945984252929687	1.428255874633789	0.1017427444458008	2.990202270507813	1.50299934387207	0.07751194000244141
131	4.333333	2.788238403320312	1.031891109466553	0.4429463348388672	2.747615234375	1.210654777526855	0.424089859008789	2.720297729492188	1.355071960449219	0.413954116821289	2.7290703125	1.577707733154297	0.4400848083496094	2.698130004882812	1.540165679931641	0.4542094573974609	2.560843017578125	1.518983215332031	0.5012339477539063	2.566488403320313	1.286744964599609	0.3435653533935547	2.713721801757813	1.382287841796875	0.1840660934448242	2.7497587890625	1.431532760620117	0.1349936485290527	2.848265869140625	1.460778503417969	0.1550884780883789	2.756525756835938	1.453733352661133	0.09594221496582031	2.758099609375	1.541411773681641	0.4192367706298828	2.850295654296875	1.51161164855957	0.3251037902832031	2.938887817382812	1.243486030578613	0.2556493225097656	2.948013549804688	1.427869750976563	0.09967628860473632	2.99134716796875	1.501578536987305	0.07165440368652344
132	4.366667	2.788616943359375	1.031590467453003	0.4421452941894531	2.748574462890625	1.210838935852051	0.4247070770263672	2.722013671875	1.355641830444336	0.4159183807373047	2.72908447265625	1.578886016845703	0.4381169586181641	2.698477661132813	1.541301147460937	0.4530707397460937	2.56136328125	1.518615188598633	0.5010222473144532	2.5672236328125	1.285111801147461	0.345277603149414	2.711159790039062	1.376435531616211	0.179622444152832	2.750932983398438	1.425308441162109	0.1288979759216309	2.849427612304687	1.460902420043945	0.1446088752746582	2.756517211914062	1.451977478027344	0.09016275024414062	2.758354370117187	1.542473419189453	0.4177405853271484	2.849900756835937	1.510460647583008	0.3232063903808594	2.94278076171875	1.243061401367187	0.2549601287841797	2.949745239257812	1.426165054321289	0.09672733306884765	2.993727172851562	1.500614944458008	0.069881103515625
133	4.4	2.7892421875	1.031277280807495	0.4426647033691407	2.748146362304687	1.210170616149902	0.4237279510498047	2.721036865234375	1.354834869384766	0.4139945526123047	2.729201416015625	1.578074676513672	0.4364785308837891	2.698430908203125	1.540614898681641	0.4514270629882813	2.561269653320313	1.51987678527832	0.4996837463378906	2.566376831054687	1.285010726928711	0.3472374420166016	2.707447509765625	1.372799087524414	0.177160774230957	2.751174926757812	1.425692840576172	0.1298338890075684	2.853203735351562	1.45633869934082	0.1421263313293457	2.75664111328125	1.451928482055664	0.09090396118164062	2.758275756835937	1.541531707763672	0.4160120697021484	2.850125610351562	1.510472061157226	0.3215208435058594	2.9460927734375	1.243456024169922	0.2554541473388672	2.9520986328125	1.423188583374023	0.09267838287353516	2.99414599609375	1.498334976196289	0.070189208984375
134	4.433333000000001	2.788742309570313	1.032209972381592	0.4429449157714844	2.748186157226562	1.211137969970703	0.4236401672363281	2.72064013671875	1.355621337890625	0.4128485870361328	2.728226196289063	1.578749267578125	0.4366387023925781	2.69745263671875	1.541148010253906	0.4511756744384766	2.560749145507812	1.521091796875	0.5010626220703125	2.572222290039062	1.283947967529297	0.3541225891113281	2.690827392578125	1.367046005249023	0.165531494140625	2.75367578125	1.423299285888672	0.127711784362793	2.852873901367188	1.460305908203125	0.1407880859375	2.760308349609375	1.455349807739258	0.09077331161499023	2.757482666015625	1.542375091552735	0.4161561889648437	2.851183471679688	1.51059162902832	0.3242274780273438	2.944642700195312	1.243437469482422	0.255814453125	2.954199096679687	1.423229721069336	0.09356836700439453	2.995196044921875	1.498106491088867	0.07009024047851563
135	4.466667000000001	2.793427612304687	1.037859687805176	0.434763427734375	2.753809936523438	1.21687003326416	0.4136856231689453	2.726125244140625	1.36118586730957	0.4005814514160156	2.731137451171875	1.585469085693359	0.4131280364990234	2.701149169921875	1.548244842529297	0.4301259460449219	2.56700048828125	1.528382995605469	0.4861239471435547	2.576534545898437	1.286806900024414	0.3466827697753906	2.689571044921875	1.36556916809082	0.1525667724609375	2.74988134765625	1.423532592773437	0.1117177810668945	2.848292358398437	1.462120635986328	0.1259900436401367	2.755289672851562	1.453924072265625	0.0744677677154541	2.760499267578125	1.548443634033203	0.3938911895751953	2.853741577148438	1.516512268066406	0.3015596313476562	2.9409814453125	1.245937477111816	0.239048713684082	2.951823486328125	1.422212814331055	0.07292829895019531	2.98737109375	1.496618988037109	0.04797992324829101
136	4.5	2.803411376953125	1.04368698310852	0.4244579620361328	2.765133056640625	1.22303295135498	0.4004462432861328	2.739412109375	1.367935348510742	0.3859813842773437	2.747088134765625	1.592604736328125	0.3994991149902344	2.716538208007813	1.555584930419922	0.416317367553711	2.581502197265625	1.536601470947266	0.4716613006591797	2.583283081054687	1.293030624389648	0.3351728668212891	2.70240283203125	1.36302409362793	0.1403079605102539	2.764772094726562	1.416054351806641	0.09937549591064454	2.86291943359375	1.455630661010742	0.1096156272888184	2.769137939453125	1.451106353759766	0.06403220748901367	2.776128295898438	1.555228149414063	0.3801272583007813	2.867579467773437	1.521150360107422	0.2857899169921875	2.946029541015625	1.246154815673828	0.225932357788086	2.979024536132813	1.417093597412109	0.05612835884094238	3.0188212890625	1.496667022705078	0.04087618160247802
137	4.533333000000001	2.807585083007813	1.046965866088867	0.4177598724365235	2.770164916992187	1.225650360107422	0.3918209838867187	2.745356567382813	1.370121871948242	0.3760951538085938	2.751902099609375	1.594485656738281	0.3860650482177734	2.721573120117188	1.557715454101563	0.4032695617675781	2.58741796875	1.535243530273438	0.4586844635009766	2.578845581054687	1.293283645629883	0.3194471282958984	2.712698486328125	1.364708694458008	0.1352239608764648	2.769448852539063	1.423927185058594	0.08892168045043945	2.865208862304687	1.460231338500977	0.1089590263366699	2.7721884765625	1.454596588134766	0.0538139476776123	2.781084228515625	1.556995544433594	0.3674792327880859	2.87239111328125	1.523861083984375	0.2732828216552734	2.9579375	1.251127914428711	0.2183172454833984	2.986397827148438	1.420941375732422	0.04736082458496094	3.022806884765625	1.507109191894531	0.03081669735908509
138	4.566667000000001	2.813496948242188	1.052455516815185	0.407960205078125	2.776558227539062	1.230700149536133	0.3800579071044922	2.7541162109375	1.37535237121582	0.3645095520019531	2.757171630859375	1.599548034667969	0.372244888305664	2.727572631835938	1.562555023193359	0.3900333251953125	2.592680908203125	1.537546142578125	0.4436002960205078	2.581630004882812	1.291480880737305	0.3113719635009765	2.713881103515625	1.36410693359375	0.1269010276794434	2.771100830078125	1.421330917358398	0.08057735443115234	2.86511328125	1.45913737487793	0.09903798866271973	2.76645361328125	1.458462005615234	0.04668926811218262	2.786793334960938	1.562372863769531	0.3538057556152344	2.875182983398438	1.527695037841797	0.2575106964111328	2.97082275390625	1.259309936523437	0.2036823196411133	2.968749877929687	1.421623062133789	0.02436239099502564	2.99476904296875	1.521045684814453	0.01779267352819443
139	4.6	2.821980834960938	1.056934621810913	0.3934103088378906	2.783635498046875	1.234082740783691	0.3669488983154297	2.759695434570313	1.377798446655274	0.3520162506103516	2.761973266601562	1.600736297607422	0.3590596313476563	2.73285888671875	1.5638759765625	0.377013412475586	2.598388671875	1.544760101318359	0.4305888366699219	2.5938564453125	1.300675857543945	0.2946945495605469	2.737967041015625	1.37920426940918	0.1248895721435547	2.769884643554688	1.423624542236328	0.06549258041381836	2.865905395507812	1.462160537719726	0.08208276176452636	2.76474462890625	1.458684539794922	0.0299496603012085	2.7913720703125	1.563851257324219	0.3406625823974609	2.878107177734375	1.527373275756836	0.2455195693969727	2.983409545898438	1.265778472900391	0.1867646484375	2.98732958984375	1.43435188293457	0.01493061637878418	3.000327758789062	1.537037384033203	-0.001982044637203216
140	4.633333	2.833580078125	1.061867502212524	0.3800094604492187	2.794129516601562	1.238731117248535	0.3507559204101562	2.769864135742187	1.382526092529297	0.3340221099853515	2.771744384765625	1.606011627197266	0.3396786346435547	2.742837036132812	1.569088287353516	0.35823779296875	2.610610961914062	1.548105621337891	0.4169652252197266	2.602871948242187	1.299956039428711	0.2869658508300781	2.739716918945312	1.379714599609375	0.1118616676330566	2.768890502929688	1.430507049560547	0.05530057525634766	2.869706420898438	1.469113403320313	0.06099060726165771	2.753802978515625	1.465316879272461	0.01553988838195801	2.801091430664063	1.569021301269531	0.3211280975341797	2.887812255859375	1.534834442138672	0.2239112930297852	2.989772338867188	1.269815017700195	0.1679174957275391	2.999059692382812	1.440327362060547	-0.001433908462524414	3.00296142578125	1.541353088378906	-0.03511024475097656
141	4.666667	2.841560180664063	1.066635921478271	0.3702021026611328	2.802379150390625	1.242830680847168	0.3386685333251953	2.7771923828125	1.385785552978516	0.3185936126708985	2.782380249023437	1.608768737792969	0.3204067993164063	2.754132202148438	1.572638977050781	0.3410791931152344	2.629328247070313	1.548936828613281	0.4138137359619141	2.60687255859375	1.307100784301758	0.2710853729248047	2.737218872070312	1.377026916503906	0.08929364967346191	2.7665498046875	1.42478971862793	0.02605574131011963	2.863899658203125	1.467410903930664	0.03036164712905884	2.770079711914063	1.461928863525391	-0.01708426475524902	2.81007275390625	1.571161956787109	0.3009484710693359	2.89161181640625	1.538454193115234	0.2001624298095703	2.991748046875	1.271602508544922	0.1556901931762695	2.996751220703125	1.443698013305664	-0.01140059089660645	3.007889038085938	1.542772155761719	-0.04659867668151856
142	4.700000000000001	2.86876904296875	1.08144800567627	0.3357541351318359	2.830647216796875	1.257812286376953	0.300544189453125	2.808721801757812	1.401621612548828	0.2802147521972656	2.808439453125	1.625191192626953	0.293084487915039	2.778948364257813	1.587504455566406	0.3091637420654297	2.644952514648438	1.561396942138672	0.3641479644775391	2.63527734375	1.302439819335937	0.2517026596069336	2.7593173828125	1.389124816894531	0.07320723342895508	2.768996704101562	1.429901443481445	-0.001664057731628419	2.843597290039062	1.493771331787109	-0.0186143684387207	2.757211059570313	1.482660430908203	-0.03153959655761719	2.839002319335937	1.588884918212891	0.2746784973144532	2.931031860351562	1.563769561767578	0.1790549697875977	3.009312133789062	1.293186935424805	0.1104468612670898	3.007720825195312	1.470829605102539	-0.05207282447814941	3.03264453125	1.564938507080078	-0.09525380325317383
143	4.733333	2.879834350585937	1.086623096466064	0.3269080657958985	2.840328247070313	1.262184265136719	0.2911432495117188	2.816450439453125	1.405226745605469	0.2692801971435547	2.81583251953125	1.628442169189453	0.2790635528564453	2.787079956054687	1.590954864501953	0.29654638671875	2.656472900390625	1.565449584960938	0.3576651458740234	2.6504873046875	1.306713653564453	0.2469357070922852	2.76766650390625	1.393122573852539	0.06108322906494141	2.780382568359375	1.442372436523438	-0.002428592681884765	2.850438110351563	1.512761596679688	-0.02040855407714844	2.763037475585937	1.478683197021484	-0.04033796691894531	2.845826171875	1.592081909179687	0.2602381286621094	2.935119873046875	1.564853576660156	0.1625454025268555	3.018428466796875	1.293629043579101	0.1066991767883301	3.009724975585938	1.471384811401367	-0.05415341186523438	3.033352661132812	1.563356353759766	-0.09975059509277344
144	4.766667	2.901540405273438	1.091328624725342	0.3030158233642578	2.862810913085938	1.267003768920898	0.2685731353759765	2.837067016601562	1.409304000854492	0.2458878784179688	2.834217041015625	1.631835052490234	0.2610361633300781	2.805843627929687	1.593723937988281	0.2774298248291016	2.674535278320313	1.567159454345703	0.3371667633056641	2.668960327148437	1.309543426513672	0.219994873046875	2.787030029296875	1.405831848144531	0.0421593074798584	2.801969604492188	1.458506576538086	-0.02265246772766113	2.88562451171875	1.513311416625976	-0.01973211288452148	2.795305541992188	1.499103927612305	-0.03326224327087403	2.864559814453125	1.596285614013672	0.2415242309570312	2.950731079101562	1.568057098388672	0.1427324600219727	3.040946166992188	1.300475311279297	0.08161301040649413	3.02611865234375	1.47819416809082	-0.08019134521484375	3.052782836914062	1.572289337158203	-0.118581901550293
145	4.800000000000001	2.914075073242188	1.09668482208252	0.2911228942871094	2.875313110351562	1.270824966430664	0.2558500671386719	2.849380859375	1.411845809936524	0.2322649307250977	2.846698608398437	1.632889282226563	0.2445946884155273	2.818760986328125	1.595344268798828	0.2615981140136719	2.6909755859375	1.566619049072266	0.3239763488769531	2.68712353515625	1.312253982543945	0.2066420516967774	2.79818017578125	1.408923568725586	0.02646225392818451	2.812557006835938	1.451788909912109	-0.04616160202026368	2.887381103515625	1.498532897949219	-0.06600357055664062	2.8206416015625	1.487154678344726	-0.06858243560791016	2.876561401367188	1.597288330078125	0.2253764114379883	2.9632841796875	1.571074127197265	0.1280699043273926	3.0573798828125	1.306668853759766	0.06969357681274414	3.037832275390625	1.4813974609375	-0.09282842254638672	3.055911499023438	1.576497741699219	-0.1287493209838867
146	4.833333	2.929788452148437	1.103749332427979	0.2786042633056641	2.893657104492187	1.279172241210937	0.2422690734863281	2.865487670898438	1.419734222412109	0.2140126800537109	2.862764282226562	1.641550567626953	0.231959098815918	2.834781127929688	1.603332550048828	0.2481648254394531	2.708340454101562	1.570497406005859	0.312801742553711	2.70203662109375	1.317240951538086	0.1882254486083985	2.818990966796875	1.417609405517578	0.01376002311706543	2.823469360351563	1.457973068237305	-0.05619069671630859	2.912593017578125	1.517284317016601	-0.07310608673095703	2.818881103515625	1.505864852905273	-0.08605847549438476	2.892695068359375	1.606320983886719	0.2116842651367187	2.979604125976563	1.576465484619141	0.1149390716552734	3.082895385742188	1.316513687133789	0.04459730720520019	3.050730102539062	1.496517150878906	-0.1119540100097656	3.069162475585937	1.594331359863281	-0.1336111602783203
147	4.866667	2.941565795898438	1.104529453277588	0.25823974609375	2.911202880859375	1.281699371337891	0.2285600204467774	2.887978637695312	1.423700042724609	0.2059728088378906	2.877049438476562	1.64495346069336	0.2171136779785156	2.850243896484375	1.606295593261719	0.2341434936523438	2.722006469726563	1.57071142578125	0.2932014312744141	2.724359130859375	1.318531021118164	0.169006233215332	2.836158447265625	1.422893051147461	-0.005329713821411132	2.843055786132813	1.456316482543945	-0.07232394027709961	2.916673828125	1.520872375488281	-0.1093596649169922	2.836288818359375	1.501753875732422	-0.09656231307983398	2.908493408203125	1.610449188232422	0.1982800445556641	2.994099365234375	1.577842163085938	0.1015359344482422	3.09866845703125	1.323386047363281	0.01839578056335449	3.055648559570312	1.509932388305664	-0.125726879119873	3.112194946289062	1.598845886230469	-0.1354025650024414
148	4.9	2.953754760742187	1.110389404296875	0.2466687545776367	2.925565185546875	1.287840713500977	0.2187409362792969	2.906210693359375	1.430658325195312	0.2001293792724609	2.892305541992187	1.651628479003906	0.2058716049194336	2.865462646484375	1.613150085449219	0.2228768844604492	2.733267822265625	1.577212677001953	0.2713913116455078	2.74089697265625	1.321950271606446	0.1556418914794922	2.855567626953125	1.424085357666016	-0.01529737663269043	2.856943115234375	1.459610717773438	-0.08101709747314453	2.916879028320313	1.536510223388672	-0.1288089752197266	2.85371923828125	1.510922378540039	-0.109966178894043	2.924707885742188	1.617095031738281	0.1888760299682617	3.010301513671875	1.58169921875	0.09355545425415039	3.119677368164062	1.327544677734375	0.01636517477035522	3.0719794921875	1.515139282226563	-0.1237909698486328	3.102241821289063	1.606511749267578	-0.1574379653930664
149	4.933333000000001	2.96310205078125	1.113605346679688	0.2402123031616211	2.934681518554688	1.291684555053711	0.2106404266357422	2.914161376953125	1.434753067016602	0.1895167770385742	2.902070678710937	1.656853149414063	0.1943772964477539	2.87510986328125	1.618483947753906	0.2122486114501953	2.7455244140625	1.579423522949219	0.2674884796142578	2.752113159179688	1.323562255859375	0.1490055541992187	2.864280029296875	1.433059326171875	-0.02146589851379395	2.867708129882812	1.464303833007813	-0.08926314926147461	2.959757446289062	1.517938400268555	-0.09585115814208985	2.863168334960937	1.512933120727539	-0.1152097473144531	2.934036987304688	1.621838623046875	0.1767987365722656	3.017966918945312	1.586056701660156	0.07874471282958984	3.1150673828125	1.324082305908203	0.008043192863464357	3.080278076171875	1.510195022583008	-0.1396775283813477	3.131512573242188	1.601738922119141	-0.1557778625488281
150	4.966667000000001	2.973700561523438	1.119913249969482	0.2258565216064453	2.941915649414063	1.296898010253906	0.1968226013183594	2.919245971679688	1.439386657714844	0.1770428161621094	2.912162719726562	1.660829223632812	0.1858641510009766	2.88479052734375	1.622838806152344	0.2034067611694336	2.756181518554687	1.582300689697266	0.2585755310058594	2.763010009765625	1.324271377563476	0.1470906753540039	2.86645703125	1.432543167114258	-0.03127608108520508	2.869435791015625	1.471541732788086	-0.1008750534057617	2.956255493164062	1.53235432434082	-0.1109660797119141	2.870303955078125	1.51249772644043	-0.124051342010498	2.942909057617188	1.625595611572266	0.1672794494628906	3.022508056640625	1.585942901611328	0.0686837158203125	3.126362915039063	1.328429306030273	-0.00530250906944275	3.0945556640625	1.515097351074219	-0.1512831878662109	3.135160766601563	1.610217864990234	-0.1555946655273437
151	5	2.9821376953125	1.123388114929199	0.2190208511352539	2.951355590820313	1.298965377807617	0.1873597717285156	2.928642211914062	1.440079406738281	0.1644350509643555	2.921493774414063	1.66010269165039	0.1740642929077149	2.894098022460938	1.622351715087891	0.191092399597168	2.7653466796875	1.583859130859375	0.2452664794921875	2.76786328125	1.326270217895508	0.1362892837524414	2.876167358398438	1.432009994506836	-0.03760462379455566	2.879136474609375	1.46736067199707	-0.1064268112182617	2.965657104492188	1.527103302001953	-0.1212312698364258	2.87481298828125	1.508638000488281	-0.1335633163452148	2.9522626953125	1.625091583251953	0.1557262496948242	3.034150024414063	1.588777008056641	0.05790073394775391	3.139724731445312	1.332508071899414	-0.01175684547424316	3.106593872070313	1.510003967285156	-0.1670082092285156	3.149606811523438	1.603863372802734	-0.1652099990844726
152	5.033333000000001	2.990363037109375	1.125193645477295	0.2092425918579102	2.9593486328125	1.300517822265625	0.1811720962524414	2.935448608398437	1.440986175537109	0.1597584838867188	2.928060668945313	1.660013854980469	0.1681809921264648	2.901067504882812	1.622477081298828	0.1855740356445312	2.772401245117187	1.587147338867188	0.2405673065185547	2.776803833007813	1.32655517578125	0.1440254440307617	2.8719365234375	1.431018188476563	-0.03997184562683106	2.879069091796875	1.467326446533203	-0.1145159568786621	2.960542236328125	1.530006439208984	-0.1280821685791016	2.873935424804688	1.510554351806641	-0.1423123931884765	2.958518432617187	1.625126434326172	0.1498563613891601	3.039072875976562	1.588355560302734	0.05357094001770019	3.139756469726563	1.329941177368164	-0.008250350832939148	3.110855224609375	1.504195037841797	-0.1658707427978516	3.158336059570312	1.594963500976562	-0.1651698455810547
153	5.066667000000001	2.995834594726563	1.127437057495117	0.2028138656616211	2.965159423828125	1.301463592529297	0.1774415512084961	2.941759765625	1.440966110229492	0.1584659652709961	2.930685913085938	1.65784359741211	0.162572769165039	2.904867553710937	1.620496459960937	0.1809758148193359	2.777968627929687	1.589117614746094	0.2385399780273438	2.776560302734375	1.332559143066406	0.1387534065246582	2.879010620117188	1.434143508911133	-0.03794580841064453	2.882585205078125	1.459074569702148	-0.1093982009887695	2.95332080078125	1.53077409362793	-0.1477534713745117	2.879346923828125	1.509442977905273	-0.141788215637207	2.961205444335937	1.623533294677734	0.1446330490112305	3.039743896484375	1.589160186767578	0.04640728569030762	3.138451904296875	1.331283020019531	-0.008139609277248383	3.114734985351562	1.499325958251953	-0.1705577392578125	3.159751953125	1.590470367431641	-0.1694383697509766
154	5.1	3.001692749023437	1.126400268554687	0.1915953674316406	2.972982543945313	1.30001091003418	0.1677358932495117	2.950461303710938	1.438950637817383	0.1492132720947266	2.936905639648438	1.654734008789063	0.1521811141967773	2.911322875976563	1.617363708496094	0.1702048721313477	2.78475048828125	1.588134796142578	0.2277480545043945	2.781510864257812	1.334577728271484	0.1239922943115234	2.8836826171875	1.433809219360352	-0.05261554336547852	2.892292236328125	1.462703765869141	-0.124077995300293	2.966783935546875	1.53112255859375	-0.1373851852416992	2.88186865234375	1.510770111083984	-0.1544698791503906	2.967973022460938	1.620828430175781	0.1350053634643555	3.048229858398438	1.586944366455078	0.03880971908569336	3.141570434570313	1.326796401977539	-0.007122967958450318	3.119252319335938	1.491679153442383	-0.1710817565917969	3.172079345703125	1.578617523193359	-0.1748865966796875
155	5.133333	3.007301147460938	1.130411560058594	0.185657600402832	2.976716186523437	1.304823989868164	0.1622366638183594	2.954283935546875	1.444957122802734	0.1463281021118164	2.9453818359375	1.662012390136719	0.1510291900634766	2.918803955078125	1.624760162353516	0.168765510559082	2.792814331054688	1.591576538085937	0.2274303207397461	2.787839111328125	1.334441390991211	0.1297704925537109	2.88057275390625	1.426204925537109	-0.05990333557128906	2.894166381835937	1.469117065429688	-0.1330195083618164	2.977078002929687	1.529474014282227	-0.1358261184692383	2.897615844726563	1.516333145141602	-0.1536533355712891	2.975903198242187	1.627528381347656	0.1335814895629883	3.053851196289063	1.595001281738281	0.03509685230255127	3.123298583984375	1.326169387817383	-0.006974289894104005	3.123272827148437	1.494308532714844	-0.169488395690918	3.179384765625	1.577650482177734	-0.1766984481811524
156	5.166667	3.010240844726563	1.129429023742676	0.1772571487426758	2.980859375	1.303536102294922	0.1551282501220703	2.957996337890625	1.442947250366211	0.1383703308105469	2.94893798828125	1.65916748046875	0.1432769241333008	2.923014526367187	1.622043975830078	0.1617577514648438	2.799287963867187	1.590811798095703	0.2253441314697266	2.789663696289062	1.335825973510742	0.1238573684692383	2.874824951171875	1.418546844482422	-0.07210310363769531	2.891776489257813	1.469015808105469	-0.1373948745727539	2.974295166015625	1.529479965209961	-0.1408962173461914	2.892763549804688	1.519160079956055	-0.1606646575927734	2.978908447265625	1.624834442138672	0.1249823913574219	3.055309326171875	1.592332611083984	0.02512623310089111	3.12514111328125	1.325010620117188	-0.01634063529968262	3.108868530273437	1.498176986694336	-0.1722327194213867	3.183342407226562	1.560667724609375	-0.1982653045654297
157	5.200000000000001	3.015230590820313	1.127486000061035	0.178001953125	2.98709716796875	1.30264860534668	0.1566763916015625	2.965280517578125	1.442962188720703	0.1409269866943359	2.95232470703125	1.660054321289063	0.1392657928466797	2.926676147460937	1.622856811523437	0.1584961471557617	2.800499145507812	1.591700225830078	0.2185196914672852	2.794039916992188	1.332892120361328	0.1221039695739746	2.871265380859375	1.419444641113281	-0.07793665313720703	2.897325439453125	1.466773590087891	-0.1517945098876953	2.975864624023437	1.524863464355469	-0.1459420318603516	2.942629638671875	1.520703735351562	-0.1291016998291016	2.983282836914062	1.625578857421875	0.1224129219055176	3.063430053710937	1.590531219482422	0.02593968677520752	3.1647529296875	1.331595932006836	-0.01369664549827576	3.095231689453125	1.489037612915039	-0.1656647033691406	3.142271362304688	1.553744522094727	-0.2174598770141601
158	5.233333	3.021641967773437	1.12847501373291	0.1689402847290039	2.994439819335938	1.302938049316406	0.1496229248046875	2.9740341796875	1.44282666015625	0.1361317138671875	2.95717626953125	1.658341857910156	0.1348731689453125	2.9322333984375	1.620917572021484	0.1538174209594727	2.806645751953125	1.589949279785156	0.2135130615234375	2.801503295898438	1.3332060546875	0.1154157218933105	2.870030151367188	1.413145431518555	-0.08977007675170898	2.909877807617188	1.465152053833008	-0.1564413452148438	2.989089965820312	1.5177119140625	-0.1507644882202148	2.945426513671875	1.509386260986328	-0.1446492080688477	2.988705078125	1.624630126953125	0.118171085357666	3.06931298828125	1.594791564941406	0.02023308849334717	3.166078125	1.335651489257812	-0.0212030622959137	3.100912719726562	1.484224365234375	-0.1843677825927734	3.144513793945312	1.556820205688477	-0.2244620132446289
159	5.266667	3.024864624023437	1.126902374267578	0.1624355316162109	2.999916259765625	1.303226409912109	0.1453286972045899	2.981407104492187	1.444580657958984	0.1337612152099609	2.965188598632812	1.661595367431641	0.1289143524169922	2.939661376953125	1.624302001953125	0.14826904296875	2.813491088867187	1.591843139648438	0.2083821792602539	2.806742797851562	1.332889923095703	0.1108878135681152	2.86969091796875	1.404998138427734	-0.1010070114135742	2.922451171875	1.46340739440918	-0.155066032409668	3.001030517578125	1.522876220703125	-0.1560246810913086	2.944962524414063	1.501080383300781	-0.1461818313598633	2.997074829101563	1.627285552978516	0.1130140800476074	3.083225463867188	1.597481750488281	0.01792074584960937	3.172667846679687	1.333207992553711	-0.02474246716499329	3.107736328125	1.48099235534668	-0.1900616226196289	3.150007690429687	1.558038604736328	-0.2247722091674805
160	5.300000000000001	3.018497192382813	1.125934120178222	0.1577056045532227	2.995936279296875	1.303157867431641	0.1405019378662109	2.979071166992187	1.445209564208984	0.1286234283447266	2.968996215820312	1.663527008056641	0.1224255256652832	2.942285278320313	1.626932678222656	0.1420243911743164	2.8145322265625	1.59512646484375	0.2005105514526367	2.805805786132813	1.33291455078125	0.1080523986816406	2.864263916015625	1.40871875	-0.1051237106323242	2.92309033203125	1.468683868408203	-0.1494644775390625	3.008682983398438	1.518103134155274	-0.1447453536987305	2.939211303710938	1.490944442749023	-0.1569159088134766	3.000039672851563	1.628069793701172	0.1067358894348145	3.088384765625	1.596997222900391	0.01301119327545166	3.151549682617188	1.323652755737305	-0.02618821811676025	3.099134399414063	1.475967926025391	-0.1968049926757812	3.14760302734375	1.54903825378418	-0.2231262588500977
161	5.333333	3.02315673828125	1.124492115020752	0.1553658752441406	2.998517700195312	1.300422836303711	0.1379963684082031	2.980349487304688	1.441531784057617	0.1263562164306641	2.966577758789063	1.658466888427734	0.1197277946472168	2.940994873046875	1.621666625976562	0.1397268829345703	2.814234008789063	1.59100048828125	0.1988934173583984	2.809880859375	1.331152435302734	0.1045995750427246	2.869094360351562	1.408017730712891	-0.1065780067443848	2.924840942382812	1.465664031982422	-0.154415168762207	3.0074033203125	1.518353012084961	-0.1511523513793945	2.942522583007813	1.496574264526367	-0.1593245544433594	2.99773583984375	1.623692169189453	0.1037499084472656	3.08428466796875	1.593196868896484	0.009351899623870849	3.150801391601563	1.322197174072266	-0.02990862178802491	3.102514038085937	1.473508560180664	-0.2016752090454101	3.149992309570313	1.548259002685547	-0.2238308563232422
162	5.366667	3.03055810546875	1.122645252227783	0.1476800231933594	3.0054599609375	1.300785369873047	0.1312647247314453	2.985509521484375	1.443246002197266	0.1183813133239746	2.973659301757812	1.662907440185547	0.1123379783630371	2.947783813476562	1.625903747558594	0.1329386901855469	2.820742065429688	1.596019622802734	0.1955829391479492	2.81075048828125	1.333929870605469	0.09987790679931641	2.86551904296875	1.41581494140625	-0.1136599464416504	2.936316650390625	1.463851165771484	-0.1524596633911133	3.018376953125	1.520012344360351	-0.1535853042602539	2.941849609375	1.514695236206055	-0.1536210403442383	3.004519897460938	1.627424560546875	0.09556554031372071	3.09077587890625	1.592624420166016	0.0004160387516021725	3.17433251953125	1.323959274291992	-0.04276999473571777	3.110802124023437	1.472582763671875	-0.2115107345581055	3.17040380859375	1.550782836914062	-0.2203127975463867
163	5.4	3.0406318359375	1.126319786071777	0.1431728897094727	3.012076904296875	1.303263565063477	0.1281028671264648	2.989715942382813	1.444819808959961	0.1164892616271973	2.975591186523437	1.663214721679688	0.1099412689208984	2.94996875	1.626128601074219	0.1301974945068359	2.823726196289063	1.594931030273438	0.1923826675415039	2.81683349609375	1.334738555908203	0.09524714279174804	2.8706513671875	1.419083557128906	-0.1164304962158203	2.943304443359375	1.46440168762207	-0.1528604202270508	3.0260966796875	1.524259185791016	-0.1540181732177734	2.943355590820313	1.515004119873047	-0.1641753540039063	3.006921142578125	1.62824496459961	0.09368729782104493	3.093035888671875	1.593312530517578	-0.0004536602497100827	3.178947631835937	1.326543441772461	-0.04641959762573242	3.112759643554687	1.478248947143555	-0.2118361206054687	3.186152954101563	1.548016143798828	-0.2220323104858398
164	5.433333000000001	3.049067016601563	1.1319306640625	0.1428778381347656	3.014810424804687	1.306500411987305	0.1257419624328613	2.989544921875	1.446636703491211	0.1145439796447754	2.973453857421875	1.662727020263672	0.1034862251281738	2.947985107421875	1.626004852294922	0.1238144989013672	2.822246459960938	1.593374816894531	0.1841644668579102	2.822766723632812	1.333462631225586	0.09303577423095703	2.87375439453125	1.415602630615235	-0.1183180541992188	2.945119995117188	1.46111897277832	-0.1545678253173828	3.028296264648437	1.523520446777344	-0.1582018508911133	2.94208984375	1.505265045166016	-0.1790037994384766	3.005229125976562	1.628199371337891	0.08865547180175781	3.094579956054687	1.597023956298828	-0.002750269770622254	3.179861938476563	1.332021362304687	-0.04762211608886718	3.112341918945313	1.478616134643555	-0.2152121658325195	3.1829794921875	1.551098236083984	-0.2262314987182617
165	5.466667000000001	3.052457275390625	1.133163970947266	0.139325813293457	3.017116943359375	1.308013305664062	0.1226261367797851	2.9907314453125	1.448264175415039	0.1112763595581055	2.976154296875	1.665085662841797	0.1006718864440918	2.950377563476563	1.628412322998047	0.1209609451293945	2.825050537109375	1.593978637695312	0.1819391098022461	2.822404052734375	1.332531204223633	0.09538481140136719	2.879823120117187	1.412781326293945	-0.1157812957763672	2.9488525390625	1.460178329467773	-0.1508752746582031	3.03357763671875	1.521291961669922	-0.1614545516967774	2.91606982421875	1.499152404785156	-0.2095766296386719	3.007741577148438	1.630255889892578	0.08573500442504883	3.096316650390625	1.595726135253906	-0.0058556307554245	3.177874389648437	1.328977340698242	-0.05250714492797852	3.110917724609375	1.483037704467773	-0.2148581619262696	3.185674682617187	1.551644958496094	-0.224015739440918
166	5.5	3.046726440429687	1.127157356262207	0.1251201858520508	3.015711303710937	1.304301300048828	0.1124321708679199	2.990625	1.445801300048828	0.1012245101928711	2.98229150390625	1.664683074951172	0.09679164505004884	2.955259521484375	1.627935516357422	0.1159138069152832	2.827212646484375	1.594346008300781	0.1729155960083008	2.824089599609375	1.332507232666016	0.08232797622680664	2.87249609375	1.408640121459961	-0.1334956588745117	2.937865356445313	1.462593170166016	-0.1776837692260742	3.01410009765625	1.529671417236328	-0.1971504974365234	2.916933471679688	1.507530258178711	-0.2188701782226563	3.013066650390625	1.629162475585938	0.08099715042114258	3.1007490234375	1.593000457763672	-0.01080556011199951	3.184155029296875	1.326646423339844	-0.05882332992553711	3.129376220703125	1.483051788330078	-0.2241241149902344	3.207920166015625	1.550517974853516	-0.2269169845581055
167	5.533333000000001	3.047740600585938	1.12660336303711	0.1193712043762207	3.015561889648438	1.304284164428711	0.1061471557617188	2.9897705078125	1.44626042175293	0.09466290664672852	2.9888720703125	1.666238037109375	0.08908376693725586	2.960256713867187	1.630369018554688	0.10799560546875	2.830363525390625	1.598140960693359	0.1627282180786133	2.82634130859375	1.335134246826172	0.07287672996520997	2.880009643554688	1.409231979370117	-0.1436086959838867	2.949037231445312	1.462073013305664	-0.1848658218383789	3.031244140625	1.527677276611328	-0.1869199981689453	2.9436796875	1.504134674072266	-0.2194810180664062	3.01875	1.629450103759766	0.07389897155761718	3.10727685546875	1.590117889404297	-0.01605574989318848	3.199462890625	1.325969024658203	-0.06187181663513184	3.130968139648437	1.481474212646484	-0.2199636154174805	3.209060546875	1.547529663085938	-0.2285986328125
168	5.566667000000001	3.050827758789063	1.127521896362305	0.1158360633850098	3.020204345703125	1.305800521850586	0.1003361587524414	2.996283935546875	1.448500076293945	0.08880220031738281	2.99424755859375	1.669166473388672	0.08181482315063476	2.965572265625	1.633170867919922	0.1007574462890625	2.83406591796875	1.59974365234375	0.151557975769043	2.828146850585938	1.334200546264648	0.06690165328979492	2.887807495117188	1.407079437255859	-0.149105339050293	2.95305126953125	1.466306137084961	-0.1896683120727539	3.02954541015625	1.535629760742188	-0.1935290069580078	2.931807983398437	1.509138549804688	-0.2280870971679688	3.024548095703125	1.632296936035156	0.06707755279541015	3.111926513671875	1.591534729003906	-0.02416548442840576	3.21029736328125	1.32682405090332	-0.0571975212097168	3.143049926757813	1.472665664672852	-0.2245798873901367	3.212393310546875	1.550290298461914	-0.2330642471313477
169	5.6	3.056777465820312	1.126798690795898	0.1095987586975098	3.025317138671875	1.305029022216797	0.095218994140625	2.999692016601562	1.447358764648437	0.08280229187011719	2.99905126953125	1.667753662109375	0.0742779426574707	2.970227294921875	1.632104064941406	0.09368025588989258	2.838566528320313	1.604358703613281	0.1484546203613281	2.825813354492188	1.338210113525391	0.06182800483703613	2.895496337890625	1.408419570922852	-0.1520852584838867	2.939114013671875	1.476216003417969	-0.2037591247558594	3.02205078125	1.532894073486328	-0.2077433013916016	2.93301806640625	1.51184375	-0.2312624816894531	3.029052001953125	1.630633361816406	0.0595866355895996	3.119310791015625	1.595736755371094	-0.03187186813354492	3.21653955078125	1.331760848999023	-0.07179592132568359	3.132550048828125	1.475121139526367	-0.2273159790039062	3.201606079101563	1.548614990234375	-0.2475077590942383
170	5.633333	3.056552734375	1.126873237609863	0.1056396255493164	3.024055419921875	1.305552459716797	0.09071292114257812	2.999091064453125	1.448665756225586	0.0799427375793457	2.997640380859375	1.670016632080078	0.07201293182373047	2.969061279296875	1.634178894042969	0.09185072708129882	2.83780712890625	1.604890350341797	0.148494499206543	2.825269165039063	1.337043167114258	0.06385362625122071	2.891548828125	1.403969924926758	-0.1533840255737305	2.935696044921875	1.469369537353516	-0.2088723526000976	3.01559423828125	1.525139022827148	-0.2149591064453125	2.921972778320312	1.510224563598633	-0.237940673828125	3.027700805664062	1.632769683837891	0.05668484497070313	3.117680419921875	1.596520477294922	-0.03556646156311035	3.191396362304688	1.322569259643555	-0.0799072036743164	3.116814453125	1.483374908447266	-0.232806037902832	3.191812255859375	1.548726608276367	-0.2560040893554688
171	5.666667	3.064155029296875	1.126847579956055	0.1023847160339355	3.028734130859375	1.305387557983398	0.08346755218505859	3.002724487304688	1.448848236083984	0.07118089294433594	3.003101318359375	1.670977233886719	0.06226955032348633	2.974193115234375	1.635263366699219	0.08246450805664063	2.842774169921875	1.60645263671875	0.140871223449707	2.830013061523438	1.33895622253418	0.05065718269348145	2.901778076171875	1.40287825012207	-0.1665007934570312	2.948260009765625	1.470200042724609	-0.2182318878173828	3.033314086914062	1.523692337036133	-0.2201500396728515	2.941962524414063	1.509236465454102	-0.2421036682128906	3.032896850585938	1.633347717285156	0.04691250419616699	3.121935668945312	1.593567840576172	-0.04537145805358887	3.2252421875	1.328420333862305	-0.0826910400390625	3.135116088867187	1.472733779907227	-0.238202278137207	3.208017456054687	1.543039199829102	-0.2596122207641601
172	5.700000000000001	3.063821655273437	1.126433494567871	0.09986399841308594	3.027936401367188	1.304357971191406	0.0801474723815918	3.001531494140625	1.447335357666016	0.06721155548095703	3.00213818359375	1.669027130126953	0.06007466506958008	2.973215942382812	1.633294738769531	0.0798503532409668	2.841529418945313	1.606043121337891	0.1373960647583008	2.83237646484375	1.338406539916992	0.04993760108947753	2.902846557617187	1.408205429077148	-0.1656026992797852	2.956978271484375	1.471926773071289	-0.2149161605834961	3.042862060546875	1.5233251953125	-0.2187671661376953	2.951368530273438	1.512181274414063	-0.2389812469482422	3.031865356445313	1.631543670654297	0.04454935836791993	3.121775512695312	1.593067840576172	-0.04675797653198242	3.225016235351562	1.328587158203125	-0.08195321464538574	3.135393920898438	1.4672373046875	-0.2420914077758789	3.199134521484375	1.544276718139648	-0.2602942123413086
173	5.733333	3.075038818359375	1.124211776733398	0.08949067687988281	3.03715966796875	1.301269454956055	0.06979351806640624	3.00968212890625	1.443614639282226	0.05725954246520996	2.998766235351563	1.664649169921875	0.0458410873413086	2.970727294921875	1.627844665527344	0.06484114837646485	2.841088989257813	1.601829559326172	0.1265392150878906	2.836291381835938	1.336031631469726	0.03623497581481934	2.897447387695312	1.401976333618164	-0.182435905456543	2.958535888671875	1.459709274291992	-0.2289540863037109	3.0473251953125	1.512666778564453	-0.2466420440673828	2.961632202148437	1.503195587158203	-0.249432861328125	3.031317993164063	1.628552276611328	0.03255546760559082	3.131782470703125	1.601141845703125	-0.0522471809387207	3.247107543945313	1.341977569580078	-0.07397151565551757	3.131975341796875	1.443101013183594	-0.2276302719116211	3.18229052734375	1.528643112182617	-0.2484901657104492
174	5.766667	3.082231567382812	1.122176200866699	0.07650556564331054	3.039873413085938	1.298309219360351	0.05877507781982422	3.010687622070312	1.440357498168945	0.04959741020202636	2.9981103515625	1.660986236572266	0.03787605667114258	2.973048461914062	1.624386962890625	0.06083770751953125	2.850968505859375	1.599100555419922	0.1360169067382813	2.841097045898437	1.333288787841797	0.04790664911270141	2.878347778320312	1.396671783447266	-0.1741899108886719	2.938587524414062	1.45348681640625	-0.2236549072265625	3.0233701171875	1.511957290649414	-0.2513811798095703	2.941652099609375	1.487531356811524	-0.2521062774658203	3.0284912109375	1.624842468261719	0.02058008861541748	3.1145205078125	1.597698669433594	-0.07816005325317382	3.19797119140625	1.326567321777344	-0.1172308540344238	3.052917236328125	1.403924179077149	-0.2361032943725586	3.084473022460938	1.492703842163086	-0.2533558731079101
175	5.800000000000001	3.085257934570313	1.122787231445312	0.07389584732055664	3.03972607421875	1.297907958984375	0.0537576904296875	3.008146484375	1.439279525756836	0.04280622673034668	2.997898681640625	1.660171997070312	0.03491457748413086	2.972660766601563	1.623417144775391	0.05750788116455079	2.851497436523438	1.596735137939453	0.1337559432983398	2.837368774414062	1.330453567504883	0.04772509431838989	2.878476806640625	1.402598602294922	-0.1725084915161133	2.943931640625	1.450888687133789	-0.2243396453857422	3.025591918945313	1.513045501708984	-0.2450475463867187	2.928569213867187	1.497692443847656	-0.2607672729492188	3.027707397460937	1.624055145263672	0.01671002769470215	3.112387451171875	1.597605285644531	-0.08362017059326171	3.194240234375	1.32624560546875	-0.1255657348632812	3.045029907226563	1.404756271362305	-0.2408030776977539	3.0756103515625	1.493582504272461	-0.2592769927978515
176	5.833333	3.091080078125	1.126429679870605	0.06592762756347656	3.044013916015625	1.300979095458984	0.04534928512573243	3.012084106445313	1.44238916015625	0.03490801239013672	2.99755322265625	1.662669036865234	0.02244710922241211	2.973454956054687	1.626010650634766	0.04632993316650391	2.85426220703125	1.59606558227539	0.1246553726196289	2.843709716796875	1.328821929931641	0.04438332450389863	2.861671997070312	1.400371002197266	-0.1773360290527344	2.924730590820313	1.443108917236328	-0.2364250030517578	3.006542724609375	1.508327911376953	-0.2565288696289063	2.904664428710937	1.4927490234375	-0.2726767272949219	3.027669677734375	1.626717529296875	0.004435750961303712	3.107526611328125	1.598524108886719	-0.09965861892700195	3.172000854492188	1.323871032714844	-0.1459901275634766	3.022290283203125	1.408532348632813	-0.2461721496582031	3.04500146484375	1.498455474853515	-0.2696108169555664
177	5.866667	3.092310668945313	1.127870941162109	0.06461858749389648	3.043624633789062	1.301452911376953	0.04203905868530274	3.0108984375	1.442428512573242	0.03055494117736816	2.997202392578125	1.662526336669922	0.01865018558502197	2.972884155273437	1.625915832519531	0.0422947940826416	2.853730346679687	1.593167022705078	0.119173225402832	2.84372412109375	1.326424896240234	0.03832593047618866	2.86171533203125	1.39888981628418	-0.1824557037353516	2.922206909179688	1.445370208740234	-0.2425248870849609	3.004956909179687	1.508931091308594	-0.2614151458740234	2.907565185546875	1.493373138427734	-0.2743174438476563	3.027254516601563	1.626577911376953	0.0006966750621795652	3.107545776367187	1.598215789794922	-0.1028804550170898	3.174536376953125	1.323699829101562	-0.1457771339416504	3.024871704101563	1.406978958129883	-0.2479960250854492	3.052178588867188	1.492442840576172	-0.2763335876464844
178	5.9	3.095558837890625	1.130903396606445	0.05988405609130859	3.04562841796875	1.303374084472656	0.03765506935119629	3.0128076171875	1.443922149658203	0.02764445304870605	2.996729248046875	1.662794036865234	0.01462120628356934	2.972538696289063	1.626181640625	0.03789317131042481	2.852734375	1.593480712890625	0.1127456855773926	2.839360717773437	1.32705241394043	0.03922857284545898	2.8651025390625	1.389820755004883	-0.1838998184204101	2.903983276367188	1.443061294555664	-0.2553190765380859	2.986967895507813	1.502229949951172	-0.2740587463378906	2.8933017578125	1.47910205078125	-0.284095962524414	3.027404541015625	1.627272369384766	-0.002575617671012878	3.109588623046875	1.60110986328125	-0.1045878028869629	3.167405883789062	1.326096832275391	-0.1502291831970215	3.053979654947917	1.436467580159505	-0.2876318359375	3.053182373046875	1.493470153808594	-0.2790009155273437
179	5.933333000000001	3.125936645507812	1.150725982666016	0.01978370857238769	3.063903076171875	1.319253036499024	0.001721446990966797	3.024913330078125	1.458105850219727	-0.003725814342498779	3.0090654296875	1.676751129150391	-0.01410535383224487	2.9889970703125	1.640295715332031	0.01263205575942993	2.881943725585938	1.607179138183594	0.09996743774414063	2.8620849609375	1.338892379760742	0.03685395336151123	2.862408569335938	1.392117462158203	-0.1829687118530273	2.889622436523438	1.450996795654297	-0.2505281219482422	2.971018676757812	1.499319473266602	-0.2912518768310547	2.88309423828125	1.478494918823242	-0.2795969390869141	3.03580322265625	1.641142700195312	-0.03587922763824463	3.103687133789062	1.613982971191406	-0.1453540153503418	3.0868486328125	1.342760070800781	-0.1966286239624023	2.955629231770833	1.441347412109375	-0.3106572113037109	2.939437866210938	1.493320709228516	-0.3156165466308594
180	5.966667000000001	2.97207666015625	1.209609176635742	-0.3199575042724609	2.906074829101563	1.376897079467773	-0.3215010638237	2.864815551757812	1.514887496948242	-0.3175925285816192	2.854435791015625	1.733387115478516	-0.3249023904800415	2.841595947265625	1.697468292236328	-0.2949488732814789	2.763354736328125	1.663931915283203	-0.1916263313293457	2.741889038085938	1.397366897583008	-0.255316089630127	2.693246948242187	1.44806770324707	-0.4503791427612305	2.709248291015625	1.507214019775391	-0.5153143310546875	2.786845947265625	1.552181335449219	-0.5725601501464844	2.69600048828125	1.538183807373047	-0.5378114776611328	2.87241943359375	1.697274719238281	-0.351392988204956	2.89911181640625	1.658274597167969	-0.4683882369995117	2.821701171875	1.408231262207031	-0.5139342193603516	2.602394124348959	1.53116987101237	-0.6854268010457356	2.62854345703125	1.559700714111328	-0.6047774505615234
181	6	2.974001098632812	1.211328147888184	-0.3247680397033691	2.905383666992187	1.377713653564453	-0.3278504011631012	2.859856567382812	1.514452407836914	-0.326684161901474	2.8491982421875	1.732914672851563	-0.3338858795166016	2.837017700195313	1.697275421142578	-0.3033446561098099	2.763110961914062	1.664121398925781	-0.1974109344482422	2.742734741210938	1.398432723999024	-0.2638918914794922	2.69596142578125	1.450473999023437	-0.4592105865478516	2.711355834960937	1.506316131591797	-0.526240249633789	2.784090942382813	1.552014099121094	-0.5864400787353515	2.6856455078125	1.545814056396484	-0.557763442993164	2.86665771484375	1.696543792724609	-0.3610309619903564	2.887744140625	1.652063903808594	-0.4786579132080078	2.808101196289063	1.406034561157226	-0.5212610931396484	2.592853678385417	1.536358632405599	-0.6825004857381184	2.613475463867188	1.564213760375977	-0.5979723510742188
182	6.033333000000001	2.979194580078125	1.214571983337402	-0.3370190062522889	2.913305419921875	1.381864547729492	-0.3379918487071991	2.868498046875	1.51869384765625	-0.335810221195221	2.853580444335938	1.736750244140625	-0.3423839855194092	2.842728881835938	1.700660186767578	-0.3120154280662537	2.767724487304688	1.662565551757813	-0.2108082942962646	2.738889892578125	1.398488723754883	-0.2791026153564453	2.702184326171875	1.450828002929688	-0.4818407440185547	2.721266235351562	1.506272872924805	-0.5475157928466797	2.78831689453125	1.555565887451172	-0.6103523559570313	2.76489306640625	1.532069549560547	-0.5772771606445313	2.8711123046875	1.700994262695313	-0.3696061630249023	2.888146362304687	1.651156585693359	-0.4861509399414063	2.801050537109375	1.412818939208984	-0.5235354690551758	2.588282552083333	1.546693766276042	-0.6796905810038248	2.607021118164063	1.570273803710938	-0.5922927398681641
183	6.066667000000001	2.979286254882813	1.214084014892578	-0.3447361941337586	2.913355712890625	1.380374694824219	-0.347252110004425	2.870280029296875	1.517058547973633	-0.3445141487121582	2.855681274414063	1.733945770263672	-0.3507667903900146	2.844246704101563	1.698062530517578	-0.320736798286438	2.769322631835937	1.661803314208985	-0.2204001045227051	2.741025268554687	1.401142150878906	-0.2926672401428223	2.705754760742187	1.459582229614258	-0.4940280914306641	2.722571533203125	1.513738998413086	-0.5614445648193359	2.800463256835937	1.560513488769531	-0.6167332000732422	2.754322509765625	1.551189086914063	-0.5913331604003906	2.873673217773438	1.698372924804687	-0.3777230491638184	2.893509399414063	1.651393768310547	-0.4939821395874023	2.802756713867188	1.41376643371582	-0.5387439498901367	2.584876627604167	1.546635884602865	-0.690614112854004	2.604442749023438	1.572798080444336	-0.6016527709960938
184	6.1	2.993641357421875	1.215744636535645	-0.3477752857208252	2.927836181640625	1.382581512451172	-0.349697988986969	2.882287353515625	1.518852798461914	-0.3492459201812744	2.860169189453125	1.735569580078125	-0.3600138568878173	2.84927685546875	1.699163330078125	-0.3296483507156373	2.774707885742187	1.662023162841797	-0.2307775859832764	2.746093994140625	1.4005634765625	-0.3064630165100098	2.697634643554688	1.463905548095703	-0.4995909729003906	2.735121826171875	1.518831329345703	-0.5599744262695312	2.81795703125	1.565573486328125	-0.6121620483398438	2.757395629882812	1.552536865234375	-0.5878822021484376	2.880061157226562	1.700645568847656	-0.3857845344543457	2.898453735351563	1.652008605957031	-0.5026745910644531	2.808726318359375	1.414458145141602	-0.5440711135864258	2.589206705729167	1.546488800048828	-0.6975275726318358	2.605927124023437	1.574160125732422	-0.6054437789916992
185	6.133333	2.995536743164062	1.219845497131347	-0.3584607720375061	2.929531616210937	1.385520416259766	-0.3618167524337768	2.883176147460937	1.520652709960937	-0.3617858476638794	2.862658569335937	1.736411956787109	-0.3736745109558105	2.85126123046875	1.700548278808594	-0.3434812030792236	2.777819091796875	1.662483337402344	-0.2412999486923218	2.7485400390625	1.401268173217773	-0.3092073707580566	2.700077880859375	1.464126892089844	-0.5024899139404296	2.744891845703125	1.511160430908203	-0.5658215637207031	2.830425903320313	1.561229217529297	-0.6071056060791016	2.72153857421875	1.560691436767578	-0.5883903350830079	2.882507202148438	1.701261627197266	-0.3988888359069824	2.902952270507813	1.651741943359375	-0.5137010803222657	2.814256958007813	1.414625579833984	-0.5512169342041016	2.592181722005208	1.543874491373698	-0.7075381368001303	2.608897216796875	1.570864303588867	-0.6117697296142579
186	6.166667	3.003489624023437	1.221937965393066	-0.3706251885890961	2.939970581054688	1.38784114074707	-0.371057240486145	2.894380004882812	1.522650039672852	-0.368807092666626	2.865699951171875	1.736625854492188	-0.3820246810913086	2.855300170898437	1.700214935302734	-0.3522269191741944	2.776665649414062	1.664296752929688	-0.2534549436569214	2.760321166992187	1.399973281860352	-0.3133153266906738	2.704917724609375	1.461881607055664	-0.5002449798583984	2.7326884765625	1.514581130981445	-0.5589124755859375	2.813785278320313	1.564875091552735	-0.6060364379882812	2.7178681640625	1.549497009277344	-0.5846766052246093	2.887190673828125	1.7026669921875	-0.4063878135681153	2.916288452148438	1.663708282470703	-0.5218915252685548	2.851001831054687	1.410745712280273	-0.5679336090087891	2.657787841796875	1.508125732421875	-0.5712247848510743	2.62589697265625	1.563905075073242	-0.6199920196533203
187	6.200000000000001	3.192255981445312	1.164628662109375	-0.02277190494537354	3.13065673828125	1.331837493896484	-0.0417866325378418	3.084349853515625	1.466900299072265	-0.05494139289855957	3.056721069335937	1.681368530273438	-0.07977134704589844	3.038762939453125	1.645597869873047	-0.05124108123779297	2.932331909179688	1.613628692626953	0.0340626175403595	2.919376342773438	1.347975982666016	-0.01913312911987305	2.90914990234375	1.407663986206055	-0.2324679107666016	2.938011596679687	1.462302093505859	-0.3041981353759766	3.016113525390625	1.515525283813477	-0.35131298828125	2.929281982421875	1.497612564086914	-0.3282333984375	3.085181762695313	1.646621459960937	-0.09859513473510742	3.148844848632812	1.608599090576172	-0.2058530044555664	3.108205078125	1.347687622070312	-0.2453309860229492	2.9366181640625	1.438137847900391	-0.3141942977905273	2.947986450195312	1.472535140991211	-0.36824072265625
188	6.233333	3.206293579101563	1.167130249023437	-0.02170952129364014	3.138779418945313	1.332222122192383	-0.04738417053222656	3.08888818359375	1.466430084228516	-0.06237787055969238	3.0574248046875	1.681954650878906	-0.08677385330200196	3.03662646484375	1.644942504882813	-0.06109375762939454	2.921113525390625	1.613755767822266	0.01787439489364624	2.915616088867187	1.346214126586914	-0.04565966033935547	2.93359716796875	1.403034103393555	-0.2681163330078125	2.972273315429687	1.459979721069336	-0.3368753204345703	3.05368701171875	1.522520278930664	-0.3577440032958984	2.959199462890625	1.503524795532226	-0.3589414825439453	3.089795654296875	1.648110382080078	-0.1026850471496582	3.178680908203125	1.625449493408203	-0.1972381210327148	3.197317138671875	1.351472991943359	-0.2402525787353516	3.04096923828125	1.4460732421875	-0.3293842163085938	3.059854614257812	1.491501739501953	-0.3808118743896484
189	6.266667	3.209989379882813	1.167369972229004	-0.02614994621276855	3.144834838867188	1.333204391479492	-0.05273125076293946	3.097729736328125	1.468356292724609	-0.06705164527893066	3.068369995117187	1.683851043701172	-0.09415779113769532	3.046326416015625	1.647187255859375	-0.06901830291748047	2.928123413085937	1.613598480224609	0.005170364379882813	2.92030810546875	1.345225021362305	-0.05920438385009766	2.954248046875	1.404060852050781	-0.2803175964355469	2.992519287109375	1.460638748168945	-0.3492233276367188	3.079031494140625	1.520881851196289	-0.3637390289306641	2.988101196289063	1.502898574829101	-0.3698402404785156	3.101226928710938	1.649673980712891	-0.1085860404968262	3.193114868164062	1.618909576416016	-0.1987464904785156	3.236905639648437	1.344882583618164	-0.231901985168457	3.089240966796875	1.432778839111328	-0.3528853607177734	3.125683837890625	1.511498397827149	-0.3948360137939453
190	6.300000000000001	3.218489135742187	1.168248779296875	-0.02850981521606446	3.153619140625	1.333428482055664	-0.05837613868713379	3.10838427734375	1.468542236328125	-0.0731088047027588	3.083264404296875	1.684414794921875	-0.09998523712158203	3.060161376953125	1.648222961425781	-0.0752021484375	2.941600708007813	1.615874389648438	-0.0005433745384216303	2.934132446289063	1.349217193603516	-0.07011172103881835	2.980989868164063	1.405699249267578	-0.2902158050537109	3.044275634765625	1.457480056762695	-0.3372992553710937	3.123002685546875	1.527704223632813	-0.3340684051513672	3.036743408203125	1.505395080566406	-0.3649006195068359	3.115767211914062	1.649618865966797	-0.1141140327453613	3.208208129882812	1.619434478759766	-0.2041452941894531	3.258664306640625	1.346230438232422	-0.2378454666137695	3.115729248046875	1.436617721557617	-0.3628340759277344	3.153245239257813	1.518088409423828	-0.4030726776123047
191	6.333333	3.233432983398438	1.163287551879883	-0.04348097610473633	3.1686923828125	1.329766983032227	-0.07291651153564453	3.1246650390625	1.466434509277344	-0.08674652481079101	3.097051513671875	1.683788848876953	-0.110971923828125	3.074021606445313	1.646827728271484	-0.08667090988159179	2.9545	1.610239471435547	-0.0129854679107666	2.958767578125	1.346699859619141	-0.0914465560913086	3.015292724609375	1.412137283325195	-0.308216796875	3.08221337890625	1.462313278198242	-0.3591942596435547	3.178268676757813	1.508771636962891	-0.3655997772216797	3.061167114257812	1.506325866699219	-0.3940525665283203	3.130298950195312	1.649263031005859	-0.1254681167602539	3.225183715820313	1.622306182861328	-0.2153746795654297	3.281311401367187	1.346655548095703	-0.2492820205688477	3.14403955078125	1.439863510131836	-0.3773677215576172	3.180373901367187	1.525731948852539	-0.4096067199707031
192	6.366667	3.241819458007813	1.160976921081543	-0.05162247848510743	3.175275634765625	1.326067016601562	-0.08335176467895508	3.130827880859375	1.462239776611328	-0.09810002899169923	3.107571899414062	1.679968444824219	-0.1197268104553223	3.08417822265625	1.643393371582031	-0.09543532180786132	2.965661743164063	1.607836486816406	-0.01998560619354248	2.965679443359375	1.347244964599609	-0.1058264999389648	3.035126831054687	1.411094650268555	-0.3191557464599609	3.09959130859375	1.465891189575195	-0.3671845855712891	3.19611181640625	1.508967361450195	-0.3808467864990234	3.0958837890625	1.50301335144043	-0.3947045593261719	3.139779663085938	1.644890747070312	-0.1350895004272461	3.229181274414063	1.617045227050781	-0.2302106323242187	3.289497802734375	1.341630355834961	-0.256030632019043	3.15698779296875	1.449815628051758	-0.3845126647949219	3.202869995117188	1.530264572143555	-0.4188885955810547
193	6.4	3.260781494140625	1.160449478149414	-0.06883838653564453	3.1948466796875	1.325494552612305	-0.1047927055358887	3.150420776367187	1.461881057739258	-0.1231206359863281	3.130836791992187	1.680765411376953	-0.1390795364379883	3.106091796875	1.643854888916016	-0.1165808181762695	2.985450317382813	1.612149353027344	-0.0423257884979248	2.99381640625	1.354709884643555	-0.1322313003540039	3.091049560546875	1.415645950317383	-0.335547103881836	3.156441162109375	1.467177703857422	-0.3830558013916016	3.25191259765625	1.507672515869141	-0.3990163879394532	3.16088134765625	1.506283355712891	-0.4091598510742188	3.163128662109375	1.645572143554688	-0.1544757385253906	3.2606298828125	1.618460357666016	-0.2419168930053711	3.332911499023437	1.344547378540039	-0.2712633743286133	3.23395263671875	1.477597747802734	-0.425061279296875	3.2916103515625	1.555611999511719	-0.44601171875
194	6.433333000000001	3.28220703125	1.158079528808594	-0.08177762985229492	3.221442626953125	1.325434097290039	-0.1170430526733399	3.178111328125	1.462277862548828	-0.1386837005615234	3.161696166992187	1.681866821289062	-0.1567858047485352	3.136114501953125	1.645355743408203	-0.1343233108520508	3.015209350585938	1.6156708984375	-0.0600346565246582	3.019656372070313	1.352464996337891	-0.143607536315918	3.12284130859375	1.414474411010742	-0.3431843109130859	3.185304809570312	1.46465495300293	-0.393375228881836	3.276925659179687	1.500848403930664	-0.3930516967773438	3.190263916015625	1.505099563598633	-0.4207635803222656	3.193755737304687	1.646043029785156	-0.1714188537597656	3.29343212890625	1.615774719238281	-0.2544915008544922	3.381529907226563	1.348035888671875	-0.3057352905273438	3.300543334960937	1.49890625	-0.4645946197509765	3.367813598632813	1.566598602294922	-0.4854324645996094
195	6.466667000000001	3.2968115234375	1.151544799804687	-0.09011100769042968	3.23730908203125	1.318479019165039	-0.1244491767883301	3.192330932617188	1.453787887573242	-0.1480430908203125	3.174890502929688	1.672630828857422	-0.1618290557861328	3.149507202148437	1.635719451904297	-0.1403581848144531	3.029182861328125	1.60798941040039	-0.066863525390625	3.027015258789063	1.343052459716797	-0.139152214050293	3.12664599609375	1.401576232910156	-0.3404686126708985	3.195635864257813	1.445167861938477	-0.3898496398925781	3.298298095703125	1.465907348632812	-0.4003603668212891	3.207854248046875	1.481598831176758	-0.414643310546875	3.207073120117188	1.637421813964844	-0.1768939895629883	3.303058959960937	1.608880035400391	-0.2640775146484375	3.387435668945312	1.342211013793945	-0.3187276306152343	3.319965454101562	1.503908981323242	-0.4766089782714844	3.388891357421875	1.566486083984375	-0.5147976226806641
196	6.5	3.321051391601562	1.144524803161621	-0.1014405860900879	3.260938842773438	1.310170959472656	-0.136622428894043	3.214550537109375	1.444039474487305	-0.1625785064697265	3.189042602539063	1.661205108642578	-0.1738758926391601	3.165520751953125	1.623321533203125	-0.1523991928100586	3.048109741210937	1.594636657714844	-0.0741986083984375	3.04961669921875	1.328625793457031	-0.147358154296875	3.136304443359375	1.392407669067383	-0.3530837554931641	3.216134887695312	1.425684463500977	-0.3908426513671875	3.318023559570312	1.454118865966797	-0.3900932922363282	3.211917358398438	1.470007553100586	-0.4317582092285156	3.222051513671875	1.627543365478516	-0.1897966766357422	3.3179755859375	1.600074066162109	-0.2764083557128906	3.403443237304688	1.33469450378418	-0.3308051452636719	3.348259887695312	1.484568786621094	-0.5037168884277343	3.40690625	1.558684448242188	-0.5240929565429688
197	6.533333000000001	3.338062866210938	1.135441825866699	-0.1111230430603027	3.275786010742188	1.300691619873047	-0.1466691284179688	3.228140014648438	1.434587982177734	-0.1722200469970703	3.209403076171875	1.653324645996094	-0.1813348236083984	3.184904052734375	1.615920196533203	-0.1598008041381836	3.068101928710938	1.592608154296875	-0.07874184799194336	3.063232788085938	1.321802658081055	-0.1349045867919922	3.147660888671875	1.379546752929687	-0.3444938659667969	3.220444702148438	1.413899795532227	-0.3976514587402343	3.320639526367188	1.448531723022461	-0.4195657501220703	3.223036376953125	1.457806015014648	-0.4270838317871094	3.241185424804687	1.618614410400391	-0.1980401382446289	3.336953369140625	1.592838287353516	-0.2856435089111328	3.42496142578125	1.329067291259766	-0.3477493286132812	3.372947021484375	1.480680328369141	-0.5223245239257812	3.43067333984375	1.552982727050781	-0.5444212341308594
198	6.566667000000001	3.346927368164063	1.128125923156738	-0.1231116828918457	3.28540771484375	1.292022338867187	-0.1593700332641602	3.238280517578125	1.424684829711914	-0.1855090103149414	3.221168090820313	1.641771392822266	-0.1938806686401367	3.197678588867188	1.60496142578125	-0.1712350845336914	3.08217822265625	1.580310913085937	-0.09010743713378906	3.0790390625	1.311122970581055	-0.1428803863525391	3.148613891601562	1.37386296081543	-0.3553683929443359	3.220353759765625	1.413518463134766	-0.4064973907470704	3.289618530273438	1.475560623168945	-0.4414495544433594	3.201547729492187	1.453610046386719	-0.4543424224853516	3.251490600585938	1.607001281738281	-0.2120159225463867	3.337970092773437	1.580563232421875	-0.3073918762207031	3.435142822265625	1.323204040527344	-0.3726592712402343	3.383605224609375	1.484200866699219	-0.5369589233398437	3.438775146484375	1.560382843017578	-0.5635492248535157
199	6.6	3.3593076171875	1.121831130981445	-0.128496940612793	3.297180541992188	1.284607406616211	-0.1672501754760742	3.250534545898438	1.417011657714844	-0.1939969787597656	3.23540478515625	1.633611083984375	-0.2030202102661133	3.212304077148437	1.597266174316406	-0.179588493347168	3.100311767578125	1.577136077880859	-0.09299396896362305	3.085232666015625	1.309202102661133	-0.145891487121582	3.155124145507813	1.374698608398437	-0.3571879272460937	3.2263681640625	1.410749862670898	-0.4106608581542969	3.291735595703125	1.465171600341797	-0.4645272827148438	3.188345092773438	1.447306243896484	-0.461369384765625	3.26473193359375	1.598530120849609	-0.2217670974731445	3.345709594726562	1.577480499267578	-0.3227922210693359	3.442953125	1.318492797851563	-0.3782700958251953	3.399067993164063	1.479273620605469	-0.5437586669921874	3.449971801757813	1.556059509277344	-0.5787379760742188
200	6.633333	3.376970703125	1.107249481201172	-0.1451143035888672	3.315666259765625	1.271202133178711	-0.1854580612182617	3.270409790039063	1.404730728149414	-0.2130933532714844	3.253732421875	1.622717803955078	-0.2164128036499023	3.231332275390625	1.585418304443359	-0.1931343307495117	3.120851318359375	1.56302099609375	-0.1041584167480469	3.114613647460938	1.303615798950195	-0.184335807800293	3.190083862304688	1.375793350219727	-0.3918621826171875	3.257278076171875	1.415413070678711	-0.4483739318847656	3.341890625	1.463553939819336	-0.4792857971191406	3.226184326171875	1.463680450439453	-0.4887605590820313	3.282920166015625	1.588101318359375	-0.2369109725952148	3.3590712890625	1.564615173339844	-0.3403987426757812	3.45609619140625	1.303615325927734	-0.394022201538086	3.422570556640625	1.476251205444336	-0.5503987426757813	3.466870727539062	1.543000015258789	-0.5960725708007812
201	6.666667	3.387114379882813	1.097503059387207	-0.1462895278930664	3.327581298828125	1.261775299072266	-0.1881844024658203	3.283601318359375	1.395542037963867	-0.2169559631347656	3.267818969726562	1.613513244628906	-0.2202129592895508	3.244689331054688	1.576273803710938	-0.1977221374511719	3.13320556640625	1.555693237304687	-0.1100642852783203	3.134752319335937	1.296752899169922	-0.1862956008911133	3.198970947265625	1.375955322265625	-0.3952344818115234	3.278080322265625	1.392745666503906	-0.4480504913330078	3.38261669921875	1.410000762939453	-0.4691222229003906	3.24594775390625	1.460756713867188	-0.4664764862060546	3.297391723632813	1.578827880859375	-0.2399111862182617	3.378260864257812	1.557837554931641	-0.3401917114257813	3.484604858398438	1.303077621459961	-0.4056727600097656	3.438709228515625	1.481806777954102	-0.5523272399902344	3.481706665039062	1.546951538085938	-0.5923856811523438
202	6.700000000000001	3.404798706054687	1.083690837860107	-0.1616100387573242	3.349293090820312	1.250977760314941	-0.2009429397583008	3.307597534179687	1.386428100585937	-0.2289931182861328	3.289754516601563	1.605509460449219	-0.2297983474731445	3.266960571289062	1.567574005126953	-0.2074036102294922	3.152985473632812	1.535109558105469	-0.1257333488464356	3.165517944335937	1.289771835327148	-0.2386774444580078	3.243197631835938	1.378221557617187	-0.4408134613037109	3.314285278320312	1.415769714355469	-0.4948034057617188	3.407667236328125	1.464030364990234	-0.5107201538085937	3.317876342773437	1.462547439575195	-0.5211358947753906	3.319689575195313	1.571150299072266	-0.2502071685791016	3.398468505859375	1.545430694580078	-0.3522804107666015	3.5118701171875	1.295601257324219	-0.4296850891113281	3.459029174804687	1.477028228759766	-0.5732665710449218	3.500322265625	1.547882354736328	-0.6078421020507813
203	6.733333	3.409278076171875	1.07704833984375	-0.1633431701660156	3.356422485351563	1.245158622741699	-0.2036165618896484	3.316637939453125	1.381143341064453	-0.2325205841064453	3.301186889648438	1.600563293457031	-0.231379508972168	3.277541259765625	1.562626220703125	-0.2098124771118164	3.162115234375	1.524914154052734	-0.1315293045043945	3.175522705078125	1.284222076416015	-0.2558593902587891	3.259803955078125	1.377096221923828	-0.4538717498779297	3.325454711914062	1.424815017700195	-0.5062638854980469	3.415810668945312	1.475949508666992	-0.5206058044433594	3.333414916992187	1.466155944824219	-0.5288807373046875	3.331151489257812	1.566061187744141	-0.2515777435302735	3.41289501953125	1.53762353515625	-0.3508739929199219	3.525606201171875	1.288800918579102	-0.4325660247802735	3.480359985351563	1.473404800415039	-0.57502294921875	3.520845825195313	1.547477752685547	-0.6075550842285156
204	6.766667	3.41568212890625	1.068514192581177	-0.1708620223999023	3.366600830078125	1.238733436584473	-0.2110397033691406	3.329655029296875	1.376349365234375	-0.2400100021362305	3.319207763671875	1.59742855834961	-0.2367366485595703	3.294140380859375	1.559627349853516	-0.2158601913452148	3.176007080078125	1.519361221313476	-0.1417099761962891	3.199087280273438	1.285459823608398	-0.2746464538574219	3.294957153320313	1.380225021362305	-0.4675721130371094	3.352560668945313	1.431447860717773	-0.5209799499511719	3.43937060546875	1.487355743408203	-0.5346932067871093	3.383926879882813	1.465937896728516	-0.5275508117675781	3.348918823242188	1.562198669433594	-0.2569166946411133	3.42707373046875	1.528554977416992	-0.3571973876953125	3.534947509765625	1.277417282104492	-0.4439441680908203	3.496626342773437	1.467044372558594	-0.5839339294433594	3.545033813476563	1.540250946044922	-0.6171238098144531
205	6.800000000000001	3.414104125976563	1.059986661911011	-0.1712057037353516	3.368147094726563	1.230936737060547	-0.2134014434814453	3.333243408203125	1.369052352905273	-0.2443660430908203	3.327690795898437	1.590767303466797	-0.237820182800293	3.301629760742188	1.5531748046875	-0.2175815124511719	3.182224731445312	1.514667114257812	-0.143180046081543	3.201588623046875	1.279490783691406	-0.2782730102539063	3.302748657226562	1.373817840576172	-0.4697417602539062	3.360604736328125	1.429446807861328	-0.5178680725097656	3.447987670898438	1.484983428955078	-0.5293511657714843	3.392453125	1.462007888793945	-0.5249229736328125	3.3567724609375	1.555065643310547	-0.2584353332519531	3.433864624023437	1.519851867675781	-0.3587551574707031	3.539717041015625	1.267868461608887	-0.4482085266113282	3.506400268554688	1.458135559082031	-0.5895464477539063	3.559677978515625	1.530698745727539	-0.619091796875
206	6.833333	3.417367919921875	1.055420448303223	-0.1721034774780273	3.373353637695312	1.228024894714355	-0.2132712936401367	3.340830688476562	1.367750961303711	-0.2422255020141602	3.334180541992187	1.5902763671875	-0.2363840408325195	3.308187377929688	1.552455932617187	-0.21608056640625	3.186340454101563	1.511770248413086	-0.1460536651611328	3.21351708984375	1.278237564086914	-0.2842969360351563	3.314546142578125	1.37410334777832	-0.4755538635253906	3.373408081054687	1.427355865478515	-0.5187964782714843	3.461134399414062	1.484001480102539	-0.5282333068847656	3.409708618164062	1.465153762817383	-0.5203941955566407	3.363553466796875	1.554542755126953	-0.2568227844238281	3.439199340820313	1.51465786743164	-0.3571863403320312	3.546245849609375	1.263272064208984	-0.4507440948486328	3.516641723632812	1.45533561706543	-0.5913121337890626	3.564026611328125	1.530141250610352	-0.6223243408203125
207	6.866667	3.4168603515625	1.053532159805298	-0.1777620620727539	3.37459130859375	1.227044540405273	-0.2166744995117187	3.343435424804687	1.367297714233398	-0.2441713256835937	3.3427060546875	1.589802368164063	-0.2377107925415039	3.31542919921875	1.552649658203125	-0.2179023132324219	3.1912373046875	1.510214050292969	-0.1536217956542969	3.213024169921875	1.277729461669922	-0.2934156951904296	3.318962646484375	1.376345016479492	-0.4807632751464844	3.38304931640625	1.42878889465332	-0.51731884765625	3.4718701171875	1.478659606933594	-0.531813720703125	3.417692749023438	1.462151657104492	-0.5218476257324218	3.37137890625	1.553371520996094	-0.2578436279296875	3.446757568359375	1.510536239624023	-0.3576800079345703	3.559113647460937	1.258930709838867	-0.4432634429931641	3.532337280273437	1.442452880859375	-0.5960377807617188	3.580743774414063	1.522160522460938	-0.6240089721679687
208	6.9	3.420995361328125	1.056546068191528	-0.1764890670776367	3.378265502929688	1.230740844726562	-0.2150557174682617	3.347215942382813	1.371756011962891	-0.2417016983032227	3.346616455078125	1.595120910644531	-0.2342255172729492	3.318766235351562	1.55776953125	-0.2150404052734375	3.1931298828125	1.513091018676758	-0.1540833206176758	3.218839599609375	1.280476409912109	-0.2947893676757812	3.329682739257812	1.377041137695312	-0.4815617980957031	3.396844604492188	1.430554962158203	-0.5158806762695313	3.485185791015625	1.477578598022461	-0.5351106567382813	3.43335107421875	1.460318725585938	-0.5207859191894531	3.375788818359375	1.558596343994141	-0.2540389099121094	3.453276123046875	1.515662185668945	-0.3532112731933594	3.563628540039063	1.261229820251465	-0.4373105773925781	3.542348876953125	1.439140701293945	-0.5988660888671875	3.583535766601563	1.526666961669922	-0.6218001098632813
209	6.933333000000001	3.424182495117187	1.054890279769897	-0.1790120468139648	3.38181005859375	1.229591888427734	-0.2166165390014649	3.350456420898437	1.370712768554687	-0.2431751251220703	3.353205688476562	1.594221252441406	-0.2338049697875977	3.324943725585937	1.557055633544922	-0.2146939010620117	3.198199340820312	1.51444758605957	-0.1537961730957031	3.222889282226562	1.28316535949707	-0.2964363098144531	3.337581420898438	1.374644760131836	-0.4835375213623047	3.408084716796875	1.427766143798828	-0.5153880615234375	3.495019409179688	1.474429214477539	-0.5368442993164062	3.441683471679688	1.459000549316406	-0.5207178344726562	3.381696899414063	1.557430236816406	-0.2541785430908203	3.45761572265625	1.514344177246094	-0.3544633483886719	3.567627685546875	1.258537475585937	-0.4354750366210938	3.550253540039062	1.4330703125	-0.6012118225097656	3.586192993164063	1.523683395385742	-0.6221790771484375
210	6.966667000000001	3.423237915039063	1.059651264190674	-0.1824797973632812	3.378867309570313	1.233905258178711	-0.2204452209472656	3.348202026367187	1.375847686767578	-0.2440320892333984	3.353198852539062	1.599424346923828	-0.2329886474609375	3.32421923828125	1.562409729003906	-0.2146567611694336	3.196841796875	1.520879684448242	-0.1544990158081055	3.22400390625	1.285117980957031	-0.2895478973388672	3.340997436523438	1.372022491455078	-0.4781398315429688	3.411254150390625	1.422845245361328	-0.5121945190429688	3.498130615234375	1.475325805664062	-0.5324630126953125	3.435810913085938	1.462905685424805	-0.5284164733886718	3.381631225585937	1.562433837890625	-0.2531181564331055	3.459426025390625	1.51787287902832	-0.3514774932861328	3.570085205078125	1.262561103820801	-0.432674072265625	3.555907348632812	1.430272506713867	-0.60619189453125	3.603327880859375	1.520305084228516	-0.6270035400390626
211	7	3.42517919921875	1.063377000808716	-0.1859294128417969	3.380529907226562	1.237950508117676	-0.2221342010498047	3.350149047851563	1.380197784423828	-0.2443403549194336	3.357751098632813	1.603734039306641	-0.2330676956176758	3.328564575195313	1.567027313232422	-0.2143673706054687	3.201717529296875	1.526106689453125	-0.1527331771850586	3.226732177734375	1.29208724975586	-0.2918517913818359	3.350427856445313	1.378391510009766	-0.4765834808349609	3.420046752929688	1.430095581054688	-0.5089029846191406	3.50830029296875	1.478004257202148	-0.5321380615234375	3.449435180664063	1.468441284179688	-0.5210412292480469	3.3855546875	1.5664345703125	-0.253653694152832	3.462257568359375	1.521058013916015	-0.3528397369384766	3.57061962890625	1.262756912231445	-0.4287845458984375	3.566173583984375	1.427822570800781	-0.6052484436035157	3.606944458007812	1.52127360534668	-0.6264710388183594
212	7.033333000000001	3.425367431640625	1.065547285079956	-0.1859672393798828	3.382690551757813	1.240000831604004	-0.2210665969848633	3.354497314453125	1.382226043701172	-0.2416864471435547	3.360573120117188	1.604837432861328	-0.2309752807617187	3.331548461914062	1.568145935058594	-0.2125147018432617	3.204385375976562	1.526937377929688	-0.1529295043945312	3.229659057617187	1.293311950683594	-0.2882505493164063	3.346246459960938	1.379361862182617	-0.4750339813232421	3.410875	1.434086502075195	-0.5068929443359375	3.4965	1.486152938842773	-0.5297274169921875	3.440756103515625	1.471592163085937	-0.5099016418457031	3.388698608398438	1.567843505859375	-0.2511318893432617	3.466018920898438	1.522690383911133	-0.3500386810302735	3.567180053710937	1.260765213012695	-0.4188126983642578	3.574578979492188	1.419009841918945	-0.5991987915039063	3.609900268554687	1.515855010986328	-0.6161413879394531
213	7.066667000000001	3.426700805664062	1.068305503845215	-0.1860086669921875	3.387497314453125	1.243947975158691	-0.2185928955078125	3.361496704101563	1.386651672363281	-0.2379226303100586	3.362901611328125	1.609278686523437	-0.231084342956543	3.334543090820313	1.572337371826172	-0.2121033477783203	3.208551025390625	1.531462066650391	-0.1510666809082031	3.235892944335937	1.301330902099609	-0.2883090667724609	3.355939697265625	1.381635864257813	-0.4758939819335938	3.41529345703125	1.438425231933594	-0.5117381896972657	3.4996376953125	1.493326522827148	-0.5290599365234374	3.439916015625	1.482326141357422	-0.5163944702148437	3.39189794921875	1.57258544921875	-0.2504739608764648	3.470592163085938	1.526764434814453	-0.3485741271972657	3.576863403320313	1.265458984375	-0.4102365417480469	3.574146606445312	1.420006118774414	-0.5939248046875	3.618294189453125	1.512537719726562	-0.6114553222656249
214	7.1	3.426365600585938	1.071389659881592	-0.187335205078125	3.387189453125	1.247747703552246	-0.2190545349121094	3.362171752929688	1.391257095336914	-0.2368076019287109	3.362562866210937	1.614466400146485	-0.2283036346435547	3.334290649414062	1.577156799316406	-0.2095321273803711	3.20789306640625	1.534556945800781	-0.1503967056274414	3.2408466796875	1.30459619140625	-0.2862519378662109	3.357328369140625	1.392240707397461	-0.4738880920410156	3.422163940429687	1.445758087158203	-0.5068790588378906	3.50552490234375	1.49837971496582	-0.5282702941894531	3.44574951171875	1.487051376342774	-0.5140715942382812	3.391812622070312	1.577940948486328	-0.2480296249389649	3.470210693359375	1.532078186035156	-0.3471105041503906	3.5721708984375	1.26682738494873	-0.4023914642333984	3.569802368164062	1.421142822265625	-0.5873804016113281	3.623087036132812	1.508072677612305	-0.607855224609375
215	7.133333	3.427018798828125	1.074626853942871	-0.1864350204467773	3.387872314453125	1.250728233337402	-0.2182785415649414	3.363210327148438	1.394135131835938	-0.2357056045532226	3.366544555664063	1.61698812866211	-0.2268924942016602	3.337802734375	1.580077545166016	-0.2082239456176758	3.210856811523437	1.539024017333984	-0.1492833404541016	3.245510375976562	1.30659797668457	-0.2807146606445313	3.359727783203125	1.391522750854492	-0.4709329986572266	3.421844116210937	1.446618179321289	-0.5052498779296875	3.503451049804688	1.499846298217773	-0.5287502746582031	3.445587524414063	1.488503646850586	-0.5128567199707031	3.395286987304687	1.580163696289063	-0.2466189651489258	3.472214111328125	1.533754791259766	-0.3460953369140625	3.5705537109375	1.267903076171875	-0.4029962768554688	3.579128173828125	1.424120025634766	-0.5855743103027344	3.632693359375	1.512217666625977	-0.602858642578125
216	7.166667	3.427661743164062	1.074179508209228	-0.184736328125	3.389646362304688	1.250376335144043	-0.216521354675293	3.365675537109375	1.393746841430664	-0.2341214599609375	3.366047729492188	1.616358703613281	-0.2236535110473633	3.337593017578125	1.578982727050781	-0.2055967483520508	3.210673095703125	1.537241973876953	-0.1477858047485351	3.263365966796875	1.305935028076172	-0.2664902038574219	3.372352294921875	1.389653915405273	-0.46012548828125	3.430489990234375	1.446989135742188	-0.4997759094238281	3.504489990234375	1.494988327026367	-0.5329884338378906	3.44804833984375	1.486137191772461	-0.5146869812011718	3.395460693359375	1.580080017089844	-0.2433051071166992	3.473622436523438	1.538016967773438	-0.3439018249511719	3.570551635742188	1.271769912719727	-0.3982933349609375	3.581655639648438	1.427078186035156	-0.5808058776855469	3.632880615234375	1.514005783081055	-0.5996790466308594
217	7.200000000000001	3.428778076171875	1.076267959594726	-0.1853164901733398	3.391302368164062	1.252792823791504	-0.2167873458862305	3.3680703125	1.396492767333984	-0.2337589263916016	3.36813427734375	1.619364288330078	-0.223983512878418	3.339627685546875	1.581976409912109	-0.2059017486572265	3.212723388671875	1.538971069335938	-0.1491359405517578	3.26379833984375	1.312308853149414	-0.2749206848144531	3.371911254882813	1.398067398071289	-0.4685086822509766	3.437659057617187	1.454918838500977	-0.502919677734375	3.50701953125	1.504568771362305	-0.5374956665039062	3.444541137695313	1.497300308227539	-0.5168627014160156	3.397695190429688	1.583018859863281	-0.2434243774414063	3.476134643554688	1.53941259765625	-0.3432563018798828	3.566562866210938	1.271412170410156	-0.4004733123779297	3.586915771484375	1.428010284423828	-0.5805875854492188	3.635811279296875	1.51661946105957	-0.5985455932617187
218	7.233333	3.428730834960938	1.076078468322754	-0.1855829467773437	3.391127075195312	1.252599311828613	-0.2171948318481445	3.367868774414062	1.396330657958984	-0.2342278213500977	3.3678515625	1.619264678955078	-0.2243783416748047	3.3393828125	1.581848480224609	-0.2062542419433594	3.212625244140625	1.538636383056641	-0.1491217269897461	3.2639462890625	1.311665924072265	-0.2742856140136719	3.371688110351562	1.397154296875	-0.4682379913330078	3.437563110351562	1.453883987426758	-0.5027136535644531	3.506888305664063	1.503854110717774	-0.5378509521484375	3.445665893554688	1.496143844604492	-0.5152628479003907	3.397405029296875	1.582926696777344	-0.2438876647949219	3.475781005859375	1.539503845214844	-0.3439055786132812	3.566194702148437	1.271706939697266	-0.4022645263671875	3.586521118164063	1.429194641113281	-0.5815992431640624	3.636610229492188	1.517009628295898	-0.5993421630859375
219	7.266667	3.428828002929687	1.076009380340576	-0.185666389465332	3.391325317382813	1.252501327514648	-0.2173683013916016	3.368190063476562	1.396224395751953	-0.2344230728149414	3.368198120117188	1.619119934082031	-0.2244957427978516	3.339734619140625	1.581705963134766	-0.2063807754516602	3.2128955078125	1.538404052734375	-0.1495319519042969	3.264358154296875	1.311558685302734	-0.2751873321533203	3.37366259765625	1.397415557861328	-0.4682230682373046	3.439955810546875	1.453599349975586	-0.5015382385253906	3.509600708007812	1.501502243041992	-0.5342201538085938	3.446580810546875	1.496531234741211	-0.5152877807617188	3.397738037109375	1.582791687011719	-0.2440222320556641	3.475982666015625	1.539537414550781	-0.3441621551513672	3.566549438476563	1.27198452758789	-0.4028122711181641	3.585857055664063	1.429335433959961	-0.5822146301269531	3.63334814453125	1.518668426513672	-0.5997381896972656
220	7.300000000000001	3.43148046875	1.075503189086914	-0.1850189437866211	3.39324609375	1.252342208862305	-0.2169154434204101	3.370168090820313	1.396607711791992	-0.233272087097168	3.370558227539063	1.620120056152344	-0.2218898391723633	3.342091552734375	1.5825185546875	-0.203742057800293	3.216173217773437	1.536748596191406	-0.1454723892211914	3.274270751953125	1.309300506591797	-0.26840478515625	3.383898071289063	1.393778076171875	-0.4621875915527344	3.448661743164062	1.449493240356445	-0.4965261840820313	3.515548950195313	1.497629867553711	-0.5330623168945312	3.45219384765625	1.490641067504883	-0.5128623657226562	3.399992797851563	1.583761901855469	-0.2419330444335938	3.4777353515625	1.540945922851563	-0.3431143951416016	3.565511596679687	1.270923919677734	-0.4007023773193359	3.581343872070312	1.426710922241211	-0.5831908569335937	3.629681518554687	1.515344360351562	-0.5990946044921874
221	7.333333	3.431590576171875	1.077010105133057	-0.1863278579711914	3.392313354492187	1.253308837890625	-0.2172909698486328	3.368881469726563	1.397267501831055	-0.2325840377807617	3.370401000976563	1.620161010742188	-0.2194740524291992	3.341977783203125	1.582642883300781	-0.2014324493408203	3.216507446289063	1.537756622314453	-0.1425805053710937	3.27367724609375	1.311210952758789	-0.2651494750976562	3.387901977539062	1.389147491455078	-0.4570024108886719	3.4485517578125	1.445267044067383	-0.4921009521484375	3.5082177734375	1.497375350952149	-0.5311400146484375	3.447297607421875	1.489434677124023	-0.5054828491210938	3.399430908203125	1.583904632568359	-0.2399960250854492	3.475184204101563	1.540492004394531	-0.3419374084472656	3.565886840820313	1.271001052856445	-0.392576675415039	3.582045654296875	1.421408233642578	-0.5793249816894531	3.627459838867187	1.511830810546875	-0.5924007568359375
222	7.366667	3.431723999023438	1.077367210388184	-0.1862164916992188	3.392642822265625	1.253653617858887	-0.2174302749633789	3.369335205078125	1.397605773925781	-0.232909797668457	3.370925170898437	1.620521575927734	-0.2202600479125977	3.342489501953125	1.583049835205078	-0.2021442718505859	3.21731396484375	1.538278076171875	-0.1425941314697265	3.274206787109375	1.311274780273437	-0.2642604064941406	3.386074829101562	1.388614013671875	-0.4575624694824219	3.445222900390625	1.44561636352539	-0.4942840881347657	3.50358056640625	1.49842106628418	-0.5346709594726562	3.440964599609375	1.489952865600586	-0.5080900878906249	3.399944091796875	1.584214935302734	-0.2407034683227539	3.475623046875	1.540560882568359	-0.3425339813232422	3.566270629882813	1.270896110534668	-0.3918999633789062	3.5818046875	1.420337005615234	-0.5794207763671875	3.626212768554687	1.511207000732422	-0.5928399047851562
223	7.4	3.434132446289063	1.076750827789307	-0.1862489318847656	3.3969560546875	1.254240737915039	-0.2150650253295898	3.3755732421875	1.398948837280273	-0.228479866027832	3.372646484375	1.622287048339844	-0.2172046432495117	3.3453662109375	1.584273315429688	-0.1982258987426758	3.224823486328125	1.535801147460938	-0.132356861114502	3.287117065429688	1.311306243896484	-0.2493200378417969	3.384697631835937	1.39227392578125	-0.4510682220458985	3.443253662109375	1.447489608764648	-0.4948692321777344	3.504409912109375	1.488703552246094	-0.5294506530761719	3.43162158203125	1.494218246459961	-0.5152293395996094	3.4020458984375	1.586418334960938	-0.238077507019043	3.477324584960938	1.5439541015625	-0.34119189453125	3.55967626953125	1.270432693481445	-0.3867124328613282	3.577781005859375	1.413799987792969	-0.5789725036621094	3.615206909179688	1.50730110168457	-0.5865007019042969
224	7.433333000000001	3.434855834960937	1.079958740234375	-0.1895463638305664	3.400122802734375	1.257800430297852	-0.2170698013305664	3.38107568359375	1.402662841796875	-0.2295522613525391	3.37688818359375	1.625516845703125	-0.2164902420043945	3.3506005859375	1.587221252441406	-0.1969117660522461	3.232649780273437	1.538280822753906	-0.1275938873291016	3.278537231445313	1.31792106628418	-0.2588270721435547	3.380197631835937	1.396741577148437	-0.4594775848388672	3.4431904296875	1.447926284790039	-0.4997715759277344	3.502619506835937	1.494420471191406	-0.5328798522949219	3.4295029296875	1.496744018554688	-0.51990576171875	3.4057724609375	1.590085296630859	-0.2385972366333008	3.475985473632813	1.549976654052734	-0.3461794586181641	3.562488647460937	1.27833430480957	-0.3854828948974609	3.572931518554688	1.412202331542969	-0.5836178588867187	3.61436279296875	1.504168090820313	-0.5944541320800781
225	7.466667000000001	3.437481323242188	1.08169550704956	-0.1917990417480469	3.402024291992188	1.259569854736328	-0.2177242660522461	3.383156616210937	1.404487045288086	-0.2286843109130859	3.381329711914062	1.627445587158203	-0.2192071838378906	3.355606811523438	1.589727355957031	-0.1978973159790039	3.240028564453125	1.542051849365234	-0.1233343925476074	3.28561328125	1.311108856201172	-0.2368771209716797	3.371818725585937	1.407471649169922	-0.4367933349609375	3.430681884765625	1.454528793334961	-0.4808423461914063	3.489301513671875	1.489515319824219	-0.5243583679199219	3.428678100585937	1.495281143188476	-0.4997823181152344	3.40894287109375	1.5914208984375	-0.2419139633178711	3.473090698242188	1.552042694091797	-0.3527645874023437	3.550724243164062	1.278114242553711	-0.3973340911865234	3.554549194335937	1.420965316772461	-0.5905198974609376	3.589398803710938	1.515761978149414	-0.6031370849609374
226	7.5	3.438237548828125	1.085128547668457	-0.1947603378295898	3.401636840820313	1.262497268676758	-0.2198953628540039	3.381872192382812	1.407008926391601	-0.2304983291625977	3.382561157226562	1.629485382080078	-0.2213267135620117	3.357215942382813	1.592129913330078	-0.1991984405517578	3.244554809570313	1.546415496826172	-0.119312370300293	3.2807099609375	1.313356811523438	-0.2239913940429688	3.37109814453125	1.408403625488281	-0.4221805877685547	3.428496704101562	1.452403778076172	-0.4618955993652344	3.475178833007813	1.505357711791992	-0.51622998046875	3.42561572265625	1.496379745483398	-0.47010546875	3.409016479492188	1.593246734619141	-0.2447967758178711	3.467963500976563	1.552858337402344	-0.3580730133056641	3.537303466796875	1.27861784362793	-0.4070110778808593	3.539525024414063	1.424615386962891	-0.5970739746093749	3.577309936523437	1.518124374389648	-0.6161693420410156
227	7.533333000000001	3.43674951171875	1.090207290649414	-0.1932800369262695	3.399298706054688	1.267330291748047	-0.2166117782592774	3.3792900390625	1.411583114624023	-0.2262119293212891	3.383193481445312	1.63357470703125	-0.2171392135620117	3.359175659179687	1.596567230224609	-0.1932496490478516	3.249218872070313	1.557949523925781	-0.105282600402832	3.261110717773438	1.307038787841797	-0.192602523803711	3.33732373046875	1.431796203613281	-0.3789004211425781	3.39496630859375	1.466633193969727	-0.4232362518310547	3.443137451171875	1.510141845703125	-0.48546435546875	3.416475341796875	1.502024749755859	-0.4375492706298828	3.407376098632812	1.597131622314453	-0.2424446258544922	3.4532939453125	1.555669342041015	-0.3612074432373047	3.519274780273437	1.282668594360352	-0.4218527526855469	3.513794921875	1.436017272949219	-0.6050269775390624	3.548716918945312	1.530453598022461	-0.6207667541503906
228	7.566667000000001	3.427076416015625	1.091181591033936	-0.19	3.386657592773437	1.267094741821289	-0.2138378601074219	3.364587890625	1.410519943237305	-0.2246396102905274	3.371453979492188	1.631837585449219	-0.2169681396484375	3.350703369140625	1.595240447998047	-0.1899693374633789	3.251923828125	1.570044219970703	-0.08577061843872069	3.145091552734375	1.313913803100586	-0.1365679016113281	3.135552856445313	1.417460296630859	-0.3487681427001953	3.19967822265625	1.478058731079102	-0.3841442108154297	3.2978046875	1.509173187255859	-0.400975845336914	3.209116821289062	1.49930093383789	-0.4105924835205078	3.391588134765625	1.595197418212891	-0.2451393890380859	3.427904663085938	1.553151733398437	-0.3665713348388672	3.513438842773438	1.284913864135742	-0.4240810852050781	3.461521362304687	1.436734008789062	-0.6023191528320313	3.507503173828125	1.526705017089844	-0.6061558227539062
229	7.6	3.422796508789062	1.088236576080322	-0.1911628036499023	3.381574829101563	1.263119750976563	-0.2128405990600586	3.358633544921875	1.405562423706055	-0.2226861038208008	3.366816772460937	1.625698425292969	-0.2169615325927735	3.347476806640625	1.589557525634766	-0.1888328094482422	3.254714111328125	1.568163970947266	-0.07950575637817384	3.150319702148438	1.310631011962891	-0.1174451065063477	3.114573852539062	1.430328460693359	-0.3148706665039063	3.16653857421875	1.501049850463867	-0.3463372192382812	3.261822509765625	1.529730773925781	-0.3754459686279297	3.17783544921875	1.511446716308594	-0.3736446990966797	3.385163208007812	1.588994262695313	-0.2457139129638672	3.417062744140625	1.551965087890625	-0.3692684631347656	3.49678955078125	1.283410858154297	-0.4233768157958985	3.418258911132813	1.436657913208008	-0.5870182800292969	3.45558544921875	1.533915832519531	-0.5816842956542969
230	7.633333	3.424080444335937	1.090690685272217	-0.1931325454711914	3.389077514648438	1.267845123291016	-0.2110906753540039	3.36705615234375	1.410573028564453	-0.2211684799194336	3.370801513671875	1.631620880126953	-0.2208007049560547	3.352873779296875	1.595661773681641	-0.1912099685668945	3.264510131835937	1.578813293457031	-0.07695904159545898	3.1581533203125	1.31880534362793	-0.08956483459472656	3.100630981445312	1.443534652709961	-0.2753433227539063	3.144304931640625	1.518954360961914	-0.303435317993164	3.235828002929687	1.556075653076172	-0.3311164398193359	3.166904541015625	1.524741424560547	-0.3152656402587891	3.389243408203125	1.594499420166016	-0.2492832794189453	3.424031005859375	1.558408172607422	-0.3730880279541016	3.481588745117188	1.283063171386719	-0.4241941375732422	3.381494018554688	1.440817810058594	-0.5700600891113281	3.394759033203125	1.541332489013672	-0.5428202209472657
231	7.666667	3.4228486328125	1.09138098526001	-0.1951944961547852	3.387723388671875	1.267738998413086	-0.2129096984863281	3.367827392578125	1.410398254394531	-0.2213151702880859	3.369636596679688	1.630596099853516	-0.2218710327148438	3.354157958984375	1.594747314453125	-0.1911791687011719	3.26998193359375	1.580351257324219	-0.07423667144775391	3.15992041015625	1.322571716308594	-0.07143033218383789	3.083942504882812	1.469249313354492	-0.2334548797607422	3.126708618164062	1.547553314208984	-0.2566185150146484	3.216903442382812	1.576621765136719	-0.2843713073730469	3.153551025390625	1.544787353515625	-0.2662698516845703	3.386339599609375	1.593664154052735	-0.2512770309448242	3.40868798828125	1.557171569824219	-0.37652685546875	3.476995727539062	1.28570866394043	-0.431543441772461	3.337506958007812	1.452312393188476	-0.5201116027832031	3.37098583984375	1.550801239013672	-0.5104725341796874
232	7.700000000000001	3.42430859375	1.090538291931152	-0.200418586730957	3.385991455078125	1.266412689208984	-0.2187595138549805	3.361584106445313	1.408627655029297	-0.2290445480346679	3.364994384765625	1.628937469482422	-0.2314736175537109	3.349644287109375	1.593414886474609	-0.2002229309082031	3.27956787109375	1.581466064453125	-0.07409719848632812	3.172673461914062	1.323091918945313	-0.05760480117797852	3.0817822265625	1.475541687011719	-0.2039122848510742	3.113453979492188	1.558852172851563	-0.2209927368164062	3.209336791992188	1.595381927490234	-0.2374967803955078	3.140984375	1.562345062255859	-0.2234562835693359	3.38105810546875	1.591638244628906	-0.2608419189453125	3.407118286132812	1.558842529296875	-0.3874294128417969	3.456651733398437	1.283853363037109	-0.4457666320800781	3.299386474609375	1.451535766601562	-0.5007435455322266	3.334058837890625	1.545497253417969	-0.4854107055664063
233	7.733333	3.423626708984375	1.08681530380249	-0.1990366058349609	3.38488720703125	1.263072128295899	-0.2179753494262695	3.359555297851562	1.405446731567383	-0.2290163269042969	3.3645615234375	1.626413177490234	-0.2308909759521484	3.350006469726563	1.590794097900391	-0.199127685546875	3.287173217773438	1.581546264648438	-0.06850662231445312	3.18505615234375	1.321049713134766	-0.0484221134185791	3.08021142578125	1.488206314086914	-0.1675070724487305	3.091453369140625	1.573919250488281	-0.1677762069702148	3.186915649414062	1.618335510253906	-0.1732160263061523	3.088248657226563	1.598330169677734	-0.1826334533691406	3.379344970703125	1.588976318359375	-0.2610175323486328	3.39165234375	1.55647378540039	-0.3902949523925782	3.447065185546875	1.282302673339844	-0.4504813995361328	3.286250732421875	1.456605163574219	-0.4734806365966797	3.313564453125	1.534996063232422	-0.4273910064697266
234	7.766667	3.425885864257812	1.084346122741699	-0.2057212905883789	3.388989990234375	1.26100520324707	-0.2209559097290039	3.363847534179687	1.403337814331055	-0.2301209716796875	3.371574951171875	1.623763732910156	-0.2290549926757812	3.35933984375	1.587872436523438	-0.1967771072387695	3.310888671875	1.579949371337891	-0.0604664192199707	3.226166748046875	1.319000518798828	-0.01536433219909668	3.069519897460937	1.461079177856445	-0.1097843208312988	3.070244018554687	1.554474304199219	-0.09939792633056641	3.148318603515625	1.619746032714844	-0.08618053817749023	3.063630249023437	1.580578369140625	-0.1307115592956543	3.383214477539062	1.586739532470703	-0.2608341674804687	3.38748779296875	1.567098663330078	-0.39283935546875	3.407743530273438	1.288398971557617	-0.4536466674804688	3.22481689453125	1.437576599121094	-0.4365449930826823	3.26216162109375	1.515451248168945	-0.4291470336914063
235	7.800000000000001	3.42723828125	1.088532272338867	-0.2107533569335938	3.392615112304687	1.265802841186523	-0.2267793655395508	3.37183935546875	1.409104873657226	-0.2348183212280273	3.38237109375	1.629472106933594	-0.230884033203125	3.369504028320312	1.593352996826172	-0.1991307067871094	3.324100708007812	1.582957305908203	-0.06213307952880859	3.227524291992188	1.326803527832031	-0.009113829612731935	3.074199829101563	1.483072738647461	-0.09157702636718751	3.05536474609375	1.579084686279297	-0.0887299919128418	3.120586181640625	1.638328399658203	-0.107716480255127	3.125013916015625	1.572094329833984	-0.1360331954956055	3.393709716796875	1.592661865234375	-0.2630754852294922	3.399407104492187	1.579390075683594	-0.3951630249023438	3.399328857421875	1.300057144165039	-0.4583290710449219	3.221861694335938	1.453656356811523	-0.4304598693847657	3.270282348632812	1.543098815917969	-0.4156304626464844
236	7.833333	3.429813720703125	1.083671489715576	-0.2121953277587891	3.397332153320312	1.261839904785156	-0.2258829116821289	3.379204467773437	1.405780487060547	-0.2316822662353516	3.383020385742188	1.626322326660156	-0.2315918655395508	3.374383178710938	1.590347564697266	-0.1982458267211914	3.344795166015625	1.5684638671875	-0.0577833251953125	3.263759399414062	1.308238708496094	-0.003021328926086426	3.096250122070312	1.456371612548828	-0.05241480827331543	3.078447021484375	1.537856643676758	-0.0009294104576110847	3.137425048828125	1.585914321899414	-0.03537376976013183	3.126451293945313	1.544882263183594	-0.07670865249633789	3.392423828125	1.589382263183594	-0.2642928009033203	3.38526123046875	1.577478729248047	-0.3974197082519532	3.377676879882813	1.298733428955078	-0.4604175262451172	3.205477294921875	1.441336410522461	-0.3770401611328125	3.2519384765625	1.525326141357422	-0.3366664276123047
237	7.866667	3.426463134765625	1.085841197967529	-0.210336799621582	3.395631713867187	1.26469026184082	-0.2197173767089844	3.380109985351562	1.409138534545898	-0.2217521209716797	3.383541137695312	1.629688781738281	-0.2167053527832031	3.378037109375	1.592943237304687	-0.1835989837646484	3.359431884765625	1.559905242919922	-0.04411898231506348	3.286401611328125	1.298927505493164	0.009462572097778319	3.125688720703125	1.466088226318359	-0.008090685844421387	3.096833984375	1.512902053833008	0.06139499664306641	3.147500854492187	1.569397491455078	0.06943416595458984	3.134095458984375	1.543183547973633	0.01886296463012696	3.389990356445312	1.593510833740234	-0.2509921875	3.376587646484375	1.580553497314453	-0.3835892944335938	3.343464233398437	1.303701736450195	-0.4508788909912109	3.20158447265625	1.440065795898438	-0.3155601348876953	3.229219604492187	1.515449188232422	-0.2496572418212891
238	7.9	3.4251552734375	1.090866390228272	-0.2088138885498047	3.392105834960938	1.26984733581543	-0.2214515609741211	3.373443359375	1.414278503417969	-0.226738883972168	3.383743774414063	1.6353037109375	-0.2232029113769531	3.377680908203125	1.598823425292969	-0.1896113586425781	3.356048583984375	1.564410552978516	-0.05094109535217285	3.2692861328125	1.306079788208008	0.01016511821746826	3.108970825195312	1.478771438598633	0.007484588146209717	3.087378295898437	1.543160659790039	0.06773094177246093	3.13753125	1.607150604248047	0.04434199523925781	3.092951782226562	1.592803009033203	0.01370022964477539	3.388495239257812	1.598641082763672	-0.2575092315673828	3.386569946289063	1.586883758544922	-0.3903600311279297	3.312992797851563	1.316788513183594	-0.4525675964355469	3.217632080078125	1.445960464477539	-0.2760441436767578	3.2628955078125	1.511779388427734	-0.2119680633544922
239	7.933333000000001	3.424775390625	1.094105438232422	-0.2110011520385742	3.39209912109375	1.27297900390625	-0.226090446472168	3.37173876953125	1.417163787841797	-0.2345047149658203	3.380361206054688	1.638532897949219	-0.2337467956542969	3.375140380859375	1.602354827880859	-0.1996068954467773	3.3478369140625	1.56234912109375	-0.06328121185302735	3.290163940429688	1.290722213745117	-0.01372760009765625	3.1240380859375	1.453773315429687	0.0279674015045166	3.079664916992187	1.469899536132812	0.1057102012634277	3.103413696289063	1.517679382324219	0.09080567932128907	3.081814208984375	1.550902862548828	0.07429644775390624	3.3848349609375	1.601474365234375	-0.2677209930419922	3.391309936523438	1.592908599853516	-0.4014531860351562	3.309171142578125	1.320190185546875	-0.4408455963134765	3.210549682617188	1.406514663696289	-0.2401215667724609	3.258812255859375	1.479854888916015	-0.1913059844970703
240	7.966667000000001	3.424185546875	1.095082954406738	-0.2110429382324219	3.38998974609375	1.273669067382813	-0.2274913482666016	3.367072509765625	1.417460464477539	-0.2377461547851563	3.377328002929687	1.639090301513672	-0.2357718200683594	3.371440795898438	1.602677856445313	-0.2018417282104492	3.33593017578125	1.560592651367188	-0.06672537231445314	3.28949267578125	1.286911071777344	-0.01385837459564209	3.129694946289062	1.451594116210937	0.04413217544555664	3.10741796875	1.476232223510742	0.1176322021484375	3.110891357421875	1.503871658325195	0.1111900596618652	3.0956552734375	1.555890167236328	0.07760776901245117	3.381926879882813	1.602161376953125	-0.2699131927490235	3.391232666015625	1.594375030517578	-0.4038670501708984	3.30386767578125	1.322096054077148	-0.4386745147705078	3.211242065429688	1.39929638671875	-0.2312607421875	3.260994384765625	1.473472412109375	-0.1839574661254883
241	8	3.4207783203125	1.098134883880615	-0.2112784729003906	3.386706909179687	1.276617630004883	-0.2294456024169922	3.362394287109375	1.419969802856445	-0.2421088104248047	3.371346923828125	1.641812683105469	-0.2393289108276367	3.365892700195313	1.605193603515625	-0.2055002136230469	3.329293090820312	1.565082244873047	-0.07010270690917969	3.295327026367187	1.289608200073242	-0.01577069282531738	3.12881982421875	1.437208312988281	0.06677635574340821	3.118215698242188	1.46367741394043	0.136501594543457	3.107599365234375	1.511059524536133	0.1575628051757813	3.086669555664063	1.529254455566406	0.1321197052001953	3.375948364257813	1.605030517578125	-0.2736493530273437	3.383223022460937	1.597271514892578	-0.407572021484375	3.30245458984375	1.322482177734375	-0.4392742767333985	3.207574096679688	1.388984817504883	-0.2298635711669922	3.254071166992188	1.459899337768555	-0.1753556823730469
242	8.033333000000001	3.419456665039062	1.096238513946533	-0.213509521484375	3.381876342773437	1.27397036743164	-0.2313175964355469	3.351541870117187	1.415989959716797	-0.2457218856811524	3.36590234375	1.6371669921875	-0.241036376953125	3.359649291992187	1.600418609619141	-0.2075233764648438	3.322452026367188	1.560308319091797	-0.07217314147949219	3.3042734375	1.281966796875	-0.02555486679077149	3.131876220703125	1.410641525268555	0.07485206985473633	3.122065551757812	1.441629669189453	0.1421097564697266	3.11512255859375	1.507014602661133	0.125451774597168	3.085074096679687	1.524066131591797	0.09741195297241212	3.36951025390625	1.60067837524414	-0.2756771240234375	3.381206909179688	1.594036743164063	-0.409361343383789	3.305099243164062	1.317957458496094	-0.4395975341796875	3.200479736328125	1.356290710449219	-0.226605094909668	3.237478149414063	1.429399291992187	-0.17294873046875
243	8.066667000000001	3.419822387695312	1.096898773193359	-0.2140573425292969	3.38236865234375	1.274650238037109	-0.2320956954956055	3.3525107421875	1.416789245605469	-0.2464480743408203	3.36503271484375	1.638011413574219	-0.2405070571899414	3.358990234375	1.601027496337891	-0.2072127075195312	3.321485473632813	1.559611419677734	-0.07227078247070312	3.306397094726562	1.281161636352539	-0.02518246078491211	3.131764282226563	1.407864852905274	0.07386496353149413	3.118439819335937	1.437981567382812	0.1416913604736328	3.108316528320312	1.507207733154297	0.1310200805664062	3.08527490234375	1.522363037109375	0.1004548416137695	3.369036987304687	1.601757904052734	-0.2753379211425781	3.381321899414063	1.595540802001953	-0.4090171813964844	3.3086162109375	1.318213943481445	-0.4347941284179687	3.200010986328125	1.356656433105469	-0.2238763732910156	3.232767822265625	1.423911209106445	-0.1658148880004883
244	8.1	3.419806518554688	1.096895202636719	-0.214034553527832	3.382343383789062	1.274647048950195	-0.2320492095947266	3.352478515625	1.416786483764648	-0.2463818893432617	3.364974365234375	1.638009185791016	-0.2403974075317383	3.358938110351563	1.601017852783203	-0.2071102066040039	3.321447265625	1.559568023681641	-0.07217572021484375	3.306409912109375	1.281106140136719	-0.02514821624755859	3.131759643554688	1.407751876831055	0.07393982315063477	3.1184248046875	1.437806274414063	0.1417652053833008	3.108208740234375	1.507054351806641	0.1312208633422852	3.08522998046875	1.522212249755859	0.10059765625	3.36898095703125	1.601763153076172	-0.2752355194091797	3.381258178710937	1.5955732421875	-0.4089169158935547	3.3085703125	1.318246109008789	-0.4347376861572266	3.199945678710938	1.356642013549805	-0.223821418762207	3.232688842773437	1.42388298034668	-0.1657273330688477
245	8.133333	3.420582153320312	1.09692064666748	-0.2141529006958008	3.383295166015625	1.274730041503906	-0.2322413482666016	3.353428588867188	1.41687548828125	-0.246722038269043	3.365539306640625	1.638132568359375	-0.2408126907348633	3.359550415039062	1.601138977050781	-0.2075091934204102	3.321999145507812	1.559624908447266	-0.0725806884765625	3.30711181640625	1.281106140136719	-0.02554933929443359	3.1322744140625	1.407554565429687	0.07356140518188477	3.118928466796875	1.437166458129883	0.1417970657348633	3.108931030273437	1.507059143066406	0.1315259780883789	3.085643432617188	1.521724945068359	0.101828125	3.369626220703125	1.601881225585938	-0.2756412811279297	3.3817333984375	1.595470977783203	-0.4093516693115234	3.3082578125	1.318209289550781	-0.4342867584228516	3.19895166015625	1.35716763305664	-0.2238135452270508	3.23005859375	1.424351989746094	-0.1653575210571289
246	8.166667	3.4153896484375	1.096682117462158	-0.2119875869750977	3.377150756835937	1.274550903320312	-0.2290921401977539	3.3491298828125	1.417362274169922	-0.2412579574584961	3.350152221679688	1.6394775390625	-0.2347936706542968	3.346498657226562	1.602075561523437	-0.2015059204101562	3.310628540039063	1.557879058837891	-0.06697289276123047	3.299318969726563	1.278388885498047	-0.02441773414611816	3.126031372070313	1.406225570678711	0.07597229385375977	3.113371826171875	1.445086120605469	0.1451226425170898	3.115572021484375	1.501695693969726	0.1371953964233398	3.059693603515625	1.5069931640625	0.1040868110656738	3.355583374023437	1.603456390380859	-0.2698204345703125	3.361861206054687	1.595120727539062	-0.4039030609130859	3.291786010742188	1.316986694335938	-0.4301818542480469	3.185084716796875	1.355820922851562	-0.2180602569580078	3.215432006835937	1.422754653930664	-0.1574595718383789
247	8.200000000000001	3.415328369140625	1.096513813018799	-0.2119715423583984	3.37695947265625	1.274459243774414	-0.229015266418457	3.348669189453125	1.417290557861328	-0.2412321090698242	3.348842407226562	1.639520416259766	-0.2347095336914062	3.345339477539063	1.602076232910156	-0.2014129333496094	3.309606323242187	1.557851776123047	-0.0667770881652832	3.298245239257812	1.278315322875977	-0.02370603561401367	3.12509130859375	1.406477813720703	0.07680727386474609	3.112795166015625	1.444696792602539	0.1465046157836914	3.115013061523437	1.502625885009766	0.139256591796875	3.059581909179688	1.507593231201172	0.1062871932983399	3.354404541015625	1.603511474609375	-0.2697647552490234	3.359968505859375	1.594775787353516	-0.4039291076660156	3.289176147460938	1.316532440185547	-0.4283449096679688	3.183364868164062	1.356316436767578	-0.2157958602905273	3.213546630859375	1.423488082885742	-0.1552294616699219
248	8.233333	3.40495263671875	1.097081295013428	-0.2047944946289063	3.366156982421875	1.275582702636719	-0.2224887008666992	3.337429931640625	1.418830383300781	-0.235334831237793	3.332372924804687	1.642009399414063	-0.2264608917236328	3.329216552734375	1.603977996826172	-0.19347509765625	3.286295776367187	1.556018615722656	-0.06153490066528321	3.276962036132812	1.275212265014648	-0.01913417816162109	3.105613159179688	1.404216186523437	0.0847612190246582	3.088862426757812	1.446773651123047	0.1509312362670898	3.09818994140625	1.494898559570312	0.1317687072753906	3.039490966796875	1.506909545898437	0.1158477210998535	3.339320678710938	1.606319152832031	-0.2619497375488281	3.340082763671875	1.594742736816406	-0.3966002044677734	3.272509155273438	1.314972839355469	-0.4169073028564453	3.180286376953125	1.355296508789062	-0.1973461151123047	3.2211435546875	1.417729919433594	-0.1322182159423828
249	8.266667	3.399342041015625	1.099460636138916	-0.1957923507690429	3.353085205078125	1.276190704345703	-0.2169267044067383	3.316785400390625	1.417699005126953	-0.2334519424438476	3.325285034179688	1.640947998046875	-0.2226606903076172	3.3208466796875	1.602800170898437	-0.1898425521850586	3.2799599609375	1.562733367919922	-0.05417015647888183	3.266099487304688	1.282092254638672	-0.008186076164245605	3.08764208984375	1.40203857421875	0.09306290435791015	3.088247314453125	1.462336166381836	0.1594354782104492	3.106108276367188	1.492142440795898	0.1260802841186524	3.0359716796875	1.510691162109375	0.1246502952575684	3.329046997070312	1.605220977783203	-0.2586785583496094	3.329720581054687	1.596472473144531	-0.3938772277832031	3.263705322265625	1.316067077636719	-0.4149979858398437	3.166795043945312	1.360420471191406	-0.1976527328491211	3.206141357421875	1.424389175415039	-0.1300270919799805
250	8.300000000000001	3.391176879882813	1.101106464385986	-0.1862211685180664	3.34293115234375	1.277627655029297	-0.2046895294189453	3.305282592773438	1.419045913696289	-0.2189795379638672	3.31213818359375	1.642300689697266	-0.2101772613525391	3.308166748046875	1.604430358886719	-0.1770018463134765	3.27087158203125	1.5642529296875	-0.04020536613464355	3.258874389648438	1.283422958374023	0.006006928920745849	3.079565673828125	1.400821395874023	0.1072414894104004	3.0789580078125	1.456822967529297	0.1761673355102539	3.10037744140625	1.500968673706055	0.1501910858154297	3.034382934570313	1.512091979980469	0.1357749481201172	3.315977905273438	1.606313598632813	-0.245905891418457	3.317289672851563	1.598061645507812	-0.3812225494384766	3.250022338867187	1.316905242919922	-0.4034501800537109	3.14283740234375	1.361407913208008	-0.1910154571533203	3.178183227539062	1.425983367919922	-0.115787109375
251	8.333333	3.381721801757813	1.102697494506836	-0.1784421768188477	3.334617065429688	1.278984802246094	-0.1949861297607422	3.299165405273437	1.420602066040039	-0.2070947036743164	3.29818359375	1.643333831787109	-0.1981863403320313	3.295230712890625	1.60542724609375	-0.1651914825439453	3.254483154296875	1.564106781005859	-0.03037932777404785	3.250086669921875	1.284824996948242	0.02012561988830566	3.069171997070312	1.404241561889648	0.1128558921813965	3.066818969726563	1.468418090820312	0.176832145690918	3.091583374023438	1.501524627685547	0.1419384994506836	3.028366088867188	1.515609802246094	0.1260622940063477	3.3035869140625	1.607629302978516	-0.233751106262207	3.303577392578125	1.598094360351562	-0.3684468231201172	3.239177856445313	1.318549865722656	-0.4017567596435547	3.12365283203125	1.363006301879883	-0.1952921981811523	3.152928955078125	1.42484001159668	-0.1189506225585937
252	8.366667	3.37158984375	1.104925601959228	-0.1697287216186524	3.323995483398437	1.282075729370117	-0.1848824844360352	3.287146240234375	1.424074554443359	-0.1963737106323242	3.285682250976563	1.647451995849609	-0.1846891403198242	3.282745971679688	1.608986206054688	-0.1520183868408203	3.241159057617188	1.566057098388672	-0.01719237375259399	3.238347534179687	1.284364044189453	0.02662357425689697	3.057339111328125	1.403371597290039	0.1221613235473633	3.056726440429688	1.46630046081543	0.188015365600586	3.080479125976562	1.507678955078125	0.1558772277832031	3.0191572265625	1.518342819213867	0.1344340972900391	3.291234985351562	1.612092864990234	-0.2208414688110352	3.290197509765625	1.601017547607422	-0.3560172882080078	3.226665283203125	1.320597732543945	-0.3942945251464844	3.108803833007812	1.357498291015625	-0.1864219207763672	3.140041625976563	1.410050842285156	-0.1026990928649902
253	8.4	3.351737060546875	1.109759243011474	-0.161541877746582	3.301036743164063	1.285173141479492	-0.1771354904174805	3.261610595703125	1.425772735595703	-0.1891857604980469	3.270324951171875	1.647953399658203	-0.1796464004516602	3.266502197265625	1.610146850585938	-0.1466817169189453	3.224427368164062	1.570108093261719	-0.01196607398986816	3.2241806640625	1.293624862670899	0.05163189125061035	3.042028076171875	1.421129501342774	0.1314451217651367	3.056387939453125	1.498530502319336	0.1820104675292969	3.053419555664062	1.502754028320312	0.1849939270019531	3.015652465820312	1.531355407714844	0.09816344070434571	3.273395874023437	1.612239654541016	-0.2154373550415039	3.269049438476562	1.598146789550781	-0.3497056732177735	3.206129272460938	1.318061996459961	-0.3765371246337891	3.094935791015625	1.356874252319336	-0.1660503387451172	3.123609741210938	1.41347834777832	-0.08875309371948242
254	8.433333000000001	3.332973022460938	1.113782764434815	-0.1495362167358398	3.28225244140625	1.289468414306641	-0.1634320220947266	3.243431396484375	1.430445709228516	-0.1739708938598633	3.248089233398438	1.652731964111328	-0.1617852249145508	3.244744018554687	1.614450744628906	-0.1292721862792969	3.203010620117188	1.570341217041016	0.004409713745117188	3.196681518554688	1.29441081237793	0.07144515228271484	3.022581298828125	1.435186370849609	0.1489393539428711	3.023034790039063	1.493095993041992	0.2134407958984375	3.025569580078125	1.508985336303711	0.1938753128051758	3.001915649414062	1.551405364990234	0.1560323486328125	3.252024047851562	1.617492004394531	-0.1979857177734375	3.248278686523437	1.600802886962891	-0.3320714569091797	3.184909912109375	1.320230270385742	-0.357169189453125	3.089822143554688	1.354897537231445	-0.1384260330200195	3.105302978515625	1.408957611083984	-0.05687309265136719
255	8.466667000000001	3.310217895507813	1.115645595550537	-0.1375366592407227	3.261925903320313	1.291661895751953	-0.1478229064941406	3.224878051757813	1.432917465209961	-0.1555474090576172	3.227382446289063	1.655132751464844	-0.1443440933227539	3.225283203125	1.617003570556641	-0.1116992340087891	3.187555297851563	1.573835235595703	0.02310592555999756	3.186341552734375	1.297176513671875	0.08345983505249024	3.00679931640625	1.426634735107422	0.1652491683959961	3.019572387695312	1.487389892578125	0.2258917007446289	3.017107543945313	1.506901702880859	0.2230457916259766	3.000009399414062	1.550885498046875	0.1608996047973633	3.230790283203125	1.619789642333984	-0.1804070892333984	3.223128784179687	1.601332580566406	-0.3136945190429687	3.174991943359375	1.320137893676758	-0.3461281127929687	3.0732431640625	1.357384613037109	-0.1313365097045898	3.090957885742188	1.42512873840332	-0.05938943099975586
256	8.5	3.2901748046875	1.124964054107666	-0.1204418144226074	3.242849487304687	1.300853958129883	-0.1313925094604492	3.205731811523438	1.441681274414063	-0.1399687728881836	3.212104736328125	1.663107421875	-0.1279953536987305	3.20975439453125	1.625003265380859	-0.0955448112487793	3.171862548828125	1.579558654785156	0.03795732879638672	3.170272705078125	1.303534194946289	0.09870432662963867	2.999462158203125	1.44239582824707	0.1843504791259766	3.014160034179687	1.503870422363281	0.2408708038330078	3.017630859375	1.523659210205078	0.2335934219360352	3.000665283203125	1.54271533203125	0.2080036468505859	3.214480834960938	1.627962982177734	-0.1641441497802734	3.205785888671875	1.60975765991211	-0.297117904663086	3.156780029296875	1.328813110351562	-0.3302336730957032	3.053103881835938	1.368985015869141	-0.1175437393188477	3.084870971679687	1.428789657592773	-0.04029689025878907
257	8.533333000000001	3.269478393554687	1.128555442810059	-0.1137524147033691	3.224669555664062	1.305294692993164	-0.1226074752807617	3.186030029296875	1.445766235351563	-0.1310695953369141	3.192374389648438	1.6674521484375	-0.1234766120910644	3.190381469726563	1.630008331298828	-0.09025615692138672	3.153980102539062	1.586529144287109	0.04455255508422852	3.153930908203125	1.309416763305664	0.09924786376953125	2.989719970703125	1.448106353759766	0.1970575866699219	2.995254516601562	1.505438415527344	0.2629591827392578	3.003849609375	1.538658538818359	0.2439316558837891	2.988213256835937	1.555054840087891	0.2185128021240234	3.19440478515625	1.631568145751953	-0.1589690551757812	3.184870849609375	1.613962188720703	-0.2917255249023437	3.137703735351562	1.332270935058594	-0.3208677062988281	3.034694091796875	1.363808731079101	-0.1061882362365723	3.065458862304688	1.426682540893555	-0.03059442520141602
258	8.566667000000001	3.248471557617187	1.135718498229981	-0.09900245285034179	3.2062822265625	1.312483947753906	-0.1067951278686523	3.1696689453125	1.452996368408203	-0.1143347549438476	3.177650146484375	1.673724639892578	-0.1044049034118652	3.174629760742187	1.636084167480469	-0.07172743606567383	3.135002197265625	1.593732116699219	0.06187523651123047	3.13161083984375	1.318802459716797	0.1232041168212891	2.964576538085938	1.455769973754883	0.2187077102661133	2.965873779296875	1.515740341186524	0.2853401947021484	2.985694702148438	1.553680633544922	0.2608672332763672	2.970332275390625	1.565972351074219	0.2380748977661133	3.180153564453125	1.638333251953125	-0.1400824813842774	3.174038452148437	1.624403930664063	-0.2731788787841797	3.121539672851562	1.345288101196289	-0.3060242309570312	3.017083984375	1.37492805480957	-0.09283084106445313	3.045532836914062	1.432971282958984	-0.01338915824890136
259	8.6	3.235012329101562	1.140573318481445	-0.0780890007019043	3.19171044921875	1.316346328735352	-0.08509965515136719	3.156875244140625	1.456810180664062	-0.09087667846679687	3.167440063476563	1.676575439453125	-0.08167793655395508	3.164226684570313	1.639228149414063	-0.04900884246826172	3.122888916015625	1.594909454345703	0.08261311340332031	3.129326171875	1.32244953918457	0.1494574127197266	2.961171264648438	1.459442749023438	0.2397215118408203	2.946474365234375	1.517387405395508	0.3102036590576172	2.980605590820312	1.562314849853516	0.2731212615966797	2.9788623046875	1.57035269165039	0.2668549728393554	3.169274780273438	1.641185363769531	-0.1171221122741699	3.158237915039062	1.628804962158203	-0.2496206359863281	3.104203979492187	1.349744277954102	-0.2757143402099609	3.000444702148438	1.377316452026367	-0.06438468551635743	3.018034545898438	1.436081481933594	0.01756699562072754
260	8.633333	3.220687622070312	1.146914108276367	-0.07108147048950195	3.176348876953125	1.322380737304687	-0.07638184356689454	3.14017138671875	1.462426406860351	-0.08106952667236328	3.153007202148437	1.681844818115234	-0.07271462631225586	3.14969482421875	1.644668670654297	-0.03990447807312011	3.11077197265625	1.601117980957031	0.09265889358520507	3.110776000976562	1.328688751220703	0.159206787109375	2.944491821289063	1.466880630493164	0.2520624771118164	2.928953002929688	1.524266662597656	0.3209388732910156	2.960612670898437	1.575398132324219	0.3022139587402344	2.955967651367188	1.583874877929688	0.2698326416015625	3.154189086914062	1.646378295898438	-0.1080380630493164	3.142941650390625	1.63412564086914	-0.2404739227294922	3.090199340820313	1.355148025512695	-0.2679198608398438	3.002046875	1.385221252441406	-0.04867587280273437	3.004227172851563	1.448979476928711	0.02464306783676147
261	8.666667	3.211416625976562	1.148173797607422	-0.06035102272033691	3.167284790039063	1.323902084350586	-0.06561385536193848	3.131988403320312	1.464384506225586	-0.06982618331909179	3.140848266601562	1.684167755126953	-0.06047964096069336	3.137732421875	1.646773376464844	-0.0278188533782959	3.096812744140625	1.603981872558594	0.1045743522644043	3.090401245117188	1.332321319580078	0.1752618865966797	2.927192504882813	1.478187225341797	0.2622152709960938	2.90675	1.531979675292969	0.3326247863769531	2.942793579101563	1.589203979492188	0.3076576690673828	2.94398974609375	1.597954528808594	0.2857179718017578	3.143147583007813	1.6488349609375	-0.09595210647583008	3.134035400390625	1.634366088867187	-0.2284659423828125	3.076409423828125	1.356084167480469	-0.2521066436767578	2.988158569335938	1.392912994384766	-0.03374173545837403	2.98696142578125	1.457929489135742	0.03407462501525878
262	8.700000000000001	3.198926025390625	1.150709098815918	-0.0570335750579834	3.155386962890625	1.326673858642578	-0.06114485931396485	3.117705322265625	1.46660302734375	-0.0653213005065918	3.12987939453125	1.686612121582031	-0.05610457992553711	3.126726196289062	1.649213653564453	-0.02338750123977661	3.082228637695312	1.611459320068359	0.1094843521118164	3.08059765625	1.340505584716797	0.1825031509399414	2.907419921875	1.476245315551758	0.2670543518066406	2.897175170898437	1.543395721435547	0.3303205261230469	2.910751708984375	1.589317718505859	0.316513687133789	2.915636108398437	1.594754547119141	0.2814006805419922	3.131126831054687	1.651178283691406	-0.09162212753295898	3.121301635742188	1.638253326416016	-0.224181396484375	3.059785522460937	1.362373184204102	-0.2262453460693359	2.986737670898438	1.405560302734375	-0.004247447967529298	3.03390673828125	1.455420135498047	0.07068824481964112
263	8.733333	3.19262060546875	1.152258018493652	-0.04786365509033203	3.150989379882812	1.328895324707031	-0.05189555931091308	3.114817016601562	1.46937043762207	-0.05577583122253418	3.124486938476562	1.689897796630859	-0.04697653770446777	3.122045776367187	1.652439697265625	-0.01414514231681824	3.0766962890625	1.613065887451172	0.1181936569213867	3.076819458007813	1.342935012817383	0.1951142807006836	2.903955932617188	1.478065017700195	0.2819249267578125	2.903623779296875	1.550129943847656	0.3377289733886719	2.914764038085937	1.600649963378906	0.3337077178955078	2.915590942382813	1.602573547363281	0.2997757110595703	3.12585693359375	1.654377319335937	-0.08248785018920898	3.112822265625	1.640680114746094	-0.2146781921386719	3.048928833007813	1.36361604309082	-0.2225240097045899	2.978160278320312	1.400724380493164	0.001213529586791991	3.012177978515625	1.473214172363281	0.06791540622711181
264	8.766667	3.18456005859375	1.153803718566895	-0.04681327438354492	3.143483154296875	1.330615753173828	-0.05100790405273438	3.103852905273437	1.470044403076172	-0.0563121452331543	3.115819702148437	1.690413177490234	-0.04501733779907226	3.112518798828125	1.652621185302734	-0.0126136599034071	3.068632568359375	1.611913421630859	0.1198083419799805	3.066296997070313	1.343168182373047	0.2016960296630859	2.898060913085938	1.487173324584961	0.2828898620605469	2.886460693359375	1.550884704589844	0.3392821960449219	2.89909521484375	1.603970489501953	0.332655517578125	2.909244506835937	1.608914428710938	0.3152200317382813	3.117286499023438	1.655253173828125	-0.08089785385131835	3.10746484375	1.643546691894531	-0.2135052642822265	3.046638671875	1.366277572631836	-0.2169448852539063	2.977328002929688	1.413184127807617	0.005472327232360841	3.01799853515625	1.460214447021484	0.0782856273651123
265	8.800000000000001	3.1785595703125	1.156236885070801	-0.04391015052795411	3.136543823242187	1.332635040283203	-0.0467258415222168	3.0991572265625	1.472619781494141	-0.05001022911071777	3.108556884765625	1.692709350585937	-0.03660839939117431	3.105471435546875	1.654631134033203	-0.004621202945709228	3.060484985351563	1.613148681640625	0.1269902877807617	3.057056518554687	1.343760467529297	0.2053534469604492	2.893480590820313	1.49058122253418	0.2903777923583984	2.88776611328125	1.554812866210938	0.3485348052978516	2.905623901367187	1.607449249267578	0.3405098724365234	2.916593139648437	1.609909210205078	0.3190697631835938	3.110653564453125	1.657949249267578	-0.07275589942932129	3.100432250976563	1.645687683105469	-0.2051699676513672	3.040359130859375	1.367829849243164	-0.2169048538208008	2.965514404296875	1.407624618530273	0.00487524700164795	3.009212768554687	1.456195785522461	0.0741167459487915
266	8.833333	3.172842651367187	1.155361686706543	-0.03786147212982178	3.1327265625	1.331329467773438	-0.04126318740844727	3.0940712890625	1.47032356262207	-0.04567960739135742	3.099420288085938	1.689568145751953	-0.03475467777252197	3.097341674804688	1.651991638183594	-0.002481887340545655	3.05608251953125	1.612161712646484	0.1302792510986328	3.058889770507813	1.346095642089844	0.2145195388793945	2.8875751953125	1.481454406738281	0.3007230529785156	2.88569287109375	1.552405303955078	0.3540765838623047	2.900103637695313	1.607147094726562	0.3437164306640625	2.903058349609375	1.602080932617187	0.3179213104248047	3.101841430664062	1.65462841796875	-0.07038864517211914	3.093219482421875	1.645159454345703	-0.2024550704956055	3.034398193359375	1.368924911499024	-0.2094489517211914	2.951555908203125	1.407620803833008	0.00932139492034912	2.99849462890625	1.458560653686523	0.07314556694030762
267	8.866667	3.165029052734375	1.155051933288574	-0.03255763053894043	3.129297485351563	1.331555480957031	-0.03446711158752441	3.092400756835938	1.470767120361328	-0.03809889411926269	3.095639282226562	1.689575134277344	-0.02871290111541748	3.093146484375	1.652316040039062	0.003718986988067626	3.04604638671875	1.611408416748047	0.1338970108032227	3.053720458984375	1.345749221801758	0.217768196105957	2.882798217773438	1.481783294677734	0.3018038330078125	2.879157836914063	1.552753997802734	0.3576785736083984	2.894258178710937	1.607319610595703	0.3457987518310547	2.863169799804687	1.607670776367187	0.3070553283691406	3.099161010742187	1.654482330322266	-0.06394957923889161	3.090814331054688	1.641808868408203	-0.1957755279541016	3.031207763671875	1.366036575317383	-0.2160191421508789	2.929759765625	1.404764587402344	-0.005346263885498047	2.971242797851563	1.4534326171875	0.06648832893371581
268	8.9	3.160889038085938	1.156869903564453	-0.02871326351165771	3.121837280273438	1.332593154907227	-0.0306769905090332	3.08446435546875	1.471553100585937	-0.03395069789886475	3.087964965820313	1.690286346435547	-0.02515442514419556	3.085516967773438	1.653125427246094	0.007352657318115234	3.0396025390625	1.612588409423828	0.1379057083129883	3.047505249023438	1.346001388549805	0.2185338973999023	2.878335327148438	1.480434555053711	0.3082284698486328	2.879359008789062	1.547313049316406	0.3674800567626953	2.897077270507812	1.599044921875	0.3513077239990234	2.894352172851562	1.597087005615234	0.315078598022461	3.091355346679688	1.655118499755859	-0.06027688980102539	3.085149291992187	1.640508941650391	-0.1919338531494141	3.0241796875	1.365689224243164	-0.2177758483886719	2.928786254882812	1.4000654296875	-0.004127089500427247	2.973423583984375	1.447391845703125	0.06669323825836182
269	8.933333000000001	3.15460107421875	1.154553169250488	-0.02337015724182129	3.119384887695313	1.331056716918945	-0.02382917070388794	3.08380810546875	1.470544998168945	-0.02604994297027588	3.082489135742188	1.68919921875	-0.0188600959777832	3.080479858398438	1.652271545410156	0.01390782356262207	3.03298291015625	1.610007110595703	0.1433971405029297	3.04155810546875	1.344472885131836	0.2269963531494141	2.870019897460938	1.477456466674805	0.3147474060058594	2.868646362304688	1.542814178466797	0.3739243469238281	2.887154541015625	1.598823791503906	0.3624973754882812	2.892213256835937	1.595446502685547	0.3262070617675781	3.08702880859375	1.653872161865234	-0.05368833160400391	3.082054565429687	1.638881774902344	-0.1854105758666992	3.021757690429688	1.36428157043457	-0.2162568588256836	2.924038696289062	1.398729278564453	-0.003636350631713869	2.9668046875	1.443981094360351	0.07198802947998047
270	8.966667000000001	3.147391845703125	1.156547225952148	-0.01635113000869751	3.11463916015625	1.332619369506836	-0.01729497337341309	3.082854614257813	1.472292678833008	-0.01926718425750732	3.078536743164062	1.689940032958984	-0.01363250088691711	3.077015869140625	1.653351837158203	0.01922796535491943	3.03111474609375	1.611221954345703	0.1485631637573242	3.032472778320312	1.347298461914062	0.2328584823608398	2.8560166015625	1.468689758300781	0.3234634552001953	2.861133666992187	1.538043487548828	0.3795494232177734	2.8783115234375	1.586240753173828	0.3658567504882813	2.844556762695313	1.594796081542969	0.3278244018554688	3.08356884765625	1.654636932373047	-0.04803955459594726	3.078091186523437	1.640007476806641	-0.1790727767944336	3.023886596679688	1.365599899291992	-0.2118299560546875	2.920033447265625	1.3963720703125	-0.002457555770874023	2.95516015625	1.444701934814453	0.07632840538024903
271	9	3.143148681640625	1.155278205871582	-0.01464685106277466	3.110540771484375	1.331283874511719	-0.01525494718551636	3.079667358398438	1.471088562011719	-0.01694150304794311	3.070421508789063	1.688335479736328	-0.01272613847255707	3.069368041992187	1.651950042724609	0.02033273696899414	3.022608154296875	1.611656463623047	0.1498123550415039	3.0280712890625	1.347419067382813	0.2332187728881836	2.851713134765625	1.470005126953125	0.3223417663574218	2.854218627929687	1.536268463134766	0.3798901977539063	2.87104248046875	1.592853759765625	0.3713259429931641	2.833073364257813	1.59564437866211	0.3388336791992188	3.076607421875	1.653010559082031	-0.04684124374389648	3.07398974609375	1.640812957763672	-0.1781979370117187	3.01963330078125	1.366485473632812	-0.2095569534301758	2.914627563476563	1.396355880737305	-0.0007961483001708985	2.949010620117187	1.443794952392578	0.07912761688232423
272	9.033333000000001	3.138166259765625	1.155162384033203	-0.01064904069900513	3.10542919921875	1.331414642333984	-0.01335814595222473	3.0747626953125	1.471508010864258	-0.01635101675987244	3.069476440429687	1.689379425048828	-0.01358272349834442	3.067899658203125	1.653191436767578	0.01979084777832031	3.020914184570313	1.610716064453125	0.1488193511962891	3.0265673828125	1.345972320556641	0.231870002746582	2.852302124023438	1.469188613891601	0.3255434875488281	2.85257421875	1.538766479492188	0.3833433990478515	2.869927978515625	1.595909271240235	0.3670654907226563	2.819103515625	1.593172943115234	0.3328785400390625	3.074884643554688	1.653615264892578	-0.04754276657104492	3.072205200195313	1.640162139892578	-0.1790304870605469	3.016970703125	1.365593826293945	-0.2022354202270508	2.908799438476563	1.397795761108398	0.00495964241027832	2.941722900390625	1.447192657470703	0.08415654945373535
273	9.066667000000001	3.13290966796875	1.149779418945313	-0.0099822256565094	3.102009155273437	1.327084442138672	-0.01283903193473816	3.07382568359375	1.468183334350586	-0.01582390975952148	3.065883666992188	1.686984436035156	-0.01224576491117477	3.064688598632813	1.650472076416016	0.02109376430511475	3.0142802734375	1.608542816162109	0.149396728515625	3.020466674804688	1.342205078125	0.2313758163452148	2.844121704101562	1.463614501953125	0.3252656707763672	2.84289990234375	1.529852416992187	0.3868483581542969	2.861041625976562	1.588427215576172	0.3726188201904297	2.825422973632812	1.591448211669922	0.3367206115722656	3.071796020507812	1.651261413574219	-0.04643438529968262	3.067873657226563	1.640559478759766	-0.1785264739990234	3.008662841796875	1.366175354003906	-0.1894483413696289	2.915415649414062	1.399556518554687	0.02534617805480957	2.957521850585938	1.433176940917969	0.1115475463867187
274	9.1	3.125979614257813	1.149717178344727	-2.502691745758054e-05	3.096641723632812	1.326416381835938	-0.007161048069596291	3.07018310546875	1.467133834838867	-0.01333042353391647	3.058064819335938	1.684975463867187	-0.01177489742636681	3.057870849609375	1.648920349121094	0.02179817581176758	3.011364501953125	1.608547790527344	0.1516146926879883	3.01828955078125	1.343150543212891	0.2327843704223633	2.844359741210938	1.467350082397461	0.3258658447265625	2.843762084960938	1.5354482421875	0.3856010284423828	2.859156982421875	1.588585388183594	0.3702513275146484	2.809113403320312	1.589927703857422	0.3445822448730469	3.064349731445312	1.649155700683594	-0.04554944992065429	3.063815307617188	1.640297485351562	-0.1772020568847656	3.010655639648437	1.36589274597168	-0.1889282836914062	2.913683837890625	1.39729655456543	0.02359671068191528	2.953997924804688	1.436324203491211	0.1073941478729248
275	9.133333	3.128428955078125	1.149801628112793	0.007285800814628601	3.094934204101563	1.326750640869141	-0.001127188250422478	3.065878662109375	1.467737197875977	-0.008148349106311799	3.055918701171875	1.686606658935547	-0.01119385838508606	3.0568251953125	1.651237518310547	0.02337126541137695	3.01382568359375	1.614102722167969	0.1562107467651367	3.0198779296875	1.346499862670898	0.2360597610473633	2.845250610351562	1.470630111694336	0.3315137939453125	2.846404541015625	1.541661956787109	0.3877246856689453	2.86115087890625	1.5904697265625	0.3732707214355468	2.805869873046875	1.593941986083984	0.352063980102539	3.060411743164063	1.649745147705078	-0.04453478813171387	3.052332885742187	1.636838684082031	-0.1765829467773438	3.00134228515625	1.35995556640625	-0.1914572677612305	2.913695556640625	1.392138061523438	0.02567841339111328	2.954939697265625	1.434665100097656	0.1091701812744141
276	9.166667	3.127380859375	1.149493392944336	0.01319723737239838	3.093738647460937	1.325372329711914	0.001368833258748055	3.063684204101563	1.46519091796875	-0.00827064561843872	3.048220092773438	1.682828491210937	-0.01149514403939247	3.050601318359375	1.647706268310547	0.02296555328369141	3.010013305664062	1.615156951904297	0.1571041412353516	3.017317138671875	1.350213302612305	0.2412045135498047	2.839756225585937	1.467126831054688	0.3379796600341797	2.842998779296875	1.539144165039062	0.3939004058837891	2.858106567382813	1.591089599609375	0.3812349090576172	2.807397705078125	1.590999298095703	0.3579318237304687	3.053048950195312	1.646179931640625	-0.0447101993560791	3.043420654296875	1.634381896972656	-0.1761205673217773	3.004192016601563	1.356679977416992	-0.1828793029785156	2.91378369140625	1.386630447387695	0.03296418392658234	2.953255615234375	1.427425109863281	0.1186823005676269
277	9.200000000000001	3.119582641601562	1.148896102905273	0.01304333579540253	3.0855302734375	1.32508283996582	0.001755125790834427	3.05300341796875	1.464529769897461	-0.007908786177635194	3.042444580078125	1.683199310302734	-0.007506590485572816	3.043838256835937	1.647308868408203	0.02643191146850586	3.003979858398438	1.615856018066406	0.1613600540161133	3.013242309570312	1.349981079101563	0.2446171264648437	2.834029174804687	1.46879248046875	0.3365834655761719	2.832801025390625	1.53996176147461	0.3938318939208985	2.84566015625	1.588086273193359	0.3789646911621094	2.797776733398438	1.589664672851562	0.3511170959472656	3.046648559570313	1.646928009033203	-0.04138119506835938	3.037678833007813	1.634120941162109	-0.1731276473999023	2.998496704101563	1.35541716003418	-0.1866268997192383	2.90735009765625	1.390303298950195	0.02850655817985535	2.945757690429688	1.430764678955078	0.1154375381469727
278	9.233333	3.103682373046875	1.151020301818848	0.005374357461929321	3.075503173828125	1.327494338989258	-0.002417438328266143	3.047125244140625	1.467392501831055	-0.00903144408762455	3.038725830078125	1.684937530517578	-0.003936920642852783	3.039711181640625	1.648483306884766	0.02904462623596191	3.000778076171875	1.609211944580078	0.1613701171875	3.005773315429687	1.342435501098633	0.2364548187255859	2.834693725585938	1.463366409301758	0.3372047882080078	2.830569946289063	1.529484649658203	0.3971326141357422	2.843764282226562	1.580261688232422	0.3874445495605469	2.799748291015625	1.581663696289063	0.3561140594482422	3.04261376953125	1.649577331542969	-0.0383994722366333	3.034150390625	1.633746398925781	-0.1690626525878906	2.976498413085937	1.359362869262695	-0.1880494232177734	2.889641357421875	1.396816513061524	0.02712518906593323	2.93196923828125	1.438995056152344	0.1066357841491699
279	9.266667	3.090439086914063	1.154089607238769	0.006945732593536377	3.064686157226562	1.329768783569336	-0.002320879936218262	3.036042236328125	1.468857421875	-0.01066969656944275	3.035614501953125	1.685197418212891	-0.001634146690368652	3.035417236328125	1.648342529296875	0.03049165725708008	2.998048950195312	1.611034545898437	0.1629018249511719	2.995608764648438	1.346353607177734	0.2394394989013672	2.827870239257813	1.466730743408203	0.3428390960693359	2.824958618164063	1.534133239746094	0.3981007232666016	2.836494506835938	1.586443481445313	0.3880627899169922	2.798803955078125	1.584946014404297	0.3561314086914062	3.038040893554688	1.650555969238281	-0.03655395221710205	3.029257568359375	1.637640563964844	-0.1667289657592774	2.96922900390625	1.365605804443359	-0.1825448760986328	2.876286010742188	1.402325469970703	0.02903957176208496	2.92168359375	1.448370498657227	0.09855460357666015
280	9.300000000000001	3.080603271484375	1.151347961425781	0.009773980140686036	3.056522338867188	1.327415069580078	0.000649240732192993	3.030672241210937	1.467367202758789	-0.007393841862678528	3.03302783203125	1.683950317382813	0.004784572839736938	3.032535888671875	1.646568786621094	0.0364338207244873	2.996806274414062	1.607928497314453	0.169108528137207	2.992067626953125	1.342070205688477	0.2429935531616211	2.827434936523438	1.466720855712891	0.3473785705566407	2.821738403320312	1.530334686279297	0.4067630615234375	2.834646850585937	1.581943389892578	0.3962484436035156	2.79169921875	1.585968353271484	0.3659808654785156	3.034834106445312	1.649726287841797	-0.03070898723602295	3.026115844726562	1.639010620117187	-0.161309684753418	2.9630478515625	1.367255661010742	-0.189168571472168	2.856334838867188	1.404852203369141	0.01642039042711258	2.884633544921875	1.443616241455078	0.1060343360900879
281	9.333333	3.077388061523438	1.146076614379883	0.005559497356414795	3.050439331054688	1.322605422973633	-0.0006312575340271	3.024175903320312	1.463103515625	-0.006402358531951905	3.029266235351562	1.680341674804688	0.005356770277023315	3.02827783203125	1.642920074462891	0.03717431259155273	2.990597900390625	1.60238491821289	0.169425895690918	2.992451782226563	1.335275726318359	0.2429731597900391	2.825875732421875	1.45962174987793	0.3467071838378906	2.819042846679688	1.520650680541992	0.4072564086914062	2.833026245117188	1.575677734375	0.3974895172119141	2.790927124023438	1.578288513183594	0.365665771484375	3.030671875	1.645913696289063	-0.03016378498077393	3.020397583007813	1.635870361328125	-0.1611440277099609	2.952723388671875	1.364172821044922	-0.1925918121337891	2.851707153320312	1.398720611572266	0.01739029788970947	2.883139770507813	1.43667350769043	0.1065441551208496
282	9.366667	3.078411865234375	1.149183029174805	0.01183162689208984	3.049050415039062	1.324616271972656	0.005154073715209961	3.02029736328125	1.464008316040039	-0.001189046859741211	3.018841552734375	1.680463684082031	0.008930418968200684	3.018535400390625	1.643383697509766	0.0408812141418457	2.982828735351562	1.603181640625	0.173114143371582	2.994345825195313	1.337845932006836	0.2479672012329102	2.826568603515625	1.461269515991211	0.3487626953125	2.821860473632813	1.521479095458984	0.412572509765625	2.841687133789063	1.578757629394531	0.4016729125976563	2.796061645507812	1.57964892578125	0.3694270477294922	3.021716186523437	1.64601513671875	-0.02615335941314697	3.015816528320312	1.637292816162109	-0.157054313659668	2.946839111328125	1.36664338684082	-0.1860188980102539	2.841543212890625	1.395472869873047	0.02118998241424561	2.8756435546875	1.444105804443359	0.1000527839660645
283	9.4	3.0732275390625	1.148661117553711	0.01637898445129395	3.044594848632812	1.323778137207031	0.008417123317718506	3.016777221679687	1.462976119995117	0.0009705481529235843	3.010032958984375	1.678835571289063	0.01045276689529419	3.010363403320313	1.641903106689453	0.04243372344970703	2.97657861328125	1.602543273925781	0.1750802917480469	2.987136840820312	1.338343566894531	0.2519754333496094	2.822326416015625	1.463915740966797	0.354035888671875	2.810119506835937	1.523168716430664	0.4174336853027344	2.834692138671875	1.580463714599609	0.40673291015625	2.788310180664062	1.582231018066406	0.3716872711181641	3.014010009765625	1.644487396240234	-0.02443434810638428	3.005836303710938	1.634850891113281	-0.1548824615478516	2.937946533203125	1.364284057617188	-0.1817863845825195	2.83971728515625	1.394534774780273	0.02835100269317627	2.871051147460938	1.44408430480957	0.1087475738525391
284	9.433333000000001	3.066349487304687	1.148401176452637	0.01912436771392823	3.037310791015625	1.32406022644043	0.01295072364807129	3.011068969726562	1.464051574707031	0.007493006706237793	2.998687255859375	1.680393737792969	0.01365617275238037	3.000735595703125	1.643925598144531	0.04628876686096191	2.970550903320313	1.600962127685547	0.1790812683105469	2.987340209960937	1.336756988525391	0.2568527374267578	2.822417358398437	1.45864599609375	0.3641785430908203	2.814902099609375	1.522069458007812	0.421942138671875	2.8456708984375	1.575560516357422	0.4069011993408203	2.785458618164062	1.577617431640625	0.3858982391357422	3.002817138671875	1.645481201171875	-0.02083435153961181	2.991160888671875	1.632660980224609	-0.1509572296142578	2.92939794921875	1.359548492431641	-0.1772522125244141	2.832159057617187	1.393066299438477	0.03303663635253906	2.853827270507812	1.43873974609375	0.1170445861816406
285	9.466667000000001	3.060998657226563	1.147021812438965	0.0201352596282959	3.030724975585938	1.322667892456055	0.01478090381622314	3.003309326171875	1.462627731323242	0.009995471000671387	2.993131713867188	1.679210601806641	0.0173062744140625	2.9951611328125	1.642524871826172	0.04979069709777832	2.96528271484375	1.601439971923828	0.1834049453735352	2.982201293945312	1.336064468383789	0.2576947326660156	2.818250854492187	1.456715377807617	0.3682747802734375	2.8170087890625	1.521610885620117	0.4251527099609375	2.847783325195313	1.573257385253906	0.4135950927734375	2.785404663085937	1.576827728271484	0.3934089660644531	2.996556762695312	1.644415130615234	-0.01743633651733398	2.984369506835938	1.63105419921875	-0.1476509094238281	2.921606567382812	1.358390167236328	-0.1776068191528321	2.824904663085937	1.390061004638672	0.03359981536865234	2.847505493164062	1.440299301147461	0.1122838020324707
286	9.5	3.054498413085938	1.145374938964844	0.02809367942810059	3.020761352539062	1.320726776123047	0.02052709197998047	2.9919736328125	1.460583862304687	0.01421859931945801	2.980833251953125	1.677552734375	0.02226682186126709	2.983525390625	1.640728546142578	0.05468481063842773	2.956511596679688	1.600053314208984	0.1892809982299805	2.980191040039062	1.335419830322266	0.2652926940917969	2.816237182617187	1.45363655090332	0.379103759765625	2.81283935546875	1.52334846496582	0.4300112915039063	2.834849731445312	1.568051422119141	0.4178742523193359	2.785126953125	1.571892913818359	0.4060315246582031	2.983919799804688	1.642778442382812	-0.01268377327919006	2.96837841796875	1.633004730224609	-0.1430846862792969	2.914075805664063	1.357686157226563	-0.1695501708984375	2.823275146484375	1.385813766479492	0.045255464553833	2.85517529296875	1.436138778686523	0.1216917114257813
287	9.533333000000001	3.048051391601563	1.144454795837402	0.02792140483856201	3.012716430664063	1.320074478149414	0.02182528495788574	2.982088256835937	1.460016845703125	0.01665536785125733	2.971828002929688	1.677648864746094	0.0237641487121582	2.975703002929688	1.640929748535156	0.05638129043579101	2.956326049804687	1.602604217529297	0.19335400390625	2.978252685546875	1.336851181030273	0.2696187286376953	2.81536181640625	1.452657730102539	0.38822119140625	2.816337158203125	1.52509716796875	0.43241845703125	2.833358642578125	1.571576690673828	0.423760757446289	2.775103393554688	1.571653442382813	0.4083792419433594	2.973450317382812	1.642544769287109	-0.01115765237808228	2.953719360351562	1.631528350830078	-0.1413056488037109	2.905217163085938	1.354040298461914	-0.165977165222168	2.812247192382813	1.383758102416992	0.04805247116088867	2.842258666992187	1.432153533935547	0.1264575233459473
288	9.566667000000001	3.03921337890625	1.145284408569336	0.0316036491394043	3.001175415039063	1.319810424804687	0.02358995819091797	2.969469848632813	1.459080780029297	0.01683595848083496	2.963095092773438	1.676283782958984	0.02720381164550782	2.966080322265625	1.639070434570312	0.05917953872680665	2.945563110351562	1.599697326660156	0.195174201965332	2.967826538085937	1.333755111694336	0.2690519104003906	2.811411254882812	1.450756866455078	0.3921478271484375	2.812064331054688	1.519618103027344	0.4372962341308594	2.838172607421875	1.567694732666016	0.4258195343017578	2.77708935546875	1.571119598388672	0.4080578155517578	2.964319213867188	1.641775238037109	-0.008138141751289367	2.943464721679687	1.630292785644531	-0.1377670440673828	2.891153930664062	1.353857666015625	-0.1587675552368164	2.80531396484375	1.384857879638672	0.05775163841247559	2.83269970703125	1.435592651367188	0.1349275131225586
289	9.6	3.0312421875	1.145115463256836	0.03822892570495605	2.990806396484375	1.319099868774414	0.03084650230407715	2.957974609375	1.458077697753906	0.02481087112426758	2.955842895507812	1.675512420654297	0.03221370887756347	2.958528930664063	1.638710296630859	0.06465336227416993	2.942376953125	1.603122955322266	0.202143051147461	2.962922485351562	1.336666381835937	0.2751006622314454	2.80704931640625	1.449535125732422	0.4019308013916015	2.792462890625	1.513513885498047	0.4465297241210938	2.830091796875	1.578148376464844	0.4297592315673828	2.772662963867187	1.570088195800781	0.412727767944336	2.955965209960937	1.640477172851563	-0.002640155792236328	2.937223022460937	1.629220153808594	-0.1325605506896972	2.881773193359375	1.353547012329102	-0.1531107330322266	2.7926435546875	1.383686233520508	0.06177363967895508	2.815021606445312	1.434877731323242	0.1408227729797363
290	9.633333	3.0238251953125	1.144799644470215	0.04519113349914551	2.981308471679688	1.318890426635742	0.03874936676025391	2.948214721679688	1.458301559448242	0.03361231994628906	2.94654443359375	1.676586151123047	0.03965766525268555	2.950194946289063	1.639900817871094	0.0723952751159668	2.935928344726562	1.603573120117187	0.2106197204589844	2.95583740234375	1.335158416748047	0.2794848327636719	2.797668579101563	1.449383865356445	0.4045720825195313	2.785388549804687	1.512468856811523	0.4511539001464844	2.826412353515625	1.573282135009766	0.4402770690917969	2.768108276367188	1.572090606689453	0.4178161163330078	2.945559692382813	1.641152862548828	0.004888867378234863	2.922279663085938	1.629334197998047	-0.1247280769348145	2.866858276367187	1.352839050292969	-0.1454012603759766	2.782808959960938	1.385590087890625	0.07229645538330079	2.809770385742188	1.42930484008789	0.1571420059204102
291	9.666667	3.012522216796875	1.144589469909668	0.04873557281494141	2.971540161132812	1.319097885131836	0.04272028160095215	2.939145629882812	1.458754348754883	0.03784830284118652	2.934919555664063	1.677056030273437	0.04355698585510254	2.938495727539062	1.640423522949219	0.07639770889282227	2.921597900390625	1.601797943115234	0.2137790451049805	2.95766162109375	1.337671127319336	0.2901516723632812	2.794068603515625	1.451474212646484	0.4084756469726563	2.78318017578125	1.515369644165039	0.4559859008789062	2.821915893554688	1.576479278564453	0.4515407104492187	2.809045166015625	1.566283325195313	0.419230972290039	2.934852905273437	1.641588073730469	0.008828128814697266	2.912205322265625	1.630666442871094	-0.1209516983032227	2.856716796875	1.35404133605957	-0.1369551696777344	2.774315307617187	1.384375396728516	0.08193702316284179	2.80397119140625	1.425332748413086	0.1676769638061523
292	9.700000000000001	3.001667236328125	1.140646621704102	0.0532944278717041	2.957833374023437	1.315714248657227	0.04760195922851562	2.924749267578125	1.456169647216797	0.04314959335327148	2.922999633789062	1.675836547851562	0.0482795467376709	2.926993774414063	1.639052429199219	0.08136632919311523	2.912380493164062	1.602260803222656	0.2205016250610352	2.951889892578125	1.336561737060547	0.2966704864501953	2.78371240234375	1.452507110595703	0.409355697631836	2.783882202148438	1.516487426757812	0.4620470428466797	2.818933959960937	1.575999389648437	0.4627204132080078	2.807085327148438	1.564891967773437	0.427021240234375	2.921710815429687	1.640045989990234	0.01344567012786865	2.898617431640625	1.627256744384766	-0.1169385948181152	2.83793017578125	1.349656494140625	-0.1320056228637695	2.761319702148437	1.381560531616211	0.09058902359008789	2.796779174804687	1.420872970581055	0.1779857482910156
293	9.733333	2.988533447265625	1.14102864074707	0.06126149368286133	2.945306396484375	1.315521743774414	0.05637455368041992	2.914437377929687	1.455908599853516	0.05264955139160156	2.905329956054687	1.674394195556641	0.05819976425170899	2.910364379882813	1.637815521240234	0.0910810317993164	2.898568359375	1.601891510009766	0.2301787872314453	2.942197875976563	1.337143707275391	0.3045753631591797	2.773871459960938	1.450659713745117	0.4181916351318359	2.7596396484375	1.511195785522461	0.4782802886962891	2.801566528320312	1.570645568847656	0.4784737854003906	2.787935424804687	1.569389739990234	0.4457655181884765	2.905420288085938	1.638857879638672	0.02344533157348633	2.885486938476562	1.626668701171875	-0.1069841270446777	2.831380615234375	1.348395172119141	-0.119083610534668	2.750838989257812	1.380165496826172	0.1005754814147949	2.781857177734375	1.420372772216797	0.1885963134765625
294	9.766667	2.9783447265625	1.141422790527344	0.07104500198364258	2.931122314453125	1.315103897094727	0.0644185562133789	2.901303955078125	1.455877365112305	0.05966032409667969	2.892332153320313	1.674833618164063	0.06349571990966797	2.896967529296875	1.638409729003906	0.09671842575073242	2.885277587890625	1.599885314941406	0.235256462097168	2.91958447265625	1.333771133422851	0.3123379821777343	2.758092895507812	1.450827484130859	0.4329586334228516	2.733222900390625	1.508885375976563	0.4941985168457031	2.770313598632812	1.57063525390625	0.4895426788330078	2.733064331054687	1.572771270751953	0.4476013488769531	2.892779296875	1.638983459472656	0.0289891300201416	2.877396118164063	1.623700927734375	-0.1017501411437988	2.821640258789063	1.3452958984375	-0.1098151664733887	2.742845458984375	1.375051498413086	0.1106077156066895	2.773542114257812	1.422240264892578	0.1934994812011719
295	9.800000000000001	2.963117919921875	1.140059745788574	0.08019617462158203	2.915938110351562	1.314044860839844	0.07388693618774414	2.886334106445312	1.455104248046875	0.06936688995361329	2.880502319335937	1.674672943115235	0.07054548263549804	2.884739501953125	1.638577575683594	0.104259822845459	2.87056201171875	1.600757446289063	0.242969009399414	2.899617919921875	1.336102188110352	0.3276185302734375	2.733557983398438	1.455570205688477	0.4420362396240234	2.707629150390625	1.513872375488281	0.5032384338378906	2.748887329101562	1.573732391357422	0.5016955261230469	2.714244873046875	1.580131622314453	0.458245834350586	2.880315795898437	1.638262481689453	0.03641523170471191	2.861632934570312	1.622916198730469	-0.09436602783203125	2.811816772460937	1.343079803466797	-0.1014648933410645	2.728696655273438	1.37939794921875	0.1175421752929687	2.757241821289063	1.423007461547852	0.2050486373901367
296	9.833333	2.95015966796875	1.140680389404297	0.0857855110168457	2.89869482421875	1.312827163696289	0.07981298828125	2.869468872070312	1.453411178588867	0.07527653884887694	2.868428466796875	1.672363037109375	0.07403299331665039	2.873116577148437	1.636683837890625	0.1079380149841309	2.866035400390625	1.601924194335937	0.2475544281005859	2.885701171875	1.339956665039062	0.3404051208496094	2.717263427734375	1.46426318359375	0.4440869445800781	2.70496435546875	1.520272689819336	0.5085326843261719	2.739689697265625	1.575965301513672	0.5197275085449219	2.722146240234375	1.583998962402344	0.4656859283447266	2.866201293945312	1.635695373535156	0.04043432426452637	2.845425048828125	1.618388366699219	-0.08942086029052734	2.78933935546875	1.340913391113281	-0.08991181564331055	2.718487670898437	1.380224884033203	0.1325768699645996	2.747677734375	1.426222885131836	0.2168896636962891
297	9.866667	2.936635009765625	1.141261245727539	0.09861325454711914	2.8843583984375	1.312263732910156	0.09026895141601562	2.855526123046875	1.452335845947266	0.08458895111083983	2.8536982421875	1.670380523681641	0.08281095504760742	2.857194213867188	1.63491030883789	0.1167605667114258	2.842008422851563	1.597829772949219	0.2546805725097656	2.872802124023438	1.34041682434082	0.3530045776367188	2.700806640625	1.462951614379883	0.4510252380371094	2.666666259765625	1.51336734008789	0.5171333465576172	2.703498291015625	1.575387573242188	0.5154097595214844	2.6673310546875	1.5833056640625	0.471965347290039	2.852913940429687	1.633810577392578	0.04942610168457032	2.833588012695312	1.616814117431641	-0.08003494262695313	2.787236572265625	1.338712326049805	-0.08393653869628906	2.703848754882813	1.373485794067383	0.1330273513793945	2.72881005859375	1.422109619140625	0.2157200317382812
298	9.9	2.92381103515625	1.142620292663574	0.1121012344360351	2.869630981445312	1.312874816894531	0.104376880645752	2.8394755859375	1.452551361083984	0.09849776077270508	2.837372192382813	1.670479705810547	0.09611943435668946	2.841137084960938	1.635156494140625	0.1301145095825195	2.823365234375	1.598857147216797	0.2675872344970703	2.847636108398437	1.337207473754883	0.3551228332519532	2.679000366210937	1.462963714599609	0.4534038391113281	2.662492553710938	1.513589019775391	0.5271875915527344	2.69341650390625	1.572369415283203	0.525824462890625	2.642869873046875	1.579829315185547	0.4999641571044922	2.836408081054687	1.63380615234375	0.0628725357055664	2.8181318359375	1.617522003173828	-0.06675291252136231	2.776578857421875	1.339191665649414	-0.07792821884155274	2.692134033203125	1.375972549438476	0.1379999389648437	2.717251220703125	1.428177261352539	0.2158827438354492
299	9.933333000000001	2.907873901367187	1.147096755981445	0.1311187896728516	2.85569775390625	1.317367660522461	0.1201922149658203	2.828478271484375	1.457304885864258	0.1127440452575684	2.82461767578125	1.674571533203125	0.1083524742126465	2.8271884765625	1.639556976318359	0.1426617050170899	2.8063076171875	1.601484558105469	0.2790677185058594	2.831394409179687	1.339247817993164	0.3628446960449219	2.666183959960938	1.467593948364258	0.4632906951904296	2.635417846679688	1.515680908203125	0.5327668457031249	2.672995849609375	1.574396240234375	0.5263886718749999	2.622563598632813	1.5832236328125	0.5011584930419921	2.825418579101562	1.637821014404297	0.07555062866210938	2.81325048828125	1.616231018066406	-0.05349316978454589	2.763079711914063	1.339713134765625	-0.06539603424072266	2.673976196289062	1.372590866088867	0.1475642929077148	2.6993095703125	1.425282928466797	0.2248247985839844
300	9.966667000000001	2.900333251953125	1.15000944519043	0.1388935699462891	2.842845825195313	1.318815399169922	0.1271416702270508	2.813683349609375	1.458532699584961	0.119796272277832	2.811413940429687	1.676013000488281	0.114477424621582	2.81377978515625	1.641096984863281	0.1489330444335938	2.7897412109375	1.599245697021484	0.2834809265136718	2.809469360351562	1.334183563232422	0.3607220153808594	2.65238916015625	1.469544891357422	0.4639620513916016	2.617748657226563	1.5177177734375	0.5341513061523437	2.658878784179687	1.576907440185547	0.5373200683593751	2.607821533203125	1.584594512939453	0.4995263671875	2.811894409179688	1.639078430175781	0.08183167266845703	2.796589233398437	1.616334625244141	-0.0468139591217041	2.755303833007813	1.338515487670898	-0.05555596160888672	2.664631225585937	1.370203186035156	0.1579436721801758	2.688057495117188	1.41860530090332	0.2408380279541016
301	10	2.894481323242188	1.155862564086914	0.1487388610839844	2.833358276367187	1.325090362548828	0.1354447021484375	2.80488671875	1.466380462646484	0.1280398025512695	2.805126098632813	1.685788665771484	0.121167610168457	2.806098022460938	1.650762451171875	0.1562178878784179	2.775776977539063	1.600118743896484	0.2879340667724609	2.796575927734375	1.335101409912109	0.3726210632324218	2.633954956054688	1.473833374023438	0.4687267150878907	2.59944482421875	1.517825637817383	0.5436867980957032	2.6498017578125	1.574771331787109	0.5402389831542969	2.598979858398438	1.591376068115234	0.50985693359375	2.80618798828125	1.648302886962891	0.0885051612854004	2.7914375	1.615419128417969	-0.03917978000640869	2.737877807617187	1.33686653137207	-0.04933205795288086	2.64842431640625	1.368573547363281	0.1664009170532227	2.674994506835938	1.422937240600586	0.2425023651123047
302	10.033333	2.884482543945313	1.151930358886719	0.1612426605224609	2.822816040039062	1.321026977539062	0.1484403991699219	2.792027954101563	1.461910247802734	0.1409939575195313	2.79262939453125	1.681429443359375	0.1316844024658203	2.793227294921875	1.646752136230469	0.1670244903564453	2.760755249023437	1.599551696777344	0.2988773956298828	2.785236083984375	1.336503814697266	0.3857566070556641	2.621468139648438	1.476989807128906	0.4772847747802734	2.58300439453125	1.518915313720703	0.5495745239257812	2.630452758789063	1.57214208984375	0.5372552795410156	2.58756201171875	1.59652001953125	0.5074222106933594	2.793938842773438	1.64355404663086	0.09955659103393555	2.779122192382812	1.615924865722656	-0.02907205772399903	2.733322143554688	1.336481826782226	-0.04066622543334961	2.633274658203125	1.364408874511719	0.1720976943969726	2.651658325195313	1.427942642211914	0.2377086486816407
303	10.066667	2.877787109375	1.153315330505371	0.1710339736938477	2.813094604492187	1.321200393676758	0.1582927169799805	2.77850537109375	1.461065216064453	0.1499783325195312	2.781411254882812	1.680500030517578	0.1394194717407227	2.78204931640625	1.646108856201172	0.174959098815918	2.747981567382813	1.603320922851562	0.3079942169189453	2.77185107421875	1.339138793945313	0.3918410339355469	2.608322021484375	1.476184066772461	0.4880602416992187	2.569263549804687	1.524389007568359	0.5582563171386719	2.610976318359375	1.586547119140625	0.5392616577148437	2.561502319335937	1.593194793701172	0.5122246704101563	2.78192236328125	1.642345001220703	0.1074785537719727	2.768546020507813	1.615918792724609	-0.02134217166900635	2.721995971679688	1.33671598815918	-0.03531735229492187	2.619382934570313	1.366236587524414	0.176294303894043	2.63939501953125	1.428341751098633	0.2451232604980469
304	10.1	2.866260375976562	1.145186393737793	0.1905200042724609	2.807105346679688	1.314604293823242	0.175861083984375	2.77043310546875	1.453398498535156	0.1649223709106445	2.772305297851562	1.672105926513672	0.1494960250854492	2.77343603515625	1.638571716308594	0.1857719345092774	2.743994750976563	1.606107696533203	0.3228590698242187	2.7538740234375	1.342181533813477	0.4102428588867187	2.585794677734375	1.477261932373047	0.5002826385498047	2.560715454101563	1.536207061767578	0.5670366516113281	2.601896240234375	1.592754211425781	0.5437628784179688	2.55111865234375	1.596534637451172	0.5198413085937501	2.772665405273437	1.633346252441406	0.1184075431823731	2.762105224609375	1.613907745361328	-0.01179678463935852	2.709798950195313	1.335799911499024	-0.02238754653930664	2.60910888671875	1.365199081420899	0.1888878479003906	2.627967041015625	1.426358596801758	0.2569980010986328
305	10.133333	2.855824829101563	1.143721466064453	0.1963777160644531	2.797855834960937	1.313835922241211	0.1829212417602539	2.764433471679688	1.45369221496582	0.1722450332641602	2.76600927734375	1.672656921386719	0.157952880859375	2.768266723632812	1.638881500244141	0.1941216049194336	2.743218383789062	1.6074287109375	0.3328102416992187	2.74607080078125	1.341392135620117	0.4174762573242188	2.57794873046875	1.479170669555664	0.5043966064453125	2.559913208007813	1.540058471679687	0.5713226318359375	2.597535400390625	1.59288818359375	0.5439145202636719	2.54045654296875	1.597300079345703	0.5272752685546875	2.76534912109375	1.634054962158203	0.1265299682617188	2.751400390625	1.613506774902344	-0.003636106967926025	2.695304565429688	1.335230422973633	-0.01742742443084717	2.583003173828125	1.364044723510742	0.1892231597900391	2.609205444335938	1.434287231445313	0.2526810913085937
306	10.166667	2.850424438476562	1.143307235717773	0.213853759765625	2.792969116210937	1.312410842895508	0.1954259948730469	2.759211303710937	1.451205368041992	0.1812146682739258	2.756370727539062	1.668924407958984	0.1668439559936523	2.759096435546875	1.635372650146484	0.2029022598266602	2.73701123046875	1.603777587890625	0.3412939453125	2.742091186523437	1.340736968994141	0.4306572723388672	2.572434204101563	1.474284927368164	0.5170676574707032	2.554786987304688	1.539102355957031	0.5819173583984375	2.590859497070312	1.587100677490234	0.5522144165039062	2.537281982421875	1.592519439697266	0.5358660888671876	2.756691162109375	1.630553771972656	0.1355713424682617	2.745541748046875	1.608808135986328	0.006110556602478028	2.692296020507813	1.331129119873047	-0.004404579162597657	2.5929404296875	1.361851959228516	0.2055838088989258	2.622408447265625	1.433182357788086	0.2653777084350586
307	10.2	2.85389501953125	1.146650848388672	0.2420787429809571	2.793912231445312	1.315566589355469	0.2180868835449219	2.758920043945313	1.454606201171875	0.1994654922485352	2.75535546875	1.673335052490234	0.178176887512207	2.757885620117188	1.640682647705078	0.2155807800292969	2.730397216796875	1.606574157714844	0.3536295318603516	2.735379638671875	1.337485000610351	0.4312195587158203	2.5672666015625	1.469510589599609	0.5273968200683594	2.555037353515625	1.538878112792969	0.5857445373535157	2.582947021484375	1.584861602783203	0.5689626159667969	2.538988403320313	1.595951293945312	0.5451653442382812	2.756125610351562	1.633745208740234	0.1478606414794922	2.74335205078125	1.605327514648438	0.01869867420196533	2.688843505859375	1.326284820556641	0.01017019701004028	2.592524169921875	1.361985488891602	0.2226877670288086	2.616331176757813	1.433522552490234	0.2890828857421875
308	10.233333	2.836651611328125	1.149827659606934	0.2489453811645508	2.783662109375	1.319701019287109	0.2234228515625	2.75160888671875	1.45843473815918	0.2034681854248047	2.751542114257813	1.6764541015625	0.1868294296264648	2.753991821289063	1.643231384277344	0.223360595703125	2.7263154296875	1.612177581787109	0.3613108825683594	2.733340576171875	1.344682174682617	0.4382254486083984	2.55837548828125	1.468110153198242	0.5314336853027344	2.5498193359375	1.531777252197266	0.5952366638183594	2.57675	1.588672943115234	0.5762602233886718	2.528419799804688	1.595083740234375	0.5462289123535157	2.751230102539063	1.637631439208984	0.1558222732543945	2.735620361328125	1.610244506835937	0.02723275184631348	2.674794189453125	1.334456115722656	0.02295891118049622	2.591861450195312	1.369554122924805	0.2410892944335938	2.617151123046875	1.430905990600586	0.310822021484375
309	10.266667	2.823921142578125	1.152580642700195	0.2640282287597656	2.770189331054687	1.322994644165039	0.2345251770019531	2.736808837890625	1.462202621459961	0.2120129165649414	2.744117431640625	1.681940826416016	0.1974362106323242	2.744380249023437	1.648083801269531	0.2339806060791015	2.71664208984375	1.612335296630859	0.3720591430664063	2.732083984375	1.345051025390625	0.4555611877441406	2.550390014648437	1.464360702514648	0.5444623413085938	2.546464477539063	1.535045928955078	0.6057274780273437	2.5756865234375	1.576617340087891	0.5825492858886718	2.541447021484375	1.596533416748047	0.5521857299804688	2.74356884765625	1.643117614746094	0.1658008270263672	2.73164599609375	1.615088195800781	0.0362302188873291	2.671224731445313	1.338187057495117	0.04015336275100708	2.586356079101563	1.380302230834961	0.2588105010986328	2.618228149414063	1.431192672729492	0.3398414764404297
310	10.3	2.816189086914062	1.151642356872559	0.2756405639648438	2.762151611328125	1.321742538452148	0.2468995666503906	2.728664306640625	1.460683715820313	0.2251531677246094	2.735415161132813	1.680104827880859	0.2116367645263672	2.734558959960937	1.646168365478516	0.2479472045898438	2.701323486328125	1.611583282470703	0.3845982055664062	2.71740576171875	1.345076049804687	0.4687629852294922	2.539739379882812	1.469017776489258	0.5589092102050781	2.523943237304688	1.534561248779297	0.6225021057128906	2.5662548828125	1.581772186279297	0.6035900878906251	2.534163208007812	1.594633697509766	0.5769863281250001	2.736160400390625	1.641474792480469	0.1799591369628906	2.733350219726563	1.614256011962891	0.05023047256469727	2.661110961914062	1.341020492553711	0.05040108013153076	2.573848266601563	1.383054138183594	0.2671983947753906	2.60575048828125	1.429134704589844	0.3487009124755859
311	10.333333	2.808888793945313	1.156738426208496	0.2923457336425781	2.752893798828125	1.326285095214844	0.260958251953125	2.719257934570313	1.465293884277344	0.2374010543823242	2.725210205078125	1.685439788818359	0.2264733428955078	2.724224975585937	1.650997741699219	0.2624617309570312	2.687089233398438	1.613780090332031	0.3977343902587891	2.706557861328125	1.347907592773438	0.4854178771972656	2.528934326171875	1.472646438598633	0.5766761779785157	2.506775146484375	1.541803344726562	0.6367752380371093	2.555314575195313	1.582460815429688	0.619111328125	2.507324829101563	1.594801330566406	0.5879850158691406	2.726353515625	1.647080535888672	0.1942797927856445	2.721081298828125	1.621652557373047	0.06388339614868163	2.664514038085938	1.343512069702149	0.05870621585845948	2.568826782226562	1.384644241333008	0.2727184906005859	2.613465209960937	1.417516632080078	0.3529701080322266
312	10.366667	2.796840576171875	1.152011993408203	0.3126693572998047	2.7441591796875	1.320687759399414	0.2784866485595703	2.713531616210938	1.459011596679687	0.2533433227539063	2.716936401367188	1.677706268310547	0.2440941696166992	2.715215087890625	1.643248413085937	0.2795481719970703	2.674718627929687	1.606446655273437	0.4125457916259766	2.692572143554687	1.342601013183594	0.4998146362304687	2.519773681640625	1.469408355712891	0.5926682434082031	2.499408935546875	1.531927429199219	0.6569692993164062	2.538952514648437	1.580173217773438	0.626993377685547	2.483986694335937	1.589221252441406	0.5964447937011719	2.719634765625	1.639868774414063	0.2119489974975586	2.718895751953125	1.620381378173828	0.08140716171264649	2.656546752929688	1.345544708251953	0.07832048225402832	2.560478637695312	1.383032241821289	0.2910533905029297	2.59319189453125	1.422523178100586	0.3777149658203125
313	10.4	2.79223388671875	1.155706604003906	0.3242995300292969	2.740058837890625	1.323491668701172	0.2894771728515625	2.710206176757812	1.461212066650391	0.2639901275634766	2.70651318359375	1.678497131347656	0.2541766510009765	2.704804443359375	1.644206359863281	0.2894522094726563	2.66009326171875	1.606267486572265	0.4200076446533203	2.684440063476563	1.346177062988281	0.5120558776855468	2.506974731445313	1.46001872253418	0.6086820678710938	2.490997680664063	1.525458984375	0.6660561218261719	2.525760498046875	1.57145654296875	0.6414872436523438	2.482042236328125	1.582106872558594	0.6102331542968751	2.711518432617187	1.641029846191406	0.2224634170532226	2.715133056640625	1.618186248779297	0.09320661926269531	2.656050415039062	1.343939483642578	0.08399062538146973	2.558412841796875	1.382811859130859	0.2947525787353515	2.582367553710937	1.424970886230469	0.3813643188476563
314	10.433333	2.780374877929687	1.155077857971191	0.3438315887451172	2.726185668945313	1.322094497680664	0.3073785247802734	2.695745239257812	1.459766860961914	0.28140234375	2.698121704101562	1.677719970703125	0.2753076629638672	2.694654541015625	1.642871490478516	0.3099629516601562	2.647928833007812	1.604157318115234	0.4400786743164062	2.672726806640625	1.345590194702148	0.5359309082031249	2.491304443359375	1.460018508911133	0.6248818054199219	2.471036987304688	1.519166244506836	0.6821483459472657	2.503739135742188	1.566789855957031	0.6597121887207031	2.456561889648437	1.582508636474609	0.6283235778808594	2.70287744140625	1.640526397705078	0.2430357666015625	2.709916137695313	1.617855010986328	0.1138987236022949	2.650064575195312	1.342684524536133	0.09729233169555665	2.534803344726562	1.379135131835938	0.2983672943115234	2.574316284179687	1.424401153564453	0.3826951141357422
315	10.466667	2.764709838867187	1.147532981872559	0.3745739288330078	2.7098134765625	1.316209533691406	0.3351833343505859	2.681055419921875	1.456021240234375	0.3081031799316406	2.692458740234375	1.676617553710938	0.2981446380615235	2.686969970703125	1.642153900146484	0.3338404083251953	2.636936401367188	1.604330169677734	0.4650965728759766	2.636679077148437	1.334855712890625	0.5464072570800782	2.466278442382813	1.467784622192383	0.6409533996582031	2.44528662109375	1.531225006103516	0.7037728271484376	2.481940307617188	1.574741302490234	0.6783304443359375	2.435368896484375	1.592940948486328	0.6502686462402343	2.696276123046875	1.63808984375	0.266147705078125	2.702533569335937	1.610385986328125	0.1356787796020508	2.644714965820313	1.332749237060547	0.1138630638122559	2.531927856445312	1.370720748901367	0.3207877655029297	2.55226123046875	1.410714828491211	0.4127316284179687
316	10.5	2.754042724609375	1.139416931152344	0.3959348449707031	2.699304443359375	1.308061874389648	0.3564708099365234	2.672821899414063	1.448393112182617	0.3300464782714844	2.682683959960937	1.668930023193359	0.3216860809326172	2.676949096679688	1.634212615966797	0.3570335998535156	2.62052294921875	1.599093078613281	0.4859536285400391	2.6295205078125	1.332734313964844	0.5734410705566406	2.448005004882813	1.463152526855469	0.6482632141113281	2.428354125976563	1.5213896484375	0.7162478637695312	2.457714965820313	1.570546478271484	0.6971249389648437	2.413736938476562	1.587981781005859	0.6655429992675781	2.687249145507812	1.630686401367188	0.2895399780273438	2.696466674804688	1.606380432128906	0.1585963287353516	2.638161743164062	1.328291610717773	0.1375646629333496	2.518018676757813	1.361527252197266	0.341028091430664	2.538306762695313	1.421264663696289	0.4131818084716797
317	10.533333	2.741805541992187	1.135043754577637	0.4182579345703125	2.686137939453125	1.301921539306641	0.378919448852539	2.65798291015625	1.440849075317383	0.35279345703125	2.667207275390625	1.659796112060547	0.3469184722900391	2.6610126953125	1.624950347900391	0.3815686492919922	2.60844873046875	1.595118438720703	0.5127842102050781	2.601266357421875	1.330169723510742	0.60046533203125	2.422890625	1.464912872314453	0.6692220458984375	2.396947021484375	1.518927719116211	0.7392123718261718	2.445188720703125	1.572670074462891	0.7147220458984376	2.385591918945313	1.583738861083984	0.7001229248046875	2.672419921875	1.622210113525391	0.3146809387207031	2.690322998046875	1.599489288330078	0.1855980072021484	2.630937622070312	1.323772430419922	0.1601116638183594	2.50121533203125	1.357109222412109	0.354918197631836	2.527420043945312	1.392403045654297	0.4323797912597656
318	10.566667	2.721982421875	1.126648380279541	0.4515812377929688	2.670647827148438	1.293813171386719	0.4131814422607422	2.646701538085938	1.432714065551758	0.3884517974853515	2.657856079101562	1.649728546142578	0.3767908172607422	2.650195922851562	1.616153869628906	0.4119290771484375	2.591342407226563	1.586849182128906	0.5395135803222657	2.5771650390625	1.326913314819336	0.6348097839355469	2.405571655273437	1.462897644042969	0.710501953125	2.3669599609375	1.517734329223633	0.7629066162109375	2.414157470703125	1.578295928955078	0.7651186218261719	2.371381103515625	1.582831970214844	0.7252634887695313	2.6638623046875	1.611509582519531	0.3460489044189453	2.685419311523438	1.591391418457031	0.218114372253418	2.623702880859375	1.317874664306641	0.185742935180664	2.488512329101563	1.34492219543457	0.3758336486816406	2.5191728515625	1.385443557739258	0.4502746734619141
319	10.6	2.708094970703125	1.117214809417725	0.4785289764404297	2.654185913085938	1.282768417358398	0.4409906311035157	2.627671020507813	1.420682342529297	0.4173150939941406	2.637773071289063	1.636977081298828	0.4061236114501953	2.628923706054688	1.603552093505859	0.4407086029052735	2.567589721679687	1.575582092285156	0.5664530639648437	2.550864990234375	1.315522598266602	0.6562071228027344	2.3849130859375	1.460651519775391	0.7265206298828125	2.3461416015625	1.51096923828125	0.7914230651855469	2.385889404296875	1.584833221435547	0.7890860595703125	2.333900268554688	1.573001068115234	0.7587486572265625	2.645283081054687	1.598860534667969	0.3758597412109375	2.677979248046875	1.58119580078125	0.2506007766723633	2.618401733398438	1.309684387207031	0.2109419555664063	2.476413330078125	1.346636566162109	0.3929848175048828	2.476724609375	1.385066116333008	0.4703686065673828
320	10.633333	2.687091430664062	1.101961032867432	0.5140028991699219	2.63647021484375	1.268797378540039	0.4751677398681641	2.612633544921875	1.407491088867188	0.4508950042724609	2.631559448242188	1.623690368652344	0.4376309967041015	2.62088720703125	1.590934387207031	0.4725742797851563	2.554966674804688	1.563165863037109	0.5965728759765625	2.524340454101562	1.308598770141602	0.700650146484375	2.354796142578125	1.454574981689453	0.7627680358886719	2.329987426757813	1.51138493347168	0.8268599548339843	2.363161987304688	1.573093292236328	0.8061200256347656	2.32564697265625	1.579736663818359	0.7681519165039062	2.63797265625	1.584863800048828	0.4077240753173828	2.66641015625	1.564080902099609	0.2810404510498047	2.60367236328125	1.291163864135742	0.2496560974121094	2.457704223632812	1.324681640625	0.4306165618896485	2.478286499023437	1.371753524780273	0.5038588409423829
321	10.666667	2.677143432617187	1.080421108245849	0.5473332214355469	2.623064453125	1.248388168334961	0.5100403900146484	2.597134399414062	1.38845783996582	0.4877150726318359	2.623673828125	1.605759948730469	0.4716063079833984	2.611225708007813	1.573553771972656	0.5071773529052734	2.53718505859375	1.548914703369141	0.6289228515625001	2.50521923828125	1.290910293579102	0.7308971862792969	2.342156860351563	1.445779342651367	0.7968203735351562	2.30149267578125	1.508041275024414	0.8459749450683594	2.349707275390625	1.581100494384766	0.8349364318847656	2.311471313476563	1.573569396972656	0.8020864562988281	2.62935009765625	1.565961242675781	0.442055419921875	2.655840576171875	1.539228668212891	0.3148080291748047	2.602711303710938	1.261762405395508	0.2796080627441406	2.446701171875	1.307287902832031	0.4516008758544922	2.456455444335937	1.360515335083008	0.5215287933349609
322	10.7	2.6735947265625	1.073452285766602	0.5617977600097657	2.614246337890625	1.240077491760254	0.5250290527343751	2.58545166015625	1.379897903442383	0.5030585784912109	2.61541552734375	1.59746484375	0.4906906585693359	2.601650634765625	1.564874420166016	0.5255455932617188	2.528422485351562	1.543536743164063	0.6486812133789063	2.49218701171875	1.289252670288086	0.7599856872558594	2.337444091796875	1.456507965087891	0.8166542358398438	2.2903701171875	1.511386901855469	0.8714385375976562	2.34540869140625	1.587765991210937	0.860621826171875	2.29657861328125	1.578521392822266	0.8263569946289062	2.621260131835937	1.557926208496094	0.4606640319824219	2.660615234375	1.528324462890625	0.3370286865234375	2.5931728515625	1.253810523986816	0.3004728546142578	2.43838525390625	1.306448486328125	0.4718314971923828	2.459194091796875	1.358429733276367	0.5430993347167969
323	10.733333	2.660638916015625	1.051525396347046	0.5977164916992187	2.600181396484375	1.218160530090332	0.5629602355957031	2.5702373046875	1.357888427734375	0.5419591369628907	2.603625122070313	1.574898162841797	0.5271113586425782	2.589108154296875	1.542959716796875	0.5622348327636719	2.51365673828125	1.525397735595703	0.6843952941894531	2.467380737304687	1.276889862060547	0.8042389221191406	2.306034423828125	1.43933544921875	0.8543406372070312	2.268042114257812	1.500407272338867	0.8989661560058594	2.315246215820312	1.563485626220703	0.9493372802734374	2.244750366210938	1.548040496826172	0.8757438354492187	2.609079223632812	1.534868774414063	0.4976536712646484	2.649106079101562	1.500987442016601	0.3752706604003906	2.574680786132812	1.227801467895508	0.3418402862548828	2.416453857421875	1.283378540039062	0.5101363830566406	2.439983032226563	1.332699798583984	0.5826510314941407
324	10.766667	2.650961059570312	1.037697063446045	0.6302970886230469	2.595432250976562	1.207512092590332	0.5953925170898438	2.563753540039063	1.347690536499023	0.5723993530273437	2.592964965820312	1.566411285400391	0.5521331787109375	2.579290771484375	1.534783874511719	0.5883707275390625	2.50467919921875	1.515828521728516	0.7120277099609374	2.4472529296875	1.271951126098633	0.8410955505371094	2.285605102539062	1.436781005859375	0.8875611572265625	2.252381103515625	1.503718383789062	0.9261269836425781	2.325065795898437	1.561342010498047	0.9669532165527344	2.275786376953125	1.559324096679688	0.8854266357421875	2.598982299804687	1.525557922363281	0.5233453979492187	2.634876342773437	1.490589263916016	0.3992361602783203	2.577470092773438	1.210443176269531	0.3700037841796875	2.409203857421875	1.257096839904785	0.5324689331054687	2.430268188476562	1.307477157592773	0.6003326110839844
325	10.8	2.647683715820312	1.026486549377441	0.6501564331054688	2.589968505859375	1.196935066223145	0.61658984375	2.55697900390625	1.337818756103516	0.5946636352539063	2.588669067382813	1.557273223876953	0.5737412109375	2.575698608398437	1.525604217529297	0.6105381774902343	2.502109130859375	1.513948547363281	0.73682421875	2.43278564453125	1.269057891845703	0.86110205078125	2.275083984375	1.440015197753906	0.9100108947753907	2.240607177734375	1.504610900878906	0.9653437194824219	2.309535278320313	1.564974365234375	1.000448394775391	2.261453979492187	1.562358337402344	0.916462371826172	2.593195434570313	1.516187896728516	0.5445479736328125	2.622083862304688	1.480945755004883	0.4180692596435547	2.56439404296875	1.198541191101074	0.3973704223632812	2.402913452148438	1.250211029052734	0.5665058898925781	2.423073608398437	1.302900405883789	0.6340742797851562
326	10.833333	2.64313525390625	1.016827590942383	0.6600461730957031	2.5869599609375	1.186720375061035	0.6285188598632813	2.553859619140625	1.326593063354492	0.6075501098632813	2.579134399414063	1.545321868896484	0.588837646484375	2.567139526367187	1.513245697021484	0.6250757751464844	2.494659912109375	1.502783538818359	0.7507275085449219	2.440737670898438	1.259096389770508	0.8805728759765625	2.280987670898438	1.423291244506836	0.9357479858398438	2.241163330078125	1.485969345092773	0.9898235168457031	2.3068916015625	1.558203155517578	1.016630004882813	2.250997192382813	1.542018951416016	0.9393341064453125	2.584797241210937	1.504937591552734	0.5594653015136719	2.617662475585937	1.477007186889648	0.4330376892089844	2.560466430664063	1.19717155456543	0.4106055603027344	2.402926025390625	1.244131019592285	0.5805993957519531	2.418190063476563	1.293632385253906	0.6503044738769531
327	10.866667	2.641026977539063	1.008990964412689	0.6721663818359376	2.588578857421875	1.180678565979004	0.6416083374023438	2.557280639648438	1.32134587097168	0.6210442810058594	2.576913452148438	1.54081103515625	0.5973168029785156	2.565613037109375	1.50912956237793	0.6343489990234374	2.491827758789062	1.495617477416992	0.7593219299316406	2.446129150390625	1.251363594055176	0.8921790466308595	2.276304931640625	1.407884826660156	0.9443637084960937	2.247332397460938	1.479203369140625	0.9977257690429687	2.319523071289062	1.545045928955078	1.029507446289062	2.260788696289063	1.5296513671875	0.9515242919921875	2.583751098632812	1.499859527587891	0.5688198547363281	2.61420556640625	1.46943864440918	0.4418363952636719	2.544891357421875	1.190789039611817	0.431281509399414	2.396097900390625	1.236211082458496	0.6111711120605469	2.418083618164062	1.282166572570801	0.6743431701660156
328	10.9	2.64237109375	1.00787292444706	0.6776400451660156	2.5845244140625	1.178847618103027	0.6475861206054687	2.54988134765625	1.319583511352539	0.62779248046875	2.572970825195313	1.539991333007813	0.6062185363769531	2.562242309570312	1.507895751953125	0.6433821105957032	2.497462158203125	1.494844299316406	0.7742134704589844	2.447080444335938	1.243663009643555	0.8953362121582031	2.277334838867187	1.398869171142578	0.9560124206542968	2.2567412109375	1.473762619018555	1.008573852539062	2.3249814453125	1.538123168945313	1.055353088378906	2.271354614257812	1.520311004638672	0.9656378784179687	2.578125366210937	1.49909553527832	0.5768125	2.607526977539063	1.469020385742188	0.4488150787353515	2.540580688476562	1.188443840026856	0.4378670654296875	2.393802612304688	1.225856597900391	0.6228399353027344	2.418672607421875	1.277036476135254	0.6861131591796875
329	10.933333	2.642470825195312	1.002262376666069	0.6798736572265625	2.586420166015625	1.174419761657715	0.6513799133300782	2.552251586914062	1.31560725402832	0.6322473449707031	2.57394287109375	1.536853607177735	0.6143634948730469	2.564046142578125	1.503955215454102	0.65117431640625	2.501647216796875	1.489489532470703	0.7833376159667969	2.455172119140625	1.234799255371094	0.8999046936035155	2.288594970703125	1.38797233581543	0.9742810974121093	2.272912719726563	1.462385147094726	1.023580383300781	2.332801513671875	1.51823681640625	1.083077270507812	2.282926513671875	1.512307556152344	0.9832173461914062	2.578743530273438	1.496481719970703	0.5840508422851562	2.604445922851562	1.467945770263672	0.4546173095703125	2.533208862304687	1.188205589294434	0.4424301910400391	2.392542724609375	1.227072875976563	0.6312014465332032	2.416855590820313	1.274426879882812	0.7116550292968751
330	10.966667	2.641121337890625	0.9996006429195404	0.6794468078613281	2.584701538085938	1.171351272583008	0.651814697265625	2.549993530273437	1.312163497924805	0.633364013671875	2.571927368164062	1.533123718261719	0.6187557678222656	2.561553833007812	1.499825180053711	0.654910400390625	2.49758203125	1.483527679443359	0.7857189331054688	2.457884033203125	1.230487831115723	0.9065992431640626	2.28935009765625	1.379901275634766	0.9824750061035157	2.274593017578125	1.453266967773438	1.035014465332031	2.344690185546875	1.503087203979492	1.084408325195312	2.295350952148437	1.503592224121094	0.9889732971191406	2.577112426757813	1.493238342285156	0.58804052734375	2.605649169921875	1.467574142456055	0.4588912048339844	2.52715283203125	1.190899482727051	0.4391569976806641	2.39135009765625	1.225195724487305	0.6325319213867188	2.414445556640625	1.271793807983399	0.7195574035644532
331	11	2.642816284179688	0.9975424098968506	0.6810069580078124	2.586848388671875	1.170308776855469	0.6543982238769531	2.551575561523437	1.311643829345703	0.6366969909667969	2.572889404296875	1.533678405761719	0.6252150573730468	2.562777221679688	1.499681900024414	0.6610601806640626	2.50117041015625	1.478784851074219	0.7929454040527344	2.4625908203125	1.221728904724121	0.9074724731445312	2.293906860351563	1.370822372436523	0.9857153015136719	2.282251220703125	1.445192123413086	1.04102685546875	2.340362548828125	1.504164367675781	1.090081237792969	2.295146362304687	1.495094589233398	0.9880308837890625	2.57802880859375	1.494132080078125	0.5937645263671876	2.603232421875	1.473000930786133	0.4625343017578125	2.531268920898437	1.19381185913086	0.4377628631591797	2.395914672851562	1.225242744445801	0.6332127685546876	2.422946044921875	1.264106582641602	0.7236476745605469
332	11.033333	2.641508422851563	0.9973107500076294	0.6801244506835937	2.586104248046875	1.169858276367187	0.6537579650878906	2.551281616210938	1.310984603881836	0.636277099609375	2.571802856445313	1.532758544921875	0.6284703063964844	2.561838989257812	1.498215362548828	0.6636678466796875	2.501881958007813	1.476154418945312	0.7955009460449218	2.469450805664063	1.216214416503906	0.9030708618164063	2.297087280273438	1.357877349853516	0.9855184326171875	2.29222607421875	1.435020767211914	1.042350646972656	2.342297241210938	1.489384475708008	1.09521923828125	2.30106787109375	1.483072830200195	0.9954532470703126	2.577052124023437	1.493842376708984	0.5964482727050782	2.602777954101563	1.475541412353516	0.4651945037841797	2.537893432617188	1.196404441833496	0.4318380126953125	2.398933349609375	1.219907279968262	0.624771240234375	2.4309677734375	1.254119171142578	0.716689453125
333	11.066667	2.644226196289062	0.9950615849494935	0.6776548461914063	2.588215942382813	1.168413642883301	0.6514946594238281	2.553764526367187	1.310440979003906	0.6345419311523437	2.577145751953125	1.533116882324219	0.6299891662597656	2.566411254882813	1.498041122436523	0.6647923889160157	2.502571411132813	1.471797836303711	0.7949566650390625	2.471473388671875	1.206838287353516	0.8948125	2.301113403320313	1.348209701538086	0.9847449340820313	2.30498828125	1.432432586669922	1.035843627929688	2.34798583984375	1.468935760498047	1.096747924804688	2.294734252929687	1.473304397583008	1.004208374023437	2.58222314453125	1.49440087890625	0.5973040771484375	2.60541943359375	1.476229370117188	0.4648565216064453	2.528997314453125	1.198205497741699	0.434029052734375	2.398194946289062	1.225112426757812	0.6353781433105469	2.4327333984375	1.261309463500977	0.725767822265625
334	11.1	2.643545166015625	0.9936922221183777	0.6767513427734375	2.586395874023437	1.166517524719238	0.6498663635253906	2.5520654296875	1.308529159545898	0.63272265625	2.573815063476562	1.531372497558594	0.6293994750976563	2.563438232421875	1.496024459838867	0.6640203552246093	2.501492065429687	1.469563873291016	0.7949130554199219	2.473819946289062	1.203954895019531	0.8937637329101562	2.298338134765625	1.340702972412109	0.9809638671875001	2.302088745117187	1.422133453369141	1.0363232421875	2.343312866210938	1.456599548339844	1.099364440917969	2.293126220703125	1.462773239135742	1.008250030517578	2.5790771484375	1.49288493347168	0.5964830932617187	2.60387890625	1.475953765869141	0.4642003784179688	2.528830444335938	1.19742406463623	0.43426171875	2.397942993164063	1.226710639953613	0.6354173278808594	2.431677368164062	1.262667701721191	0.7257462768554688
335	11.133333	2.645464477539062	0.9916148953437804	0.6728259582519531	2.58721435546875	1.164790031433105	0.6458081359863281	2.552552368164062	1.307354675292969	0.6290310668945313	2.577944213867188	1.530653930664062	0.6292938842773437	2.5666005859375	1.494820526123047	0.6633899536132812	2.500974609375	1.463809646606445	0.7922479553222657	2.478508544921875	1.193908622741699	0.8843684387207031	2.305625610351563	1.331802368164062	0.9766284790039061	2.290357177734375	1.412706069946289	1.022755889892578	2.334098510742187	1.451839202880859	1.089188598632813	2.26741650390625	1.449276840209961	0.998977813720703	2.58296630859375	1.492457656860352	0.5957382202148438	2.606122802734375	1.473498321533203	0.462918472290039	2.53157861328125	1.193183769226074	0.4364759979248047	2.394330078125	1.22348957824707	0.6343355407714844	2.420488525390625	1.26247444152832	0.7275896911621094
336	11.166667	2.64627294921875	0.9908734626770019	0.6681871337890626	2.586340209960937	1.163453186035156	0.641984130859375	2.549759643554688	1.305461090087891	0.6257030944824219	2.573862182617187	1.528712890625	0.6275160217285156	2.562842407226563	1.492608337402344	0.6613544006347656	2.500200927734375	1.460643539428711	0.7912857360839844	2.47572607421875	1.190232406616211	0.8799516296386719	2.305239135742188	1.328786651611328	0.9733482055664062	2.2938896484375	1.411102142333984	1.012889190673828	2.335842163085937	1.447674240112305	1.081636535644531	2.271503295898437	1.446813461303711	0.988405029296875	2.578988403320313	1.490810806274414	0.5936966857910155	2.60457275390625	1.473405960083008	0.4612351837158203	2.533129272460938	1.192515640258789	0.4347807159423828	2.398902099609375	1.222640472412109	0.6346960754394531	2.4196455078125	1.264034812927246	0.7274301147460938
337	11.2	2.64524609375	0.9904054899215697	0.6672466430664064	2.588874389648438	1.163864730834961	0.6413706970214843	2.555679321289062	1.306455581665039	0.6255711975097656	2.578038208007812	1.529481872558594	0.6271638488769531	2.566779296875	1.49344140625	0.6608701782226563	2.498418701171875	1.458192794799805	0.7866521911621094	2.474495361328125	1.188448532104492	0.8758234558105469	2.304817993164062	1.323384124755859	0.9755148315429687	2.301622192382812	1.407905532836914	1.014674438476562	2.34204443359375	1.444222122192383	1.087346618652344	2.275107177734375	1.444150405883789	0.9934271545410156	2.583968017578125	1.491608367919922	0.5935814208984376	2.610044921875	1.472886276245117	0.4616702117919922	2.53749609375	1.193371711730957	0.4289676361083984	2.4001171875	1.22032105255127	0.6262738952636719	2.4256494140625	1.256322486877441	0.7198654174804687
338	11.233333	2.64450146484375	0.9894546422958375	0.6676307067871095	2.589101440429688	1.163195930480957	0.6424085388183594	2.554747924804687	1.305426696777344	0.626419219970703	2.57878564453125	1.528173248291016	0.62819384765625	2.5671826171875	1.492222610473633	0.6618351440429687	2.499951049804688	1.458268539428711	0.7885313110351563	2.4702158203125	1.187905731201172	0.8735001831054687	2.301348754882812	1.326170913696289	0.9691092529296874	2.294434448242187	1.406262237548828	1.012382629394531	2.337082275390625	1.443859466552734	1.090477111816406	2.265979370117187	1.441949096679688	0.9951741027832031	2.584500610351562	1.490286544799805	0.5946200866699218	2.61158935546875	1.473709289550781	0.4626621704101562	2.5388544921875	1.194354858398438	0.4309803009033203	2.401016357421875	1.219486595153809	0.6281840209960937	2.424307495117187	1.255595558166504	0.7210090637207032
339	11.266667	2.64391357421875	0.9896938791275025	0.6671299133300781	2.589750122070313	1.163599937438965	0.6414679870605469	2.556860229492187	1.306032684326172	0.6253428649902344	2.580221557617188	1.528648529052735	0.6256825561523438	2.568752319335937	1.49291683959961	0.6595269470214844	2.501619506835937	1.459697387695313	0.7863053588867188	2.468564575195312	1.19003150177002	0.8713903198242188	2.301213256835938	1.328626083374024	0.9682590637207031	2.2951279296875	1.408847717285156	1.011484191894531	2.339066284179688	1.447812057495117	1.087435852050781	2.266464599609375	1.444432189941406	0.9955043640136718	2.586025756835937	1.490596527099609	0.5923798828125	2.6130302734375	1.473941955566406	0.4605495300292969	2.541180786132812	1.194304328918457	0.4313090209960938	2.402927001953125	1.219179016113281	0.6280424499511719	2.425588745117188	1.255491920471191	0.7207315063476563
340	11.3	2.641162963867187	0.9907137608528137	0.6659100952148438	2.58766748046875	1.164318977355957	0.6408314819335938	2.554674682617188	1.306287292480469	0.6250245971679688	2.578898193359375	1.528089965820312	0.6265593261718749	2.567188110351562	1.492358123779297	0.6600750122070312	2.499973388671875	1.45970654296875	0.7864659729003907	2.465059326171875	1.190445610046387	0.8694056091308593	2.299057861328125	1.329408767700195	0.966236572265625	2.293486206054688	1.411485809326172	1.006577514648437	2.337423461914063	1.451373931884766	1.080829528808594	2.264118408203125	1.445236679077148	0.9886387329101562	2.584648559570312	1.490295486450195	0.5931944274902343	2.611876220703125	1.474797454833984	0.4617023162841797	2.542806884765625	1.195508316040039	0.4314005432128906	2.406437255859375	1.217953964233399	0.62866943359375	2.428194091796875	1.253178520202637	0.7218042297363281
341	11.333333	2.640877563476562	0.9916047024726868	0.6651902160644532	2.587830444335937	1.166030532836914	0.6402408447265625	2.555779052734375	1.308765289306641	0.6248464660644532	2.581671997070313	1.531136047363281	0.6277662353515625	2.569244384765625	1.495206008911133	0.6610774230957031	2.499495239257812	1.459653823852539	0.7858198547363282	2.463277709960938	1.191126480102539	0.8739266967773438	2.29871240234375	1.335752258300781	0.9672251892089844	2.293206298828125	1.417243362426758	1.008403839111328	2.334069946289063	1.455428527832031	1.084483825683594	2.265428100585938	1.451632583618164	0.9917122497558593	2.58758544921875	1.493333206176758	0.5941753234863281	2.615663330078125	1.474649566650391	0.4628388671875	2.544898193359375	1.194869613647461	0.4315027770996094	2.403221557617187	1.220208236694336	0.6256428833007812	2.428786254882812	1.252579429626465	0.7184643249511719
342	11.366667	2.640234985351563	0.9931453857421875	0.6648482055664062	2.588432006835937	1.168260673522949	0.6402123413085938	2.557490234375	1.311501434326172	0.6252437133789062	2.583206298828125	1.534195953369141	0.6286423645019532	2.570366943359375	1.498187255859375	0.6618173828125	2.495607421875	1.460668395996094	0.7834899597167968	2.462896240234375	1.191962821960449	0.8737274169921876	2.295770263671875	1.336243438720703	0.9644058837890626	2.29642431640625	1.418030014038086	1.011144561767578	2.337742919921875	1.455395980834961	1.087072387695313	2.272401611328125	1.45587287902832	0.9949176635742187	2.589584106445312	1.4963662109375	0.5950558166503905	2.615828369140625	1.476539215087891	0.4632833557128906	2.547652587890625	1.195650100708008	0.4318593902587891	2.405114990234375	1.222019203186035	0.6256535339355469	2.429694213867188	1.25360238647461	0.7195476989746094
343	11.4	2.637218505859375	0.9940851078033448	0.6658192443847656	2.587785766601562	1.169635154724121	0.6404291381835938	2.55836669921875	1.313067794799805	0.6252510375976562	2.58537939453125	1.535435424804688	0.6304841918945312	2.570845458984375	1.49943586730957	0.6629142456054687	2.489673950195312	1.458551712036133	0.7783512573242188	2.45616357421875	1.192070365905762	0.8733861694335938	2.294435913085938	1.343090225219727	0.9623671874999999	2.29691455078125	1.419957824707031	1.0146787109375	2.33977978515625	1.455162307739258	1.09779296875	2.271081176757813	1.458836212158203	1.001852325439453	2.592985717773438	1.497687744140625	0.5971251525878907	2.625152587890625	1.475037887573242	0.4672801818847656	2.545175903320312	1.197252540588379	0.4418156127929688	2.403931030273437	1.232480567932129	0.6354584045410157	2.419270874023438	1.269195503234863	0.7298050842285156
344	11.433333	2.634072143554687	0.9962817120552063	0.6668237609863281	2.584432861328125	1.171976516723633	0.6417138366699219	2.556435913085938	1.315950775146484	0.6278956298828124	2.58386328125	1.538464996337891	0.6343748474121094	2.568453369140625	1.502384780883789	0.6663807373046875	2.484022705078125	1.462364791870117	0.7795176391601563	2.442580444335937	1.196720542907715	0.8749843749999999	2.275492065429687	1.350635223388672	0.9508529357910156	2.288702392578125	1.421125549316406	1.015379028320313	2.321288696289062	1.462334320068359	1.103136535644531	2.26351806640625	1.463737365722656	1.007611511230469	2.592190063476562	1.500742568969726	0.601075927734375	2.62715771484375	1.477220611572266	0.472182861328125	2.5488076171875	1.199276779174805	0.4437154998779297	2.4073837890625	1.240734367370605	0.6360007934570313	2.422092651367187	1.277317840576172	0.7308152465820312
345	11.466667	2.627975830078125	0.9967162218093872	0.6675635986328126	2.581165405273437	1.173152770996094	0.6406815795898437	2.556743774414063	1.317946273803711	0.62697607421875	2.583853881835937	1.540663208007813	0.6362431335449219	2.56676220703125	1.504359008789062	0.6672192077636718	2.47621875	1.464908752441406	0.7757840270996094	2.4255048828125	1.200346931457519	0.8711612854003906	2.257091064453125	1.352740173339844	0.948332763671875	2.273636108398438	1.422473068237305	1.012002502441406	2.309918212890625	1.466047927856445	1.100367065429688	2.24731298828125	1.465453811645508	1.008062286376953	2.593922607421875	1.503091720581055	0.6031549377441406	2.63460107421875	1.481687362670898	0.4757240905761719	2.557843505859375	1.205000465393066	0.4365190887451172	2.414837036132813	1.236964057922363	0.6287962646484375	2.428630859375	1.267583282470703	0.7189236755371093
346	11.5	2.621451782226562	0.9995094330310822	0.6699241333007813	2.575208740234375	1.176039749145508	0.6423185424804687	2.550990844726563	1.320963958740234	0.6289900817871095	2.578499145507812	1.543422729492188	0.6428337097167969	2.55944482421875	1.506809432983399	0.672252685546875	2.467403564453125	1.468630935668945	0.7798871154785156	2.407958251953125	1.205209770202637	0.8732562561035156	2.236893920898438	1.362616760253906	0.9314126586914062	2.235883544921875	1.426735549926758	1.00418994140625	2.29015185546875	1.470063781738281	1.078629333496094	2.240319946289063	1.474190277099609	0.9873182983398437	2.59033837890625	1.506222610473633	0.6098984985351563	2.64056787109375	1.490495544433594	0.4850570068359375	2.59106787109375	1.212153450012207	0.4205884552001953	2.417414428710938	1.230132095336914	0.5869137878417969	2.435167846679688	1.282186737060547	0.6655617675781249
347	11.533333	2.616943481445313	1.005749568223953	0.6697324829101563	2.573713745117187	1.182848426818848	0.6418110046386718	2.551287841796875	1.327937683105469	0.6283631286621094	2.577407592773437	1.550144989013672	0.6460810546875	2.556444580078125	1.513257736206055	0.673774627685547	2.455031616210937	1.472941131591797	0.7723301696777344	2.390554809570312	1.209764610290527	0.8625419006347657	2.220065307617188	1.367280075073242	0.9211484680175781	2.194416870117188	1.43697639465332	0.9840240478515625	2.2571328125	1.479754867553711	1.054707458496094	2.19986376953125	1.480811248779297	0.9680027770996094	2.591536499023437	1.513294631958008	0.6137144470214844	2.653689575195313	1.503683471679688	0.4938909149169922	2.59910400390625	1.231007530212402	0.412911376953125	2.430700805664062	1.246148483276367	0.5837919921875001	2.451595947265625	1.291845428466797	0.656406005859375
348	11.566667	2.614052124023437	1.009522306919098	0.6728247070312501	2.573317138671875	1.187064872741699	0.6443429260253907	2.553805053710938	1.332576538085938	0.6314236145019532	2.579668579101562	1.554556060791016	0.6514544372558594	2.557192749023438	1.517636138916016	0.6778547668457031	2.450031372070312	1.478648147583008	0.7705784301757812	2.3680888671875	1.219863571166992	0.8582367858886719	2.195225952148437	1.380526275634766	0.8982942504882813	2.168591796875	1.452515060424805	0.9580909118652343	2.240120971679687	1.489290496826172	1.028957672119141	2.20025927734375	1.495600006103516	0.9587498474121093	2.595330200195312	1.517802764892578	0.6197059631347657	2.663198852539062	1.503029510498047	0.5032913055419921	2.64010986328125	1.230474624633789	0.4085416717529297	2.44241064453125	1.255453727722168	0.5412268676757812	2.440676391601563	1.320086807250977	0.6096252136230469
349	11.6	2.609044067382813	1.008901012659073	0.6715428466796876	2.56832421875	1.185803848266602	0.6459166259765625	2.5472314453125	1.330362182617187	0.6342951965332031	2.568814208984375	1.551504425048828	0.6543999938964844	2.545255126953125	1.514662841796875	0.6793795166015625	2.429943237304688	1.480681900024414	0.7635492248535156	2.347026733398438	1.218679313659668	0.8352724609375	2.183657592773438	1.385281997680664	0.8744223022460937	2.1498564453125	1.465207977294922	0.9132110290527344	2.214154296875	1.51094401550293	0.9840809326171875	2.158447143554687	1.501589599609375	0.8959410705566406	2.58688134765625	1.514980880737305	0.6241527709960937	2.6635791015625	1.50484765625	0.5136828308105469	2.652501098632813	1.237530975341797	0.408517822265625	2.440147705078125	1.263051429748535	0.5147840423583985	2.438024291992187	1.318215301513672	0.5902187805175781
350	11.633333	2.606376220703125	1.00996417093277	0.6719846801757813	2.567764038085937	1.186640296936035	0.6469852905273437	2.54925244140625	1.331024215698242	0.6369170837402344	2.56768212890625	1.551559326171875	0.6564599609374999	2.542862915039063	1.514859191894531	0.6799884948730468	2.42287939453125	1.480352645874023	0.7557973327636719	2.324911254882813	1.22259008026123	0.8185398559570313	2.171871459960937	1.398861312866211	0.8370284729003906	2.133644287109375	1.478834274291992	0.8581470031738281	2.198790283203125	1.523703918457031	0.9236465759277344	2.141276977539063	1.510143920898438	0.8351040649414063	2.587948608398437	1.515119506835938	0.6279546508789062	2.67657958984375	1.510163055419922	0.5270322875976563	2.679455322265625	1.247743537902832	0.411448501586914	2.455583251953125	1.286887512207031	0.4879094390869141	2.447922485351563	1.34950439453125	0.5635316162109375
351	11.666667	2.604255249023438	1.010830001831055	0.6746784362792969	2.566588256835938	1.187756004333496	0.6497282714843751	2.547263061523438	1.332019332885742	0.6384762878417969	2.566634399414062	1.552080200195312	0.6625440063476562	2.540615478515625	1.515197174072266	0.6844320373535157	2.41490283203125	1.482998779296875	0.7517615661621093	2.297782958984375	1.23018839263916	0.8005225219726562	2.1570048828125	1.418457534790039	0.7940177307128906	2.12278076171875	1.504000198364258	0.7990559387207031	2.18845263671875	1.548831909179687	0.8699711608886719	2.129302734375	1.532428649902344	0.7754386291503906	2.587727661132813	1.515941040039062	0.63423876953125	2.68135205078125	1.513463638305664	0.5377508850097656	2.69960498046875	1.252075393676758	0.4193983612060547	2.477092651367188	1.301391525268555	0.4884346618652344	2.473631225585938	1.353750015258789	0.5674778137207032
352	11.7	2.59962744140625	1.007819573879242	0.6796590270996093	2.561982055664062	1.184951515197754	0.6559461669921876	2.544144653320313	1.329547668457031	0.6468009033203125	2.559160522460938	1.54970751953125	0.6727624511718751	2.532594970703125	1.512340957641602	0.6931106872558594	2.402046508789063	1.478998458862305	0.7496607360839844	2.283220092773437	1.224768341064453	0.7844664611816407	2.153899536132813	1.417672103881836	0.7502355651855469	2.120277954101563	1.497308609008789	0.7423934631347656	2.182486328125	1.541085876464844	0.8148327941894531	2.12524365234375	1.519018951416016	0.7221199035644532	2.582161499023437	1.514030349731445	0.6454428405761719	2.6801455078125	1.513807022094726	0.5533484191894531	2.72701513671875	1.257396850585937	0.4300641021728516	2.510808959960937	1.314424850463867	0.4958019409179688	2.503213745117188	1.363133117675781	0.5695013427734374
353	11.733333	2.601257690429688	1.01366851234436	0.6809802551269531	2.566226440429688	1.191734191894531	0.6571560668945313	2.551134521484375	1.336983810424805	0.6484702453613281	2.570995239257813	1.557281677246094	0.6760796813964844	2.542327880859375	1.520516052246094	0.6950292053222655	2.4040517578125	1.497361633300781	0.7380408935546876	2.270534912109375	1.247515174865723	0.7535023498535156	2.208039306640625	1.458035491943359	0.6764439086914062	2.21104443359375	1.551795104980469	0.6667271423339844	2.26813330078125	1.612908752441406	0.7200740966796875	2.234484619140625	1.576621704101562	0.6500791931152343	2.594412841796875	1.520915802001953	0.6496859130859376	2.699170654296875	1.518359954833985	0.5648953857421875	2.773338134765625	1.261782165527344	0.456208724975586	2.553839599609375	1.336208587646484	0.4985351867675781	2.53061669921875	1.38480680847168	0.5754585571289063
354	11.766667	2.601041381835937	1.013892607688904	0.6809660034179688	2.5608408203125	1.19101163482666	0.6593182067871094	2.54199462890625	1.335879241943359	0.6521882019042968	2.56882177734375	1.555545501708985	0.6781077880859375	2.539916625976563	1.519633453369141	0.6982383117675781	2.404748413085938	1.494587341308594	0.7488879699707032	2.28118115234375	1.240202491760254	0.7329334411621093	2.253015258789063	1.452246658325195	0.6444509887695312	2.276797729492188	1.53173324584961	0.6455063476562499	2.346473266601563	1.579236206054687	0.6920981750488282	2.329908447265625	1.5427119140625	0.6691420593261719	2.590225708007813	1.518506011962891	0.6510404357910156	2.683500122070313	1.512806732177734	0.5566004028320313	2.793944091796875	1.265674697875977	0.4664949645996094	2.584085327148437	1.35948454284668	0.4904892883300782	2.55236376953125	1.404925155639648	0.5447755126953124
355	11.8	2.6011083984375	1.025541599273682	0.6795099487304688	2.56113671875	1.203267196655273	0.6584977416992187	2.542841430664062	1.348667022705078	0.6525252990722656	2.573954223632812	1.568175964355469	0.6789130554199219	2.542439819335938	1.533300476074219	0.6969828491210937	2.405641479492187	1.511669937133789	0.7464363403320313	2.283718872070312	1.257739562988281	0.709202392578125	2.30273974609375	1.458913360595703	0.5911973266601562	2.316426147460938	1.531092102050781	0.5830414428710937	2.381869384765625	1.588012268066406	0.6497095031738281	2.367277587890625	1.565208435058594	0.6103950805664062	2.596408569335938	1.530132507324219	0.6538639831542968	2.688927978515625	1.511760894775391	0.5573640136718749	2.77850146484375	1.244889602661133	0.489357177734375	2.6151884765625	1.420562637329101	0.4663443756103516	2.565796997070312	1.45205940246582	0.4829794158935547
356	11.833333	2.592346435546875	1.026007090568542	0.67399853515625	2.552953125	1.204893859863281	0.6554188537597656	2.534606567382812	1.350818084716797	0.6511185913085937	2.553192749023437	1.572545318603516	0.6778460998535156	2.522530029296875	1.535967498779297	0.6946387023925782	2.384363891601563	1.51115104675293	0.7402147216796875	2.272880004882812	1.255098922729492	0.6824043884277344	2.252050048828125	1.409860366821289	0.5015928039550781	2.26417138671875	1.505674011230469	0.4973448791503906	2.349347290039063	1.525775360107422	0.5661807250976563	2.314842041015625	1.513941558837891	0.5204761505126954	2.578873291015625	1.535536254882812	0.6540277709960938	2.678094970703125	1.523890808105469	0.5621333923339844	2.757690795898438	1.251305671691894	0.5008357238769532	2.632705078125	1.451622924804687	0.4531340179443359	2.62720166015625	1.496975860595703	0.496617416381836
357	11.866667	2.590418212890625	1.017730525970459	0.6784179077148438	2.550968994140625	1.195626289367676	0.6620144653320312	2.531531982421875	1.340458267211914	0.6586815185546875	2.545137573242187	1.561001068115234	0.6863949279785155	2.513538940429688	1.524382354736328	0.7001048583984375	2.372263916015625	1.499597091674805	0.7285636291503905	2.2780712890625	1.237953720092773	0.6749982299804687	2.285261596679688	1.386974273681641	0.4909275512695312	2.319821044921875	1.465169448852539	0.4632225036621094	2.395401489257813	1.482217041015625	0.5379100036621094	2.33939013671875	1.479933578491211	0.4321401214599609	2.573213989257813	1.524438751220703	0.665426971435547	2.688777587890625	1.5147646484375	0.5967355346679688	2.758258911132812	1.248651985168457	0.5086675720214844	2.648205200195313	1.444236679077148	0.4219026031494141	2.678508911132813	1.521922210693359	0.4599688262939453
358	11.9	2.588655517578125	1.018338044166565	0.6781982421875	2.55124853515625	1.196523834228516	0.6659564819335937	2.535946044921875	1.341405181884766	0.6680087280273437	2.5446064453125	1.56169009399414	0.6945498657226563	2.513215209960937	1.524713317871094	0.7072658386230468	2.370765380859375	1.504508453369141	0.7320199279785156	2.289236694335938	1.242975250244141	0.6625836181640625	2.32383837890625	1.390409240722656	0.4799913635253906	2.39601806640625	1.428180313110352	0.4277140045166016	2.480428588867188	1.480128021240234	0.4540621490478516	2.421053344726563	1.467645065307617	0.4153697509765625	2.57403857421875	1.525602447509766	0.6749960632324219	2.6931884765625	1.510693725585937	0.6144139404296876	2.763598266601563	1.247691635131836	0.520110107421875	2.667634643554687	1.440343078613281	0.4135970611572266	2.726893432617187	1.521680862426758	0.4303501892089844
359	11.933333	2.587636108398438	1.016355304718018	0.6744187927246094	2.550495483398437	1.194383163452148	0.6579490356445312	2.531117431640625	1.338965759277344	0.65330078125	2.54421240234375	1.558069793701172	0.6879755859375001	2.51113720703125	1.521592559814453	0.697589111328125	2.370572631835937	1.500731170654297	0.7303426208496093	2.297921875	1.251410705566406	0.6206843872070313	2.392807250976563	1.369861114501953	0.4382262573242188	2.468792114257813	1.418633560180664	0.3991056213378906	2.548648681640625	1.480982284545898	0.4188429870605469	2.492720336914063	1.461134521484375	0.4114078216552735	2.573741943359375	1.52178271484375	0.6688756713867188	2.696918212890625	1.505389068603516	0.6171016235351563	2.759922607421875	1.245238410949707	0.5104329223632813	2.689589111328125	1.437084884643555	0.3844107666015625	2.744425537109375	1.517132034301758	0.3603371276855469
360	11.966667	2.583716186523437	1.017424934864044	0.6734944458007812	2.543479125976563	1.195271049499512	0.6565503845214844	2.52579150390625	1.340578491210938	0.6549781494140625	2.538073486328125	1.560153594970703	0.6910752563476562	2.504805297851562	1.523482116699219	0.7000104370117187	2.36374853515625	1.495588150024414	0.7287886962890625	2.316985473632813	1.248365821838379	0.6002165222167968	2.439138061523438	1.348298919677734	0.4222391204833985	2.513954467773438	1.382451324462891	0.3734624938964843	2.585985961914063	1.437811477661133	0.4004695587158203	2.535993286132812	1.431615173339844	0.3891058959960937	2.568036376953125	1.523894256591797	0.6721997985839844	2.6863037109375	1.505420150756836	0.6097831115722656	2.75138525390625	1.238099784851074	0.5223104858398437	2.680886962890625	1.410611251831055	0.371874267578125	2.742899658203125	1.469650543212891	0.3215218353271484
361	12	2.587250610351562	1.014831205844879	0.6744870910644531	2.542632080078125	1.191786506652832	0.6543254699707031	2.52022509765625	1.336771514892578	0.6500381774902344	2.538410766601563	1.555921997070313	0.6900137634277344	2.503811157226563	1.520023376464844	0.6977857971191406	2.362289672851563	1.492123413085937	0.7258589477539062	2.339367065429688	1.247227508544922	0.58696142578125	2.463024047851563	1.327667114257812	0.3991985015869141	2.548454833984375	1.359505752563477	0.3638768005371094	2.62973974609375	1.397712631225586	0.3849093322753906	2.566224243164062	1.403450866699219	0.3889885864257813	2.567708251953125	1.5189755859375	0.6710323791503906	2.684889282226562	1.496687194824219	0.6084208068847656	2.800761108398437	1.243324813842773	0.5382446899414063	2.740273803710938	1.371308013916016	0.3527919311523438	2.801510986328125	1.422019134521484	0.2874297637939453
362	12.033333	2.585378173828125	1.017858002185822	0.6721795654296875	2.540365844726562	1.194613670349121	0.6502730407714843	2.51458203125	1.338871917724609	0.6420398559570313	2.532089111328125	1.557365478515625	0.686278564453125	2.49780712890625	1.521089874267578	0.693843505859375	2.357333251953125	1.489076583862305	0.7242657165527344	2.3468369140625	1.246486122131348	0.5808836059570313	2.481755493164063	1.294075790405274	0.3898207855224609	2.555876220703125	1.337928024291992	0.3569170074462891	2.638702758789063	1.379111557006836	0.373200912475586	2.554739624023437	1.371159576416016	0.32497021484375	2.561326904296875	1.520976287841797	0.6660757751464843	2.675860229492187	1.499785995483398	0.5984936523437501	2.8174326171875	1.264110145568848	0.5337950134277344	2.75220654296875	1.370701736450195	0.3494967956542969	2.805053100585937	1.415077621459961	0.2733452758789063
363	12.066667	2.585553466796875	1.017204257011413	0.6728146667480468	2.538124267578125	1.19345246887207	0.6502028198242187	2.509911499023437	1.337440521240234	0.6408603515625	2.53118408203125	1.555623291015625	0.686501220703125	2.49639208984375	1.519763549804688	0.6941505126953125	2.356148681640625	1.489085418701172	0.7272270507812499	2.349414916992187	1.246386169433594	0.5838226318359374	2.48441748046875	1.290509658813477	0.3915715789794922	2.555766723632813	1.33796987915039	0.3551552886962891	2.638003051757813	1.380174285888672	0.3652363739013672	2.552539184570312	1.375676010131836	0.3185699920654297	2.559700561523438	1.518894958496094	0.6657424926757812	2.673646850585937	1.498685791015625	0.5970650024414063	2.821116088867187	1.267863311767578	0.5366405334472657	2.759615966796875	1.370745971679688	0.3525225830078125	2.813551635742187	1.415758666992188	0.2765224304199219
364	12.1	2.586584716796875	1.018638100147247	0.6723566589355469	2.53973095703125	1.195507232666016	0.6493132019042969	2.511795288085938	1.339972503662109	0.6395862121582032	2.533869140625	1.559385803222656	0.68185693359375	2.498899780273438	1.523644470214844	0.690193359375	2.359562744140625	1.490723068237305	0.7270032348632812	2.3527998046875	1.246269149780273	0.5860392456054687	2.488654907226563	1.289842681884766	0.3937304534912109	2.552750366210938	1.337939849853516	0.3456067504882813	2.635198974609375	1.383734436035156	0.3602104339599609	2.560373291015625	1.379709991455078	0.3185440521240234	2.5623046875	1.522159820556641	0.6615358276367187	2.677058837890625	1.500041275024414	0.5938381958007812	2.815272216796875	1.25928337097168	0.541304931640625	2.766345581054687	1.369127151489258	0.3561845550537109	2.8223564453125	1.412359756469727	0.2815299987792969
365	12.133333	2.586784545898437	1.018775569438934	0.6714121704101563	2.538931274414062	1.195350845336914	0.6477825317382813	2.51212841796875	1.340119674682617	0.6391890869140625	2.534776123046875	1.559700317382812	0.680437530517578	2.499938232421875	1.523975708007812	0.6894101867675781	2.3591513671875	1.49590364074707	0.7243809204101562	2.351403198242187	1.24720930480957	0.5927470703125	2.495608520507813	1.282549850463867	0.4048165588378906	2.564547119140625	1.334247360229492	0.3614072570800781	2.64797314453125	1.375504470825195	0.3742854156494141	2.557869995117187	1.374008270263672	0.3167698974609375	2.562920043945312	1.522409088134766	0.6598081359863281	2.674993896484375	1.500849945068359	0.5882653198242187	2.819777709960937	1.26445002746582	0.5397956237792969	2.772361450195312	1.36483757019043	0.3544791107177734	2.824309326171875	1.409005004882812	0.2786248626708985
366	12.166667	2.584768798828125	1.01954049873352	0.6705648498535156	2.536516235351562	1.195915000915527	0.6471245727539062	2.509684448242187	1.340594177246094	0.6388078308105469	2.5308818359375	1.560523010253906	0.6780986938476563	2.496419555664063	1.524623107910156	0.6876121215820312	2.356316528320312	1.496938369750977	0.7248301086425781	2.350719848632813	1.246973114013672	0.5971319885253906	2.489787475585937	1.281545486450195	0.4056894683837891	2.549038330078125	1.326996047973633	0.3460323028564453	2.624849243164062	1.377275512695312	0.3539431457519531	2.553267456054687	1.363734100341797	0.3112897033691406	2.559147338867187	1.523314483642578	0.6575716247558594	2.670902709960937	1.503681457519531	0.5857310485839844	2.816508544921875	1.267572311401367	0.5363697509765625	2.770351440429687	1.36288980102539	0.3482525787353515	2.822346557617188	1.411664291381836	0.2744956207275391
367	12.2	2.584013793945313	1.020417166233063	0.6697920532226562	2.537399780273438	1.197250022888184	0.6459911499023437	2.512519165039063	1.342317123413086	0.6379606018066406	2.53399267578125	1.562590087890625	0.6753421325683594	2.499330810546875	1.526869537353516	0.6848817443847657	2.35851123046875	1.500448608398437	0.7205765075683594	2.348247436523438	1.248575241088867	0.5950244445800781	2.488383422851562	1.278795059204102	0.4032521820068359	2.549300170898437	1.333587173461914	0.3491605072021484	2.6322822265625	1.369988159179687	0.3502562103271484	2.540771240234375	1.357940032958984	0.3017024688720703	2.562347412109375	1.525105224609375	0.6554317016601563	2.675138671875	1.502038436889648	0.585767578125	2.814782836914063	1.260806701660156	0.5336773376464844	2.776483154296875	1.360874160766602	0.3415749969482422	2.832560424804687	1.407484756469727	0.2713173370361328
368	12.233333	2.5826455078125	1.02187166261673	0.6679175109863281	2.535921508789063	1.198928550720215	0.6439941101074218	2.51131103515625	1.344229507446289	0.6358912048339844	2.536128540039063	1.564887786865234	0.6707173461914062	2.50095458984375	1.529727966308594	0.6808193359375	2.359717529296875	1.505914154052734	0.7176924133300782	2.350614379882813	1.251855667114258	0.5973764953613281	2.486452026367187	1.280254196166992	0.4017901611328125	2.540696166992188	1.332753890991211	0.3389609985351563	2.626105834960938	1.371638793945313	0.3395193176269531	2.536169799804687	1.362416397094727	0.3061034240722657	2.56389453125	1.526725616455078	0.6510927734375	2.677656372070312	1.504446990966797	0.5820270385742188	2.814346069335937	1.262602554321289	0.5264232177734375	2.778488159179688	1.355556091308594	0.3294064483642578	2.833497680664062	1.408633041381836	0.2631715087890625
369	12.266667	2.5805283203125	1.022652073860169	0.6668517150878905	2.533384887695313	1.199353355407715	0.6417305603027343	2.507289306640625	1.344147491455078	0.6316572570800781	2.532042602539063	1.565072143554687	0.6636988830566406	2.497058227539063	1.529988952636719	0.6745733337402344	2.3561494140625	1.509276626586914	0.7142662658691407	2.340210327148437	1.256415565490723	0.5907262878417969	2.483993408203125	1.280203735351563	0.4006522827148438	2.538158325195313	1.326970565795898	0.3341904907226563	2.622286254882813	1.365033798217773	0.3402180099487305	2.531697509765625	1.361912796020508	0.3007230529785156	2.55966162109375	1.526769470214844	0.6442166137695312	2.672672607421875	1.504988098144531	0.5736643981933593	2.818083618164063	1.26897745513916	0.5182224426269532	2.780996948242187	1.356294708251953	0.3192310485839844	2.828757568359375	1.416168746948242	0.2586308135986328
370	12.3	2.579693969726562	1.025229022026062	0.6654634704589844	2.53208740234375	1.201510940551758	0.6393777465820313	2.505786376953125	1.346112976074219	0.6285755004882811	2.527447143554688	1.56792041015625	0.6551975708007813	2.49294677734375	1.53266748046875	0.6668627929687501	2.35261376953125	1.511493774414063	0.7075533752441406	2.338198364257813	1.257720611572266	0.5869658813476563	2.481155883789063	1.281073257446289	0.3971411285400391	2.530077514648438	1.325894378662109	0.3258557434082031	2.616512817382812	1.363381561279297	0.3296014251708984	2.538301391601562	1.363837020874024	0.2975559158325196	2.55560400390625	1.529555755615234	0.636724365234375	2.669453247070313	1.509983901977539	0.5668262329101563	2.818735229492187	1.275996032714844	0.5151903686523437	2.781927124023437	1.357131439208984	0.3137797546386719	2.826224243164063	1.419554290771484	0.2555831604003906
371	12.333333	2.581511352539063	1.027477547645569	0.663294219970703	2.53455322265625	1.203896591186523	0.6334790954589844	2.508385620117187	1.348691543579102	0.6196026306152345	2.533147827148437	1.570547058105469	0.6482684631347656	2.497934936523437	1.535615539550781	0.6593805847167968	2.356115844726562	1.516089920043945	0.6970242614746094	2.339312377929687	1.257693626403809	0.5845707397460937	2.479847045898437	1.281131988525391	0.3916768341064453	2.543096435546875	1.324097702026367	0.3316847534179688	2.629549682617188	1.362627044677734	0.3404735794067383	2.54826416015625	1.368333572387695	0.3022135620117188	2.560972534179688	1.531816589355469	0.6296825256347656	2.673682373046875	1.509333435058594	0.5588333740234375	2.817154296875	1.268649208068848	0.5049054260253907	2.78668115234375	1.359292953491211	0.3032010040283203	2.8297353515625	1.42310368347168	0.2455286407470703
372	12.366667	2.583990112304687	1.026848700523376	0.6572596740722656	2.535674926757812	1.202499900817871	0.6265263977050781	2.50878369140625	1.346932067871094	0.6123736267089843	2.531421508789062	1.569429290771484	0.6360006103515625	2.496487426757812	1.534477355957031	0.6476912231445313	2.3551015625	1.517629592895508	0.687482666015625	2.332310302734375	1.258338729858398	0.5783193664550781	2.478276977539062	1.279216903686524	0.3899060821533203	2.5403046875	1.32002587890625	0.3273158264160156	2.633291259765625	1.343289291381836	0.3452797698974609	2.549684326171875	1.352279556274414	0.2956291656494141	2.559658569335937	1.530560638427734	0.6185114746093749	2.67423486328125	1.507270538330078	0.5514049377441406	2.8166689453125	1.265537689208984	0.4923563232421875	2.797083374023437	1.360129638671875	0.2873713989257812	2.837217895507813	1.431634765625	0.2379545135498047
373	12.4	2.58548876953125	1.030061494827271	0.6500680541992188	2.540145141601562	1.206605102539063	0.6182243652343751	2.5150859375	1.351388320922851	0.6030123901367188	2.5340615234375	1.574821929931641	0.621862060546875	2.499127319335937	1.53965673828125	0.6331883239746094	2.35714697265625	1.524827102661133	0.6718141784667968	2.337841430664063	1.265167907714844	0.5595768432617187	2.481419555664062	1.282573181152344	0.368219711303711	2.539629272460938	1.328967132568359	0.3077278442382813	2.608519165039063	1.344299514770508	0.3284643478393555	2.545974975585938	1.371540618896484	0.2865550003051758	2.563438598632812	1.535915924072266	0.606351806640625	2.683598510742187	1.513477325439453	0.5484130554199219	2.824291748046875	1.275661231994629	0.4730707244873047	2.799698974609375	1.364381149291992	0.2668196411132813	2.837583740234375	1.441819747924805	0.2207510757446289
374	12.433333	2.589016235351562	1.02938391494751	0.6394667358398437	2.548960205078125	1.206457069396973	0.6072076416015625	2.52755224609375	1.351044586181641	0.5911787109375	2.54373193359375	1.574085723876953	0.6025320739746094	2.509236083984375	1.539042388916016	0.6147327880859375	2.366709838867187	1.530020874023438	0.6517120056152343	2.343976318359375	1.268807800292969	0.5445330810546876	2.491263549804687	1.275684875488281	0.3575070190429688	2.548210815429687	1.321420562744141	0.2939211730957031	2.619464721679687	1.339487701416016	0.3140321960449219	2.555648681640625	1.355622573852539	0.2653088760375977	2.573574340820312	1.535264831542969	0.5886276550292968	2.693586669921875	1.512042190551758	0.5322984008789062	2.838821166992187	1.280502380371094	0.4539582977294921	2.80840625	1.366857864379883	0.2526160736083984	2.847118041992188	1.440523818969726	0.2007217559814453
375	12.466667	2.595942016601563	1.032553328514099	0.6257395324707031	2.557091430664062	1.20931005859375	0.5904301147460937	2.536830688476563	1.353818756103516	0.5725552978515625	2.549627075195312	1.577134338378906	0.5821707763671875	2.515252075195312	1.541747344970703	0.5936920166015625	2.371529907226562	1.528993103027344	0.6245496215820312	2.350700561523437	1.266310775756836	0.5245614776611328	2.517268798828125	1.279731750488281	0.3580643463134766	2.550817016601562	1.319001953125	0.2735062408447265	2.61695361328125	1.342997482299805	0.2921327743530273	2.539293212890625	1.354642639160156	0.2426902770996094	2.580405639648437	1.538595245361328	0.5695431213378906	2.701258422851562	1.518582672119141	0.5144049377441406	2.85076171875	1.288984329223633	0.4338947601318359	2.818833618164063	1.375128570556641	0.231685188293457	2.855501708984375	1.449634399414062	0.1800266799926758
376	12.5	2.602723876953125	1.035481426239014	0.6126576232910156	2.565347900390625	1.21153466796875	0.5742709045410157	2.544345092773438	1.355042724609375	0.5529373779296876	2.556385375976562	1.578197448730469	0.5605189514160156	2.522055541992188	1.542904937744141	0.5719650268554688	2.379290771484375	1.532555633544922	0.6050365905761719	2.36113671875	1.26643928527832	0.5183895111083985	2.529489624023437	1.280199813842773	0.353228271484375	2.575984985351562	1.326039855957031	0.2826794967651367	2.651617065429687	1.330828170776367	0.3208916320800781	2.568454711914063	1.340907623291016	0.2490996322631836	2.587346435546875	1.539640014648437	0.5486438293457031	2.709981201171875	1.518477844238281	0.4955074157714844	2.869399658203125	1.297889343261719	0.4112933807373047	2.835035034179687	1.386345703125	0.2097181854248047	2.865294555664063	1.464127914428711	0.1672518539428711
377	12.533333	2.611569458007812	1.03919903755188	0.5910063476562499	2.574541870117187	1.214632301330566	0.5500263061523438	2.554560302734375	1.358010482788086	0.5274208984375	2.569053100585938	1.580934753417969	0.5334188842773437	2.534288452148437	1.546103759765625	0.5449510803222656	2.390693115234375	1.536990631103516	0.5758621826171875	2.370934814453125	1.273616271972656	0.4763879089355468	2.546753784179687	1.290028900146484	0.3216485595703125	2.574082397460938	1.331887069702149	0.2370693435668945	2.65043896484375	1.371163391113281	0.2326002998352051	2.543321044921875	1.372057495117188	0.212342399597168	2.599627197265625	1.542000152587891	0.5219822387695312	2.72061865234375	1.51723291015625	0.4679389343261718	2.876974853515625	1.293404113769531	0.3830871734619141	2.847344848632813	1.387048889160156	0.1808531112670898	2.876522705078125	1.465718627929687	0.1417306137084961
378	12.566667	2.62463720703125	1.043758407592773	0.570048858642578	2.589327880859375	1.219146354675293	0.5277734680175781	2.5695546875	1.362130828857422	0.5032040405273438	2.5803759765625	1.58524267578125	0.5079424743652343	2.546149169921875	1.549950103759766	0.5195215454101563	2.403671142578125	1.537522583007813	0.5519455261230468	2.395291015625	1.27792057800293	0.4418323516845704	2.56794189453125	1.300749572753906	0.2860802307128906	2.599209594726562	1.334477416992188	0.1986009979248047	2.677742431640625	1.354040420532227	0.1929558563232422	2.55081591796875	1.373978866577148	0.1875368576049805	2.611619018554688	1.546730834960937	0.4968770446777344	2.734408813476563	1.523003204345703	0.4455613708496093	2.895558471679688	1.302302551269531	0.3647529144287109	2.859	1.394502944946289	0.1653122253417969	2.886421997070312	1.465253540039062	0.1144338684082031
379	12.6	2.641058227539062	1.049026073455811	0.5442387390136718	2.6056474609375	1.223309799194336	0.4977438812255859	2.586841552734375	1.366235977172852	0.4713604888916015	2.595317504882813	1.58941796875	0.4758482055664063	2.561226318359375	1.553824768066406	0.4868008270263672	2.418224487304688	1.536949645996094	0.5160044860839844	2.413687133789063	1.276032165527344	0.4107043762207031	2.583308959960938	1.301665145874023	0.2493839874267578	2.620076904296875	1.34188671875	0.1671220779418945	2.700395751953125	1.370225784301758	0.1662913627624512	2.59978271484375	1.369755554199219	0.132648624420166	2.627156616210938	1.551193145751953	0.4655058898925781	2.749708374023438	1.532960662841797	0.4113833618164062	2.909996948242187	1.306881790161133	0.3451796875	2.87481640625	1.393629684448242	0.1472154312133789	2.897061401367187	1.463660888671875	0.09302423477172853
380	12.633333	2.65677587890625	1.058337650299072	0.5119869384765625	2.6234755859375	1.232687255859375	0.4678298492431641	2.606980102539063	1.375579727172852	0.4441235656738282	2.60982666015625	1.597337280273438	0.445501937866211	2.576567626953125	1.561242309570313	0.456301498413086	2.434095703125	1.536169311523438	0.4804165191650391	2.419110595703125	1.273419342041016	0.3767549896240234	2.600425537109375	1.30334700012207	0.2343953552246094	2.6374189453125	1.338662857055664	0.1504243354797363	2.715950927734375	1.378176132202149	0.1493155155181885	2.6292685546875	1.379621734619141	0.1256405563354492	2.6426494140625	1.560127227783203	0.4363347320556641	2.765443359375	1.538929534912109	0.3859098205566406	2.92607470703125	1.319547515869141	0.3103196563720703	2.887636840820313	1.39948893737793	0.1146664810180664	2.903375610351563	1.480562530517578	0.06475717163085937
381	12.666667	2.671066040039062	1.06185125541687	0.4890254821777343	2.63744921875	1.235566528320313	0.4435152130126953	2.618885620117188	1.377182922363281	0.4169351196289062	2.612755126953125	1.598881103515625	0.4172147216796875	2.581112670898437	1.561518676757812	0.4284120483398438	2.44098388671875	1.534230651855469	0.4580688018798828	2.446315185546875	1.279638702392578	0.342873306274414	2.614101196289063	1.324682067871094	0.1864783706665039	2.64979736328125	1.36528776550293	0.104660270690918	2.72842138671875	1.399262145996094	0.1139800682067871	2.650599365234375	1.404525283813477	0.07919059753417969	2.646941772460938	1.562987609863281	0.4080099792480469	2.76965771484375	1.545037048339844	0.3567357177734375	2.937105834960938	1.329329925537109	0.2923070526123047	2.90832421875	1.389306304931641	0.09011624526977539	2.917738403320313	1.484207015991211	0.05247222137451172
382	12.7	2.684318725585937	1.065896255493164	0.4629639434814453	2.650571044921875	1.237813034057617	0.419713134765625	2.632704345703125	1.378260330200195	0.395381103515625	2.62723974609375	1.597089447021484	0.3954529571533203	2.595779418945312	1.560283569335938	0.4062183685302734	2.456658203125	1.532431640625	0.4295066833496094	2.455179931640625	1.281844497680664	0.3133719940185547	2.599292358398437	1.326498077392578	0.1346461296081543	2.65704541015625	1.377292266845703	0.07888149452209473	2.73889453125	1.410871002197266	0.07732972908020019	2.654177978515625	1.40337028503418	0.05221133947372437	2.660995483398438	1.561586669921875	0.3867276000976563	2.782043090820313	1.544109954833984	0.3356647033691406	2.9466025390625	1.326136672973633	0.2714612121582031	2.912096557617187	1.394803649902344	0.0781684455871582	2.929656372070312	1.474304153442383	0.02371954536437988
383	12.733333	2.700290405273437	1.069564037322998	0.4403167724609375	2.663226928710937	1.242055557250977	0.3962442779541016	2.6421162109375	1.382935546875	0.370463623046875	2.636372924804688	1.603869079589844	0.3706487731933594	2.605142333984375	1.566778594970703	0.3828623199462891	2.465393432617187	1.537742858886719	0.4121866760253906	2.46084765625	1.282169891357422	0.2988124389648438	2.604417602539062	1.326928863525391	0.1169781074523926	2.669433227539062	1.372816955566406	0.06355675315856933	2.755075317382813	1.404225204467773	0.06676027584075928	2.674482055664062	1.402659301757812	0.03631841623783112	2.670089721679688	1.567962097167969	0.3604317169189453	2.791617431640625	1.555654663085938	0.3069712982177735	2.963076171875	1.344893280029297	0.2418273773193359	2.936850219726563	1.401432907104492	0.03814704895019531	2.942881591796875	1.491558578491211	-0.01310702848434448
384	12.766667	2.704395141601562	1.075945220947266	0.4254669647216797	2.666233154296875	1.249428344726562	0.3818583221435547	2.644001342773437	1.391108093261719	0.3559711608886719	2.638442626953125	1.612799713134766	0.3568252563476563	2.607677490234375	1.575594268798828	0.3705687103271484	2.469821899414063	1.539163116455078	0.4047249908447266	2.462322143554688	1.286250411987305	0.2809118804931641	2.614187255859375	1.328773391723633	0.104533317565918	2.678040405273438	1.368324310302734	0.05225046706199646	2.755198364257812	1.396057327270508	0.04890587234497071	2.669066162109375	1.355938735961914	0.07999153137207031	2.671736450195312	1.576753295898437	0.3448327941894531	2.789466430664063	1.555138214111328	0.2847509460449218	2.964205932617188	1.34949479675293	0.2127679138183594	2.927715209960938	1.421255264282227	0.01254988670349121	2.944581909179687	1.508794143676758	-0.04292653727531433
385	12.8	2.713030151367188	1.079324081420898	0.4096714630126953	2.6787451171875	1.254187782287598	0.3666539459228516	2.65721728515625	1.395773361206055	0.3390444183349609	2.6512900390625	1.618233184814453	0.3377516021728516	2.620334594726563	1.580936920166016	0.3514300384521484	2.481802368164062	1.544754852294922	0.384546646118164	2.48255078125	1.293355895996094	0.2544601898193359	2.637217529296875	1.348728988647461	0.08356156158447266	2.704457763671875	1.389800354003906	0.0618796238899231	2.788219970703125	1.418464462280273	0.06293516540527344	2.68164453125	1.360958236694336	0.06359061050415039	2.684870483398438	1.582043395996094	0.3265492401123047	2.80319873046875	1.560905822753906	0.2679971313476562	2.97749169921875	1.350825317382812	0.19215576171875	2.942724731445312	1.432844177246094	-0.01094574928283692	2.9646103515625	1.521823944091797	-0.06369094085693359
386	12.833333	2.721898681640625	1.082707298278808	0.3916960754394531	2.690134643554687	1.256822128295898	0.3476710815429688	2.670316772460938	1.397615127563477	0.3190019226074219	2.667502807617188	1.619167236328125	0.3160109100341797	2.636248657226562	1.582583374023437	0.3300544128417969	2.498733032226562	1.550031860351563	0.3676409301757813	2.493880493164062	1.301062484741211	0.2353673706054688	2.642810668945312	1.362058959960938	0.06202164268493653	2.717694091796875	1.401310943603516	0.04417336797714234	2.793276000976562	1.436939559936524	0.03592354202270508	2.672930297851563	1.383315307617187	0.05359791755676269	2.70036279296875	1.582572479248047	0.3049912414550782	2.81680029296875	1.561687469482422	0.243651596069336	2.9863525390625	1.353540588378906	0.1522546768188477	2.950977905273438	1.443588745117188	-0.05060775947570801	2.9789755859375	1.533109176635742	-0.09365973281860351
387	12.866667	2.73087548828125	1.091564437866211	0.3774859771728515	2.704455688476562	1.266200439453125	0.3392176666259765	2.6827138671875	1.405145370483398	0.3077076416015625	2.679422119140625	1.625062622070313	0.3038108978271484	2.648659057617188	1.588863250732422	0.3182654266357422	2.509519775390625	1.560439392089844	0.3477860107421875	2.504404418945312	1.304059341430664	0.2365534210205078	2.64571875	1.359978485107422	0.05693612289428711	2.7261787109375	1.403307800292969	0.04596677875518799	2.81640869140625	1.420670593261719	0.05500595283508301	2.725497680664063	1.409220260620117	0.04771477699279784	2.71196630859375	1.588633666992187	0.2926566467285157	2.820375854492188	1.56218099975586	0.2197338333129883	2.979940063476563	1.349067337036133	0.1256103134155273	2.9755751953125	1.463567474365234	-0.07690636825561523	3.004131469726563	1.549813903808594	-0.1050732727050781
388	12.9	2.733385986328125	1.097225086212158	0.3635968780517578	2.705186889648437	1.271453536987305	0.3258273620605469	2.681704345703125	1.410096969604492	0.2944058227539063	2.676469482421875	1.629881164550781	0.2960625305175781	2.64617333984375	1.593057464599609	0.3098833770751953	2.508744995117187	1.560440734863281	0.3426016387939453	2.508999877929687	1.30214631652832	0.2354165115356445	2.641375732421875	1.361715072631836	0.05033237838745117	2.7232763671875	1.402810775756836	0.03929578471183777	2.814174926757813	1.442264541625977	0.03751581573486328	2.75030126953125	1.397275405883789	0.04741381645202637	2.709207641601562	1.594076080322266	0.2836997528076172	2.816913818359375	1.565196716308594	0.2106533126831055	2.939910400390625	1.32645866394043	0.1143255767822266	2.959885375976563	1.462150054931641	-0.07876442337036133	3.000490356445312	1.545379592895508	-0.1095434226989746
389	12.933333	2.741636108398438	1.107451194763184	0.3524066009521484	2.714851196289063	1.282030746459961	0.3156859130859375	2.693182373046875	1.421359573364258	0.2859178314208984	2.686279296875	1.641058135986328	0.2833950958251953	2.656005615234375	1.604278930664063	0.2974059448242188	2.519106079101562	1.568537658691406	0.3292503662109375	2.510343872070313	1.308734390258789	0.2247030944824219	2.64643896484375	1.364844253540039	0.04105766105651855	2.72754248046875	1.404048873901367	0.02768172430992127	2.814213012695312	1.444095413208008	0.0279233512878418	2.723691772460938	1.438944839477539	0.005320196151733396	2.719510375976562	1.605280181884766	0.2722354431152344	2.830663208007812	1.574283264160156	0.2050629653930664	2.986699951171875	1.355356216430664	0.1138398361206055	2.97209716796875	1.472457153320313	-0.08892649841308593	3.010908569335937	1.546296295166016	-0.1340704765319824
390	12.966667	2.746792846679687	1.113055438995362	0.3471031188964844	2.718173461914063	1.285814407348633	0.3083332061767578	2.695541748046875	1.42410954284668	0.2777183990478516	2.690401611328125	1.642878845214844	0.2784690399169922	2.66000341796875	1.606271392822266	0.2918523406982422	2.523702026367188	1.572493988037109	0.3235478210449219	2.519719970703125	1.311639663696289	0.226905632019043	2.646675537109375	1.366858642578125	0.03837321281433105	2.728611572265625	1.404485214233398	0.02086522531509399	2.80670361328125	1.445940155029297	0.01257062911987305	2.710746337890625	1.439291625976562	-0.01570475387573242	2.72317236328125	1.607200286865234	0.2668465728759766	2.832762329101563	1.579755004882812	0.1971594467163086	2.986141845703125	1.358445220947265	0.1114701232910156	2.974922485351563	1.474290496826172	-0.0897369842529297	3.013018432617188	1.549338562011719	-0.1334089775085449
391	13	2.752127685546875	1.121153244018555	0.3379656677246093	2.7261259765625	1.294872344970703	0.3017342834472656	2.705398559570312	1.433851593017578	0.2728682098388672	2.702021728515625	1.652826599121094	0.2746287231445312	2.670873657226562	1.616357940673828	0.2868084716796875	2.533676513671875	1.582993072509766	0.3147335510253906	2.52757861328125	1.321485916137696	0.2203198165893555	2.656837890625	1.37049626159668	0.03159489822387695	2.740864501953125	1.406406234741211	0.0128897066116333	2.812641845703125	1.452576202392578	-0.00470716094970703	2.716270874023437	1.447794067382813	-0.02205819702148437	2.734892700195313	1.616925109863281	0.2638995208740235	2.846925659179687	1.587698455810547	0.1989500732421875	3.005255004882812	1.369221923828125	0.1147807769775391	2.98503857421875	1.47264437866211	-0.08806365585327149	3.021886108398438	1.545943054199219	-0.1337717437744141
392	13.033333	2.752444580078125	1.122981536865234	0.3343377380371094	2.730408325195313	1.297625061035156	0.3018031768798828	2.712593017578125	1.437321502685547	0.275628433227539	2.70362451171875	1.655435577392578	0.2654296417236328	2.672763793945313	1.618790069580078	0.2774042510986328	2.536959106445313	1.585643585205078	0.3098492889404297	2.525419799804688	1.327895584106445	0.2104166870117188	2.663775512695312	1.370298645019531	0.02818122339248657	2.727078857421875	1.415912796020508	-0.02341779136657715	2.789600830078125	1.458560134887695	-0.03785543060302734	2.702809326171875	1.448969909667969	-0.05489078903198242	2.73791552734375	1.620116638183594	0.2588848114013672	2.85477783203125	1.589765716552734	0.2063786239624024	2.99773486328125	1.36037841796875	0.1224945449829102	2.9939755859375	1.447947967529297	-0.08637407684326172	3.029807006835938	1.522519088745117	-0.1239498672485352
393	13.066667	2.750591186523438	1.12391519165039	0.3271493530273437	2.729922973632813	1.298950820922852	0.2979383544921875	2.712652099609375	1.438939910888672	0.2736935119628906	2.703453979492187	1.656835571289063	0.2632620544433594	2.67250244140625	1.620168884277344	0.2748114929199219	2.536449340820313	1.587596435546875	0.3067243041992188	2.527776733398437	1.328604263305664	0.2114338607788086	2.668539794921875	1.368719711303711	0.03049855422973633	2.721070556640625	1.415236251831055	-0.02921444702148437	2.795210693359375	1.453819046020508	-0.03799766540527344	2.699702270507812	1.440328430175781	-0.05832030868530273	2.737881469726562	1.621611694335938	0.2572240753173828	2.855951171875	1.5952431640625	0.2055685348510742	3.001943237304688	1.364085723876953	0.1359041595458984	2.978968139648437	1.44634098815918	-0.06939968872070312	3.018650146484375	1.506341033935547	-0.1186156311035156
394	13.1	2.749028564453125	1.125203392028808	0.3180981292724609	2.7310341796875	1.299701232910156	0.2917759246826172	2.715278686523438	1.43884065246582	0.2683840179443359	2.702526000976563	1.654581329345703	0.2529952239990234	2.672303100585937	1.617949401855469	0.2648145904541016	2.536876708984375	1.586800109863281	0.2939696807861328	2.529823974609375	1.332737716674805	0.1947148895263672	2.672620361328125	1.375126159667969	0.01962758582830429	2.717931762695312	1.423588684082031	-0.04068145370483398	2.78738330078125	1.463434143066406	-0.05498930358886719	2.69826513671875	1.44405827331543	-0.06935789108276368	2.73736376953125	1.620088165283203	0.2483125305175781	2.855607788085937	1.594397186279297	0.1995793991088867	3.005076538085937	1.366586318969726	0.1397718811035156	2.985406494140625	1.439132873535156	-0.06560272884368896	3.026406982421875	1.498423416137695	-0.1137102069854736
395	13.133333	2.742278442382812	1.128782402038574	0.3078721466064453	2.7288505859375	1.303556533813476	0.2857527313232422	2.716677978515625	1.4430927734375	0.2658795166015625	2.7060927734375	1.658491455078125	0.2533838348388672	2.675065673828125	1.621976989746094	0.2626822052001953	2.539029418945312	1.591804595947266	0.2865195465087891	2.536357421875	1.343991195678711	0.1764641876220703	2.689260620117187	1.383482681274414	0.01108284616470337	2.7448759765625	1.431584732055664	-0.04284154510498047	2.81395068359375	1.471316513061523	-0.04918567657470703	2.736579956054688	1.461645584106445	-0.07096987915039063	2.740889770507812	1.623957244873047	0.2502845458984375	2.861298583984375	1.603148864746094	0.2062048110961914	3.014110473632813	1.376902008056641	0.1603039245605469	3.00132568359375	1.431471206665039	-0.0422673420906067	3.04604833984375	1.482378311157226	-0.08751415634155274
396	13.166667	2.74546337890625	1.127416748046875	0.2982476806640625	2.733906860351563	1.302859741210938	0.2789517211914062	2.721843017578125	1.442880783081055	0.2603131103515625	2.712526123046875	1.658573760986328	0.2464828033447266	2.681263061523437	1.622279113769531	0.2560841217041016	2.544074829101563	1.593858978271484	0.2783151397705078	2.54326171875	1.346665512084961	0.1683057556152344	2.700956787109375	1.381428298950195	0.005253347396850586	2.754421142578125	1.431970153808594	-0.05087646102905273	2.832091796875	1.468600784301758	-0.05820992279052734	2.737921508789062	1.461591049194336	-0.08143799209594726	2.747146240234375	1.623734313964844	0.2435236282348633	2.86734326171875	1.599390380859375	0.2012436981201172	3.014825439453125	1.368613693237305	0.1549721832275391	3.007797241210938	1.436017791748047	-0.05003391242027282	3.054095947265625	1.491153244018555	-0.09408357048034668
397	13.2	2.75389111328125	1.132917129516601	0.2903343811035156	2.7404814453125	1.307947235107422	0.2728617095947266	2.727462646484375	1.447893981933594	0.2567838897705078	2.713955322265625	1.662799194335937	0.2439625549316406	2.68337451171875	1.625947875976562	0.2528541412353515	2.546792358398437	1.593341186523437	0.2688400573730468	2.545305419921875	1.346825393676758	0.1577740783691406	2.707349975585938	1.383643798828125	0.00104511260986328	2.763655151367188	1.436635894775391	-0.05171380615234375	2.845197021484375	1.473080352783203	-0.05727680206298828	2.75217529296875	1.470631820678711	-0.08083280944824218	2.749240966796875	1.628771575927734	0.2413783721923828	2.868963745117187	1.603683502197266	0.1977717742919922	3.02326171875	1.377967346191406	0.1558883056640625	3.015668823242188	1.444074890136719	-0.04705144381523132	3.05729833984375	1.502299163818359	-0.08901903533935547
398	13.233333	2.761343872070313	1.137440818786621	0.2911610717773437	2.745114013671875	1.311954605102539	0.269255142211914	2.730829345703125	1.451651245117187	0.2509571990966797	2.720456787109375	1.667155914306641	0.2392594451904297	2.689131469726562	1.630577087402344	0.2471538696289062	2.551449340820312	1.598442687988281	0.2604115753173828	2.552271240234375	1.34943864440918	0.1537991333007812	2.712475952148438	1.383348999023438	-0.006304203033447267	2.774186767578125	1.433547317504883	-0.05465590286254882	2.854329223632813	1.485158706665039	-0.04661377716064453	2.769383056640625	1.485471755981445	-0.07038568496704102	2.755401611328125	1.632640411376953	0.2373115844726563	2.876435302734375	1.606192474365234	0.19823291015625	3.015019775390625	1.369032913208008	0.1556035308837891	3.012109497070313	1.446335296630859	-0.05070715188980102	3.054927856445312	1.499007171630859	-0.09209468841552734
399	13.266667	2.768967651367188	1.139848884582519	0.2779097137451172	2.75132666015625	1.314011215209961	0.2566001281738282	2.735254150390625	1.453311782836914	0.2364665069580078	2.723637329101563	1.668751953125	0.2318810729980469	2.692357299804687	1.631736419677734	0.23716845703125	2.555668701171875	1.596107513427734	0.245066650390625	2.566266967773438	1.349921539306641	0.1382480010986328	2.727462158203125	1.390930465698242	-0.01858179092407226	2.788847412109375	1.437690902709961	-0.06855908203125	2.867408569335938	1.483527160644531	-0.06589220428466797	2.79239208984375	1.488616424560547	-0.0854781494140625	2.758859252929687	1.634620727539062	0.2301977233886719	2.881765991210937	1.608378784179687	0.1970643463134766	3.024559204101562	1.37265998840332	0.1629816055297852	3.024147583007813	1.445198104858398	-0.04536609768867493	3.0788701171875	1.492802795410156	-0.08316490554809569
400	13.3	2.782080688476563	1.146878677368164	0.2792170715332031	2.760279052734375	1.3192373046875	0.2541248931884765	2.742044067382812	1.457838241577148	0.2346323852539062	2.724959594726562	1.672604736328125	0.223310661315918	2.69469140625	1.635020721435547	0.230015007019043	2.558496704101563	1.596780334472656	0.2371526565551758	2.575395385742188	1.349960144042969	0.1386866683959961	2.731660522460937	1.393379821777344	-0.02022394180297852	2.791498657226563	1.449017486572266	-0.06489781188964844	2.867201538085937	1.497365600585938	-0.07727445983886719	2.794337646484375	1.486393249511719	-0.08681398010253906	2.76099169921875	1.639333587646484	0.22243115234375	2.883540649414063	1.616322448730469	0.1866017227172851	3.040703247070312	1.390011810302734	0.1561512145996094	3.0090732421875	1.439729598999024	-0.04262515449523926	3.059297729492187	1.49843327331543	-0.09308305358886719
401	13.333333	2.788937377929687	1.148298057556152	0.2726004409790039	2.767108642578125	1.321294479370117	0.2490703506469726	2.74870556640625	1.460318862915039	0.2306628341674805	2.731950561523438	1.675591522216797	0.2205616683959961	2.701466674804688	1.637905487060547	0.2263483428955078	2.56482421875	1.599392028808594	0.2287730178833008	2.585396362304687	1.354053298950195	0.1270698699951172	2.748282958984375	1.396311172485352	-0.02691831398010254	2.8178310546875	1.444960510253906	-0.06888736724853516	2.904170166015625	1.48812255859375	-0.07399636840820312	2.836952392578125	1.475356231689453	-0.08821749114990234	2.768045776367187	1.642239868164062	0.2202031784057617	2.89164794921875	1.61873583984375	0.187583869934082	3.052379760742188	1.39413850402832	0.150081428527832	3.032908447265625	1.445468551635742	-0.05300228643417359	3.082762817382813	1.515199920654297	-0.1001123638153076
402	13.366667	2.784702758789062	1.144842971801758	0.2482346954345703	2.757832763671875	1.319891220092773	0.2314137344360351	2.735249267578125	1.460104202270508	0.21769921875	2.725347045898437	1.676480438232422	0.2162341613769531	2.693702758789063	1.639397735595703	0.2217409286499024	2.556124389648438	1.602019073486328	0.2276472778320313	2.579114868164063	1.356321655273438	0.1171010780334473	2.74510546875	1.399500305175781	-0.03592067337036133	2.8197099609375	1.441707260131836	-0.07283898162841797	2.899470458984375	1.4869501953125	-0.07081793975830078	2.831309204101562	1.485461868286133	-0.09418248748779297	2.760406127929687	1.642072631835938	0.2133061065673828	2.882853271484375	1.614956634521485	0.1791761093139648	3.012858154296875	1.370002212524414	0.1364801864624023	3.0127744140625	1.455178497314453	-0.06862606525421143	3.07167431640625	1.506815948486328	-0.1181344032287598
403	13.4	2.788436279296875	1.143454643249512	0.2438003311157226	2.758578979492187	1.318082153320312	0.2275708312988281	2.734984985351563	1.458162445068359	0.2166967544555664	2.723003540039063	1.674358703613281	0.2139107818603516	2.691876220703125	1.636981048583984	0.2204471282958984	2.554642333984375	1.598673828125	0.2260738906860352	2.576950439453125	1.351560745239258	0.1170488891601562	2.74003662109375	1.396588287353516	-0.03845550537109375	2.81149072265625	1.443013198852539	-0.07631095504760743	2.897752197265625	1.482936782836914	-0.07367193603515625	2.749603759765625	1.476402084350586	-0.09416746139526366	2.758283569335938	1.6403212890625	0.2103820343017578	2.878912719726562	1.614647705078125	0.1675291595458984	3.017746459960938	1.3750615234375	0.1255906219482422	2.980362548828125	1.44247900390625	-0.06813656044006347	3.024256225585937	1.507576690673828	-0.1300983619689942
404	13.433333	2.789396240234375	1.141964416503906	0.2348191299438477	2.755547973632813	1.314962844848633	0.2146548156738281	2.730189697265625	1.454345077514648	0.2037545394897461	2.720343017578125	1.66992529296875	0.2039017715454102	2.689186645507813	1.632929260253906	0.2111373748779297	2.552283203125	1.596565277099609	0.2199043655395508	2.5787490234375	1.349766250610351	0.1111770172119141	2.731427978515625	1.398374816894531	-0.05125657272338868	2.80514501953125	1.449797546386719	-0.08280011749267577	2.882575439453125	1.511709533691406	-0.08980069732666016	2.733063720703125	1.476262924194336	-0.1064727478027344	2.75502685546875	1.635687103271484	0.1986873474121094	2.875717163085938	1.61320736694336	0.1556325836181641	3.019010131835937	1.377638809204102	0.112703010559082	2.97702001953125	1.451385467529297	-0.07612808036804199	3.032955200195312	1.522001663208008	-0.1242289428710937
405	13.466667	2.793944091796875	1.13917064666748	0.2279318923950195	2.758713989257813	1.313011215209961	0.2085631637573242	2.732499389648438	1.452884384155273	0.1983228607177734	2.72242431640625	1.669469696044922	0.2012272872924805	2.691034301757813	1.632189758300781	0.207459587097168	2.5532421875	1.595544860839844	0.2133251724243164	2.57285400390625	1.347034301757812	0.1014906578063965	2.734657470703125	1.399549743652344	-0.05215673065185547	2.809356811523438	1.447569610595703	-0.08803892517089844	2.893088989257813	1.497684326171875	-0.08965827941894532	2.734165771484375	1.475065460205078	-0.1095650482177734	2.757382690429687	1.635155029296875	0.1961195068359375	2.87942236328125	1.612168029785156	0.1557937469482422	3.024311157226562	1.375502075195312	0.1154702987670898	2.982065795898437	1.446970108032227	-0.07140464973449707	3.029989135742188	1.510908126831055	-0.1361843948364258
406	13.5	2.799685546875	1.134941673278809	0.2193910064697266	2.759233642578125	1.307783401489258	0.2005056762695313	2.729630737304688	1.447051330566406	0.1918229675292969	2.720251220703125	1.663575317382813	0.194484001159668	2.68923193359375	1.626346954345703	0.2026729354858398	2.5522216796875	1.590992614746094	0.216038444519043	2.567942504882812	1.341835540771484	0.1046303424835205	2.725251342773437	1.393681747436523	-0.05350541305541992	2.7977724609375	1.443377151489258	-0.09072132873535158	2.879456176757812	1.492218795776367	-0.09091224670410156	2.7265810546875	1.477068801879883	-0.1017788047790527	2.754732299804687	1.629237487792969	0.1874775314331055	2.873836181640625	1.608092224121094	0.1383644714355469	3.009096801757813	1.368490905761719	0.08255101776123047	2.93524365234375	1.436988006591797	-0.08395025634765625	2.98123876953125	1.502618682861328	-0.1459859161376953
407	13.533333	2.80458740234375	1.133222480773926	0.2158634567260742	2.76264306640625	1.306263031005859	0.1963199996948242	2.73174072265625	1.445649032592773	0.1865993576049805	2.722436645507813	1.662893127441406	0.1859131240844727	2.691748901367188	1.625675262451172	0.1960581512451172	2.554548950195312	1.59226708984375	0.2169224395751953	2.5624677734375	1.340045883178711	0.1089145107269287	2.715475952148438	1.386111053466797	-0.05577994155883789	2.786376342773438	1.432035766601563	-0.1008486480712891	2.86655322265625	1.488138412475586	-0.09260195922851563	2.72107958984375	1.47659992980957	-0.1091266098022461	2.756650024414062	1.628342895507813	0.1780431060791016	2.87406396484375	1.608778106689453	0.1247108383178711	2.99891455078125	1.364279586791992	0.06035726928710938	2.9092939453125	1.424678970336914	-0.09506838512420654	2.946621459960938	1.489344528198242	-0.163785888671875
408	13.566667	2.808679809570313	1.132064407348633	0.2027409896850586	2.761675659179688	1.303598342895508	0.1850645065307617	2.727748901367187	1.442154769897461	0.1773924942016601	2.717974243164063	1.658966766357422	0.1764226913452148	2.688591064453125	1.621763427734375	0.1892880249023438	2.554349487304687	1.589273864746094	0.2211522369384766	2.558226806640625	1.33579443359375	0.116740894317627	2.706501831054688	1.379589080810547	-0.05184576034545899	2.764093017578125	1.433934234619141	-0.1067027435302734	2.834330078125	1.49687532043457	-0.09867993927001953	2.69279833984375	1.471322952270508	-0.1203941497802734	2.751214721679688	1.624561828613281	0.1658651428222656	2.862189697265625	1.601724822998047	0.1032439727783203	2.956099609375	1.345177688598633	0.04237939453125	2.849037475585938	1.40839616394043	-0.09768557739257813	2.873330200195312	1.480542541503906	-0.1667840194702148
409	13.6	2.8109814453125	1.135535041809082	0.1903100814819336	2.762675537109375	1.306722610473633	0.1703652191162109	2.729505004882813	1.445660888671875	0.1641317749023438	2.717369873046875	1.662534606933594	0.1631967849731445	2.688426513671875	1.625035430908203	0.1765012512207031	2.554167358398438	1.590409759521484	0.2104331741333008	2.557706420898437	1.335903457641602	0.1093470573425293	2.701370483398438	1.383779541015625	-0.06176905059814453	2.76522412109375	1.434948806762695	-0.113270004272461	2.848903442382813	1.489937835693359	-0.1179121017456055	2.691833618164063	1.472519805908203	-0.129859504699707	2.750977783203125	1.628412750244141	0.1521879653930664	2.859544067382813	1.600106658935547	0.08620509338378907	2.96363330078125	1.347356338500977	0.01873633003234863	2.861445678710937	1.430164443969727	-0.1239007549285889	2.886311279296875	1.505692611694336	-0.1889916648864746
410	13.633333	2.811804321289062	1.139508689880371	0.1804336013793945	2.764287963867187	1.310689224243164	0.1591648483276367	2.732119750976563	1.449742477416992	0.1518366165161133	2.720854125976563	1.666656188964844	0.1507067108154297	2.6917392578125	1.629279693603516	0.1639914093017578	2.557875366210937	1.593868133544922	0.1971957550048828	2.563193969726562	1.337468399047852	0.100738130569458	2.69971240234375	1.382085418701172	-0.07367727661132813	2.764356079101562	1.428405197143555	-0.1278090896606445	2.851654418945313	1.475303176879883	-0.132970344543457	2.708744873046875	1.472860305786133	-0.1485227432250976	2.754342895507813	1.632397430419922	0.1397830200195312	2.86459228515625	1.608455993652344	0.07473604965209961	2.974032470703125	1.356022399902344	0.01442264175415039	2.869441528320313	1.431921340942383	-0.1339081401824951	2.896887451171875	1.505051254272461	-0.2002563781738281
411	13.666667	2.814608276367188	1.142258827209473	0.1696144866943359	2.766766235351562	1.312805267333984	0.148135124206543	2.735293579101563	1.451777450561524	0.1416301803588867	2.720846069335938	1.668074493408203	0.1394450073242187	2.692498901367188	1.630454010009766	0.153090576171875	2.560465209960937	1.592343322753906	0.1875252456665039	2.5698525390625	1.336267807006836	0.09185860061645507	2.701500122070312	1.385731964111328	-0.08451515960693359	2.769418090820313	1.430649749755859	-0.1309203414916992	2.859218627929687	1.47920475769043	-0.1434068450927734	2.724399291992188	1.476293258666992	-0.1512522583007813	2.754630859375	1.634284942626953	0.1284983367919922	2.864021606445313	1.610874786376953	0.06232193756103516	2.981552734375	1.36122737121582	0.01065860748291016	2.874645141601563	1.436917358398438	-0.1314725818634033	2.89019677734375	1.508278060913086	-0.2033246955871582
412	13.7	2.814748901367187	1.13998429107666	0.1559910888671875	2.766546020507812	1.310237014770508	0.1340037078857422	2.737612915039063	1.449474853515625	0.1302101898193359	2.725135131835938	1.665978454589844	0.1292165641784668	2.696609619140625	1.628496551513672	0.143105712890625	2.567997436523437	1.579907592773437	0.1757297210693359	2.578120727539063	1.333904846191406	0.05980484575033188	2.7198212890625	1.377272338867187	-0.112551872253418	2.790078369140625	1.438850646972656	-0.1361712417602539	2.869403686523437	1.51047477722168	-0.1514179763793945	2.789966674804687	1.475275802612305	-0.1742355575561523	2.758474853515625	1.631964538574219	0.1176236381530762	2.870693725585937	1.612404235839844	0.05626189804077149	2.970575927734375	1.355237213134766	0.007058023452758789	2.860555541992188	1.419055328369141	-0.1276156196594238	2.871638427734375	1.484301727294922	-0.2071134872436524
413	13.733333	2.825401123046875	1.14012744140625	0.1326582641601562	2.773250854492187	1.310258117675781	0.1156985168457031	2.743697875976562	1.450062973022461	0.1139319000244141	2.734343139648438	1.667511810302734	0.1154193954467773	2.710031616210937	1.630238586425781	0.1352546081542969	2.595511962890625	1.580635162353516	0.1916881942749024	2.589431518554687	1.33203515625	0.08539755558967591	2.708176147460938	1.377361526489258	-0.09951441192626953	2.744511352539063	1.436657196044922	-0.1619370651245117	2.819400024414063	1.507796340942383	-0.1818660125732422	2.741854248046875	1.46361750793457	-0.1863290176391602	2.762858154296875	1.632967864990234	0.09680339813232422	2.853957641601562	1.609451171875	0.01398830986022949	2.885652954101563	1.346536712646484	-0.05692651391029357	2.735665283203125	1.408063552856445	-0.1781116619110107	2.730395263671875	1.46871452331543	-0.261374382019043
414	13.766667	2.828692016601563	1.141895004272461	0.1185641441345215	2.774614868164062	1.312547134399414	0.1017900924682617	2.744468383789062	1.453095336914063	0.09966017150878906	2.7374384765625	1.671908050537109	0.1026523513793945	2.713443725585938	1.634634002685547	0.123427188873291	2.6008896484375	1.582187255859375	0.1832898712158203	2.592546020507813	1.33038264465332	0.07988875746726991	2.696446655273437	1.378010604858398	-0.110694694519043	2.740137451171875	1.439950668334961	-0.1664337463378906	2.821732421875	1.495393676757812	-0.1917791595458984	2.727054809570312	1.468699279785156	-0.1983069381713867	2.7649462890625	1.636889739990234	0.08256222152709961	2.85114697265625	1.612744934082031	-0.003709052085876467	2.876972290039062	1.346623138427734	-0.06888215446472168	2.7193828125	1.401916091918945	-0.1858868007659912	2.709171020507813	1.465120483398437	-0.2677186279296875
415	13.8	2.841501953125	1.144980758666992	0.1014585914611816	2.783815307617187	1.315063171386719	0.08594414901733399	2.752207763671875	1.455699462890625	0.08446081161499022	2.742857788085938	1.675134063720703	0.08812088394165039	2.720874633789062	1.63755078125	0.1106653099060059	2.613244018554687	1.590410522460938	0.1823454895019531	2.608421752929687	1.334297515869141	0.08944645166397094	2.6804619140625	1.382269714355469	-0.1075307769775391	2.74913037109375	1.42831623840332	-0.1589660110473633	2.82969140625	1.48072038269043	-0.2106498107910156	2.726928588867187	1.464894485473633	-0.2051575012207031	2.7692470703125	1.640245086669922	0.06595037460327148	2.849273559570312	1.612552154541016	-0.02461553573608398	2.863507934570312	1.343997085571289	-0.09344616413116455	2.704806396484375	1.402124954223633	-0.1974781188964844	2.6847646484375	1.47288102722168	-0.271212905883789
416	13.833333	2.852576782226563	1.155991104125976	0.09365591049194336	2.787766235351563	1.323086532592773	0.07555838012695312	2.75143212890625	1.46236572265625	0.07115110778808595	2.740522338867187	1.681594848632812	0.07297344589233398	2.71918994140625	1.644217559814453	0.09646867370605469	2.61133154296875	1.595480010986328	0.1694097442626953	2.617569458007813	1.33495426940918	0.08558765077590942	2.685902709960938	1.384894470214844	-0.1135925216674805	2.76037744140625	1.430014053344727	-0.1569841690063477	2.839997436523437	1.47875227355957	-0.2120356979370117	2.73769921875	1.462304489135742	-0.2114567337036133	2.766817260742187	1.646597259521484	0.05043928909301758	2.83901806640625	1.615189483642578	-0.04806199836730957	2.87433447265625	1.347571319580078	-0.10389528465271	2.737912679036458	1.411639689127604	-0.255360164642334	2.68370361328125	1.45926921081543	-0.272782585144043
417	13.866667	2.858444091796875	1.16481201171875	0.066572998046875	2.787796508789063	1.330059417724609	0.05520965576171875	2.748411010742188	1.468785690307617	0.0555969066619873	2.742957397460938	1.68890576171875	0.06075444602966308	2.72319287109375	1.651392974853516	0.08519979476928712	2.628969116210937	1.60018359375	0.1672954063415527	2.621136840820313	1.341685852050781	0.07475676536560059	2.6803662109375	1.397755142211914	-0.1238628997802734	2.7534521484375	1.445482772827148	-0.1632568969726562	2.838895874023438	1.481694442749024	-0.219817741394043	2.740278076171875	1.471076065063476	-0.2184697341918945	2.7659892578125	1.653693450927734	0.03602010726928711	2.829525024414062	1.618806793212891	-0.06496542167663574	2.840285766601562	1.348089096069336	-0.1255112705230713	2.70138916015625	1.404716542561849	-0.2797167409261068	2.635023193359375	1.455596725463867	-0.2766433067321777
418	13.9	2.861924560546875	1.166658157348633	0.05580234909057617	2.790983520507813	1.332326309204102	0.04377667617797851	2.751727905273437	1.471488265991211	0.04286994361877441	2.74843212890625	1.691988983154297	0.04898753547668457	2.728710083007813	1.654333526611328	0.07366533470153808	2.636322143554688	1.603064239501953	0.1558745040893555	2.623644409179688	1.345389694213867	0.0600606517791748	2.684975341796875	1.405778472900391	-0.1402693710327149	2.762578002929688	1.450100631713867	-0.1755119094848633	2.846640380859375	1.478185928344727	-0.2365916748046875	2.764053588867188	1.476792556762695	-0.2200242462158203	2.77073583984375	1.656780792236328	0.02367852783203125	2.831187255859375	1.625012634277344	-0.07952419090270996	2.848548461914063	1.350830871582031	-0.1327398204803467	2.68113427734375	1.371309799194336	-0.2227215690612793	2.64528564453125	1.453395217895508	-0.2729568977355957
419	13.933333	2.866714721679688	1.173825202941895	0.04158593559265137	2.797798095703125	1.340881164550781	0.03027861022949219	2.760573608398437	1.480985458374024	0.02932930564880371	2.753795532226563	1.701947204589844	0.0339072265625	2.735449096679687	1.663992462158203	0.05943800735473632	2.644262329101562	1.610489349365234	0.1418073844909668	2.635990966796875	1.357907928466797	0.0407659912109375	2.694032470703125	1.41983561706543	-0.1570373764038086	2.763079956054687	1.458647994995117	-0.2112977447509766	2.848322998046875	1.48797444152832	-0.2684652404785156	2.775266845703125	1.486184371948242	-0.2340331115722656	2.775912841796875	1.666910980224609	0.00820852279663086	2.8332939453125	1.638346801757812	-0.09557279205322265	2.849261474609375	1.364000289916992	-0.1537944831848145	2.668798706054687	1.397349990844726	-0.2404927101135254	2.6357177734375	1.477620361328125	-0.2932491989135742
420	13.966667	2.875420043945312	1.175684440612793	0.04080267143249512	2.808767944335937	1.343649322509766	0.02408133602142334	2.7714853515625	1.484081344604492	0.02141232585906983	2.7623935546875	1.704537414550781	0.02742730236053467	2.742278076171875	1.665942657470703	0.05072598075866699	2.646278686523438	1.618419860839844	0.1302065124511719	2.626684692382812	1.371471740722656	0.01902806472778321	2.710833740234375	1.426125610351562	-0.1800462265014648	2.788606567382812	1.453756607055664	-0.2219590301513672	2.880887939453125	1.488483993530273	-0.2651270141601563	2.81526513671875	1.497100067138672	-0.233099349975586	2.786905517578125	1.670277984619141	0.003612191677093506	2.854800659179688	1.648872161865234	-0.09751573371887207	2.85520703125	1.372332183837891	-0.1567952842712402	2.686775512695312	1.400777908325195	-0.2455095596313477	2.6503388671875	1.479491348266602	-0.2974583740234375
421	14	2.874280883789063	1.16977074432373	0.02184226608276367	2.80928564453125	1.339622177124023	0.01015517473220825	2.774391235351563	1.481249557495117	0.009416244506835937	2.7700654296875	1.702826263427734	0.01401661205291748	2.751028686523437	1.664594177246094	0.03861048889160156	2.663934692382813	1.617144195556641	0.1208823509216309	2.643812377929688	1.374651504516601	0.00709762954711915	2.72728857421875	1.431280822753906	-0.1895159301757812	2.8003642578125	1.475469833374023	-0.2359244842529297	2.89600634765625	1.509297973632812	-0.2721165466308594	2.831558837890625	1.509692413330078	-0.2258579864501953	2.791998413085937	1.6678046875	-0.01073653769493103	2.85582763671875	1.643880798339844	-0.1120856246948242	2.8516796875	1.364438491821289	-0.1691289176940918	2.674469970703125	1.397749740600586	-0.2521699447631836	2.628407348632813	1.474220718383789	-0.3016571350097656
422	14.033333	2.875637939453125	1.171373344421387	0.01690328884124756	2.814097900390625	1.341445037841797	0.006747792005538941	2.781685913085937	1.482754104614258	0.007739173889160156	2.775642700195312	1.703229614257812	0.011492103099823	2.756318725585937	1.665507598876953	0.03497770500183105	2.666706787109375	1.618777008056641	0.1120407791137695	2.64016552734375	1.376796676635742	-0.004199882507324219	2.736281494140625	1.439629409790039	-0.1950999603271484	2.815560302734375	1.470942825317383	-0.2404656372070312	2.91033642578125	1.494724166870117	-0.258021728515625	2.833578979492188	1.497299133300781	-0.2580655364990234	2.79835400390625	1.668075012207031	-0.01184278243780136	2.861580688476562	1.643644104003906	-0.1063487854003906	2.856846801757812	1.365571105957031	-0.1543646430969238	2.690544067382812	1.400865386962891	-0.2551503028869629	2.631288452148437	1.470693572998047	-0.2984192581176758
423	14.066667	2.888297973632812	1.169767799377441	0.02007083368301392	2.8258916015625	1.338405288696289	0.005708657331764698	2.792181640625	1.478735824584961	0.005301208019256592	2.778818603515625	1.698138549804688	0.005999474942684173	2.758116333007813	1.660401580810547	0.02831556463241577	2.658821166992188	1.614889953613281	0.1030205879211426	2.638358032226563	1.370416778564453	-0.009512371063232418	2.721267578125	1.435769500732422	-0.2015789031982422	2.799039184570312	1.474059600830078	-0.2440312805175781	2.901829345703125	1.474935974121094	-0.2482190551757812	2.824857055664062	1.501442581176758	-0.2487951965332031	2.805208740234375	1.663444946289062	-0.01500485515594482	2.882837768554688	1.635123962402344	-0.09844091606140137	2.886248901367187	1.361785125732422	-0.1257101759910584	2.734406372070312	1.402391616821289	-0.2566501998901367	2.674674926757812	1.469476196289063	-0.305181037902832
424	14.1	2.9076376953125	1.175936233520508	0.01396077394485474	2.842900512695312	1.345142578125	-0.0008065686225891119	2.80333837890625	1.485032958984375	2.207756042480087e-06	2.78558984375	1.705722869873047	0.0007287011146545411	2.762629516601563	1.667193542480469	0.02014388388395309	2.649328857421875	1.622379974365234	0.08378978443145753	2.637748291015625	1.366521270751953	-0.01997206497192383	2.718440185546875	1.430905136108398	-0.2132635192871094	2.791541381835938	1.478732543945313	-0.2556022186279297	2.887169189453125	1.515788146972656	-0.2955828857421875	2.81088818359375	1.509865875244141	-0.265771469116211	2.815490234375	1.671412628173828	-0.01721151351928711	2.901284301757812	1.6385400390625	-0.09197014427185059	2.909180297851562	1.368670471191406	-0.1071736946105957	2.772475830078125	1.407858291625977	-0.2540803527832031	2.715254516601562	1.472951416015625	-0.3082466049194336
425	14.133333	2.914696044921875	1.17496134185791	0.002127167105674743	2.851672119140625	1.344164596557617	-0.01141135406494141	2.8136875	1.483997940063476	-0.008929846763610839	2.79162353515625	1.703533355712891	-0.007538516044616699	2.770162963867187	1.6644658203125	0.01256447792053223	2.65640771484375	1.623042907714844	0.07771599817276001	2.641387817382812	1.365575378417969	-0.01891036224365234	2.718931762695313	1.424489837646485	-0.2128074493408203	2.78553466796875	1.47439892578125	-0.2626961517333984	2.879794311523438	1.507827056884766	-0.3039775848388672	2.797602661132812	1.509036499023438	-0.2787534484863281	2.821501953125	1.670146118164062	-0.02642677307128907	2.901788696289063	1.648102569580078	-0.1112864151000977	2.923937622070312	1.374150299072266	-0.1546288223266601	2.775266723632813	1.409316040039063	-0.2630243377685547	2.721818359375	1.47647688293457	-0.3131897888183593
426	14.166667	2.910424194335937	1.172133827209473	-0.0008720717430114747	2.84726318359375	1.341106979370117	-0.01928184604644775	2.808110961914062	1.480664245605469	-0.02042455101013184	2.790722290039063	1.700358856201172	-0.01898322677612305	2.766450073242187	1.661360534667969	-0.0003402366638183586	2.64549365234375	1.624681213378906	0.05953937345743179	2.639865234375	1.365401824951172	-0.03595101928710938	2.735559448242188	1.425581192016601	-0.2280337066650391	2.788276733398438	1.485106964111328	-0.2765856018066406	2.88413916015625	1.513921417236328	-0.3200638580322266	2.790272583007813	1.513355072021485	-0.3061496276855469	2.821763916015625	1.666809020996094	-0.03631293869018555	2.91423876953125	1.644782440185547	-0.1171527481079102	2.939590087890625	1.370420303344726	-0.1615345115661621	2.806155883789063	1.410062164306641	-0.2649023933410645	2.7515703125	1.475663986206055	-0.3162696914672852
427	14.2	2.907108520507812	1.171088653564453	-0.007892448425292969	2.84330126953125	1.338857818603516	-0.02412055397033691	2.80491943359375	1.477656661987305	-0.023420823097229	2.792007202148437	1.696466003417969	-0.02777267456054687	2.767755004882813	1.658867492675781	-0.00713429069519043	2.6503916015625	1.622987884521484	0.0572221183180809	2.644044311523437	1.365875839233399	-0.03766179656982421	2.735015380859375	1.422075408935547	-0.2293580017089844	2.790717651367188	1.478060028076172	-0.2817834014892578	2.88911181640625	1.503973541259766	-0.3210087127685547	2.7982763671875	1.503547485351563	-0.3077602691650391	2.821618896484375	1.661847076416016	-0.04523070335388184	2.912389038085938	1.638636169433594	-0.1271691055297852	2.937612915039063	1.365240173339844	-0.1639444198608399	2.804092041015625	1.405805587768555	-0.269663646697998	2.749901123046875	1.470856094360351	-0.321127815246582
428	14.233333	2.934484619140625	1.172012817382813	-0.01925485897064209	2.869135986328125	1.339741851806641	-0.0332018928527832	2.825695434570313	1.477618545532227	-0.03458120536804199	2.806723999023437	1.696401458740235	-0.03417608261108399	2.784010009765625	1.657476348876953	-0.01395283317565918	2.667437377929688	1.620257171630859	0.05309130311012268	2.655502075195312	1.36667643737793	-0.05264481353759765	2.763884521484375	1.420866394042969	-0.2397617950439453	2.815593505859375	1.460336303710938	-0.2902369537353516	2.916237915039062	1.475357238769531	-0.3308783874511719	2.82132373046875	1.497404907226562	-0.3111879119873047	2.836821533203125	1.663091094970703	-0.05281257057189942	2.924397094726563	1.646074493408203	-0.1399727401733398	2.938663818359375	1.374757598876953	-0.1995859756469727	2.80446240234375	1.407779144287109	-0.2919557342529297	2.744785522460937	1.475667419433594	-0.3345027084350586
429	14.266667	2.938414184570313	1.170988784790039	-0.03155668258666992	2.869148559570313	1.337650085449219	-0.04579222679138184	2.82385546875	1.475299240112305	-0.04615170097351075	2.805219360351562	1.694942260742188	-0.04671542358398438	2.782051635742188	1.656186462402344	-0.02608280944824218	2.66388232421875	1.617563751220703	0.04184419202804565	2.65380419921875	1.365118103027344	-0.07477698516845703	2.797854614257813	1.422814575195313	-0.2473655700683594	2.819698974609375	1.466121780395508	-0.3077835235595703	2.916684448242187	1.507730422973633	-0.3382049407958985	2.814083251953125	1.492327072143555	-0.3312608795166015	2.835674072265625	1.661191802978516	-0.06541654968261719	2.9270888671875	1.643224884033203	-0.1529534759521484	2.953211669921875	1.371741470336914	-0.2060110702514648	2.818429565429688	1.406484481811523	-0.2928260078430176	2.760321044921875	1.475649398803711	-0.3324661560058594
430	14.3	2.943551635742187	1.170496726989746	-0.04277753639221191	2.874373168945312	1.337191665649414	-0.05754447937011718	2.82919873046875	1.475001190185547	-0.05882133483886719	2.809984375	1.694767944335938	-0.0581395149230957	2.786248779296875	1.655737060546875	-0.03814917945861816	2.666420654296875	1.612951782226562	0.02743649005889893	2.660848876953125	1.361562377929687	-0.09439282989501954	2.811888793945312	1.420988082885742	-0.2622495727539063	2.826656127929688	1.47606672668457	-0.3135798797607422	2.915633544921875	1.511289321899414	-0.3647501831054688	2.824245727539063	1.495512588500977	-0.3457157745361328	2.841167846679688	1.661254608154297	-0.07657492065429687	2.936691162109375	1.6410546875	-0.1608980407714844	2.960604736328125	1.370897918701172	-0.2097770385742188	2.838000854492187	1.405159408569336	-0.2972777709960938	2.778314453125	1.473691482543945	-0.3351554107666015
431	14.333333	2.945272583007813	1.169841186523437	-0.06310886001586914	2.874854125976563	1.336563140869141	-0.07616736602783203	2.828138916015625	1.473992416381836	-0.07534920501708983	2.811874145507812	1.693992095947266	-0.06904431915283203	2.786064819335937	1.654667205810547	-0.05218760681152344	2.660872802734375	1.608861236572266	-0.001350486755371094	2.67081982421875	1.361239547729492	-0.1299989318847656	2.814187744140625	1.422667953491211	-0.300204833984375	2.851869262695312	1.493573348999023	-0.3430984344482422	2.952138305664063	1.526588973999023	-0.3684737548828125	2.860418334960937	1.514284133911133	-0.3665670471191406	2.8440166015625	1.660622711181641	-0.08611958312988281	2.943704345703125	1.648467559814453	-0.1664026489257812	2.971720458984375	1.38138410949707	-0.2103983154296875	2.857632690429687	1.410757232666016	-0.310929801940918	2.802050048828125	1.483298248291016	-0.3404039459228516
432	14.366667	2.95012109375	1.167220672607422	-0.07339427185058593	2.879166748046875	1.333492050170898	-0.08863574218750001	2.834133911132812	1.471215347290039	-0.08754676055908203	2.8161318359375	1.690782012939453	-0.08328193664550781	2.790132568359375	1.651529235839844	-0.06625907516479493	2.662677368164062	1.606657379150391	-0.01731537628173828	2.670394165039062	1.357618240356445	-0.1448594741821289	2.828695556640625	1.421263565063477	-0.306222412109375	2.867848022460938	1.484743179321289	-0.3454841766357422	2.969888427734375	1.516856155395508	-0.3540671997070313	2.869820556640625	1.514713912963867	-0.3631859893798828	2.849025268554688	1.657517211914062	-0.09982598876953125	2.953574096679687	1.647162536621094	-0.1782191009521484	2.977817626953125	1.379303024291992	-0.2171835403442383	2.86637451171875	1.409948852539062	-0.3183355178833008	2.813000244140625	1.48413020324707	-0.3412584686279297
433	14.4	2.956563598632813	1.161009094238281	-0.0894458999633789	2.886370971679687	1.327862564086914	-0.1053453788757324	2.841649780273437	1.465855117797852	-0.1046893577575684	2.824855346679688	1.685638488769531	-0.1026326599121094	2.798098022460938	1.646729888916016	-0.08578047180175781	2.66761083984375	1.604592834472656	-0.0392868537902832	2.677758666992188	1.354838409423828	-0.1674706420898437	2.83568115234375	1.413943618774414	-0.3290070495605469	2.889000854492187	1.477632965087891	-0.3701755218505859	2.991131225585938	1.509083221435547	-0.3874197235107422	2.899020751953125	1.503665893554687	-0.3917269897460938	2.85806982421875	1.651968200683594	-0.1182483444213867	2.963935302734375	1.640296356201172	-0.1950969390869141	2.992416870117188	1.372658508300781	-0.2245109176635742	2.887614379882812	1.412190704345703	-0.3206061172485352	2.83859130859375	1.48702571105957	-0.3389621276855469
434	14.433333	2.96120849609375	1.154243431091309	-0.1049418983459473	2.890106689453125	1.318569976806641	-0.1218264617919922	2.845636108398438	1.455278701782226	-0.1212292671203613	2.830596313476562	1.6731669921875	-0.1153343505859375	2.8036455078125	1.634561889648438	-0.09964723205566406	2.672748901367187	1.594111206054687	-0.05607245254516602	2.68387548828125	1.347597213745117	-0.185883316040039	2.851778442382813	1.412587692260742	-0.3342971954345703	2.894154541015625	1.471448547363281	-0.3816322631835938	2.987775756835938	1.519441848754883	-0.3975947113037109	2.896912109375	1.499501907348633	-0.400988265991211	2.863397705078125	1.639779327392578	-0.1310608596801758	2.9691220703125	1.626183959960938	-0.2046542587280273	3.003442260742188	1.362735534667969	-0.2268707275390625	2.906602416992187	1.408097122192383	-0.323528190612793	2.85750732421875	1.47548046875	-0.3515834121704101
435	14.466667	2.788529907226563	1.201851112365723	-0.4090406951904297	2.726495239257813	1.36896467590332	-0.3978626785278321	2.6927490234375	1.507631149291992	-0.3817767868041992	2.692319091796875	1.724638580322265	-0.3796798095703125	2.673873291015625	1.686900756835938	-0.3552880783081055	2.578529541015625	1.647003875732422	-0.2742434005737305	2.544237915039062	1.398724548339844	-0.382164192199707	2.628221069335937	1.462606201171875	-0.572682861328125	2.657934692382812	1.519363998413086	-0.6105110321044922	2.745773193359375	1.550646606445312	-0.6593799438476563	2.659751708984375	1.545020355224609	-0.6124791107177734	2.712333251953125	1.690636474609375	-0.4034937744140625	2.770343017578125	1.6775673828125	-0.4997454833984375	2.772310546875	1.409042068481445	-0.5490158309936524	2.60924072265625	1.452166931152344	-0.6229825820922852	2.54696240234375	1.518376770019531	-0.6456887893676758
436	14.5	2.791158569335937	1.190930740356445	-0.4391218566894531	2.7319052734375	1.359238006591797	-0.4232978439331055	2.699624389648438	1.497886276245117	-0.4038972625732422	2.696866821289063	1.714442291259766	-0.4010330352783203	2.679363159179688	1.676375030517578	-0.3762219772338867	2.586609497070312	1.640864715576172	-0.2913589515686035	2.546118530273437	1.394586532592774	-0.3994826354980469	2.621783813476562	1.458773208618164	-0.5873363342285156	2.66062451171875	1.518701583862305	-0.6359920196533203	2.738915161132812	1.546134033203125	-0.7009910278320313	2.662119262695312	1.545244903564453	-0.6525315399169922	2.71674169921875	1.680923431396484	-0.4255497665405273	2.77378076171875	1.670493927001953	-0.5245234985351562	2.75912890625	1.408697479248047	-0.5882489929199219	2.59628515625	1.453061904907226	-0.6590229721069336	2.541763916015625	1.527865478515625	-0.6621023483276367
437	14.533333	2.795500854492188	1.182992179870606	-0.4691242141723633	2.737131591796875	1.352718978881836	-0.4529911346435547	2.705695922851563	1.492459594726562	-0.4337371215820313	2.701885864257813	1.710359375	-0.4218116302490235	2.684801147460937	1.671194976806641	-0.3984149703979492	2.592014282226563	1.628078491210938	-0.3161079177856445	2.5579814453125	1.383879211425781	-0.427556655883789	2.618446899414063	1.455620544433594	-0.6146219940185547	2.661800537109375	1.509530044555664	-0.6759891815185547	2.719734252929687	1.572923492431641	-0.7264552612304687	2.65771923828125	1.542233612060547	-0.6826482849121094	2.7217060546875	1.677430938720703	-0.4479169845581055	2.778119995117188	1.665063751220703	-0.5466415100097657	2.7635205078125	1.400359344482422	-0.607502410888672	2.601234252929688	1.452401336669922	-0.6711259002685547	2.54387451171875	1.523807037353516	-0.6797127990722656
438	14.566667	2.7968662109375	1.165972248077392	-0.4995204010009766	2.740642822265625	1.335341720581055	-0.4836382293701172	2.711681518554688	1.474884552001953	-0.4648801345825195	2.710808227539062	1.691939880371094	-0.4497736282348633	2.693840209960937	1.652985137939453	-0.4267293853759766	2.60093310546875	1.612811004638672	-0.3423867416381836	2.557315185546875	1.37209375	-0.4540681457519531	2.61306298828125	1.452534088134766	-0.6372842254638672	2.666410766601563	1.507917739868164	-0.6873941040039062	2.722782104492187	1.547658905029297	-0.7517828063964844	2.660701538085938	1.541973846435547	-0.7013011016845703	2.7295615234375	1.659071563720703	-0.4766207733154297	2.781987182617188	1.646032989501953	-0.5781753845214844	2.7619892578125	1.386905197143555	-0.64338623046875	2.598927001953125	1.45234684753418	-0.6926687011718751	2.543891357421875	1.518144302368164	-0.7029468078613281
439	14.6	2.800746948242187	1.147586353302002	-0.5325947570800781	2.749582641601562	1.318282485961914	-0.5119020080566407	2.723936401367188	1.458240844726562	-0.4897974014282227	2.716398193359375	1.674806884765625	-0.4708234176635742	2.70167138671875	1.634627258300781	-0.4479566040039062	2.610550415039063	1.593640869140625	-0.3607848434448243	2.562283569335937	1.348805526733398	-0.4693991394042969	2.6052314453125	1.440230285644531	-0.6522049560546875	2.662446044921875	1.498492050170898	-0.7009642028808594	2.716341552734375	1.537375579833984	-0.7776213378906249	2.654850708007812	1.537531707763672	-0.7148922729492188	2.735152221679687	1.643368621826172	-0.4988363647460937	2.7838916015625	1.636933074951172	-0.5986690979003906	2.765422119140625	1.380387435913086	-0.6587956237792969	2.6018134765625	1.450019714355469	-0.707741943359375	2.545490234375	1.509877685546875	-0.7242676544189454
440	14.633333	3.051515258789062	1.087980842590332	-0.2731051635742188	2.987091552734375	1.255301727294922	-0.2756708374023438	2.950184204101562	1.393421234130859	-0.2659112243652344	2.921179931640625	1.608160003662109	-0.2387510070800781	2.899431396484375	1.566694915771484	-0.2228908386230469	2.776448608398438	1.516484741210937	-0.1669431457519531	2.7725703125	1.272143997192383	-0.299084701538086	2.883297729492187	1.377046493530274	-0.4738935546875	2.95580517578125	1.432593475341797	-0.5056904907226563	3.04046826171875	1.47394546508789	-0.5558399047851563	2.956805053710938	1.46868962097168	-0.5343721618652344	2.953664672851563	1.578595947265625	-0.2618164978027344	3.049376831054687	1.5810751953125	-0.3522975463867187	3.110146728515625	1.325013865152995	-0.4131754150390625	3.052047607421875	1.424703501383463	-0.5127330525716146	2.966317504882813	1.462395965576172	-0.500824951171875
441	14.666667	3.067168579101563	1.074027877807617	-0.287366455078125	2.996898315429688	1.239159851074219	-0.2942359008789063	2.954561279296875	1.376093246459961	-0.2878329162597656	2.927071044921875	1.590542724609375	-0.2572442016601563	2.90505419921875	1.548984619140625	-0.2419074401855469	2.7811435546875	1.500108596801758	-0.1868700637817383	2.78425732421875	1.258358367919922	-0.3253445434570312	2.896986450195312	1.365437698364258	-0.4972891540527344	2.97092529296875	1.418813613891602	-0.5298593139648438	3.056415283203125	1.458579376220703	-0.5779574890136718	2.972276000976562	1.457112838745117	-0.5581306762695313	2.95933251953125	1.561132598876953	-0.2809252014160156	3.0531953125	1.562616271972656	-0.3744731903076172	3.083772705078125	1.310482299804687	-0.4334033966064453	2.986231811523437	1.393444442749023	-0.4815432739257812	2.966751098632812	1.466074905395508	-0.50458349609375
442	14.7	3.07936767578125	1.066834659576416	-0.2957573852539063	3.006815795898437	1.230719566345215	-0.3027459564208984	2.96065869140625	1.366056060791016	-0.2979827880859375	2.933840087890625	1.580161926269531	-0.2695090637207032	2.911880249023437	1.539062713623047	-0.2536559295654297	2.78952490234375	1.492075302124023	-0.193650390625	2.796134155273438	1.252221435546875	-0.3338474273681641	2.905244262695312	1.351858062744141	-0.5134183349609376	2.987644775390625	1.394853576660156	-0.5413882446289062	3.082304443359375	1.429538513183594	-0.5785069885253906	2.989587280273438	1.433576522827148	-0.5675841979980469	2.965835693359375	1.550420349121094	-0.2930184783935547	3.062953247070312	1.55384927368164	-0.3833278503417969	3.095004760742188	1.302296417236328	-0.4445225219726562	2.999890258789063	1.40140461730957	-0.4787944030761719	2.982442138671875	1.460585998535156	-0.5042561340332031
443	14.733333	3.09088427734375	1.061416687011719	-0.3111648712158203	3.018304809570313	1.224150085449219	-0.3213279113769532	2.972410888671875	1.359086059570312	-0.3184575958251953	2.944185546875	1.571808837890625	-0.2880046081542968	2.922064575195312	1.530659973144531	-0.2732420806884766	2.799033203125	1.483242568969727	-0.2161622695922852	2.808707275390625	1.243569473266601	-0.3553645782470703	2.921000854492187	1.342182037353516	-0.5337090759277343	2.99716845703125	1.391434616088867	-0.5646142578125	3.080867553710937	1.444429718017578	-0.6073036193847656	2.984286865234375	1.432417572021484	-0.5915775451660157	2.9767578125	1.542554168701172	-0.3110600280761719	3.077689575195312	1.548980377197266	-0.3961192169189453	3.110275268554688	1.299995620727539	-0.4669060516357422	3.021506713867187	1.4005634765625	-0.4943280944824219	3.038818237304687	1.461157089233398	-0.5182448120117188
444	14.766667	3.10298974609375	1.055548206329346	-0.3295893096923828	3.031209350585938	1.219349220275879	-0.3410646667480469	2.98667724609375	1.355317306518555	-0.3380845642089844	2.958416259765625	1.569332763671875	-0.3059344940185547	2.935241088867188	1.527714721679688	-0.292721435546875	2.808098388671875	1.481793075561523	-0.2430406646728516	2.821723266601563	1.238481140136719	-0.3786246948242188	2.940640014648437	1.338533309936524	-0.5530905151367187	3.01331787109375	1.390933670043945	-0.5873830261230468	3.094267700195313	1.451736923217773	-0.6264342651367187	3.014370727539062	1.430271743774414	-0.60345458984375	2.99197119140625	1.540089935302734	-0.3279385223388672	3.098499633789062	1.552259429931641	-0.40474853515625	3.118870239257812	1.302494445800781	-0.4708201599121093	3.032014282226562	1.39430078125	-0.5072385406494141	3.041255615234375	1.463295288085937	-0.5268418121337891
[truncated: 13 more rows]
[truncated: 48 more columns]
