# Supplementary material for: Simulation of Human Movement in Zero Gravity
Source: Sensors (Basel). 2024 Mar 9;24(6):1770. doi: 10.3390/s24061770 (PMC10976247; doi:10.3390/s24061770)
Supplement: Supplementary file 1 [file sensors-24-01770-s001.zip › supplementary/motion_data/16 StepKiba/output.sto]

UNKNOWN
version=1
nRows=456
nColumns=30
inDegrees=no
endheader
time	/jointset/global/yaw/value	/jointset/global/roll/value	/jointset/global/pitch/value	/jointset/global/longitudinal/value	/jointset/global/vertical/value	/jointset/global/lateral/value	/jointset/SpineL/SpineL_LL/value	/jointset/SpineL/SpineL_RR/value	/jointset/SpineL/SpineL_FE/value	/jointset/SpineU/SpineU_FE/value	/jointset/Hip_r/Hip_EF_r/value	/jointset/Hip_r/Hip_RR_r/value	/jointset/Hip_r/Hip_DB_r/value	/jointset/Knee_r/Knee_FE_r/value	/jointset/Hip_l/Hip_EF_l/value	/jointset/Hip_l/Hip_RR_l/value	/jointset/Hip_l/Hip_BD_l/value	/jointset/Knee_l/Knee_FE_l/value	/jointset/Shoulder_r/Shoulder_BD_r/value	/jointset/Shoulder_r/Shoulder_EF_r/value	/jointset/Shoulder_r/Shoulder_RR_r/value	/jointset/Elbow_r/Elbow_EF_r/value	/jointset/Shoulder_l/Shoulder_DB_l/value	/jointset/Shoulder_l/Shoulder_EF_l/value	/jointset/Shoulder_l/Shoulder_RR_l/value	/jointset/Elbow_l/Elbow_EF_l/value	/jointset/Neck/Neck_LL/value	/jointset/Neck/Neck_RR/value	/jointset/Neck/Neck_FE/value
      0.03292367	      2.43700795	     -0.04807235	     -0.28179966	      2.60096117	      1.18316013	      0.57911614	      0.01290963	     -0.01728570	      0.43196392	     -0.16232048	      0.36729985	      0.01795271	      0.10910026	     -0.23359847	      0.21487774	      0.06436095	     -0.12525678	     -0.18833661	      0.02848755	     -0.03960157	     -0.02950417	      0.50316325	     -0.05596976	     -0.03688727	     -0.02751413	      0.51697879	      0.00133821	     -0.00974822	      0.01472336
      0.06625667	      2.43784013	     -0.05147468	     -0.27094686	      2.60378849	      1.18298219	      0.57844580	      0.01347935	     -0.02272151	      0.42162453	     -0.18977825	      0.36155909	      0.03328254	      0.09576008	     -0.22761175	      0.22751802	      0.03137357	     -0.13228941	     -0.23061082	      0.01472905	      0.01543023	     -0.03313929	      0.44666044	     -0.10047870	      0.01031834	     -0.01193924	      0.47687428	      0.00260929	      0.01612811	      0.05183067
      0.09958967	      2.43629922	     -0.04610299	     -0.27785732	      2.60782805	      1.18308629	      0.57985176	      0.00294756	     -0.02901612	      0.41745583	     -0.18575093	      0.38748392	     -0.00702464	      0.08717767	     -0.25113017	      0.23914597	      0.02649224	     -0.12484238	     -0.18594051	     -0.00155427	     -0.00322835	     -0.03284725	      0.54914448	     -0.15730805	      0.00162998	      0.01678670	      0.52221232	      0.00384097	     -0.01053028	      0.02360664
      0.13292267	      2.42731125	     -0.05003537	     -0.28164257	      2.61148287	      1.18351313	      0.58143432	      0.00360437	     -0.02233899	      0.40993450	     -0.17980935	      0.40191390	     -0.00908123	      0.07055912	     -0.22391478	      0.23953815	      0.02984328	     -0.12333687	     -0.11606258	     -0.00598501	      0.02568135	     -0.03279483	      0.44084922	     -0.18285017	      0.02027413	     -0.01348674	      0.43683425	     -0.00590480	     -0.00089029	     -0.01399379
      0.16625567	      2.43775283	     -0.05618506	     -0.29411066	      2.61570649	      1.18381307	      0.58470300	      0.01582133	     -0.02486451	      0.40518924	     -0.18096496	      0.41891090	      0.01192927	      0.05644542	     -0.18231346	      0.29442417	      0.02907962	     -0.12129790	     -0.17095629	      0.00933551	     -0.01615185	     -0.03242290	      0.55323203	     -0.17376817	     -0.00538946	     -0.02346140	      0.51569951	     -0.01484134	      0.00915915	      0.01567839
      0.19958867	      2.43768037	     -0.05181337	     -0.28086922	      2.61604529	      1.18355034	      0.58784296	      0.01172803	     -0.02082068	      0.38107810	     -0.19853105	      0.41930096	     -0.01349946	      0.05704663	     -0.19405397	      0.29979776	      0.03285869	     -0.10157600	     -0.17917467	      0.02435993	      0.01552539	     -0.03234337	      0.43444420	     -0.14415313	      0.02955226	     -0.01770108	      0.41317243	     -0.00068390	     -0.01128127	      0.05001388
      0.23292167	      2.44215947	     -0.04144989	     -0.27773538	      2.61424119	      1.18328967	      0.59040262	      0.00494290	     -0.02764603	      0.37629760	     -0.20588589	      0.42837408	      0.01519308	      0.07101348	     -0.21971326	      0.28974725	      0.03191491	     -0.07533753	     -0.11517268	      0.03804847	     -0.04130586	     -0.03197736	      0.55049043	     -0.10394160	     -0.01831611	      0.01240758	      0.49465195	      0.01318902	      0.00455237	      0.01735010
      0.26625467	      2.44422046	     -0.04200503	     -0.26739482	      2.61273803	      1.18328175	      0.59105075	      0.00986184	     -0.02696106	      0.36983990	     -0.21776069	      0.41128743	     -0.00646160	      0.06798873	     -0.20021868	      0.28831401	      0.03289944	     -0.06565525	     -0.12534781	      0.04279602	     -0.02921388	     -0.03196943	      0.44155601	     -0.06163050	     -0.00706755	     -0.00126202	      0.38806461	      0.00813053	      0.00749536	     -0.02093558
      0.29958767	      2.44564855	     -0.04781400	     -0.26659404	      2.61343163	      1.18303190	      0.59125836	      0.01759464	     -0.01848348	      0.36284735	     -0.22096168	      0.40851640	      0.00593567	      0.05897286	     -0.18709963	      0.31237010	      0.03125468	     -0.06820407	     -0.18971679	      0.03600304	     -0.06972901	     -0.03206861	      0.52509790	     -0.04659231	     -0.04331411	      0.01102212	      0.47222245	     -0.00524397	     -0.01310441	      0.00691249
      0.33292067	      2.43709848	     -0.04437717	     -0.26098943	      2.61361413	      1.18306279	      0.59040288	      0.00776883	     -0.01515605	      0.35639011	     -0.22552374	      0.40955171	      0.00716798	      0.05865077	     -0.20751677	      0.29219338	      0.03236201	     -0.06668168	     -0.14098562	      0.01063550	     -0.04573093	     -0.03249719	      0.45921173	     -0.06712111	     -0.02322839	      0.01594312	      0.38410470	     -0.00397059	      0.01314435	      0.03400920
      0.36625367	      2.44451666	     -0.04022417	     -0.27350888	      2.61554536	      1.18334466	      0.58941239	      0.00025843	     -0.02914346	      0.36704962	     -0.21102752	      0.42178650	      0.01636317	      0.06027828	     -0.21443671	      0.29776604	      0.03114587	     -0.07075506	     -0.10595999	     -0.01214369	     -0.05896263	     -0.03265390	      0.51497179	     -0.10730576	     -0.04632888	      0.01495421	      0.43556075	      0.00554034	     -0.01248773	      0.01867204
      0.39958667	      2.44703838	     -0.04944042	     -0.27375286	      2.61742792	      1.18350439	      0.58728404	      0.00708538	     -0.02702452	      0.36914866	     -0.20666991	      0.40912392	      0.00426664	      0.04696137	     -0.18827731	      0.30822146	      0.03105692	     -0.09266570	     -0.15099075	     -0.01819103	     -0.02798834	     -0.03272607	      0.49407156	     -0.13964953	     -0.00906660	     -0.01814744	      0.39756924	      0.00374105	      0.01109098	      0.00341596
      0.43291967	      2.44272892	     -0.05766368	     -0.26690743	      2.61744631	      1.18321959	      0.58566331	      0.01159499	     -0.00886924	      0.36281836	     -0.20264304	      0.39825441	      0.02365401	      0.04272460	     -0.19589091	      0.29509336	      0.03116638	     -0.11207948	     -0.16168061	     -0.00536568	     -0.00288187	     -0.03258304	      0.50269497	     -0.16070144	      0.02528308	      0.00621165	      0.43331565	     -0.00457306	     -0.00925163	      0.00564637
      0.46625267	      2.45105018	     -0.04869834	     -0.27120440	      2.61563622	      1.18314058	      0.58603154	      0.00583775	     -0.02152515	      0.37199411	     -0.19518435	      0.40258569	      0.00905237	      0.06431002	     -0.23334823	      0.28223686	      0.03223212	     -0.10883236	     -0.12892143	      0.01737035	      0.00997786	     -0.03230231	      0.53505523	     -0.15526445	      0.04378600	     -0.00507772	      0.43916961	     -0.00836149	      0.00846297	      0.00906240
      0.49958567	      2.45740889	     -0.03951164	     -0.27635078	      2.61286551	      1.18309490	      0.58685489	     -0.00180292	     -0.02318509	      0.37373877	     -0.16791825	      0.39615251	      0.01882599	      0.09072579	     -0.22899444	      0.27661172	      0.03040389	     -0.10350888	     -0.12575545	      0.04181933	      0.01353736	     -0.03172535	      0.49274419	     -0.12665323	      0.05559724	     -0.00257283	      0.39494430	     -0.00281608	     -0.01329071	      0.00676779
      0.53291867	      2.45315827	     -0.03932376	     -0.28652641	      2.61041770	      1.18318160	      0.58679716	     -0.00218898	     -0.01545742	      0.38475565	     -0.14602987	      0.39101442	      0.01878194	      0.10366734	     -0.20394500	      0.28323753	      0.02895774	     -0.10915075	     -0.16273515	      0.05762241	     -0.01522248	     -0.03127791	      0.53719258	     -0.08656701	      0.01746285	     -0.00623327	      0.46585977	      0.00477581	      0.01526849	      0.02199808
      0.56625167	      2.45121837	     -0.03916534	     -0.27927322	      2.60763666	      1.18297444	      0.58476382	     -0.00369044	     -0.01459945	      0.38291619	     -0.14097627	      0.37705654	      0.01949186	      0.11201535	     -0.21964698	      0.25929735	      0.02793842	     -0.11792146	     -0.16455440	      0.05127873	      0.00350815	     -0.03141339	      0.46864146	     -0.05918156	      0.03475944	     -0.00048248	      0.36017056	      0.01073859	     -0.01140360	      0.04264085
      0.59958467	      2.44960521	     -0.03697152	     -0.27918526	      2.60627705	      1.18276420	      0.58217928	     -0.00552976	     -0.03058593	      0.39125132	     -0.13925774	      0.38287713	      0.01823550	      0.11663643	     -0.26853789	      0.24096523	      0.02541673	     -0.12667516	     -0.14978523	      0.02568440	     -0.01628607	     -0.03105247	      0.55746212	     -0.05671337	     -0.02099810	      0.00853981	      0.46754250	      0.00638762	      0.00517594	      0.03686771
      0.63291767	      2.43733557	     -0.04089947	     -0.26684078	      2.60581344	      1.18263476	      0.57898697	     -0.01087238	     -0.01693086	      0.39006240	     -0.15038273	      0.36734013	      0.02551453	      0.10922960	     -0.26116546	      0.21987688	      0.02622604	     -0.14049342	     -0.16813683	     -0.00449411	      0.01548009	     -0.03165317	      0.46431851	     -0.07204188	      0.02236621	     -0.00596191	      0.33396197	     -0.00327206	      0.00240874	      0.01750986
      0.66625067	      2.43570164	     -0.03769624	     -0.27166818	      2.60774009	      1.18262703	      0.57823999	     -0.02125059	     -0.01789458	      0.39073964	     -0.14560867	      0.37061968	      0.02219526	      0.10640026	     -0.23761400	      0.23982314	      0.02471250	     -0.14367733	     -0.21609109	     -0.02448916	     -0.01948713	     -0.03172502	      0.55748664	     -0.10430584	     -0.02096124	     -0.00399026	      0.48073882	     -0.00655834	     -0.01084621	      0.01002314
      0.69958367	      2.43896701	     -0.03403564	     -0.27147959	      2.61013063	      1.18285239	      0.57911610	     -0.02745072	     -0.02435555	      0.38579551	     -0.15317037	      0.38486962	      0.02316687	      0.10462292	     -0.25268526	      0.24288005	      0.02088744	     -0.14115376	     -0.19111589	     -0.02294281	      0.01082199	     -0.03141786	      0.45785583	     -0.13345864	      0.03635792	     -0.00251832	      0.32431886	     -0.00781027	      0.01026020	      0.02398512
      0.73291667	      2.44247692	     -0.04115374	     -0.28589034	      2.61400638	      1.18301608	      0.58192198	     -0.01554779	     -0.02682905	      0.37991301	     -0.13799212	      0.42455744	      0.02456654	      0.09149357	     -0.28186027	      0.26672229	      0.01750839	     -0.14458334	     -0.15868331	      0.00868754	     -0.03257134	     -0.03050569	      0.55029277	     -0.14027755	     -0.01184008	     -0.00908144	      0.47170147	     -0.00905133	      0.00042327	      0.03462109
      0.76624967	      2.45113067	     -0.04285242	     -0.29011263	      2.61636237	      1.18336072	      0.58569873	     -0.00922955	     -0.02388499	      0.37550012	     -0.14542863	      0.43553159	      0.02422999	      0.08687094	     -0.25425951	      0.29912280	      0.01691258	     -0.13451312	     -0.18355159	      0.04833514	     -0.00982565	     -0.02983971	      0.44110995	     -0.13045361	      0.04232972	     -0.01751940	      0.32842377	     -0.00195937	     -0.01378960	      0.03114955
      0.79958267	      2.44877519	     -0.03184481	     -0.29095608	      2.61670982	      1.18312952	      0.59029270	     -0.01917439	     -0.02330888	      0.36545464	     -0.14993167	      0.44785217	      0.02459506	      0.09891268	     -0.23927990	      0.32493312	     -0.00215601	     -0.10522263	     -0.20897153	      0.07479856	     -0.04040382	     -0.02870156	      0.52859472	     -0.11798590	      0.00087882	      0.00035050	      0.45522943	      0.00976519	      0.01965251	      0.01918843
      0.83291567	      2.44222123	     -0.02557983	     -0.27821346	      2.61568491	      1.18299912	      0.59273013	     -0.02518293	     -0.01452411	      0.36243921	     -0.18782383	      0.45298283	      0.02739368	      0.10389773	     -0.26676656	      0.31746847	     -0.00518872	     -0.08176965	     -0.19667177	      0.08008719	     -0.00504456	     -0.02901597	      0.44896391	     -0.10068005	      0.03880397	      0.00398964	      0.33764435	      0.00791633	     -0.01022617	      0.01230147
      0.86624867	      2.44662051	     -0.03352474	     -0.26999771	      2.61680808	      1.18254879	      0.59289791	     -0.00745503	     -0.02966396	      0.34409271	     -0.19020805	      0.45747725	      0.02640665	      0.08777604	     -0.29751697	      0.32863391	     -0.02276010	     -0.08296058	     -0.22109098	      0.06619676	     -0.02342803	     -0.02862679	      0.50393493	     -0.08647899	     -0.02564494	      0.01385681	      0.42179880	     -0.00842657	     -0.00185214	     -0.00179390
      0.89958167	      2.44101812	     -0.04381315	     -0.27029219	      2.61838927	      1.18279048	      0.59212723	      0.00174503	     -0.01893288	      0.34824626	     -0.20502947	      0.46094858	      0.02728248	      0.06658765	     -0.29259476	      0.34574322	     -0.01527634	     -0.08973398	     -0.25269508	      0.03207635	     -0.02925219	     -0.02965458	      0.45804595	     -0.08496687	     -0.02777386	      0.00431462	      0.32556780	     -0.00762912	      0.00195806	     -0.00086518
      0.93291467	      2.43868358	     -0.03855785	     -0.26914262	      2.61956571	      1.18257544	      0.59200725	     -0.01035365	     -0.01860999	      0.33294037	     -0.19275744	      0.46177374	      0.03073234	      0.06640901	     -0.28751785	      0.35579928	     -0.02448694	     -0.08254261	     -0.26179223	     -0.00964689	     -0.05615450	     -0.03038638	      0.44577368	     -0.10567005	     -0.07554248	      0.01453095	      0.38207061	      0.01217970	      0.00083332	      0.01292918
      0.96624767	      2.45216645	     -0.03002265	     -0.27585659	      2.62083365	      1.18276736	      0.59264771	     -0.01937463	     -0.02588691	      0.34284316	     -0.20588733	      0.47296068	      0.03265686	      0.07601217	     -0.30782195	      0.37854262	     -0.03088626	     -0.07360381	     -0.27610688	     -0.03243139	     -0.07479417	     -0.03154913	      0.46561117	     -0.12543435	     -0.05282138	     -0.00937429	      0.32967822	      0.01123384	     -0.00648362	      0.03470442
      0.99958067	      2.46262674	     -0.03709279	     -0.26580604	      2.62234062	      1.18218432	      0.59269430	     -0.00714165	     -0.02408617	      0.31157802	     -0.18331110	      0.46728278	      0.03450571	      0.07133930	     -0.33514049	      0.38673115	     -0.03191468	     -0.08549924	     -0.30583334	     -0.02196407	     -0.06323402	     -0.03181462	      0.40132731	     -0.13580185	     -0.04119028	      0.00384283	      0.36481001	     -0.01325504	      0.00162083	      0.02185706
      1.03291367	      2.47797974	     -0.04922741	     -0.27040839	      2.62367128	      1.18233120	      0.59290018	      0.01186265	     -0.01725028	      0.32607486	     -0.20029616	      0.46755776	      0.03507859	      0.06550371	     -0.34228795	      0.40918494	     -0.03294951	     -0.10532087	     -0.33458223	      0.01539979	     -0.06425536	     -0.03284853	      0.47299547	     -0.13060313	      0.01115797	     -0.01071052	      0.37995149	     -0.01519744	      0.00029437	      0.00887958
      1.06624667	      2.49494221	     -0.04649511	     -0.26271918	      2.62432301	      1.18183067	      0.59435569	      0.01258475	     -0.03230215	      0.29592864	     -0.16903534	      0.45923269	      0.03357250	      0.08175654	     -0.35999510	      0.41445902	     -0.03599487	     -0.10947273	     -0.35145399	      0.05059601	     -0.01889847	     -0.03328397	      0.38957717	     -0.12766905	      0.04299577	      0.01737058	      0.37223976	      0.01660420	      0.00546657	     -0.01259914
      1.09957967	      2.49242331	     -0.04223103	     -0.27680553	      2.62554874	      1.18168775	      0.59734183	      0.00717432	     -0.02039536	      0.29868092	     -0.14792865	      0.48519590	      0.03525184	      0.10249894	     -0.38817226	      0.44030800	     -0.03555925	     -0.11356530	     -0.37811363	      0.07477720	     -0.02718267	     -0.03476483	      0.48884089	     -0.11231217	      0.05313013	     -0.02211799	      0.42537251	      0.01508035	     -0.00832365	      0.00874465
      1.13291267	      2.49395067	     -0.04161393	     -0.28548437	      2.62695372	      1.18175125	      0.59830072	      0.01061838	     -0.02997970	      0.29513386	     -0.12105112	      0.49149614	      0.03438163	      0.11579836	     -0.38211108	      0.46092545	     -0.03742861	     -0.12824208	     -0.41633244	      0.06993766	      0.03198220	     -0.03652939	      0.38783483	     -0.10633904	      0.06855414	      0.01629150	      0.37996088	     -0.01530989	      0.01189954	      0.02834597
      1.16624567	      2.48420298	     -0.04619342	     -0.29465195	      2.62778127	      1.18172582	      0.59698729	      0.00894962	     -0.02024240	      0.30694930	     -0.11152320	      0.49966932	      0.03579434	      0.11889144	     -0.38518628	      0.46902231	     -0.03686851	     -0.15339071	     -0.44253623	      0.03735487	      0.02268675	     -0.03886024	      0.51220752	     -0.09574023	      0.05701268	     -0.01675791	      0.46142821	     -0.01222052	     -0.00581394	      0.03973956
      1.19957867	      2.48265433	     -0.04810606	     -0.28060707	      2.62770762	      1.18101847	      0.59372163	      0.00444902	     -0.03058611	      0.29161338	     -0.10011099	      0.48777665	      0.03586597	      0.12244254	     -0.42569211	      0.45140849	     -0.03815246	     -0.17752876	     -0.47429809	     -0.01810308	      0.08307812	     -0.04124439	      0.41082186	     -0.09893545	      0.09008206	      0.01765907	      0.41501541	      0.01549017	     -0.00387167	      0.02031374
      1.23291167	      2.48505900	     -0.05861686	     -0.27153847	      2.62778693	      1.18007607	      0.59022216	      0.01352506	     -0.02879554	      0.28958164	     -0.10573486	      0.47984304	      0.03693360	      0.11522258	     -0.46815071	      0.44742843	     -0.03806032	     -0.20914223	     -0.53184182	     -0.06007695	      0.06508251	     -0.04389439	      0.55323003	     -0.08283586	      0.10530010	     -0.01928772	      0.52266533	      0.01067309	      0.00075809	      0.01297665
      1.26624467	      2.49341401	     -0.06430201	     -0.25666098	      2.62762132	      1.17925818	      0.58845238	      0.02192159	     -0.02847607	      0.27077383	     -0.10052322	      0.46037708	      0.03753687	      0.11458258	     -0.48230078	      0.43935512	     -0.03848637	     -0.22744622	     -0.57792112	     -0.08292765	      0.10679739	     -0.04617954	      0.44760179	     -0.07066563	      0.17084347	      0.02050506	      0.49809664	     -0.01505137	     -0.00078036	      0.00849113
      1.29957767	      2.50931528	     -0.05626805	     -0.26976975	      2.62869209	      1.17901561	      0.59069813	      0.01644417	     -0.03416152	      0.27787135	     -0.09048740	      0.47675012	      0.03674148	      0.13163949	     -0.49213795	      0.46421282	     -0.03974078	     -0.21929256	     -0.60008853	     -0.07846580	      0.06745796	     -0.04850027	      0.58047172	     -0.04516260	      0.19430350	     -0.01885870	      0.61509818	     -0.01337086	     -0.00376443	      0.01964823
      1.33291067	      2.51648723	     -0.05917747	     -0.27122305	      2.63104447	      1.17873708	      0.59335740	      0.02132853	     -0.02934467	      0.26441906	     -0.08113895	      0.48890476	      0.03770399	      0.13254820	     -0.49969555	      0.47929373	     -0.03897576	     -0.21893753	     -0.61822252	     -0.05635356	      0.10865360	     -0.05062795	      0.50887524	     -0.03074496	      0.26251041	      0.02184656	      0.61075418	      0.00497141	      0.00434666	      0.03974026
      1.36624367	      2.52467329	     -0.06917927	     -0.27640044	      2.63503903	      1.17828655	      0.59609565	      0.03856212	     -0.03433364	      0.25233037	     -0.07305135	      0.51132085	      0.03647041	      0.12012704	     -0.51694967	      0.50895417	     -0.04046405	     -0.22539301	     -0.65153483	     -0.03161929	      0.12318383	     -0.05252087	      0.62260151	     -0.01071606	      0.29090516	     -0.01498271	      0.71573388	      0.01384850	      0.00879031	      0.04150005
      1.39957667	      2.51455368	     -0.06152443	     -0.27143988	      2.63801948	      1.17756980	      0.59972609	      0.02640649	     -0.03200490	      0.23676092	     -0.07746549	      0.53410830	      0.03768592	      0.12366314	     -0.54120210	      0.51729979	     -0.03951640	     -0.20786806	     -0.67390348	     -0.03821783	      0.19249604	     -0.05486612	      0.63844257	     -0.01982269	      0.33878916	      0.00060815	      0.76143799	      0.01198729	     -0.00499095	      0.01802899
      1.43290967	      2.50605846	     -0.07359966	     -0.26389228	      2.64243956	      1.17699926	      0.60073729	      0.04000825	     -0.03332654	      0.21247239	     -0.07325131	      0.53921430	      0.03735552	      0.09522688	     -0.52779943	      0.53122129	     -0.04027121	     -0.21871012	     -0.71247576	     -0.06867131	      0.25314750	     -0.05727066	      0.69920639	     -0.01649934	      0.36641071	     -0.01118555	      0.81132982	     -0.01323835	     -0.00004171	     -0.00611431
      1.46624267	      2.49415700	     -0.07191866	     -0.26253851	      2.64651325	      1.17644341	      0.60217099	      0.02861469	     -0.03101389	      0.19749045	     -0.07423888	      0.55637233	      0.03882463	      0.07969624	     -0.53364060	      0.54497425	     -0.03881463	     -0.21393073	     -0.73629942	     -0.12609556	      0.28789285	     -0.05994379	      0.80653229	     -0.00072289	      0.37866675	     -0.01166293	      0.92245716	     -0.00633472	      0.00223790	      0.00407559
      1.49957567	      2.49773772	     -0.08283809	     -0.25621523	      2.65082488	      1.17600908	      0.60164844	      0.03524957	     -0.03365560	      0.17302054	     -0.06650596	      0.55935922	      0.03905280	      0.04915761	     -0.54728741	      0.55812007	     -0.03907409	     -0.22728256	     -0.75744129	     -0.17412949	      0.33619349	     -0.06235152	      0.78608449	      0.04947080	      0.42085178	     -0.01286797	      0.91711211	      0.00804686	     -0.00680641	      0.01846414
      1.53290867	      2.50933398	     -0.08662193	     -0.25908389	      2.65376385	      1.17549652	      0.60121667	      0.03524059	     -0.03595686	      0.16258290	     -0.05771650	      0.56693510	      0.03937351	      0.03106535	     -0.56959597	      0.57594880	     -0.03908939	     -0.23138231	     -0.76714615	     -0.18919158	      0.31454554	     -0.06464765	      0.94023168	      0.10804703	      0.42548857	      0.01046935	      1.06036292	      0.01583031	     -0.00369592	      0.02807294
      1.56624167	      2.51790751	     -0.08625401	     -0.24422303	      2.65410546	      1.17479084	      0.59984031	      0.03087279	     -0.03673635	      0.14400875	     -0.06105840	      0.54380141	      0.03970814	      0.02151850	     -0.57338575	      0.56656478	     -0.03917773	     -0.23171907	     -0.77539461	     -0.17958810	      0.35054433	     -0.06608898	      0.91333818	      0.14981513	      0.47779675	      0.01242742	      1.09131890	      0.00029238	      0.00973600	      0.01886656
      1.59957467	      2.52869429	     -0.09161963	     -0.23402137	      2.65452066	      1.17388857	      0.59775403	      0.03624436	     -0.03743395	      0.12932361	     -0.05680717	      0.51905659	      0.03972113	      0.00898524	     -0.56992243	      0.56843789	     -0.03946423	     -0.24315282	     -0.80840548	     -0.14893271	      0.35094903	     -0.06767843	      1.03204460	      0.14945136	      0.51941989	      0.01731193	      1.16394007	     -0.02070715	     -0.00126971	      0.00073361
      1.63290767	      2.52452477	     -0.08942870	     -0.22741217	      2.65477508	      1.17277162	      0.59660620	      0.02690427	     -0.03780874	      0.12214004	     -0.05626848	      0.50917679	      0.04045894	      0.00910973	     -0.59178000	      0.56625514	     -0.03863712	     -0.24890799	     -0.83609789	     -0.14138309	      0.38224499	     -0.06877343	      1.11358187	      0.10653606	      0.55333814	      0.00601273	      1.28379019	     -0.00512605	     -0.00116076	      0.00141172
      1.66624067	      2.52026775	     -0.10243163	     -0.21916740	      2.65542027	      1.17188949	      0.59483548	      0.04028973	     -0.03368832	      0.10843105	     -0.04560842	      0.49056158	      0.04093432	     -0.00332809	     -0.59519767	      0.55957052	     -0.03794485	     -0.27494930	     -0.84803768	     -0.15532944	      0.44198044	     -0.06989230	      1.13284010	      0.10432723	      0.60367834	     -0.02992631	      1.27496042	      0.00537110	      0.00144006	      0.00963790
      1.69957367	      2.52783325	     -0.09444122	     -0.22777450	      2.65481291	      1.17109692	      0.59571989	      0.03364815	     -0.04026547	      0.10977282	     -0.02481890	      0.48682708	      0.03986689	      0.01742996	     -0.59482959	      0.56268123	     -0.03896250	     -0.27061320	     -0.83008165	     -0.19413218	      0.46118059	     -0.07221007	      1.28538006	      0.14491067	      0.60518575	      0.00497670	      1.37752987	      0.01235205	     -0.00198986	      0.02168495
      1.73290667	      2.52675134	     -0.09648258	     -0.22870950	      2.65320653	      1.17021364	      0.59590479	      0.04064769	     -0.03460986	      0.10990444	     -0.01138460	      0.47003824	      0.04030402	      0.02953343	     -0.57873596	      0.55566671	     -0.03772026	     -0.27943087	     -0.82564065	     -0.23331895	      0.51760080	     -0.07396572	      1.31271997	      0.22517635	      0.60838098	      0.02195212	      1.43775807	     -0.00353900	     -0.00046388	      0.02608684
      1.76623967	      2.53012153	     -0.09099848	     -0.22376033	      2.65063483	      1.16908207	      0.59551972	      0.03698751	     -0.03646739	      0.10509653	      0.00216070	      0.44890838	      0.03993773	      0.05002718	     -0.57964090	      0.54581749	     -0.03817002	     -0.28194111	     -0.84378610	     -0.24130639	      0.55347855	     -0.07491278	      1.36609502	      0.25563488	      0.62370566	      0.01414902	      1.43200977	     -0.00999922	      0.00285569	      0.01744009
      1.79957267	      2.53130639	     -0.09349319	     -0.22016965	      2.64840674	      1.16814614	      0.59314049	      0.03952969	     -0.03976167	      0.10713519	      0.00658108	      0.43142380	      0.03937444	      0.05588358	     -0.59222561	      0.53755898	     -0.03931504	     -0.29922810	     -0.87035865	     -0.20775069	      0.55487887	     -0.07502538	      1.50324921	      0.20415533	      0.62158705	      0.01470029	      1.52679863	     -0.00190489	      0.00211528	      0.01761731
      1.83290567	      2.52240213	     -0.09857321	     -0.20523831	      2.64586635	      1.16744834	      0.58954716	      0.03871399	     -0.03421152	      0.10264678	     -0.00049290	      0.40404664	      0.04073930	      0.05355778	     -0.59917939	      0.50405542	     -0.03715623	     -0.31965681	     -0.87128192	     -0.17159563	      0.57120014	     -0.07515542	      1.49979050	      0.15782465	      0.64443819	     -0.00889842	      1.56367807	      0.01454109	     -0.00327314	      0.02220908
      1.86623867	      2.52996189	     -0.10023541	     -0.20096591	      2.64457526	      1.16716071	      0.58684231	      0.03783576	     -0.03849264	      0.10211807	      0.00239815	      0.38567526	      0.04031374	      0.05121378	     -0.59459552	      0.48868085	     -0.03829256	     -0.33235286	     -0.85663717	     -0.16524787	      0.54776280	     -0.07569332	      1.55309530	      0.19495169	      0.66755616	     -0.01906265	      1.56139501	      0.01198531	     -0.00483614	      0.02088578
      1.89957167	      2.53683965	     -0.09922031	     -0.20964066	      2.64504145	      1.16704883	      0.58609699	      0.03599458	     -0.04246318	      0.10896586	      0.00911340	      0.39128864	      0.03960051	      0.04928924	     -0.59240754	      0.49547547	     -0.03929970	     -0.33647699	     -0.84989713	     -0.20038794	      0.51081737	     -0.07688293	      1.65615090	      0.26804093	      0.66218674	      0.01659445	      1.64797664	     -0.00938569	      0.00653904	      0.02666921
      1.93290467	      2.52704431	     -0.09941149	     -0.20781885	      2.64594753	      1.16693988	      0.58621687	      0.03308464	     -0.03910520	      0.10448641	      0.00867607	      0.39621215	      0.04028999	      0.04359279	     -0.58552585	      0.48955075	     -0.03808685	     -0.33624019	     -0.85196843	     -0.24028966	      0.52640604	     -0.07707764	      1.63635412	      0.28420661	      0.66823907	      0.01324651	      1.67662828	     -0.02026503	      0.00566537	      0.03088438
      1.96623767	      2.52343633	     -0.10253568	     -0.20597968	      2.64729047	      1.16708691	      0.58686398	      0.03528456	     -0.03947733	      0.09742794	      0.00754088	      0.40019540	      0.04016931	      0.03242667	     -0.56746143	      0.49002061	     -0.03809614	     -0.33343666	     -0.85740671	     -0.21717764	      0.54672488	     -0.07711099	      1.69982214	      0.23365169	      0.67427966	     -0.00291417	      1.66064898	     -0.00045439	     -0.01222866	      0.02593818
      1.99957067	      2.51885645	     -0.09999901	     -0.20882606	      2.64806567	      1.16733258	      0.58946581	      0.03365188	     -0.04156540	      0.09564619	      0.00243353	      0.41747578	      0.03967519	      0.02992423	     -0.56475360	      0.49198946	     -0.03905723	     -0.31452576	     -0.84951274	     -0.15293491	      0.56828510	     -0.07598370	      1.80823811	      0.19075267	      0.65428183	     -0.01985620	      1.73790319	      0.01767715	      0.00469684	      0.02168892
      2.03290367	      2.51293178	     -0.09789794	     -0.20462518	      2.64810160	      1.16748202	      0.59259139	      0.03597864	     -0.03820198	      0.08805268	     -0.00742451	      0.42946055	      0.03995096	      0.02813203	     -0.56578549	      0.48328695	     -0.03880658	     -0.29054884	     -0.83376615	     -0.12027171	      0.60206047	     -0.07559975	      1.79001682	      0.22220609	      0.64480046	     -0.01243048	      1.77005271	      0.00444467	      0.00695478	      0.01418942
      2.06623667	      2.51757267	     -0.09163521	     -0.20574996	      2.64852439	      1.16777245	      0.59536568	      0.03487576	     -0.04230109	      0.08308477	     -0.00990514	      0.44138064	      0.03887488	      0.02960923	     -0.55791925	      0.48668871	     -0.04057227	     -0.26306019	     -0.82621744	     -0.15841741	      0.58720497	     -0.07534014	      1.81561338	      0.27956779	      0.64125501	      0.00621917	      1.75680625	     -0.01440231	     -0.01264459	      0.00462055
      2.09956967	      2.51539895	     -0.09164328	     -0.21282959	      2.64964813	      1.16825768	      0.59667019	      0.03672516	     -0.04250244	      0.08614897	     -0.01273134	      0.45735256	      0.03856141	      0.02111465	     -0.54390258	      0.49764116	     -0.04088770	     -0.24888415	     -0.83327978	     -0.20611692	      0.53099741	     -0.07510353	      1.90979297	      0.28029280	      0.62813763	      0.01998790	      1.82386823	     -0.01122473	      0.00648634	      0.01141087
      2.13290267	      2.50656823	     -0.09402330	     -0.20920854	      2.64980653	      1.16864430	      0.59674661	      0.03660097	     -0.03795084	      0.08506982	     -0.02581042	      0.46154700	      0.03935874	      0.01093032	     -0.53917329	      0.49073315	     -0.03935997	     -0.24196569	     -0.83683997	     -0.18957423	      0.49835351	     -0.07389662	      1.89549737	      0.22887694	      0.63666191	      0.00604066	      1.86150322	      0.01161670	      0.00598601	      0.02287817
      2.16623567	      2.51363638	     -0.09351408	     -0.20578779	      2.64923795	      1.16877314	      0.59715333	      0.03871066	     -0.04340800	      0.08376642	     -0.03427329	      0.46316656	      0.03785578	      0.01082589	     -0.55086798	      0.48662251	     -0.04130615	     -0.23453344	     -0.83415781	     -0.11264588	      0.48171493	     -0.07182301	      1.89712473	      0.20069081	      0.65097647	     -0.01008679	      1.84807401	      0.01642041	     -0.01618223	      0.01890163
      2.19956867	      2.51486133	     -0.08661062	     -0.21184652	      2.64828220	      1.16863190	      0.59901783	      0.03502269	     -0.04374882	      0.09277920	     -0.03637277	      0.47679657	      0.03719822	      0.02506667	     -0.56701705	      0.48890555	     -0.04108375	     -0.22190656	     -0.82664761	     -0.06042824	      0.47519246	     -0.07071907	      1.96670658	      0.22754411	      0.63922045	     -0.02137088	      1.90956341	     -0.00573124	      0.01263472	      0.00709198
      2.23290167	      2.50947047	     -0.08457176	     -0.21530017	      2.64771628	      1.16850304	      0.59984855	      0.03393778	     -0.03905688	      0.10003786	     -0.03632396	      0.47762149	      0.03733282	      0.03605156	     -0.55103508	      0.48910830	     -0.03968567	     -0.22371092	     -0.82709392	     -0.08259201	      0.50282605	     -0.06839316	      1.93366925	      0.26456233	      0.62256544	      0.00738041	      1.93865687	     -0.01949448	     -0.00231833	     -0.00147921
      2.26623467	      2.51521443	     -0.08325628	     -0.22697450	      2.64819984	      1.16847161	      0.59980281	      0.03421965	     -0.05010150	      0.11368639	     -0.02936280	      0.48096083	      0.03309658	      0.04899231	     -0.53233397	      0.50687923	     -0.04348011	     -0.23657315	     -0.83811764	     -0.13951753	      0.51735364	     -0.06601866	      1.96722881	      0.25617673	      0.60278208	      0.01350933	      1.91868638	     -0.00226174	     -0.00636109	      0.00436107
      2.29956767	      2.50134815	     -0.08447217	     -0.24063137	      2.64812919	      1.16845903	      0.60020701	      0.03215175	     -0.03235495	      0.12968834	     -0.01819038	      0.50047682	      0.03659587	      0.06570197	     -0.55072520	      0.51627586	     -0.03633097	     -0.25361621	     -0.84281958	     -0.13339379	      0.51076371	     -0.06489008	      1.97732215	      0.22069003	      0.57809961	      0.00775649	      1.95580839	      0.01767676	      0.00964854	      0.02040590
      2.33290067	      2.52526993	     -0.08045416	     -0.24838378	      2.64631210	      1.16836162	      0.59985050	      0.03709210	     -0.04803290	      0.14427011	     -0.01580242	      0.49409069	      0.03109177	      0.09617208	     -0.56496641	      0.52923186	     -0.04197028	     -0.26801820	     -0.84019360	     -0.05087165	      0.48785429	     -0.06084943	      1.97017457	      0.20177730	      0.57652387	      0.00425531	      1.93280669	      0.00934002	     -0.00586763	      0.03296090
      2.36623367	      2.53764341	     -0.07133982	     -0.25393994	      2.64321290	      1.16798840	      0.60000055	      0.03167213	     -0.04217803	      0.16091477	     -0.01681574	      0.48517094	      0.03184373	      0.13712824	     -0.57316011	      0.53332610	     -0.03926586	     -0.27493628	     -0.84073811	      0.02429456	      0.43878072	     -0.05815542	      1.97822536	      0.21703306	      0.58002463	      0.00701449	      1.96959858	     -0.01062620	     -0.00544690	      0.02872540
      2.39956667	      2.55324868	     -0.06992370	     -0.25931670	      2.64153377	      1.16748169	      0.59901662	      0.03602741	     -0.04512232	      0.17775891	     -0.01841473	      0.47281831	      0.02912607	      0.16626596	     -0.57442590	      0.55059917	     -0.03982220	     -0.29741441	     -0.86587115	      0.02109280	      0.39928203	     -0.05546508	      1.99244011	      0.23050389	      0.58689426	     -0.00171912	      1.94037819	     -0.01747327	      0.01820777	      0.01070948
      2.43289967	      2.55391809	     -0.06911104	     -0.26920481	      2.64151735	      1.16700752	      0.59874338	      0.03482325	     -0.04087258	      0.19560194	     -0.01979842	      0.48252886	      0.02967371	      0.19312971	     -0.59430930	      0.57291546	     -0.03700063	     -0.32161679	     -0.89357915	     -0.03069671	      0.38478863	     -0.05231949	      1.99313298	      0.21588893	      0.57459216	     -0.01189744	      1.96167899	      0.00502660	     -0.01460665	      0.00783881
      2.46623267	      2.55864657	     -0.07002897	     -0.28189499	      2.64248038	      1.16683687	      0.59960068	      0.04043813	     -0.04539345	      0.20904413	     -0.01707633	      0.49718904	      0.02564954	      0.21650074	     -0.60940777	      0.60253755	     -0.03883879	     -0.34522680	     -0.90447467	     -0.04388776	      0.39019229	     -0.04794448	      2.00943433	      0.19037673	      0.54493563	     -0.01547416	      1.95387646	      0.01750773	      0.00405369	      0.02240379
      2.49956567	      2.56308078	     -0.06370689	     -0.29968471	      2.64342719	      1.16704236	      0.60270109	      0.03672737	     -0.03801056	      0.22546043	     -0.01338593	      0.52128789	      0.02786770	      0.24941030	     -0.61160712	      0.63429162	     -0.03518491	     -0.35099585	     -0.89947190	      0.02822371	      0.38787879	     -0.04398243	      2.01615971	      0.18915504	      0.51034325	      0.00881330	      1.94467616	      0.00797814	      0.00722229	      0.03578784
      2.53289867	      2.58082790	     -0.05951001	     -0.31811263	      2.64551924	      1.16722907	      0.60537784	      0.03943615	     -0.04489872	      0.23969245	     -0.00901466	      0.54011658	      0.01917769	      0.27209106	     -0.61176288	      0.68293071	     -0.03828034	     -0.35967484	     -0.90913185	      0.12436800	      0.36902943	     -0.03679579	      2.02622521	      0.20232723	      0.48032478	      0.01713128	      1.95006906	     -0.00798998	     -0.01089195	      0.03260752
      2.56623167	      2.58627685	     -0.05862348	     -0.32898351	      2.64881640	      1.16706368	      0.60659024	      0.03521994	     -0.04216026	      0.24726796	     -0.01343310	      0.56953654	      0.02148084	      0.28379239	     -0.63663343	      0.72484985	     -0.03605155	     -0.37572581	     -0.94024249	      0.15670111	      0.33585715	     -0.02922335	      2.02853888	      0.20417206	      0.47823718	      0.00199231	      1.93395775	     -0.00700180	      0.00317693	      0.02275309
      2.59956467	      2.58798576	     -0.06677570	     -0.33428074	      2.65335229	      1.16688007	      0.60536888	      0.03706503	     -0.04197654	      0.24932849	     -0.02430363	      0.59613776	      0.01975966	      0.27393507	     -0.66700306	      0.76318337	     -0.03402187	     -0.40778882	     -0.97628662	      0.11616225	      0.29589841	     -0.01375825	      2.04519463	      0.18492849	      0.48562518	     -0.01742177	      1.92809934	      0.00516274	      0.01082989	      0.01702771
      2.63289767	      2.59468734	     -0.07120228	     -0.34128244	      2.65773120	      1.16706023	      0.60435813	      0.03583537	     -0.04454171	      0.25355330	     -0.03529486	      0.62186299	      0.02158583	      0.26630555	     -0.68627256	      0.80060327	     -0.03391621	     -0.43106815	     -0.99562541	      0.07321439	      0.24672206	      0.03420216	      2.04223595	      0.17022335	      0.48752918	     -0.01053717	      1.89612780	      0.01312945	     -0.01668616	      0.01137944
      2.66623067	      2.59866938	     -0.07335617	     -0.35378294	      2.66145740	      1.16744046	      0.60553666	      0.03653626	     -0.04299439	      0.26022504	     -0.03946779	      0.65638901	      0.01830815	      0.26395309	     -0.70356000	      0.83868850	     -0.03185472	     -0.44252274	     -1.00870814	      0.10187713	      0.19803490	      0.03866439	      2.05768681	      0.18247735	      0.46623462	     -0.00148659	      1.85409932	     -0.00033160	      0.00419581	      0.00952184
      2.69956367	      2.60099376	     -0.07004302	     -0.36564314	      2.66436784	      1.16747591	      0.60864211	      0.03397462	     -0.04448210	      0.26417963	     -0.04299080	      0.69816292	      0.01578104	      0.27316593	     -0.73520939	      0.87711835	     -0.03444564	     -0.44331138	     -1.03170784	      0.18115008	      0.17357313	      0.04113464	      2.05023492	      0.20611747	      0.43051864	     -0.00093092	      1.82387753	     -0.01452568	      0.00973924	      0.01847313
      2.73289667	      2.59910432	     -0.07102577	     -0.37464730	      2.66742627	      1.16708857	      0.61118965	      0.03424026	     -0.04483119	      0.26577019	     -0.04759260	      0.73961392	      0.00936264	      0.27632194	     -0.77453475	      0.91452522	     -0.03500509	     -0.45275757	     -1.07147116	      0.24788807	      0.16867028	      0.04616188	      2.06154165	      0.21281457	      0.39855444	      0.00103804	      1.78436696	     -0.00922812	     -0.01272509	      0.02586557
      2.76622967	      2.58955006	     -0.07599778	     -0.38196917	      2.67078356	      1.16673658	      0.61207718	      0.03327991	     -0.04329834	      0.26824961	     -0.04933944	      0.78000192	      0.00792809	      0.27232472	     -0.80915255	      0.94472061	     -0.03235473	     -0.47490682	     -1.11094785	      0.24720100	      0.16687312	      0.05081907	      2.06208460	      0.19518153	      0.37896088	      0.00454779	      1.73120227	      0.00948023	      0.00432589	      0.01439916
      2.79956267	      2.58597779	     -0.08036688	     -0.39034195	      2.67393328	      1.16653386	      0.61160959	      0.03300184	     -0.04397791	      0.27368402	     -0.04860479	      0.81576376	      0.01834636	      0.27242589	     -0.83995786	      0.97402825	     -0.03185506	     -0.50079936	     -1.13552301	      0.19484523	      0.13897879	      0.05397354	      2.06560947	      0.18441968	      0.37304938	      0.00536316	      1.69123126	      0.01436090	      0.00637767	     -0.00071489
      2.83289567	      2.59208787	     -0.08347827	     -0.39721778	      2.67627376	      1.16605125	      0.61075848	      0.03586220	     -0.04451033	      0.27722351	     -0.04859874	      0.83909942	      0.01184767	      0.27591065	     -0.88119216	      1.00207201	     -0.02937072	     -0.52420946	     -1.15266097	      0.15310285	      0.08508493	      0.05662111	      2.06161843	      0.20646872	      0.38261842	     -0.00245954	      1.66272317	     -0.00295403	     -0.01514512	      0.00588234
      2.86622867	      2.60216830	     -0.08198751	     -0.40288595	      2.67738062	      1.16505327	      0.61062062	      0.03525158	     -0.04559533	      0.27980972	     -0.04786480	      0.85874233	      0.00302850	      0.29148990	     -0.93584210	      1.03093976	     -0.03068471	     -0.54240360	     -1.17430942	      0.16099140	      0.02529198	      0.05933354	      2.06023280	      0.24600573	      0.39819197	     -0.01246918	      1.62340500	     -0.01522015	      0.00457850	      0.02235478
      2.89956167	      2.60854468	     -0.08316855	     -0.40804958	      2.67782977	      1.16378332	      0.61044662	      0.03561529	     -0.04479887	      0.28407067	     -0.04426624	      0.87674682	      0.00210080	      0.30835204	     -0.98704201	      1.05849074	     -0.02897362	     -0.56646959	     -1.20631912	      0.20911007	     -0.01274056	      0.06218496	      2.05501407	      0.26406112	      0.39990767	     -0.00534284	      1.58673586	     -0.00495913	      0.01111492	      0.02465980
      2.93289467	      2.60516240	     -0.08528021	     -0.41113509	      2.67786880	      1.16256206	      0.60985448	      0.03404891	     -0.04582063	      0.28929231	     -0.03940061	      0.89101979	     -0.00203909	      0.32075906	     -1.02754008	      1.07723337	     -0.02810174	     -0.59758138	     -1.23733015	      0.24958268	     -0.01088553	      0.06499603	      2.05584018	      0.24386062	      0.38185370	      0.01191930	      1.55948410	      0.01222488	     -0.00901620	      0.01157487
      2.96622767	      2.59399372	     -0.08795574	     -0.41253268	      2.67783554	      1.16164380	      0.60890876	      0.03160452	     -0.04537994	      0.29362516	     -0.03363935	      0.90435271	     -0.00572396	      0.32849189	     -1.06077758	      1.08325841	     -0.02375696	     -0.63015438	     -1.25801318	      0.24667493	      0.01308997	      0.06711370	      2.05423343	      0.22398408	      0.35762985	      0.00916416	      1.51165824	      0.01069659	     -0.00052104	      0.00139983
      2.99956067	      2.58893241	     -0.08774459	     -0.41768238	      2.67799151	      1.16107543	      0.60807236	      0.02828856	     -0.04427730	      0.29889441	     -0.02507459	      0.92282459	      0.00364209	      0.34192164	     -1.09672638	      1.09118545	     -0.01866124	     -0.65196716	     -1.26774882	      0.20482165	      0.01394376	      0.06842363	      2.05352468	      0.24343003	      0.33493485	     -0.02260043	      1.47190945	     -0.00614102	      0.00483187	      0.01075915
      3.03289367	      2.59780724	     -0.08876069	     -0.42522101	      2.67852066	      1.16062526	      0.60681491	      0.02967946	     -0.04373581	      0.30420818	     -0.01721874	      0.93601871	      0.01369842	      0.35252641	     -1.13765587	      1.11090555	     -0.01312564	     -0.66535318	     -1.27727906	      0.16107864	     -0.02119190	      0.06911094	      2.04514372	      0.28088249	      0.32296942	     -0.00299331	      1.45895511	     -0.01505179	     -0.01063159	      0.03243193
      3.06622667	      2.60957267	     -0.09140953	     -0.42599416	      2.67886762	      1.15987581	      0.60523889	      0.03256832	     -0.04582049	      0.30135165	     -0.01081963	      0.93144191	     -0.00089866	      0.34903707	     -1.17981050	      1.13094946	     -0.01396208	     -0.67686439	     -1.29488478	      0.14292041	     -0.06506109	      0.06969483	      2.04178175	      0.31525834	      0.33238090	      0.02423202	      1.43492273	     -0.00253084	      0.00237400	      0.03922916
      3.09955967	      2.61420141	     -0.09253539	     -0.41871672	      2.67861408	      1.15895265	      0.60427525	      0.03187927	     -0.04680884	      0.29249337	     -0.00978896	      0.92158714	     -0.01740253	      0.34154191	     -1.21372084	      1.13415132	     -0.01540509	     -0.68124424	     -1.31740808	      0.15623819	     -0.08943315	      0.07091476	      2.03853636	      0.33280668	      0.35573050	      0.00644165	      1.41431996	      0.01281444	      0.01020642	      0.02357058
      3.13289267	      2.61445788	     -0.09248958	     -0.40992167	      2.67839032	      1.15840753	      0.60430375	      0.03196214	     -0.04591855	      0.28203651	     -0.01223655	      0.92390339	      0.00030622	      0.34166989	     -1.23220176	      1.12208966	     -0.00979502	     -0.67345259	     -1.33401069	      0.18553372	     -0.08819017	      0.07191699	      2.03475049	      0.30895854	      0.37367049	      0.01635430	      1.42069278	      0.00615694	     -0.00950736	      0.00705504
      3.16622567	      2.60408428	     -0.09191741	     -0.40677144	      2.67894507	      1.15863046	      0.60528844	      0.03014902	     -0.04420184	      0.27568034	     -0.01182133	      0.94184343	      0.01950670	      0.33625282	     -1.24110352	      1.11230688	     -0.01525517	     -0.66567882	     -1.33750497	      0.19775254	     -0.06787827	      0.07275218	      2.03302813	      0.27662368	      0.37685445	      0.00032616	      1.41251595	     -0.01063714	      0.00289186	      0.00252863
      3.19955867	      2.59444933	     -0.09289925	     -0.41062874	      2.68054521	      1.15941553	      0.60639428	      0.02925144	     -0.04419295	      0.27208868	     -0.00507355	      0.96169960	      0.01287189	      0.31609569	     -1.24957844	      1.10836380	     -0.01637342	     -0.65481196	     -1.33425127	      0.18062318	     -0.05454141	      0.07325241	      2.03238292	      0.27332609	      0.36466899	     -0.02426754	      1.38072910	     -0.01161579	      0.00747941	      0.01394961
      3.23289167	      2.59543209	     -0.09646645	     -0.41625879	      2.68229297	      1.16013657	      0.60685591	      0.03304288	     -0.04614544	      0.26895176	      0.00122503	      0.97739279	      0.00711081	      0.29438925	     -1.26056175	      1.10821377	     -0.00529493	     -0.64009808	     -1.33540891	      0.14815377	     -0.06105560	      0.07287788	      2.02654647	      0.30010149	      0.33786436	      0.00409494	      1.38328317	      0.00514634	     -0.01374519	      0.03272492
      3.26622467	      2.59554857	     -0.09655598	     -0.41358069	      2.68253768	      1.16018289	      0.60709956	      0.03190734	     -0.04631037	      0.26292044	     -0.00086657	      0.98489503	      0.01124116	      0.28440733	     -1.27339125	      1.10596981	     -0.01057989	     -0.63052111	     -1.34252163	      0.11775216	     -0.07346595	      0.07260875	      2.02512044	      0.34671432	      0.32128785	      0.01547723	      1.38181397	      0.01545756	      0.00365827	      0.03604132
      3.29955767	      2.59557907	     -0.09615711	     -0.40138990	      2.68134514	      1.15976739	      0.60678584	      0.03275176	     -0.04669529	      0.25377853	     -0.01114642	      0.97685519	      0.02047472	      0.28197537	     -1.27841774	      1.09421856	     -0.02278988	     -0.62739454	     -1.34963868	      0.10961763	     -0.07770546	      0.07253134	      2.02152838	      0.37282842	      0.32460490	      0.01844214	      1.36641872	      0.00055259	      0.01114410	      0.01689514
      3.33289067	      2.59259176	     -0.09542430	     -0.39029693	      2.67996886	      1.15950795	      0.60631507	      0.03286695	     -0.04786356	      0.24854965	     -0.02202320	      0.96195923	      0.01193246	      0.27764676	     -1.27220064	      1.07004094	     -0.01955752	     -0.62322488	     -1.34943290	      0.12377229	     -0.07456279	      0.07299569	      2.02188573	      0.35510316	      0.33093696	      0.01732467	      1.39238810	     -0.01606983	     -0.01202229	     -0.00527771
      3.36622367	      2.58689623	     -0.09520343	     -0.38522747	      2.67928235	      1.15959059	      0.60605732	      0.03044182	     -0.04717768	      0.24614882	     -0.02608336	      0.95437673	      0.01098507	      0.27848143	     -1.25834549	      1.05019179	     -0.01336239	     -0.62350529	     -1.33924942	      0.14515360	     -0.06955640	      0.07356124	      2.01960593	      0.31092924	      0.34718495	      0.00927189	      1.39419888	     -0.00754378	     -0.00000842	     -0.00348647
      3.39955667	      2.58441592	     -0.09701931	     -0.38857352	      2.67946623	      1.15987057	      0.60600936	      0.03145172	     -0.04650567	      0.24631046	     -0.01797406	      0.95654216	      0.02239373	      0.28569197	     -1.24553614	      1.05121020	     -0.01565588	     -0.63210272	     -1.32394838	      0.15428120	     -0.06788948	      0.07390294	      2.01966333	      0.28272495	      0.36006788	     -0.02014614	      1.38285606	      0.01040730	      0.01126179	      0.01547117
      3.43288967	      2.58841619	     -0.09571040	     -0.39434816	      2.67951086	      1.15995267	      0.60620554	      0.03266294	     -0.04767990	      0.24801461	     -0.00696312	      0.95308986	      0.01342808	      0.29631905	     -1.24177002	      1.05680717	     -0.01349407	     -0.63476806	     -1.31092512	      0.13876360	     -0.06200359	      0.07392074	      2.01801281	      0.28099652	      0.36208197	     -0.00978466	      1.40712399	      0.01268899	     -0.01231483	      0.03361399
      3.46622267	      2.59444890	     -0.09410869	     -0.39349724	      2.67840818	      1.15961974	      0.60604576	      0.03504607	     -0.04586215	      0.24793797	     -0.00104497	      0.93538753	      0.00277374	      0.31000148	     -1.23766992	      1.05138916	     -0.00492635	     -0.63515374	     -1.30410551	      0.10769580	     -0.04534776	      0.07368097	      2.01624448	      0.31525487	      0.37012525	      0.00265998	      1.40625077	     -0.00465762	     -0.00188540	      0.03018371
      3.49955567	      2.60060783	     -0.08992192	     -0.38743964	      2.67614308	      1.15913386	      0.60533223	      0.03271973	     -0.04541928	      0.24736401	      0.00058064	      0.90814111	      0.00326364	      0.32910724	     -1.22534668	      1.03957995	     -0.00359422	     -0.63530548	     -1.29663875	      0.07965908	     -0.02509073	      0.07354631	      2.01841150	      0.35178463	      0.37410685	      0.01261342	      1.40558175	     -0.01269551	      0.01345335	      0.01009669
      3.53288867	      2.60547059	     -0.09178976	     -0.38130094	      2.67386094	      1.15899679	      0.60334622	      0.03513098	     -0.04620698	      0.24851018	      0.00032561	      0.87722521	      0.01269096	      0.33649320	     -1.20240024	      1.03104858	     -0.00931627	     -0.64659193	     -1.28535726	      0.07528238	     -0.01027174	      0.07389030	      2.01623899	      0.35507244	      0.36577469	      0.01916338	      1.43165594	     -0.00218943	     -0.00814001	     -0.00106673
      3.56622167	      2.60653088	     -0.09105811	     -0.37741867	      2.67189454	      1.15923904	      0.60157703	      0.03199292	     -0.04648458	      0.25033329	      0.00064463	      0.85231954	      0.01498137	      0.33811701	     -1.18537923	      1.02033626	     -0.01660791	     -0.65215636	     -1.27031298	      0.09264337	     -0.01097155	      0.07435449	      2.01978061	      0.32188261	      0.36481490	      0.01027731	      1.41902514	      0.01298808	     -0.00474912	      0.01120232
      3.59955467	      2.60809473	     -0.09233441	     -0.37868183	      2.67103562	      1.15976355	      0.60028752	      0.03321303	     -0.04514738	      0.25328803	      0.00476726	      0.83883263	      0.01432050	      0.33085429	     -1.17927849	      1.00919670	     -0.00864959	     -0.64875599	     -1.25966350	      0.11861323	     -0.02457249	      0.07499314	      2.01662267	      0.27810184	      0.36338350	      0.00647165	      1.41212750	      0.00788868	      0.01236020	      0.03285863
      3.63288767	      2.61034742	     -0.08995665	     -0.38194662	      2.67086622	      1.16026765	      0.59993269	      0.03090108	     -0.04476142	      0.25636104	      0.00924391	      0.83581262	      0.01677455	      0.32520432	     -1.17885890	      1.00488620	     -0.00564559	     -0.63622566	     -1.25251487	      0.12806616	     -0.03761978	      0.07550677	      2.01704005	      0.26715882	      0.36270654	     -0.02502901	      1.43873441	     -0.00580181	     -0.00582368	      0.03992379
      3.66622067	      2.61487651	     -0.09010805	     -0.37864988	      2.67116202	      1.16064767	      0.59950584	      0.03133024	     -0.04582398	      0.25302102	      0.00705703	      0.82605088	      0.02135931	      0.31289725	     -1.16635197	      1.00606028	     -0.01579609	     -0.62734747	     -1.24588935	      0.11443099	     -0.03061617	      0.07531543	      2.01465900	      0.28238747	      0.38359992	     -0.00719114	      1.42931144	     -0.01195625	     -0.00617404	      0.02730715
      3.69955367	      2.61675681	     -0.09246878	     -0.37551649	      2.67205151	      1.16121316	      0.59954406	      0.03322368	     -0.04726260	      0.24828293	      0.00377472	      0.81688363	      0.01848213	      0.29302402	     -1.13834726	      1.00612796	     -0.02524842	     -0.61748197	     -1.23654204	      0.08858888	     -0.01253207	      0.07525647	      2.02071669	      0.31902149	      0.40092489	      0.00977196	      1.43213468	     -0.00247415	      0.01325316	      0.00940204
      3.73288667	      2.61654037	     -0.09083985	     -0.37832507	      2.67324675	      1.16211405	      0.60093529	      0.03013573	     -0.04438630	      0.24680023	      0.00389804	      0.82257420	      0.02212948	      0.28172629	     -1.10941893	      0.99893040	     -0.01882391	     -0.59266687	     -1.22365108	      0.07428101	     -0.00485402	      0.07456029	      2.01473788	      0.34797380	      0.40250811	      0.01963426	      1.45224480	      0.00935653	     -0.00709262	      0.00219360
      3.76621967	      2.61328204	     -0.09117702	     -0.38177824	      2.67429622	      1.16305826	      0.60254706	      0.03354800	     -0.04540961	      0.24471314	      0.00464461	      0.83430425	      0.02177771	      0.26943882	     -1.09279189	      0.99999718	     -0.02747572	     -0.57707706	     -1.21033885	      0.08482764	     -0.00375194	      0.07479902	      2.02076328	      0.33759915	      0.39741860	      0.00904426	      1.44155651	      0.00286063	     -0.00254312	      0.01430340
      3.79955267	      2.60844446	     -0.09052589	     -0.38256901	      2.67478467	      1.16369796	      0.60406906	      0.03542172	     -0.04493072	      0.24093607	      0.00327221	      0.84749801	      0.02062816	      0.26196863	     -1.09143990	      0.99306597	     -0.02738310	     -0.56163641	     -1.20397980	      0.11621706	     -0.01363874	      0.07499085	      2.01496957	      0.29520535	      0.38998163	      0.01798954	      1.42112516	     -0.00790752	      0.00877222	      0.03140123
      3.83288567	      2.60283473	     -0.08952813	     -0.38079571	      2.67460580	      1.16388948	      0.60494771	      0.03384540	     -0.04359528	      0.23862823	     -0.00172870	      0.85675930	      0.02382220	      0.25958292	     -1.09010688	      0.98407554	     -0.02759578	     -0.55314382	     -1.20313271	      0.14690730	     -0.03194120	      0.07506536	      2.01804327	      0.27415862	      0.37562998	     -0.01009673	      1.44242338	     -0.00436290	     -0.00450554	      0.03216407
      3.86621867	      2.60347743	     -0.09227916	     -0.37269044	      2.67415535	      1.16376426	      0.60443931	      0.03600617	     -0.04431371	      0.23378334	     -0.01283917	      0.84726523	      0.02291653	      0.25477304	     -1.07421252	      0.97505190	     -0.02932787	     -0.55701319	     -1.20101927	      0.15954946	     -0.04389303	      0.07473815	      2.01605090	      0.28286512	      0.38134361	     -0.01377671	      1.42981775	      0.00753557	     -0.00837177	      0.01619882
      3.89955167	      2.60691638	     -0.09204935	     -0.36570494	      2.67395080	      1.16355844	      0.60394789	      0.03441704	     -0.04604918	      0.22837077	     -0.02074123	      0.83560236	      0.02108587	      0.25761212	     -1.05331219	      0.96889907	     -0.03138140	     -0.56231609	     -1.19042720	      0.14792090	     -0.05101059	      0.07420020	      2.01766074	      0.31151381	      0.39294724	      0.01281993	      1.42187196	      0.01299372	      0.00777893	     -0.00078294
      3.93288467	      2.60797193	     -0.09276305	     -0.36654504	      2.67466308	      1.16342252	      0.60394282	      0.03458966	     -0.04478157	      0.22744914	     -0.02187367	      0.83725035	      0.02288016	      0.26389293	     -1.04120804	      0.97179703	     -0.02978024	     -0.57224044	     -1.17497782	      0.13056164	     -0.05137598	      0.07340870	      2.01534927	      0.34827492	      0.39517761	      0.01646725	      1.44849529	      0.00020621	      0.00285855	      0.00078424
      3.96621767	      2.60954807	     -0.09098788	     -0.37112759	      2.67570056	      1.16328775	      0.60446693	      0.03328190	     -0.04573008	      0.22735705	     -0.01657322	      0.84578359	      0.02067538	      0.27585222	     -1.04409445	      0.98031096	     -0.02862686	     -0.58104167	     -1.15744112	      0.12934924	     -0.04593133	      0.07273435	      2.01672018	      0.35697144	      0.40477261	      0.01485618	      1.42840700	     -0.01432217	     -0.00940250	      0.01525995
      3.99955067	      2.60709214	     -0.09321761	     -0.37576689	      2.67640317	      1.16316779	      0.60458009	      0.03492879	     -0.04589018	      0.22821427	     -0.00815408	      0.85247241	      0.01961019	      0.28383039	     -1.04589818	      0.98883281	     -0.02869790	     -0.59776790	     -1.14385273	      0.15512152	     -0.03680093	      0.07276265	      2.01486917	      0.32964770	      0.40692103	      0.01537556	      1.41946957	     -0.00959283	      0.00598902	      0.02611455
      4.03288367	      2.60477671	     -0.09227099	     -0.37712067	      2.67568478	      1.16291737	      0.60456478	      0.03150945	     -0.04328050	      0.23089584	     -0.00411406	      0.84969770	      0.02166639	      0.29754546	     -1.03969834	      0.98528907	     -0.02468176	     -0.60678820	     -1.13265848	      0.19504008	     -0.03618085	      0.07273089	      2.01742109	      0.30177290	      0.40336925	      0.00322993	      1.43711361	      0.00930811	      0.00220430	      0.02537042
      4.06621667	      2.60963386	     -0.09163747	     -0.37143954	      2.67362439	      1.16253793	      0.60377920	      0.03319103	     -0.04396758	      0.23106674	     -0.00669104	      0.82747908	      0.01946787	      0.30948667	     -1.02846699	      0.97680956	     -0.02760919	     -0.61328375	     -1.12089173	      0.22552241	     -0.04045358	      0.07288116	      2.01527248	      0.30179347	      0.40982087	     -0.02496508	      1.42260138	      0.01167100	     -0.00959123	      0.01600105
      4.09954967	      2.61803292	     -0.08868663	     -0.36547328	      2.67126280	      1.16218390	      0.60288699	      0.03407890	     -0.04443444	      0.23165844	     -0.01077111	      0.80524536	      0.01867403	      0.32179323	     -1.02926670	      0.96401455	     -0.02829384	     -0.61068981	     -1.10807481	      0.22585562	     -0.05400460	      0.07245488	      2.01574732	      0.31623515	      0.41316414	     -0.00366707	      1.42385436	     -0.00307853	      0.00248984	      0.00931002
      4.13288267	      2.62227783	     -0.08790914	     -0.36397932	      2.66983175	      1.16208347	      0.60196048	      0.03477063	     -0.04197175	      0.23502070	     -0.01218886	      0.79713077	      0.02142649	      0.32578819	     -1.04522883	      0.95293885	     -0.02745743	     -0.60784101	     -1.09492875	      0.20065339	     -0.06612014	      0.07173639	      2.01324097	      0.34099701	      0.40922121	      0.01558206	      1.44393666	     -0.01270233	      0.00891576	      0.01143163
      4.16621567	      2.62327560	     -0.08958984	     -0.36496126	      2.66952415	      1.16235801	      0.60108354	      0.03655623	     -0.04406874	      0.23773609	     -0.01009287	      0.79619284	      0.01966158	      0.31800981	     -1.06153423	      0.94521119	     -0.03019591	     -0.60647557	     -1.07849030	      0.17560919	     -0.06315748	      0.07126150	      2.01256939	      0.35527044	      0.41083476	      0.01237460	      1.42726572	     -0.00396501	     -0.00338263	      0.01942367
      4.19954867	      2.61500492	     -0.09224018	     -0.36818243	      2.66981212	      1.16304376	      0.60098540	      0.03636281	     -0.04312337	      0.24036780	     -0.00491128	      0.80439759	      0.02127843	      0.30382394	     -1.06141761	      0.93017456	     -0.02825940	     -0.60186506	     -1.05918692	      0.17660183	     -0.05002169	      0.07115817	      2.01403078	      0.34175468	      0.40798510	      0.00952389	      1.42588543	      0.01130132	     -0.00240448	      0.02622317
      4.23288167	      2.60224616	     -0.09219144	     -0.37125240	      2.66991168	      1.16387493	      0.60192601	      0.03382487	     -0.04134958	      0.24278933	     -0.00093838	      0.81589309	      0.02469901	      0.29107637	     -1.04764247	      0.91019282	     -0.02838593	     -0.59006734	     -1.03724690	      0.20822776	     -0.03471315	      0.07171026	      2.01337022	      0.31377855	      0.40314114	      0.01030846	      1.44537482	      0.01079588	      0.00718251	      0.02701174
      4.26621467	      2.59538361	     -0.09050127	     -0.37134289	      2.66978994	      1.16449173	      0.60313319	      0.03326551	     -0.04261728	      0.24232240	     -0.00068106	      0.82305511	      0.02242515	      0.27924991	     -1.03863099	      0.89047849	     -0.02898190	     -0.57265845	     -1.01613571	      0.25033229	     -0.02865373	      0.07228523	      2.01383324	      0.30453484	      0.41165159	     -0.00255431	      1.43218751	     -0.00560143	     -0.00332995	      0.02231044
      4.29954767	      2.58925937	     -0.09029422	     -0.36996416	      2.66988368	      1.16485846	      0.60381594	      0.03256487	     -0.04275636	      0.24047469	     -0.00354270	      0.83447023	      0.02358328	      0.26596442	     -1.04665220	      0.87156841	     -0.02970475	     -0.55870684	     -0.99627017	      0.26813808	     -0.03610834	      0.07277408	      2.01285345	      0.31797860	      0.41790637	     -0.02206543	      1.44513814	     -0.01321654	     -0.00662362	      0.01820230
      4.33288067	      2.58340323	     -0.09257877	     -0.36719291	      2.67036331	      1.16518696	      0.60349083	      0.03171219	     -0.04268815	      0.23821385	     -0.01025454	      0.84635908	      0.02463058	      0.24863792	     -1.06360729	      0.85080234	     -0.02785454	     -0.55074874	     -0.97282106	      0.24681772	     -0.04946951	      0.07257803	      2.01095116	      0.32607035	      0.42038836	      0.00196810	      1.46875260	     -0.00182664	      0.00738350	      0.01787972
      4.36621367	      2.57890468	     -0.09667696	     -0.36369017	      2.67088080	      1.16568599	      0.60274493	      0.03451388	     -0.04461869	      0.23556558	     -0.01675910	      0.85375135	      0.02453199	      0.23064001	     -1.07105000	      0.83000919	     -0.02706368	     -0.54726766	     -0.94309207	      0.20659529	     -0.05873689	      0.07196486	      2.01178448	      0.32603931	      0.42150162	      0.02147636	      1.45585502	      0.00854777	      0.00320619	      0.01542410
      4.39954667	      2.56736372	     -0.09680582	     -0.36202241	      2.67077769	      1.16625026	      0.60327665	      0.03358360	     -0.04388546	      0.23504156	     -0.02128095	      0.86442559	      0.02431573	      0.22225387	     -1.06530983	      0.80508036	     -0.02488157	     -0.53854053	     -0.91280046	      0.18073200	     -0.05646897	      0.07182813	      2.01142368	      0.32014912	      0.40606301	     -0.00056014	      1.46924804	      0.00542227	     -0.00764739	      0.01336255
      4.43287967	      2.55389971	     -0.09464962	     -0.36045142	      2.67010409	      1.16660456	      0.60503507	      0.03227543	     -0.04149402	      0.23420009	     -0.02602687	      0.87555451	      0.02425799	      0.22300899	     -1.05502762	      0.78158765	     -0.02141900	     -0.52632130	     -0.89055466	      0.19346064	     -0.04114892	      0.07212357	      2.01187016	      0.30296389	      0.38747150	     -0.01289528	      1.48751469	     -0.00722906	      0.00151488	      0.01673990
      4.46621267	      2.54695096	     -0.09224422	     -0.35900383	      2.66945260	      1.16668193	      0.60703677	      0.03256972	     -0.04124736	      0.23188846	     -0.02886935	      0.88453115	      0.02159728	      0.22821247	     -1.05295637	      0.76602593	     -0.01800457	     -0.51471350	     -0.87336753	      0.23454358	     -0.02400314	      0.07267838	      2.01349526	      0.28643379	      0.38063222	     -0.01002038	      1.47686644	     -0.01061849	      0.00372525	      0.01882402
      4.49954567	      2.54284224	     -0.09165352	     -0.35930682	      2.66930457	      1.16667470	      0.60818826	      0.03213125	     -0.04075614	      0.23099727	     -0.02919862	      0.89386060	      0.01940909	      0.23043802	     -1.06091472	      0.75317520	     -0.01214073	     -0.50818448	     -0.85005513	      0.26526244	     -0.01491264	      0.07308490	      2.01326746	      0.27944941	      0.37491136	     -0.00676121	      1.50043603	      0.00401206	     -0.00635423	      0.01622272
      4.53287867	      2.54116165	     -0.09441453	     -0.35911447	      2.66971915	      1.16682014	      0.60773082	      0.03310213	     -0.03968334	      0.23142888	     -0.03077338	      0.89696830	      0.01853103	      0.22406320	     -1.06848005	      0.73301661	      0.00883447	     -0.50609275	     -0.82069205	      0.25645919	     -0.01375544	      0.07289264	      2.01555048	      0.28059214	      0.37910590	     -0.00838768	      1.52430491	      0.01654188	     -0.00129634	      0.01248958
      4.56621167	      2.53862037	     -0.09611428	     -0.35819183	      2.67041322	      1.16714315	      0.60631246	      0.03086442	     -0.03706823	      0.23209407	     -0.03182371	      0.89377728	      0.01411698	      0.21160496	     -1.06934624	      0.71601647	      0.02461368	     -0.50661995	     -0.79794489	      0.21159257	     -0.01734927	      0.07185801	      2.01439408	      0.27799505	      0.39260005	     -0.00819028	      1.52112494	      0.00744326	      0.00687627	      0.01037615
      4.59954467	      2.53960209	     -0.09706691	     -0.35994792	      2.67130267	      1.16754638	      0.60464783	      0.02982214	     -0.04153635	      0.23420069	     -0.02978183	      0.88882535	      0.01805079	      0.19809550	     -1.06282127	      0.71874191	      0.02417813	     -0.50859132	     -0.79565663	      0.16910883	     -0.01931437	      0.07146612	      2.01937052	      0.26840589	      0.39214700	     -0.00706817	      1.54803820	     -0.01001331	     -0.00127846	      0.01386720
      4.63287767	      2.53516592	     -0.09712102	     -0.36038994	      2.67157642	      1.16790994	      0.60355985	      0.02357102	     -0.03717504	      0.23599613	     -0.02866048	      0.88149494	      0.01300589	      0.17900213	     -1.05706548	      0.71571336	      0.03112626	     -0.50295084	     -0.80472798	      0.16518061	     -0.01682324	      0.07068546	      2.01428474	      0.25968662	      0.38761195	      0.00209988	      1.56284719	     -0.01106260	     -0.00815833	      0.02047200
      4.66621067	      2.53457095	     -0.09578782	     -0.35978055	      2.67116622	      1.16826605	      0.60295074	      0.01862483	     -0.03916751	      0.23667089	     -0.02706719	      0.87212760	      0.01286809	      0.16086018	     -1.05851144	      0.71344184	      0.03125714	     -0.48906541	     -0.80457300	      0.20070564	     -0.00519826	      0.07087544	      2.02533683	      0.25304084	      0.37617269	      0.00858309	      1.56121920	      0.00111164	      0.00857810	      0.02263242
      4.69954367	      2.53089698	     -0.09580327	     -0.35935745	      2.67061235	      1.16874325	      0.60259643	      0.01522085	     -0.03654616	      0.23809891	     -0.02498940	      0.86408210	      0.00901243	      0.13484074	     -1.06459845	      0.70786198	      0.03333529	     -0.46979229	     -0.79986249	      0.24176408	      0.01098935	      0.07089713	      2.01861579	      0.24847189	      0.35626851	      0.01135238	      1.57623024	      0.00937170	      0.00158845	      0.01837805
      4.73287667	      2.52977809	     -0.09260348	     -0.35995095	      2.67046539	      1.16928667	      0.60245166	      0.01030503	     -0.03645471	      0.23917542	     -0.02320620	      0.85742051	      0.00541181	      0.10747515	     -1.07025845	      0.71143045	      0.03397474	     -0.44142991	     -0.80919956	      0.24620779	      0.02218096	      0.07036904	      2.03060886	      0.24208920	      0.34097729	      0.00854057	      1.59188852	      0.00336725	     -0.00984612	      0.01615483
      4.76620967	      2.52953552	     -0.09099314	     -0.35978402	      2.67126007	      1.16994129	      0.60197924	      0.00645158	     -0.03449854	      0.23723990	     -0.02204381	      0.84880862	      0.00113550	      0.07174146	     -1.06490176	      0.72469601	      0.03512230	     -0.41194262	     -0.84139459	      0.20627804	      0.02625549	      0.06939771	      2.02481211	      0.23484536	      0.34201299	      0.00620668	      1.58575278	     -0.00787652	      0.00345025	      0.01919241
      4.79954267	      2.53629777	     -0.09102854	     -0.36259272	      2.67301009	      1.17062775	      0.60133950	      0.00573886	     -0.03449499	      0.23517908	     -0.01984418	      0.84191183	      0.00142898	      0.03247209	     -1.05158255	      0.75005698	      0.03532181	     -0.38126481	     -0.87837243	      0.15347756	      0.01468861	      0.06813173	      2.03316646	      0.23116102	      0.34733829	      0.00694494	      1.60167823	     -0.01001591	      0.00457517	      0.02492475
      4.83287567	      2.54688816	     -0.09327022	     -0.36494028	      2.67499254	      1.17118613	      0.60090838	      0.00825397	     -0.03283725	      0.23131368	     -0.01862498	      0.83705225	     -0.00068812	     -0.00955154	     -1.04237337	      0.77487273	      0.03576910	     -0.34974530	     -0.90047110	      0.12930740	      0.00053462	      0.06701845	      2.03015882	      0.23170259	      0.35681294	      0.01176702	      1.61771587	     -0.00011756	     -0.00989225	      0.02633371
      4.86620867	      2.56009089	     -0.09587689	     -0.36545751	      2.67670951	      1.17143192	      0.60119154	      0.01508857	     -0.03457808	      0.22478316	     -0.01863113	      0.83593886	     -0.00741484	     -0.04928323	     -1.04634504	      0.79795363	      0.03429096	     -0.31644787	     -0.91208504	      0.14719656	     -0.00259271	      0.06656334	      2.03620581	      0.23012378	      0.36458356	      0.01152395	      1.61363539	      0.00657813	      0.00331445	      0.02119870
      4.89954167	      2.56693556	     -0.09738097	     -0.36481640	      2.67813390	      1.17136460	      0.60237595	      0.01997819	     -0.03044284	      0.21654924	     -0.01865089	      0.83974078	     -0.01834018	     -0.08445884	     -1.05647678	      0.82101180	      0.03403105	     -0.28298969	     -0.93406159	      0.18301954	      0.00486666	      0.06612800	      2.03759266	      0.22060588	      0.35986556	      0.00986500	      1.61787802	      0.00442940	      0.00777467	      0.01440199
      4.93287467	      2.57374171	     -0.09665109	     -0.36416006	      2.67977547	      1.17120206	      0.60336115	      0.02166256	     -0.02949457	      0.20782098	     -0.01940909	      0.84017555	     -0.01754114	     -0.11068995	     -1.05473175	      0.85073198	      0.03127579	     -0.25279933	     -0.97442331	      0.19558006	      0.01716229	      0.06550389	      2.04143259	      0.20432601	      0.34423818	      0.00494268	      1.62714429	     -0.00021014	     -0.00781875	      0.01325172
      4.96620767	      2.57732220	     -0.09711540	     -0.36272446	      2.68193676	      1.17116766	      0.60317646	      0.01959434	     -0.02651769	      0.19848800	     -0.02023171	      0.83615331	     -0.02293779	     -0.13928412	     -1.03474261	      0.88093352	      0.03054962	     -0.23342133	     -1.02063835	      0.16450793	      0.02253623	      0.06425079	      2.04466409	      0.19239720	      0.33036707	     -0.00699409	      1.61231079	      0.00093758	     -0.00177075	      0.01661874
      4.99954067	      2.58512490	     -0.09759979	     -0.36293427	      2.68455189	      1.17119327	      0.60207749	      0.01630624	     -0.02639133	      0.19039460	     -0.01997138	      0.83107822	     -0.02154330	     -0.16267870	     -1.01541963	      0.91248554	      0.02758569	     -0.22286899	     -1.05331217	      0.11101704	      0.01154163	      0.06290019	      2.04868852	      0.19271260	      0.31977479	     -0.01941962	      1.60618367	      0.00571214	      0.00784466	      0.02041114
      5.03287367	      2.59850031	     -0.09947994	     -0.36256009	      2.68720553	      1.17098395	      0.60057953	      0.01603199	     -0.02576514	      0.18166970	     -0.02089266	      0.82931674	     -0.02593832	     -0.18366686	     -1.01626820	      0.94187654	      0.02640753	     -0.21903862	     -1.06967421	      0.07751649	     -0.01066148	      0.06132893	      2.04923329	      0.19932343	      0.32002188	     -0.00207178	      1.61452619	      0.00565953	     -0.00650664	      0.02231497
      5.06620667	      2.61585230	     -0.10433256	     -0.35916126	      2.68953798	      1.17046302	      0.59899139	      0.02281249	     -0.02923990	      0.17037849	     -0.02349391	      0.82535934	     -0.02744544	     -0.20109432	     -1.03245763	      0.96976561	      0.01951006	     -0.22350127	     -1.08080566	      0.08535412	     -0.02643530	      0.06031369	      2.05378129	      0.20633066	      0.33413198	      0.01677785	      1.60958959	     -0.00238690	     -0.00225658	      0.01857361
      5.09953967	      2.62515732	     -0.10619336	     -0.35449947	      2.69122250	      1.16986036	      0.59809805	      0.02319021	     -0.02971083	      0.15906097	     -0.02455703	      0.81819233	     -0.03084845	     -0.21093835	     -1.04509405	      0.99428937	      0.01162259	     -0.22897905	     -1.09602214	      0.11618130	     -0.03188699	      0.05957549	      2.05470667	      0.20373289	      0.35023111	      0.01193777	      1.60427331	     -0.00548118	      0.01020568	      0.00906011
      5.13287267	      2.62713520	     -0.10306618	     -0.35179206	      2.69241479	      1.16947490	      0.59768100	      0.01442955	     -0.02749315	      0.15095257	     -0.02304980	      0.80540407	     -0.03201556	     -0.21150318	     -1.03648500	      1.01836870	      0.00124556	     -0.23255735	     -1.11753887	      0.13570340	     -0.03154204	      0.05846063	      2.05981927	      0.18448971	      0.35669503	     -0.00206230	      1.61060593	     -0.00059892	     -0.00298681	      0.00363488
      5.16620567	      2.62853221	     -0.10106630	     -0.35055902	      2.69331642	      1.16941067	      0.59685546	      0.00860611	     -0.02922568	      0.14487567	     -0.01921212	      0.78758086	     -0.03359522	     -0.21270555	     -1.00925399	      1.04387887	     -0.02032912	     -0.24055615	     -1.14120569	      0.12455899	     -0.02599231	      0.05729106	      2.06199152	      0.16138198	      0.35339548	     -0.01951717	      1.60097888	      0.00064647	     -0.00515464	      0.00865520
      5.19953867	      2.63653524	     -0.10284874	     -0.35112868	      2.69384492	      1.16938932	      0.59576421	      0.01242434	     -0.03016673	      0.14070387	     -0.01344855	      0.77263143	     -0.03482261	     -0.21818064	     -0.99255831	      1.06421480	     -0.02228530	     -0.24015033	     -1.15850567	      0.09405231	     -0.03073616	      0.05566180	      2.06508650	      0.15571880	      0.34606676	     -0.01050731	      1.57998433	     -0.00627306	      0.00280057	      0.01914346
      5.23287167	      2.64646307	     -0.10543085	     -0.35086241	      2.69354495	      1.16913433	      0.59502746	      0.01981149	     -0.02681337	      0.13759883	     -0.00906743	      0.76375578	     -0.03444544	     -0.22570573	     -1.00716920	      1.07601266	     -0.02957196	     -0.23345251	     -1.16060677	      0.06694190	     -0.04365204	      0.05394981	      2.06351994	      0.17443681	      0.33697245	      0.00025540	      1.58773224	     -0.01079687	     -0.00072131	      0.02643889
      5.26620467	      2.66518083	     -0.10779458	     -0.34512636	      2.69212283	      1.16866738	      0.59409243	      0.03134114	     -0.02987331	      0.13236937	     -0.01042170	      0.74986244	     -0.03777612	     -0.23645459	     -1.02915258	      1.07290311	     -0.03082472	     -0.21371834	     -1.15275695	      0.06377126	     -0.05328260	      0.05262032	      2.06461625	      0.19524655	      0.34112041	      0.01441950	      1.58459753	     -0.00483777	     -0.00461367	      0.02382490
      5.29953767	      2.67680229	     -0.10612577	     -0.33636438	      2.68989746	      1.16827932	      0.59344056	      0.03368519	     -0.02817573	      0.12751258	     -0.01314112	      0.72753996	     -0.03561615	     -0.24543333	     -1.03102601	      1.05905580	     -0.03706330	     -0.18869247	     -1.14798395	      0.08154599	     -0.05875488	      0.05136608	      2.06184415	      0.19451507	      0.35423450	      0.01522708	      1.57100620	      0.01063968	      0.00351809	      0.01038778
      5.33287067	      2.67971692	     -0.10489621	     -0.33150033	      2.68794810	      1.16811553	      0.59267636	      0.03313399	     -0.02337233	      0.12804716	     -0.01396042	      0.70673947	     -0.03494368	     -0.26051621	     -1.00351806	      1.04730519	     -0.03893309	     -0.16515726	     -1.15942324	      0.10663317	     -0.05946013	      0.05029465	      2.06209320	      0.16865169	      0.35809739	     -0.00254660	      1.58269358	      0.01391762	      0.00633538	      0.00156496
      5.36620367	      2.68229069	     -0.10361753	     -0.33100706	      2.68674152	      1.16808444	      0.59183778	      0.03294152	     -0.02113142	      0.13089789	     -0.01157612	      0.69487294	     -0.03543265	     -0.28000617	     -0.97144723	      1.04026823	     -0.03951838	     -0.14147701	     -1.17770752	      0.12379252	     -0.05563931	      0.04930689	      2.05603850	      0.13955511	      0.35914807	     -0.02123096	      1.57321612	     -0.00137583	     -0.00546980	      0.00943548
      5.39953667	      2.68593416	     -0.10147043	     -0.33405756	      2.68620724	      1.16805153	      0.59126674	      0.03084734	     -0.02009930	      0.13478350	     -0.00626343	      0.69667449	     -0.03181354	     -0.29985838	     -0.96374565	      1.03380519	     -0.04108561	     -0.11747343	     -1.18378462	      0.12686252	     -0.05143484	      0.04799669	      2.05085658	      0.13382971	      0.35649759	     -0.01440865	      1.55357760	     -0.01196451	     -0.00274840	      0.02608495
      5.43286967	      2.68841207	     -0.10421752	     -0.33631448	      2.68574092	      1.16801678	      0.59041517	      0.03267041	     -0.01788278	      0.13916805	     -0.00309142	      0.70334221	     -0.02730265	     -0.32507422	     -0.96981317	      1.02153310	     -0.04187585	     -0.10152394	     -1.17186019	      0.12446993	     -0.04277406	      0.04697679	      2.04220587	      0.16784837	      0.34529909	     -0.01463245	      1.55932109	     -0.00558437	      0.00744556	      0.03459505
      5.46620267	      2.69035079	     -0.10541135	     -0.33249938	      2.68420745	      1.16798908	      0.58953418	      0.03146711	     -0.01116943	      0.14283155	     -0.00793286	      0.69799734	     -0.02257070	     -0.34450448	     -0.96537554	      0.99643428	     -0.04094293	     -0.08493894	     -1.14599248	      0.12793391	     -0.03236626	      0.04577526	      2.03082171	      0.21185205	      0.34089172	     -0.00479407	      1.54502120	      0.00899207	     -0.00545276	      0.02539379
      5.49953567	      2.69384707	     -0.10371330	     -0.32591114	      2.68165043	      1.16800427	      0.58903285	      0.03112090	     -0.00933956	      0.14755403	     -0.01834651	      0.67762022	     -0.01197633	     -0.35172417	     -0.93954295	      0.96879492	     -0.04042355	     -0.06474725	     -1.12707830	      0.14634658	     -0.01768066	      0.04505647	      2.01956145	      0.22563721	      0.33215407	      0.02350738	      1.53485276	      0.00740012	     -0.00205717	      0.00922814
      5.53286867	      2.68938725	     -0.09956590	     -0.32327707	      2.67887710	      1.16800892	      0.59005676	      0.02947526	     -0.00154126	      0.15753329	     -0.02934026	      0.65650345	      0.00684028	     -0.34576854	     -0.91377130	      0.95226520	     -0.03903069	     -0.04183098	     -1.12997380	      0.18003091	     -0.00471514	      0.04517499	      2.00382538	      0.22035416	      0.31570041	      0.00799820	      1.53471811	     -0.00974745	      0.00707359	      0.00287795
      5.56620167	      2.66935064	     -0.09694494	     -0.32424720	      2.67648556	      1.16798193	      0.59295692	      0.02444833	      0.03530612	      0.16950488	     -0.03899517	      0.64322983	      0.03055625	     -0.33311374	     -0.90657402	      0.94697722	     -0.03611966	     -0.02097487	     -1.14439208	      0.22191660	     -0.00222173	      0.04431289	      1.98349565	      0.20930566	      0.30701852	      0.00241843	      1.50710560	     -0.01755105	     -0.01116140	      0.01514518
      5.59953467	      2.67253638	     -0.09156850	     -0.32800431	      2.67431312	      1.16806224	      0.59598529	      0.02957885	      0.02752069	      0.18115584	     -0.04907134	      0.64062594	      0.02784024	     -0.31879895	     -0.89715688	      0.94676470	     -0.03345046	      0.01233647	     -1.13925548	      0.25013069	      0.03246158	      0.04575639	      1.97439491	      0.20458280	      0.28136257	     -0.02634309	      1.51671604	     -0.00483221	      0.01341286	      0.03381733
      5.63286767	      2.67288583	     -0.08833960	     -0.33144324	      2.67186247	      1.16849979	      0.59976929	      0.03569070	      0.04078972	      0.19577894	     -0.06059279	      0.62811711	      0.03529325	     -0.30016448	     -0.87700001	      0.94370056	     -0.02559721	      0.04712956	     -1.10458200	      0.26826089	      0.06403097	      0.04506542	      1.94818417	      0.22300497	      0.27244060	      0.00363817	      1.47414067	      0.01136923	     -0.00979648	      0.02928633
      5.66620067	      2.67639981	     -0.07706264	     -0.33487405	      2.66880274	      1.16876308	      0.60408940	      0.03555416	      0.03953697	      0.21252404	     -0.07366493	      0.61207071	      0.03688571	     -0.27354300	     -0.85454825	      0.94155993	     -0.01974112	      0.09228240	     -1.05843236	      0.27087472	      0.10991502	      0.04577137	      1.93390832	      0.26806731	      0.25029493	     -0.00298828	      1.48130408	      0.01349501	      0.00016891	      0.01131553
      5.69953367	      2.67369769	     -0.07124914	     -0.33553190	      2.66572861	      1.16863095	      0.60780131	      0.03883830	      0.04829535	      0.22957934	     -0.09235636	      0.58831006	      0.04214915	     -0.25558036	     -0.83381412	      0.95069749	     -0.00320235	      0.13120790	     -1.04361574	      0.28428892	      0.16362352	      0.04602426	      1.87325370	      0.31918929	      0.23475539	     -0.01169827	      1.47336710	     -0.00048032	      0.01055305	      0.00172031
      5.73286667	      2.67536489	     -0.06082494	     -0.33707475	      2.66293738	      1.16821829	      0.61071688	      0.03240961	      0.05289187	      0.24485123	     -0.10484841	      0.56600686	      0.04318051	     -0.23981470	     -0.82602337	      0.97681820	      0.03597113	      0.17985548	     -1.05240973	      0.31340716	      0.20907831	      0.04671435	      1.73882155	      0.34120927	      0.22160664	      0.00848505	      1.43368979	     -0.00237102	     -0.01103629	      0.00436591
      5.76619967	      2.68193141	     -0.05720976	     -0.34637557	      2.66111699	      1.16786388	      0.61201582	      0.03406914	      0.04928674	      0.26617829	     -0.11212121	      0.54734796	      0.04510481	     -0.23912785	     -0.81612612	      1.00522580	      0.03323022	      0.20654510	     -1.05526225	      0.35552687	      0.22946416	      0.04893998	      1.68490316	      0.34413527	      0.18761802	      0.01722621	      1.44148116	     -0.00129002	      0.00100366	      0.02050401
      5.79953267	      2.68075782	     -0.05378201	     -0.35251203	      2.65851314	      1.16779221	      0.61282203	      0.03078043	      0.05508187	      0.29349132	     -0.13227752	      0.51885306	      0.05043427	     -0.24101386	     -0.80477894	      1.02008397	      0.03596486	      0.22990695	     -1.01555751	      0.39640016	      0.25277715	      0.04974030	      1.63832483	      0.35055349	      0.16954449	     -0.00993823	      1.41814668	      0.00383478	      0.01183870	      0.03560895
      5.83286567	      2.67362429	     -0.04762492	     -0.36117236	      2.65519483	      1.16813570	      0.61361422	      0.02188074	      0.06079109	      0.34399051	     -0.17731703	      0.49135869	      0.05360793	     -0.24013905	     -0.79884022	      1.03186412	      0.04302735	      0.25415240	     -0.95191090	      0.41795216	      0.31328515	      0.05044028	      1.51746263	      0.35389403	      0.16564551	     -0.01507368	      1.39145080	      0.00711876	     -0.00680792	      0.02940188
      5.86619867	      2.67550673	     -0.04906669	     -0.36266230	      2.65237987	      1.16735842	      0.61360645	      0.02999842	      0.05922144	      0.36538370	     -0.19169532	      0.45855266	      0.05343583	     -0.24909935	     -0.79886785	      1.04846755	      0.04523377	      0.27345082	     -0.93519708	      0.42259994	      0.34913180	      0.05197539	      1.50305188	      0.37272217	      0.13844158	     -0.01072750	      1.41179126	     -0.00734885	     -0.00676142	      0.00361891
      5.89953167	      2.67037422	     -0.04013866	     -0.36269836	      2.64933679	      1.16621275	      0.61535359	      0.02216826	      0.06174685	      0.38343898	     -0.20879708	      0.43235000	      0.05446172	     -0.23913594	     -0.81772656	      1.07632906	      0.04811055	      0.30462889	     -0.94803363	      0.41226408	      0.39023916	      0.05221934	      1.47685045	      0.40747780	      0.13078892	     -0.01709723	      1.38632997	     -0.00886133	      0.01151214	      0.00038433
      5.93286467	      2.66254555	     -0.02660510	     -0.36594890	      2.64710710	      1.16537027	      0.61873068	      0.00820875	      0.06579918	      0.39407083	     -0.21478717	      0.41538822	      0.05554809	     -0.21585406	     -0.82833538	      1.10916485	      0.05015828	      0.33834361	     -0.95074099	      0.40442767	      0.43419790	      0.05232276	      1.39680375	      0.43341785	      0.12400777	      0.00248535	      1.36765314	     -0.00018155	     -0.00243538	      0.01878833
      5.96619767	      2.66299305	     -0.02102135	     -0.38578567	      2.64691559	      1.16564719	      0.62247041	      0.01017526	      0.06458058	      0.41779112	     -0.21346880	      0.41870612	      0.05478433	     -0.19708647	     -0.80834035	      1.14820242	      0.04989017	      0.35873196	     -0.92103026	      0.41118916	      0.44228224	      0.05247869	      1.42860437	      0.44767403	      0.10531652	      0.02098751	      1.39884331	     -0.00223596	     -0.00804521	      0.03637673
      5.99953067	      2.65300506	     -0.02591511	     -0.40362033	      2.64793966	      1.16658502	      0.62634364	      0.02528595	      0.06717003	      0.43800742	     -0.21430907	      0.43160431	      0.05471077	     -0.18085216	     -0.79328045	      1.17600460	      0.04956910	      0.35475122	     -0.87614336	      0.41596912	      0.46761870	      0.05253282	      1.43038410	      0.44760833	      0.11617169	      0.00340181	      1.37944555	     -0.01088729	      0.01656852	      0.03416686
      6.03286367	      2.63220186	     -0.02324621	     -0.41387021	      2.64940794	      1.16736739	      0.63047712	      0.02551288	      0.06705066	      0.44481054	     -0.21493287	      0.45779297	      0.05383023	     -0.14808176	     -0.81861715	      1.19788631	      0.04943893	      0.34270304	     -0.85142567	      0.38893881	      0.49340733	      0.05179186	      1.42558592	      0.40692360	      0.14195888	      0.01830576	      1.38691729	      0.00037450	     -0.00480517	      0.02171614
      6.06619667	      2.60758700	     -0.02412757	     -0.42165034	      2.65143404	      1.16803255	      0.63355951	      0.02653241	      0.06489022	      0.44731290	     -0.22009986	      0.48991372	      0.05230582	     -0.11458244	     -0.84293379	      1.22181602	      0.04873684	      0.31332509	     -0.87650736	      0.34538786	      0.48611021	      0.05068381	      1.51650162	      0.36685289	      0.16929334	     -0.00329996	      1.43391476	      0.01449185	     -0.00762137	      0.01687236
      6.09952967	      2.57947969	     -0.03133003	     -0.42483149	      2.65361127	      1.16917309	      0.63589906	      0.03341689	      0.06438455	      0.44361713	     -0.22606657	      0.51715155	      0.05077524	     -0.08377292	     -0.83432318	      1.23131161	      0.04699202	      0.26308567	     -0.90814243	      0.31314783	      0.46899100	      0.04968178	      1.55403590	      0.33675779	      0.20814094	     -0.01920002	      1.42100458	      0.01135083	      0.01515775	      0.01400958
      6.13286267	      2.54793669	     -0.02631059	     -0.43446789	      2.65567738	      1.17106088	      0.63958413	      0.02177880	      0.05923395	      0.44015202	     -0.22004734	      0.56123495	      0.04789489	     -0.03380416	     -0.82229957	      1.22785755	      0.04601827	      0.21165099	     -0.89174128	      0.29118388	      0.42295293	      0.04881490	      1.58401830	      0.31525260	      0.22178528	     -0.00284419	      1.45055057	      0.00417375	     -0.00602530	      0.01246802
      6.16619567	      2.51182855	     -0.03737758	     -0.44609269	      2.65885699	      1.17284344	      0.64273021	      0.02962343	      0.05589592	      0.43672757	     -0.21660078	      0.61914992	      0.04482950	     -0.00062968	     -0.81821659	      1.21973387	      0.04392807	      0.13270426	     -0.87691990	      0.28357605	      0.37149524	      0.04837124	      1.68728304	      0.32814380	      0.22713901	     -0.02326789	      1.49272656	     -0.01304251	     -0.00292508	      0.02600520
      6.19952867	      2.46449698	     -0.04889512	     -0.44767555	      2.66216943	      1.17370997	      0.64548443	      0.03075826	      0.05062012	      0.42212302	     -0.21571580	      0.68291796	      0.04161476	      0.03096015	     -0.84057468	      1.20478706	      0.04175294	      0.04154428	     -0.89243099	      0.25816928	      0.34822275	      0.04762059	      1.76291475	      0.31869405	      0.25341696	      0.00404834	      1.47787887	     -0.00722404	      0.01516143	      0.03353654
      6.23286167	      2.40683190	     -0.05764414	     -0.44794623	      2.66522036	      1.17395278	      0.64802024	      0.02156903	      0.04461598	      0.40680196	     -0.20818599	      0.75177836	      0.03904099	      0.06209414	     -0.85927608	      1.18956086	      0.04016888	     -0.05429809	     -0.93291836	      0.21028678	      0.33377549	      0.04717361	      1.82733903	      0.28491948	      0.26961150	      0.01854475	      1.51371263	      0.01162679	     -0.00690034	      0.01404238
      6.26619467	      2.35704920	     -0.07489122	     -0.44818507	      2.66790160	      1.17403471	      0.64974297	      0.02960348	      0.04001491	      0.39505706	     -0.20290893	      0.80758125	      0.03598183	      0.07926120	     -0.83985869	      1.17321524	      0.03645262	     -0.15334375	     -0.97146792	      0.17992863	      0.30766564	      0.04738401	      1.94178868	      0.25212841	      0.28892989	     -0.00673142	      1.55016826	      0.00134109	     -0.00999647	     -0.00308600
      6.29952767	      2.32038838	     -0.07286052	     -0.44664522	      2.66846181	      1.17394683	      0.65319877	      0.02234095	      0.02792233	      0.37968223	     -0.19484713	      0.85871540	      0.02996852	      0.12108872	     -0.82749539	      1.14766882	      0.03223387	     -0.21379867	     -0.97479535	      0.17272776	      0.27533651	      0.04858862	      1.94251991	      0.21367207	      0.32605884	     -0.01491051	      1.53769177	     -0.01190428	      0.00675276	      0.00078292
      6.33286067	      2.30035312	     -0.07487807	     -0.45672305	      2.66916125	      1.17347491	      0.65746803	      0.02457350	      0.03083693	      0.36849893	     -0.17089420	      0.91918579	      0.02649505	      0.16111048	     -0.83970658	      1.14798621	      0.02861014	     -0.26004880	     -0.98299953	      0.18788373	      0.20019658	      0.04813191	      1.98700379	      0.19878486	      0.34779947	      0.00187179	      1.57439869	     -0.01568178	     -0.01108759	      0.01593966
      6.36619367	      2.30233944	     -0.08038613	     -0.46876144	      2.67063136	      1.17258565	      0.66075616	      0.04272906	      0.01483325	      0.35687923	     -0.13967872	      0.96626990	      0.00737612	      0.19363258	     -0.87075729	      1.17557216	      0.01248945	     -0.29917532	     -1.01261948	      0.18576998	      0.14595728	      0.05075508	      1.98235712	      0.20153992	      0.35899922	      0.00448484	      1.61747867	     -0.00075490	     -0.00148037	      0.02250945
      6.39952667	      2.29873372	     -0.07415882	     -0.47580410	      2.67113748	      1.17145865	      0.66372920	      0.03707387	      0.01359280	      0.34724138	     -0.11448465	      0.99672300	     -0.02109276	      0.23096960	     -0.90051374	      1.20282753	     -0.01168130	     -0.32592437	     -1.04504770	      0.15009473	      0.11195728	      0.05109865	      2.00004839	      0.19987725	      0.39173193	      0.01714223	      1.57678083	      0.02195459	      0.00131896	      0.01722935
      6.43285967	      2.30157855	     -0.07570363	     -0.47381401	      2.67197047	      1.17026702	      0.66405513	      0.04643276	      0.00175383	      0.33360806	     -0.10026538	      0.99664383	     -0.02096503	      0.25704179	     -0.90491534	      1.22630212	     -0.02956594	     -0.35842991	     -1.07005781	      0.11013011	      0.12724703	      0.05298662	      2.02649512	      0.18727970	      0.39739267	      0.00314282	      1.61847694	      0.00629544	      0.00617226	      0.01740323
      6.46619267	      2.29976302	     -0.07529627	     -0.46245900	      2.67253707	      1.16890318	      0.66260044	      0.03912015	      0.00711354	      0.31322383	     -0.08947502	      0.97762651	     -0.02377036	      0.27236458	     -0.91719559	      1.22973650	     -0.02164748	     -0.38517754	     -1.08179490	      0.10194444	      0.13885768	      0.05470753	      2.03059700	      0.17332691	      0.40303369	      0.00814202	      1.63408718	     -0.00000101	     -0.01646026	      0.01609258
      6.49952567	      2.30344465	     -0.08715869	     -0.45173445	      2.67433161	      1.16756955	      0.65869771	      0.04036230	      0.02164814	      0.29546008	     -0.07664655	      0.95386230	     -0.01635839	      0.26464387	     -0.95525831	      1.25280664	     -0.03362017	     -0.43329278	     -1.09153569	      0.14343705	      0.11744647	      0.05654223	      2.05013700	      0.17932738	      0.40205369	      0.01105661	      1.59476571	      0.00412345	      0.00594471	      0.00980931
      6.53285867	      2.33103616	     -0.08344142	     -0.45152161	      2.67642210	      1.16634188	      0.65436501	      0.03361500	     -0.00159339	      0.29240023	     -0.06759736	      0.93375894	     -0.01237750	      0.27034338	     -1.02393357	      1.28695341	     -0.02917510	     -0.44639641	     -1.09836942	      0.19194488	      0.07786287	      0.05920983	      2.04663546	      0.19351024	      0.37435174	     -0.01045952	      1.61871977	      0.01692182	      0.00932410	      0.01220518
      6.56619167	      2.35800270	     -0.08849841	     -0.44771057	      2.67974667	      1.16507622	      0.64856312	      0.03530244	     -0.02108794	      0.28353104	     -0.06050109	      0.90215833	     -0.01762908	      0.25115659	     -1.07423002	      1.33182276	     -0.03096712	     -0.47390467	     -1.12212047	      0.21646285	      0.03285932	      0.06128776	      2.05820842	      0.20840284	      0.35789476	     -0.01876535	      1.60478545	      0.00572404	     -0.01780879	      0.02564672
      6.59952467	      2.36749529	     -0.09147119	     -0.44094398	      2.68318145	      1.16408781	      0.64358712	      0.02451930	     -0.03050858	      0.27215222	     -0.05657714	      0.87986893	     -0.00647360	      0.23131800	     -1.09268570	      1.36638735	     -0.03189379	     -0.50622818	     -1.14893830	      0.20004471	      0.00828365	      0.06328235	      2.05316470	      0.21587785	      0.36236012	     -0.00158938	      1.55624250	     -0.00987669	      0.01417412	      0.03301324
      6.63285767	      2.36066126	     -0.08973976	     -0.44269937	      2.68634930	      1.16364189	      0.64156995	      0.00237691	     -0.02727020	      0.26937788	     -0.04940807	      0.88784530	      0.02259814	      0.22427431	     -1.09796015	      1.38894711	     -0.02582506	     -0.53088428	     -1.16086832	      0.17249714	     -0.00099431	      0.06464349	      2.05606188	      0.23891034	      0.35989213	      0.00320989	      1.57445518	     -0.01352969	      0.00178927	      0.02216337
      6.66619067	      2.34629803	     -0.07891354	     -0.44480374	      2.68814217	      1.16328633	      0.64293748	     -0.02668669	     -0.02604515	      0.26367312	     -0.03992268	      0.91088614	      0.01596605	      0.22676245	     -1.11982516	      1.39403096	     -0.02739171	     -0.53956025	     -1.15849136	      0.16996997	      0.01321754	      0.06625619	      2.05240002	      0.27601996	      0.36651739	     -0.00685738	      1.56522822	     -0.00813888	     -0.01318612	      0.00810824
      6.69952367	      2.33991062	     -0.08270529	     -0.44659504	      2.68930412	      1.16283710	      0.64507111	     -0.02270863	     -0.02963094	      0.25689538	     -0.03275955	      0.93875147	      0.01891666	      0.22303836	     -1.14637450	      1.39625420	     -0.01835899	     -0.54662880	     -1.16497113	      0.21679181	      0.03581606	      0.06866981	      2.05006735	      0.31754466	      0.37591958	     -0.01722559	      1.50378970	     -0.01659217	      0.01504630	      0.00764981
      6.73285667	      2.33003996	     -0.08707461	     -0.45079585	      2.68875707	      1.16255809	      0.64781499	     -0.01458057	     -0.02717963	      0.25318010	     -0.02361849	      0.97549349	      0.02496909	      0.22593389	     -1.17350516	      1.39890713	     -0.03173896	     -0.55645425	     -1.17842179	      0.27152085	      0.02980322	      0.07089105	      2.04268178	      0.33526828	      0.35683397	      0.00890853	      1.51134571	     -0.01311912	     -0.00342989	      0.01763190
      6.76618967	      2.32077873	     -0.08495770	     -0.45026131	      2.68606879	      1.16251469	      0.65012694	     -0.01039093	     -0.02774663	      0.25179669	     -0.02263716	      1.00164033	      0.01231026	      0.23549603	     -1.19208236	      1.36526242	     -0.02394563	     -0.54562055	     -1.19399826	      0.28794741	      0.00225809	      0.07280825	      2.03353862	      0.34411220	      0.33826894	      0.01474363	      1.49589234	      0.00079674	     -0.01023813	      0.02598980
      6.79952267	      2.30960679	     -0.09092224	     -0.43980720	      2.68227367	      1.16261917	      0.65033875	      0.00596660	     -0.02583178	      0.24774605	     -0.02917951	      1.01242218	      0.02565371	      0.24220518	     -1.19061045	      1.31887268	     -0.02966449	     -0.54846052	     -1.20706376	      0.26091726	     -0.02766441	      0.07408025	      2.02778360	      0.36252592	      0.33116792	     -0.02448883	      1.42991834	      0.00190722	      0.01770495	      0.02130136
      6.83285567	      2.29735662	     -0.10451453	     -0.42847815	      2.67850684	      1.16278797	      0.64934976	      0.03311372	     -0.02307209	      0.24687905	     -0.03943423	      1.01324589	      0.01740693	      0.23137152	     -1.18833350	      1.26775693	     -0.03414504	     -0.55916382	     -1.21442558	      0.21846869	     -0.04780369	      0.07498117	      2.01568403	      0.37299684	      0.30923627	     -0.00357954	      1.44338106	     -0.00544383	     -0.00659749	      0.01121918
      6.86618867	      2.29156109	     -0.09638111	     -0.42183506	      2.67356904	      1.16267496	      0.65041387	      0.03580390	     -0.03081232	      0.24881755	     -0.04516539	      1.02728570	      0.01594544	      0.25327893	     -1.21040975	      1.20907715	     -0.03486343	     -0.53360106	     -1.21036953	      0.19084855	     -0.06289335	      0.07631144	      2.01409184	      0.40070198	      0.30211718	      0.01689023	      1.42392736	      0.00357508	     -0.01341706	      0.00207970
      6.89952167	      2.27059084	     -0.10030088	     -0.41882135	      2.67018177	      1.16250661	      0.65165475	      0.03888540	     -0.01486145	      0.25036048	     -0.04297331	      1.04881919	      0.02464740	      0.25380817	     -1.22601388	      1.16751910	     -0.03440923	     -0.53236902	     -1.21856409	      0.20550192	     -0.06337677	      0.07755023	      1.99745521	      0.45107287	      0.30710527	      0.00130925	      1.36958761	      0.01885528	      0.01916473	      0.00474539
      6.93285467	      2.25914637	     -0.09875919	     -0.42501439	      2.66866044	      1.16264939	      0.65295143	      0.03841318	     -0.01977681	      0.25567278	     -0.03321372	      1.06522119	      0.01864886	      0.24928909	     -1.22902179	      1.15061974	     -0.03444685	     -0.52618312	     -1.22180120	      0.23968494	     -0.04255601	      0.07994046	      1.99968967	      0.47710886	      0.29137282	     -0.01108372	      1.40512748	      0.01405142	     -0.00621960	      0.02073510
      6.96618767	      2.25594447	     -0.09838367	     -0.42887073	      2.66918082	      1.16328296	      0.65232936	      0.03532688	     -0.02828244	      0.25810320	     -0.02268638	      1.06077816	      0.01966263	      0.23558803	     -1.21171934	      1.14649210	     -0.03608477	     -0.52849710	     -1.21264663	      0.26284644	     -0.02009886	      0.08229876	      1.98987246	      0.46799694	      0.29771893	      0.01564878	      1.36015844	      0.00072756	     -0.01138559	      0.02946499
      6.99952067	      2.25542847	     -0.10329585	     -0.43002375	      2.67144929	      1.16406933	      0.64897275	      0.02872445	     -0.02894558	      0.26088332	     -0.01442709	      1.03810449	      0.02595724	      0.20765331	     -1.18967224	      1.14871963	     -0.03243050	     -0.54455846	     -1.19345908	      0.25321369	     -0.02211631	      0.08393532	      1.98925386	      0.46290748	      0.29941830	      0.00526489	      1.33471248	     -0.00103298	      0.01706490	      0.02343062
      7.03285367	      2.26943899	     -0.10249824	     -0.42582124	      2.67367596	      1.16436233	      0.64371763	      0.01508277	     -0.02984264	      0.26287400	     -0.01799560	      0.99830621	      0.02912030	      0.18729204	     -1.19227614	      1.15433527	     -0.02789213	     -0.55120175	     -1.16763911	      0.21847951	     -0.04798004	      0.08481441	      1.98639887	      0.47438336	      0.28847057	     -0.01843860	      1.37882863	      0.00496727	     -0.01809900	      0.01940553
      7.06618667	      2.30049756	     -0.10233222	     -0.41296608	      2.67505737	      1.16401846	      0.63752620	      0.01128299	     -0.03233301	      0.25817197	     -0.03213096	      0.93878166	      0.02942814	      0.17228556	     -1.21490075	      1.16832305	     -0.02845795	     -0.55073151	     -1.14848662	      0.18876643	     -0.07485214	      0.08542001	      1.98215783	      0.48704489	      0.29628655	     -0.00060273	      1.34019027	     -0.00439195	      0.00442986	      0.01947090
      7.09951967	      2.33537271	     -0.10049892	     -0.40570053	      2.67539400	      1.16360093	      0.63281019	      0.01129797	     -0.03082881	      0.25757905	     -0.04203895	      0.88349012	      0.02947086	      0.16584255	     -1.23655547	      1.19148698	     -0.02689268	     -0.53687580	     -1.13695835	      0.17975522	     -0.09634175	      0.08588406	      1.98146257	      0.49614476	      0.27994286	      0.02294354	      1.34607668	     -0.01690410	      0.00937134	      0.01411123
      7.13285267	      2.36095773	     -0.09518483	     -0.40382196	      2.67481476	      1.16347279	      0.63050055	      0.00684392	     -0.02440761	      0.26053006	     -0.04699009	      0.83982489	      0.02987906	      0.16943026	     -1.23935239	      1.21122871	     -0.02518268	     -0.51349020	     -1.12300304	      0.18792996	     -0.09363053	      0.08695830	      1.98293144	      0.49723007	      0.24802504	      0.00261586	      1.39080033	     -0.00940873	     -0.01715168	      0.01001684
      7.16618567	      2.37438484	     -0.09002510	     -0.39943559	      2.67383678	      1.16372780	      0.62996191	      0.00259568	     -0.01590121	      0.25797506	     -0.04996821	      0.80264127	      0.02928943	      0.17710499	     -1.22070007	      1.21685757	     -0.02468872	     -0.49123248	     -1.10117620	      0.19895345	     -0.05906729	      0.08775814	      1.98247651	      0.46622985	      0.24387066	      0.00407296	      1.35392709	      0.00208212	      0.01590265	      0.01533134
      7.19951867	      2.37180394	     -0.09103581	     -0.40190071	      2.67354820	      1.16431063	      0.63055847	      0.00259675	      0.00294386	      0.25937686	     -0.04475167	      0.78890305	      0.02965473	      0.17973865	     -1.19668010	      1.22033457	     -0.02324204	     -0.48357604	     -1.07897301	      0.19654956	     -0.02941152	      0.08763976	      1.98917844	      0.42303012	      0.23231014	      0.00857383	      1.38690831	      0.00358076	     -0.00033254	      0.02116017
      7.23285167	      2.35930697	     -0.09601247	     -0.40511039	      2.67327633	      1.16475511	      0.63156079	      0.00565754	      0.02789844	      0.26168582	     -0.03828394	      0.79243954	      0.03179353	      0.18098600	     -1.18707661	      1.21523617	     -0.01810643	     -0.48559458	     -1.06472941	      0.17538826	     -0.02306511	      0.08649156	      1.99009368	      0.39647600	      0.23316385	     -0.01613484	      1.44275063	     -0.00434568	     -0.01260973	      0.02354097
      7.26618467	      2.36240604	     -0.09138800	     -0.40094152	      2.67169930	      1.16475446	      0.63232860	      0.00935259	      0.02569963	      0.25799506	     -0.03958826	      0.79042899	      0.02978305	      0.19705873	     -1.19535834	      1.19507191	     -0.01545379	     -0.46971737	     -1.05179293	      0.14445710	     -0.03774921	      0.08465703	      1.99518260	      0.37582122	      0.26906501	     -0.01126731	      1.43263880	     -0.01074799	      0.02054116	      0.02439014
      7.29951767	      2.36727366	     -0.09790580	     -0.39514502	      2.67009506	      1.16468050	      0.63147324	      0.02827128	      0.01817603	      0.25573390	     -0.04414719	      0.78486889	      0.02992068	      0.19793604	     -1.19356272	      1.17699528	     -0.02397476	     -0.47271942	     -1.04843346	      0.12707535	     -0.07422365	      0.08225462	      1.99952977	      0.36305326	      0.29044829	      0.00748691	      1.49611683	     -0.00593131	     -0.00971810	      0.01983034
      7.33285067	      2.35396032	     -0.10023022	     -0.38732698	      2.66727418	      1.16474359	      0.63111393	      0.03302099	      0.01978335	      0.25598039	     -0.05182945	      0.78677385	      0.02773728	      0.20178996	     -1.18125472	      1.13512496	     -0.02511282	     -0.47622792	     -1.04539623	      0.12349381	     -0.11241481	      0.07945574	      2.00223897	      0.34567971	      0.30511722	      0.01472761	      1.56434876	      0.01198957	     -0.00544171	      0.01201431
      7.36618367	      2.32492036	     -0.09383126	     -0.37579000	      2.66333971	      1.16498234	      0.63176921	      0.02250432	      0.02737547	      0.25293844	     -0.05939626	      0.79559471	      0.02979247	      0.21481204	     -1.16254676	      1.07025930	     -0.02185991	     -0.47075984	     -1.03699384	      0.12902975	     -0.12671812	      0.07562836	      2.01167552	      0.30633668	      0.31901896	      0.01117232	      1.56523218	      0.01435206	      0.01920996	      0.00816160
      7.39951667	      2.29401676	     -0.10020779	     -0.37025520	      2.66112976	      1.16558671	      0.63175940	      0.03185819	      0.02304449	      0.25327455	     -0.06258149	      0.80908969	      0.03091339	      0.20363703	     -1.13731954	      1.02445707	     -0.02716761	     -0.48268088	     -1.03456359	      0.14012292	     -0.09853915	      0.07229611	      2.01452418	      0.24679431	      0.29127927	     -0.01078680	      1.63641679	     -0.01076576	     -0.00724039	      0.01406646
      7.43284967	      2.26339861	     -0.09621179	     -0.37051800	      2.65941731	      1.16605610	      0.63308406	      0.02311754	      0.02361259	      0.25561932	     -0.05951746	      0.83456753	      0.03115192	      0.20115751	     -1.13205992	      0.98519517	     -0.02470438	     -0.47484527	     -1.03424901	      0.13609041	     -0.07050441	      0.06796783	      2.02790628	      0.18622308	      0.26663561	     -0.01238111	      1.68577302	     -0.01153988	     -0.01369335	      0.02211206
      7.46618267	      2.24351850	     -0.09539574	     -0.36918649	      2.65878774	      1.16634477	      0.63397017	      0.01533848	      0.03527426	      0.25366952	     -0.05583862	      0.84941560	      0.03447916	      0.19269876	     -1.13359294	      0.96063133	     -0.02164923	     -0.46535149	     -1.03497554	      0.12350874	     -0.05925013	      0.06262867	      2.02508897	      0.14818375	      0.27547028	      0.00722967	      1.69538408	      0.00727558	      0.01254566	      0.02605142
      7.49951567	      2.25279663	     -0.09643823	     -0.36904619	      2.65921667	      1.16657057	      0.63367552	      0.02133843	      0.02960389	      0.25165255	     -0.05575349	      0.84058177	      0.03189533	      0.18156136	     -1.12994881	      0.96168374	     -0.02624741	     -0.45129563	     -1.02375986	      0.10847592	     -0.06076015	      0.05749765	      2.03642245	      0.12751542	      0.29366443	      0.01902895	      1.78789333	      0.01399535	     -0.00485919	      0.02612071
      7.53284867	      2.26876927	     -0.09521641	     -0.36515008	      2.65929153	      1.16678253	      0.63288168	      0.02539209	      0.03574346	      0.24827897	     -0.05950736	      0.81486266	      0.03293661	      0.17581043	     -1.12143615	      0.96146561	     -0.02443622	     -0.42903449	     -0.99991445	      0.09470109	     -0.07103352	      0.05127591	      2.02724740	      0.10343150	      0.33554210	      0.01279710	      1.85414494	     -0.00023234	     -0.01174303	      0.01627487
      7.56618167	      2.28588368	     -0.08206361	     -0.36082749	      2.65839233	      1.16682448	      0.63241489	      0.01461391	      0.04017242	      0.24550809	     -0.06192420	      0.78424383	      0.03440633	      0.18737323	     -1.12205579	      0.96231199	     -0.02431378	     -0.39237808	     -0.97301846	      0.08098458	     -0.07128561	      0.04380929	      2.03409416	      0.04211512	      0.36706226	      0.00493668	      1.88049504	     -0.01118655	      0.02047794	      0.00320079
      7.59951467	      2.29980887	     -0.08049272	     -0.35904898	      2.65841885	      1.16679263	      0.63077515	      0.01545889	      0.04280151	      0.24535235	     -0.06214823	      0.74973240	      0.03479749	      0.18298305	     -1.12327619	      0.97848922	     -0.02229983	     -0.37661762	     -0.96938125	      0.07900101	     -0.04056750	      0.03438529	      2.02578352	     -0.03659282	      0.34536523	     -0.01134150	      1.94811288	     -0.00749278	     -0.01032600	      0.00424755
      7.63284767	      2.30958343	     -0.08110135	     -0.35735298	      2.65815459	      1.16664410	      0.62895346	      0.01662027	      0.04683918	      0.24654129	     -0.06187363	      0.71487481	      0.03660290	      0.17866625	     -1.13072822	      0.99737616	     -0.02009641	     -0.36895029	     -0.97251973	      0.08398576	      0.00839825	      0.01403066	      2.02592185	     -0.09229916	      0.29795814	     -0.01927734	      1.93626785	      0.00721633	     -0.00390739	      0.01642461
      7.66618067	      2.31123575	     -0.06627537	     -0.35686816	      2.65628564	      1.16637410	      0.62838183	     -0.00547728	      0.05352275	      0.24916455	     -0.05886459	      0.68833250	      0.03729614	      0.19903317	     -1.14858518	      1.00399678	     -0.02187083	     -0.34860871	     -0.95363578	      0.07954675	      0.05193044	     -0.03315989	      2.02244504	     -0.11302941	      0.24234792	     -0.00294801	      1.96707325	      0.01980704	      0.01081614	      0.02836706
      7.69951367	      2.32291309	     -0.04731876	     -0.35328190	      2.65444111	      1.16611348	      0.62707123	     -0.02900824	      0.05245145	      0.25094071	     -0.05954680	      0.65116886	      0.03285997	      0.22289737	     -1.15477536	      1.00152275	     -0.01142019	     -0.32415105	     -0.92469241	      0.05183492	      0.08287813	     -0.04167192	      2.00397039	     -0.10288164	      0.21995106	     -0.00239006	      1.95974504	      0.00388077	     -0.01275684	      0.02717590
      7.73284667	      2.32940366	     -0.05492817	     -0.35013416	      2.65563077	      1.16573702	      0.62326849	     -0.02509687	      0.05641433	      0.25364178	     -0.05997337	      0.61519622	      0.03891904	      0.20974396	     -1.13904302	      1.01833340	     -0.02241588	     -0.35181566	     -0.92095950	      0.02460018	      0.10143487	     -0.05413813	      2.00327401	     -0.09699034	      0.21851262	     -0.00727849	      1.97674587	     -0.01823042	      0.00681773	      0.01517679
      7.76617967	      2.33218462	     -0.05218150	     -0.34926823	      2.65726297	      1.16529689	      0.62054663	     -0.03900595	      0.05220315	      0.25502593	     -0.05686361	      0.59701264	      0.03603008	      0.20886732	     -1.13998493	      1.02455508	     -0.00936268	     -0.36702448	     -0.92179709	     -0.00035218	      0.11112415	     -0.06028280	      1.98419497	     -0.13439490	      0.23780179	      0.00416997	      1.97923719	     -0.00235632	      0.00703645	      0.00688286
      7.79951267	      2.32427263	     -0.06066189	     -0.35201560	      2.65943012	      1.16497854	      0.61908319	     -0.03709952	      0.05280783	      0.25713196	     -0.05261502	      0.60125065	      0.03680554	      0.20238326	     -1.14928070	      1.02566335	      0.01555953	     -0.39435214	     -0.92331096	     -0.00193544	      0.12680365	     -0.06754501	      1.97191509	     -0.18373449	      0.24238550	      0.01021088	      1.98568774	      0.00618140	     -0.00786311	      0.01525759
      7.83284567	      2.30032562	     -0.05866954	     -0.35626694	      2.65913270	      1.16499473	      0.62088847	     -0.04249130	      0.05233750	      0.25895601	     -0.04657800	      0.62680185	      0.03844161	      0.22280326	     -1.15846657	      1.01768860	      0.00791489	     -0.41272817	     -0.90791775	      0.00243884	      0.15594209	     -0.07464873	      1.96948317	     -0.21191267	      0.21136972	     -0.01676791	      1.98789519	     -0.00414769	      0.00884870	      0.02944305
      7.86617867	      2.27487318	     -0.05639851	     -0.35652232	      2.65646404	      1.16518475	      0.62415882	     -0.03961533	      0.05375791	      0.25869683	     -0.04476851	      0.64903626	      0.03736244	      0.25079699	     -1.14051382	      0.99656393	      0.00500074	     -0.41701864	     -0.89953185	      0.00499018	      0.19502598	     -0.08241825	      1.95119995	     -0.20033068	      0.16400754	     -0.01001054	      1.98653119	     -0.02162311	      0.00105255	      0.03284548
      7.89951167	      2.25297730	     -0.04856961	     -0.35380676	      2.65218358	      1.16530895	      0.62800518	     -0.04118938	      0.05344197	      0.25896954	     -0.04949389	      0.66621493	      0.03485161	      0.28561600	     -1.10476139	      0.97087017	      0.00605660	     -0.40184675	     -0.91197489	     -0.01297255	      0.22743222	     -0.09127054	      1.94064802	     -0.16960808	      0.12482734	      0.01998892	      1.99210221	     -0.00457572	     -0.01333047	      0.02185605
      7.93284467	      2.22955672	     -0.04601452	     -0.34885474	      2.64860369	      1.16532068	      0.63126050	     -0.03679028	      0.05501092	      0.25681099	     -0.05584819	      0.68530782	      0.03390719	      0.30638938	     -1.07745430	      0.95601143	     -0.01636607	     -0.39412704	     -0.93868062	     -0.05367184	      0.25112845	     -0.09912164	      1.90185869	     -0.14455916	      0.10076289	      0.00905001	      1.99038546	      0.01540273	      0.01091084	      0.00692433
      7.96617767	      2.21836524	     -0.04115116	     -0.34835125	      2.64643007	      1.16547562	      0.63426714	     -0.03338985	      0.05472252	      0.25565437	     -0.05974934	      0.71003270	      0.03322383	      0.31932279	     -1.07862428	      0.94336881	     -0.02002127	     -0.37066794	     -0.95308481	     -0.08919492	      0.25132482	     -0.10625295	      1.85346114	     -0.15872307	      0.09770781	      0.01918861	      1.99122564	      0.01292140	     -0.00341597	      0.00407392
      7.99951067	      2.21282118	     -0.03893480	     -0.35257366	      2.64602106	      1.16603818	      0.63652227	     -0.03011009	      0.05487701	      0.25612356	     -0.05885235	      0.73468526	      0.03216688	      0.31546660	     -1.08960511	      0.93626302	     -0.01703641	     -0.34644324	     -0.94823387	     -0.09826615	      0.24006848	     -0.11186210	      1.79561836	     -0.19241099	      0.09703534	      0.00592706	      1.99327558	     -0.00042745	     -0.01052356	      0.01451514
      8.03284367	      2.21110410	     -0.04074329	     -0.35799643	      2.64684619	      1.16694770	      0.63745066	     -0.02777825	      0.05378564	      0.25708329	     -0.05462876	      0.74563819	      0.03379478	      0.29463877	     -1.08102530	      0.94000727	     -0.02544395	     -0.33181922	     -0.94016713	     -0.08241550	      0.23131910	     -0.11529799	      1.75523072	     -0.21393686	      0.08464083	     -0.02397514	      1.98980807	     -0.00032265	      0.01323458	      0.02543150
      8.06617667	      2.21551910	     -0.03800338	     -0.36084978	      2.64757351	      1.16778895	      0.63741534	     -0.03568476	      0.05316794	      0.25817851	     -0.05257602	      0.73706957	      0.03452563	      0.27286199	     -1.05259634	      0.94576083	     -0.01956547	     -0.30968980	     -0.94859572	     -0.06256261	      0.23610349	     -0.11871490	      1.72978802	     -0.21188951	      0.06613606	     -0.00856963	      1.99148075	      0.01487519	     -0.00564118	      0.02616709
      8.09950967	      2.21863270	     -0.03992244	     -0.35896351	      2.64858990	      1.16820190	      0.63624013	     -0.03770805	      0.05134506	      0.25711445	     -0.05324519	      0.71557893	      0.03557497	      0.24360901	     -1.02375786	      0.95976082	     -0.02573208	     -0.30202066	     -0.97637494	     -0.06765812	      0.26896098	     -0.12007839	      1.68851595	     -0.17358059	      0.03302468	     -0.01631233	      1.98612078	      0.00952380	     -0.00594651	      0.01561965
      8.13284267	      2.22351302	     -0.03600147	     -0.35871888	      2.64936404	      1.16822064	      0.63525981	     -0.04678122	      0.05313189	      0.25768143	     -0.05299063	      0.69899189	      0.03798073	      0.22691433	     -1.02389486	      0.97328344	     -0.01849210	     -0.28649492	     -0.99454718	     -0.09649802	      0.29647380	     -0.12217651	      1.68187396	     -0.13685008	      0.00199259	     -0.00382045	      1.98741741	     -0.00952458	      0.00588010	      0.00596409
      8.16617567	      2.24046770	     -0.03765952	     -0.35963464	      2.65093271	      1.16813693	      0.63355503	     -0.04422355	      0.05073603	      0.25794318	     -0.05158586	      0.67702623	      0.03724747	      0.20869992	     -1.03739916	      0.99449016	     -0.02201660	     -0.28062175	     -0.98922408	     -0.12565716	      0.31178816	     -0.12323825	      1.67321893	     -0.12328561	     -0.01720541	      0.02663973	      1.98467926	     -0.01992198	     -0.00118102	      0.00728677
      8.19950867	      2.26085506	     -0.03637639	     -0.36190216	      2.65175447	      1.16817950	      0.63218223	     -0.04571336	      0.05283545	      0.25873036	     -0.04713524	      0.65191128	      0.03902029	      0.20517270	     -1.04149227	      1.01288419	     -0.01733878	     -0.26885274	     -0.96910893	     -0.13103223	      0.30498698	     -0.12353240	      1.64168143	     -0.12904071	     -0.01654506	      0.00457307	      1.98285841	      0.00082779	     -0.01152906	      0.01584372
      8.23284167	      2.28783624	     -0.03268532	     -0.36664795	      2.65130521	      1.16811959	      0.63142979	     -0.04281896	      0.05197514	      0.26214030	     -0.03964725	      0.62054404	      0.03701086	      0.21598915	     -1.02335345	      1.03789837	     -0.00943496	     -0.25106627	     -0.96406634	     -0.11199156	      0.27424699	     -0.12255116	      1.62865662	     -0.15927043	     -0.00841282	      0.00529498	      1.98574971	      0.01119154	      0.00729599	      0.02203856
      8.26617467	      2.30839398	     -0.02386789	     -0.36874746	      2.64899348	      1.16759521	      0.63177935	     -0.04143463	      0.05166609	      0.26459308	     -0.03390291	      0.59030428	      0.03635838	      0.24642112	     -0.99974038	      1.06443769	     -0.01996357	     -0.23494163	     -0.98410328	     -0.09414853	      0.24373482	     -0.12180624	      1.61909017	     -0.18641620	     -0.00343335	     -0.00113385	      1.98497817	     -0.00077056	      0.00916958	      0.02367862
      8.29950767	      2.31549587	     -0.01637094	     -0.36650819	      2.64573965	      1.16667994	      0.63300036	     -0.03818007	      0.05318502	      0.26415583	     -0.03251141	      0.56965767	      0.03485037	      0.28467909	     -0.99049707	      1.07668890	     -0.01106945	     -0.22250906	     -1.01128234	     -0.09511982	      0.23494805	     -0.12045583	      1.60163394	     -0.18765839	     -0.01245194	     -0.02515226	      1.98466613	     -0.01614688	     -0.00685038	      0.02276752
      8.33284067	      2.31074080	     -0.01178155	     -0.36429495	      2.64286220	      1.16589548	      0.63457830	     -0.03583522	      0.05204065	      0.26369440	     -0.03279302	      0.56583324	      0.03215446	      0.32146698	     -0.99809976	      1.07418613	      0.00500558	     -0.22001679	     -1.01403251	     -0.11548447	      0.24033202	     -0.11969615	      1.60885760	     -0.17701043	     -0.03712866	     -0.00441693	      1.98599329	     -0.00562119	      0.00486249	      0.02031859
      8.36617367	      2.29675803	     -0.01435011	     -0.36171975	      2.64121662	      1.16553278	      0.63567585	     -0.03108697	      0.05329726	      0.26169992	     -0.03351427	      0.57352752	      0.03273281	      0.34468008	     -1.00261147	      1.05927044	      0.01728726	     -0.23431628	     -0.99270864	     -0.13760611	      0.25100744	     -0.11911727	      1.62509669	     -0.15233544	     -0.05862815	     -0.00212087	      1.98406258	      0.01832534	      0.00878694	      0.01779690
      8.39950667	      2.28354626	     -0.01427223	     -0.35962807	      2.64031154	      1.16559728	      0.63648605	     -0.03058622	      0.05096449	      0.25907030	     -0.03329591	      0.58331917	      0.03017322	      0.35941758	     -0.99330716	      1.04072802	      0.02152999	     -0.24724339	     -0.97192172	     -0.14386177	      0.25629076	     -0.11789275	      1.62062497	     -0.14389611	     -0.06131640	      0.00923960	      1.98300237	      0.01480080	     -0.01071530	      0.01462170
      8.43283967	      2.27255553	     -0.01330705	     -0.36066177	      2.64023770	      1.16591565	      0.63709476	     -0.03283546	      0.04825441	      0.25785191	     -0.02957021	      0.59815275	      0.02819050	      0.36221620	     -0.97561076	      1.03000173	      0.02409576	     -0.25446898	     -0.98269199	     -0.12509834	      0.24066172	     -0.11656181	      1.62224621	     -0.15805811	     -0.04569993	      0.01769422	      1.98784322	     -0.00916477	     -0.00118391	      0.01312516
      8.46617267	      2.26365158	     -0.01297264	     -0.36279592	      2.64084309	      1.16641303	      0.63740128	     -0.03764746	      0.04601048	      0.25641514	     -0.02440774	      0.61886350	      0.02737396	      0.35128936	     -0.96728110	      1.02167099	      0.02730083	     -0.25312656	     -1.01337410	     -0.09559264	      0.20959805	     -0.11545753	      1.62714016	     -0.18079365	     -0.02065083	     -0.00420105	      1.98562924	     -0.01490190	      0.01017494	      0.01718153
      8.49950567	      2.25656047	     -0.01708260	     -0.36326422	      2.64175517	      1.16716872	      0.63722811	     -0.03661004	      0.04289466	      0.25379179	     -0.02142248	      0.64150208	      0.02518478	      0.32291474	     -0.97581762	      1.00378938	      0.02823878	     -0.24418931	     -1.02598926	     -0.07941840	      0.18353982	     -0.11414708	      1.61682112	     -0.20236038	     -0.00632978	     -0.02035613	      1.98754428	     -0.00224337	     -0.00643359	      0.02350412
      8.53283867	      2.24581707	     -0.01717224	     -0.36156849	      2.64120302	      1.16820402	      0.63769632	     -0.03685808	      0.04143085	      0.25086663	     -0.02153823	      0.66834097	      0.02490601	      0.29416939	     -0.99654419	      0.96709022	      0.02817090	     -0.21441745	     -0.99966847	     -0.08946530	      0.16935757	     -0.11399118	      1.62047940	     -0.21369268	     -0.01335354	     -0.00901975	      1.98924396	      0.00396868	     -0.00435173	      0.02489856
      8.56617167	      2.23046473	     -0.01600513	     -0.35724105	      2.63893988	      1.16915731	      0.63901916	     -0.03329215	      0.04353952	      0.24755890	     -0.02533996	      0.69354942	      0.02491690	      0.26431105	     -1.01315572	      0.92224017	      0.02877652	     -0.16773178	     -0.96437058	     -0.11671544	      0.17395392	     -0.11433352	      1.63653586	     -0.19984755	     -0.03680224	     -0.01066902	      1.98652517	     -0.00628659	      0.01130178	      0.01956221
      8.59950467	      2.21782473	     -0.01070434	     -0.35298372	      2.63574148	      1.16968519	      0.64133230	     -0.03114917	      0.04435272	      0.24398711	     -0.02901186	      0.71651980	      0.02408637	      0.23799563	     -1.02150972	      0.88921699	      0.02723818	     -0.10462579	     -0.95918253	     -0.14164041	      0.19335753	     -0.11457394	      1.63829992	     -0.18248678	     -0.05922122	     -0.00611346	      1.98856285	     -0.01256730	     -0.00624388	      0.01107737
      8.63283767	      2.21150012	     -0.00543916	     -0.35251120	      2.63316161	      1.16983663	      0.64426831	     -0.02879741	      0.04355433	      0.24086735	     -0.02799396	      0.74193465	      0.02351550	      0.21038665	     -1.02576140	      0.87539664	      0.02654057	     -0.03598344	     -0.98526781	     -0.14505194	      0.20974284	     -0.11468121	      1.64192096	     -0.18597870	     -0.06552812	      0.02311517	      1.98772147	     -0.00129437	     -0.00856649	      0.00762999
      8.66617067	      2.20659153	     -0.00105999	     -0.35553448	      2.63147168	      1.16994100	      0.64746035	     -0.02729742	      0.04415357	      0.23796086	     -0.02305677	      0.77328671	      0.02294222	      0.18123633	     -1.03404549	      0.86656573	      0.02632606	      0.02970107	     -0.99719374	     -0.12777064	      0.21380769	     -0.11432550	      1.65106801	     -0.20120592	     -0.05315615	      0.00411127	      1.98653040	      0.01397216	      0.01201594	      0.01470337
      8.69950367	      2.20507938	      0.00115294	     -0.36000360	      2.63090503	      1.17022039	      0.65001763	     -0.02304626	      0.04241814	      0.23500704	     -0.01560228	      0.80684052	      0.02343002	      0.15028812	     -1.04865382	      0.85096676	      0.02557954	      0.08289578	     -0.96622836	     -0.10788079	      0.20811546	     -0.11423793	      1.64298155	     -0.23041362	     -0.03269927	     -0.01801874	      1.98974736	      0.01132636	     -0.00076927	      0.02381613
      8.73283667	      2.20140878	     -0.00066440	     -0.36350673	      2.63117564	      1.17047116	      0.65153372	     -0.01602398	      0.04041796	      0.23210602	     -0.00876687	      0.83977861	      0.02416862	      0.11686577	     -1.06666202	      0.82939088	      0.02810302	      0.11720561	     -0.91670539	     -0.10389897	      0.19727907	     -0.11456225	      1.63563352	     -0.26064012	     -0.01783178	     -0.01376881	      1.98754361	     -0.00377581	     -0.00828322	      0.02611059
      8.76616967	      2.19071312	     -0.00436089	     -0.36313548	      2.63160564	      1.17028591	      0.65233478	     -0.01173647	      0.03892410	      0.22755062	     -0.00729331	      0.86952746	      0.02594095	      0.08676008	     -1.08407337	      0.81008270	      0.02885805	      0.13427665	     -0.89719507	     -0.11977624	      0.19146610	     -0.11483183	      1.64457243	     -0.26469157	     -0.01566184	     -0.01857964	      1.98824369	     -0.00830797	      0.01076384	      0.02406174
      8.79950267	      2.17687618	     -0.00056606	     -0.35780522	      2.63128084	      1.16971059	      0.65323928	     -0.02088500	      0.03728083	      0.21928167	     -0.01078604	      0.89446077	      0.02652167	      0.07477594	     -1.09867111	      0.79506026	      0.03047778	      0.14923486	     -0.91288639	     -0.14185657	      0.19772657	     -0.11569093	      1.64583276	     -0.24569711	     -0.01852203	     -0.01277684	      1.98706733	      0.00654692	     -0.00037701	      0.01973640
      8.83283567	      2.16287994	      0.00560150	     -0.35178240	      2.63052270	      1.16929439	      0.65447120	     -0.03261227	      0.03557300	      0.21028235	     -0.01538563	      0.91590746	      0.02784211	      0.07618895	     -1.09995595	      0.77993395	      0.03316193	      0.15800868	     -0.92774780	     -0.15019899	      0.21290313	     -0.11616289	      1.64079313	     -0.21645247	     -0.02786662	      0.00061019	      1.98348360	      0.01428755	     -0.01043961	      0.01462134
      8.86616867	      2.15257378	      0.00343155	     -0.34946960	      2.63050190	      1.16934010	      0.65581461	     -0.02963950	      0.03432287	      0.20342315	     -0.01771506	      0.93713999	      0.02754964	      0.07616641	     -1.08798394	      0.76194443	      0.03446517	      0.14881306	     -0.91244612	     -0.13469159	      0.22692669	     -0.11577534	      1.65031018	     -0.19800347	     -0.04181158	      0.02361708	      1.98555305	     -0.00522449	      0.00870482	      0.01297670
      8.89950167	      2.14569926	      0.00787595	     -0.35007642	      2.63063118	      1.16958807	      0.65787258	     -0.03481642	      0.03203863	      0.19727271	     -0.01790547	      0.96665591	      0.02820671	      0.09080274	     -1.08932787	      0.74208617	      0.03648574	      0.14225085	     -0.86432404	     -0.11213990	      0.23603081	     -0.11530816	      1.65027173	     -0.20540496	     -0.04245073	      0.00930449	      1.98183595	     -0.01670990	     -0.00011596	      0.01709669
      8.93283467	      2.14388445	      0.00487874	     -0.35332512	      2.63242821	      1.16959838	      0.65986413	     -0.03162637	      0.03102189	      0.19116838	     -0.01477076	      1.00017892	      0.02913993	      0.09880259	     -1.09761384	      0.73568727	      0.03805387	      0.12510714	     -0.84255166	     -0.09776593	      0.23935007	     -0.11524496	      1.63972722	     -0.23841469	     -0.03108956	      0.00824614	      1.98361481	     -0.00623195	     -0.01116080	      0.02118887
      8.96616767	      2.14382944	      0.00224393	     -0.35598602	      2.63434317	      1.16927904	      0.66202096	     -0.02782623	      0.02847869	      0.18366015	     -0.01148115	      1.03159538	      0.02923501	      0.10707031	     -1.10376402	      0.74070057	      0.03921132	      0.11215083	     -0.85538708	     -0.10574772	      0.23724795	     -0.11516895	      1.64128058	     -0.26848556	     -0.01457087	      0.00146166	      1.98162834	      0.00965335	      0.00916068	      0.02240059
      8.99950067	      2.13882506	      0.00824437	     -0.35429137	      2.63412530	      1.16896767	      0.66448697	     -0.03341809	      0.03061400	      0.17430022	     -0.01235244	      1.05391005	      0.03161801	      0.12330141	     -1.09644883	      0.73866611	      0.04084471	      0.11834433	     -0.85872676	     -0.12829178	      0.23508917	     -0.11581929	      1.64521484	     -0.26709701	      0.00024095	     -0.02610978	      1.98122321	      0.01164901	      0.00284444	      0.01994413
      9.03283367	      2.13529079	      0.01087957	     -0.35025251	      2.63267761	      1.16900364	      0.66648040	     -0.02898699	      0.02830059	      0.16600363	     -0.01556227	      1.06148463	      0.03185740	      0.13019065	     -1.06913887	      0.72722585	      0.04108400	      0.13102276	     -0.83915778	     -0.14381725	      0.24140469	     -0.11601869	      1.63332649	     -0.24159566	     -0.00674374	     -0.00297400	      1.98262562	     -0.00786020	     -0.00732626	      0.01195859
      9.06616667	      2.12398219	      0.01559949	     -0.34618403	      2.63012518	      1.16901746	      0.66830552	     -0.03114942	      0.02959855	      0.15999190	     -0.01993881	      1.06757197	      0.03441203	      0.12834995	     -1.04877260	      0.71346113	      0.04181924	      0.15534660	     -0.81072313	     -0.14050069	      0.24665355	     -0.11574587	      1.64001685	     -0.20899475	     -0.02729514	      0.01851048	      1.97970805	     -0.01277145	      0.00390222	      0.00841837
      9.09949967	      2.11041960	      0.01737141	     -0.34274330	      2.62830440	      1.16860851	      0.66959211	     -0.03413690	      0.02915779	      0.15493871	     -0.02411304	      1.07509042	      0.03694862	      0.10976211	     -1.04992667	      0.71072541	      0.04230556	      0.18284976	     -0.81220913	     -0.12151552	      0.25455996	     -0.11483851	      1.64669714	     -0.19111313	     -0.04904709	      0.01133613	      1.97941542	      0.00459303	      0.00738638	      0.01318170
      9.13283267	      2.09905393	      0.01430617	     -0.33895118	      2.62784986	      1.16793231	      0.67004812	     -0.03211773	      0.02669110	      0.14885957	     -0.02556182	      1.07807396	      0.03926676	      0.07397688	     -1.05905857	      0.71577535	      0.04239470	      0.20939097	     -0.83473445	     -0.10146961	      0.26318160	     -0.11387317	      1.63555701	     -0.20838665	     -0.05735622	      0.01583980	      1.98011854	      0.01632380	     -0.00746004	      0.01776345
      9.16616567	      2.08669725	      0.01608919	     -0.33594068	      2.62725694	      1.16744319	      0.67013262	     -0.03577627	      0.02395890	      0.14483804	     -0.02488629	      1.07447184	      0.04237106	      0.03597172	     -1.05683957	      0.71613628	      0.04264519	      0.24474563	     -0.82952954	     -0.09689252	      0.26006632	     -0.11338672	      1.63898016	     -0.24344817	     -0.04844407	      0.00859409	      1.97784066	      0.00429995	     -0.00200654	      0.01594954
      9.19949867	      2.07729974	      0.01546983	     -0.33426288	      2.62662262	      1.16729596	      0.66972000	     -0.03424898	      0.01927251	      0.14395412	     -0.02248737	      1.06006140	      0.04459701	     -0.00535034	     -1.03092286	      0.71179735	      0.04239897	      0.27885552	     -0.80099525	     -0.10459265	      0.24919399	     -0.11272840	      1.64754752	     -0.25776654	     -0.03239868	     -0.02433168	      1.98042697	     -0.01592907	      0.00905960	      0.00993016
      9.23283167	      2.07382709	      0.01691652	     -0.33361391	      2.62549634	      1.16711361	      0.66922274	     -0.03519773	      0.01448112	      0.14513989	     -0.01818346	      1.04289875	      0.04698395	     -0.03746282	     -1.00635148	      0.71235423	      0.04200578	      0.31586575	     -0.78541823	     -0.11272767	      0.23795222	     -0.11295371	      1.63757367	     -0.25264368	     -0.01455292	     -0.00541167	      1.98207741	     -0.00929856	     -0.00821240	      0.00639365
      9.26616467	      2.07726145	      0.01967827	     -0.33301695	      2.62371734	      1.16654375	      0.66874391	     -0.03396758	      0.00006839	      0.14653512	     -0.01335202	      1.02911092	      0.04810345	     -0.05682358	     -1.00542329	      0.72110745	      0.04061816	      0.35334491	     -0.80402299	     -0.11581896	      0.23517733	     -0.11217671	      1.63098107	     -0.21932765	     -0.01629739	      0.00190784	      1.97973770	      0.01030075	     -0.00184388	      0.01322040
      9.29949767	      2.07431851	      0.02239321	     -0.33048574	      2.62099490	      1.16582566	      0.66779688	     -0.03381247	     -0.00375842	      0.14799242	     -0.01048375	      1.01426857	      0.04907945	     -0.06890384	     -1.01725753	      0.72457690	      0.03933685	      0.38407300	     -0.82264249	     -0.10877484	      0.23622044	     -0.11129618	      1.64905089	     -0.18855965	     -0.03389650	      0.01475766	      1.98155331	      0.01419806	      0.00698344	      0.02438433
      9.33283067	      2.05776249	      0.02171624	     -0.32475376	      2.61800498	      1.16552571	      0.66574489	     -0.03505324	      0.01099620	      0.15028397	     -0.01063547	      0.98936450	      0.05029990	     -0.08127006	     -1.01245467	      0.71201407	      0.03907656	      0.39776051	     -0.81288565	     -0.09869044	      0.24674668	     -0.11059254	      1.64034325	     -0.18337386	     -0.05808541	      0.01496997	      1.98171574	     -0.00191444	     -0.00511805	      0.02508491
      9.36616367	      2.04257777	      0.01723442	     -0.32042697	      2.61631050	      1.16571784	      0.66285521	     -0.03427007	      0.02744487	      0.15555755	     -0.00978273	      0.95992933	      0.05179069	     -0.09041909	     -0.98687251	      0.69481840	      0.04002530	      0.39284476	     -0.79867949	     -0.09285295	      0.25251105	     -0.11025829	      1.63328434	     -0.20935105	     -0.08132127	      0.00974477	      1.98212343	     -0.01367264	     -0.00457929	      0.01372536
      9.39949667	      2.05402678	      0.01811239	     -0.31940167	      2.61648129	      1.16606507	      0.66004976	     -0.03453863	      0.01562497	      0.16223365	     -0.00841750	      0.93826971	      0.05155976	     -0.07928082	     -0.96962220	      0.68355307	      0.03874347	      0.38172424	     -0.81101405	     -0.09623447	      0.24711617	     -0.10930112	      1.65374101	     -0.24847906	     -0.09191900	      0.00892391	      1.98109407	     -0.00155196	      0.00761981	      0.00870241
      9.43282967	      2.06939738	      0.01670501	     -0.31753442	      2.61732732	      1.16644332	      0.65755227	     -0.03337265	      0.01031607	      0.16536352	     -0.00771700	      0.92344402	      0.05143106	     -0.06270267	     -0.96988152	      0.67371344	      0.03814044	      0.35872783	     -0.83560133	     -0.09808225	      0.23801878	     -0.10911304	      1.65199678	     -0.25784841	     -0.07649189	     -0.01404439	      1.98406526	      0.01498771	     -0.00701004	      0.01752870
      9.46616267	      2.07425806	      0.01319870	     -0.31831798	      2.61767132	      1.16714918	      0.65565866	     -0.03290118	      0.02398196	      0.16963048	     -0.00273282	      0.91651649	      0.05165374	     -0.04523470	     -0.97559461	      0.66074438	      0.03830788	      0.32686048	     -0.83684359	     -0.09648474	      0.22251358	     -0.10927817	      1.62942622	     -0.23769256	     -0.05608958	     -0.01232561	      1.98404027	      0.00915699	     -0.00691952	      0.02338099
      9.49949567	      2.08370772	      0.01349973	     -0.32349380	      2.61785285	      1.16815818	      0.65410547	     -0.03334486	      0.02330009	      0.17870996	      0.00377016	      0.91347142	      0.05099859	     -0.02053443	     -0.96957137	      0.64688061	      0.03739547	      0.29608599	     -0.81909843	     -0.10000283	      0.20596450	     -0.10866341	      1.63218415	     -0.20708090	     -0.06436181	      0.00504393	      1.98676496	     -0.00849421	      0.01751440	      0.02198877
      9.53282867	      2.09263866	      0.01253947	     -0.32431187	      2.61853031	      1.16894291	      0.65193323	     -0.03427060	      0.01758535	      0.18457324	      0.00367268	      0.90229300	      0.05002529	     -0.00240029	     -0.94502515	      0.63241745	      0.03617222	      0.26386142	     -0.81689235	     -0.10436259	      0.20389828	     -0.10870532	      1.64469013	     -0.18781194	     -0.08724765	      0.01894373	      1.98698463	     -0.01088096	     -0.00830163	      0.02364921
      9.56616167	      2.08663676	      0.00703143	     -0.31897453	      2.61952701	      1.16915544	      0.64925981	     -0.03722892	      0.02192660	      0.18550726	     -0.00260731	      0.88801412	      0.04985712	     -0.00100621	     -0.92161335	      0.61871524	      0.03554950	      0.23050991	     -0.83999069	     -0.10658526	      0.22049437	     -0.10818287	      1.63188439	     -0.19168307	     -0.11070791	      0.01149635	      1.98415578	      0.00326054	     -0.00592170	      0.02499267
      9.59949467	      2.07932586	      0.00186982	     -0.31538498	      2.62045578	      1.16897414	      0.64708448	     -0.03930089	      0.02813261	      0.18773471	     -0.00699616	      0.88438780	      0.04995832	     -0.00534717	     -0.92200494	      0.60877555	      0.03505974	      0.20644048	     -0.86420075	     -0.09994490	      0.22657467	     -0.10788669	      1.64037742	     -0.21707452	     -0.12630393	      0.01194298	      1.98818447	      0.00957738	      0.01449197	      0.01717186
      9.63282767	      2.08582108	      0.00137942	     -0.31452533	      2.62079501	      1.16885776	      0.64570115	     -0.03701017	      0.02061812	      0.19206327	     -0.01002421	      0.88703401	      0.04853653	     -0.00532727	     -0.93529041	      0.59690917	      0.03120791	      0.19899855	     -0.86321067	     -0.08860895	      0.21861908	     -0.10762169	      1.64734044	     -0.23617905	     -0.12598176	      0.00247892	      1.98521783	     -0.00283904	     -0.00735333	      0.00787141
      9.66616067	      2.08732410	      0.00184937	     -0.31448114	      2.62013945	      1.16897411	      0.64498986	     -0.03533386	      0.01823730	      0.19626674	     -0.01198367	      0.88733377	      0.04757570	     -0.01045832	     -0.93114495	      0.58234871	      0.02719945	      0.20540329	     -0.84302544	     -0.08222395	      0.20147151	     -0.10702787	      1.62535431	     -0.23137982	     -0.11208533	     -0.02362320	      1.98907904	     -0.01513668	     -0.00778088	      0.00883531
      9.69949367	      2.08290015	     -0.00005290	     -0.31845544	      2.61936061	      1.16911456	      0.64491117	     -0.03420324	      0.02547122	      0.20289161	     -0.01054380	      0.88720740	      0.04720907	     -0.02558694	     -0.90432019	      0.57992897	      0.02324340	      0.21986046	     -0.84446082	     -0.08324045	      0.17058493	     -0.10782159	      1.62327874	     -0.21777925	     -0.09411720	     -0.00311892	      1.99112160	     -0.00684423	      0.01318048	      0.01822788
      9.73282667	      2.08319025	      0.00159692	     -0.32285125	      2.61849154	      1.16885931	      0.64520455	     -0.03353698	      0.01704619	      0.20958414	     -0.00934332	      0.88933529	      0.04564608	     -0.03973435	     -0.88577018	      0.58510689	      0.00871160	      0.24329905	     -0.87596074	     -0.09802343	      0.15352526	     -0.10804038	      1.62033678	     -0.19731507	     -0.09246405	      0.00720871	      1.98893389	      0.01039326	      0.00167995	      0.02699471
      9.76615967	      2.07105625	      0.00269797	     -0.32245795	      2.61678035	      1.16808693	      0.64523393	     -0.03316022	      0.01419399	      0.21411650	     -0.01176450	      0.89205954	      0.04508772	     -0.05905253	     -0.89186324	      0.57623520	     -0.02908166	      0.26479542	     -0.90217590	     -0.11377655	      0.15926039	     -0.10833143	      1.61255009	     -0.18518727	     -0.10426266	      0.01464838	      1.99178193	      0.01099650	     -0.01022153	      0.02556904
      9.79949267	      2.05736405	      0.00060752	     -0.31949919	      2.61472701	      1.16722183	      0.64465766	     -0.02792516	      0.01637089	      0.21885727	     -0.01651468	      0.89103938	      0.04197242	     -0.08245098	     -0.90592882	      0.57133616	     -0.02013000	      0.29277426	     -0.90578789	     -0.11252194	      0.17277875	     -0.10817133	      1.62350742	     -0.18380421	     -0.11561837	      0.01568664	      1.98867115	     -0.00593359	      0.00512688	      0.01394297
      9.83282567	      2.03993918	     -0.00246498	     -0.31962908	      2.61370614	      1.16675683	      0.64396017	     -0.02874725	      0.02670167	      0.22623524	     -0.01903987	      0.88779213	      0.04397477	     -0.10636263	     -0.90640678	      0.56475681	     -0.03238074	      0.30563279	     -0.90479018	     -0.09738592	      0.18428542	     -0.10846073	      1.62245735	     -0.19544419	     -0.11955846	      0.00737229	      1.99323119	     -0.00769553	      0.00368198	      0.00401475
      9.86615867	      2.04546217	     -0.00579737	     -0.32556451	      2.61525432	      1.16684849	      0.64329386	     -0.02654851	      0.01525569	      0.23437372	     -0.01596802	      0.88539593	      0.04203400	     -0.12338169	     -0.89125518	      0.57557127	     -0.03870518	      0.30391916	     -0.93022526	     -0.08067078	      0.18679995	     -0.10783315	      1.60979946	     -0.20733486	     -0.11607824	     -0.00578144	      1.98914495	      0.00796417	     -0.00865520	      0.00851149
      9.89949167	      2.05541358	     -0.00723749	     -0.33402407	      2.61784982	      1.16724210	      0.64277505	     -0.02977429	      0.00814769	      0.24168722	     -0.01082808	      0.88802750	      0.03836975	     -0.13108313	     -0.88590858	      0.59602313	     -0.03695933	      0.29057321	     -0.96145963	     -0.07235934	      0.17088148	     -0.10796326	      1.62004345	     -0.20751429	     -0.09777367	     -0.01936886	      1.99179752	      0.01803549	     -0.00438818	      0.02602344
      9.93282467	      2.06364242	     -0.00968553	     -0.33997337	      2.62065441	      1.16789716	      0.64188625	     -0.03260958	      0.00809378	      0.24698577	     -0.00682094	      0.89076367	      0.03615610	     -0.13048622	     -0.89926925	      0.60983818	     -0.03745973	      0.25995375	     -0.97490737	     -0.07919222	      0.15806472	     -0.10867376	      1.60732757	     -0.19389896	     -0.07715211	     -0.00980144	      1.99175412	     -0.00034378	      0.00925662	      0.03424786
      9.96615767	      2.07407900	     -0.01519550	     -0.34351362	      2.62384989	      1.16879147	      0.64037232	     -0.03194223	      0.00772144	      0.25162874	     -0.00516409	      0.88901644	      0.03532726	     -0.12209472	     -0.91659951	      0.61837168	     -0.03968101	      0.21032742	     -0.97337353	     -0.09357419	      0.15511429	     -0.10931354	      1.59368145	     -0.16739831	     -0.07060257	     -0.00200001	      1.99182630	     -0.01704708	     -0.00247594	      0.02406194
      9.99949067	      2.08834323	     -0.01931443	     -0.34583646	      2.62744975	      1.16972928	      0.63874144	     -0.03503993	      0.00316460	      0.25496310	     -0.00763609	      0.88241396	      0.03378128	     -0.10122994	     -0.92555639	      0.63109743	     -0.04037914	      0.15016659	     -0.97443952	     -0.10355765	      0.16068669	     -0.11011207	      1.61423822	     -0.14992398	     -0.07940506	      0.01301954	      1.99265723	     -0.00402798	     -0.00831395	      0.01362961
     10.03282367	      2.10571148	     -0.02312739	     -0.34747384	      2.63142077	      1.17055254	      0.63763468	     -0.03689921	     -0.00592423	      0.25536342	     -0.01325928	      0.87305278	      0.02888068	     -0.07000928	     -0.92411927	      0.65433435	     -0.03977710	      0.08261571	     -0.99083121	     -0.10100791	      0.18473484	     -0.11004882	      1.61524997	     -0.14728552	     -0.09732542	      0.01584715	      1.98891868	      0.01413281	      0.00962171	      0.01507350
     10.06615667	      2.12234461	     -0.02369419	     -0.35280575	      2.63491633	      1.17121035	      0.63799966	     -0.04108308	     -0.00278730	      0.25583574	     -0.01570552	      0.87051709	      0.02489979	     -0.02427644	     -0.92610987	      0.68900014	     -0.03915669	      0.01724115	     -1.00676838	     -0.08005271	      0.20174232	     -0.11001323	      1.61469826	     -0.15749467	     -0.10650687	      0.01202458	      1.98896656	      0.00673238	     -0.00648547	      0.02133996
     10.09948967	      2.13725073	     -0.02671043	     -0.36112735	      2.63795976	      1.17172799	      0.63924883	     -0.03964265	      0.01197056	      0.25769641	     -0.01463825	      0.87387283	      0.01832253	      0.02486233	     -0.93344907	      0.72762119	     -0.03869886	     -0.04794952	     -1.00443111	     -0.05443858	      0.20240192	     -0.11020051	      1.62094523	     -0.16891498	     -0.10425589	      0.00942345	      1.98934828	     -0.01961725	     -0.00783635	      0.02164546
     10.13282267	      2.15204472	     -0.02713025	     -0.36753920	      2.64034144	      1.17205458	      0.64064150	     -0.04112212	      0.02299890	      0.25812722	     -0.01502113	      0.87627069	      0.00759173	      0.07721737	     -0.94613297	      0.75961380	     -0.03689295	     -0.10300147	     -0.97664740	     -0.05011391	      0.19892403	     -0.11054794	      1.60884572	     -0.17063241	     -0.09633059	     -0.01021395	      1.98891362	     -0.01185165	      0.01551473	      0.01852681
     10.16615567	      2.17380715	     -0.03041240	     -0.37298567	      2.64303772	      1.17211507	      0.64150607	     -0.03512814	      0.02472936	      0.25794531	     -0.01761930	      0.87266683	     -0.01333805	      0.12033249	     -0.95558902	      0.79286322	     -0.03599674	     -0.15386066	     -0.94739761	     -0.06734922	      0.19110733	     -0.11144416	      1.61523021	     -0.16510360	     -0.09024584	     -0.01635639	      1.98946173	      0.01377878	     -0.00514870	      0.01757912
     10.19948867	      2.19691045	     -0.02601987	     -0.37851597	      2.64494241	      1.17189091	      0.64282382	     -0.03298759	      0.01518804	      0.25839753	     -0.02146129	      0.86999925	     -0.02539901	      0.16810287	     -0.96644917	      0.82715233	     -0.03444140	     -0.18438263	     -0.92770512	     -0.09589838	      0.18828362	     -0.11225845	      1.62513630	     -0.16355421	     -0.09368264	      0.00288327	      1.98695142	      0.01543641	     -0.00586546	      0.01773031
     10.23282167	      2.19926750	     -0.02571024	     -0.38273773	      2.64642314	      1.17157057	      0.64436449	     -0.03499487	      0.02791084	      0.25853126	     -0.02464134	      0.87505070	     -0.02731301	      0.19853620	     -0.97159179	      0.85388315	     -0.03221521	     -0.21339415	     -0.91931894	     -0.10613660	      0.19079366	     -0.11306154	      1.62415195	     -0.16010390	     -0.09873133	      0.01714447	      1.98857489	     -0.00552220	      0.01015017	      0.01640980
     10.26615467	      2.20319108	     -0.02665802	     -0.38776709	      2.64842965	      1.17153648	      0.64547205	     -0.03595236	      0.02900225	      0.25957176	     -0.02691766	      0.88344622	     -0.02241554	      0.21540178	     -0.97463487	      0.87479192	     -0.03204234	     -0.23691447	     -0.89785739	     -0.09013092	      0.20025327	     -0.11297390	      1.61926912	     -0.15450601	     -0.11237094	     -0.00085070	      1.98805749	     -0.01195116	      0.00514642	      0.01421637
     10.29948767	      2.20992879	     -0.02967227	     -0.39374801	      2.65138513	      1.17182489	      0.64586566	     -0.03589247	      0.01994699	      0.26100909	     -0.02820628	      0.89221807	     -0.03134875	      0.21278867	     -0.98126865	      0.88685881	     -0.02750422	     -0.25577988	     -0.85461208	     -0.05698633	      0.20574590	     -0.11209877	      1.63821362	     -0.16155514	     -0.12421916	     -0.01507476	      1.98534205	      0.00352576	     -0.00823461	      0.01485611
     10.33282067	      2.20720356	     -0.03661673	     -0.39869240	      2.65480463	      1.17222509	      0.64580879	     -0.03748898	      0.02136839	      0.26225651	     -0.02958602	      0.90905440	     -0.02421925	      0.19769743	     -0.98989302	      0.89121341	     -0.02886474	     -0.27857842	     -0.80867122	     -0.02895666	      0.20740600	     -0.11188626	      1.64515808	     -0.18387076	     -0.11996698	     -0.00455781	      1.98641699	      0.01625606	      0.00046166	      0.01691254
     10.36615367	      2.20540417	     -0.03929673	     -0.40438885	      2.65786976	      1.17256840	      0.64609090	     -0.03924202	      0.01539533	      0.26397532	     -0.02857733	      0.92778816	     -0.02632704	      0.18310498	     -1.00060156	      0.89677483	     -0.02570126	     -0.29091636	     -0.78317291	     -0.02878528	      0.20750720	     -0.11144377	      1.62955828	     -0.20116177	     -0.10972284	     -0.00378175	      1.98575662	      0.00155344	      0.01127842	      0.01523648
     10.39948667	      2.21201189	     -0.03678698	     -0.41232946	      2.66002945	      1.17284413	      0.64690454	     -0.03933546	      0.00148148	      0.26755975	     -0.02584650	      0.94594369	     -0.02438052	      0.18212465	     -1.00520226	      0.90986200	     -0.02546862	     -0.29212333	     -0.77638107	     -0.04583489	      0.19254440	     -0.11205978	      1.64903818	     -0.20034297	     -0.09648354	     -0.01586041	      1.98591997	     -0.02065498	     -0.01025091	      0.01373569
     10.43281967	      2.22275313	     -0.03262083	     -0.41817548	      2.66114985	      1.17311409	      0.64774646	     -0.03778389	     -0.02043298	      0.27041975	     -0.02516929	      0.95705867	     -0.02464595	      0.19168563	     -1.00162575	      0.91757565	     -0.02632964	     -0.28950386	     -0.76290920	     -0.06410562	      0.18344477	     -0.11203967	      1.64894077	     -0.19413105	     -0.08908828	     -0.01043801	      1.98497738	     -0.00954387	     -0.00116713	      0.01591912
     10.46615267	      2.22246097	     -0.03503511	     -0.42170856	      2.66133977	      1.17326266	      0.64863553	     -0.03454274	     -0.01907424	      0.27273709	     -0.02501535	      0.96752702	     -0.02727302	      0.20093944	     -0.99710006	      0.91460621	     -0.02558100	     -0.29880532	     -0.73738520	     -0.06025994	      0.17605269	     -0.11185045	      1.64158888	     -0.19527520	     -0.08121861	      0.02460934	      1.98400961	      0.01151538	      0.00466760	      0.01836622
     10.49948567	      2.21630753	     -0.03520224	     -0.42607761	      2.66033421	      1.17297611	      0.65033571	     -0.03321887	     -0.00786807	      0.27713745	     -0.02464426	      0.98667198	     -0.02323992	      0.22664688	     -1.00814144	      0.91251472	     -0.02714570	     -0.31079332	     -0.71692888	     -0.03939319	      0.17214257	     -0.11129030	      1.64764680	     -0.19628465	     -0.08288654	     -0.00091255	      1.98388600	      0.01050883	     -0.00566484	      0.01872101
     10.53281867	      2.21619552	     -0.03118865	     -0.43066564	      2.65903234	      1.17210507	      0.65239659	     -0.02957329	     -0.00678144	      0.28104078	     -0.02341237	      1.00492967	     -0.02787173	      0.26860520	     -1.02832575	      0.92194110	     -0.02445891	     -0.32244204	     -0.72400010	     -0.02012018	      0.18097742	     -0.11025560	      1.64343460	     -0.22030644	     -0.09756725	     -0.01552019	      1.98325156	     -0.00985801	      0.00146257	      0.01674332
     10.56615167	      2.21964099	     -0.02974065	     -0.43344038	      2.65836498	      1.17088967	      0.65384428	     -0.02499306	     -0.00216730	      0.28275066	     -0.02345197	      1.01539178	     -0.02666053	      0.31706880	     -1.03335583	      0.94173489	     -0.02665403	     -0.34675347	     -0.74683032	     -0.01177911	      0.18909656	     -0.10977618	      1.64443066	     -0.26019572	     -0.10257790	      0.00365772	      1.97954663	     -0.01454090	      0.00041858	      0.01741199
     10.59948467	      2.22345029	     -0.03289347	     -0.43509365	      2.65851047	      1.16966437	      0.65448544	     -0.02086902	      0.00965971	      0.28330479	     -0.02412742	      1.01581124	     -0.02891951	      0.36190459	     -1.02104613	      0.96128975	     -0.02421158	     -0.38335465	     -0.75679380	     -0.02008478	      0.18962305	     -0.10989598	      1.64491240	     -0.28241605	     -0.09249912	      0.00928368	      1.97992757	      0.00667238	     -0.00693754	      0.01945662
     10.63281767	      2.23324595	     -0.03596118	     -0.43838095	      2.65908573	      1.16838858	      0.65488293	     -0.01416446	      0.01621744	      0.28491259	     -0.02254745	      1.01512111	     -0.02886543	      0.41028669	     -1.01520827	      0.98709677	     -0.02276953	     -0.42201837	     -0.75313731	     -0.04057871	      0.18536883	     -0.11007141	      1.63262252	     -0.27220439	     -0.07977942	     -0.01851743	      1.97831175	      0.01870985	      0.00390581	      0.01743589
     10.66615067	      2.25048808	     -0.03508061	     -0.44381682	      2.65980374	      1.16670268	      0.65543682	     -0.00792066	      0.01974089	      0.28801391	     -0.01949748	      1.01821114	     -0.02994103	      0.46459072	     -1.03430800	      1.02655303	     -0.01939388	     -0.45373925	     -0.76491333	     -0.05545494	      0.17369354	     -0.11076087	      1.63088724	     -0.26008313	     -0.06580395	     -0.00456195	      1.97624420	      0.00145258	      0.00204390	      0.01469764
     10.69948367	      2.26743431	     -0.03549611	     -0.44586812	      2.66086216	      1.16460852	      0.65550774	     -0.00129533	      0.01976776	      0.28706304	     -0.01851013	      1.01787244	     -0.03126811	      0.51112536	     -1.06252989	      1.07393744	     -0.01657467	     -0.48613482	     -0.80367682	     -0.05748578	      0.17245076	     -0.11104266	      1.61674157	     -0.25814110	     -0.06080046	      0.02206634	      1.97520491	     -0.01336311	     -0.00242390	      0.01841834
     10.73281667	      2.27616134	     -0.03857578	     -0.44416469	      2.66209653	      1.16269735	      0.65509098	      0.00197487	      0.01996337	      0.28210285	     -0.01979979	      1.01284789	     -0.03088074	      0.54118167	     -1.07385657	      1.11129608	     -0.00859683	     -0.51804163	     -0.84459688	     -0.04847094	      0.18062958	     -0.11046032	      1.60402883	     -0.26282149	     -0.06762126	      0.00153351	      1.97216990	     -0.00359743	      0.00398188	      0.02537295
     10.76614967	      2.27766988	     -0.03429228	     -0.44430473	      2.66289502	      1.16152363	      0.65523008	     -0.00957029	      0.02353114	      0.28073724	     -0.02206266	      1.01341029	     -0.02930829	      0.56565945	     -1.06653085	      1.13273150	     -0.00008782	     -0.53290439	     -0.86635278	     -0.03695822	      0.18345485	     -0.11082156	      1.61024423	     -0.28744103	     -0.07441200	     -0.00783884	      1.97020100	      0.01720977	     -0.00036835	      0.02376656
     10.79948267	      2.27564169	     -0.02822020	     -0.44421923	      2.66369071	      1.16090589	      0.65585449	     -0.02133584	      0.02448542	      0.27839504	     -0.02333980	      1.01760623	     -0.02894154	      0.57773102	     -1.05782152	      1.14754081	      0.00659482	     -0.53607837	     -0.89043227	     -0.03623325	      0.19305309	     -0.11102214	      1.59138367	     -0.30907842	     -0.08045499	     -0.01960288	      1.96740165	      0.00897910	      0.00085949	      0.01419310
     10.83281567	      2.27459131	     -0.02962703	     -0.44340286	      2.66507845	      1.16052044	      0.65644136	     -0.02099128	      0.02694170	      0.27374713	     -0.02490762	      1.02505462	     -0.02560183	      0.56967662	     -1.06495260	      1.17098077	      0.00754053	     -0.53885420	     -0.93791291	     -0.04385233	      0.20060674	     -0.11191195	      1.57967561	     -0.31049472	     -0.07683919	     -0.01272799	      1.96704406	     -0.01842972	      0.00212532	      0.00998449
     10.86614867	      2.27831230	     -0.02476004	     -0.44340417	      2.66604545	      1.16049093	      0.65762299	     -0.02631629	      0.02027771	      0.26922735	     -0.02717349	      1.03599910	     -0.02684245	      0.56117226	     -1.09049949	      1.19531612	     -0.00303245	     -0.52355394	     -0.98831814	     -0.06023179	      0.19957823	     -0.11295845	      1.58038296	     -0.29099330	     -0.06400158	     -0.01225046	      1.96439227	     -0.01184437	     -0.00154399	      0.01493941
     10.89948167	      2.27744480	     -0.02797449	     -0.44415970	      2.66697935	      1.16109451	      0.65855890	     -0.02456952	      0.02202526	      0.26609031	     -0.02728871	      1.04814089	     -0.02139118	      0.53596599	     -1.10499840	      1.21171256	     -0.01739838	     -0.51100843	     -1.02701394	     -0.07323800	      0.19455699	     -0.11428152	      1.56292608	     -0.26411106	     -0.05205214	     -0.00519864	      1.96406823	      0.01051046	     -0.00174568	      0.01808246
     10.93281467	      2.27600823	     -0.02688534	     -0.44513402	      2.66661023	      1.16210967	      0.65991557	     -0.02315003	      0.02258878	      0.26484253	     -0.02638600	      1.05532237	     -0.01980011	      0.51421463	     -1.10312516	      1.20612281	     -0.02008072	     -0.48101289	     -1.04779032	     -0.07995708	      0.18870012	     -0.11557368	      1.54485917	     -0.25661392	     -0.05010296	      0.02158161	      1.96288552	      0.01135758	      0.00337469	      0.01555166
     10.96614767	      2.26777447	     -0.02305858	     -0.44363532	      2.66482601	      1.16287349	      0.66137629	     -0.02342214	      0.02561840	      0.26393956	     -0.02816317	      1.06239038	     -0.01978225	      0.49790644	     -1.09548512	      1.18974362	     -0.02696421	     -0.44953939	     -1.07001667	     -0.08133749	      0.18778423	     -0.11675509	      1.54715431	     -0.26379904	     -0.06002632	      0.00551136	      1.96239469	     -0.00940488	      0.00219552	      0.01427047
     10.99948067	      2.25735829	     -0.02375288	     -0.43934582	      2.66279443	      1.16300040	      0.66211091	     -0.01888145	      0.02829834	      0.26216484	     -0.03121004	      1.07249191	     -0.00945994	      0.48494241	     -1.09648871	      1.17218580	     -0.02803610	     -0.42797927	     -1.10994720	     -0.07921207	      0.20021496	     -0.11791182	      1.53800808	     -0.28498452	     -0.07802292	     -0.01397680	      1.96398337	     -0.01706273	     -0.00163874	      0.01420544
     11.03281367	      2.24714426	     -0.02442973	     -0.43587878	      2.66087043	      1.16269036	      0.66244817	     -0.01749253	      0.03024575	      0.26181440	     -0.03192850	      1.08305689	     -0.00621340	      0.47801743	     -1.11136691	      1.15859680	     -0.03106798	     -0.41605571	     -1.15216623	     -0.07861472	      0.21329623	     -0.11919117	      1.53109771	     -0.30913656	     -0.09163520	     -0.01437120	      1.96137731	      0.00564780	     -0.00164987	      0.01269014
     11.06614667	      2.24404846	     -0.02823194	     -0.43488421	      2.65950647	      1.16237194	      0.66236176	     -0.00933355	      0.03004057	      0.26332873	     -0.02981973	      1.08781875	     -0.00495966	      0.47726783	     -1.12267016	      1.15015099	     -0.03192195	     -0.41542140	     -1.17550572	     -0.07995170	      0.21845369	     -0.12046838	      1.54230129	     -0.30894740	     -0.09302339	     -0.01463444	      1.96309223	      0.01885840	      0.00052254	      0.01258322
     11.09947967	      2.24521220	     -0.03216398	     -0.43454288	      2.65848212	      1.16222208	      0.66199913	      0.00159044	      0.02906485	      0.26429851	     -0.02535424	      1.08344029	     -0.00799781	      0.48429395	     -1.11868071	      1.14177939	     -0.03225714	     -0.42505220	     -1.17159836	     -0.08745764	      0.22179254	     -0.12171389	      1.53553128	     -0.28703094	     -0.08172660	     -0.01381686	      1.96672633	      0.00232763	     -0.00035211	      0.01540388
     11.13281267	      2.24501462	     -0.03113333	     -0.43529550	      2.65758220	      1.16198498	      0.66144672	      0.00202736	      0.02962822	      0.26612916	     -0.01921841	      1.07662847	     -0.01770684	      0.50141473	     -1.10595424	      1.13320684	     -0.03252537	     -0.44159383	     -1.15470648	     -0.09871796	      0.21769565	     -0.12340956	      1.53311508	     -0.27060777	     -0.06609898	      0.00516011	      1.96801618	     -0.00980459	     -0.00252941	      0.01937874
     11.16614567	      2.24178483	     -0.02848905	     -0.43504063	      2.65702283	      1.16118901	      0.66016133	     -0.00552519	      0.02785259	      0.26789266	     -0.01438842	      1.07462109	     -0.02002620	      0.52547781	     -1.09571692	      1.12845318	     -0.03197824	     -0.46979951	     -1.15053893	     -0.10686687	      0.21223634	     -0.12477157	      1.55039475	     -0.27112521	     -0.06261941	      0.01941103	      1.97152472	     -0.00014469	      0.00386995	      0.02341820
     11.19947867	      2.23133088	     -0.02897456	     -0.42964211	      2.65679312	      1.15974306	      0.65785043	     -0.01557296	      0.02780927	      0.26634679	     -0.01401266	      1.07257387	     -0.02020738	      0.54416956	     -1.09238626	      1.12241395	     -0.02968076	     -0.51348116	     -1.16490209	     -0.10453374	      0.21916415	     -0.12515687	      1.55993439	     -0.28400563	     -0.07379812	     -0.00093935	      1.97364793	      0.01706120	      0.00408596	      0.02502629
     11.23281167	      2.22306394	     -0.02603363	     -0.42202145	      2.65631179	      1.15819704	      0.65531683	     -0.02741327	      0.02433359	      0.26456824	     -0.01766951	      1.06587625	     -0.02258432	      0.56477678	     -1.09100250	      1.11197224	     -0.02715863	     -0.55203577	     -1.17262816	     -0.08670897	      0.22990950	     -0.12498787	      1.57883440	     -0.30763221	     -0.09038122	     -0.01381296	      1.97529947	      0.00937710	     -0.00524968	      0.02128539
     11.26614467	      2.21999866	     -0.02851861	     -0.41494896	      2.65630333	      1.15721983	      0.65261525	     -0.02898987	      0.02131932	      0.26326330	     -0.02227225	      1.05003722	     -0.02247237	      0.57370183	     -1.07840022	      1.10197859	     -0.02607374	     -0.58810465	     -1.15837811	     -0.05661221	      0.23524242	     -0.12416079	      1.61229076	     -0.32177474	     -0.10171757	     -0.01428522	      1.97966517	     -0.01611224	     -0.00194177	      0.01510334
     11.29947767	      2.22360854	     -0.02814888	     -0.40993241	      2.65647836	      1.15706523	      0.65058777	     -0.03263279	      0.01378613	      0.26200078	     -0.02602486	      1.02982219	     -0.02429815	      0.57817768	     -1.06078062	      1.08935736	     -0.02469526	     -0.60404819	     -1.12530912	     -0.03356933	      0.23311561	     -0.12302907	      1.63347235	     -0.32135275	     -0.09705993	     -0.00898722	      1.98332190	     -0.01384264	      0.00370689	      0.01254462
     11.33281067	      2.22885324	     -0.03183610	     -0.40836388	      2.65729088	      1.15748583	      0.64918157	     -0.03100160	      0.00842212	      0.26125452	     -0.02693238	      1.01429043	     -0.02361636	      0.56819861	     -1.04654025	      1.08407627	     -0.02486502	     -0.61106639	     -1.10206213	     -0.02688949	      0.22002796	     -0.12193501	      1.66386657	     -0.30789150	     -0.07996042	     -0.00745578	      1.98785768	      0.00681311	     -0.00183328	      0.01588075
     11.36614367	      2.23533636	     -0.03127171	     -0.40873518	      2.65777905	      1.15814104	      0.64881093	     -0.02867302	     -0.00467797	      0.26056214	     -0.02646363	      1.00658586	     -0.02394095	      0.55503684	     -1.04213615	      1.08073204	     -0.02592587	     -0.59862085	     -1.10246455	     -0.03674989	      0.20663933	     -0.12041253	      1.70529584	     -0.30183766	     -0.06394489	     -0.00181976	      1.99244495	      0.01228728	      0.00162121	      0.02161833
     11.39947667	      2.23767919	     -0.02854580	     -0.40699911	      2.65753729	      1.15900116	      0.64885962	     -0.02586643	     -0.02121963	      0.25876855	     -0.02768076	      1.00036305	     -0.02555380	      0.53482507	     -1.03501014	      1.06802492	     -0.03036280	     -0.57405829	     -1.11492922	     -0.04233456	      0.20260774	     -0.11759697	      1.74553800	     -0.31385107	     -0.05321821	      0.01374736	      1.99566579	     -0.00276669	      0.00632920	      0.02330800
     11.43280967	      2.22856259	     -0.03447435	     -0.40204867	      2.65700238	      1.16021320	      0.64832090	     -0.01867156	     -0.02404483	      0.25677136	     -0.03146287	      0.99184422	     -0.02363361	      0.49371637	     -1.01000006	      1.03679139	     -0.03241352	     -0.55538061	     -1.12007392	     -0.01740894	      0.20142431	     -0.11369663	      1.79652483	     -0.32831298	     -0.04180533	      0.01141424	      2.00027966	     -0.01450394	     -0.00499423	      0.01825274
     11.46614267	      2.21580512	     -0.03569462	     -0.39630978	      2.65549900	      1.16167341	      0.64773033	     -0.02014831	     -0.02943470	      0.25622627	     -0.03553806	      0.98471155	     -0.02152873	      0.45510793	     -0.98178982	      0.98895640	     -0.03518263	     -0.52667996	     -1.10366445	      0.03086275	      0.19842606	     -0.10833281	      1.84678720	     -0.33746574	     -0.03229138	     -0.01641699	      2.00161895	     -0.00176924	     -0.00139174	      0.00890089
     11.49947567	      2.20477077	     -0.04242025	     -0.39256500	      2.65438678	      1.16296267	      0.64655200	     -0.01498596	     -0.03247414	      0.25772337	     -0.03682635	      0.97909117	     -0.01989880	      0.41145366	     -0.96469445	      0.94653259	     -0.03683575	     -0.50711110	     -1.08812436	      0.08465350	      0.18448979	     -0.10231349	      1.90280668	     -0.33935043	     -0.01783891	     -0.01088618	      2.00108456	      0.01244922	      0.00490327	      0.00459538
     11.53280867	      2.20204439	     -0.05293351	     -0.39019659	      2.65399981	      1.16376982	      0.64486844	     -0.00018369	     -0.04016749	      0.25939410	     -0.03670677	      0.97295078	     -0.01849138	      0.37113080	     -0.96179461	      0.92160971	     -0.03970682	     -0.49987132	     -1.09281198	      0.11565040	      0.16450896	     -0.09544671	      1.95055913	     -0.32454248	      0.00633424	      0.00356339	      1.99991282	      0.00709094	     -0.00264588	      0.01330064
     11.56614167	      2.20015795	     -0.06308599	     -0.38790775	      2.65375557	      1.16425940	      0.64310541	      0.01359267	     -0.04248102	      0.26060799	     -0.03448451	      0.96515612	     -0.01986728	      0.34022495	     -0.95645179	      0.90346646	     -0.03955222	     -0.50119383	     -1.11081382	      0.11557174	      0.14087089	     -0.08834453	      1.95051901	     -0.29718256	      0.04442372	      0.01222748	      1.99602204	     -0.00743043	     -0.00801241	      0.02310865
     11.59947467	      2.20425706	     -0.06443143	     -0.38788616	      2.65280777	      1.16457923	      0.64175011	      0.01797143	     -0.04648555	      0.26441108	     -0.03029584	      0.95534289	     -0.01624031	      0.33584604	     -0.93634413	      0.89005124	     -0.04152737	     -0.49937726	     -1.11695445	      0.10585162	      0.10799922	     -0.08132763	      1.97051880	     -0.26992597	      0.08606138	      0.01467995	      1.99234181	     -0.01124840	      0.00226450	      0.02392686
     11.63280767	      2.20974448	     -0.06821565	     -0.38557897	      2.65176039	      1.16464055	      0.64001999	      0.02375486	     -0.04609475	      0.26625807	     -0.02670692	      0.93356943	     -0.02248959	      0.33845462	     -0.90369979	      0.87481413	     -0.03942730	     -0.50974481	     -1.10774043	      0.11815960	      0.08440349	     -0.07463810	      1.97981018	     -0.24878680	      0.12022768	      0.01027672	      1.98524005	     -0.00062939	      0.00310034	      0.01791737
     11.66614067	      2.22069067	     -0.07195770	     -0.38224588	      2.65059261	      1.16418086	      0.63817412	      0.03201130	     -0.04915524	      0.26770974	     -0.02606747	      0.91201380	     -0.02181284	      0.35528814	     -0.88378490	      0.86816035	     -0.04146443	     -0.53095315	     -1.09223765	      0.16137594	      0.07480130	     -0.06781157	      1.98626254	     -0.23822091	      0.13958624	      0.01058335	      1.97476072	      0.01020676	     -0.00634000	      0.01473877
     11.69947367	      2.23033173	     -0.06946436	     -0.37999392	      2.64915974	      1.16306896	      0.63701521	      0.03135260	     -0.04889630	      0.26890880	     -0.02518876	      0.90009792	     -0.02514034	      0.38651200	     -0.89036366	      0.86742762	     -0.03996618	     -0.55189586	     -1.08570171	      0.21457803	      0.06399177	     -0.06166257	      2.00131978	     -0.22928617	      0.14878531	      0.00783478	      1.97014046	      0.01067521	     -0.00224347	      0.01759040
     11.73280667	      2.24253804	     -0.07030447	     -0.37822967	      2.64857593	      1.16177483	      0.63548262	      0.03453792	     -0.04858583	      0.26957881	     -0.02400345	      0.88602866	     -0.02648387	      0.41577788	     -0.89463748	      0.88037293	     -0.03870917	     -0.58494974	     -1.09189783	      0.25198695	      0.04750807	     -0.05579522	      2.00688465	     -0.20147741	      0.15600738	     -0.01063603	      1.95513882	     -0.00068521	      0.00761885	      0.02169279
     11.76613967	      2.25909097	     -0.06919791	     -0.37673148	      2.64867403	      1.16069594	      0.63348864	      0.03249944	     -0.04947581	      0.27078349	     -0.02447933	      0.86413475	     -0.02595432	      0.44378125	     -0.87855686	      0.89900128	     -0.03713780	     -0.61763175	     -1.09483640	      0.25673598	      0.01549756	     -0.05029828	      2.01671289	     -0.15859630	      0.17525814	     -0.01665846	      1.93781523	     -0.00404225	     -0.00579849	      0.02294582
     11.79947267	      2.27572692	     -0.07293216	     -0.37456270	      2.64979404	      1.15999448	      0.63091218	      0.03385849	     -0.05186898	      0.27123447	     -0.02614530	      0.83665274	     -0.02871773	      0.45587918	     -0.85300577	      0.91765170	     -0.03509469	     -0.65379191	     -1.08705988	      0.24299244	     -0.01797169	     -0.04434975	      2.01609084	     -0.11061042	      0.20402407	     -0.00016811	      1.89865160	      0.00047682	     -0.00250881	      0.01930819
     11.83280567	      2.28718869	     -0.07519766	     -0.37421825	      2.65108242	      1.15954646	      0.62922159	      0.03232383	     -0.05322907	      0.27220817	     -0.02658146	      0.82759956	     -0.02613808	      0.46205336	     -0.84910624	      0.93086658	     -0.03400433	     -0.67911030	     -1.07298567	      0.23875879	     -0.04904311	     -0.03790153	      2.02074550	     -0.06641944	      0.23731926	      0.01316858	      1.81914109	      0.00463259	      0.01043673	      0.01399409
     11.86613867	      2.28980242	     -0.07841065	     -0.37704967	      2.65222181	      1.15938969	      0.62894967	      0.03369908	     -0.05465437	      0.27348435	     -0.02354241	      0.83733156	     -0.02796402	      0.45704780	     -0.86585897	      0.93756308	     -0.03190034	     -0.69289913	     -1.06737896	      0.26509725	     -0.06841562	     -0.02848051	      2.01680261	     -0.03266754	      0.25430606	      0.00990831	      1.75157598	     -0.00091899	      0.00165650	      0.01387806
     11.89947167	      2.28411578	     -0.07893663	     -0.38089876	      2.65226192	      1.15965727	      0.63006497	      0.03381070	     -0.05536482	      0.27519126	     -0.02082046	      0.85575279	     -0.02690847	      0.44749216	     -0.87088949	      0.93453570	     -0.03355050	     -0.68969771	     -1.07380040	      0.31335037	     -0.08159220	     -0.00476135	      2.01486039	     -0.00916941	      0.25769009	     -0.00155858	      1.70277245	     -0.01070892	     -0.00712296	      0.02124663
     11.93280467	      2.27658382	     -0.07818062	     -0.38286150	      2.65132198	      1.16049025	      0.63168381	      0.03442532	     -0.05693399	      0.27538283	     -0.01861189	      0.86566453	     -0.02742391	      0.43165017	     -0.84945444	      0.92001630	     -0.03532218	     -0.67006151	     -1.08496665	      0.36149767	     -0.09750349	      0.02368712	      2.00673942	      0.01463194	      0.26411653	     -0.01680447	      1.62292085	     -0.01197651	      0.00531858	      0.02475404
     11.96613767	      2.27047466	     -0.07881710	     -0.38593398	      2.65036483	      1.16172081	      0.63308165	      0.03689326	     -0.05715579	      0.27854687	     -0.01786732	      0.87547048	     -0.02574083	      0.40884790	     -0.82851027	      0.90284229	     -0.03690075	     -0.64202853	     -1.09153473	      0.38891688	     -0.12571443	      0.03327482	      2.00347277	      0.04210815	      0.27192529	     -0.01402735	      1.55594606	     -0.00046132	      0.00420365	      0.01999918
     11.99947067	      2.26600878	     -0.08098216	     -0.38775388	      2.64994812	      1.16288399	      0.63399028	      0.04072915	     -0.05691958	      0.28051684	     -0.01949900	      0.89112816	     -0.02394309	      0.38126014	     -0.84098846	      0.88532574	     -0.03878616	     -0.61263225	     -1.09061106	      0.38161244	     -0.15666942	      0.04168254	      1.99360293	      0.07571025	      0.28064457	     -0.00291797	      1.52166936	      0.01061883	     -0.00865464	      0.01591222
     12.03280367	      2.26386755	     -0.08140798	     -0.38681836	      2.64980949	      1.16377909	      0.63481286	      0.04343076	     -0.05836980	      0.27895605	     -0.02325542	      0.90749122	     -0.02367639	      0.35623767	     -0.87482429	      0.86865402	     -0.04066991	     -0.58227470	     -1.08425784	      0.35874373	     -0.17999341	      0.04360849	      1.98492825	      0.11194641	      0.30034019	      0.00467412	      1.46210375	      0.00782521	      0.00064452	      0.01632251
     12.06613667	      2.26146092	     -0.08176429	     -0.38814685	      2.64994450	      1.16461441	      0.63592805	      0.04552045	     -0.05798129	      0.27842247	     -0.02469853	      0.92149855	     -0.02006795	      0.33511881	     -0.88951849	      0.85975838	     -0.04158494	     -0.55717321	     -1.07631990	      0.35085606	     -0.19367871	      0.04574023	      1.97912480	      0.13979757	      0.31208711	      0.01719081	      1.41711242	     -0.00255339	      0.00775376	      0.01707944
     12.09946967	      2.25723901	     -0.08117025	     -0.39257833	      2.65020343	      1.16538582	      0.63737279	      0.04431812	     -0.05746227	      0.28073193	     -0.02384982	      0.93030344	     -0.02046378	      0.31970297	     -0.87684017	      0.85799014	     -0.04095107	     -0.53957907	     -1.06590722	      0.37519777	     -0.19264275	      0.04792889	      1.97158433	      0.15666172	      0.30806846	      0.01307852	      1.40183668	     -0.00490061	     -0.00535293	      0.01596821
     12.13280267	      2.25514492	     -0.08103486	     -0.39419842	      2.65061680	      1.16569512	      0.63842749	      0.04253094	     -0.05804834	      0.27967233	     -0.02296147	      0.93556555	     -0.01714120	      0.31348699	     -0.86867718	      0.85888115	     -0.04134708	     -0.53454822	     -1.04908667	      0.42423948	     -0.17928449	      0.04991992	      1.96554808	      0.15940128	      0.30854912	      0.00956846	      1.35316243	      0.00088826	     -0.00507916	      0.01539267
     12.16613567	      2.25303140	     -0.08207000	     -0.39376704	      2.65133338	      1.16539482	      0.63868321	      0.04021367	     -0.05684665	      0.27725009	     -0.02339186	      0.94490060	     -0.01831356	      0.31359345	     -0.89504854	      0.85711511	     -0.03920356	     -0.54270328	     -1.02234601	      0.46906682	     -0.16374972	      0.05137389	      1.96014018	      0.15348223	      0.30322093	      0.01108815	      1.33271671	      0.00661820	      0.00796119	      0.01762109
     12.19946867	      2.25597988	     -0.08312747	     -0.39191498	      2.65204964	      1.16476514	      0.63789986	      0.03911050	     -0.05582820	      0.27619182	     -0.02666001	      0.95386392	     -0.01454351	      0.32470186	     -0.93898637	      0.85395803	     -0.03742244	     -0.55977664	     -0.98516418	      0.48537146	     -0.15669924	      0.05209509	      1.95297291	      0.15523208	      0.29742171	      0.00441726	      1.33290239	      0.00381154	     -0.00318476	      0.01888541
     12.23280167	      2.26148867	     -0.08316015	     -0.38651417	      2.65217413	      1.16407482	      0.63641838	      0.03855714	     -0.05634094	      0.27392573	     -0.03167277	      0.94947538	     -0.01740486	      0.34311449	     -0.96539658	      0.84473480	     -0.03593873	     -0.57985902	     -0.94709586	      0.46948093	     -0.15296531	      0.05205182	      1.94334065	      0.16641930	      0.30327570	     -0.01237152	      1.30796192	     -0.00573020	     -0.00639557	      0.01569431
     12.26613467	      2.26094080	     -0.08298587	     -0.38185986	      2.65150292	      1.16338726	      0.63524453	      0.03763753	     -0.05501306	      0.27425211	     -0.03661874	      0.94340326	     -0.02073914	      0.36472206	     -0.96589715	      0.82949744	     -0.03246350	     -0.59950658	     -0.92138713	      0.44329227	     -0.14428714	      0.05170466	      1.93412566	      0.17226094	      0.30445069	     -0.01305978	      1.31703374	     -0.01142744	      0.01052093	      0.01210738
     12.29946767	      2.25501065	     -0.08156735	     -0.37822925	      2.64998934	      1.16254183	      0.63504058	      0.03642498	     -0.05392330	      0.27518497	     -0.03940762	      0.94826435	     -0.01857735	      0.38996424	     -0.96762814	      0.80905959	     -0.03084086	     -0.61358528	     -0.90597956	      0.43635932	     -0.12449830	      0.05140088	      1.91489019	      0.16744939	      0.30903357	      0.00707720	      1.32765996	     -0.00658171	      0.00196830	      0.01172029
     12.33280067	      2.24048276	     -0.08172760	     -0.37555061	      2.64798577	      1.16159066	      0.63578866	      0.03864916	     -0.05431930	      0.27552079	     -0.03856162	      0.96711138	     -0.02724554	      0.40564712	     -0.99409667	      0.77596637	     -0.02910032	     -0.62153082	     -0.88712653	      0.46015835	     -0.08966030	      0.05155516	      1.88965939	      0.15941270	      0.31888441	      0.01252928	      1.32051146	      0.00076359	     -0.00469490	      0.01481885
     12.36613367	      2.21475053	     -0.08082297	     -0.37577111	      2.64547951	      1.16081431	      0.63728495	      0.03802546	     -0.05168141	      0.27805037	     -0.03432229	      1.00786116	     -0.02507652	      0.41379067	     -1.03376269	      0.72726119	     -0.02816173	     -0.61727135	     -0.85608865	      0.49810052	     -0.05667023	      0.05176769	      1.87867510	      0.15204709	      0.32319830	     -0.00355217	      1.34013586	      0.00585430	      0.00665935	      0.01920107
     12.39946667	      2.18568139	     -0.08208100	     -0.37615167	      2.64338316	      1.16058042	      0.63850426	      0.03932026	     -0.05133605	      0.28088939	     -0.03057657	      1.04367740	     -0.02892852	      0.40124307	     -1.05850278	      0.67460702	     -0.02735093	     -0.60553075	     -0.82807970	      0.52471367	     -0.02902985	      0.05201861	      1.86915289	      0.14276560	      0.33322521	     -0.02116334	      1.35388084	      0.00610370	      0.00454147	      0.02257125
     12.43279967	      2.15862421	     -0.08362383	     -0.37469253	      2.64212396	      1.16091746	      0.63920120	      0.03867697	     -0.05381739	      0.28103516	     -0.02826085	      1.06755584	     -0.02912847	      0.37234402	     -1.05892834	      0.63128391	     -0.02870642	     -0.58691339	     -0.82246285	      0.52193345	     -0.01484394	      0.05171001	      1.85121157	      0.12810076	      0.35325474	     -0.00345394	      1.35611316	      0.00629233	     -0.00908037	      0.02346756
     12.46613267	      2.13040405	     -0.08791798	     -0.37253001	      2.64179775	      1.16160677	      0.63942810	      0.03752798	     -0.05406306	      0.28106868	     -0.02960213	      1.08393168	     -0.02752959	      0.32507125	     -1.05285936	      0.59587732	     -0.02653203	     -0.56433221	     -0.83611386	      0.49710319	     -0.01307063	      0.05127886	      1.83958802	      0.12950789	      0.37117691	     -0.00045790	      1.38727758	      0.00500683	      0.00124309	      0.02348734
     12.49946567	      2.10818685	     -0.09035686	     -0.36744957	      2.64178594	      1.16229001	      0.63938643	      0.03452117	     -0.05620542	      0.27807931	     -0.03462511	      1.09390981	     -0.02685121	      0.27294796	     -1.06928380	      0.56742828	     -0.02606061	     -0.53393707	     -0.84168077	      0.47413309	     -0.01486681	      0.05090377	      1.83378053	      0.14341704	      0.39380477	     -0.00253716	      1.39929447	      0.00002582	      0.00509099	      0.02228586
     12.53279867	      2.09121225	     -0.09419410	     -0.36209807	      2.64209452	      1.16300736	      0.63946363	      0.03499285	     -0.05756593	      0.27366042	     -0.04039023	      1.10040986	     -0.02539844	      0.21706419	     -1.10543653	      0.54715992	     -0.02500383	     -0.50120107	     -0.82988995	      0.47442013	     -0.00597281	      0.05092811	      1.82082598	      0.15145568	      0.40775596	      0.00897203	      1.40701286	     -0.00763178	     -0.00809971	      0.01910625
     12.56613167	      2.07588921	     -0.09542650	     -0.36122142	      2.64243014	      1.16386483	      0.64073078	      0.03309943	     -0.05742066	      0.27124260	     -0.04378668	      1.10632604	     -0.02405209	      0.16496825	     -1.13692002	      0.54418634	     -0.02172042	     -0.46306640	     -0.81879727	      0.49506296	      0.01736814	      0.05150126	      1.81323026	      0.14441446	      0.40303251	      0.01994296	      1.43499556	     -0.00846427	     -0.00267306	      0.01613390
     12.59946467	      2.06808052	     -0.09471115	     -0.36310506	      2.64318368	      1.16488522	      0.64317758	      0.03027726	     -0.05559371	      0.26708963	     -0.04482077	      1.10313702	     -0.02217996	      0.12225011	     -1.14382335	      0.56642522	     -0.01570052	     -0.42480673	     -0.83010759	      0.52020557	      0.04634857	      0.05211016	      1.82109971	      0.13441822	      0.39970021	      0.00630088	      1.42874085	     -0.00101782	      0.00318872	      0.01709114
     12.63279767	      2.07062721	     -0.09334312	     -0.36480737	      2.64472863	      1.16604092	      0.64575332	      0.02800925	     -0.05480379	      0.26004420	     -0.04696805	      1.08671178	     -0.02513812	      0.08839037	     -1.13072734	      0.60699130	     -0.01082597	     -0.39190751	     -0.85394133	      0.52647824	      0.07794685	      0.05256653	      1.81862150	      0.11677630	      0.39696086	      0.00958714	      1.43340263	      0.00830452	     -0.00608335	      0.02273716
     12.66613067	      2.08292485	     -0.09281105	     -0.36628526	      2.64695874	      1.16720166	      0.64757013	      0.02774941	     -0.05196747	      0.25391351	     -0.05148221	      1.06284590	     -0.02379090	      0.06414887	     -1.12007757	      0.65103234	      0.00292529	     -0.36430197	     -0.86986431	      0.50535599	      0.09765747	      0.05275251	      1.81240254	      0.10871988	      0.39697502	      0.01410196	      1.45890824	      0.00866166	     -0.00683236	      0.02330621
     12.69946367	      2.10568940	     -0.09162485	     -0.36642037	      2.64967988	      1.16805073	      0.64833970	      0.02815191	     -0.04928475	      0.24809067	     -0.05694122	      1.03564820	     -0.02788400	      0.04707408	     -1.13149235	      0.69530238	      0.02233266	     -0.34120562	     -0.87699731	      0.46808624	      0.10032610	      0.05261457	      1.81536787	      0.11744634	      0.41140606	      0.00654197	      1.45445624	      0.00081271	      0.00380407	      0.01401734
     12.73279667	      2.13050998	     -0.09386536	     -0.36526568	      2.65311292	      1.16845417	      0.64796284	      0.03123040	     -0.04893322	      0.24172064	     -0.06225995	      1.00663972	     -0.02761562	      0.02917632	     -1.15254671	      0.75057277	      0.01106029	     -0.33701043	     -0.89318329	      0.43646254	      0.10405138	      0.05285988	      1.81003730	      0.12474468	      0.42263623	     -0.00396419	      1.46768858	     -0.00303695	      0.00512707	      0.00615840
     12.76612967	      2.15357525	     -0.09487688	     -0.36450413	      2.65647025	      1.16852500	      0.64725195	      0.02959099	     -0.04687703	      0.23578138	     -0.06649642	      0.97550216	     -0.03041576	      0.01228495	     -1.16003966	      0.80208609	      0.02175384	     -0.33086527	     -0.93118610	      0.42948462	      0.10581778	      0.05307620	      1.81101030	      0.11951460	      0.43114016	     -0.00397041	      1.48137351	      0.00328808	     -0.00727516	      0.00851430
     12.79946267	      2.16823462	     -0.09536058	     -0.36445700	      2.65952564	      1.16861329	      0.64629393	      0.02397277	     -0.04550894	      0.23122103	     -0.06723179	      0.94206322	     -0.03143747	     -0.00582132	     -1.13827696	      0.85277831	      0.01869481	     -0.33165667	     -0.97537679	      0.44244125	      0.11575508	      0.05362706	      1.81429562	      0.10116837	      0.43214845	     -0.00776303	      1.47505152	      0.01022115	      0.00559007	      0.01450685
     12.83279567	      2.17805747	     -0.09558997	     -0.36688252	      2.66228252	      1.16883115	      0.64518146	      0.01732605	     -0.04445713	      0.22961212	     -0.06306780	      0.91115701	     -0.03310178	     -0.02551775	     -1.09993932	      0.89675255	      0.01820370	     -0.33322944	     -1.01266504	      0.45954591	      0.12586725	      0.05423701	      1.82304932	      0.08942007	      0.42193944	     -0.01882935	      1.47068981	      0.00623194	      0.00608189	      0.01664614
     12.86612867	      2.18565726	     -0.08950153	     -0.36946033	      2.66438309	      1.16893164	      0.64418669	      0.00190158	     -0.04365016	      0.22970872	     -0.05941457	      0.88808463	     -0.03441406	     -0.03937400	     -1.07734802	      0.93056997	      0.01920819	     -0.32557974	     -1.03957742	      0.45816068	      0.13168603	      0.05430167	      1.82873072	      0.09095135	      0.41332725	     -0.01353389	      1.47539695	     -0.00162831	     -0.01090849	      0.01762616
     12.89946167	      2.19009918	     -0.08363559	     -0.36890185	      2.66652026	      1.16876716	      0.64288256	     -0.01537148	     -0.04258875	      0.22723096	     -0.05792816	      0.87101855	     -0.03384914	     -0.05733343	     -1.07517462	      0.96081130	      0.00677899	     -0.32125428	     -1.07030060	      0.43234779	      0.13679236	      0.05403788	      1.82861175	      0.10696661	      0.41674669	     -0.01006315	      1.47200888	     -0.00645608	      0.00344378	      0.01982946
     12.93279467	      2.20260919	     -0.08821390	     -0.36876471	      2.66975802	      1.16853164	      0.64074153	     -0.01674194	     -0.04312580	      0.22428801	     -0.05702594	      0.85497354	     -0.03503971	     -0.09204615	     -1.06594769	      0.99352192	      0.00965732	     -0.32028199	     -1.11463160	      0.40317882	      0.12981152	      0.05345726	      1.84335991	      0.12778376	      0.42850650	     -0.00029289	      1.46464386	     -0.00880719	      0.00707691	      0.02122943
     12.96612767	      2.21809710	     -0.09747087	     -0.36971140	      2.67323037	      1.16852948	      0.63842157	     -0.00995396	     -0.04391712	      0.22214582	     -0.05656175	      0.83825161	     -0.03537135	     -0.13505320	     -1.03517618	      1.02948182	     -0.00027357	     -0.31994638	     -1.15377322	      0.38361270	      0.11689430	      0.05267462	      1.84797075	      0.12810193	      0.43831476	      0.02332576	      1.47543297	     -0.00622470	     -0.00900216	      0.02026713
     12.99946067	      2.23072876	     -0.09596679	     -0.37007352	      2.67494466	      1.16873439	      0.63764422	     -0.01332918	     -0.04410319	      0.21898801	     -0.05672573	      0.82252910	     -0.03428972	     -0.16333921	     -0.99850501	      1.05752561	     -0.03154475	     -0.29964933	     -1.16983639	      0.37744189	      0.10234885	      0.05219450	      1.84718114	      0.11493254	      0.45048916	      0.00715506	      1.46834716	     -0.00241565	     -0.00295885	      0.01835234
     13.03279367	      2.24904699	     -0.09268234	     -0.37127009	      2.67547494	      1.16882428	      0.63816851	     -0.01146284	     -0.04007671	      0.21533266	     -0.05827718	      0.81143428	     -0.03802383	     -0.18606643	     -0.96613649	      1.07266987	     -0.01917081	     -0.24843370	     -1.17961253	      0.39084791	      0.08264866	      0.05114604	      1.86809629	      0.10138545	      0.45872678	     -0.00152756	      1.45541522	     -0.00680360	      0.00493865	      0.01980289
     13.06612667	      2.26509824	     -0.09622703	     -0.37142191	      2.67593139	      1.16869505	      0.63880650	      0.00207058	     -0.03920053	      0.21123982	     -0.06156262	      0.80279180	     -0.03523313	     -0.21411544	     -0.94181398	      1.09567018	     -0.03631076	     -0.20944531	     -1.19737388	      0.39902327	      0.08859966	      0.05066029	      1.86770354	      0.09212570	      0.44547995	     -0.02026990	      1.47744670	     -0.01132427	      0.00477515	      0.02162839
     13.09945967	      2.28665293	     -0.11061239	     -0.37084121	      2.67711928	      1.16845735	      0.63857138	      0.03038698	     -0.03398924	      0.20666845	     -0.06503219	      0.79568492	     -0.03615662	     -0.25441026	     -0.91842604	      1.12027772	     -0.03532395	     -0.17536212	     -1.22510757	      0.39003047	      0.09418037	      0.04884179	      1.87974522	      0.09679192	      0.43724087	     -0.00752852	      1.44667987	     -0.00627170	     -0.01071129	      0.01769023
     13.13279267	      2.30443730	     -0.10646305	     -0.37108388	      2.67736261	      1.16824434	      0.63910104	      0.03168365	     -0.03578557	      0.20325638	     -0.06757104	      0.79173704	     -0.03884371	     -0.27230129	     -0.90864954	      1.13613412	     -0.03651257	     -0.12431541	     -1.23271922	      0.34226251	      0.09493168	      0.04719559	      1.89806771	      0.10118460	      0.42319429	      0.00206504	      1.44215026	      0.01766945	      0.00316883	      0.01381958
     13.16612567	      2.31117166	     -0.10618134	     -0.37034460	      2.67788497	      1.16816927	      0.63910342	      0.03207911	     -0.02390472	      0.20110520	     -0.07274383	      0.77932722	     -0.03465088	     -0.29128394	     -0.88070904	      1.15004187	     -0.03961157	     -0.09269512	     -1.23450919	      0.29691356	      0.08693692	      0.04459541	      1.90924599	      0.11035798	      0.41145957	      0.00742830	      1.45614914	      0.01256424	      0.00868479	      0.01636230
     13.19945867	      2.32900836	     -0.10621264	     -0.36910476	      2.67903616	      1.16811590	      0.63797629	      0.03742741	     -0.03055420	      0.19841320	     -0.07769312	      0.76172609	     -0.03624244	     -0.30924463	     -0.83987435	      1.16451025	     -0.04296997	     -0.07022504	     -1.23171321	      0.28184118	      0.07880071	      0.04281307	      1.90837342	      0.11424197	      0.41140118	      0.00303271	      1.43667202	     -0.01013936	     -0.00312550	      0.01718460
     13.23279167	      2.33450288	     -0.10296169	     -0.37116474	      2.68044482	      1.16781972	      0.63722850	      0.02810459	     -0.02880809	      0.19902784	     -0.07803397	      0.75420747	     -0.03692491	     -0.32237704	     -0.82556187	      1.18223481	     -0.04027588	     -0.06019800	     -1.22865846	      0.29664977	      0.05469979	      0.04052833	      1.92889236	      0.11109479	      0.41414302	     -0.00044630	      1.43165813	     -0.00752869	     -0.00491572	      0.01374937
     13.26612467	      2.33414249	     -0.11256471	     -0.37220443	      2.68273087	      1.16745576	      0.63536499	      0.03160790	     -0.03086873	      0.20027753	     -0.07968043	      0.74861812	     -0.03724510	     -0.34823143	     -0.82272512	      1.20186514	     -0.04084584	     -0.07968400	     -1.23148440	      0.32493966	      0.04763166	      0.03935287	      1.93316855	      0.10858416	      0.41011248	     -0.01931654	      1.45304954	      0.00386173	      0.01483268	      0.01326963
     13.29945767	      2.33424713	     -0.11582644	     -0.37026435	      2.68426129	      1.16735326	      0.63328146	      0.02746719	     -0.03327627	      0.19989321	     -0.08133088	      0.73581958	     -0.03614754	     -0.36192606	     -0.82303601	      1.20927832	     -0.04069489	     -0.09721208	     -1.21638396	      0.32837430	      0.04065155	      0.03643355	      1.93629580	      0.10573135	      0.41860818	     -0.01031079	      1.42123597	      0.01151060	     -0.00959339	      0.01228570
     13.33279067	      2.32951880	     -0.11635115	     -0.37128259	      2.68474090	      1.16773766	      0.63148960	      0.02285749	     -0.03664481	      0.20478530	     -0.08010271	      0.72023858	     -0.03682486	     -0.36607360	     -0.81246759	      1.21001153	     -0.04005638	     -0.11318325	     -1.18898688	      0.29391533	      0.03559808	      0.03342511	      1.94573963	      0.11382680	      0.40504163	     -0.00964874	      1.43204406	     -0.00183660	     -0.00367170	      0.01038263
     13.36612367	      2.32360100	     -0.11935537	     -0.37282380	      2.68397632	      1.16827247	      0.63002238	      0.02540576	     -0.03322766	      0.21303036	     -0.07946801	      0.70224011	     -0.03689830	     -0.36541886	     -0.79757554	      1.20647082	     -0.03786767	     -0.12560003	     -1.16914470	      0.24549679	      0.02902407	      0.02907002	      1.94080741	      0.13781090	      0.38701043	     -0.01008188	      1.43978182	     -0.02185799	      0.01039872	      0.01189431
     13.39945667	      2.33204307	     -0.11419244	     -0.37389334	      2.68160880	      1.16846131	      0.62930475	      0.02612394	     -0.03796386	      0.22024569	     -0.07876509	      0.68927098	     -0.03851158	     -0.35072410	     -0.80263495	      1.19769922	     -0.03771869	     -0.11237271	     -1.15925903	      0.20910729	      0.01643459	      0.02290650	      1.94943248	      0.15684138	      0.38026451	      0.00988596	      1.41116603	     -0.00849432	     -0.01008380	      0.01636542
     13.43278967	      2.33453085	     -0.11471613	     -0.37564696	      2.67841071	      1.16849607	      0.62945296	      0.03616255	     -0.03619244	      0.22884537	     -0.07671559	      0.68371531	     -0.03865165	     -0.33947625	     -0.82017834	      1.18715146	     -0.03813170	     -0.09779061	     -1.16301971	      0.20088843	      0.01502535	      0.01450521	      1.94047651	      0.16163542	      0.36188643	      0.01707678	      1.43442454	      0.00760364	     -0.00087080	      0.02021381
     13.46612267	      2.33576091	     -0.10596163	     -0.37628641	      2.67402213	      1.16865237	      0.63051794	      0.03678366	     -0.03254923	      0.23799183	     -0.07565894	      0.67819242	     -0.03828376	     -0.31858573	     -0.83353266	      1.16269938	     -0.03673892	     -0.06391101	     -1.15078334	      0.20365615	      0.01602243	      0.00206691	      1.94895390	      0.14944976	      0.35576163	      0.00472046	      1.43474689	      0.01172280	      0.00986751	      0.01888620
     13.49945567	      2.34163933	     -0.09783000	     -0.37603995	      2.67006589	      1.16916335	      0.63087110	      0.03979192	     -0.03228036	      0.24559101	     -0.07244800	      0.67011997	     -0.03892330	     -0.30539329	     -0.82109233	      1.12882763	     -0.03728803	     -0.02636727	     -1.12337418	      0.19958308	      0.02109045	     -0.02331441	      1.94049808	      0.12824154	      0.35720330	     -0.00096733	      1.41316694	      0.00105813	     -0.00738689	      0.01240495
     13.53278867	      2.34283268	     -0.09578808	     -0.37958275	      2.66783818	      1.16971881	      0.63030605	      0.04357058	     -0.03083129	      0.25547768	     -0.06662869	      0.67412391	     -0.03850145	     -0.31040841	     -0.80862482	      1.09801638	     -0.03733591	     -0.00082902	     -1.10014512	      0.16523505	      0.02490268	     -0.02817095	      1.94007774	      0.12270155	      0.34425375	     -0.02513707	      1.45078202	     -0.00309967	     -0.00069793	      0.01226929
     13.56612167	      2.34590319	     -0.09479306	     -0.38126035	      2.66711892	      1.16991579	      0.62868221	      0.04098575	     -0.02790704	      0.26202240	     -0.06219302	      0.68902908	     -0.03564587	     -0.32833119	     -0.81971692	      1.06719817	     -0.03449496	      0.01876017	     -1.08912593	      0.11422849	      0.02345662	     -0.03196300	      1.93400697	      0.13264820	      0.34845702	     -0.00712788	      1.43822782	      0.00973974	      0.00823576	      0.02030477
     13.59945467	      2.35659117	     -0.09765738	     -0.38269201	      2.66756257	      1.16992386	      0.62576702	      0.04393129	     -0.03700245	      0.26791739	     -0.05824061	      0.71086717	     -0.03481375	     -0.35927504	     -0.83462821	      1.03663684	     -0.03629603	      0.02854559	     -1.08476022	      0.07081712	      0.02304327	     -0.03364029	      1.92460956	      0.16511544	      0.34638889	     -0.01005492	      1.42314867	      0.01687463	     -0.00002161	      0.02621456
     13.63278767	      2.35414334	     -0.09841047	     -0.38323866	      2.66753194	      1.17005517	      0.62285826	      0.03702545	     -0.03457358	      0.27616749	     -0.05701944	      0.72738591	     -0.02936498	     -0.38780210	     -0.83794467	      0.99956919	     -0.03242402	      0.03355227	     -1.06629640	      0.04890786	      0.01858640	     -0.03546607	      1.91241725	      0.19059900	      0.32765767	     -0.00640640	      1.45440162	      0.00544598	     -0.00658885	      0.02413797
     13.66612067	      2.35440695	     -0.10101985	     -0.37852471	      2.66708861	      1.17039419	      0.61925583	      0.03559770	     -0.03833970	      0.28200652	     -0.06139224	      0.73104143	     -0.02734410	     -0.41466439	     -0.81770377	      0.95362139	     -0.03250506	      0.03217280	     -1.03618180	      0.04992428	      0.02327876	     -0.03555816	      1.88627903	      0.19003423	      0.31608009	      0.01659510	      1.43940840	     -0.01589666	      0.00792223	      0.01658945
     13.69945367	      2.35091145	     -0.10086165	     -0.37613468	      2.66633813	      1.17071733	      0.61667849	      0.02976391	     -0.04036072	      0.28973372	     -0.06514910	      0.73749544	     -0.02146879	     -0.42868996	     -0.81384920	      0.91447396	     -0.03140115	      0.03105513	     -1.00895384	      0.05390215	      0.02425580	     -0.03609270	      1.87179379	      0.18255822	      0.30440225	      0.00772510	      1.42764646	     -0.01338879	      0.00185124	      0.01101324
     13.73278667	      2.34400808	     -0.10326852	     -0.38010948	      2.66570759	      1.17103273	      0.61555848	      0.02986798	     -0.03976923	      0.30379486	     -0.06975697	      0.75328580	     -0.01171132	     -0.43198212	     -0.83402919	      0.89334653	     -0.02903588	      0.02530348	     -1.00098363	      0.04178902	      0.02568017	     -0.03710485	      1.85883089	      0.17760375	      0.28819971	     -0.02106845	      1.45789045	      0.00026390	     -0.00762669	      0.01578077
     13.76611967	      2.34423587	     -0.10248822	     -0.38325144	      2.66443312	      1.17149075	      0.61560403	      0.03420657	     -0.04095454	      0.31432821	     -0.07321141	      0.75760830	      0.00753182	     -0.41313017	     -0.85215850	      0.87743213	     -0.02953073	      0.02339663	     -0.99583583	      0.00630888	      0.02729837	     -0.03845029	      1.82945228	      0.16954848	      0.29557725	     -0.00499459	      1.43419089	      0.00136348	     -0.00028795	      0.02279518
     13.79945267	      2.34326579	     -0.09577246	     -0.38673389	      2.66182919	      1.17223402	      0.61684242	      0.03477811	     -0.03926513	      0.32454850	     -0.07434007	      0.75327777	      0.01719623	     -0.37445069	     -0.85070860	      0.86110791	     -0.02868314	      0.02774978	     -0.97301682	     -0.04270136	      0.02436383	     -0.03996838	      1.80531965	      0.17657510	      0.30462390	      0.00821508	      1.43789658	     -0.00611616	      0.00560270	      0.02314882
     13.83278567	      2.34376173	     -0.08982348	     -0.39062449	      2.65842946	      1.17312156	      0.61832401	      0.03949555	     -0.03878345	      0.33787135	     -0.07805731	      0.74505534	      0.00946880	     -0.32923753	     -0.83375178	      0.84663209	     -0.02883688	      0.02783413	     -0.94229164	     -0.08063075	      0.02441006	     -0.04086624	      1.79669296	      0.19983500	      0.31182192	      0.00664015	      1.47153772	     -0.01043515	     -0.00296530	      0.01738485
     13.86611867	      2.34509892	     -0.08261413	     -0.38765342	      2.65457944	      1.17358073	      0.61977279	      0.04110913	     -0.03894866	      0.34183300	     -0.08025353	      0.72644785	      0.01104616	     -0.27474877	     -0.83765231	      0.83141865	     -0.02817473	      0.02372280	     -0.92217994	     -0.09377370	      0.03433287	     -0.04163962	      1.77876783	      0.21756209	      0.33553890	      0.01203310	      1.44567036	      0.00111091	     -0.00472085	      0.01031432
     13.89945167	      2.33858313	     -0.08018696	     -0.38590681	      2.65141004	      1.17380236	      0.62072296	      0.04411933	     -0.03776304	      0.34764047	     -0.08279326	      0.71375131	      0.01311166	     -0.22557134	     -0.86670915	      0.82567125	     -0.02746347	      0.00379144	     -0.92009498	     -0.08830546	      0.05164030	     -0.04151624	      1.76021599	      0.21326586	      0.34351609	      0.01521432	      1.45727096	      0.01593992	      0.01093648	      0.01101158
     13.93278467	      2.33005517	     -0.07838710	     -0.38626573	      2.64907878	      1.17412832	      0.62054251	      0.04420715	     -0.03632274	      0.35685454	     -0.08545948	      0.70016995	      0.01579403	     -0.18075175	     -0.89098779	      0.82278272	     -0.02338332	     -0.02621208	     -0.91313519	     -0.08070692	      0.06114632	     -0.04154685	      1.76308483	      0.19531634	      0.34129181	      0.00673217	      1.47390569	      0.01368732	     -0.00197695	      0.01764253
     13.96611767	      2.32423411	     -0.07738779	     -0.38274933	      2.64763319	      1.17463410	      0.61862079	      0.04206419	     -0.03913392	      0.36229712	     -0.08844634	      0.67369915	      0.01926098	     -0.14368317	     -0.88648559	      0.81176110	     -0.02170479	     -0.06535225	     -0.88745423	     -0.08610543	      0.06775038	     -0.04173162	      1.75383383	      0.18316815	      0.34618809	     -0.01420861	      1.43918130	      0.00059748	     -0.00837953	      0.02300571
     13.99945067	      2.31638010	     -0.08218454	     -0.38125082	      2.64764159	      1.17511051	      0.61591778	      0.04069302	     -0.03733437	      0.36922714	     -0.09193561	      0.65029952	      0.02259907	     -0.12066506	     -0.87073972	      0.80381345	     -0.00867915	     -0.11291030	     -0.86078866	     -0.10471930	      0.06875660	     -0.04206662	      1.74606705	      0.18810986	      0.34367115	     -0.01414588	      1.44934965	     -0.00514325	      0.00720519	      0.02610624
     14.03278367	      2.31626490	     -0.08396863	     -0.38183976	      2.64870153	      1.17508844	      0.61402340	      0.03530900	     -0.03933159	      0.37538137	     -0.09694580	      0.64145890	      0.02500253	     -0.09847574	     -0.87807757	      0.80378367	      0.02121477	     -0.15069267	     -0.84956444	     -0.12709670	      0.06850878	     -0.04230474	      1.75536072	      0.21383279	      0.35236694	      0.00741077	      1.46064969	      0.00113907	     -0.00045909	      0.02706952
     14.06611667	      2.31546978	     -0.08348238	     -0.38222333	      2.64978552	      1.17478072	      0.61402349	      0.03085047	     -0.04218119	      0.37805703	     -0.10272828	      0.64475223	      0.02999662	     -0.07135658	     -0.89766620	      0.81084715	      0.02042878	     -0.18487348	     -0.84771955	     -0.14157108	      0.08163336	     -0.04249886	      1.75420914	      0.24887433	      0.37515476	      0.01627998	      1.43271017	      0.00090878	     -0.00563447	      0.02386257
     14.09944967	      2.30722707	     -0.07975852	     -0.38565952	      2.64952780	      1.17480435	      0.61656784	      0.02835277	     -0.04045293	      0.38178398	     -0.10797390	      0.65640648	      0.02801054	     -0.03496037	     -0.89139142	      0.81270744	      0.03439768	     -0.19959198	     -0.83632646	     -0.14068953	      0.09989961	     -0.04216974	      1.76227552	      0.26586228	      0.38379080	      0.01676337	      1.44396774	     -0.01417675	      0.00618188	      0.02047503
     14.13278267	      2.29558127	     -0.06978340	     -0.38910972	      2.64748443	      1.17525665	      0.62110447	      0.02420769	     -0.03998956	      0.38500949	     -0.11592044	      0.66811051	      0.03247418	      0.01676547	     -0.84660166	      0.80748666	      0.03326301	     -0.19739484	     -0.81007465	     -0.13003650	      0.11939189	     -0.04150110	      1.78267287	      0.25443971	      0.38779249	      0.01279173	      1.44850371	     -0.01851412	      0.00309807	      0.02105223
     14.16611567	      2.28119219	     -0.06519571	     -0.39217689	      2.64495950	      1.17572198	      0.62674010	      0.03074943	     -0.03754659	      0.38691561	     -0.12644020	      0.68845809	      0.03572125	      0.06476449	     -0.79392425	      0.80124094	      0.03498182	     -0.19227537	     -0.79801744	     -0.12045430	      0.13950513	     -0.04120814	      1.79716492	      0.23588171	      0.39396320	      0.00257429	      1.41519370	     -0.00450643	     -0.00552520	      0.02344253
     14.19944867	      2.25737748	     -0.05659384	     -0.39701350	      2.64151116	      1.17573113	      0.63398629	      0.03391188	     -0.03492999	      0.39090103	     -0.14083837	      0.73608383	      0.03497607	      0.11898559	     -0.78317332	      0.79396639	      0.03886578	     -0.17705432	     -0.80077714	     -0.13135390	      0.15350312	     -0.04041358	      1.81219704	      0.23177608	      0.38710433	     -0.02458149	      1.42524804	      0.00892204	      0.00519014	      0.02669859
     14.23278167	      2.23353064	     -0.04853777	     -0.39598270	      2.63731932	      1.17535557	      0.64061455	      0.03803713	     -0.02964433	      0.39640693	     -0.17289142	      0.78755125	      0.03537603	      0.17119332	     -0.78176135	      0.77439779	      0.04217876	     -0.16200219	     -0.80247915	     -0.15457244	      0.15964657	     -0.04078558	      1.84136148	      0.24777015	      0.39409685	     -0.00714047	      1.41621179	      0.00912627	      0.00239727	      0.03223710
     14.26611467	      2.21054401	     -0.04140249	     -0.38519028	      2.63304345	      1.17484429	      0.64542043	      0.04166067	     -0.03362361	      0.39186437	     -0.20712014	      0.82329723	      0.03533013	      0.21538461	     -0.74628011	      0.73598064	      0.04361228	     -0.15395721	     -0.79275764	     -0.17816543	      0.15793841	     -0.04035380	      1.85906132	      0.28389121	      0.40080695	     -0.00663778	      1.40003025	      0.00515819	     -0.00128465	      0.02354546
     14.29944767	      2.17615216	     -0.03879992	     -0.38412383	      2.63060502	      1.17453402	      0.64987472	      0.03918910	     -0.03078675	      0.38889529	     -0.22008530	      0.87345528	      0.03754403	      0.24241961	     -0.68877827	      0.70588461	      0.04634903	     -0.16178601	     -0.79005139	     -0.18527181	      0.13242707	     -0.04041588	      1.88692346	      0.31241364	      0.38267381	     -0.01103306	      1.41130518	      0.00761397	      0.00196862	     -0.00614124
     14.33278067	      2.14513700	     -0.03994435	     -0.39323831	      2.63100035	      1.17415931	      0.65436766	      0.03801966	     -0.03707057	      0.39351545	     -0.23044265	      0.94331355	      0.03785018	      0.25661654	     -0.65580298	      0.69623005	      0.04795279	     -0.18573296	     -0.80732156	     -0.17499848	      0.12110232	     -0.03958295	      1.91808709	      0.31343936	      0.37181886	      0.00206501	      1.39205884	      0.00962973	      0.00467397	     -0.00406676
     14.36611367	      2.11253751	     -0.04396995	     -0.40246037	      2.63304388	      1.17329329	      0.65864382	      0.03421110	     -0.03979340	      0.39308315	     -0.23700093	      1.02280203	      0.03879798	      0.26277025	     -0.65588248	      0.68837678	      0.04998095	     -0.22337183	     -0.82435515	     -0.15934236	      0.13649654	     -0.03948468	      1.94496813	      0.30017945	      0.37107243	      0.01957691	      1.37422723	      0.00758168	     -0.00557846	      0.02575901
     14.39944667	      2.08405621	     -0.05125499	     -0.41354947	      2.63577468	      1.17241252	      0.66206261	      0.03283572	     -0.03986124	      0.39647109	     -0.23809712	      1.09206011	      0.03945694	      0.26593867	     -0.64494914	      0.68012328	      0.05197692	     -0.27157898	     -0.82358170	     -0.15306410	      0.16699953	     -0.03895913	      1.95280809	      0.30251164	      0.36617966	     -0.00509086	      1.39428707	     -0.00044085	     -0.00593575	      0.03436179
     14.43277967	      2.07844383	     -0.05033903	     -0.42433014	      2.63806400	      1.17147928	      0.66475924	      0.02795865	     -0.04332737	      0.40220808	     -0.23449367	      1.13865049	      0.03867442	      0.29239752	     -0.61762169	      0.68288789	      0.05240281	     -0.31231137	     -0.81991733	     -0.15995459	      0.18501337	     -0.03925355	      1.96478367	      0.31717189	      0.37744089	     -0.01407631	      1.37834938	     -0.00695351	     -0.00649665	      0.01008810
     14.46611267	      2.09464943	     -0.05166020	     -0.43182636	      2.64065694	      1.17017420	      0.66600507	      0.03102521	     -0.04167708	      0.40502212	     -0.23200847	      1.16290497	      0.03732069	      0.33244609	     -0.60577277	      0.70555254	      0.05287980	     -0.35809382	     -0.84490745	     -0.17145995	      0.18376858	     -0.04051276	      1.97319321	      0.33294112	      0.39056181	      0.01939096	      1.38703602	     -0.00776836	     -0.00709768	     -0.00627077
     14.49944567	      2.12519700	     -0.05111016	     -0.43562460	      2.64322518	      1.16849211	      0.66565278	      0.03459275	     -0.04078681	      0.40452652	     -0.23198076	      1.17451131	      0.03533099	      0.38477106	     -0.63852597	      0.74299853	      0.05202356	     -0.40268083	     -0.88437050	     -0.18307101	      0.16640439	     -0.04120164	      1.98016291	      0.34592326	      0.39653020	      0.01103377	      1.42450277	      0.00178144	      0.00013790	      0.00762917
     14.53277867	      2.16404194	     -0.05054770	     -0.43749176	      2.64610280	      1.16717752	      0.66341098	      0.03713923	     -0.03736170	      0.40453127	     -0.22988716	      1.16560234	      0.03370544	      0.43607542	     -0.68341742	      0.78601433	      0.05119114	     -0.44556123	     -0.90778435	     -0.18560633	      0.13817513	     -0.04314529	      1.98481961	      0.32283500	      0.40473371	      0.01060567	      1.40595279	      0.01235021	      0.00035371	      0.02265403
     14.56611167	      2.20029645	     -0.05541756	     -0.44182163	      2.65011998	      1.16656365	      0.65948180	      0.04183327	     -0.03670701	      0.40865600	     -0.22236014	      1.13547073	      0.03138112	      0.46398644	     -0.70893842	      0.83463324	      0.04971515	     -0.49257089	     -0.91520732	     -0.17921585	      0.11613431	     -0.04428709	      1.99980958	      0.26697296	      0.38908034	      0.01347333	      1.42572314	      0.01397710	      0.00529614	      0.02130831
     14.59944467	      2.22437506	     -0.06170760	     -0.44422445	      2.65491516	      1.16613035	      0.65488596	      0.03690822	     -0.03330027	      0.41200743	     -0.21607701	      1.10205958	      0.03256079	      0.46607277	     -0.73641335	      0.88346672	      0.04923756	     -0.53761614	     -0.93192710	     -0.16760034	      0.11731963	     -0.04551275	      2.00644072	      0.22896331	      0.37353044	     -0.02394565	      1.45071231	      0.01188437	      0.00291340	      0.01282356
     14.63277767	      2.24991023	     -0.07266320	     -0.44564840	      2.66133285	      1.16560378	      0.65005517	      0.03514828	     -0.03649173	      0.40968259	     -0.20799541	      1.07059863	      0.03209291	      0.44296672	     -0.79278658	      0.94897576	      0.04762831	     -0.58213274	     -0.97303476	     -0.15210282	      0.13315139	     -0.04690230	      2.02119735	      0.21564067	      0.37521705	     -0.00865622	      1.43860724	      0.00482341	     -0.00055854	      0.01075211
     14.66611067	      2.26464019	     -0.08700837	     -0.45248418	      2.66885495	      1.16548254	      0.64556201	      0.03061955	     -0.03958154	      0.40780750	     -0.19255223	      1.05630197	      0.03131274	      0.39199995	     -0.85923992	      1.01772799	      0.04634986	     -0.62288885	     -1.01657663	     -0.14458460	      0.13928199	     -0.04808646	      2.02899707	      0.23727160	      0.37254935	     -0.00980638	      1.46499834	      0.00078078	      0.00455748	      0.01448756
     14.69944367	      2.27091104	     -0.09584547	     -0.46196155	      2.67603252	      1.16621996	      0.64175066	      0.01690074	     -0.04388217	      0.40550823	     -0.17111812	      1.05166412	      0.03097029	      0.32971724	     -0.90548565	      1.06844238	      0.04412834	     -0.64423232	     -1.03479354	     -0.14850691	      0.11940975	     -0.04933682	      2.03327449	      0.25857018	      0.37743453	     -0.01415095	      1.48400339	     -0.00305221	      0.00184011	      0.01911060
     14.73277667	      2.27140696	     -0.10608629	     -0.46958007	      2.68246701	      1.16757405	      0.63835067	      0.00816066	     -0.04662850	      0.39684061	     -0.14128161	      1.04774275	      0.03059045	      0.25685864	     -0.92639180	      1.09856780	      0.04137109	     -0.65442193	     -1.03985390	     -0.15196911	      0.07807331	     -0.05082197	      2.03982533	      0.24037424	      0.39068239	      0.01503425	      1.47570704	     -0.01600267	     -0.00134156	      0.01836559
     14.76610967	      2.26187645	     -0.11605768	     -0.47723842	      2.68707113	      1.16889719	      0.63617214	      0.00349898	     -0.04984224	      0.39451849	     -0.11857189	      1.05695690	      0.02872284	      0.18493017	     -0.95149863	      1.11431831	      0.03696719	     -0.65499062	     -1.06127263	     -0.14648566	      0.04453478	     -0.05145548	      2.03951417	      0.19974955	      0.40071718	      0.01132359	      1.50627759	     -0.01786927	      0.00532412	      0.01986053
     14.79944267	      2.24966637	     -0.12289263	     -0.47742776	      2.68880413	      1.16928158	      0.63551739	      0.00281015	     -0.05014951	      0.39234996	     -0.11214737	      1.07298643	      0.02907436	      0.12984600	     -1.00301316	      1.11441907	      0.03192621	     -0.64152108	     -1.10747490	     -0.12767690	      0.03582716	     -0.05217541	      2.04228589	      0.16891518	      0.42394930	     -0.02094836	      1.51619339	     -0.00805360	     -0.00199240	      0.02889487
     14.83277567	      2.24496489	     -0.13352342	     -0.47365364	      2.68839128	      1.16917558	      0.63579661	      0.02184167	     -0.05036030	      0.38515000	     -0.10527624	      1.08529256	      0.02859492	      0.08904377	     -1.05597990	      1.10897774	      0.02429797	     -0.62285975	     -1.15163417	     -0.10402659	      0.03920940	     -0.05266684	      2.04235590	      0.15156559	      0.43535704	     -0.00935721	      1.51370261	     -0.01320925	     -0.00515976	      0.02581147
     14.86610867	      2.23849346	     -0.13826872	     -0.47346687	      2.68573060	      1.16944560	      0.63735364	      0.03961768	     -0.04906828	      0.38448332	     -0.09811713	      1.09901795	      0.01812826	      0.06990362	     -1.08634620	      1.10003726	     -0.00478490	     -0.59975293	     -1.16012709	     -0.09950629	      0.03717983	     -0.05274015	      2.03853848	      0.15401785	      0.42205036	      0.00912986	      1.53799950	     -0.01169943	      0.00246049	      0.01144970
     14.89944167	      2.23486941	     -0.12959078	     -0.46944888	      2.68136807	      1.16963794	      0.63956852	      0.04207006	     -0.05019385	      0.37928391	     -0.09429903	      1.10597865	      0.02785116	      0.08827018	     -1.09505050	      1.07280969	     -0.03324245	     -0.56345656	     -1.14131873	     -0.11859289	      0.02464220	     -0.05316692	      2.03701452	      0.16690702	      0.41198082	      0.01743437	      1.53242870	      0.00724074	     -0.00183702	      0.00861617
     14.93277467	      2.22283630	     -0.12854221	     -0.46230006	      2.67813753	      1.16945497	      0.64059920	      0.04604102	     -0.04495063	      0.37316241	     -0.09634421	      1.10671370	     -0.00413172	      0.09032896	     -1.09094437	      1.03770511	     -0.03377721	     -0.54942607	     -1.14141957	     -0.14497625	      0.01221877	     -0.05373692	      2.02553509	      0.16273734	      0.40211127	      0.00563242	      1.53372248	      0.02117047	      0.00285814	      0.02057699
     14.96610767	      2.21488043	     -0.12961470	     -0.46003312	      2.67703214	      1.16877357	      0.64067528	      0.05076799	     -0.04579075	      0.37112783	     -0.09492341	      1.11550091	     -0.01903409	      0.09833547	     -1.10060188	      1.03060400	     -0.03545395	     -0.56245436	     -1.16567170	     -0.15530500	     -0.00711376	     -0.05358219	      2.03100182	      0.12964255	      0.39150175	      0.00580871	      1.54384314	      0.00984310	      0.00258598	      0.02573074
     14.99944067	      2.21171706	     -0.12940536	     -0.45741615	      2.67785310	      1.16767638	      0.63967976	      0.04525707	     -0.04867308	      0.36849073	     -0.09288779	      1.12674195	     -0.00840072	      0.11586198	     -1.12737628	      1.03605563	     -0.03501151	     -0.59492773	     -1.18499483	     -0.13747170	     -0.02150188	     -0.05300002	      2.01162800	      0.09891319	      0.39820468	      0.00888197	      1.52918623	      0.00573009	     -0.00867738	      0.01878278
     15.03277367	      2.21040805	     -0.13860184	     -0.45262754	      2.68054312	      1.16670134	      0.63689137	      0.04409906	     -0.05079775	      0.36426523	     -0.09401990	      1.12529748	     -0.01753091	      0.11436108	     -1.14575761	      1.04422076	     -0.03297063	     -0.65287306	     -1.16616943	     -0.10140572	     -0.02413849	     -0.05202452	      2.01468855	      0.09978245	      0.40537680	     -0.01269677	      1.54293890	      0.00874915	      0.00392605	      0.01309976
     15.06610667	      2.21777605	     -0.14318718	     -0.44810463	      2.68321764	      1.16622727	      0.63381148	      0.03770466	     -0.05214602	      0.35932095	     -0.09485458	      1.11083544	     -0.02238058	      0.12161456	     -1.14600184	      1.04520466	     -0.02524015	     -0.69858358	     -1.10463415	     -0.07387724	     -0.02218334	     -0.05125254	      2.00581634	      0.12348030	      0.41539710	     -0.01175789	      1.54193380	      0.00610397	     -0.00137257	      0.01051978
     15.09943967	      2.23094867	     -0.14226553	     -0.44701665	      2.68485955	      1.16611168	      0.63118686	      0.03154574	     -0.05438611	      0.35747453	     -0.09248198	      1.08963704	     -0.01974677	      0.13966412	     -1.13367137	      1.05690939	     -0.02644699	     -0.72787782	     -1.04536117	     -0.07508467	     -0.02027695	     -0.05061825	      1.99805815	      0.13951373	      0.41123733	      0.01975103	      1.53403968	     -0.01318905	     -0.00737133	      0.01002706
     15.13277267	      2.24217128	     -0.14232822	     -0.44650534	      2.68521368	      1.16585384	      0.62904839	      0.03122071	     -0.05406552	      0.35852437	     -0.09119617	      1.06466083	     -0.02766521	      0.15227060	     -1.12583018	      1.06676768	     -0.01125139	     -0.74031790	     -1.04228664	     -0.10031553	     -0.01339245	     -0.05003020	      1.99561432	      0.14358331	      0.39017181	      0.01254310	      1.54144132	     -0.02146352	      0.00651224	      0.01511459
     15.16610567	      2.25561571	     -0.13536656	     -0.44276766	      2.68344845	      1.16540686	      0.62766889	      0.02603029	     -0.05151360	      0.35839108	     -0.09256232	      1.03806594	     -0.02159125	      0.17598537	     -1.13660015	      1.06923643	      0.00471100	     -0.72476497	     -1.07420109	     -0.12653231	     -0.00737944	     -0.04991594	      1.98646081	      0.12660290	      0.37502361	      0.00738255	      1.52240282	      0.00070597	     -0.00184285	      0.02100627
     15.19943867	      2.27205482	     -0.13400986	     -0.43867622	      2.68059542	      1.16557223	      0.62613482	      0.03724508	     -0.05096444	      0.36017251	     -0.09442250	      1.00408569	     -0.02819390	      0.18359281	     -1.14889871	      1.06645699	      0.00772341	     -0.69924244	     -1.08439185	     -0.12954453	     -0.00428394	     -0.04908050	      1.98736999	      0.09967273	      0.35497131	      0.00670518	      1.52094238	      0.00501536	     -0.00292563	      0.02121735
