# Supplementary material for: Simulation of Human Movement in Zero Gravity
Source: Sensors (Basel). 2024 Mar 9;24(6):1770. doi: 10.3390/s24061770 (PMC10976247; doi:10.3390/s24061770)
Supplement: Supplementary file 1 [file sensors-24-01770-s001.zip › supplementary/motion_data/17 StepKokotsu/motion.sto]

UNKNOWN
version=1
nRows=457
nColumns=30
inDegrees=no
endheader
time	/jointset/global/yaw/value	/jointset/global/roll/value	/jointset/global/pitch/value	/jointset/global/longitudinal/value	/jointset/global/vertical/value	/jointset/global/lateral/value	/jointset/SpineL/SpineL_LL/value	/jointset/SpineL/SpineL_RR/value	/jointset/SpineL/SpineL_FE/value	/jointset/SpineU/SpineU_FE/value	/jointset/Hip_r/Hip_EF_r/value	/jointset/Hip_r/Hip_RR_r/value	/jointset/Hip_r/Hip_DB_r/value	/jointset/Knee_r/Knee_FE_r/value	/jointset/Hip_l/Hip_EF_l/value	/jointset/Hip_l/Hip_RR_l/value	/jointset/Hip_l/Hip_BD_l/value	/jointset/Knee_l/Knee_FE_l/value	/jointset/Shoulder_r/Shoulder_BD_r/value	/jointset/Shoulder_r/Shoulder_EF_r/value	/jointset/Shoulder_r/Shoulder_RR_r/value	/jointset/Elbow_r/Elbow_EF_r/value	/jointset/Shoulder_l/Shoulder_DB_l/value	/jointset/Shoulder_l/Shoulder_EF_l/value	/jointset/Shoulder_l/Shoulder_RR_l/value	/jointset/Elbow_l/Elbow_EF_l/value	/jointset/Neck/Neck_LL/value	/jointset/Neck/Neck_RR/value	/jointset/Neck/Neck_FE/value
      0.00000000	     -2.53469869	      0.04080410	     -0.21106379	      2.56078420	      1.27770103	     -0.51877575	     -0.03902139	     -0.03615636	      0.54268617	     -0.26385192	      0.09499166	     -0.21274606	      0.12371020	     -0.09987703	      0.07542202	      0.10554440	     -0.07257673	     -0.06424068	     -0.00329470	     -0.11209763	     -0.03068051	      0.57226595	     -0.04013210	     -0.19670026	      0.05062304	      0.73695863	      0.00000000	      0.00000000	      0.01745329
      0.03333400	     -2.53441506	      0.04043878	     -0.21063428	      2.56063619	      1.27782372	     -0.51973169	     -0.03872902	     -0.03603867	      0.54294916	     -0.26388194	      0.09525012	     -0.21272215	      0.12436619	     -0.10002524	      0.07559805	      0.10554383	     -0.07303722	     -0.06429973	     -0.00327279	     -0.11202355	     -0.03062698	      0.57255707	     -0.04008223	     -0.19671043	      0.05068050	      0.73696025	      0.00000000	      0.00000000	      0.01745329
      0.06666700	     -2.53273914	      0.03964489	     -0.21065850	      2.56064285	      1.27793184	     -0.52066027	     -0.03728851	     -0.03509815	      0.54386561	     -0.26401567	      0.09603375	     -0.21253192	      0.12794058	     -0.10098326	      0.07615411	      0.10554143	     -0.07694648	     -0.06490194	     -0.00343938	     -0.11145301	     -0.03046721	      0.57432584	     -0.03975482	     -0.19648127	      0.05091610	      0.73689838	      0.00000000	      0.00000000	      0.01745329
      0.10000000	     -2.53268862	      0.03959778	     -0.21055541	      2.56051234	      1.27800268	     -0.52160977	     -0.03725298	     -0.03505879	      0.54392460	     -0.26402986	      0.09604760	     -0.21252563	      0.12804795	     -0.10100665	      0.07617703	      0.10553943	     -0.07693928	     -0.06491019	     -0.00339367	     -0.11147005	     -0.03045607	      0.57437225	     -0.03968621	     -0.19648631	      0.05093484	      0.73689387	      0.00000000	      0.00000000	      0.01745329
      0.13333400	     -2.53176006	      0.03911889	     -0.20944096	      2.56054340	      1.27811086	     -0.52251296	     -0.03721019	     -0.03446780	      0.54452467	     -0.26396317	      0.09671651	     -0.21248115	      0.12937172	     -0.10112225	      0.07679862	      0.10555432	     -0.07851828	     -0.06502758	     -0.00343497	     -0.11120332	     -0.03044655	      0.57528285	     -0.03909264	     -0.19640009	      0.05111249	      0.73685911	      0.00000000	      0.00000000	      0.01745329
      0.16666700	     -2.52909304	      0.03872775	     -0.20986333	      2.56069641	      1.27828941	     -0.52341331	     -0.03702482	     -0.03262158	      0.54516515	     -0.26422682	      0.09757631	     -0.21218960	      0.13124348	     -0.10159438	      0.07787225	      0.10553010	     -0.08219949	     -0.06570500	     -0.00350946	     -0.11062449	     -0.03049498	      0.57797586	     -0.03756944	     -0.19596849	      0.05157610	      0.73689891	      0.00000000	      0.00000000	      0.01745329
      0.20000000	     -2.52906123	      0.03877198	     -0.20975591	      2.56071980	      1.27849098	     -0.52418548	     -0.03697504	     -0.03258260	      0.54520926	     -0.26424806	      0.09758309	     -0.21218070	      0.13123276	     -0.10159834	      0.07790554	      0.10552800	     -0.08216370	     -0.06570984	     -0.00346705	     -0.11066580	     -0.03048993	      0.57802136	     -0.03753089	     -0.19596083	      0.05158731	      0.73690813	      0.00000000	      0.00000000	      0.01745329
      0.23333400	     -2.51276975	      0.02960771	     -0.21498741	      2.56171659	      1.27862665	     -0.52679192	     -0.02750927	     -0.02681614	      0.55053306	     -0.27326384	      0.10821449	     -0.20651550	      0.11692226	     -0.10162915	      0.09467640	      0.10419921	     -0.09637012	     -0.07592478	      0.00193022	     -0.12387491	     -0.03142447	      0.61218570	     -0.03557179	     -0.17752339	      0.05545348	      0.74701248	      0.00000000	      0.00000000	      0.01745329
      0.26666700	     -2.51246246	      0.02984610	     -0.21448855	      2.56185624	      1.27879251	     -0.52746953	     -0.02731136	     -0.02644084	      0.55086901	     -0.27341140	      0.10819962	     -0.20645471	      0.11684345	     -0.10167504	      0.09482717	      0.10418358	     -0.09637638	     -0.07599782	      0.00190408	     -0.12354099	     -0.03142716	      0.61251409	     -0.03556205	     -0.17822752	      0.05552802	      0.74675038	      0.00000000	      0.00000000	      0.01745329
      0.30000000	     -2.51084459	      0.03014757	     -0.21380162	      2.56192000	      1.27905296	     -0.52796717	     -0.02689812	     -0.02475500	      0.55164216	     -0.27434640	      0.10805558	     -0.20615808	      0.11642167	     -0.10188043	      0.09535677	      0.10410249	     -0.09658064	     -0.07641688	      0.00167683	     -0.12196691	     -0.03147353	      0.61390778	     -0.03556216	     -0.18140643	      0.05590315	      0.74570847	      0.00000000	      0.00000000	      0.01745329
      0.33333400	     -2.51082392	      0.03021400	     -0.21374816	      2.56216292	      1.27912804	     -0.52866430	     -0.02686554	     -0.02471703	      0.55168829	     -0.27439989	      0.10801963	     -0.20614474	      0.11640990	     -0.10189558	      0.09534247	      0.10409733	     -0.09657914	     -0.07644104	      0.00169129	     -0.12197684	     -0.03147143	      0.61393138	     -0.03552491	     -0.18150482	      0.05592518	      0.74568365	      0.00000000	      0.00000000	      0.01745329
      0.36666700	     -2.51011603	      0.03095669	     -0.21300797	      2.56236670	      1.27921387	     -0.52931857	     -0.02684071	     -0.02391071	      0.55180101	     -0.27509506	      0.10827968	     -0.20600358	      0.11587716	     -0.10178888	      0.09595884	      0.10408966	     -0.09708938	     -0.07652177	      0.00134285	     -0.12141493	     -0.03154778	      0.61442486	     -0.03501512	     -0.18307952	      0.05625879	      0.74525327	      0.00000000	      0.00000000	      0.01745329
      0.40000000	     -2.50984413	      0.03106910	     -0.21291241	      2.56256158	      1.27938785	     -0.53002641	     -0.02690301	     -0.02363618	      0.55179598	     -0.27535996	      0.10832233	     -0.20594494	      0.11570728	     -0.10176867	      0.09614117	      0.10408195	     -0.09722938	     -0.07656443	      0.00113876	     -0.12122195	     -0.03159132	      0.61457801	     -0.03472667	     -0.18363203	      0.05639988	      0.74508911	      0.00000000	      0.00000000	      0.01745329
      0.43333400	     -2.50950522	      0.03138130	     -0.21263244	      2.56281098	      1.27945870	     -0.53074649	     -0.02700928	     -0.02326429	      0.55172902	     -0.27569655	      0.10847027	     -0.20589302	      0.11547431	     -0.10169283	      0.09646315	      0.10408722	     -0.09748188	     -0.07654893	      0.00080094	     -0.12099242	     -0.03166340	      0.61472136	     -0.03429479	     -0.18429739	      0.05656740	      0.74485813	      0.00000000	      0.00000000	      0.01745329
      0.46666700	     -2.50916177	      0.03160640	     -0.21241345	      2.56307587	      1.27954048	     -0.53146667	     -0.02719926	     -0.02290495	      0.55158685	     -0.27605412	      0.10863736	     -0.20584304	      0.11525951	     -0.10160464	      0.09684209	      0.10409754	     -0.09775822	     -0.07650312	      0.00034286	     -0.12075036	     -0.03175907	      0.61485124	     -0.03374919	     -0.18495710	      0.05675414	      0.74459435	      0.00000000	      0.00000000	      0.01745329
      0.50000000	     -2.50887645	      0.03179508	     -0.21223488	      2.56335917	      1.27962732	     -0.53215765	     -0.02739476	     -0.02260990	      0.55141849	     -0.27635784	      0.10882355	     -0.20579628	      0.11507622	     -0.10150204	      0.09726811	      0.10411249	     -0.09805806	     -0.07642858	     -0.00019701	     -0.12051435	     -0.03187019	      0.61496470	     -0.03317866	     -0.18550089	      0.05694013	      0.74434173	      0.00000000	      0.00000000	      0.01745329
      0.53333400	     -2.50883785	      0.03183199	     -0.21219839	      2.56366040	      1.27970124	     -0.53278284	     -0.02740796	     -0.02256449	      0.55140913	     -0.27641551	      0.10882248	     -0.20578616	      0.11506520	     -0.10149573	      0.09730957	      0.10411252	     -0.09808790	     -0.07642342	     -0.00027830	     -0.12050349	     -0.03188733	      0.61497409	     -0.03308104	     -0.18558932	      0.05697086	      0.74430006	      0.00000000	      0.00000000	      0.01745329
      0.56666700	     -2.50869207	      0.03213837	     -0.21188064	      2.56401399	      1.27980594	     -0.53345927	     -0.02747958	     -0.02237516	      0.55117402	     -0.27662141	      0.10914954	     -0.20575733	      0.11497066	     -0.10130776	      0.09794677	      0.10414781	     -0.09849782	     -0.07623770	     -0.00089389	     -0.12029388	     -0.03201408	      0.61505785	     -0.03264471	     -0.18588451	      0.05712041	      0.74409962	      0.00000000	      0.00000000	      0.01745329
      0.60000000	     -2.50867646	      0.03215704	     -0.21186610	      2.56438365	      1.27987669	     -0.53408328	     -0.02747682	     -0.02235506	      0.55114445	     -0.27666961	      0.10915794	     -0.20574937	      0.11497943	     -0.10129284	      0.09800304	      0.10414938	     -0.09853086	     -0.07622152	     -0.00096923	     -0.12029241	     -0.03203016	      0.61506177	     -0.03259363	     -0.18593083	      0.05713994	      0.74406938	      0.00000000	      0.00000000	      0.01745329
      0.63333400	     -2.50868008	      0.03236194	     -0.21168756	      2.56485478	      1.27997737	     -0.53482300	     -0.02742437	     -0.02232078	      0.55072314	     -0.27686031	      0.10958547	     -0.20573902	      0.11503232	     -0.10103054	      0.09876900	      0.10419685	     -0.09893825	     -0.07595170	     -0.00144091	     -0.12015531	     -0.03213142	      0.61511790	     -0.03252530	     -0.18597688	      0.05720256	      0.74395113	      0.00000000	      0.00000000	      0.01745329
      0.66666700	     -2.50836038	      0.03183894	     -0.21679859	      2.56698155	      1.28001195	     -0.53768221	     -0.02779025	     -0.02402029	      0.54523736	     -0.27380214	      0.11833902	     -0.20539379	      0.11375845	     -0.09560194	      0.10900947	      0.10455343	     -0.10247649	     -0.07307197	     -0.00666561	     -0.11388425	     -0.03332143	      0.61759760	     -0.03563771	     -0.18082799	      0.05751149	      0.74358697	      0.00000000	      0.00000000	      0.01745329
      0.70000000	     -2.50835933	      0.03182115	     -0.21682913	      2.56741701	      1.28000471	     -0.53833215	     -0.02777794	     -0.02402982	      0.54522700	     -0.27386992	      0.11832084	     -0.20538427	      0.11376197	     -0.09561054	      0.10900147	      0.10454789	     -0.10244381	     -0.07309126	     -0.00662066	     -0.11394501	     -0.03331426	      0.61758049	     -0.03566538	     -0.18086361	      0.05751280	      0.74356895	      0.00000000	      0.00000000	      0.01745329
      0.73333400	     -2.50836847	      0.03184174	     -0.21683851	      2.56790964	      1.28004966	     -0.53892365	     -0.02774761	     -0.02404102	      0.54517961	     -0.27396100	      0.11833284	     -0.20537762	      0.11376079	     -0.09560118	      0.10903262	      0.10454602	     -0.10243260	     -0.07309245	     -0.00656934	     -0.11401487	     -0.03330633	      0.61756288	     -0.03573088	     -0.18089953	      0.05750566	      0.74355194	      0.00000000	      0.00000000	      0.01745329
      0.76666700	     -2.50848308	      0.03212060	     -0.21697518	      2.56846103	      1.28006556	     -0.53956236	     -0.02748258	     -0.02414570	      0.54447382	     -0.27450230	      0.11885621	     -0.20537907	      0.11375710	     -0.09533985	      0.10971973	      0.10457765	     -0.10252056	     -0.07289814	     -0.00627514	     -0.11428768	     -0.03326122	      0.61749790	     -0.03635716	     -0.18090808	      0.05741380	      0.74350659	      0.00000000	      0.00000000	      0.01745329
      0.80000000	     -2.50797507	      0.03244671	     -0.22234502	      2.57065026	      1.27991168	     -0.54170529	     -0.02674063	     -0.02549026	      0.53918670	     -0.27283993	      0.12744157	     -0.20524923	      0.11334611	     -0.09117423	      0.11951252	      0.10484964	     -0.10317043	     -0.07084986	     -0.00393713	     -0.11051279	     -0.03297326	      0.61942381	     -0.04358958	     -0.17554028	      0.05700649	      0.74496950	      0.00000000	      0.00000000	      0.01745329
      0.83333400	     -2.50796335	      0.03242868	     -0.22237374	      2.57103410	      1.27988489	     -0.54231939	     -0.02674652	     -0.02548849	      0.53915481	     -0.27292131	      0.12744619	     -0.20524273	      0.11336589	     -0.09117852	      0.11954016	      0.10484705	     -0.10315255	     -0.07085888	     -0.00396226	     -0.11056714	     -0.03298013	      0.61940951	     -0.04353261	     -0.17558081	      0.05703421	      0.74496071	      0.00000000	      0.00000000	      0.01745329
      0.86666700	     -2.50594580	      0.03292686	     -0.22788675	      2.57311538	      1.27975601	     -0.54407965	     -0.02746185	     -0.02565883	      0.53556802	     -0.27247210	      0.13571760	     -0.20496808	      0.11363749	     -0.08869751	      0.12987870	      0.10500506	     -0.10342458	     -0.06996862	     -0.00804187	     -0.10833805	     -0.03380137	      0.62012927	     -0.03862964	     -0.17114686	      0.06048830	      0.74725110	      0.00000000	      0.00000000	      0.01745329
      0.90000000	     -2.50593174	      0.03309128	     -0.22812954	      2.57338864	      1.27959566	     -0.54480751	     -0.02740157	     -0.02563233	      0.53541443	     -0.27269264	      0.13573243	     -0.20495463	      0.11363769	     -0.08871850	      0.12995076	      0.10500101	     -0.10343201	     -0.06999657	     -0.00794865	     -0.10846551	     -0.03378057	      0.62007735	     -0.03865306	     -0.17122851	      0.06051591	      0.74722844	      0.00000000	      0.00000000	      0.01745329
      0.93333400	     -2.50529726	      0.03386684	     -0.23051243	      2.57401574	      1.27940383	     -0.54563838	     -0.02755933	     -0.02534226	      0.53218857	     -0.27563526	      0.13850968	     -0.20494105	      0.11420771	     -0.08808453	      0.13390351	      0.10512598	     -0.10375130	     -0.06941642	     -0.00719848	     -0.10978194	     -0.03355416	      0.61943169	     -0.03826754	     -0.17127600	      0.06128930	      0.74716473	      0.00000000	      0.00000000	      0.01745329
      0.96666700	     -2.49983605	      0.03572200	     -0.24022402	      2.57702797	      1.27923243	     -0.54784263	     -0.02928172	     -0.02303980	      0.53100940	     -0.27283801	      0.15097789	     -0.20465357	      0.11612316	     -0.08602177	      0.15051804	      0.10532270	     -0.10218245	     -0.06839726	     -0.00648010	     -0.10793955	     -0.03302729	      0.61981319	     -0.03667032	     -0.16007200	      0.06458416	      0.74896505	      0.00000000	      0.00000000	      0.01745329
      1.00000000	     -2.49968567	      0.03635672	     -0.24171041	      2.57698494	      1.27905054	     -0.54844427	     -0.02908816	     -0.02291443	      0.53036253	     -0.27398767	      0.15122006	     -0.20458866	      0.11622327	     -0.08623558	      0.15104169	      0.10529830	     -0.10231878	     -0.06867686	     -0.00643521	     -0.10875036	     -0.03300519	      0.61959640	     -0.03707994	     -0.16030873	      0.06461299	      0.74857645	      0.00000000	      0.00000000	      0.01745329
      1.03333400	     -2.48840138	      0.04120602	     -0.25820557	      2.57952452	      1.27922670	     -0.55109590	     -0.03895982	     -0.01753984	      0.54096843	     -0.27481333	      0.17139126	     -0.20324381	      0.11825287	     -0.08883653	      0.17936490	      0.10479017	     -0.09935807	     -0.07458510	     -0.00768044	     -0.11714042	     -0.03323710	      0.62199768	     -0.04178743	     -0.14178625	      0.06612572	      0.73973444	      0.00000000	      0.00000000	      0.01745329
      1.06666700	     -2.48831983	      0.04183928	     -0.25952965	      2.57931040	      1.27913148	     -0.55162627	     -0.03763603	     -0.01712269	      0.54060310	     -0.27609043	      0.17151193	     -0.20316409	      0.11937199	     -0.08926723	      0.18013706	      0.10475229	     -0.09937032	     -0.07488236	     -0.00784278	     -0.11791042	     -0.03325026	      0.62195889	     -0.04229505	     -0.14225510	      0.06608764	      0.73918322	      0.00000000	      0.00000000	      0.01745329
      1.10000000	     -2.48773681	      0.04278649	     -0.26104175	      2.57899108	      1.27896224	     -0.55219228	     -0.03694368	     -0.01629038	      0.54033135	     -0.27653252	      0.17175498	     -0.20311306	      0.11997283	     -0.08947539	      0.18095090	      0.10473627	     -0.09936720	     -0.07495180	     -0.00763465	     -0.11817495	     -0.03322997	      0.62201888	     -0.04259620	     -0.14188450	      0.06598119	      0.73901065	      0.00000000	      0.00000000	      0.01745329
      1.13333400	     -2.47818676	      0.04612077	     -0.27161946	      2.58157021	      1.27894867	     -0.55372772	     -0.04126079	     -0.00669791	      0.54245958	     -0.27543211	      0.18331131	     -0.20293131	      0.12436161	     -0.08906641	      0.20005554	      0.10475538	     -0.09553366	     -0.07365199	     -0.00214083	     -0.12320843	     -0.03260839	      0.62342205	     -0.03973992	     -0.12417148	      0.06511961	      0.74015281	      0.00000000	      0.00000000	      0.01745329
      1.16666700	     -2.46673052	      0.05406267	     -0.29616623	      2.58384248	      1.27995724	     -0.55551177	     -0.05435305	      0.00588605	      0.57374313	     -0.28498870	      0.21202413	     -0.20017994	      0.13052155	     -0.09752642	      0.23987914	      0.10213757	     -0.08792353	     -0.09229269	     -0.00635269	     -0.14032629	     -0.03227429	      0.63525473	     -0.03638214	     -0.10446182	      0.06301110	      0.72824657	      0.00000000	      0.00000000	      0.01745329
      1.20000000	     -2.46619246	      0.05498906	     -0.29723945	      2.58305659	      1.27996704	     -0.55608920	     -0.05397378	      0.00679385	      0.57427499	     -0.28485898	      0.21185120	     -0.20005545	      0.13053134	     -0.09782300	      0.24027210	      0.10207659	     -0.08804504	     -0.09242583	     -0.00558453	     -0.13902736	     -0.03200978	      0.63587436	     -0.03669054	     -0.10529516	      0.06297509	      0.72799344	      0.00000000	      0.00000000	      0.01745329
      1.23333400	     -2.46484598	      0.05620032	     -0.29872820	      2.58235853	      1.27997823	     -0.55661708	     -0.05381191	      0.00841508	      0.57455183	     -0.28441127	      0.21196608	     -0.19997320	      0.13051260	     -0.09793930	      0.24075701	      0.10202498	     -0.08812238	     -0.09239012	     -0.00488543	     -0.13750732	     -0.03179967	      0.63640586	     -0.03636883	     -0.10558164	      0.06299843	      0.72810385	      0.00000000	      0.00000000	      0.01745329
      1.26666700	     -2.45997457	      0.05725850	     -0.30120713	      2.58236163	      1.28002849	     -0.55727426	     -0.05457475	      0.01367353	      0.57478810	     -0.28301333	      0.21368729	     -0.19988381	      0.13106551	     -0.09768427	      0.24434573	      0.10197682	     -0.08770349	     -0.09112998	     -0.00311773	     -0.13376141	     -0.03128597	      0.63744426	     -0.03388703	     -0.10479113	      0.06316457	      0.72939353	      0.00000000	      0.00000000	      0.01745329
      1.30000000	     -2.45291639	      0.05867317	     -0.30853261	      2.58397356	      1.28023038	     -0.55859093	     -0.05605511	      0.02136561	      0.57376522	     -0.28216819	      0.22197094	     -0.19968308	      0.13211140	     -0.09631654	      0.25688347	      0.10172937	     -0.08643567	     -0.08773435	      0.00005749	     -0.13421223	     -0.03005208	      0.63696716	     -0.02621429	     -0.09350254	      0.06254859	      0.73610269	      0.00000000	      0.00000000	      0.01745329
      1.33333400	     -2.44954769	      0.05975077	     -0.31004985	      2.58333666	      1.28022427	     -0.55901622	     -0.05647666	      0.02448712	      0.57486516	     -0.28179825	      0.22303307	     -0.19956894	      0.13183421	     -0.09649354	      0.25720595	      0.10156078	     -0.08648970	     -0.08832518	     -0.00043926	     -0.13218701	     -0.03004151	      0.63793764	     -0.02661340	     -0.09433607	      0.06188874	      0.73591641	      0.00000000	      0.00000000	      0.01745329
      1.36666700	     -2.44778425	      0.06060232	     -0.31142316	      2.58269639	      1.28022056	     -0.55930721	     -0.05692634	      0.02624130	      0.57502210	     -0.28162667	      0.22321375	     -0.19947097	      0.13140647	     -0.09669030	      0.25779056	      0.10151691	     -0.08669499	     -0.08833740	     -0.00091754	     -0.13101683	     -0.03011765	      0.63855825	     -0.02659438	     -0.09459483	      0.06150391	      0.73574032	      0.00000000	      0.00000000	      0.01745329
      1.40000000	     -2.44323185	      0.06076955	     -0.31237653	      2.58231640	      1.28010890	     -0.55990009	     -0.05896773	      0.03014342	      0.57563533	     -0.28094745	      0.22447690	     -0.19936288	      0.13077211	     -0.09678093	      0.25977061	      0.10147498	     -0.08704387	     -0.08787784	     -0.00275236	     -0.12794994	     -0.03052378	      0.64051326	     -0.02681106	     -0.09522366	      0.06039843	      0.73476686	      0.00000000	      0.00000000	      0.01745329
      1.43333400	     -2.44200214	      0.06130039	     -0.31415954	      2.58181257	      1.28009838	     -0.56000231	     -0.05984666	      0.03102675	      0.57542225	     -0.28096490	      0.22472724	     -0.19927516	      0.13015772	     -0.09694941	      0.26023055	      0.10144075	     -0.08744119	     -0.08782974	     -0.00372809	     -0.12718412	     -0.03077117	      0.64138216	     -0.02696134	     -0.09504601	      0.05986016	      0.73407976	      0.00000000	      0.00000000	      0.01745329
      1.46666700	     -2.43615406	      0.06258273	     -0.32035452	      2.58133869	      1.28012132	     -0.56295461	     -0.07061011	      0.03014523	      0.57820947	     -0.28172409	      0.23483395	     -0.19856007	      0.12506480	     -0.09856708	      0.27090451	      0.10098834	     -0.09183557	     -0.08556309	     -0.01861399	     -0.12694693	     -0.03513495	      0.65528696	     -0.03274349	     -0.08435048	      0.04988919	      0.71863316	      0.00000000	      0.00000000	      0.01745329
      1.50000000	     -2.43438661	      0.06191614	     -0.32120102	      2.58106481	      1.28006435	     -0.56276576	     -0.07109710	      0.03118179	      0.57908067	     -0.28166051	      0.23536237	     -0.19851732	      0.12559097	     -0.09896106	      0.27015583	      0.10081332	     -0.09114794	     -0.08611101	     -0.01821287	     -0.12588429	     -0.03514174	      0.65652114	     -0.03269909	     -0.08507963	      0.04940542	      0.71712910	      0.00000000	      0.00000000	      0.01745329
      1.53333400	     -2.42052087	      0.06983265	     -0.33629140	      2.58268012	      1.28116154	     -0.56223766	     -0.07432604	      0.02538724	      0.61408108	     -0.30149266	      0.25939929	     -0.19232596	      0.13261009	     -0.12309539	      0.29342373	      0.09470023	     -0.08162184	     -0.08767719	     -0.01082837	     -0.14481454	     -0.04388700	      0.72318575	     -0.02208091	     -0.05224987	      0.01505067	      0.62871729	      0.00000000	      0.00000000	      0.01745329
      1.56666700	     -2.41828315	      0.06858583	     -0.33684508	      2.58231099	      1.28115539	     -0.56230978	     -0.07642718	      0.02664652	      0.61556331	     -0.30135251	      0.25920627	     -0.19186132	      0.13077687	     -0.12273624	      0.29309604	      0.09449767	     -0.08306565	     -0.08868459	     -0.01542697	     -0.14236574	     -0.04508459	      0.72494849	     -0.01848541	     -0.05349013	      0.01525584	      0.62806674	      0.00000000	      0.00000000	      0.01745329
      1.60000000	     -2.41778978	      0.06736993	     -0.33649615	      2.58230366	      1.28124011	     -0.56215876	     -0.07735352	      0.02661933	      0.61616082	     -0.30134643	      0.25908061	     -0.19169949	      0.13027202	     -0.12270342	      0.29312876	      0.09443747	     -0.08345390	     -0.08891767	     -0.01645690	     -0.14157091	     -0.04535037	      0.72573963	     -0.01797471	     -0.05403971	      0.01518391	      0.62766764	      0.00000000	      0.00000000	      0.01745329
      1.63333400	     -2.41621552	      0.06639703	     -0.33587213	      2.58203776	      1.28142691	     -0.56221016	     -0.07960162	      0.02678444	      0.61823471	     -0.30100437	      0.25836553	     -0.19118899	      0.12796562	     -0.12281465	      0.29230166	      0.09425302	     -0.08525164	     -0.08990315	     -0.01952241	     -0.13862605	     -0.04609177	      0.72836824	     -0.01653918	     -0.05625967	      0.01503089	      0.62629219	      0.00000000	      0.00000000	      0.01745329
      1.66666700	     -2.41624391	      0.06507919	     -0.33521574	      2.58238161	      1.28150028	     -0.56200106	     -0.07991081	      0.02623142	      0.61867631	     -0.30126048	      0.25825651	     -0.19105999	      0.12771625	     -0.12285183	      0.29220283	      0.09419747	     -0.08546366	     -0.09010414	     -0.02029674	     -0.13850080	     -0.04624938	      0.72888476	     -0.01662500	     -0.05668703	      0.01489915	      0.62599240	      0.00000000	      0.00000000	      0.01745329
      1.70000000	     -2.41683496	      0.06177673	     -0.33237796	      2.58084636	      1.28170572	     -0.56193442	     -0.07850101	      0.02091300	      0.62349971	     -0.30525760	      0.25482616	     -0.18899197	      0.12114920	     -0.12399365	      0.28753203	      0.09335493	     -0.09134361	     -0.09412578	     -0.02806957	     -0.13715785	     -0.04742732	      0.73439565	     -0.01912635	     -0.06311422	      0.01315326	      0.62297397	      0.00000000	      0.00000000	      0.01745329
      1.73333400	     -2.41681536	      0.06022978	     -0.33125958	      2.58163773	      1.28182864	     -0.56177510	     -0.07842938	      0.02047059	      0.62389900	     -0.30529033	      0.25499006	     -0.18893657	      0.12138878	     -0.12390053	      0.28758370	      0.09330832	     -0.09114122	     -0.09410343	     -0.02790358	     -0.13728190	     -0.04732865	      0.73448705	     -0.01941506	     -0.06309258	      0.01304658	      0.62309444	      0.00000000	      0.00000000	      0.01745329
      1.76666700	     -2.41701292	      0.05886782	     -0.33017435	      2.58247111	      1.28199261	     -0.56159534	     -0.07831912	      0.01979298	      0.62437816	     -0.30543831	      0.25494384	     -0.18883313	      0.12132815	     -0.12387942	      0.28743815	      0.09324807	     -0.09108967	     -0.09421572	     -0.02784678	     -0.13756506	     -0.04721818	      0.73448887	     -0.01966945	     -0.06323404	      0.01298112	      0.62323804	      0.00000000	      0.00000000	      0.01745329
      1.80000000	     -2.41756936	      0.05734001	     -0.32890161	      2.58330727	      1.28214751	     -0.56143351	     -0.07826766	      0.01868567	      0.62495017	     -0.30574396	      0.25475987	     -0.18869081	      0.12106802	     -0.12389753	      0.28714564	      0.09317524	     -0.09113843	     -0.09444895	     -0.02789141	     -0.13813747	     -0.04709052	      0.73435779	     -0.01985591	     -0.06351223	      0.01297633	      0.62339413	      0.00000000	      0.00000000	      0.01745329
      1.83333400	     -2.42038281	      0.05235028	     -0.32346014	      2.58165079	      1.28237125	     -0.56055934	     -0.07167362	      0.01044230	      0.63089628	     -0.31065880	      0.24857385	     -0.18589657	      0.11427423	     -0.12488168	      0.27761195	      0.09181040	     -0.09700949	     -0.10035290	     -0.03014788	     -0.14079094	     -0.04543807	      0.73281910	     -0.02231534	     -0.07356875	      0.01341205	      0.62509924	      0.00000000	      0.00000000	      0.01745329
      1.86666700	     -2.42069694	      0.05060024	     -0.32219604	      2.58274333	      1.28249766	     -0.56041954	     -0.07196158	      0.00983231	      0.63103054	     -0.31069571	      0.24840200	     -0.18579417	      0.11432291	     -0.12477753	      0.27826259	      0.09181733	     -0.09699002	     -0.09999652	     -0.03008159	     -0.14087412	     -0.04533203	      0.73270561	     -0.02217050	     -0.07367576	      0.01350980	      0.62536212	      0.00000000	      0.00000000	      0.01745329
      1.90000000	     -2.42152534	      0.04903534	     -0.32101499	      2.58385259	      1.28264693	     -0.56034444	     -0.07212888	      0.00868790	      0.63115465	     -0.31083689	      0.24822845	     -0.18566491	      0.11412809	     -0.12461840	      0.27858953	      0.09179492	     -0.09705237	     -0.09983238	     -0.02995889	     -0.14140564	     -0.04520343	      0.73241206	     -0.02205847	     -0.07361618	      0.01365543	      0.62575732	      0.00000000	      0.00000000	      0.01745329
      1.93333400	     -2.42420034	      0.04699321	     -0.31946639	      2.58471453	      1.28286989	     -0.56019357	     -0.07117497	      0.00531052	      0.63117933	     -0.31134986	      0.24761873	     -0.18515798	      0.11282481	     -0.12395213	      0.27784663	      0.09157801	     -0.09780598	     -0.10025355	     -0.02946440	     -0.14321915	     -0.04482318	      0.73121948	     -0.02246397	     -0.07356153	      0.01413262	      0.62741906	      0.00000000	      0.00000000	      0.01745329
      1.96666700	     -2.42451256	      0.04556645	     -0.31833572	      2.58589951	      1.28301904	     -0.56008217	     -0.07103770	      0.00464653	      0.63136483	     -0.31140683	      0.24770978	     -0.18506250	      0.11286980	     -0.12368697	      0.27770504	      0.09151729	     -0.09778839	     -0.10034671	     -0.02943296	     -0.14351730	     -0.04477707	      0.73095924	     -0.02292719	     -0.07381528	      0.01421228	      0.62785020	      0.00000000	      0.00000000	      0.01745329
      2.00000000	     -2.42663847	      0.04352491	     -0.31667392	      2.58685393	      1.28316750	     -0.55996330	     -0.06964160	      0.00215556	      0.63108737	     -0.31194645	      0.24752674	     -0.18466153	      0.11223497	     -0.12289055	      0.27691842	      0.09130687	     -0.09823798	     -0.10092308	     -0.02891172	     -0.14514404	     -0.04462603	      0.72981316	     -0.02489849	     -0.07418256	      0.01447644	      0.62965759	      0.00000000	      0.00000000	      0.01745329
      2.03333400	     -2.42707097	      0.04221708	     -0.31563390	      2.58801599	      1.28334255	     -0.55986041	     -0.06947467	      0.00149331	      0.63101321	     -0.31210605	      0.24766269	     -0.18455752	      0.11224652	     -0.12253912	      0.27679430	      0.09124448	     -0.09830058	     -0.10105285	     -0.02883875	     -0.14544496	     -0.04462892	      0.72952809	     -0.02551869	     -0.07459174	      0.01459180	      0.63022892	      0.00000000	      0.00000000	      0.01745329
      2.06666700	     -2.42900952	      0.04044467	     -0.31411740	      2.58902354	      1.28352236	     -0.55984680	     -0.06826237	     -0.00047663	      0.62983156	     -0.31296092	      0.24804846	     -0.18424799	      0.11192551	     -0.12143346	      0.27633237	      0.09106548	     -0.09875521	     -0.10153903	     -0.02848087	     -0.14651907	     -0.04467042	      0.72865652	     -0.02715647	     -0.07567463	      0.01501284	      0.63204037	      0.00000000	      0.00000000	      0.01745329
      2.10000000	     -2.44150857	      0.03107027	     -0.30801109	      2.58880430	      1.28316549	     -0.56066646	     -0.05528889	     -0.00851054	      0.61818292	     -0.30727463	      0.24190344	     -0.17812369	      0.10306791	     -0.10966044	      0.26794089	      0.08812180	     -0.10877590	     -0.10862014	     -0.02738327	     -0.13284796	     -0.04790299	      0.72520951	     -0.03486860	     -0.09942058	      0.02601429	      0.66126205	      0.00000000	      0.00000000	      0.01745329
      2.13333400	     -2.44137872	      0.03030145	     -0.30654456	      2.58995599	      1.28326478	     -0.56071277	     -0.05560270	     -0.00853218	      0.61744010	     -0.30800625	      0.24249677	     -0.17807942	      0.10340586	     -0.10937928	      0.26854517	      0.08810433	     -0.10870632	     -0.10819983	     -0.02746601	     -0.13393912	     -0.04811941	      0.72460622	     -0.03412150	     -0.09967106	      0.02638597	      0.66185104	      0.00000000	      0.00000000	      0.01745329
      2.16666700	     -2.44147326	      0.02938447	     -0.30575284	      2.59107539	      1.28350048	     -0.56068243	     -0.05589331	     -0.00877027	      0.61564859	     -0.30902815	      0.24325955	     -0.17795009	      0.10384645	     -0.10893485	      0.26903937	      0.08800268	     -0.10847170	     -0.10769662	     -0.02735726	     -0.13531366	     -0.04846902	      0.72379390	     -0.03291497	     -0.10008788	      0.02714658	      0.66297518	      0.00000000	      0.00000000	      0.01745329
      2.20000000	     -2.44147396	      0.02926472	     -0.30565639	      2.59209224	      1.28345468	     -0.56078815	     -0.05594685	     -0.00881055	      0.61563516	     -0.30907863	      0.24324721	     -0.17794124	      0.10383382	     -0.10892882	      0.26901416	      0.08799535	     -0.10847710	     -0.10769249	     -0.02737366	     -0.13537709	     -0.04848569	      0.72376922	     -0.03291578	     -0.10015402	      0.02716879	      0.66299551	      0.00000000	      0.00000000	      0.01745329
      2.23333400	     -2.44177066	      0.02803559	     -0.30468787	      2.59305265	      1.28342748	     -0.56092667	     -0.05637457	     -0.00927002	      0.61460364	     -0.30968705	      0.24401343	     -0.17792596	      0.10425990	     -0.10852968	      0.26956484	      0.08797191	     -0.10820659	     -0.10730481	     -0.02716264	     -0.13574537	     -0.04859464	      0.72361209	     -0.03268433	     -0.10073484	      0.02749478	      0.66314770	      0.00000000	      0.00000000	      0.01745329
      2.26666700	     -2.44198023	      0.02757349	     -0.30439478	      2.59394172	      1.28335245	     -0.56102990	     -0.05657315	     -0.00953949	      0.61401066	     -0.31001262	      0.24435803	     -0.17791179	      0.10439507	     -0.10833569	      0.26979946	      0.08795780	     -0.10812212	     -0.10711779	     -0.02703019	     -0.13587887	     -0.04864542	      0.72356266	     -0.03266397	     -0.10106837	      0.02764447	      0.66314792	      0.00000000	      0.00000000	      0.01745329
      2.30000000	     -2.44294275	      0.02707766	     -0.30398678	      2.59481849	      1.28331587	     -0.56131769	     -0.05692137	     -0.01045483	      0.61171712	     -0.31086855	      0.24560193	     -0.17785353	      0.10466943	     -0.10762388	      0.27065530	      0.08791427	     -0.10796983	     -0.10640945	     -0.02636732	     -0.13600425	     -0.04879583	      0.72348444	     -0.03273072	     -0.10200935	      0.02816088	      0.66309461	      0.00000000	      0.00000000	      0.01745329
      2.33333400	     -2.44297469	      0.02703399	     -0.30395807	      2.59548765	      1.28322760	     -0.56143220	     -0.05694528	     -0.01050262	      0.61167940	     -0.31087760	      0.24560502	     -0.17784585	      0.10465542	     -0.10761141	      0.27064257	      0.08790804	     -0.10797121	     -0.10639475	     -0.02635664	     -0.13600832	     -0.04880714	      0.72348093	     -0.03276027	     -0.10205230	      0.02817894	      0.66309229	      0.00000000	      0.00000000	      0.01745329
      2.36666700	     -2.44391709	      0.02642193	     -0.30347812	      2.59623078	      1.28318140	     -0.56175478	     -0.05711408	     -0.01141224	      0.60998649	     -0.31086856	      0.24667585	     -0.17778990	      0.10497867	     -0.10700910	      0.27148304	      0.08786705	     -0.10763506	     -0.10560599	     -0.02559259	     -0.13575420	     -0.04891399	      0.72339344	     -0.03310051	     -0.10232270	      0.02859556	      0.66318664	      0.00000000	      0.00000000	      0.01745329
      2.40000000	     -2.44395242	      0.02644636	     -0.30349862	      2.59673595	      1.28305870	     -0.56193383	     -0.05711216	     -0.01144636	      0.60993030	     -0.31087184	      0.24667454	     -0.17778150	      0.10495786	     -0.10699937	      0.27147177	      0.08786113	     -0.10763832	     -0.10558535	     -0.02556437	     -0.13575526	     -0.04892186	      0.72337803	     -0.03312925	     -0.10234812	      0.02861277	      0.66318731	      0.00000000	      0.00000000	      0.01745329
      2.43333400	     -2.44426595	      0.02639530	     -0.30338828	      2.59720647	      1.28295068	     -0.56218241	     -0.05711770	     -0.01171996	      0.60938080	     -0.31083436	      0.24696557	     -0.17775771	      0.10499156	     -0.10683060	      0.27178760	      0.08785367	     -0.10754721	     -0.10527157	     -0.02525685	     -0.13571973	     -0.04893791	      0.72324739	     -0.03327899	     -0.10233744	      0.02872594	      0.66323481	      0.00000000	      0.00000000	      0.01745329
      2.46666700	     -2.44459949	      0.02633653	     -0.30326452	      2.59761071	      1.28286253	     -0.56244870	     -0.05712870	     -0.01200755	      0.60879769	     -0.31074896	      0.24726285	     -0.17773078	      0.10500706	     -0.10665808	      0.27217275	      0.08784979	     -0.10743327	     -0.10489315	     -0.02489813	     -0.13568294	     -0.04894312	      0.72306265	     -0.03342563	     -0.10225682	      0.02884392	      0.66331180	      0.00000000	      0.00000000	      0.01745329
      2.50000000	     -2.44620035	      0.02718269	     -0.30540619	      2.59978378	      1.28262680	     -0.56369044	     -0.05655178	     -0.01393974	      0.59828935	     -0.30267552	      0.25295625	     -0.17677027	      0.10661787	     -0.10399170	      0.27566961	      0.08715075	     -0.10562736	     -0.09799969	     -0.02020046	     -0.12937856	     -0.05031409	      0.71877336	     -0.03523657	     -0.10034298	      0.03228118	      0.66581501	      0.00000000	      0.00000000	      0.01745329
      2.53333400	     -2.44622251	      0.02717600	     -0.30532198	      2.60001367	      1.28256415	     -0.56395251	     -0.05656398	     -0.01395046	      0.59828294	     -0.30268859	      0.25291964	     -0.17675818	      0.10661042	     -0.10401628	      0.27569393	      0.08714740	     -0.10562176	     -0.09797447	     -0.02021941	     -0.12942537	     -0.05033255	      0.71872593	     -0.03521493	     -0.10038792	      0.03230469	      0.66581179	      0.00000000	      0.00000000	      0.01745329
      2.56666700	     -2.44658569	      0.02709799	     -0.30449917	      2.60022088	      1.28253037	     -0.56413025	     -0.05674152	     -0.01408551	      0.59763849	     -0.30282357	      0.25257283	     -0.17658195	      0.10637083	     -0.10430674	      0.27654292	      0.08713047	     -0.10553217	     -0.09736712	     -0.02040323	     -0.12996546	     -0.05058522	      0.71794918	     -0.03501328	     -0.10081864	      0.03263499	      0.66587120	      0.00000000	      0.00000000	      0.01745329
      2.60000000	     -2.44658962	      0.02709315	     -0.30447807	      2.60048463	      1.28243610	     -0.56431604	     -0.05674589	     -0.01408206	      0.59761039	     -0.30284023	      0.25253519	     -0.17657027	      0.10635307	     -0.10432736	      0.27655119	      0.08712556	     -0.10551769	     -0.09734715	     -0.02040373	     -0.13000512	     -0.05059695	      0.71789813	     -0.03501637	     -0.10085397	      0.03264991	      0.66587517	      0.00000000	      0.00000000	      0.01745329
      2.63333400	     -2.44686017	      0.02697791	     -0.30385042	      2.60078501	      1.28242011	     -0.56445833	     -0.05661669	     -0.01391542	      0.59630724	     -0.30313807	      0.25214743	     -0.17634894	      0.10605440	     -0.10458927	      0.27778162	      0.08709138	     -0.10503965	     -0.09650275	     -0.02015364	     -0.13080386	     -0.05079266	      0.71667194	     -0.03513168	     -0.10117163	      0.03296311	      0.66630308	      0.00000000	      0.00000000	      0.01745329
      2.66666700	     -2.44685954	      0.02695940	     -0.30379436	      2.60110161	      1.28241106	     -0.56457650	     -0.05661093	     -0.01390655	      0.59628126	     -0.30313592	      0.25212682	     -0.17633919	      0.10604677	     -0.10459844	      0.27780314	      0.08708674	     -0.10502197	     -0.09648181	     -0.02013850	     -0.13084471	     -0.05079989	      0.71661439	     -0.03513690	     -0.10117668	      0.03297707	      0.66634081	      0.00000000	      0.00000000	      0.01745329
      2.70000000	     -2.44717533	      0.02651692	     -0.30285231	      2.60154415	      1.28239114	     -0.56462065	     -0.05626050	     -0.01367790	      0.59503528	     -0.30323714	      0.25198170	     -0.17618754	      0.10611294	     -0.10465565	      0.27929555	      0.08707607	     -0.10439842	     -0.09574947	     -0.01955510	     -0.13166095	     -0.05086288	      0.71545081	     -0.03495531	     -0.10082581	      0.03329813	      0.66744465	      0.00000000	      0.00000000	      0.01745329
      2.73333400	     -2.44347570	      0.02642516	     -0.30258946	      2.60375420	      1.28203565	     -0.56462289	     -0.05538238	     -0.00750688	      0.58417185	     -0.29691286	      0.25288486	     -0.17460409	      0.10795348	     -0.10402622	      0.28373037	      0.08583454	     -0.10206410	     -0.09561651	     -0.01283786	     -0.13120820	     -0.05156139	      0.70561418	     -0.02996488	     -0.09638010	      0.03797556	      0.68268785	      0.00000000	      0.00000000	      0.01745329
      2.76666700	     -2.44407553	      0.02541642	     -0.30200592	      2.60416437	      1.28202457	     -0.56452487	     -0.05581702	     -0.00790565	      0.58334243	     -0.29734771	      0.25256613	     -0.17447080	      0.10794172	     -0.10417531	      0.28465201	      0.08581318	     -0.10201871	     -0.09558191	     -0.01298356	     -0.13155341	     -0.05169089	      0.70519169	     -0.02997070	     -0.09686685	      0.03821595	      0.68310482	      0.00000000	      0.00000000	      0.01745329
      2.80000000	     -2.44486058	      0.02454981	     -0.30163217	      2.60481257	      1.28196001	     -0.56428303	     -0.05620177	     -0.00816192	      0.58157497	     -0.29810448	      0.25230035	     -0.17430136	      0.10792034	     -0.10426689	      0.28634589	      0.08579327	     -0.10188099	     -0.09563503	     -0.01288998	     -0.13191053	     -0.05183291	      0.70455803	     -0.02958992	     -0.09730436	      0.03863777	      0.68394252	      0.00000000	      0.00000000	      0.01745329
      2.83333400	     -2.44593830	      0.02353447	     -0.30155422	      2.60615166	      1.28164169	     -0.56402179	     -0.05674482	     -0.00751655	      0.57572461	     -0.29889540	      0.25297046	     -0.17390388	      0.10840726	     -0.10391330	      0.29130370	      0.08559533	     -0.10111659	     -0.09718960	     -0.01160782	     -0.13094051	     -0.05216604	      0.70297842	     -0.02730941	     -0.09726866	      0.04017903	      0.68754001	      0.00000000	      0.00000000	      0.01745329
      2.86666700	     -2.44601585	      0.02310738	     -0.30266722	      2.61066969	      1.28100814	     -0.56437772	     -0.05624170	     -0.00235917	      0.55778615	     -0.29306230	      0.25948224	     -0.17258885	      0.11247698	     -0.10208788	      0.30637392	      0.08394376	     -0.09694721	     -0.11139205	     -0.00430843	     -0.11976834	     -0.05341760	      0.69892254	     -0.01926374	     -0.09072203	      0.04588482	      0.70463693	      0.00000000	      0.00000000	      0.01745329
      2.90000000	     -2.44861038	      0.02215823	     -0.29471611	      2.61199236	      1.27988825	     -0.56493251	     -0.06115169	     -0.00457118	      0.53669469	     -0.28997698	      0.26035036	     -0.16549027	      0.11078403	     -0.11633255	      0.32820113	      0.07588928	     -0.09608379	     -0.17328899	     -0.00597910	     -0.10915387	     -0.06337875	      0.68881987	     -0.02988977	     -0.09520963	      0.05424392	      0.73396532	      0.00000000	      0.00000000	      0.01745329
      2.93333400	     -2.44851695	      0.02033862	     -0.29553584	      2.61414352	      1.27963571	     -0.56394983	     -0.06208183	     -0.00480759	      0.53189520	     -0.29211769	      0.26209390	     -0.16531658	      0.11230935	     -0.11578951	      0.33300521	      0.07549744	     -0.09516634	     -0.17201250	     -0.00466601	     -0.10874806	     -0.06360951	      0.68833808	     -0.02599626	     -0.09594350	      0.05564860	      0.73464499	      0.00000000	      0.00000000	      0.01745329
      2.96666700	     -2.44673331	      0.02003870	     -0.30088033	      2.62029374	      1.27895367	     -0.56369319	     -0.06003515	     -0.00432098	      0.51777813	     -0.28811782	      0.27314634	     -0.16472925	      0.11819443	     -0.11312659	      0.35012985	      0.07295844	     -0.08890716	     -0.17562378	      0.00476209	     -0.09757770	     -0.06418161	      0.69063727	     -0.01650770	     -0.08759101	      0.05968106	      0.74224975	      0.00000000	      0.00000000	      0.01745329
      3.00000000	     -2.44465286	      0.01951935	     -0.30570123	      2.62657753	      1.27818580	     -0.56433067	     -0.06121318	     -0.00792721	      0.49916673	     -0.28739811	      0.28810147	     -0.16234518	      0.12217287	     -0.11662999	      0.37747011	      0.06760689	     -0.08405366	     -0.19951951	      0.01225975	     -0.08421799	     -0.06830945	      0.69707733	     -0.01724580	     -0.07786563	      0.06273224	      0.75036206	      0.00000000	      0.00000000	      0.01745329
      3.03333400	     -2.44494700	      0.01586645	     -0.30615821	      2.62939924	      1.27768218	     -0.56215138	     -0.06210586	     -0.00903792	      0.49507604	     -0.29118066	      0.28972581	     -0.16220720	      0.12341724	     -0.11703420	      0.38101589	      0.06714942	     -0.08313894	     -0.20112115	      0.01221032	     -0.08557312	     -0.06881707	      0.69685071	     -0.01704118	     -0.07889334	      0.06312999	      0.75002860	      0.00000000	      0.00000000	      0.01745329
      3.06666700	     -2.43242664	      0.01828669	     -0.31374180	      2.63989053	      1.27623035	     -0.56425200	     -0.06133368	     -0.02332463	      0.46654992	     -0.29829176	      0.32748310	     -0.15051222	      0.12963161	     -0.15526573	      0.45812069	      0.04456256	     -0.07301709	     -0.31088652	      0.02124212	     -0.05843725	     -0.08742453	      0.71801361	     -0.01959394	     -0.04913516	      0.07726681	      0.75673112	      0.00000000	      0.00000000	      0.01745329
      3.10000000	     -2.43217161	      0.01407396	     -0.32275727	      2.64758252	      1.27555672	     -0.56300046	     -0.05674973	     -0.02761257	      0.45412600	     -0.29654889	      0.34262651	     -0.14923785	      0.13385194	     -0.14950414	      0.47533298	      0.04032793	     -0.07038476	     -0.30828463	      0.03340412	     -0.04735090	     -0.08671914	      0.72184916	     -0.02166145	     -0.04013034	      0.08004266	      0.75837777	      0.00000000	      0.00000000	      0.01745329
      3.13333400	     -2.43303967	      0.00931120	     -0.33299556	      2.65714843	      1.27488553	     -0.56220206	     -0.05033317	     -0.03229308	      0.43644290	     -0.29404863	      0.36359323	     -0.14798557	      0.13838375	     -0.14526091	      0.50028451	      0.03524486	     -0.06592539	     -0.31370503	      0.04002366	     -0.02953428	     -0.08771182	      0.72854809	     -0.02091838	     -0.02580798	      0.08587557	      0.76162171	      0.00000000	      0.00000000	      0.01745329
      3.16666700	     -2.43433058	      0.00397302	     -0.34430589	      2.66805294	      1.27420508	     -0.56148859	     -0.04325978	     -0.03732803	      0.41534624	     -0.29157197	      0.38847738	     -0.14627668	      0.14292636	     -0.14511258	      0.53130708	      0.02912016	     -0.06156909	     -0.32837493	      0.04968327	     -0.00620721	     -0.08839992	      0.73685278	     -0.02229901	     -0.00741555	      0.09465938	      0.76634233	      0.00000000	      0.00000000	      0.01745329
      3.20000000	     -2.42577073	     -0.00757009	     -0.35383503	      2.67950738	      1.27293283	     -0.56280398	     -0.02705622	     -0.04867001	      0.39181729	     -0.30610827	      0.43423924	     -0.12791646	      0.13651496	     -0.19244918	      0.60108053	      0.00486360	     -0.06902203	     -0.42341808	      0.05806720	      0.03026167	     -0.10137839	      0.74998220	     -0.03073386	      0.02877153	      0.13899969	      0.77250351	      0.00000000	      0.00000000	      0.01745329
      3.23333400	     -2.43141555	     -0.01436247	     -0.36861563	      2.69167974	      1.27241258	     -0.56081802	     -0.01690812	     -0.05113609	      0.37336723	     -0.29948949	      0.45637721	     -0.12607022	      0.14222486	     -0.18221189	      0.62372047	      0.00056081	     -0.06392801	     -0.41512488	      0.06646100	      0.05342034	     -0.10081748	      0.75527350	     -0.02811435	      0.04642785	      0.14928611	      0.77585172	      0.00000000	      0.00000000	      0.01745329
      3.26666700	     -2.43804815	     -0.02177522	     -0.38440811	      2.70509723	      1.27205147	     -0.55930849	     -0.00469202	     -0.05324646	      0.35051203	     -0.29099689	      0.48142371	     -0.12440108	      0.14722114	     -0.17558343	      0.65177503	     -0.00338229	     -0.05921344	     -0.41422656	      0.06898236	      0.08161070	     -0.10254415	      0.75874676	     -0.02472113	      0.07201782	      0.16479623	      0.78221623	      0.00000000	      0.00000000	      0.01745329
      3.30000000	     -2.44402336	     -0.05311072	     -0.38836200	      2.71778284	      1.27102091	     -0.56100829	      0.03024939	     -0.04460437	      0.31633551	     -0.30556040	      0.52526995	     -0.08883974	      0.12240191	     -0.23122989	      0.70975079	     -0.01954108	     -0.08754903	     -0.49712384	      0.07975506	      0.14518581	     -0.12450632	      0.73437877	     -0.04851696	      0.12837614	      0.29287090	      0.82620562	      0.00000000	      0.00000000	      0.01745329
      3.33333400	     -2.46385530	     -0.07773057	     -0.39646800	      2.73041938	      1.27094343	     -0.55965504	      0.05486993	     -0.02024377	      0.29305039	     -0.31291782	      0.54595622	     -0.04056430	      0.11113358	     -0.23264391	      0.72701364	     -0.03126371	     -0.10521649	     -0.48974085	      0.08753443	      0.19128938	     -0.14556041	      0.71430553	     -0.07614605	      0.17363317	      0.42552850	      0.91784948	      0.00000000	      0.00000000	      0.01745329
      3.36666700	     -2.48191101	     -0.09267023	     -0.40067593	      2.74417948	      1.27035261	     -0.55840253	      0.06873048	     -0.00158775	      0.25881878	     -0.31276034	      0.56419075	     -0.00037908	      0.11016381	     -0.25689998	      0.75512332	     -0.03928133	     -0.11213179	     -0.51400338	      0.08485732	      0.24119653	     -0.16259154	      0.68645046	     -0.09709359	      0.22931006	      0.52227508	      1.02042814	      0.00000000	      0.00000000	      0.01745329
      3.40000000	     -2.50418956	     -0.11240533	     -0.40389853	      2.75778108	      1.27012144	     -0.55843403	      0.08443191	      0.02288638	      0.22091862	     -0.30709960	      0.57874706	      0.04474539	      0.10412187	     -0.28438346	      0.77625705	     -0.04380718	     -0.12501636	     -0.52015328	      0.07239602	      0.29455641	     -0.18675065	      0.64391296	     -0.11446256	      0.29245530	      0.60785433	      1.14251952	      0.00000000	      0.00000000	      0.01745329
      3.43333400	     -2.51138698	     -0.12178590	     -0.41853804	      2.77336027	      1.27016263	     -0.55792526	      0.09805615	      0.04407643	      0.19315935	     -0.28743776	      0.58711487	      0.05966187	      0.10938525	     -0.30093421	      0.80832704	     -0.04597853	     -0.12182287	     -0.51595680	      0.06879132	      0.32446525	     -0.19924376	      0.61357432	     -0.07874841	      0.35758551	      0.63831154	      1.22236430	      0.00000000	      0.00000000	      0.01745329
      3.46666700	     -2.55375194	     -0.15080900	     -0.40474085	      2.78387707	      1.26850916	     -0.55985766	      0.10974711	      0.07541097	      0.14502396	     -0.28854828	      0.59438160	      0.11764982	      0.09769831	     -0.38331620	      0.82305502	     -0.04848922	     -0.15583441	     -0.55353939	      0.02874914	      0.39771009	     -0.25247311	      0.53140539	     -0.08758427	      0.43479487	      0.73629705	      1.36242758	      0.00000000	      0.00000000	      0.01745329
      3.50000000	     -2.57232874	     -0.15964716	     -0.40996584	      2.79846904	      1.26738340	     -0.55961017	      0.11950404	      0.10056411	      0.11611464	     -0.27652515	      0.59184345	      0.13778424	      0.11064007	     -0.42345037	      0.84707953	     -0.05733729	     -0.15585281	     -0.55524053	      0.01464417	      0.44043443	     -0.28236077	      0.48625237	     -0.01366590	      0.49491400	      0.79079525	      1.45771502	      0.00000000	      0.00000000	      0.01745329
      3.53333400	     -2.59865124	     -0.17527029	     -0.40773386	      2.81051143	      1.26540678	     -0.56250669	      0.12478516	      0.11838711	      0.08272862	     -0.26683963	      0.58647846	      0.16157668	      0.11718246	     -0.48874001	      0.87094548	     -0.06287679	     -0.17332565	     -0.57279648	     -0.02588696	      0.49416476	     -0.32738824	      0.43207659	      0.04803092	      0.55676806	      0.89711704	      1.57019035	      0.00000000	      0.00000000	      0.01745329
      3.56666700	     -2.63629006	     -0.18648780	     -0.39112997	      2.82062303	      1.26250215	     -0.56783645	      0.11535494	      0.14493229	      0.03985996	     -0.26015501	      0.56870424	      0.18269790	      0.12768508	     -0.56214638	      0.88526481	     -0.07892585	     -0.19982427	     -0.60185217	     -0.07853652	      0.55366069	     -0.40350808	      0.36523699	      0.09664477	      0.65060196	      1.03425094	      1.66899943	      0.00000000	      0.00000000	      0.01745329
      3.60000000	     -2.68636125	     -0.19163528	     -0.36006808	      2.83168898	      1.25951866	     -0.57286435	      0.09375239	      0.17127819	     -0.01682222	     -0.26582386	      0.53011353	      0.16860067	      0.14317653	     -0.61422526	      0.88671798	     -0.11444855	     -0.22581492	     -0.61948910	     -0.13331684	      0.63528541	     -0.51500512	      0.32915896	      0.17932450	      0.74550971	      1.19590791	      1.73708548	      0.00000000	      0.00000000	      0.01745329
      3.63333400	     -2.73469723	     -0.19852828	     -0.32887751	      2.84196767	      1.25606203	     -0.57854995	      0.08065660	      0.19692425	     -0.07187704	     -0.26588746	      0.47674143	      0.12446638	      0.14985039	     -0.64470805	      0.88654462	     -0.14735061	     -0.25691935	     -0.63568657	     -0.17157673	      0.69791164	     -0.64166598	      0.33951898	      0.28127810	      0.81859190	      1.35156217	      1.78978793	      0.00000000	      0.00000000	      0.01745329
      3.66666700	     -2.80043883	     -0.20709305	     -0.27809107	      2.85125355	      1.25212225	     -0.58405152	      0.07589456	      0.24329668	     -0.14674074	     -0.26282197	      0.40203531	      0.06159894	      0.15481508	     -0.65783493	      0.86578542	     -0.19474250	     -0.29977040	     -0.63874176	     -0.17856872	      0.76499585	     -0.83094645	      0.37904567	      0.40065015	      0.86445378	      1.48058619	      1.81438501	      0.00000000	      0.00000000	      0.01745329
      3.70000000	     -2.82618078	     -0.21391477	     -0.28381277	      2.86226651	      1.24749876	     -0.59298006	      0.06538638	      0.23108222	     -0.14589116	     -0.23833891	      0.37433773	      0.06082323	      0.17078731	     -0.65716887	      0.89418064	     -0.18211978	     -0.31508415	     -0.64468983	     -0.23808584	      0.77223695	     -0.84364034	      0.40651516	      0.43299602	      0.86030808	      1.50424105	      1.83767034	      0.00000000	      0.00000000	      0.01745329
      3.73333400	     -2.85186186	     -0.21706408	     -0.28549009	      2.87378715	      1.24258686	     -0.60376775	      0.05233141	      0.22702080	     -0.15014486	     -0.21608326	      0.34473950	      0.05947194	      0.18930820	     -0.65111739	      0.92593672	     -0.16931256	     -0.33353769	     -0.66438565	     -0.28898343	      0.77642816	     -0.85844699	      0.43470954	      0.44999568	      0.87534174	      1.52754394	      1.84293812	      0.00000000	      0.00000000	      0.01745329
      3.76666700	     -2.88160832	     -0.21806174	     -0.27918535	      2.88484528	      1.23710351	     -0.61576304	      0.03667847	      0.23171460	     -0.15399826	     -0.20365414	      0.30990818	      0.05959738	      0.20774471	     -0.63873212	      0.95309905	     -0.15905647	     -0.35468131	     -0.69059027	     -0.32615883	      0.77551524	     -0.87557081	      0.47041005	      0.45722924	      0.90268742	      1.53576292	      1.84967748	      0.00000000	      0.00000000	      0.01745329
      3.80000000	     -2.92305170	     -0.21716308	     -0.26177823	      2.89521866	      1.23114352	     -0.62816890	      0.02023250	      0.24792290	     -0.15724947	     -0.20934297	      0.26914369	      0.06047642	      0.22842107	     -0.61329738	      0.97055706	     -0.15678517	     -0.38216427	     -0.72186579	     -0.34538905	      0.77567389	     -0.89935840	      0.53279129	      0.46411541	      0.93023917	      1.52354623	      1.91262347	      0.00000000	      0.00000000	      0.01745329
      3.83333400	     -2.97525581	     -0.21680345	     -0.23415012	      2.90528353	      1.22594729	     -0.64075970	      0.01199319	      0.27157199	     -0.15970551	     -0.24317333	      0.22734586	      0.05952766	      0.25282522	     -0.58622059	      0.97365144	     -0.17251684	     -0.42371244	     -0.73612625	     -0.33228106	      0.78619745	     -0.93472774	      0.64143890	      0.43084999	      0.96008986	      1.47459313	      1.99017686	      0.00000000	      0.00000000	      0.01745329
      3.86666700	     -3.02300142	     -0.21493214	     -0.21063662	      2.91545957	      1.22014070	     -0.65544642	     -0.00085581	      0.29035845	     -0.14854289	     -0.27596335	      0.19428439	      0.06291708	      0.27154689	     -0.56439363	      0.97721452	     -0.18729606	     -0.46415930	     -0.73893124	     -0.30783865	      0.78102647	     -0.96659812	      0.74906034	      0.39474713	      0.97452674	      1.40022692	      2.03776455	      0.00000000	      0.00000000	      0.01745329
      3.90000000	     -3.07125028	     -0.21274952	     -0.19055164	      2.92621363	      1.21443533	     -0.67149156	     -0.01099165	      0.31111913	     -0.12556305	     -0.31393076	      0.17639501	      0.07382469	      0.28866454	     -0.54671727	      0.98455546	     -0.20453318	     -0.50967864	     -0.73825653	     -0.25467518	      0.77356496	     -0.98112677	      0.86672419	      0.32806834	      0.97803745	      1.28682832	      2.08115348	      0.00000000	      0.00000000	      0.01745329
      3.93333400	     -3.13972164	     -0.22999197	     -0.22328183	      2.94095505	      1.20813199	     -0.69040227	     -0.02691570	      0.33643002	     -0.03082236	     -0.30290414	      0.24578914	      0.08825080	      0.28702653	     -0.55865558	      1.08583008	     -0.24633072	     -0.60662868	     -0.74547645	     -0.21134800	      0.69269276	     -0.97494221	      0.96237992	      0.20090086	      0.89616039	      1.08574643	      2.13215731	      0.00000000	      0.00000000	      0.01745329
      3.96666700	     -3.18462865	     -0.22161486	     -0.20512579	      2.95142457	      1.20222650	     -0.70659876	     -0.03540087	      0.35344103	      0.00515556	     -0.35556463	      0.24039500	      0.10754284	      0.30781090	     -0.54871840	      1.07185110	     -0.23908162	     -0.63356183	     -0.73704952	     -0.14132817	      0.66434227	     -0.94788159	      1.08568949	      0.11394974	      0.87378792	      0.94452495	      2.13594940	      0.00000000	      0.00000000	      0.01745329
      4.00000000	     -3.24624148	     -0.23753015	     -0.30148133	      2.96873939	      1.19673718	     -0.72540906	     -0.08218437	      0.37124593	      0.21997567	     -0.37261497	      0.40780210	      0.18681972	      0.31782606	     -0.58136204	      1.22888668	     -0.25996346	     -0.72038006	     -0.73674542	     -0.09737013	      0.53891126	     -0.91667913	      1.18712320	     -0.00723670	      0.75243500	      0.73128318	      2.16353743	      0.00000000	      0.00000000	      0.01745329
      4.03333400	     -3.28512233	     -0.23239136	     -0.29098831	      2.97994454	      1.19115954	     -0.74440451	     -0.09100102	      0.37638405	      0.26476751	     -0.42711561	      0.42068225	      0.21185705	      0.32569111	     -0.59252984	      1.21498480	     -0.24982974	     -0.74888132	     -0.71339859	     -0.03192123	      0.49651001	     -0.87994754	      1.31611989	     -0.09052772	      0.70699660	      0.56027426	      2.15220709	      0.00000000	      0.00000000	      0.01745329
      4.06666700	     -3.34104669	     -0.23617446	     -0.33419590	      2.99324408	      1.18566151	     -0.76049633	     -0.11214836	      0.37608530	      0.39861352	     -0.47405616	      0.53660442	      0.28269547	      0.35567957	     -0.63712816	      1.28298375	     -0.25579064	     -0.80775922	     -0.70696766	      0.01527354	      0.42274630	     -0.85705110	      1.41045349	     -0.15355155	      0.59483739	      0.37178162	      2.16889859	      0.00000000	      0.00000000	      0.01745329
      4.10000000	     -3.36553344	     -0.23096120	     -0.33223278	      3.00472996	      1.18040076	     -0.78122961	     -0.11913371	      0.36794801	      0.43606728	     -0.48971945	      0.55692983	      0.30956389	      0.35943295	     -0.66260846	      1.28083943	     -0.25513934	     -0.83572096	     -0.67472821	      0.06616813	      0.35959220	     -0.84710207	      1.49065745	     -0.23110631	      0.54352941	      0.22877067	      2.10290955	      0.00000000	      0.00000000	      0.01745329
      4.13333400	     -3.40882522	     -0.22598285	     -0.35144623	      3.01786438	      1.17439063	     -0.79794743	     -0.13297968	      0.36905961	      0.49325316	     -0.48697010	      0.64021356	      0.35318778	      0.38790086	     -0.71331809	      1.30501369	     -0.26210233	     -0.87298402	     -0.64882529	      0.11126318	      0.27734814	     -0.84050735	      1.56589835	     -0.25173693	      0.47022525	      0.04609230	      2.08898937	      0.00000000	      0.00000000	      0.01745329
      4.16666700	     -3.44620150	     -0.21267255	     -0.37629366	      3.02913969	      1.16857105	     -0.81383473	     -0.15430430	      0.35454385	      0.55354692	     -0.46732305	      0.72948680	      0.38269351	      0.42748065	     -0.77256355	      1.34263728	     -0.28444173	     -0.90826675	     -0.62630856	      0.13810233	      0.19506962	     -0.85519965	      1.61627787	     -0.29334360	      0.39048417	     -0.10189107	      2.07300391	      0.00000000	      0.00000000	      0.01745329
      4.20000000	     -3.46468164	     -0.20660888	     -0.37266875	      3.03892157	      1.16266569	     -0.83304655	     -0.14930974	      0.33931371	      0.56878203	     -0.46248829	      0.75366866	      0.39832969	      0.43742512	     -0.81334189	      1.33942255	     -0.28494966	     -0.93476060	     -0.60334654	      0.15748413	      0.13706686	     -0.85642612	      1.65975076	     -0.35977545	      0.35830419	     -0.20681441	      2.02460578	      0.00000000	      0.00000000	      0.01745329
      4.23333400	     -3.50620125	     -0.16913897	     -0.40660750	      3.05037925	      1.15615225	     -0.84498211	     -0.19857959	      0.30582375	      0.60192067	     -0.38501485	      0.87382177	      0.38884972	      0.50086554	     -0.89313188	      1.39063539	     -0.34144104	     -0.96001108	     -0.57980481	      0.16846590	      0.05542524	     -0.89383486	      1.68622970	     -0.40169537	      0.26138878	     -0.35567229	      2.02533905	      0.00000000	      0.00000000	      0.01745329
      4.26666700	     -3.52327151	     -0.16500780	     -0.39981506	      3.05864205	      1.14991901	     -0.86141716	     -0.18544154	      0.29674640	      0.60659606	     -0.37490141	      0.89400464	      0.39541853	      0.50959779	     -0.93193828	      1.37905022	     -0.34061546	     -0.98180944	     -0.55423829	      0.18293759	      0.01566089	     -0.88955820	      1.72498348	     -0.44026575	      0.23649464	     -0.44343943	      1.95511081	      0.00000000	      0.00000000	      0.01745329
      4.30000000	     -3.54990479	     -0.15210440	     -0.40274938	      3.06763558	      1.14361071	     -0.87355728	     -0.18756952	      0.29220084	      0.60548233	     -0.33801688	      0.94331622	      0.38523323	      0.52996856	     -0.98723258	      1.37584091	     -0.35096149	     -0.99710283	     -0.53424128	      0.19813980	     -0.02382970	     -0.89312042	      1.76007273	     -0.44881746	      0.20875998	     -0.54936918	      1.89286772	      0.00000000	      0.00000000	      0.01745329
      4.33333400	     -3.56599495	     -0.14456013	     -0.40061038	      3.07473383	      1.13758424	     -0.88766961	     -0.18086086	      0.28102812	      0.60540260	     -0.31764773	      0.97060777	      0.38131271	      0.53912485	     -1.03393569	      1.36948327	     -0.35147715	     -1.01408928	     -0.51944564	      0.18895633	     -0.04318275	     -0.89833449	      1.78105765	     -0.47768466	      0.17945755	     -0.61327121	      1.83011602	      0.00000000	      0.00000000	      0.01745329
      4.36666700	     -3.60146415	     -0.09784264	     -0.40057554	      3.08095496	      1.13049450	     -0.89588619	     -0.22672530	      0.25675737	      0.56285045	     -0.20971640	      1.02459533	      0.32065751	      0.57740752	     -1.10313054	      1.36550319	     -0.40844434	     -1.01959998	     -0.50081231	      0.17091439	     -0.07450976	     -0.95083852	      1.76879885	     -0.49916258	      0.10920392	     -0.69185896	      1.79438860	      0.00000000	      0.00000000	      0.01745329
      4.40000000	     -3.61122566	     -0.09602721	     -0.39918650	      3.08638564	      1.12486233	     -0.90606980	     -0.20837905	      0.25463429	      0.56154029	     -0.19184373	      1.04613218	      0.31679770	      0.57966675	     -1.14284821	      1.35923368	     -0.40197068	     -1.03049876	     -0.49053466	      0.16472424	     -0.07538543	     -0.95794765	      1.76443151	     -0.50423822	      0.09176230	     -0.72500437	      1.72602952	      0.00000000	      0.00000000	      0.01745329
      4.43333400	     -3.62180493	     -0.09125759	     -0.40000483	      3.09080201	      1.11947323	     -0.91515600	     -0.19857548	      0.25416846	      0.56076281	     -0.16665886	      1.06784477	      0.30535028	      0.58027164	     -1.18427740	      1.35233614	     -0.39600944	     -1.03843097	     -0.48638696	      0.14725394	     -0.07110766	     -0.98499238	      1.75334404	     -0.50279878	      0.07846651	     -0.75684036	      1.66456979	      0.00000000	      0.00000000	      0.01745329
      4.46666700	     -3.63417298	     -0.08402144	     -0.40236454	      3.09483990	      1.11448680	     -0.92226491	     -0.19251563	      0.25560571	      0.55655705	     -0.13630566	      1.09035794	      0.28614901	      0.57797709	     -1.22403614	      1.34414767	     -0.39217305	     -1.04191821	     -0.48615246	      0.12426203	     -0.05551867	     -1.02358701	      1.73179129	     -0.49717716	      0.06243792	     -0.78057242	      1.61237829	      0.00000000	      0.00000000	      0.01745329
      4.50000000	     -3.64650714	     -0.07541591	     -0.40415220	      3.09791447	      1.10971727	     -0.92793012	     -0.18855738	      0.25801574	      0.54981664	     -0.10460913	      1.10860395	      0.26281739	      0.57401116	     -1.25926132	      1.33411438	     -0.38959639	     -1.04257867	     -0.48854786	      0.09593414	     -0.03371635	     -1.06961600	      1.70202459	     -0.48699020	      0.04435393	     -0.79673838	      1.57426295	      0.00000000	      0.00000000	      0.01745329
      4.53333400	     -3.67200678	     -0.05735843	     -0.39974966	      3.10039886	      1.10532411	     -0.93246255	     -0.19639669	      0.25244585	      0.51917506	     -0.04967619	      1.11684054	      0.22205101	      0.56276049	     -1.28196144	      1.30575972	     -0.39565001	     -1.03942918	     -0.49634976	      0.05669284	      0.00410383	     -1.15230129	      1.65859844	     -0.48384956	      0.00089920	     -0.82539467	      1.54364783	      0.00000000	      0.00000000	      0.01745329
      4.56666700	     -3.67729122	     -0.05172199	     -0.39620743	      3.10224378	      1.10080764	     -0.93676669	     -0.18803452	      0.25517398	      0.49987988	     -0.01332152	      1.12783528	      0.20470622	      0.55815745	     -1.31851758	      1.29293564	     -0.38980589	     -1.03796644	     -0.49886905	      0.02111715	      0.02534909	     -1.19594620	      1.61963519	     -0.46048478	     -0.01571255	     -0.83156749	      1.52097564	      0.00000000	      0.00000000	      0.01745329
      4.60000000	     -3.67952440	     -0.04731807	     -0.39659247	      3.10273498	      1.09687386	     -0.93981635	     -0.17898886	      0.26145925	      0.49272291	      0.01331946	      1.13477078	      0.18847436	      0.55648370	     -1.34418179	      1.28472814	     -0.38145643	     -1.03516192	     -0.50516239	     -0.01058444	      0.04029354	     -1.23619958	      1.58652641	     -0.43469275	     -0.02550152	     -0.83384918	      1.49937490	      0.00000000	      0.00000000	      0.01745329
      4.63333400	     -3.68000280	     -0.04475570	     -0.39842278	      3.10298261	      1.09326754	     -0.94197620	     -0.16822824	      0.27078754	      0.48738622	      0.03421407	      1.14420121	      0.17457467	      0.55286000	     -1.37035930	      1.27928494	     -0.37223272	     -1.02945436	     -0.51330260	     -0.04410174	      0.04945194	     -1.28073209	      1.55090959	     -0.41112162	     -0.02984573	     -0.83486897	      1.48105838	      0.00000000	      0.00000000	      0.01745329
      4.66666700	     -3.68287990	     -0.04193366	     -0.40037155	      3.10354828	      1.09014910	     -0.94434912	     -0.16192264	      0.27593074	      0.47985138	      0.06010985	      1.15207676	      0.16199231	      0.54662140	     -1.38844342	      1.26998501	     -0.35960270	     -1.02441407	     -0.52470568	     -0.07873945	      0.06477321	     -1.33447835	      1.51549662	     -0.40091479	     -0.03602301	     -0.84001928	      1.46542924	      0.00000000	      0.00000000	      0.01745329
      4.70000000	     -3.68513593	     -0.03865161	     -0.40073680	      3.10353586	      1.08731140	     -0.94609107	     -0.15520764	      0.27898960	      0.47106633	      0.08338492	      1.15682660	      0.14747575	      0.54090905	     -1.40766886	      1.25831569	     -0.34849252	     -1.01809597	     -0.53426093	     -0.10828453	      0.07871489	     -1.39258828	      1.48665039	     -0.39270012	     -0.04496420	     -0.84260768	      1.45781844	      0.00000000	      0.00000000	      0.01745329
      4.73333400	     -3.68300859	     -0.03619595	     -0.40078129	      3.10263229	      1.08480492	     -0.94764099	     -0.15055537	      0.28251761	      0.47043313	      0.08789959	      1.15663530	      0.14411268	      0.54141892	     -1.41150910	      1.25652110	     -0.34584502	     -1.01713049	     -0.53537874	     -0.13157296	      0.07998217	     -1.40617403	      1.48783199	     -0.38688287	     -0.04497113	     -0.84042915	      1.45662768	      0.00000000	      0.00000000	      0.01745329
      4.76666700	     -3.68119775	     -0.03489505	     -0.40439293	      3.10332930	      1.08271237	     -0.94888767	     -0.14664402	      0.28670127	      0.46423247	      0.11338713	      1.16493679	      0.13258573	      0.53501279	     -1.43489628	      1.25084230	     -0.33200257	     -1.00852121	     -0.54509659	     -0.15168990	      0.09375705	     -1.47411003	      1.45758444	     -0.39142034	     -0.04551681	     -0.83415026	      1.44976997	      0.00000000	      0.00000000	      0.01745329
      4.80000000	     -3.68395038	     -0.02877206	     -0.40295618	      3.10251958	      1.08086010	     -0.95004510	     -0.14310467	      0.27976537	      0.45373012	      0.13229622	      1.16377838	      0.11897535	      0.53211286	     -1.44478126	      1.23441655	     -0.32587554	     -1.00056013	     -0.55342751	     -0.17515016	      0.11074878	     -1.54619525	      1.44540291	     -0.40210445	     -0.06591122	     -0.82855291	      1.44953098	      0.00000000	      0.00000000	      0.01745329
      4.83333400	     -3.68193936	     -0.02768348	     -0.40347243	      3.10201167	      1.07940574	     -0.95047190	     -0.13764511	      0.28248201	      0.45188652	      0.13384473	      1.16389876	      0.11544579	      0.53389073	     -1.44648370	      1.23429801	     -0.32504269	     -0.99847082	     -0.55196153	     -0.18786625	      0.10938535	     -1.55337878	      1.44774165	     -0.40003448	     -0.06445800	     -0.82675081	      1.45249253	      0.00000000	      0.00000000	      0.01745329
      4.86666700	     -3.67626260	     -0.02695583	     -0.40397179	      3.10149878	      1.07826484	     -0.95187480	     -0.13593757	      0.28407674	      0.45169836	      0.13971067	      1.16158811	      0.11221270	      0.53281319	     -1.45510712	      1.23412135	     -0.32266550	     -0.99582247	     -0.54984394	     -0.20002023	      0.10602837	     -1.57372942	      1.44736809	     -0.39879684	     -0.05910568	     -0.82168186	      1.45985246	      0.00000000	      0.00000000	      0.01745329
      4.90000000	     -3.67393952	     -0.02228144	     -0.40591737	      3.10252077	      1.07760737	     -0.95181123	     -0.13620084	      0.27831413	      0.44024895	      0.15671610	      1.16581286	      0.10396150	      0.53257888	     -1.46344677	      1.22824904	     -0.32116835	     -0.98460186	     -0.54703018	     -0.20642949	      0.12638708	     -1.63179493	      1.43982305	     -0.40382441	     -0.07287503	     -0.80749920	      1.48455875	      0.00000000	      0.00000000	      0.01745329
      4.93333400	     -3.67140673	     -0.02065739	     -0.40452775	      3.10162997	      1.07701319	     -0.95312428	     -0.13450328	      0.27653256	      0.44096796	      0.15669113	      1.16194895	      0.10244552	      0.53276420	     -1.46646075	      1.22617639	     -0.32220732	     -0.98445694	     -0.54617222	     -0.21602673	      0.12056844	     -1.63911203	      1.44305007	     -0.40214485	     -0.07304523	     -0.80705195	      1.48853778	      0.00000000	      0.00000000	      0.01745329
      4.96666700	     -3.66537705	     -0.01903933	     -0.40442264	      3.10141846	      1.07684589	     -0.95430035	     -0.13468748	      0.27376242	      0.43999643	      0.16076046	      1.15732102	      0.09920880	      0.53072536	     -1.47074553	      1.22550400	     -0.32363951	     -0.98099092	     -0.53991278	     -0.22074158	      0.11796684	     -1.65328790	      1.44334460	     -0.39777323	     -0.07133462	     -0.80507061	      1.50482978	      0.00000000	      0.00000000	      0.01745329
      5.00000000	     -3.66440286	     -0.01785210	     -0.40463966	      3.10148958	      1.07684017	     -0.95489281	     -0.13330911	      0.27413435	      0.44009015	      0.16132177	      1.15739899	      0.09950716	      0.52972315	     -1.47091518	      1.22490949	     -0.32528527	     -0.98000392	     -0.53994851	     -0.22146303	      0.11799735	     -1.65422242	      1.44345762	     -0.39745380	     -0.07101069	     -0.80494496	      1.50692655	      0.00000000	      0.00000000	      0.01745329
      5.03333400	     -3.65737433	     -0.01541006	     -0.40381350	      3.10187350	      1.07731927	     -0.95559476	     -0.13641181	      0.26629319	      0.43416886	      0.16569109	      1.15141780	      0.09627828	      0.52774454	     -1.47195742	      1.22302764	     -0.33279540	     -0.97303512	     -0.52202622	     -0.22292976	      0.12073555	     -1.67137902	      1.43967232	     -0.38430141	     -0.07384047	     -0.80534636	      1.55477883	      0.00000000	      0.00000000	      0.01745329
      5.06666700	     -3.65309859	     -0.01176994	     -0.40036733	      3.10102158	      1.07742405	     -0.95661493	     -0.13651287	      0.25694662	      0.43130915	      0.16591658	      1.14431280	      0.09180642	      0.52964669	     -1.47417941	      1.21979115	     -0.33946509	     -0.97021382	     -0.51312066	     -0.22947922	      0.11811268	     -1.67908115	      1.43776161	     -0.37590122	     -0.08311112	     -0.81077738	      1.57742543	      0.00000000	      0.00000000	      0.01745329
      5.10000000	     -3.65278010	     -0.01171662	     -0.40085981	      3.10148646	      1.07787358	     -0.95724907	     -0.13682112	      0.25667664	      0.43094184	      0.16567867	      1.14434988	      0.09203039	      0.52919946	     -1.47421313	      1.21949611	     -0.33990840	     -0.97022629	     -0.51323585	     -0.22956865	      0.11806569	     -1.67908913	      1.43774496	     -0.37541752	     -0.08325962	     -0.81070566	      1.57754140	      0.00000000	      0.00000000	      0.01745329
      5.13333400	     -3.64427721	     -0.00842972	     -0.39847201	      3.10168806	      1.07896886	     -0.95771054	     -0.13799254	      0.24604139	      0.42721079	      0.16173723	      1.13378527	      0.08489191	      0.52263178	     -1.47068791	      1.21946745	     -0.34856095	     -0.96326560	     -0.49864755	     -0.23170994	      0.11587527	     -1.67114975	      1.42874535	     -0.35702606	     -0.09020117	     -0.81035814	      1.60059581	      0.00000000	      0.00000000	      0.01745329
      5.16666700	     -3.64149183	     -0.00547073	     -0.39521610	      3.10133386	      1.07975574	     -0.95847400	     -0.13943816	      0.23539205	      0.42426941	      0.15637072	      1.12540266	      0.08404995	      0.52258184	     -1.46845795	      1.21476066	     -0.35874423	     -0.96113112	     -0.48843358	     -0.23094589	      0.11304274	     -1.65397285	      1.42299162	     -0.35426091	     -0.10320656	     -0.81601803	      1.61068332	      0.00000000	      0.00000000	      0.01745329
      5.20000000	     -3.63956902	     -0.00487880	     -0.39454773	      3.10201840	      1.08054968	     -0.95929048	     -0.14525774	      0.23379384	      0.42261691	      0.15407917	      1.12434915	      0.08460320	      0.52004741	     -1.46858964	      1.21528943	     -0.35846211	     -0.96092185	     -0.48685299	     -0.22980616	      0.11353466	     -1.65121488	      1.42212405	     -0.34950109	     -0.10746866	     -0.81600613	      1.60961556	      0.00000000	      0.00000000	      0.01745329
      5.23333400	     -3.63243060	     -0.00063291	     -0.39054369	      3.10117013	      1.08183838	     -0.95899851	     -0.14276285	      0.21978781	      0.42172601	      0.14241511	      1.10700935	      0.06992313	      0.51756761	     -1.46014376	      1.21286924	     -0.37133588	     -0.95384189	     -0.47245284	     -0.22300628	      0.10594413	     -1.61000235	      1.41505053	     -0.33586578	     -0.12855179	     -0.81932198	      1.61210152	      0.00000000	      0.00000000	      0.01745329
      5.26666700	     -3.62709322	      0.00261272	     -0.38782619	      3.10103952	      1.08312106	     -0.95919284	     -0.14733847	      0.21179395	      0.42012587	      0.13730254	      1.09622427	      0.06432090	      0.51759516	     -1.45265114	      1.21054323	     -0.38105906	     -0.94865208	     -0.46107931	     -0.21572425	      0.10010475	     -1.56617954	      1.41281342	     -0.32721867	     -0.14324528	     -0.82350121	      1.61447911	      0.00000000	      0.00000000	      0.01745329
      5.30000000	     -3.61948830	      0.00642299	     -0.38466241	      3.10036168	      1.08451657	     -0.95936410	     -0.15308365	      0.20442822	      0.41956772	      0.13153630	      1.08064552	      0.05537441	      0.51793931	     -1.44501359	      1.20851032	     -0.39065500	     -0.94232616	     -0.44998086	     -0.20666579	      0.08476834	     -1.51363670	      1.41381629	     -0.31699445	     -0.15549314	     -0.82520427	      1.62250260	      0.00000000	      0.00000000	      0.01745329
      5.33333400	     -3.61263893	      0.00961616	     -0.38235307	      3.10027739	      1.08587925	     -0.95933311	     -0.16024711	      0.20008938	      0.41700263	      0.12850472	      1.06797590	      0.04828241	      0.51909246	     -1.43539461	      1.20685176	     -0.39834898	     -0.93589164	     -0.43999813	     -0.19734078	      0.06893554	     -1.45717409	      1.41689835	     -0.30934070	     -0.16427762	     -0.82204354	      1.63654275	      0.00000000	      0.00000000	      0.01745329
      5.36666700	     -3.60548305	      0.01223839	     -0.38020034	      3.09988382	      1.08731752	     -0.95926279	     -0.16705024	      0.19710996	      0.41600769	      0.12698311	      1.05334267	      0.03981069	      0.51982472	     -1.42658524	      1.20536701	     -0.40468212	     -0.92967337	     -0.43212934	     -0.18683971	      0.05144702	     -1.40612438	      1.42061953	     -0.30330154	     -0.17131398	     -0.81385798	      1.65109056	      0.00000000	      0.00000000	      0.01745329
      5.40000000	     -3.60128404	      0.01228998	     -0.37969530	      3.10003172	      1.08872795	     -0.95931022	     -0.17090623	      0.19544018	      0.41651668	      0.12824325	      1.04459409	      0.03519817	      0.51925941	     -1.42034641	      1.20419126	     -0.40906184	     -0.92579481	     -0.42865668	     -0.17492348	      0.04630160	     -1.37772613	      1.42185801	     -0.30329942	     -0.17531799	     -0.80901372	      1.65938198	      0.00000000	      0.00000000	      0.01745329
      5.43333400	     -3.59199809	      0.01567185	     -0.37592460	      3.09914458	      1.09013309	     -0.95934440	     -0.17877894	      0.19037373	      0.41522963	      0.12371844	      1.02136738	      0.02418254	      0.51896650	     -1.40561749	      1.20190873	     -0.41581680	     -0.92019348	     -0.41622154	     -0.16797710	      0.01838341	     -1.31490982	      1.43602772	     -0.29750433	     -0.17975886	     -0.79187408	      1.67965900	      0.00000000	      0.00000000	      0.01745329
      5.46666700	     -3.58387709	      0.01950489	     -0.37519586	      3.09944360	      1.09168671	     -0.95873142	     -0.19673271	      0.20638069	      0.40363627	      0.14685151	      1.01651640	      0.02738059	      0.53057039	     -1.40000430	      1.19826283	     -0.42335626	     -0.90911689	     -0.40297827	     -0.15366676	     -0.03436785	     -1.22279278	      1.45880228	     -0.30360000	     -0.16761886	     -0.75153168	      1.67976457	      0.00000000	      0.00000000	      0.01745329
      5.50000000	     -3.58224304	      0.01978582	     -0.37459281	      3.09961869	      1.09329796	     -0.95823264	     -0.19890769	      0.20360988	      0.40497378	      0.14718618	      1.00976884	      0.02166943	      0.52873698	     -1.39459564	      1.19785963	     -0.42578002	     -0.90676861	     -0.40308294	     -0.13737859	     -0.03519453	     -1.21552687	      1.45967318	     -0.30350743	     -0.17108975	     -0.74968718	      1.68113746	      0.00000000	      0.00000000	      0.01745329
      5.53333400	     -3.57505362	      0.02224221	     -0.37176172	      3.09869599	      1.09495844	     -0.95755485	     -0.20198663	      0.19852149	      0.40461553	      0.14276675	      0.98607441	      0.00900972	      0.52499644	     -1.37553800	      1.19528588	     -0.43418544	     -0.90094323	     -0.39337224	     -0.11798830	     -0.05045378	     -1.19079833	      1.49570244	     -0.29669417	     -0.17470198	     -0.73847017	      1.69240691	      0.00000000	      0.00000000	      0.01745329
      5.56666700	     -3.56892768	      0.02237719	     -0.36887818	      3.09841069	      1.09642716	     -0.95672449	     -0.20648916	      0.20298325	      0.40088586	      0.14383740	      0.97506800	      0.01024738	      0.52652531	     -1.36666830	      1.19249179	     -0.44253051	     -0.89595565	     -0.38048363	     -0.09040155	     -0.07002295	     -1.16200080	      1.54436569	     -0.29090236	     -0.16918097	     -0.72737681	      1.70184988	      0.00000000	      0.00000000	      0.01745329
      5.60000000	     -3.56180629	      0.02303535	     -0.36688666	      3.09807327	      1.09799924	     -0.95578380	     -0.21026087	      0.20766508	      0.39902837	      0.14472037	      0.96402148	      0.00993560	      0.52845479	     -1.35654637	      1.19171671	     -0.44841494	     -0.89112575	     -0.37180337	     -0.06156232	     -0.09007836	     -1.13868961	      1.59373987	     -0.28361368	     -0.16554271	     -0.71776782	      1.70510515	      0.00000000	      0.00000000	      0.01745329
      5.63333400	     -3.55475045	      0.02298780	     -0.36462517	      3.09787358	      1.09955670	     -0.95483321	     -0.21352788	      0.21326556	      0.39760152	      0.14450880	      0.95469573	      0.01404622	      0.52868691	     -1.34862321	      1.19060250	     -0.45507735	     -0.88594969	     -0.36188594	     -0.03019749	     -0.11214417	     -1.11604687	      1.65473628	     -0.27245025	     -0.16276845	     -0.70763774	      1.70892820	      0.00000000	      0.00000000	      0.01745329
      5.66666700	     -3.54094438	      0.01908733	     -0.36310906	      3.09788568	      1.10099175	     -0.95476117	     -0.21600819	      0.22376336	      0.39663848	      0.14971576	      0.94569643	      0.02810344	      0.52765589	     -1.34162303	      1.19269492	     -0.45699068	     -0.88107344	     -0.34926648	      0.00326720	     -0.14723542	     -1.08411014	      1.72990753	     -0.25682164	     -0.15573135	     -0.68969314	      1.71059957	      0.00000000	      0.00000000	      0.01745329
      5.70000000	     -3.53536692	      0.02031656	     -0.36097012	      3.09724968	      1.10258686	     -0.95289881	     -0.21572251	      0.22933389	      0.39895006	      0.14277839	      0.93696941	      0.02657281	      0.53027515	     -1.33419125	      1.19181867	     -0.46263625	     -0.87654702	     -0.34539901	      0.03940247	     -0.16678355	     -1.06212397	      1.77008727	     -0.23748201	     -0.16796754	     -0.67701500	      1.71024671	      0.00000000	      0.00000000	      0.01745329
      5.73333400	     -3.51843979	      0.01511850	     -0.36102189	      3.09749214	      1.10383673	     -0.95237968	     -0.21440700	      0.24041233	      0.39860679	      0.13731184	      0.92655862	      0.04045410	      0.52600368	     -1.32376567	      1.19563304	     -0.46455447	     -0.86981678	     -0.32743800	      0.07312571	     -0.21190054	     -1.02995018	      1.84567883	     -0.20991281	     -0.16928543	     -0.64224752	      1.72395252	      0.00000000	      0.00000000	      0.01745329
      5.76666700	     -3.49144967	      0.00018076	     -0.36393319	      3.09791494	      1.10508709	     -0.95369694	     -0.20626826	      0.25913383	      0.40569469	      0.14953150	      0.92267505	      0.08141166	      0.51854879	     -1.31422080	      1.20811220	     -0.45142403	     -0.86637806	     -0.31740541	      0.10383750	     -0.28501419	     -0.97094680	      1.90036900	     -0.18817531	     -0.17733605	     -0.56194902	      1.74165658	      0.00000000	      0.00000000	      0.01745329
      5.80000000	     -3.48631371	      0.00391350	     -0.36167813	      3.09798584	      1.10662088	     -0.95176973	     -0.20442746	      0.26531598	      0.40762221	      0.13747592	      0.92106066	      0.07684746	      0.51770579	     -1.31468876	      1.20687094	     -0.45887009	     -0.85982439	     -0.32018125	      0.12885666	     -0.30257532	     -0.96052839	      1.89830451	     -0.14663606	     -0.19428899	     -0.53270226	      1.75577656	      0.00000000	      0.00000000	      0.01745329
      5.83333400	     -3.45261617	     -0.01834225	     -0.37371012	      3.09873440	      1.10741468	     -0.95347506	     -0.18867666	      0.28646215	      0.42145234	      0.15656121	      0.92059729	      0.12471445	      0.50886333	     -1.30020950	      1.22927318	     -0.43444547	     -0.85706909	     -0.30395708	      0.14947870	     -0.39625117	     -0.90124428	      1.94874314	     -0.12670771	     -0.23640796	     -0.39899623	      1.80158077	      0.00000000	      0.00000000	      0.01745329
      5.86666700	     -3.44433524	     -0.01528346	     -0.37120958	      3.09939991	      1.10815479	     -0.95239781	     -0.19439795	      0.29479338	      0.42419609	      0.14631605	      0.91761720	      0.12193972	      0.50510391	     -1.30231609	      1.22949945	     -0.44095194	     -0.84930780	     -0.30600533	      0.17342545	     -0.41209649	     -0.89598308	      1.93746079	     -0.08143802	     -0.25253441	     -0.37066990	      1.81210366	      0.00000000	      0.00000000	      0.01745329
      5.90000000	     -3.40994388	     -0.03458263	     -0.38331577	      3.10022990	      1.10910227	     -0.95444709	     -0.18329275	      0.31221268	      0.43986864	      0.16469050	      0.91256223	      0.16214075	      0.49304389	     -1.28449097	      1.25058062	     -0.42469112	     -0.84403588	     -0.27805262	      0.19579545	     -0.48272299	     -0.87703971	      1.95593626	     -0.06926764	     -0.29724262	     -0.25427910	      1.80813003	      0.00000000	      0.00000000	      0.01745329
      5.93333400	     -3.40292023	     -0.03316213	     -0.38151035	      3.10118542	      1.10897204	     -0.95412887	     -0.18958348	      0.32254607	      0.44075420	      0.15622283	      0.91389611	      0.16303465	      0.49228144	     -1.28909875	      1.25266420	     -0.42657036	     -0.83945892	     -0.28269910	      0.19683861	     -0.48305244	     -0.87341110	      1.95328073	     -0.04007556	     -0.32784104	     -0.23592631	      1.79336096	      0.00000000	      0.00000000	      0.01745329
      5.96666700	     -3.37487493	     -0.04840742	     -0.39697684	      3.10266021	      1.11059372	     -0.95542453	     -0.18313071	      0.33970525	      0.45811989	      0.18687433	      0.92007904	      0.19818703	      0.48479733	     -1.27646890	      1.27806123	     -0.41061606	     -0.83433210	     -0.27340241	      0.20702991	     -0.53334616	     -0.86486899	      1.95702659	     -0.04075202	     -0.37668202	     -0.16768371	      1.74931236	      0.00000000	      0.00000000	      0.01745329
      6.00000000	     -3.36297226	     -0.04915604	     -0.39471314	      3.10386738	      1.11046316	     -0.95591805	     -0.19119607	      0.35741298	      0.45790224	      0.18465481	      0.91654066	      0.20311113	      0.48323533	     -1.27883210	      1.28229850	     -0.41041943	     -0.82815172	     -0.27377081	      0.19750003	     -0.52573092	     -0.86527175	      1.96147142	     -0.02931331	     -0.39507621	     -0.16205762	      1.75263909	      0.00000000	      0.00000000	      0.01745329
      6.03333400	     -3.35150475	     -0.05506050	     -0.39434546	      3.10487555	      1.11009463	     -0.95740058	     -0.19619103	      0.37203194	      0.45709643	      0.19140014	      0.91658367	      0.22050713	      0.48175633	     -1.27405812	      1.28894677	     -0.40514784	     -0.82996708	     -0.26979768	      0.18068997	     -0.52228100	     -0.86281456	      1.96836811	     -0.02632771	     -0.41754157	     -0.15017436	      1.78598831	      0.00000000	      0.00000000	      0.01745329
      6.06666700	     -3.33743239	     -0.06057218	     -0.39651053	      3.10647897	      1.11032105	     -0.95941404	     -0.20311272	      0.38531210	      0.45733214	      0.20598189	      0.91464941	      0.23501454	      0.47605031	     -1.27260273	      1.29784016	     -0.40005518	     -0.82748771	     -0.26639028	      0.16933813	     -0.51437085	     -0.86259039	      1.96924292	     -0.03803540	     -0.42239267	     -0.14949628	      1.81984185	      0.00000000	      0.00000000	      0.01745329
      6.10000000	     -3.32828876	     -0.06599487	     -0.39887679	      3.10694219	      1.11032817	     -0.96034720	     -0.20375928	      0.39480108	      0.45663840	      0.22112086	      0.91488856	      0.24927909	      0.47596491	     -1.27025581	      1.30802031	     -0.39624145	     -0.82941099	     -0.26789776	      0.15477389	     -0.50838604	     -0.86038101	      1.96573729	     -0.05350294	     -0.43606519	     -0.14632326	      1.89346219	      0.00000000	      0.00000000	      0.01745329
      6.13333400	     -3.31857215	     -0.07022184	     -0.40066860	      3.10823888	      1.11039886	     -0.96182922	     -0.20936438	      0.40370086	      0.45288922	      0.24044751	      0.91585948	      0.26019152	      0.47413429	     -1.26780724	      1.31866598	     -0.39322769	     -0.82902003	     -0.26790331	      0.13653571	     -0.49907817	     -0.86420822	      1.96118615	     -0.06986162	     -0.42429124	     -0.15521514	      1.96331706	      0.00000000	      0.00000000	      0.01745329
      6.16666700	     -3.30978411	     -0.07354200	     -0.40356846	      3.11005418	      1.11090374	     -0.96344535	     -0.21501720	      0.41017805	      0.44795737	      0.26026485	      0.91767763	      0.27104539	      0.46850634	     -1.26434540	      1.32656768	     -0.39004732	     -0.82760053	     -0.26573698	      0.12393030	     -0.48938073	     -0.86737358	      1.95578456	     -0.08805500	     -0.39665982	     -0.16856891	      2.01263646	      0.00000000	      0.00000000	      0.01745329
      6.20000000	     -3.30534433	     -0.07614510	     -0.40399941	      3.11092722	      1.11102170	     -0.96466853	     -0.22063913	      0.41297514	      0.44099272	      0.27432375	      0.91949926	      0.27986853	      0.46816836	     -1.26304514	      1.33370491	     -0.38850297	     -0.82942068	     -0.26808624	      0.10847052	     -0.47982733	     -0.86891905	      1.94458451	     -0.09881344	     -0.37288242	     -0.18214396	      2.07004471	      0.00000000	      0.00000000	      0.01745329
      6.23333400	     -3.30141217	     -0.07808013	     -0.40817394	      3.11194644	      1.11139117	     -0.96510602	     -0.22472141	      0.41412059	      0.43507152	      0.28639517	      0.92143198	      0.28341535	      0.46748927	     -1.26081259	      1.34124039	     -0.38519316	     -0.82869113	     -0.26807503	      0.10024326	     -0.47056819	     -0.87049049	      1.93660693	     -0.10750462	     -0.35447727	     -0.19143382	      2.08703481	      0.00000000	      0.00000000	      0.01745329
      6.26666700	     -3.30011392	     -0.07906267	     -0.41134005	      3.11257828	      1.11182694	     -0.96527991	     -0.22921808	      0.40875886	      0.42756542	      0.29573822	      0.92598483	      0.28672287	      0.46622478	     -1.25805378	      1.34707969	     -0.38383110	     -0.83019060	     -0.27174256	      0.09225967	     -0.46415705	     -0.87352084	      1.92481523	     -0.11160289	     -0.33553583	     -0.19766672	      2.09085061	      0.00000000	      0.00000000	      0.01745329
      6.30000000	     -3.29764828	     -0.07798578	     -0.41472484	      3.11315440	      1.11256167	     -0.96464955	     -0.23572270	      0.40487222	      0.41735028	      0.30359865	      0.92928752	      0.28972502	      0.46797047	     -1.25390874	      1.35602153	     -0.38531201	     -0.82909541	     -0.28108144	      0.08737210	     -0.45529615	     -0.87654403	      1.90571887	     -0.11314301	     -0.31648680	     -0.20311488	      2.07888018	      0.00000000	      0.00000000	      0.01745329
      6.33333400	     -3.29169733	     -0.07103525	     -0.40818957	      3.11141938	      1.11315777	     -0.96243238	     -0.24209184	      0.39987809	      0.40105442	      0.30084262	      0.92376312	      0.29505334	      0.48411660	     -1.25043253	      1.36901007	     -0.40166973	     -0.83096269	     -0.30061361	      0.08473049	     -0.44457386	     -0.87661312	      1.88120398	     -0.10700859	     -0.29313384	     -0.21016307	      2.05176219	      0.00000000	      0.00000000	      0.01745329
      6.36666700	     -3.28691689	     -0.07217674	     -0.41316859	      3.11113597	      1.11451420	     -0.95986269	     -0.24967938	      0.40114111	      0.39080410	      0.30610845	      0.92480154	      0.29836043	      0.48399633	     -1.23885878	      1.37734105	     -0.40298502	     -0.82794703	     -0.30269720	      0.08758484	     -0.43723287	     -0.87531044	      1.87327623	     -0.10277276	     -0.27727262	     -0.21616755	      2.04818958	      0.00000000	      0.00000000	      0.01745329
      6.40000000	     -3.27925823	     -0.07173943	     -0.41706631	      3.10959371	      1.11653282	     -0.95594322	     -0.26170606	      0.40599542	      0.37927989	      0.31270402	      0.91960564	      0.30487607	      0.48813627	     -1.21954089	      1.38832708	     -0.40571254	     -0.82307062	     -0.31517130	      0.08864150	     -0.42785574	     -0.87638733	      1.85622126	     -0.09430994	     -0.25702165	     -0.23574059	      2.02954219	      0.00000000	      0.00000000	      0.01745329
      6.43333400	     -3.26496021	     -0.06930672	     -0.40918849	      3.10470659	      1.11846324	     -0.95004930	     -0.26418954	      0.41099107	      0.35907007	      0.30905341	      0.89993134	      0.31655215	      0.50401160	     -1.20297790	      1.40063754	     -0.42014021	     -0.82076145	     -0.34154931	      0.08626520	     -0.40586052	     -0.88088100	      1.83086857	     -0.07806771	     -0.23350647	     -0.27882462	      1.98196696	      0.00000000	      0.00000000	      0.01745329
      6.46666700	     -3.24890371	     -0.06907462	     -0.40819067	      3.10034448	      1.12125621	     -0.94299073	     -0.27033214	      0.41656301	      0.33723844	      0.31364840	      0.88000321	      0.32625298	      0.51130940	     -1.17336658	      1.41239081	     -0.42856766	     -0.81371260	     -0.36189352	      0.08275818	     -0.37335181	     -0.89740859	      1.81508130	     -0.07558321	     -0.20507662	     -0.30299287	      1.93765514	      0.00000000	      0.00000000	      0.01745329
      6.50000000	     -3.22902611	     -0.06904280	     -0.40439463	      3.09406521	      1.12457697	     -0.93399517	     -0.27485845	      0.42337816	      0.31283001	      0.31870814	      0.85159775	      0.33777174	      0.51901517	     -1.14196708	      1.42020223	     -0.43706496	     -0.80425897	     -0.38761726	      0.07469572	     -0.32674292	     -0.92561082	      1.80448528	     -0.07587160	     -0.17209505	     -0.31060839	      1.88216125	      0.00000000	      0.00000000	      0.01745329
      6.53333400	     -3.20813528	     -0.07045414	     -0.40807049	      3.08740357	      1.12864315	     -0.92301298	     -0.28188690	      0.43146997	      0.29114207	      0.33266979	      0.82464496	      0.34413959	      0.52232561	     -1.09841988	      1.42860059	     -0.43974988	     -0.78899358	     -0.41241670	      0.05646169	     -0.28034018	     -0.96113499	      1.80894345	     -0.08812324	     -0.12897018	     -0.30237988	      1.84046300	      0.00000000	      0.00000000	      0.01745329
      6.56666700	     -3.18072958	     -0.06993695	     -0.41022903	      3.07837016	      1.13319953	     -0.90981068	     -0.28908291	      0.43983814	      0.26960598	      0.34800222	      0.78626170	      0.34983516	      0.52344939	     -1.04939966	      1.43351406	     -0.44362006	     -0.76829421	     -0.44590977	      0.02611109	     -0.22297202	     -1.01486860	      1.82395196	     -0.09840911	     -0.07484349	     -0.27376067	      1.79197983	      0.00000000	      0.00000000	      0.01745329
      6.60000000	     -3.14660049	     -0.06816187	     -0.41061648	      3.06718920	      1.13787877	     -0.89442427	     -0.29422899	      0.44577828	      0.24714743	      0.36379225	      0.73715453	      0.35249331	      0.52045801	     -0.99522650	      1.43367515	     -0.44677734	     -0.74137758	     -0.48648608	     -0.01517945	     -0.15541053	     -1.08304764	      1.84592438	     -0.10836861	     -0.00728839	     -0.22837766	      1.72950610	      0.00000000	      0.00000000	      0.01745329
      6.63333400	     -3.09695573	     -0.06571813	     -0.38024678	      3.05043447	      1.14076838	     -0.87532163	     -0.26882613	      0.46040844	      0.20748779	      0.33607745	      0.64586628	      0.35974160	      0.51916786	     -0.95086153	      1.38860719	     -0.44187438	     -0.69737943	     -0.53543356	     -0.05257361	     -0.04601265	     -1.16131922	      1.86037061	     -0.10702027	      0.08488855	     -0.13883646	      1.61727922	      0.00000000	      0.00000000	      0.01745329
      6.66666700	     -3.04820216	     -0.05863982	     -0.38127676	      3.03529279	      1.14522120	     -0.85529064	     -0.27303832	      0.45909181	      0.18925245	      0.34804963	      0.57536654	      0.34701640	      0.50048053	     -0.89167322	      1.36574122	     -0.42450468	     -0.64051136	     -0.58798484	     -0.12075026	      0.01931890	     -1.20407439	      1.85980445	     -0.09594735	      0.16764273	     -0.09097756	      1.54588541	      0.00000000	      0.00000000	      0.01745329
      6.70000000	     -2.98995490	     -0.05215689	     -0.38230741	      3.01823191	      1.14941463	     -0.83356715	     -0.27010368	      0.45582167	      0.17458553	      0.35506163	      0.50277202	      0.32402117	      0.46950689	     -0.84644029	      1.33802330	     -0.40389597	     -0.57620885	     -0.63923853	     -0.18884338	      0.07140586	     -1.22269502	      1.82910039	     -0.07653312	      0.24798646	     -0.02678914	      1.47775316	      0.00000000	      0.00000000	      0.01745329
      6.73333400	     -2.92719871	     -0.04659964	     -0.38041501	      2.99964578	      1.15314916	     -0.81020347	     -0.26076163	      0.44628386	      0.16161407	      0.35321712	      0.43287925	      0.28808777	      0.43045512	     -0.81531954	      1.30210804	     -0.37425020	     -0.50825250	     -0.68683341	     -0.25319884	      0.10486209	     -1.20531080	      1.77526886	     -0.04139235	      0.32182110	      0.03927457	      1.41737143	      0.00000000	      0.00000000	      0.01745329
      6.76666700	     -2.85971243	     -0.04228538	     -0.37784777	      2.97948382	      1.15667835	     -0.78608131	     -0.24773891	      0.43583329	      0.15057299	      0.34841002	      0.37451180	      0.24458730	      0.38178062	     -0.80456848	      1.26416422	     -0.33979493	     -0.43803049	     -0.73243685	     -0.30715922	      0.11911298	     -1.15798582	      1.69713095	      0.00370272	      0.37959760	      0.10035490	      1.36651880	      0.00000000	      0.00000000	      0.01745329
      6.80000000	     -2.78941983	     -0.03965659	     -0.37428134	      2.95822960	      1.16006699	     -0.76167197	     -0.23158784	      0.42649503	      0.14036456	      0.34429247	      0.33932585	      0.19942405	      0.32874844	     -0.81802066	      1.23039584	     -0.30837510	     -0.37470649	     -0.77616142	     -0.35263373	      0.12536191	     -1.08202358	      1.59614707	      0.06107439	      0.41253217	      0.15064324	      1.32424695	      0.00000000	      0.00000000	      0.01745329
      6.83333400	     -2.71470609	     -0.04081104	     -0.36419142	      2.93501792	      1.16342971	     -0.73617786	     -0.20894360	      0.42318076	      0.13060957	      0.33394820	      0.31957553	      0.15884884	      0.26997300	     -0.84610264	      1.18406721	     -0.26139893	     -0.30841794	     -0.81646167	     -0.38574586	      0.12440645	     -0.96864810	      1.49751036	      0.13153653	      0.41809035	      0.19680937	      1.27819218	      0.00000000	      0.00000000	      0.01745329
      6.86666700	     -2.64345507	     -0.04205169	     -0.35680037	      2.91330787	      1.16628353	     -0.71289463	     -0.18415463	      0.41900089	      0.11302380	      0.32793807	      0.35007892	      0.13134183	      0.21715302	     -0.91152136	      1.15594255	     -0.24479824	     -0.26554801	     -0.85526579	     -0.42263853	      0.14764547	     -0.85093114	      1.41211986	      0.19359896	      0.40455235	      0.22062315	      1.25898436	      0.00000000	      0.00000000	      0.01745329
      6.90000000	     -2.57794838	     -0.04439043	     -0.34412460	      2.89054235	      1.16906491	     -0.68822029	     -0.15930545	      0.42522534	      0.10147484	      0.31488480	      0.40231475	      0.11182970	      0.17032319	     -0.98393722	      1.11722279	     -0.23239148	     -0.22650438	     -0.88780586	     -0.43584200	      0.16592533	     -0.73873077	      1.35346191	      0.25146132	      0.37570940	      0.23836149	      1.25304698	      0.00000000	      0.00000000	      0.01745329
      6.93333400	     -2.51471377	     -0.04725019	     -0.32749111	      2.86671729	      1.17120253	     -0.66577887	     -0.13763554	      0.43123693	      0.08680566	      0.30119361	      0.47811929	      0.10641881	      0.13237995	     -1.06479955	      1.07288801	     -0.20327561	     -0.19465122	     -0.91877578	     -0.45856366	      0.18584324	     -0.61017364	      1.33490183	      0.28999910	      0.34500257	      0.24786685	      1.24988467	      0.00000000	      0.00000000	      0.01745329
      6.96666700	     -2.45112838	     -0.04386187	     -0.31017773	      2.84252222	      1.17281090	     -0.64344581	     -0.12474576	      0.44006418	      0.07461499	      0.28661784	      0.56615319	      0.11714922	      0.11278783	     -1.12939838	      1.02582624	     -0.18285786	     -0.16313110	     -0.94446425	     -0.46607721	      0.20084480	     -0.50860360	      1.36110165	      0.31876448	      0.30854733	      0.26173660	      1.26556144	      0.00000000	      0.00000000	      0.01745329
      7.00000000	     -2.38928743	     -0.03880445	     -0.28918817	      2.81799331	      1.17425296	     -0.62056338	     -0.11260971	      0.44616815	      0.06735744	      0.26699422	      0.65377035	      0.12320987	      0.10626809	     -1.16726839	      0.97223735	     -0.18334956	     -0.14002812	     -0.96378369	     -0.44821896	      0.21217662	     -0.45532131	      1.40152674	      0.33671071	      0.27196976	      0.27670904	      1.29475829	      0.00000000	      0.00000000	      0.01745329
      7.03333400	     -2.30660862	     -0.01379499	     -0.27283057	      2.79454197	      1.17504619	     -0.59949524	     -0.12281727	      0.43620372	      0.05009526	      0.25177514	      0.74505146	      0.15859877	      0.15542307	     -1.16670723	      0.92302791	     -0.14999509	     -0.08398782	     -0.97913179	     -0.44310982	      0.21706223	     -0.40780884	      1.53937311	      0.33009008	      0.23880211	      0.31591210	      1.34565460	      0.00000000	      0.00000000	      0.01745329
      7.06666700	     -2.22769517	     -0.00308152	     -0.25174290	      2.76988247	      1.17552366	     -0.57953619	     -0.11592484	      0.42468892	      0.03778998	      0.23358575	      0.81746105	      0.16953869	      0.18788252	     -1.13599981	      0.86909864	     -0.13791633	     -0.05886714	     -0.98244324	     -0.41180045	      0.24288658	     -0.42025384	      1.66258155	      0.31697720	      0.20103108	      0.35317877	      1.40234109	      0.00000000	      0.00000000	      0.01745329
      7.10000000	     -2.15415981	      0.00587158	     -0.23395791	      2.74662094	      1.17651877	     -0.56086898	     -0.10869482	      0.41752726	      0.03084018	      0.21723749	      0.86397723	      0.15938298	      0.22213465	     -1.04531289	      0.82516296	     -0.13426242	     -0.04824940	     -0.98839614	     -0.35706398	      0.28697458	     -0.44831455	      1.78892596	      0.28851012	      0.16238236	      0.39684423	      1.47043737	      0.00000000	      0.00000000	      0.01745329
      7.13333400	     -2.07837391	      0.01159823	     -0.21862265	      2.72299065	      1.17695811	     -0.54387703	     -0.09859996	      0.40460359	      0.02231829	      0.20367407	      0.88907332	      0.15398835	      0.26149668	     -0.92585495	      0.78497481	     -0.12254172	     -0.04101756	     -0.99096029	     -0.29334188	      0.34540767	     -0.49475818	      1.93811884	      0.22311498	      0.13322334	      0.46997746	      1.55761380	      0.00000000	      0.00000000	      0.01745329
      7.16666700	     -1.98150875	      0.01545119	     -0.19143042	      2.69816943	      1.17671958	     -0.52729751	     -0.07319627	      0.36743385	     -0.00189992	      0.17857260	      0.88431313	      0.17805798	      0.32015317	     -0.80495004	      0.73821584	     -0.07444652	     -0.02574593	     -0.99549517	     -0.23554139	      0.41590779	     -0.52777797	      2.06216454	      0.11670744	      0.14716231	      0.60909264	      1.63880810	      0.00000000	      0.00000000	      0.01745329
      7.20000000	     -1.89788104	      0.02558405	     -0.17720849	      2.67634680	      1.17673525	     -0.51165320	     -0.06892747	      0.33329143	     -0.00160326	      0.15967558	      0.86081480	      0.17057822	      0.37269087	     -0.66006572	      0.70621985	     -0.08062139	     -0.02704496	     -0.99462608	     -0.13809222	      0.46512225	     -0.50573253	      2.13143697	      0.02837814	      0.16579690	      0.67653848	      1.72555175	      0.00000000	      0.00000000	      0.01745329
      7.23333400	     -1.78790117	      0.03855406	     -0.14703772	      2.65187278	      1.17599177	     -0.49667426	     -0.07125602	      0.27867615	     -0.01432880	      0.11889938	      0.81374855	      0.19933536	      0.44292594	     -0.53807361	      0.66440929	     -0.03575886	     -0.01435977	     -0.99075833	     -0.05013004	      0.49976804	     -0.42597486	      2.19571791	     -0.08402236	      0.26592891	      0.77394109	      1.76858462	      0.00000000	      0.00000000	      0.01745329
      7.26666700	     -1.72229894	      0.04685937	     -0.14012955	      2.63147410	      1.17416112	     -0.48267674	     -0.07631970	      0.24043123	     -0.00481897	      0.11135423	      0.79598412	      0.19517814	      0.48746532	     -0.46454480	      0.64514727	     -0.06615024	     -0.03903029	     -0.98962321	      0.04941997	      0.50150872	     -0.33327017	      2.21075463	     -0.17052258	      0.29892049	      0.77983288	      1.84478592	      0.00000000	      0.00000000	      0.01745329
      7.30000000	     -1.62429717	      0.06192275	     -0.12118709	      2.61010653	      1.17275748	     -0.46910108	     -0.09485097	      0.19479705	     -0.00348522	      0.07613877	      0.75613964	      0.22495613	      0.55028092	     -0.39448254	      0.62142804	     -0.05003638	     -0.03965220	     -0.98669338	      0.12453883	      0.46982586	     -0.14733597	      2.24470833	     -0.25723433	      0.40244348	      0.80044699	      1.85368469	      0.00000000	      0.00000000	      0.01745329
      7.33333400	     -1.56643157	      0.06699183	     -0.11897848	      2.59151872	      1.17081838	     -0.45780792	     -0.10047122	      0.16011236	      0.00393574	      0.07550047	      0.74648004	      0.22781188	      0.58192187	     -0.38028500	      0.61440461	     -0.08941834	     -0.07532878	     -0.98158939	      0.20760390	      0.42660600	     -0.01135543	      2.20902198	     -0.31972028	      0.42333842	      0.74672017	      1.90230791	      0.00000000	      0.00000000	      0.01745329
      7.36666700	     -1.50715058	      0.07129885	     -0.11570429	      2.57373230	      1.16908545	     -0.44700832	     -0.10527580	      0.13422698	      0.01099574	      0.07304614	      0.73220585	      0.23788472	      0.60940943	     -0.37840598	      0.61252292	     -0.12529916	     -0.11086252	     -0.97764935	      0.26356551	      0.36599910	      0.15584229	      2.16054724	     -0.37451797	      0.42661645	      0.65896733	      1.92319295	      0.00000000	      0.00000000	      0.01745329
      7.40000000	     -1.45250401	      0.07490743	     -0.10782941	      2.55841972	      1.16770662	     -0.43618157	     -0.10590102	      0.12068127	      0.01826292	      0.05964773	      0.71917109	      0.25503479	      0.63449379	     -0.39104805	      0.61062143	     -0.15904623	     -0.14607361	     -0.97813383	      0.30959086	      0.30479489	      0.33811794	      2.09767826	     -0.39896185	      0.39774479	      0.54751160	      1.95344684	      0.00000000	      0.00000000	      0.01745329
      7.43333400	     -1.40190632	      0.07550951	     -0.09974254	      2.54438514	      1.16677545	     -0.42683846	     -0.10176841	      0.12077734	      0.02657939	      0.03920203	      0.70794257	      0.27252581	      0.65110743	     -0.41533749	      0.60853969	     -0.19130526	     -0.17942664	     -0.97049826	      0.35809167	      0.24373591	      0.48884933	      2.01456345	     -0.41040452	      0.34310396	      0.44950948	      2.00069774	      0.00000000	      0.00000000	      0.01745329
      7.46666700	     -1.35970037	      0.07620314	     -0.08762918	      2.53303375	      1.16582472	     -0.41730099	     -0.09256515	      0.11473564	      0.03724334	      0.00308804	      0.70009673	      0.29512218	      0.66758462	     -0.44971119	      0.60543258	     -0.23171626	     -0.21613233	     -0.97028972	      0.38503932	      0.22562832	      0.64249906	      1.91601675	     -0.41348304	      0.20993990	      0.41030173	      2.00843600	      0.00000000	      0.00000000	      0.01745329
      7.50000000	     -1.32589943	      0.07970215	     -0.07589560	      2.52371080	      1.16460360	     -0.40888701	     -0.08714112	      0.10300819	      0.04826108	     -0.03786494	      0.69586738	      0.31157994	      0.68373916	     -0.48734239	      0.60404796	     -0.27095124	     -0.24772392	     -0.97192494	      0.40821248	      0.22877242	      0.75320355	      1.81164007	     -0.40778062	      0.05313474	      0.43870443	      1.95562400	      0.00000000	      0.00000000	      0.01745329
      7.53333400	     -1.29441224	      0.08366218	     -0.06934035	      2.51572471	      1.16309820	     -0.40200682	     -0.08731590	      0.08742218	      0.06016771	     -0.06517843	      0.69745927	      0.32197437	      0.69930443	     -0.52559091	      0.61037578	     -0.30819135	     -0.27623362	     -0.97486447	      0.42497000	      0.23227711	      0.84277107	      1.69857071	     -0.37859818	     -0.07767228	      0.49031241	      1.87534875	      0.00000000	      0.00000000	      0.01745329
      7.56666700	     -1.26504289	      0.08587596	     -0.07114045	      2.50784907	      1.16132894	     -0.39663892	     -0.09034774	      0.07422752	      0.07505198	     -0.07078277	      0.70861117	      0.33638141	      0.71096390	     -0.56399440	      0.63156397	     -0.33803921	     -0.30720729	     -0.97947346	      0.44439571	      0.23062974	      0.92443805	      1.58123865	     -0.34753086	     -0.16991852	      0.53504185	      1.80024107	      0.00000000	      0.00000000	      0.01745329
      7.60000000	     -1.23878790	      0.08776368	     -0.07326247	      2.50241358	      1.15950316	     -0.39187081	     -0.09168314	      0.06783565	      0.09148968	     -0.07300826	      0.72088588	      0.34833208	      0.72422427	     -0.59788255	      0.65100812	     -0.36189689	     -0.33114252	     -0.98780506	      0.46094930	      0.21949816	      0.99209361	      1.49120997	     -0.30577550	     -0.22695971	      0.57449677	      1.75501284	      0.00000000	      0.00000000	      0.01745329
      7.63333400	     -1.21702969	      0.09240867	     -0.07228876	      2.49924800	      1.15772091	     -0.38669954	     -0.09434467	      0.06576078	      0.10737812	     -0.07627675	      0.72308785	      0.35758691	      0.73605667	     -0.62661543	      0.66019155	     -0.38220505	     -0.34529550	     -0.99792671	      0.47812782	      0.20621015	      1.04322946	      1.43404723	     -0.27433317	     -0.26219764	      0.60142464	      1.73025522	      0.00000000	      0.00000000	      0.01745329
      7.66666700	     -1.19537889	      0.09427204	     -0.07569412	      2.49681507	      1.15624970	     -0.38410363	     -0.09451070	      0.06193479	      0.11823335	     -0.07139353	      0.73409714	      0.36408499	      0.74972215	     -0.65138466	      0.67789859	     -0.39911823	     -0.36250591	     -1.00493537	      0.48792578	      0.19319146	      1.09919234	      1.37393817	     -0.24674620	     -0.27419183	      0.62003720	      1.71365625	      0.00000000	      0.00000000	      0.01745329
      7.70000000	     -1.18487772	      0.09612059	     -0.07721316	      2.49532745	      1.15509345	     -0.38246131	     -0.09527731	      0.06181346	      0.12262760	     -0.07002281	      0.73967334	      0.36947098	      0.75633780	     -0.66267087	      0.68760545	     -0.40665697	     -0.37068337	     -1.01052462	      0.48608268	      0.18476962	      1.12560917	      1.35053231	     -0.22613862	     -0.27387373	      0.62688528	      1.71652662	      0.00000000	      0.00000000	      0.01745329
      7.73333400	     -1.18308074	      0.09883738	     -0.07720637	      2.49501352	      1.15388357	     -0.38063056	     -0.09677786	      0.05945265	      0.12691519	     -0.06527638	      0.74049564	      0.36965391	      0.75819583	     -0.66431524	      0.68628228	     -0.40655449	     -0.37667378	     -1.01189809	      0.48987833	      0.18338441	      1.13098351	      1.34813683	     -0.22707961	     -0.27020293	      0.62406277	      1.71732197	      0.00000000	      0.00000000	      0.01745329
      7.76666700	     -1.16031530	      0.09933965	     -0.07970147	      2.49521571	      1.15240991	     -0.38028008	     -0.10240572	      0.05927623	      0.12712019	     -0.05996327	      0.74848597	      0.37682620	      0.77474364	     -0.68483872	      0.71254003	     -0.42120679	     -0.39048383	     -1.02664327	      0.49460427	      0.15973771	      1.18414465	      1.31730761	     -0.23081574	     -0.25830043	      0.58919593	      1.71690945	      0.00000000	      0.00000000	      0.01745329
      7.80000000	     -1.15933707	      0.09944857	     -0.08328398	      2.49693904	      1.15105496	     -0.38083767	     -0.10534947	      0.06320359	      0.12864163	     -0.05229055	      0.76939047	      0.38446946	      0.78910306	     -0.68846765	      0.72618223	     -0.42194622	     -0.39776028	     -1.04244491	      0.48928174	      0.16055533	      1.21508479	      1.31143214	     -0.23310792	     -0.24924131	      0.54552331	      1.69654863	      0.00000000	      0.00000000	      0.01745329
      7.83333400	     -1.15877975	      0.09742424	     -0.08558377	      2.50050068	      1.14958192	     -0.38097186	     -0.10331830	      0.06416281	      0.13144264	     -0.04660887	      0.77185756	      0.38560766	      0.79363229	     -0.68849957	      0.72769829	     -0.42222836	     -0.39812977	     -1.04613625	      0.49671819	      0.15942175	      1.21967996	      1.31274350	     -0.25776865	     -0.24334797	      0.51783719	      1.68549446	      0.00000000	      0.00000000	      0.01745329
      7.86666700	     -1.15993022	      0.10099508	     -0.08934073	      2.50378143	      1.14899517	     -0.38327516	     -0.11625528	      0.06925273	      0.12744094	     -0.04081883	      0.78820459	      0.38546308	      0.80787934	     -0.68402167	      0.74208837	     -0.41655009	     -0.39562027	     -1.06535449	      0.48416069	      0.14833799	      1.22706414	      1.30848513	     -0.26157713	     -0.22548899	      0.41820634	      1.63772723	      0.00000000	      0.00000000	      0.01745329
      7.90000000	     -1.17030626	      0.10271374	     -0.09349463	      2.50999339	      1.14798907	     -0.38653788	     -0.12010100	      0.07224499	      0.12381948	     -0.03889030	      0.80594164	      0.38362408	      0.82080956	     -0.67317587	      0.74346381	     -0.40692189	     -0.38284505	     -1.07436483	      0.49555243	      0.15227292	      1.21809391	      1.30681394	     -0.26376461	     -0.21593173	      0.31723126	      1.61249983	      0.00000000	      0.00000000	      0.01745329
      7.93333400	     -1.17506274	      0.09868197	     -0.09639969	      2.51711934	      1.14702980	     -0.38854380	     -0.11683368	      0.07080782	      0.12399406	     -0.03354273	      0.80893600	      0.38146434	      0.82461736	     -0.66628649	      0.74278149	     -0.40311861	     -0.37752358	     -1.07670726	      0.51278935	      0.15640736	      1.21355738	      1.30671223	     -0.29359758	     -0.20861598	      0.28642620	      1.61132250	      0.00000000	      0.00000000	      0.01745329
      7.96666700	     -1.19711738	      0.10228495	     -0.09954827	      2.52573799	      1.14651852	     -0.39382666	     -0.12666029	      0.06881767	      0.11598266	     -0.03343915	      0.82070451	      0.37274572	      0.83028011	     -0.63715865	      0.73784315	     -0.37752952	     -0.35076435	     -1.09568580	      0.52610555	      0.18131540	      1.17278912	      1.28276994	     -0.30214598	     -0.19115838	      0.23699338	      1.61884247	      0.00000000	      0.00000000	      0.01745329
      8.00000000	     -1.21451148	      0.10418309	     -0.10009765	      2.53642007	      1.14616797	     -0.39833991	     -0.13035589	      0.05141395	      0.11162376	     -0.03733267	      0.82411366	      0.36352784	      0.83501068	     -0.61385714	      0.72285430	     -0.35413456	     -0.31793234	     -1.09944972	      0.55544256	      0.22202031	      1.12490456	      1.24974898	     -0.32335031	     -0.18060962	      0.24213328	      1.63296028	      0.00000000	      0.00000000	      0.01745329
      8.03333400	     -1.23558809	      0.10748118	     -0.10186650	      2.54800087	      1.14606406	     -0.40384410	     -0.13792362	      0.03083531	      0.10346554	     -0.03825115	      0.82751468	      0.35374583	      0.83662068	     -0.58320955	      0.70884795	     -0.32111973	     -0.27894500	     -1.10538009	      0.58875480	      0.27289517	      1.07698152	      1.20822133	     -0.35336213	     -0.15835006	      0.30442081	      1.64527014	      0.00000000	      0.00000000	      0.01745329
      8.06666700	     -1.26551390	      0.11021325	     -0.10809569	      2.56154964	      1.14621693	     -0.41165246	     -0.13947084	      0.01631290	      0.09158263	     -0.02894637	      0.83738105	      0.34246369	      0.83381869	     -0.54661578	      0.69933209	     -0.28440686	     -0.23247441	     -1.10850321	      0.62981737	      0.33021145	      1.03574803	      1.17171272	     -0.37969219	     -0.11994767	      0.39244413	      1.66427563	      0.00000000	      0.00000000	      0.01745329
      8.10000000	     -1.29754472	      0.11314594	     -0.11135190	      2.57620153	      1.14717582	     -0.41963655	     -0.14636898	      0.00871427	      0.07862139	     -0.01844522	      0.84663793	      0.33488999	      0.82845206	     -0.51158645	      0.68716252	     -0.23308031	     -0.17673481	     -1.10913162	      0.66508285	      0.38861682	      0.99298331	      1.11763516	     -0.39861324	     -0.06647373	      0.50072206	      1.69546682	      0.00000000	      0.00000000	      0.01745329
      8.13333400	     -1.33844691	      0.11588831	     -0.12166607	      2.59217017	      1.14854274	     -0.42988478	     -0.15092546	      0.00800352	      0.06022409	      0.00206896	      0.86625111	      0.32723090	      0.81567034	     -0.47890105	      0.68675581	     -0.18799314	     -0.12344261	     -1.10565452	      0.70693960	      0.44792427	      0.96615122	      1.08861423	     -0.39130669	     -0.01701335	      0.56785503	      1.73481232	      0.00000000	      0.00000000	      0.01745329
      8.16666700	     -1.39126465	      0.11686551	     -0.12630946	      2.61027314	      1.15029306	     -0.43849448	     -0.15320350	      0.02084289	      0.04365368	      0.02611572	      0.88705231	      0.32634146	      0.80092107	     -0.45783801	      0.67959706	     -0.12190232	     -0.06101787	     -1.10778223	      0.73778644	      0.51192364	      0.93714060	      1.02993289	     -0.36725676	      0.04786521	      0.63528593	      1.80668566	      0.00000000	      0.00000000	      0.01745329
      8.20000000	     -1.45285743	      0.11612579	     -0.13067212	      2.62944152	      1.15227928	     -0.44813789	     -0.15466993	      0.03512877	      0.01965514	      0.05812280	      0.91665336	      0.32963069	      0.77895903	     -0.45564371	      0.67971727	     -0.05646949	      0.00235812	     -1.11119198	      0.76350445	      0.58703606	      0.91288380	      0.96021383	     -0.31268230	      0.12942269	      0.69202168	      1.88832317	      0.00000000	      0.00000000	      0.01745329
      8.23333400	     -1.52577431	      0.11192825	     -0.13350467	      2.64934447	      1.15442882	     -0.45766240	     -0.15454620	      0.05160707	     -0.00934689	      0.09439813	      0.95311181	      0.33904287	      0.75011207	     -0.48474886	      0.68727204	      0.00324736	      0.06054236	     -1.11902343	      0.76862000	      0.67370562	      0.89075496	      0.87694479	     -0.23153311	      0.22728065	      0.75150909	      1.96362474	      0.00000000	      0.00000000	      0.01745329
      8.26666700	     -1.60644808	      0.10436742	     -0.13399002	      2.66912144	      1.15599697	     -0.46666197	     -0.15378900	      0.06661846	     -0.04043049	      0.13598855	      0.99477276	      0.35134004	      0.71798176	     -0.55669380	      0.69815582	      0.05028127	      0.10538982	     -1.13123871	      0.75012471	      0.77324067	      0.87127486	      0.77338926	     -0.13959939	      0.33580931	      0.82473979	      2.00831747	      0.00000000	      0.00000000	      0.01745329
      8.30000000	     -1.68719186	      0.09478582	     -0.13484340	      2.68887971	      1.15717189	     -0.47550802	     -0.15011222	      0.07803081	     -0.07042206	      0.17572795	      1.03092416	      0.36192424	      0.68473663	     -0.66516841	      0.71294372	      0.08005793	      0.13924875	     -1.14289676	      0.70974082	      0.87460085	      0.85641739	      0.66573576	     -0.05601279	      0.43266313	      0.90556988	      2.01978242	      0.00000000	      0.00000000	      0.01745329
      8.33333400	     -1.76650985	      0.08398501	     -0.13523177	      2.70799041	      1.15763399	     -0.48416198	     -0.14697457	      0.08521890	     -0.09937368	      0.21208918	      1.05519783	      0.36406603	      0.64836183	     -0.81150868	      0.72965046	      0.10068354	      0.16476862	     -1.15738764	      0.64987341	      0.97741017	      0.84721906	      0.54967029	      0.01187364	      0.51342634	      0.98968852	      1.99711102	      0.00000000	      0.00000000	      0.01745329
      8.36666700	     -1.83943421	      0.07530335	     -0.13465591	      2.72662979	      1.15791559	     -0.49270127	     -0.14809248	      0.08443485	     -0.12603510	      0.23758507	      1.05780794	      0.35583245	      0.60595302	     -0.97016550	      0.74806733	      0.11489232	      0.18784689	     -1.17279420	      0.57487358	      1.07643512	      0.84104948	      0.43943730	      0.07207061	      0.57019681	      1.06417699	      1.92770839	      0.00000000	      0.00000000	      0.01745329
      8.40000000	     -1.90509425	      0.06925456	     -0.13355619	      2.74547444	      1.15772156	     -0.50077077	     -0.14721124	      0.08567126	     -0.14651348	      0.25509305	      1.03372730	      0.33831691	      0.56216596	     -1.12097526	      0.76899497	      0.12244494	      0.21147984	     -1.18539434	      0.49053866	      1.16385824	      0.83714768	      0.33392909	      0.12390692	      0.60883603	      1.12384468	      1.80213761	      0.00000000	      0.00000000	      0.01745329
      8.43333400	     -1.97103261	      0.06557014	     -0.13455192	      2.76516200	      1.15753955	     -0.51032751	     -0.14503950	      0.09110579	     -0.16710191	      0.26293687	      1.00336063	      0.32674883	      0.52104868	     -1.25860403	      0.79521274	      0.13191547	      0.23299512	     -1.18904697	      0.40947609	      1.25136544	      0.82800236	      0.24878521	      0.17070891	      0.62196346	      1.17274169	      1.60478085	      0.00000000	      0.00000000	      0.01745329
      8.46666700	     -2.09318416	      0.04662777	     -0.13741534	      2.77998000	      1.16051774	     -0.51968766	     -0.15314273	      0.17616140	     -0.18071249	      0.31096214	      0.90230459	      0.26333253	      0.38144873	     -1.32480660	      0.79051062	      0.09128633	      0.18740661	     -1.18661377	      0.30666122	      1.26898882	      0.85966075	      0.16329540	      0.22914994	      0.60904848	      1.28273890	      1.26551945	      0.00000000	      0.00000000	      0.01745329
      8.50000000	     -2.18736067	      0.03691896	     -0.13607385	      2.79846879	      1.16203109	     -0.52789489	     -0.14535585	      0.23767267	     -0.19361004	      0.32702374	      0.82096033	      0.21982139	      0.31256515	     -1.39178935	      0.79737707	      0.06208236	      0.16879061	     -1.18676516	      0.20747490	      1.30018289	      0.87157198	      0.13581462	      0.32657384	      0.57777586	      1.32441614	      0.90212601	      0.00000000	      0.00000000	      0.01745329
      8.53333400	     -2.26778528	      0.03204935	     -0.14886042	      2.81910293	      1.16306288	     -0.53888895	     -0.14198658	      0.28026414	     -0.20327307	      0.34946016	      0.75509510	      0.16723527	      0.26334703	     -1.43833431	      0.83340111	      0.05248464	      0.16499536	     -1.18921166	      0.11748408	      1.33915771	      0.87238460	      0.08605217	      0.41128788	      0.54417484	      1.34266986	      0.59927702	      0.00000000	      0.00000000	      0.01745329
      8.56666700	     -2.37026100	      0.00710147	     -0.15890107	      2.83510888	      1.16450028	     -0.54941781	     -0.12942822	      0.36450921	     -0.19690745	      0.37842777	      0.66784090	      0.10741393	      0.19128278	     -1.45258501	      0.85143874	      0.01582662	      0.10791094	     -1.18968096	      0.03039642	      1.32150367	      0.87750742	      0.10101940	      0.49337684	      0.48847653	      1.34389624	      0.30496880	      0.00000000	      0.00000000	      0.01745329
      8.60000000	     -2.42776789	      0.00649576	     -0.17094620	      2.85212244	      1.16627967	     -0.55867087	     -0.13560417	      0.40132367	     -0.17878851	      0.37338397	      0.57015058	      0.08867249	      0.19411229	     -1.41255265	      0.88542658	      0.01835379	      0.10874893	     -1.19086595	      0.00331912	      1.31952454	      0.87734391	      0.08888905	      0.47862070	      0.43686294	      1.34487017	      0.23018290	      0.00000000	      0.00000000	      0.01745329
      8.63333400	     -2.52534109	     -0.02471863	     -0.18681264	      2.86975142	      1.16873311	     -0.57267269	     -0.12034006	      0.46907124	     -0.17019846	      0.40605665	      0.49615124	     -0.00123618	      0.13104760	     -1.37418744	      0.91109923	     -0.01826619	      0.03426654	     -1.17215205	     -0.08559534	      1.29396932	      0.87504516	      0.10034612	      0.51569231	      0.39443553	      1.33349324	     -0.01305456	      0.00000000	      0.00000000	      0.01745329
      8.66666700	     -2.57911604	     -0.03017953	     -0.19589265	      2.88810948	      1.16994571	     -0.58329276	     -0.11653234	      0.50093179	     -0.15404434	      0.39878871	      0.40909737	     -0.01434455	      0.16025169	     -1.30783298	      0.94545259	     -0.01051421	      0.02548117	     -1.17821820	     -0.09957316	      1.28271661	      0.87425884	      0.09710671	      0.47721321	      0.37483254	      1.33401656	     -0.04400145	      0.00000000	      0.00000000	      0.01745329
      8.70000000	     -2.64930362	     -0.05334902	     -0.19632544	      2.90236431	      1.17156379	     -0.59617764	     -0.10065228	      0.54097776	     -0.13254356	      0.39094836	      0.30494983	     -0.08079932	      0.13696966	     -1.21683962	      0.95430973	     -0.04534321	     -0.04173425	     -1.15489723	     -0.17070501	      1.24045190	      0.86589590	      0.11052977	      0.46278375	      0.37220941	      1.34398655	     -0.12902786	      0.00000000	      0.00000000	      0.01745329
      8.73333400	     -2.71227968	     -0.05982576	     -0.20197503	      2.92202668	      1.17186554	     -0.60892854	     -0.09312655	      0.56920765	     -0.12138494	      0.38626979	      0.23223410	     -0.09034179	      0.17488843	     -1.12609675	      0.98876990	     -0.03039702	     -0.06049140	     -1.15797951	     -0.20435796	      1.21728777	      0.86080269	      0.09292327	      0.44471502	      0.37786731	      1.34851798	     -0.14763867	      0.00000000	      0.00000000	      0.01745329
      8.76666700	     -2.77668796	     -0.07473807	     -0.19335380	      2.93818146	      1.17254358	     -0.62263723	     -0.06930879	      0.56502579	     -0.11189726	      0.35885780	      0.14660531	     -0.12811277	      0.18544177	     -1.02755567	      0.99654651	     -0.07118871	     -0.12354463	     -1.14086063	     -0.31914167	      1.17974477	      0.84285116	      0.07428791	      0.42839172	      0.39997001	      1.36311191	     -0.17155222	      0.00000000	      0.00000000	      0.01745329
      8.80000000	     -2.84539907	     -0.08155252	     -0.19340903	      2.95851104	      1.17270926	     -0.63702039	     -0.05703713	      0.56989012	     -0.10378400	      0.35091775	      0.09605976	     -0.12862548	      0.22574323	     -0.93595021	      1.01712175	     -0.05006709	     -0.15205481	     -1.12891631	     -0.37392419	      1.13963353	      0.83607032	      0.04117030	      0.42812059	      0.42571038	      1.36756499	     -0.16458514	      0.00000000	      0.00000000	      0.01745329
      8.83333400	     -2.90867315	     -0.09495179	     -0.16968407	      2.97615113	      1.17272639	     -0.65167484	     -0.00522237	      0.53482790	     -0.10502222	      0.27606525	      0.02333408	     -0.13236744	      0.24793164	     -0.83617184	      1.02096572	     -0.10688936	     -0.22746918	     -1.11525855	     -0.50979379	      1.11843928	      0.83459013	     -0.02020607	      0.40228728	      0.50079933	      1.38139642	     -0.07598626	      0.00000000	      0.00000000	      0.01745329
      8.86666700	     -2.97256006	     -0.15123109	     -0.33278190	      2.99709313	      1.17903635	     -0.66712912	     -0.08207906	      0.53734041	      0.49757975	     -0.34218282	      0.17393202	     -0.11428933	      0.22699773	     -0.74566930	      1.19625747	     -0.05952165	     -0.30113097	     -1.08283042	     -0.42269266	      1.16642223	      2.09661013	     -0.51410205	      0.35483352	      0.72237694	      0.71236154	      0.35059500	      0.00000000	      0.00000000	      0.01745329
      8.90000000	     -3.06237224	     -0.13506868	     -0.33484922	      3.01600468	      1.17814748	     -0.68562913	     -0.12272967	      0.50234030	      0.47875731	     -0.29821771	      0.17833869	     -0.11588011	      0.27521940	     -0.70429333	      1.20677429	     -0.08758518	     -0.35537273	     -1.05360430	     -0.37268989	      1.01890592	      2.12886471	     -0.76144379	      0.09233629	      0.71982008	      0.78884182	      1.07994259	      0.00000000	      0.00000000	      0.01745329
      8.93333400	     -3.14150907	     -0.12004405	     -0.33214549	      3.03267171	      1.17716752	     -0.70339590	     -0.16047608	      0.45710428	      0.49568879	     -0.33121254	      0.19024017	     -0.06600147	      0.32621930	     -0.66208925	      1.21885846	     -0.14208382	     -0.42189367	     -1.02802287	     -0.29511105	      0.92094685	      2.08314846	     -1.03118125	      0.00077083	      0.79467110	      0.63128013	      1.52729907	      0.00000000	      0.00000000	      0.01745329
      8.96666700	     -3.22080448	     -0.10064033	     -0.36247539	      3.05483481	      1.17773616	     -0.71990078	     -0.20231199	      0.40108869	      0.51820968	     -0.29558651	      0.28663858	      0.00267156	      0.38500939	     -0.66827694	      1.26537053	     -0.19713533	     -0.47967725	     -0.98858931	     -0.24237700	      0.79167817	      1.98577398	     -1.24105423	     -0.09639327	      0.82591461	      0.45756142	      1.77212647	      0.00000000	      0.00000000	      0.01745329
      9.00000000	     -3.28619350	     -0.09677075	     -0.35448713	      3.07199799	      1.17836487	     -0.73671981	     -0.20921018	      0.38780100	      0.51994184	     -0.30605112	      0.31743192	      0.05073875	      0.41096843	     -0.64784584	      1.25027405	     -0.21423127	     -0.52661472	     -0.93694428	     -0.12491487	      0.68149821	      1.95908326	     -1.43861029	     -0.18964282	      0.86105047	      0.30937039	      1.86105979	      0.00000000	      0.00000000	      0.01745329
      9.03333400	     -3.34467636	     -0.09662879	     -0.35267285	      3.09047915	      1.17767744	     -0.75410531	     -0.21155050	      0.37271259	      0.51197891	     -0.29835315	      0.38591601	      0.12623368	      0.44149849	     -0.66298898	      1.26097613	     -0.23732976	     -0.58638042	     -0.90115399	     -0.02834332	      0.55309644	      1.94515444	     -1.58088093	     -0.30458310	      0.84751139	      0.15259675	      1.91534949	      0.00000000	      0.00000000	      0.01745329
      9.06666700	     -3.39828847	     -0.09977749	     -0.35591716	      3.10878130	      1.17684197	     -0.77083000	     -0.20934755	      0.35812999	      0.50846201	     -0.28205119	      0.46191236	      0.19342429	      0.46522476	     -0.68533956	      1.26872200	     -0.25369080	     -0.63757746	     -0.85763724	      0.05628287	      0.42412825	      1.93660958	     -1.64652486	     -0.40864409	      0.79207067	     -0.00588383	      1.92866636	      0.00000000	      0.00000000	      0.01745329
      9.10000000	     -3.44655342	     -0.09782147	     -0.36383194	      3.12518846	      1.17561445	     -0.78638440	     -0.20826742	      0.33379397	      0.51456927	     -0.26301262	      0.54566362	      0.25164423	      0.49584384	     -0.72470569	      1.28228667	     -0.27922079	     -0.68697109	     -0.81660362	      0.11777056	      0.31170237	      1.92910971	     -1.65955095	     -0.48548613	      0.69566223	     -0.15357838	      1.92502716	      0.00000000	      0.00000000	      0.01745329
      9.13333400	     -3.47899720	     -0.10163333	     -0.36530956	      3.14157780	      1.17390944	     -0.80136157	     -0.19284926	      0.31592461	      0.51442959	     -0.25947143	      0.59279090	      0.27963182	      0.50333216	     -0.75162344	      1.27713067	     -0.28168106	     -0.71796378	     -0.76650530	      0.17976582	      0.22874899	      1.94832224	     -1.66313193	     -0.53379428	      0.62566506	     -0.27232061	      1.87163715	      0.00000000	      0.00000000	      0.01745329
      9.16666700	     -3.51595159	     -0.10339651	     -0.37327111	      3.15744076	      1.17210270	     -0.81505241	     -0.18002505	      0.29277068	      0.51724326	     -0.24573808	      0.66649733	      0.31610875	      0.52153903	     -0.79642458	      1.28693194	     -0.29497208	     -0.75470847	     -0.72272363	      0.21413631	      0.15303957	      1.98383871	     -1.66690781	     -0.56919854	      0.52983270	     -0.39637293	      1.84056016	      0.00000000	      0.00000000	      0.01745329
      9.20000000	     -3.54457527	     -0.10438110	     -0.36843003	      3.16923732	      1.16999209	     -0.82841509	     -0.15988016	      0.26935107	      0.52370198	     -0.25059033	      0.69947553	      0.33085241	      0.53018206	     -0.82899841	      1.27232001	     -0.30189559	     -0.78179111	     -0.68799323	      0.23919985	      0.10751983	      2.02108890	     -1.68781677	     -0.59451112	      0.44632912	     -0.47181905	      1.77507040	      0.00000000	      0.00000000	      0.01745329
      9.23333400	     -3.57145456	     -0.10693176	     -0.37038385	      3.18235497	      1.16796994	     -0.84102969	     -0.14463127	      0.24911946	      0.52570158	     -0.24368686	      0.74521967	      0.34767290	      0.53760344	     -0.86948539	      1.26566951	     -0.30807212	     -0.80760920	     -0.64426085	      0.25440623	      0.06443247	      2.06437184	     -1.71502145	     -0.60910540	      0.37442880	     -0.55506521	      1.73156585	      0.00000000	      0.00000000	      0.01745329
      9.26666700	     -3.59849982	     -0.09710061	     -0.38881681	      3.19553508	      1.16587077	     -0.84986171	     -0.15289614	      0.22541480	      0.53050036	     -0.20004392	      0.82495342	      0.35844018	      0.56777654	     -0.92043704	      1.28565057	     -0.33884329	     -0.82706760	     -0.59856486	      0.26217074	      0.00644411	      2.09364341	     -1.73858670	     -0.60296900	      0.29929457	     -0.63631793	      1.73281788	      0.00000000	      0.00000000	      0.01745329
      9.30000000	     -3.61682196	     -0.09604807	     -0.38431320	      3.20537961	      1.16349490	     -0.86080952	     -0.14128804	      0.20865177	      0.53206677	     -0.19805535	      0.85046893	      0.36435068	      0.57322920	     -0.95286654	      1.27454956	     -0.34522686	     -0.84532224	     -0.56997267	      0.25968961	     -0.01214101	      2.11611023	     -1.75518529	     -0.61978433	      0.24381322	     -0.66677773	      1.69192729	      0.00000000	      0.00000000	      0.01745329
      9.33333400	     -3.63686848	     -0.09427427	     -0.38653187	      3.21539791	      1.16131249	     -0.86962813	     -0.13610175	      0.19616485	      0.53322993	     -0.18022946	      0.89002445	      0.36641188	      0.58103847	     -0.99197230	      1.26611094	     -0.35622109	     -0.85953978	     -0.53156414	      0.25415674	     -0.03271743	      2.12908501	     -1.75230666	     -0.62259698	      0.19596057	     -0.70319398	      1.66767505	      0.00000000	      0.00000000	      0.01745329
      9.36666700	     -3.64535044	     -0.09165614	     -0.38085899	      3.22168325	      1.15873956	     -0.87856944	     -0.13317153	      0.19063650	      0.53860720	     -0.18227279	      0.90138800	      0.36747186	      0.58773300	     -1.01964310	      1.25782847	     -0.36014763	     -0.87045905	     -0.51755804	      0.24935909	     -0.05357005	      2.12599289	     -1.73782346	     -0.62021427	      0.16957739	     -0.71745119	      1.65332043	      0.00000000	      0.00000000	      0.01745329
      9.40000000	     -3.68688392	     -0.04683162	     -0.39334359	      3.23000498	      1.15721072	     -0.88122827	     -0.18687875	      0.16044442	      0.50924982	     -0.07836085	      0.97203882	      0.31223052	      0.62600795	     -1.07373821	      1.24627563	     -0.43347371	     -0.85909933	     -0.45798974	      0.21389056	     -0.07485777	      2.07873087	     -1.67011071	     -0.63581520	      0.05725034	     -0.74212006	      1.65488937	      0.00000000	      0.00000000	      0.01745329
      9.43333400	     -3.69608937	     -0.05055541	     -0.38766860	      3.23677513	      1.15462279	     -0.88823398	     -0.17635551	      0.16212479	      0.50497114	     -0.06657412	      0.99204760	      0.31887135	      0.63016363	     -1.10341017	      1.23736382	     -0.43017028	     -0.87178139	     -0.44088300	      0.19970238	     -0.08127050	      2.07814998	     -1.62248390	     -0.62062998	      0.03995998	     -0.75768100	      1.62734583	      0.00000000	      0.00000000	      0.01745329
      9.46666700	     -3.70657427	     -0.04858820	     -0.38517272	      3.24179166	      1.15280269	     -0.89381217	     -0.17340503	      0.16530637	      0.50471523	     -0.05088745	      1.00780791	      0.31562601	      0.63309956	     -1.12763936	      1.22672539	     -0.43283316	     -0.87770956	     -0.42633098	      0.18425710	     -0.08868777	      2.06763810	     -1.56841196	     -0.59125961	      0.01982574	     -0.78124275	      1.61029114	      0.00000000	      0.00000000	      0.01745329
      9.50000000	     -3.72025344	     -0.04490263	     -0.38476016	      3.24648565	      1.15117262	     -0.89823360	     -0.17276224	      0.16864507	      0.50239273	     -0.02821489	      1.02631008	      0.30572206	      0.63428819	     -1.15167459	      1.21431643	     -0.43725891	     -0.88098008	     -0.41025904	      0.16610599	     -0.09157204	      2.05216578	     -1.50596168	     -0.55957803	     -0.00347730	     -0.81736584	      1.59737852	      0.00000000	      0.00000000	      0.01745329
      9.53333400	     -3.73642301	     -0.03848428	     -0.38383240	      3.25061553	      1.14965979	     -0.90183735	     -0.17649240	      0.16958187	      0.49670373	     -0.00181766	      1.04201437	      0.28962633	      0.63265015	     -1.17314059	      1.19996991	     -0.44416442	     -0.88146477	     -0.39609408	      0.14473959	     -0.08907842	      2.03003067	     -1.44385929	     -0.52944878	     -0.03032659	     -0.86144511	      1.58641853	      0.00000000	      0.00000000	      0.01745329
      9.56666700	     -3.75202870	     -0.03085286	     -0.38208320	      3.25416033	      1.14808700	     -0.90493890	     -0.18125898	      0.16897458	      0.48803673	      0.02422294	      1.05388257	      0.26974743	      0.62936949	     -1.19418809	      1.18474452	     -0.45142999	     -0.88131029	     -0.38421530	      0.12275641	     -0.08018620	      2.00286293	     -1.38415638	     -0.50689099	     -0.05692697	     -0.90168381	      1.57820931	      0.00000000	      0.00000000	      0.01745329
      9.60000000	     -3.77147298	     -0.02075002	     -0.37766357	      3.25722421	      1.14643827	     -0.90772216	     -0.19070318	      0.16418769	      0.47482326	      0.05743258	      1.06055833	      0.24493396	      0.62172927	     -1.21388896	      1.16369681	     -0.46251823	     -0.87991197	     -0.37326946	      0.09822679	     -0.06009832	      1.96487289	     -1.31486372	     -0.49783849	     -0.08816467	     -0.94107059	      1.57482170	      0.00000000	      0.00000000	      0.01745329
      9.63333400	     -3.79953812	      0.00007515	     -0.35942097	      3.25800536	      1.14434691	     -0.91005112	     -0.20879204	      0.15354459	      0.43514581	      0.09815894	      1.04848338	      0.19738352	      0.61582159	     -1.22820395	      1.12265564	     -0.48933972	     -0.87471593	     -0.36164630	      0.06575717	     -0.03154897	      1.89157533	     -1.25037137	     -0.50037933	     -0.14166371	     -0.97130259	      1.58376933	      0.00000000	      0.00000000	      0.01745329
      9.66666700	     -3.79930740	      0.00003491	     -0.35876044	      3.26056691	      1.14247590	     -0.91174907	     -0.20387624	      0.15724146	      0.43232639	      0.11018921	      1.05848038	      0.19281841	      0.61451645	     -1.24956915	      1.12130638	     -0.48632357	     -0.87459679	     -0.35643335	      0.05692139	     -0.02972124	      1.88438835	     -1.21877110	     -0.48542219	     -0.14298110	     -0.96894627	      1.58264682	      0.00000000	      0.00000000	      0.01745329
      9.70000000	     -3.80415270	      0.00190125	     -0.35798201	      3.26202923	      1.14123297	     -0.91377415	     -0.20275929	      0.15759968	      0.43279195	      0.12080698	      1.06340718	      0.18502216	      0.61034685	     -1.26246341	      1.11531189	     -0.48506585	     -0.87518137	     -0.35616944	      0.03759486	     -0.03182535	      1.87338904	     -1.16847107	     -0.47788560	     -0.15268822	     -0.96855857	      1.58747040	      0.00000000	      0.00000000	      0.01745329
      9.73333400	     -3.80450464	      0.00454302	     -0.35688219	      3.26337263	      1.13961077	     -0.91522038	     -0.20168498	      0.15767631	      0.43324514	      0.12098384	      1.06388883	      0.18489257	      0.60968574	     -1.26269900	      1.11532731	     -0.48470823	     -0.87535420	     -0.35595425	      0.03627990	     -0.03227473	      1.87292664	     -1.16764877	     -0.47724479	     -0.15275021	     -0.96827698	      1.58780505	      0.00000000	      0.00000000	      0.01745329
      9.76666700	     -3.81374293	      0.00625376	     -0.35944976	      3.26516659	      1.13923683	     -0.91666295	     -0.20435202	      0.15680203	      0.43437278	      0.13425106	      1.07153050	      0.16519924	      0.59714754	     -1.28215073	      1.10688957	     -0.48274236	     -0.87432652	     -0.35392134	      0.00371311	     -0.03095874	      1.85831330	     -1.07836252	     -0.47339809	     -0.16944044	     -0.96281390	      1.61087105	      0.00000000	      0.00000000	      0.01745329
      9.80000000	     -3.81432659	      0.00821741	     -0.35834260	      3.26596751	      1.13794828	     -0.91763617	     -0.20394639	      0.15663652	      0.43498906	      0.13439501	      1.07149655	      0.16513807	      0.59666949	     -1.28237333	      1.10678349	     -0.48255926	     -0.87448445	     -0.35382597	      0.00250861	     -0.03146924	      1.85782111	     -1.07796522	     -0.47285319	     -0.16965018	     -0.96264333	      1.61090625	      0.00000000	      0.00000000	      0.01745329
      9.83333400	     -3.82908566	      0.01512967	     -0.35887204	      3.26644997	      1.13791969	     -0.91864147	     -0.21478582	      0.15609365	      0.43436946	      0.14718907	      1.07138199	      0.13695009	      0.58347228	     -1.29374777	      1.09302803	     -0.48898541	     -0.87128267	     -0.35221714	     -0.02760275	     -0.02872885	      1.83697650	     -1.00700335	     -0.47744283	     -0.18874072	     -0.96134540	      1.61909744	      0.00000000	      0.00000000	      0.01745329
      9.86666700	     -3.82937473	      0.01642684	     -0.35865796	      3.26689307	      1.13724445	     -0.91936090	     -0.21475931	      0.15585517	      0.43444675	      0.14714602	      1.07133590	      0.13698860	      0.58317470	     -1.29388024	      1.09267650	     -0.48896296	     -0.87174759	     -0.35212171	     -0.02768522	     -0.02911655	      1.83665996	     -1.00690262	     -0.47733056	     -0.18872838	     -0.96127044	      1.61910159	      0.00000000	      0.00000000	      0.01745329
      9.90000000	     -3.82949031	      0.01668274	     -0.35868890	      3.26726779	      1.13695149	     -0.92005648	     -0.21475354	      0.15578179	      0.43440620	      0.14707799	      1.07132901	      0.13698545	      0.58311257	     -1.29390891	      1.09263076	     -0.48897611	     -0.87178713	     -0.35211601	     -0.02761710	     -0.02924155	      1.83659652	     -1.00683606	     -0.47724885	     -0.18871757	     -0.96122739	      1.61911396	      0.00000000	      0.00000000	      0.01745329
      9.93333400	     -3.83013958	      0.01818654	     -0.35828558	      3.26750735	      1.13706291	     -0.92063347	     -0.21723069	      0.15379344	      0.43290133	      0.14484155	      1.07119824	      0.13680871	      0.58105556	     -1.29463225	      1.09168661	     -0.48929371	     -0.87267452	     -0.35197876	     -0.02590044	     -0.03226024	      1.83514387	     -1.00522578	     -0.47550077	     -0.18884698	     -0.96016561	      1.61978442	      0.00000000	      0.00000000	      0.01745329
      9.96666700	     -3.83017993	      0.01830277	     -0.35840423	      3.26765938	      1.13720378	     -0.92113366	     -0.21725847	      0.15379039	      0.43280764	      0.14475444	      1.07115700	      0.13679564	      0.58103061	     -1.29464137	      1.09166803	     -0.48931531	     -0.87267543	     -0.35198097	     -0.02577823	     -0.03233469	      1.83511528	     -1.00517187	     -0.47543834	     -0.18885780	     -0.96013012	      1.61983581	      0.00000000	      0.00000000	      0.01745329
     10.00000000	     -3.82761565	      0.02215774	     -0.35536355	      3.26591318	      1.13803876	     -0.92029662	     -0.22458219	      0.15636450	      0.42811098	      0.13955008	      1.05618632	      0.12791758	      0.58016151	     -1.28766926	      1.08849211	     -0.49685324	     -0.86944978	     -0.35036760	     -0.00998586	     -0.03952615	      1.83273007	     -1.00250530	     -0.46242757	     -0.18854167	     -0.94837595	      1.64800288	      0.00000000	      0.00000000	      0.01745329
     10.03333400	     -3.82643201	      0.02366823	     -0.35055311	      3.26528416	      1.13874588	     -0.91995444	     -0.23246197	      0.15873891	      0.41628445	      0.13583768	      1.04612497	      0.12814369	      0.57958928	     -1.27755097	      1.08598423	     -0.50203072	     -0.86921561	     -0.34661097	      0.00393381	     -0.04395190	      1.83763670	     -1.01156101	     -0.45792267	     -0.18781328	     -0.94001934	      1.67817838	      0.00000000	      0.00000000	      0.01745329
     10.06666700	     -3.82076006	      0.02461499	     -0.34573418	      3.26346283	      1.13977496	     -0.91889732	     -0.23642539	      0.16198738	      0.40525069	      0.13292573	      1.03359330	      0.12928678	      0.58166908	     -1.26904190	      1.08594414	     -0.50679522	     -0.86823160	     -0.34625488	      0.02304282	     -0.05708897	      1.84614472	     -1.02294648	     -0.44425595	     -0.18590928	     -0.93230939	      1.70472221	      0.00000000	      0.00000000	      0.01745329
     10.10000000	     -3.80973882	      0.02304352	     -0.34125375	      3.26179338	      1.14114173	     -0.91718479	     -0.23923988	      0.16540314	      0.38882684	      0.13283732	      1.01808927	      0.13719613	      0.58367046	     -1.25319733	      1.09058198	     -0.50886921	     -0.86614662	     -0.34809937	      0.04905432	     -0.07521364	      1.86103907	     -1.03911286	     -0.43018240	     -0.17796669	     -0.92238899	      1.73603244	      0.00000000	      0.00000000	      0.01745329
     10.13333400	     -3.80537030	      0.02145688	     -0.34229768	      3.25982927	      1.14286664	     -0.91472680	     -0.24264351	      0.16771706	      0.38215009	      0.12870137	      1.01445107	      0.13860492	      0.58358291	     -1.24863144	      1.09306072	     -0.50929997	     -0.86390041	     -0.34967587	      0.07281416	     -0.08390434	      1.86394093	     -1.03521923	     -0.43100846	     -0.17667226	     -0.92167460	      1.74221276	      0.00000000	      0.00000000	      0.01745329
     10.16666700	     -3.78046329	      0.01902075	     -0.33983048	      3.25617214	      1.14506676	     -0.91076546	     -0.24644859	      0.17524083	      0.36601131	      0.13197984	      0.98642323	      0.14965803	      0.58844569	     -1.21570391	      1.10757479	     -0.50576279	     -0.85711381	     -0.35858054	      0.10637284	     -0.11009984	      1.87090976	     -1.05033044	     -0.40354960	     -0.15172980	     -0.90105391	      1.77350902	      0.00000000	      0.00000000	      0.01745329
     10.20000000	     -3.72645930	     -0.00512858	     -0.31917839	      3.25241114	      1.14565708	     -0.90839251	     -0.20884601	      0.18696973	      0.30911816	      0.15491029	      0.95158660	      0.21845886	      0.60591681	     -1.19722177	      1.13692842	     -0.47611768	     -0.86628936	     -0.39086033	      0.16110256	     -0.15842305	      1.91426019	     -1.09750149	     -0.38786509	     -0.11485967	     -0.84640148	      1.75963963	      0.00000000	      0.00000000	      0.01745329
     10.23333400	     -3.71505617	     -0.00896150	     -0.32659075	      3.24767344	      1.14851016	     -0.90162681	     -0.21331887	      0.19043337	      0.30151411	      0.15996985	      0.94350966	      0.21623723	      0.60247314	     -1.17838288	      1.14426880	     -0.47421563	     -0.85797985	     -0.39416282	      0.18143268	     -0.16481676	      1.91052373	     -1.09070009	     -0.40098598	     -0.09883543	     -0.84442792	      1.76399126	      0.00000000	      0.00000000	      0.01745329
     10.26666700	     -3.66581164	     -0.01613924	     -0.32208799	      3.24043708	      1.15161778	     -0.89451680	     -0.20928978	      0.20897352	      0.27458327	      0.17868336	      0.89632256	      0.24122299	      0.60602005	     -1.13236598	      1.16691599	     -0.45862266	     -0.83829474	     -0.42730569	      0.20680990	     -0.18588100	      1.87567780	     -1.10901342	     -0.40739026	     -0.03066843	     -0.77446690	      1.72530219	      0.00000000	      0.00000000	      0.01745329
     10.30000000	     -3.64206318	     -0.02388654	     -0.33404226	      3.23496257	      1.15566805	     -0.88592863	     -0.21789286	      0.21457318	      0.25798725	      0.19567757	      0.88183689	      0.24766688	      0.59517303	     -1.09964745	      1.18331069	     -0.44929557	     -0.82446331	     -0.43223232	      0.20343351	     -0.18107619	      1.86169675	     -1.12788350	     -0.44414099	      0.01463785	     -0.76271166	      1.71897993	      0.00000000	      0.00000000	      0.01745329
     10.33333400	     -3.57894226	     -0.03096479	     -0.32107236	      3.22355539	      1.15862297	     -0.87577414	     -0.20959137	      0.24421704	      0.22360226	      0.21078611	      0.82178511	      0.28108675	      0.60445809	     -1.05583498	      1.19541131	     -0.43265075	     -0.79440889	     -0.47461802	      0.22500365	     -0.17837419	      1.80570677	     -1.22787817	     -0.45623309	      0.12982941	     -0.65408173	      1.61355177	      0.00000000	      0.00000000	      0.01745329
     10.36666700	     -3.52801332	     -0.02925303	     -0.32546045	      3.21031463	      1.16292114	     -0.86284447	     -0.22123874	      0.25615256	      0.20850853	      0.22876748	      0.76538796	      0.28139043	      0.59930913	     -0.99893174	      1.20637418	     -0.42779446	     -0.75516108	     -0.50815738	      0.20977538	     -0.17169654	      1.76317173	     -1.33949880	     -0.47074799	      0.22222424	     -0.59791088	      1.55209469	      0.00000000	      0.00000000	      0.01745329
     10.40000000	     -3.47286566	     -0.02987902	     -0.32891569	      3.19627707	      1.16701342	     -0.84843910	     -0.23004568	      0.27182723	      0.19162747	      0.24948275	      0.71262842	      0.28663473	      0.59150765	     -0.95353118	      1.21114689	     -0.41865575	     -0.71244937	     -0.53916968	      0.17954577	     -0.13366565	      1.71895230	     -1.50844750	     -0.47588608	      0.32734335	     -0.51869220	      1.45743469	      0.00000000	      0.00000000	      0.01745329
     10.43333400	     -3.41318369	     -0.02962727	     -0.33794728	      3.18070840	      1.17116269	     -0.83169813	     -0.23607458	      0.28113045	      0.17731875	      0.27060848	      0.65721807	      0.28147818	      0.57754962	     -0.90091195	      1.21757583	     -0.40616299	     -0.66236466	     -0.57435653	      0.11078248	     -0.08097006	      1.68166243	     -1.68693243	     -0.46634051	      0.42792013	     -0.43933017	      1.36529177	      0.00000000	      0.00000000	      0.01745329
     10.46666700	     -3.33293918	     -0.03826536	     -0.33524467	      3.16308473	      1.17493572	     -0.81528121	     -0.22402202	      0.30110563	      0.15355265	      0.27458638	      0.58260130	      0.30042831	      0.55027873	     -0.85273497	      1.18461361	     -0.33988241	     -0.58417920	     -0.61262079	      0.01287379	     -0.00543866	      1.68673652	     -1.82940729	     -0.41491187	      0.56016075	     -0.33014279	      1.22796434	      0.00000000	      0.00000000	      0.01745329
     10.50000000	     -3.25448177	     -0.03057304	     -0.34856355	      3.14249691	      1.17890403	     -0.79446490	     -0.22464777	      0.28903076	      0.15219302	      0.29556443	      0.50907136	      0.27267832	      0.51828369	     -0.80742983	      1.18126681	     -0.31966958	     -0.50869150	     -0.65030710	     -0.11361191	      0.08488674	      1.67214420	     -1.92032031	     -0.34873814	      0.61796891	     -0.23542482	      1.14749333	      0.00000000	      0.00000000	      0.01745329
     10.53333400	     -3.18452068	     -0.02212759	     -0.36856200	      3.12246262	      1.18328161	     -0.77152457	     -0.22601121	      0.29042552	      0.14942056	      0.31588581	      0.46091121	      0.23478081	      0.48713954	     -0.77564931	      1.19523585	     -0.31895017	     -0.44465437	     -0.69548494	     -0.24838889	      0.16252960	      1.65614585	     -1.92334151	     -0.23824087	      0.65047134	     -0.15008949	      1.11851359	      0.00000000	      0.00000000	      0.01745329
     10.56666700	     -3.11076412	     -0.01720467	     -0.38132848	      3.09957204	      1.18663473	     -0.74906581	     -0.22552660	      0.29691721	      0.15490701	      0.32902946	      0.41448265	      0.19377948	      0.44410382	     -0.76683828	      1.19406425	     -0.31687267	     -0.38394235	     -0.73147753	     -0.35729721	      0.23211997	      1.65319943	     -1.88234049	     -0.10774337	      0.65616749	     -0.05466347	      1.09589527	      0.00000000	      0.00000000	      0.01745329
     10.60000000	     -3.00529504	     -0.01825842	     -0.37742391	      3.07362570	      1.18904505	     -0.72707501	     -0.20401389	      0.30842325	      0.15587242	      0.31300903	      0.32204576	      0.10269919	      0.35664938	     -0.75882068	      1.15058332	     -0.22431605	     -0.28366579	     -0.76848828	     -0.40952248	      0.27285373	      1.69174505	     -1.83715262	      0.04261226	      0.66930614	      0.09235593	      1.00881130	      0.00000000	      0.00000000	      0.01745329
     10.63333400	     -2.93083703	     -0.01544612	     -0.37735750	      3.04875453	      1.19173695	     -0.70336014	     -0.19514540	      0.32888139	      0.15633268	      0.30655364	      0.31675584	      0.07108867	      0.31370265	     -0.79344927	      1.13439596	     -0.22091772	     -0.23055493	     -0.80481871	     -0.44522497	      0.29463089	      1.70579371	     -1.74380986	      0.17650443	      0.61762939	      0.15722688	      1.03045318	      0.00000000	      0.00000000	      0.01745329
     10.66666700	     -2.85563399	     -0.01092088	     -0.37197840	      3.02248751	      1.19442569	     -0.67891337	     -0.18623322	      0.34861643	      0.16202925	      0.28818880	      0.32706002	      0.03502665	      0.26581631	     -0.84644098	      1.10498591	     -0.22237264	     -0.17831864	     -0.83633038	     -0.44248951	      0.29035349	      1.72878307	     -1.64140399	      0.27875702	      0.55321696	      0.20176183	      1.05478050	      0.00000000	      0.00000000	      0.01745329
     10.70000000	     -2.77691403	     -0.00993946	     -0.36022051	      2.99490919	      1.19611194	     -0.65782028	     -0.17411473	      0.35580714	      0.16260462	      0.26266793	      0.36137075	     -0.00234491	      0.20043216	     -0.92886811	      1.06735367	     -0.19052866	     -0.12926963	     -0.86487896	     -0.45111482	      0.26805549	      1.79085420	     -1.52248044	      0.34078758	      0.49211674	      0.22206607	      1.08163868	      0.00000000	      0.00000000	      0.01745329
     10.73333400	     -2.70482666	     -0.00958372	     -0.34788941	      2.96817071	      1.19766044	     -0.63597135	     -0.15624636	      0.35580693	      0.16014256	      0.23649714	      0.42826774	     -0.01893366	      0.14766308	     -1.01581318	      1.02691570	     -0.16831543	     -0.08886626	     -0.89106634	     -0.45224012	      0.23667960	      1.85582711	     -1.41842123	      0.37605392	      0.43598231	      0.22694408	      1.10907605	      0.00000000	      0.00000000	      0.01745329
     10.76666700	     -2.62317384	     -0.00090733	     -0.34837973	      2.93968842	      1.19862210	     -0.61399227	     -0.15257870	      0.33343566	      0.17862209	      0.22996538	      0.51845370	      0.00019279	      0.11692678	     -1.08699295	      0.99776774	     -0.12667010	     -0.03651565	     -0.92366419	     -0.47461358	      0.17226416	      1.96351676	     -1.33481639	      0.37743242	      0.36718627	      0.20792783	      1.15016398	      0.00000000	      0.00000000	      0.01745329
     10.80000000	     -2.55380932	      0.00256735	     -0.33106179	      2.91347237	      1.19805712	     -0.59403129	     -0.13892892	      0.32988209	      0.16463145	      0.20961383	      0.62043618	      0.01287678	      0.08998939	     -1.16479352	      0.94915815	     -0.13698064	     -0.01883371	     -0.93485099	     -0.48081506	      0.16366230	      2.00050908	     -1.31985810	      0.39168889	      0.34074538	      0.21395897	      1.16802821	      0.00000000	      0.00000000	      0.01745329
     10.83333400	     -2.46682516	      0.02803517	     -0.31796906	      2.88625372	      1.19595977	     -0.57426679	     -0.15564053	      0.30324765	      0.15535355	      0.19664072	      0.72885287	      0.05707027	      0.11665657	     -1.21900298	      0.90989142	     -0.12905786	      0.02232090	     -0.96307133	     -0.51773684	      0.15102545	      2.05953033	     -1.35140581	      0.38360755	      0.30835601	      0.22629765	      1.21712206	      0.00000000	      0.00000000	      0.01745329
     10.86666700	     -2.38590804	      0.03687720	     -0.30046157	      2.85796740	      1.19387410	     -0.55476818	     -0.15435450	      0.29915509	      0.14570796	      0.19149828	      0.82573489	      0.07138165	      0.12350797	     -1.23641450	      0.85553424	     -0.13415812	      0.03342362	     -0.96809630	     -0.53383108	      0.16897859	      2.04373706	     -1.40675989	      0.38749674	      0.27679640	      0.24307557	      1.23752323	      0.00000000	      0.00000000	      0.01745329
     10.90000000	     -2.29952638	      0.05555303	     -0.28381227	      2.83108389	      1.19135197	     -0.53628451	     -0.16720895	      0.28867205	      0.12563235	      0.19021167	      0.90678400	      0.09435797	      0.17213081	     -1.18951304	      0.81410073	     -0.13847641	      0.04833172	     -0.99006818	     -0.54668921	      0.22363427	      1.98664666	     -1.53761966	      0.37432434	      0.24367066	      0.26808661	      1.29101077	      0.00000000	      0.00000000	      0.01745329
     10.93333400	     -2.20720634	      0.06806579	     -0.26258657	      2.80353708	      1.18822888	     -0.51772305	     -0.16792699	      0.26833742	      0.10526584	      0.18683434	      0.96731609	      0.10987592	      0.22859389	     -1.11574309	      0.76419333	     -0.13328490	      0.05275717	     -1.00345035	     -0.55257030	      0.30797513	      1.92473695	     -1.67890808	      0.35253333	      0.20826673	      0.30271104	      1.35298999	      0.00000000	      0.00000000	      0.01745329
     10.96666700	     -2.11610266	      0.07790801	     -0.24679884	      2.77535155	      1.18549955	     -0.50302347	     -0.17504900	      0.25342808	      0.08661153	      0.18485198	      1.00168050	      0.10584207	      0.27398105	     -0.99705706	      0.72988999	     -0.13910956	      0.03596441	     -1.01374752	     -0.54478355	      0.41202175	      1.91451368	     -1.79693267	      0.32463079	      0.18546231	      0.33387432	      1.41069986	      0.00000000	      0.00000000	      0.01745329
     11.00000000	     -2.02314883	      0.08624046	     -0.22676787	      2.74719692	      1.18243582	     -0.48668220	     -0.17360949	      0.22186726	      0.06994835	      0.16641552	      1.00222372	      0.10500709	      0.33130432	     -0.85330937	      0.69193869	     -0.15389576	      0.01107495	     -1.02366707	     -0.50829617	      0.51612038	      1.93699144	     -1.92231144	      0.26580991	      0.17233780	      0.38997168	      1.47425541	      0.00000000	      0.00000000	      0.01745329
     11.03333400	     -1.91851182	      0.09125953	     -0.19688916	      2.71824948	      1.17883049	     -0.46961669	     -0.16385850	      0.17550284	      0.04975206	      0.12477036	      0.96642635	      0.12259248	      0.39976059	     -0.69277197	      0.64877609	     -0.16172944	     -0.02244493	     -1.03393206	     -0.44960904	      0.60472272	      2.02472436	     -2.02835749	      0.18619850	      0.19271267	      0.49932185	      1.51915822	      0.00000000	      0.00000000	      0.01745329
     11.06666700	     -1.81252082	      0.09317494	     -0.16448012	      2.68901773	      1.17477623	     -0.45291937	     -0.15738625	      0.12738059	      0.03174463	      0.07643329	      0.91615283	      0.15143044	      0.46521069	     -0.54734418	      0.61279262	     -0.16392411	     -0.06394137	     -1.04565515	     -0.34930225	      0.67933793	      2.19236153	     -2.10283707	      0.09824506	      0.24312959	      0.62973529	      1.53374938	      0.00000000	      0.00000000	      0.01745329
     11.10000000	     -1.70539460	      0.09085496	     -0.13445229	      2.65984083	      1.17041653	     -0.43699057	     -0.15338599	      0.08680700	      0.01531564	      0.03047778	      0.86349335	      0.19353959	      0.52951716	     -0.42574879	      0.59169559	     -0.15631938	     -0.11193056	     -1.05786316	     -0.20555254	      0.71708296	      2.44210365	     -2.16171184	      0.01026990	      0.32259660	      0.78232590	      1.53550285	      0.00000000	      0.00000000	      0.01745329
     11.13333400	     -1.61352218	      0.08837967	     -0.11375393	      2.63260054	      1.16539306	     -0.42122875	     -0.15145553	      0.05254185	      0.00215251	      0.00188627	      0.82953271	      0.23201375	      0.58664208	     -0.34987175	      0.58823156	     -0.16376913	     -0.16752970	     -1.07404080	     -0.05236569	      0.71315837	      2.72322745	     -2.17626259	     -0.06457870	      0.38327032	      0.91067268	      1.56099961	      0.00000000	      0.00000000	      0.01745329
     11.16666700	     -1.53228049	      0.08026849	     -0.09932029	      2.60622900	      1.16047465	     -0.40679331	     -0.14617037	      0.03640659	     -0.01458914	     -0.00788516	      0.81072632	      0.27918479	      0.63265713	     -0.30591547	      0.59824206	     -0.16278253	     -0.22502783	     -1.09039843	      0.09460734	      0.66279731	      3.02620938	     -2.16803521	     -0.12363304	      0.44238354	      1.02022459	      1.56980677	      0.00000000	      0.00000000	      0.01745329
     11.20000000	     -1.47261302	      0.07290480	     -0.08810582	      2.58186101	      1.15516292	     -0.39204807	     -0.14064393	      0.01661827	     -0.02880891	     -0.00525569	      0.80664304	      0.31492369	      0.66893903	     -0.30200901	      0.60943006	     -0.18356731	     -0.29112612	     -1.10134786	      0.19413455	      0.60639695	      3.27121161	     -2.09191096	     -0.18500675	      0.45356450	      1.05234740	      1.60602206	      0.00000000	      0.00000000	      0.01745329
     11.23333400	     -1.42535728	      0.07071017	     -0.08095015	      2.56051858	      1.15056818	     -0.37743640	     -0.13807136	      0.00418812	     -0.03497915	     -0.00240897	      0.80292317	      0.33257738	      0.69868089	     -0.31786510	      0.61904735	     -0.20999309	     -0.34668567	     -1.10051067	      0.27285264	      0.55081151	      3.46641813	     -1.98106219	     -0.24181793	      0.42995940	      1.03599802	      1.63710216	      0.00000000	      0.00000000	      0.01745329
     11.26666700	     -1.38447679	      0.06341463	     -0.07550593	      2.53992015	      1.14653630	     -0.36461801	     -0.12979139	      0.01132799	     -0.04505786	      0.00815340	      0.81034073	      0.35847702	      0.72141201	     -0.34960280	      0.63540032	     -0.22261002	     -0.40081228	     -1.10705956	      0.33046762	      0.49282488	      3.65991318	     -1.86734520	     -0.27943835	      0.39774153	      0.99364409	      1.63541664	      0.00000000	      0.00000000	      0.01745329
     11.30000000	     -1.34376864	      0.06284502	     -0.06934365	      2.52161106	      1.14312721	     -0.35144074	     -0.13102730	      0.01959088	     -0.04726747	      0.00522601	      0.80813755	      0.37203168	      0.74386301	     -0.38845587	      0.64641086	     -0.23823785	     -0.44460649	     -1.09746347	      0.38845514	      0.42970624	      3.80408336	     -1.75015490	     -0.30773956	      0.34220241	      0.93671444	      1.62856549	      0.00000000	      0.00000000	      0.01745329
     11.33333400	     -1.30907267	      0.06090883	     -0.06360989	      2.50700518	      1.14025725	     -0.33956520	     -0.12057237	      0.03654276	     -0.04506375	      0.00524314	      0.81205540	      0.38276722	      0.76608021	     -0.43670354	      0.65502935	     -0.25308916	     -0.47634426	     -1.09465417	      0.43043407	      0.38022211	      3.94943166	     -1.63502045	     -0.31829286	      0.25407331	      0.86551834	      1.59494342	      0.00000000	      0.00000000	      0.01745329
     11.36666700	     -1.30219079	      0.04700223	     -0.06760967	      2.49334735	      1.13720981	     -0.33167864	     -0.09268143	      0.05038219	     -0.05047567	      0.02893401	      0.86384773	      0.42665332	      0.78147366	     -0.49035946	      0.67930931	     -0.25449785	     -0.52399597	     -1.11292938	      0.46296573	      0.38146905	      4.07902271	     -1.53476225	     -0.29256683	      0.09064912	      0.70620823	      1.53043150	      0.00000000	      0.00000000	      0.01745329
     11.40000000	     -1.26056418	      0.04915141	     -0.06217215	      2.48210615	      1.13512666	     -0.32079758	     -0.09566388	      0.06235382	     -0.04179936	      0.01539089	      0.85721891	      0.43409616	      0.80306812	     -0.53513317	      0.68567163	     -0.26845193	     -0.54530436	     -1.09461115	      0.49730990	      0.31408252	      4.17478740	     -1.45448753	     -0.29662484	     -0.01007045	      0.59630193	      1.50446576	      0.00000000	      0.00000000	      0.01745329
     11.43333400	     -1.25676770	      0.05246957	     -0.07689860	      2.47389110	      1.13210287	     -0.31680008	     -0.09135517	      0.04581488	     -0.03440990	      0.04595822	      0.91224938	      0.44488251	      0.82482991	     -0.57966413	      0.71032710	     -0.27395650	     -0.56048513	     -1.11050734	      0.50670598	      0.33465782	      4.23643255	     -1.38082042	     -0.25350374	     -0.18005170	      0.33931094	      1.51942703	      0.00000000	      0.00000000	      0.01745329
     11.46666700	     -1.22139610	      0.05637458	     -0.07327978	      2.46692403	      1.13056139	     -0.30939224	     -0.09450628	      0.05676718	     -0.02297492	      0.03607779	      0.90227800	      0.44890671	      0.84030902	     -0.61236372	      0.71522133	     -0.28245722	     -0.56775749	     -1.09575953	      0.52847280	      0.27468380	      4.28832793	     -1.34040973	     -0.25833143	     -0.22088735	      0.25809170	      1.56084424	      0.00000000	      0.00000000	      0.01745329
     11.50000000	     -1.20255484	      0.06318299	     -0.07550486	      2.46327409	      1.12899092	     -0.30447890	     -0.09843453	      0.06625761	     -0.01039230	      0.04026727	      0.90805225	      0.44549725	      0.85638635	     -0.64019120	      0.72072545	     -0.28742593	     -0.56848324	     -1.09557159	      0.53987820	      0.23744791	      4.33652282	     -1.31059838	     -0.24283435	     -0.26026394	      0.16324381	      1.60893947	      0.00000000	      0.00000000	      0.01745329
     11.53333400	     -1.20067083	      0.08061444	     -0.09236876	      2.46151676	      1.12769720	     -0.30470243	     -0.11203590	      0.04271389	      0.00609559	      0.05767407	      0.95062136	      0.43347910	      0.87908128	     -0.66255225	      0.73682047	     -0.30356592	     -0.55545115	     -1.09746253	      0.53565339	      0.26069513	      4.34308960	     -1.29302568	     -0.21641784	     -0.31555571	      0.03602742	      1.63951685	      0.00000000	      0.00000000	      0.01745329
     11.56666700	     -1.19299487	      0.08406582	     -0.08955081	      2.46116283	      1.12708908	     -0.30093362	     -0.10840554	      0.04006920	      0.01481416	      0.05469812	      0.94430627	      0.43541582	      0.88482991	     -0.66874213	      0.73283241	     -0.31140256	     -0.55733970	     -1.09861626	      0.53875857	      0.25038266	      4.34647909	     -1.29278039	     -0.22575609	     -0.32244516	      0.02542783	      1.63516974	      0.00000000	      0.00000000	      0.01745329
     11.60000000	     -1.17847844	      0.09010593	     -0.08923987	      2.46224182	      1.12676381	     -0.29830688	     -0.10935522	      0.03091150	      0.02468650	      0.05358511	      0.93801636	      0.43263995	      0.89599627	     -0.67397020	      0.73646045	     -0.32641880	     -0.55833790	     -1.09543312	      0.54025031	      0.23666508	      4.34693107	     -1.29926207	     -0.22802893	     -0.32321927	      0.00664981	      1.60982704	      0.00000000	      0.00000000	      0.01745329
     11.63333400	     -1.17057708	      0.09775177	     -0.09311690	      2.46454657	      1.12689089	     -0.29867470	     -0.10843535	      0.01951735	      0.03292188	      0.05625925	      0.94042477	      0.42659794	      0.90584865	     -0.66734498	      0.74265379	     -0.34126549	     -0.55023852	     -1.09454154	      0.53860399	      0.23509861	      4.33431062	     -1.32202535	     -0.23014830	     -0.31278868	     -0.01061463	      1.56659128	      0.00000000	      0.00000000	      0.01745329
     11.66666700	     -1.16646194	      0.10317376	     -0.09432648	      2.46804870	      1.12702909	     -0.29771518	     -0.10611438	      0.01258135	      0.04535652	      0.05111085	      0.94053844	      0.42657343	      0.91664046	     -0.66003043	      0.74066132	     -0.35164866	     -0.54398213	     -1.09453297	      0.53490527	      0.23248654	      4.31826676	     -1.35197784	     -0.23618196	     -0.30610198	     -0.01942063	      1.54022573	      0.00000000	      0.00000000	      0.01745329
     11.70000000	     -1.16420283	      0.10610527	     -0.09695172	      2.47126614	      1.12709939	     -0.29861405	     -0.10273741	      0.00846445	      0.05134041	      0.04898050	      0.94180846	      0.42695204	      0.92249822	     -0.65051534	      0.74226742	     -0.35858530	     -0.53853150	     -1.09380217	      0.53862476	      0.23507712	      4.30677595	     -1.37525445	     -0.24744359	     -0.29641471	     -0.02304522	      1.53900020	      0.00000000	      0.00000000	      0.01745329
     11.73333400	     -1.16210670	      0.10916199	     -0.09682002	      2.47544654	      1.12720306	     -0.29863710	     -0.09974510	      0.00512218	      0.06160610	      0.04484989	      0.93945843	      0.43016763	      0.93044028	     -0.63922815	      0.74072340	     -0.36800614	     -0.53433188	     -1.09731738	      0.53723721	      0.23925717	      4.29309335	     -1.40383502	     -0.25506333	     -0.28981619	     -0.02136964	      1.54933099	      0.00000000	      0.00000000	      0.01745329
     11.76666700	     -1.16256693	      0.11000486	     -0.09830530	      2.47927188	      1.12738844	     -0.29950949	     -0.09512133	      0.00134872	      0.06653422	      0.04203387	      0.93999811	      0.43098423	      0.93537935	     -0.62968329	      0.74095012	     -0.37438794	     -0.53064770	     -1.09789666	      0.53522487	      0.24398020	      4.28390051	     -1.42183807	     -0.26338113	     -0.28375026	     -0.01921545	      1.56210903	      0.00000000	      0.00000000	      0.01745329
     11.80000000	     -1.16439332	      0.11319634	     -0.09882261	      2.48370892	      1.12750346	     -0.30020857	     -0.09353793	     -0.00659766	      0.07171762	      0.02865265	      0.94221706	      0.43140971	      0.94325333	     -0.61221290	      0.74070076	     -0.38462657	     -0.52785785	     -1.10152567	      0.52930081	      0.25363391	      4.26982110	     -1.45000018	     -0.26843617	     -0.28720902	     -0.00666505	      1.58027134	      0.00000000	      0.00000000	      0.01745329
     11.83333400	     -1.16625812	      0.11140476	     -0.10010375	      2.48658215	      1.12746439	     -0.30087359	     -0.09306536	     -0.00818126	      0.07158457	      0.02838304	      0.94176745	      0.43122258	      0.94439689	     -0.61190371	      0.74063417	     -0.38534198	     -0.52728594	     -1.10178703	      0.52844897	      0.25351387	      4.26968871	     -1.45023787	     -0.26873078	     -0.28672517	     -0.00620595	      1.58025505	      0.00000000	      0.00000000	      0.01745329
     11.86666700	     -1.17210699	      0.11523246	     -0.10157910	      2.49114961	      1.12752831	     -0.30191196	     -0.09161818	     -0.02067635	      0.07701038	      0.02412806	      0.94549869	      0.42868140	      0.95055450	     -0.59817141	      0.74034288	     -0.39869760	     -0.52430805	     -1.10778645	      0.51706298	      0.27771792	      4.25796770	     -1.46333720	     -0.26536193	     -0.29820081	      0.01890948	      1.55424276	      0.00000000	      0.00000000	      0.01745329
     11.90000000	     -1.17478263	      0.11443637	     -0.10313706	      2.49316695	      1.12731947	     -0.30296790	     -0.09607690	     -0.02582614	      0.07185433	      0.01665007	      0.94822649	      0.42811444	      0.94903640	     -0.59648192	      0.74238359	     -0.39912839	     -0.52468783	     -1.10694125	      0.51431839	      0.27848637	      4.25760160	     -1.46383459	     -0.26279475	     -0.30473710	      0.02466507	      1.54404539	      0.00000000	      0.00000000	      0.01745329
     11.93333400	     -1.18212793	      0.11794472	     -0.10595424	      2.49723813	      1.12778968	     -0.30350371	     -0.09375358	     -0.04241185	      0.08045407	      0.01932930	      0.95218592	      0.42533541	      0.95535283	     -0.58641725	      0.74183714	     -0.41500279	     -0.52372685	     -1.11075402	      0.49678675	      0.30898386	      4.24953308	     -1.46708041	     -0.26237263	     -0.31763321	      0.05437223	      1.47915437	      0.00000000	      0.00000000	      0.01745329
     11.96666700	     -1.18462620	      0.11672980	     -0.10722940	      2.49893825	      1.12774671	     -0.30443451	     -0.09704631	     -0.04565532	      0.07659201	      0.01488794	      0.95357781	      0.42561963	      0.95405243	     -0.58586930	      0.74404845	     -0.41455289	     -0.52371465	     -1.10906267	      0.49578220	      0.30806493	      4.25013030	     -1.46691193	     -0.26007351	     -0.32003847	      0.05734899	      1.47564203	      0.00000000	      0.00000000	      0.01745329
     12.00000000	     -1.18627715	      0.11497437	     -0.10831341	      2.50081317	      1.12772058	     -0.30496849	     -0.09739294	     -0.04745727	      0.07591986	      0.01419532	      0.95366865	      0.42552362	      0.95439485	     -0.58540442	      0.74418852	     -0.41518912	     -0.52341545	     -1.10897363	      0.49466210	      0.30809134	      4.25041327	     -1.46686973	     -0.25899337	     -0.32010098	      0.05875064	      1.47487418	      0.00000000	      0.00000000	      0.01745329
     12.03333400	     -1.18683725	      0.11409826	     -0.10859452	      2.50256515	      1.12804820	     -0.30536782	     -0.09754824	     -0.04809853	      0.07570523	      0.01399205	      0.95373011	      0.42550796	      0.95442876	     -0.58522003	      0.74424669	     -0.41543317	     -0.52326025	     -1.10895939	      0.49424577	      0.30810198	      4.25054081	     -1.46690817	     -0.25865730	     -0.32011494	      0.05916293	      1.47484533	      0.00000000	      0.00000000	      0.01745329
     12.06666700	     -1.18963590	      0.11236571	     -0.11012085	      2.50423071	      1.12856254	     -0.30605785	     -0.09727939	     -0.05181127	      0.07313948	      0.01100698	      0.95517290	      0.42577818	      0.95307117	     -0.58318314	      0.74472318	     -0.41740933	     -0.52219374	     -1.10877086	      0.49109929	      0.30899661	      4.25183901	     -1.46757756	     -0.25519468	     -0.32285421	      0.06268390	      1.47407719	      0.00000000	      0.00000000	      0.01745329
     12.10000000	     -1.19644924	      0.11253925	     -0.11313356	      2.50603749	      1.12875515	     -0.30599358	     -0.09506288	     -0.06046212	      0.07767305	      0.01290390	      0.95793603	      0.43037431	      0.95163705	     -0.56828250	      0.74535748	     -0.42669030	     -0.52568658	     -1.10572872	      0.47873282	      0.33662972	      4.25786076	     -1.47765316	     -0.25666632	     -0.34361107	      0.07118559	      1.45357809	      0.00000000	      0.00000000	      0.01745329
     12.13333400	     -1.19729195	      0.11135544	     -0.11419102	      2.50651234	      1.12879196	     -0.30650453	     -0.09939227	     -0.06208267	      0.07367286	      0.00802048	      0.95931208	      0.43114245	      0.94957637	     -0.56782293	      0.74787963	     -0.42602575	     -0.52638178	     -1.10443946	      0.47891571	      0.33693574	      4.25865416	     -1.47798707	     -0.25720711	     -0.34901298	      0.07072853	      1.44707435	      0.00000000	      0.00000000	      0.01745329
     12.16666700	     -1.20053519	      0.11095388	     -0.11650555	      2.50711255	      1.12875832	     -0.30585682	     -0.10076174	     -0.06830065	      0.07632986	      0.00890353	      0.96097903	      0.43145968	      0.94849867	     -0.56432997	      0.74705979	     -0.42995864	     -0.53038029	     -1.10498778	      0.47651845	      0.34814896	      4.25906060	     -1.48013437	     -0.26370246	     -0.36130604	      0.06388225	      1.41005748	      0.00000000	      0.00000000	      0.01745329
     12.20000000	     -1.20474305	      0.11045737	     -0.12041800	      2.50818592	      1.12959612	     -0.30653640	     -0.09680456	     -0.07502073	      0.07812056	      0.01177206	      0.96374895	      0.43155600	      0.94552842	     -0.55913738	      0.75083871	     -0.43709549	     -0.53112185	     -1.10003682	      0.46890795	      0.36485204	      4.25380232	     -1.47956406	     -0.25567950	     -0.37164957	      0.05681634	      1.35494135	      0.00000000	      0.00000000	      0.01745329
     12.23333400	     -1.20462982	      0.10917260	     -0.12087806	      2.50827267	      1.12976634	     -0.30719765	     -0.09933301	     -0.07423195	      0.07330666	      0.00517238	      0.96436357	      0.43224134	      0.94397565	     -0.55916892	      0.75364123	     -0.43627524	     -0.53023792	     -1.09882857	      0.47014719	      0.36409342	      4.25405276	     -1.47951809	     -0.25607121	     -0.37886564	      0.05615535	      1.34899015	      0.00000000	      0.00000000	      0.01745329
     12.26666700	     -1.21025715	      0.10695955	     -0.12353805	      2.50921763	      1.13045917	     -0.30648758	     -0.09315486	     -0.08358232	      0.07856152	      0.00787639	      0.96467357	      0.43380321	      0.93969257	     -0.55550417	      0.75184609	     -0.44041789	     -0.53320274	     -1.09638692	      0.46468986	      0.38084239	      4.24543771	     -1.47115427	     -0.25280905	     -0.39523179	      0.05105658	      1.27769170	      0.00000000	      0.00000000	      0.01745329
     12.30000000	     -1.21005173	      0.10633101	     -0.12419009	      2.50914617	      1.13056038	     -0.30719341	     -0.09518759	     -0.08344715	      0.07289878	      0.00038504	      0.96572552	      0.43404672	      0.93772312	     -0.55508580	      0.75453439	     -0.43900949	     -0.53298114	     -1.09481888	      0.46713825	      0.38016324	      4.24575044	     -1.47094566	     -0.25483930	     -0.40377367	      0.05059871	      1.27059658	      0.00000000	      0.00000000	      0.01745329
     12.33333400	     -1.21429868	      0.10332349	     -0.12587138	      2.50999271	      1.13107532	     -0.30636384	     -0.08480201	     -0.09591476	      0.07844894	      0.00495873	      0.96427810	      0.43631403	      0.93287297	     -0.55100012	      0.75182560	     -0.44178996	     -0.53657716	     -1.09230504	      0.46434497	      0.40093000	      4.23349343	     -1.45617260	     -0.25961440	     -0.41908642	      0.06103097	      1.20361541	      0.00000000	      0.00000000	      0.01745329
     12.36666700	     -1.21475764	      0.09930865	     -0.13026649	      2.50931804	      1.13186053	     -0.30794010	     -0.07859753	     -0.10643253	      0.07247982	      0.00586012	      0.96498386	      0.43970200	      0.92463715	     -0.54622372	      0.75877900	     -0.43914640	     -0.53897633	     -1.08439587	      0.46732559	      0.41084960	      4.22152981	     -1.44736340	     -0.26273055	     -0.41480290	      0.07461579	      1.18601988	      0.00000000	      0.00000000	      0.01745329
     12.40000000	     -1.21625641	      0.09179150	     -0.13203486	      2.51005651	      1.13316796	     -0.30777906	     -0.05959843	     -0.12106198	      0.07035381	      0.00923870	      0.96146266	      0.44732808	      0.91666012	     -0.53940997	      0.76003520	     -0.43661949	     -0.54376685	     -1.08009015	      0.46777972	      0.42449314	      4.20385276	     -1.43928352	     -0.25993562	     -0.40403988	      0.10368411	      1.19220599	      0.00000000	      0.00000000	      0.01745329
     12.43333400	     -1.21224734	      0.07262956	     -0.13078244	      2.50944987	      1.13445002	     -0.30632303	     -0.02137771	     -0.14397177	      0.06635078	      0.01382412	      0.94764455	      0.47200785	      0.90160983	     -0.52549380	      0.76197210	     -0.42433452	     -0.55868925	     -1.07616374	      0.47996554	      0.44245660	      4.17420495	     -1.43497546	     -0.27698049	     -0.36882374	      0.15119529	      1.27408176	      0.00000000	      0.00000000	      0.01745329
     12.46666700	     -1.20360239	      0.05338604	     -0.12860772	      2.50965623	      1.13678133	     -0.30475762	      0.02098741	     -0.15947206	      0.06292334	      0.02728647	      0.92999226	      0.50052080	      0.88777515	     -0.50774939	      0.76603237	     -0.40600334	     -0.57233975	     -1.08037924	      0.48722844	      0.44262989	      4.15577442	     -1.43292489	     -0.29060129	     -0.27223054	      0.20222567	      1.45788682	      0.00000000	      0.00000000	      0.01745329
     12.50000000	     -1.19190711	      0.03709928	     -0.11930709	      2.50794594	      1.13732724	     -0.30494824	      0.04587710	     -0.14922992	      0.04622513	      0.04574935	      0.91094363	      0.52620401	      0.87741058	     -0.49387478	      0.76504723	     -0.37856214	     -0.57919542	     -1.08875372	      0.49790451	      0.42625337	      4.17812515	     -1.44361527	     -0.34397522	     -0.00745881	      0.24989414	      1.71777433	      0.00000000	      0.00000000	      0.01745329
     12.53333400	     -1.19250701	      0.05347730	     -0.09910085	      2.50845234	      1.13560335	     -0.30448057	     -0.00161105	     -0.10120733	      0.02180570	      0.04678671	      0.90164046	      0.51048934	      0.89562628	     -0.50216138	      0.73749993	     -0.39108025	     -0.56497606	     -1.08660177	      0.49761836	      0.36595527	      4.22609818	     -1.43993410	     -0.33607976	      0.43724078	      0.15583723	      1.79575150	      0.00000000	      0.00000000	      0.01745329
     12.56666700	     -1.19566189	      0.05783830	     -0.11468237	      2.50742665	      1.13388620	     -0.30677063	     -0.01546882	     -0.12441125	      0.00757142	      0.11063533	      0.91647685	      0.49306430	      0.89260034	     -0.51066592	      0.76428287	     -0.39391385	     -0.56742982	     -1.10062908	      0.47919523	      0.34391681	      4.17724860	     -1.42129542	     -0.36060945	      0.67574913	      0.03752601	      1.73852753	      0.00000000	      0.00000000	      0.01745329
     12.60000000	     -1.19873669	      0.05792069	     -0.12045368	      2.50684350	      1.13363404	     -0.30631174	     -0.02121585	     -0.12664648	      0.00224410	      0.13614506	      0.92016572	      0.49160142	      0.88940282	     -0.51157890	      0.76525353	     -0.39216910	     -0.56784374	     -1.09782595	      0.47268459	      0.32084776	      4.17309806	     -1.41705757	     -0.42390171	      0.76950947	     -0.03818026	      1.67660776	      0.00000000	      0.00000000	      0.01745329
     12.63333400	     -1.20124521	      0.06130260	     -0.11065268	      2.50686467	      1.13414185	     -0.30674606	     -0.02954904	     -0.10315781	     -0.00199156	      0.10952174	      0.91615848	      0.49242276	      0.89210747	     -0.51169772	      0.74695864	     -0.39385804	     -0.55922802	     -1.08570052	      0.47719639	      0.31216076	      4.19311934	     -1.43347019	     -0.49638722	      0.75611138	     -0.06537706	      1.70474651	      0.00000000	      0.00000000	      0.01745329
     12.66666700	     -1.20135249	      0.06423735	     -0.09338756	      2.50915141	      1.13513249	     -0.30530446	     -0.02626472	     -0.06890377	      0.01013146	      0.05289445	      0.90411759	      0.49521233	      0.90236180	     -0.50915824	      0.71857182	     -0.39798789	     -0.55067035	     -1.07869022	      0.49411175	      0.30545107	      4.23534076	     -1.45983584	     -0.54719257	      0.61936590	     -0.04963374	      1.78222259	      0.00000000	      0.00000000	      0.01745329
     12.70000000	     -1.21046348	      0.06915698	     -0.10812431	      2.50872498	      1.13639501	     -0.30559309	     -0.02173470	     -0.10360643	      0.04731649	      0.02272272	      0.91004840	      0.48048632	      0.89287392	     -0.50816173	      0.73479016	     -0.41692912	     -0.55681361	     -1.07387059	      0.46856452	      0.36088535	      4.20408878	     -1.46001333	     -0.61923142	      0.28560602	     -0.06524313	      1.91962554	      0.00000000	      0.00000000	      0.01745329
     12.73333400	     -1.21448320	      0.06677283	     -0.10685754	      2.50765091	      1.13657805	     -0.30497701	     -0.02104646	     -0.11293468	      0.06235431	     -0.02184350	      0.90578535	      0.48551123	      0.88672977	     -0.50377987	      0.72816430	     -0.41558076	     -0.55766494	     -1.06331867	      0.45785477	      0.39690348	      4.21333254	     -1.47192663	     -0.66624485	      0.02130278	      0.03545262	      1.86129139	      0.00000000	      0.00000000	      0.01745329
     12.76666700	     -1.21893852	      0.07195713	     -0.10853925	      2.50817247	      1.13594641	     -0.30591529	     -0.02861732	     -0.12976687	      0.06858314	     -0.04057611	      0.90999698	      0.47521930	      0.88833919	     -0.50973451	      0.73013740	     -0.42195536	     -0.55535453	     -1.06719684	      0.45453061	      0.42256084	      4.19791302	     -1.47352444	     -0.66972361	     -0.15700380	      0.11232645	      1.69598631	      0.00000000	      0.00000000	      0.01745329
     12.80000000	     -1.22178891	      0.07730823	     -0.11411745	      2.50840496	      1.13531920	     -0.30670067	     -0.03991263	     -0.14130184	      0.07391684	     -0.03728706	      0.91654378	      0.46534370	      0.89035294	     -0.51332313	      0.73587252	     -0.42758587	     -0.55213328	     -1.07376850	      0.44530218	      0.42597085	      4.18299354	     -1.47325926	     -0.66513833	     -0.23809238	      0.15369812	      1.54132889	      0.00000000	      0.00000000	      0.01745329
     12.83333400	     -1.22247146	      0.08144754	     -0.11824415	      2.50822851	      1.13507033	     -0.30662284	     -0.04879907	     -0.14468125	      0.07986886	     -0.02460998	      0.92128952	      0.46079226	      0.89205637	     -0.51718652	      0.74163291	     -0.42981159	     -0.55051834	     -1.07840276	      0.43325377	      0.41192391	      4.17062634	     -1.47547910	     -0.66267369	     -0.25366350	      0.16050150	      1.44884122	      0.00000000	      0.00000000	      0.01745329
     12.86666700	     -1.22184690	      0.08097976	     -0.12397903	      2.50728239	      1.13505247	     -0.30804278	     -0.04893100	     -0.14645112	      0.07919845	     -0.01115184	      0.92664118	      0.45993732	      0.88886688	     -0.51641023	      0.74706085	     -0.42901060	     -0.54910669	     -1.07216741	      0.43427817	      0.40131020	      4.16362439	     -1.48088676	     -0.67388386	     -0.23169515	      0.14391527	      1.44610025	      0.00000000	      0.00000000	      0.01745329
     12.90000000	     -1.21892927	      0.08281199	     -0.12749592	      2.50735045	      1.13524490	     -0.30734845	     -0.05170781	     -0.13248006	      0.08211677	      0.00892722	      0.92902912	      0.46196678	      0.89278669	     -0.51653839	      0.74984150	     -0.42810333	     -0.54733425	     -1.07526418	      0.43869239	      0.35388619	      4.15871497	     -1.50195147	     -0.67368654	     -0.17856024	      0.07849333	      1.50806663	      0.00000000	      0.00000000	      0.01745329
     12.93333400	     -1.21932661	      0.08350720	     -0.12928435	      2.50721505	      1.13520565	     -0.30775682	     -0.05446765	     -0.11947497	      0.07867725	      0.02699761	      0.93451592	      0.46325675	      0.89427799	     -0.51607281	      0.75164975	     -0.42729500	     -0.54540443	     -1.07600224	      0.43965193	      0.32292578	      4.15983841	     -1.51666059	     -0.67354420	     -0.11751035	     -0.00057497	      1.60012124	      0.00000000	      0.00000000	      0.01745329
     12.96666700	     -1.21976647	      0.08303278	     -0.13256967	      2.50634542	      1.13529619	     -0.30929861	     -0.05405332	     -0.11939159	      0.07532185	      0.03883139	      0.93942450	      0.46305789	      0.89142361	     -0.51536656	      0.75479364	     -0.42753362	     -0.54427487	     -1.07156200	      0.43520730	      0.32094419	      4.15547752	     -1.51933098	     -0.68117124	     -0.08344723	     -0.02998123	      1.63081675	      0.00000000	      0.00000000	      0.01745329
     13.00000000	     -1.22099069	      0.08309339	     -0.13158298	      2.50657839	      1.13502939	     -0.30901504	     -0.05407290	     -0.12020999	      0.07643341	      0.03950196	      0.93898978	      0.46341195	      0.89171118	     -0.51571672	      0.75430957	     -0.42786956	     -0.54424521	     -1.07217607	      0.43543233	      0.32049035	      4.15569256	     -1.51968045	     -0.68151284	     -0.08260549	     -0.03093696	      1.63172054	      0.00000000	      0.00000000	      0.01745329
     13.03333400	     -1.21974915	      0.08276194	     -0.13156764	      2.50623181	      1.13455812	     -0.30904646	     -0.05577497	     -0.11905323	      0.07634335	      0.03847244	      0.93879933	      0.46376998	      0.89166314	     -0.51619996	      0.75348593	     -0.42806185	     -0.54469892	     -1.07327623	      0.43542359	      0.31994017	      4.15562668	     -1.52020774	     -0.68145565	     -0.08328845	     -0.03174815	      1.63260462	      0.00000000	      0.00000000	      0.01745329
     13.06666700	     -1.22054910	      0.08409662	     -0.12524199	      2.50588370	      1.13392803	     -0.30703607	     -0.06456166	     -0.11409740	      0.07666937	      0.02727776	      0.93449347	      0.46563106	      0.89618631	     -0.52085381	      0.74862687	     -0.42775240	     -0.54856765	     -1.08395504	      0.43057955	      0.30736319	      4.15499322	     -1.52732268	     -0.68630946	     -0.08178466	     -0.04417531	      1.65677155	      0.00000000	      0.00000000	      0.01745329
     13.10000000	     -1.21900992	      0.08637781	     -0.12530714	      2.50474800	      1.13358278	     -0.30892138	     -0.07084400	     -0.10836883	      0.06931135	      0.02352946	      0.93764091	      0.46248019	      0.89538567	     -0.52061170	      0.75173682	     -0.42797381	     -0.54591106	     -1.08027634	      0.43006563	      0.30599909	      4.15293008	     -1.53617138	     -0.69051976	     -0.06918059	     -0.06265803	      1.69551324	      0.00000000	      0.00000000	      0.01745329
     13.13333400	     -1.21947857	      0.08691868	     -0.12181295	      2.50499605	      1.13300935	     -0.30700370	     -0.07288510	     -0.10446661	      0.07482399	      0.02045121	      0.93373447	      0.46313383	      0.89933158	     -0.52377371	      0.74443223	     -0.42929791	     -0.54784803	     -1.08606680	      0.42653396	      0.29862113	      4.15628574	     -1.53925673	     -0.69390182	     -0.07434920	     -0.07630341	      1.71199003	      0.00000000	      0.00000000	      0.01745329
     13.16666700	     -1.21736183	      0.08764835	     -0.12118516	      2.50362254	      1.13274942	     -0.30811690	     -0.07873958	     -0.09960142	      0.06885533	      0.01197126	      0.93402095	      0.46304382	      0.89885609	     -0.52443023	      0.74869770	     -0.42671921	     -0.54719355	     -1.08485107	      0.42507568	      0.29746627	      4.15655092	     -1.53990390	     -0.69038378	     -0.08349174	     -0.07612307	      1.71047375	      0.00000000	      0.00000000	      0.01745329
     13.20000000	     -1.22126215	      0.08985794	     -0.11685451	      2.50355805	      1.13190801	     -0.30639303	     -0.08666058	     -0.09978255	      0.06898200	     -0.00257531	      0.93217685	      0.46033878	      0.90161840	     -0.52901343	      0.74118210	     -0.42796565	     -0.54941716	     -1.09441794	      0.41641699	      0.30326357	      4.15673679	     -1.54608716	     -0.68346425	     -0.11802854	     -0.07049540	      1.67828764	      0.00000000	      0.00000000	      0.01745329
     13.23333400	     -1.22770157	      0.09399246	     -0.11520875	      2.50280018	      1.13129423	     -0.30674476	     -0.09330681	     -0.11036366	      0.06729486	     -0.00871483	      0.93447357	      0.45229185	      0.90119366	     -0.53533845	      0.73943816	     -0.43229031	     -0.54945236	     -1.09638225	      0.40141975	      0.33183143	      4.14378392	     -1.54949270	     -0.67661936	     -0.15081194	     -0.04837691	      1.59107176	      0.00000000	      0.00000000	      0.01745329
     13.26666700	     -1.22906261	      0.09624932	     -0.11391198	      2.50167301	      1.13068017	     -0.30635994	     -0.10013143	     -0.11874469	      0.06683794	     -0.01411602	      0.93460518	      0.44601489	      0.90074603	     -0.54285123	      0.73924607	     -0.43491614	     -0.55122741	     -1.09786798	      0.39202723	      0.34426854	      4.13137339	     -1.54515017	     -0.67338998	     -0.17028731	     -0.02766562	      1.50599767	      0.00000000	      0.00000000	      0.01745329
     13.30000000	     -1.22963925	      0.09763673	     -0.11547664	      2.50031061	      1.13033032	     -0.30713758	     -0.10475627	     -0.12404442	      0.06467412	     -0.01429582	      0.93658615	      0.43949259	      0.89865224	     -0.54907783	      0.74265249	     -0.43437767	     -0.55125579	     -1.09890061	      0.38769235	      0.35100154	      4.11793954	     -1.54045539	     -0.66936726	     -0.17254104	     -0.00885720	      1.42789084	      0.00000000	      0.00000000	      0.01745329
     13.33333400	     -1.22858455	      0.09687117	     -0.11580513	      2.49910346	      1.12985531	     -0.30710746	     -0.10746140	     -0.12288578	      0.06446126	     -0.01298038	      0.93732926	      0.43593959	      0.89657046	     -0.55644635	      0.74550566	     -0.42997512	     -0.55256211	     -1.10140896	      0.39121529	      0.34456344	      4.11006935	     -1.53613988	     -0.66490084	     -0.16493857	      0.00383565	      1.37100222	      0.00000000	      0.00000000	      0.01745329
     13.36666700	     -1.22850140	      0.09659512	     -0.11668827	      2.49784456	      1.12932542	     -0.30728485	     -0.11332228	     -0.12228992	      0.06150509	     -0.01596239	      0.93803640	      0.43625556	      0.89526154	     -0.55698698	      0.74741692	     -0.42712522	     -0.55400150	     -1.10060579	      0.39313075	      0.34349513	      4.11038628	     -1.53603984	     -0.66130235	     -0.16719434	      0.00592756	      1.36731506	      0.00000000	      0.00000000	      0.01745329
     13.40000000	     -1.22867223	      0.09613056	     -0.11619918	      2.49692167	      1.12886780	     -0.30760758	     -0.11852832	     -0.12001732	      0.05813237	     -0.02049348	      0.93898404	      0.43568391	      0.89480358	     -0.55847327	      0.74956557	     -0.42305787	     -0.55554078	     -1.10194471	      0.39783353	      0.34071022	      4.11184784	     -1.53381662	     -0.65824240	     -0.17303708	      0.00813950	      1.35963732	      0.00000000	      0.00000000	      0.01745329
     13.43333400	     -1.23097469	      0.09280460	     -0.11402911	      2.49760577	      1.12787236	     -0.30720610	     -0.11672935	     -0.11017696	      0.05888960	     -0.01879776	      0.94142732	      0.43358768	      0.89629607	     -0.56788366	      0.74841934	     -0.41413086	     -0.55650906	     -1.11829979	      0.41944740	      0.33511910	      4.11842665	     -1.51330680	     -0.65450351	     -0.18504867	      0.01611034	      1.33619086	      0.00000000	      0.00000000	      0.01745329
     13.46666700	     -1.23059209	      0.09155751	     -0.11358063	      2.49714160	      1.12758073	     -0.30900089	     -0.12222610	     -0.10684716	      0.05219429	     -0.02576103	      0.94417520	      0.43258196	      0.89453281	     -0.56842994	      0.75262426	     -0.40777266	     -0.55821390	     -1.11835548	      0.42445414	      0.33183727	      4.12161347	     -1.50747661	     -0.65149430	     -0.19464643	      0.02014242	      1.33001429	      0.00000000	      0.00000000	      0.01745329
     13.50000000	     -1.23632619	      0.08631894	     -0.11311275	      2.49888384	      1.12637903	     -0.30964582	     -0.12052365	     -0.09793749	      0.05104839	     -0.01925178	      0.94885782	      0.43193114	      0.89354357	     -0.57240089	      0.75353038	     -0.39323485	     -0.55815793	     -1.13851699	      0.44986658	      0.33321241	      4.13591899	     -1.46670184	     -0.65920083	     -0.21529960	      0.03346733	      1.30525643	      0.00000000	      0.00000000	      0.01745329
     13.53333400	     -1.23939741	      0.07852261	     -0.11767739	      2.49930257	      1.12623248	     -0.31425545	     -0.11964084	     -0.09583045	      0.03954162	     -0.00321881	      0.95776161	      0.43232388	      0.88532355	     -0.56945478	      0.76808362	     -0.37436933	     -0.55738022	     -1.14901744	      0.45925714	      0.34337525	      4.13886344	     -1.41443953	     -0.66974735	     -0.21024761	      0.05099346	      1.27339513	      0.00000000	      0.00000000	      0.01745329
     13.56666700	     -1.24199833	      0.07066600	     -0.11907011	      2.50252627	      1.12627362	     -0.31707061	     -0.11599427	     -0.09923528	      0.03094586	      0.01534402	      0.95887957	      0.43560761	      0.88023486	     -0.55965531	      0.77514884	     -0.35771065	     -0.55738822	     -1.16627332	      0.47240981	      0.34624873	      4.13872552	     -1.36049273	     -0.68524906	     -0.19565671	      0.06271235	      1.23282530	      0.00000000	      0.00000000	      0.01745329
     13.60000000	     -1.24620793	      0.06365222	     -0.12399565	      2.50661216	      1.12626826	     -0.32122066	     -0.11254860	     -0.10302311	      0.02372771	      0.03574196	      0.96314464	      0.43628739	      0.87371124	     -0.54744014	      0.78279232	     -0.34552253	     -0.55290194	     -1.16890987	      0.48282616	      0.35222577	      4.13286544	     -1.33738235	     -0.71977400	     -0.16411521	      0.04650073	      1.22158330	      0.00000000	      0.00000000	      0.01745329
     13.63333400	     -1.25242745	      0.05661035	     -0.13089732	      2.51227200	      1.12702609	     -0.32692603	     -0.11024556	     -0.10317291	      0.01739346	      0.06465309	      0.96695062	      0.43794922	      0.86579854	     -0.52819560	      0.79147073	     -0.32968293	     -0.54292731	     -1.17769137	      0.49063046	      0.35658274	      4.12236484	     -1.30463104	     -0.76654361	     -0.11419129	      0.00944592	      1.22101686	      0.00000000	      0.00000000	      0.01745329
     13.66666700	     -1.25825126	      0.05284062	     -0.12615768	      2.52178293	      1.12856803	     -0.33123539	     -0.11860356	     -0.08804953	      0.00759220	      0.09562669	      0.95197531	      0.44736616	      0.86148157	     -0.48575662	      0.78189943	     -0.29998802	     -0.51730114	     -1.20950305	      0.51190845	      0.33457871	      4.10526108	     -1.22834456	     -0.79136378	     -0.04643209	     -0.09738243	      1.25224686	      0.00000000	      0.00000000	      0.01745329
     13.70000000	     -1.26509632	      0.04549393	     -0.11349659	      2.53323206	      1.13087139	     -0.33930878	     -0.11714322	     -0.08939388	     -0.02558632	      0.11406260	      0.93034497	      0.45870537	      0.85149161	     -0.44131678	      0.75713773	     -0.27273945	     -0.48275403	     -1.20977104	      0.53335401	      0.35368742	      4.07122455	     -1.19364877	     -0.78331260	      0.01113878	     -0.25249943	      1.34896121	      0.00000000	      0.00000000	      0.01745329
     13.73333400	     -1.27744149	      0.03860489	     -0.09928883	      2.54697601	      1.13394506	     -0.34710735	     -0.11344344	     -0.10360037	     -0.05309286	      0.12315549	      0.90838026	      0.47054530	      0.84087299	     -0.40239844	      0.73186161	     -0.25031350	     -0.45073944	     -1.21423323	      0.53686250	      0.39585482	      4.03599526	     -1.17030535	     -0.77124437	      0.05762072	     -0.35571682	      1.47924661	      0.00000000	      0.00000000	      0.01745329
     13.76666700	     -1.29992906	      0.03224925	     -0.09796819	      2.56129127	      1.13794958	     -0.35766496	     -0.11462317	     -0.10906350	     -0.06538668	      0.14091600	      0.90251143	      0.48110812	      0.81986570	     -0.36479832	      0.71590258	     -0.22501710	     -0.41187802	     -1.21083206	      0.53166679	      0.43053352	      4.00066906	     -1.14829749	     -0.74928596	      0.14373214	     -0.39899201	      1.63721346	      0.00000000	      0.00000000	      0.01745329
     13.80000000	     -1.32896860	      0.02846795	     -0.09057908	      2.57974255	      1.14297601	     -0.36774409	     -0.11406495	     -0.12514724	     -0.07369264	      0.14784135	      0.89268284	      0.49259313	      0.80144621	     -0.33327114	      0.69059100	     -0.20894429	     -0.36868787	     -1.20654976	      0.51055580	      0.48719281	      3.95017576	     -1.12246543	     -0.67365446	      0.25990472	     -0.38429927	      1.81815889	      0.00000000	      0.00000000	      0.01745329
     13.83333400	     -1.36920282	      0.02444039	     -0.08354684	      2.59871675	      1.14832599	     -0.37956557	     -0.11523476	     -0.15233740	     -0.08192376	      0.14936978	      0.89133580	      0.50553052	      0.77413642	     -0.31466504	      0.66583139	     -0.19316418	     -0.32548210	     -1.20226884	      0.45827813	      0.56955993	      3.88474253	     -1.09046000	     -0.58546852	      0.39407091	     -0.28336139	      1.96043979	      0.00000000	      0.00000000	      0.01745329
     13.86666700	     -1.40766874	      0.01681342	     -0.06870370	      2.61964314	      1.15396919	     -0.39295901	     -0.11453010	     -0.18970790	     -0.10685242	      0.14061711	      0.87329219	      0.52770068	      0.73924461	     -0.29272932	      0.62912795	     -0.15468872	     -0.26858003	     -1.18133214	      0.43062910	      0.66865681	      3.80366680	     -1.00312026	     -0.50475929	      0.53745982	     -0.06837275	      2.03572788	      0.00000000	      0.00000000	      0.01745329
     13.90000000	     -1.47159824	      0.01299471	     -0.05718289	      2.64127578	      1.15968420	     -0.40563586	     -0.11558338	     -0.22363747	     -0.11974179	      0.12246739	      0.87972610	      0.54436434	      0.70155139	     -0.31421236	      0.60287772	     -0.13539880	     -0.22398824	     -1.17900217	      0.32615394	      0.77676651	      3.71334838	     -0.97091037	     -0.41054700	      0.63398074	      0.14304455	      2.05884410	      0.00000000	      0.00000000	      0.01745329
     13.93333400	     -1.53316611	      0.00896186	     -0.05300996	      2.66507187	      1.16619178	     -0.41948388	     -0.11454027	     -0.22508187	     -0.13215786	      0.14261731	      0.88210641	      0.55128484	      0.65940946	     -0.35740446	      0.57184193	     -0.10405845	     -0.16569891	     -1.13818494	      0.30335090	      0.83081176	      3.62708232	     -0.86048781	     -0.29358527	      0.71624466	      0.44096130	      1.97180883	      0.00000000	      0.00000000	      0.01745329
     13.96666700	     -1.61120354	      0.00051705	     -0.04534704	      2.68882043	      1.17215763	     -0.43260433	     -0.10170901	     -0.21641825	     -0.14870312	      0.15869070	      0.88494029	      0.55299499	      0.60764198	     -0.44488447	      0.55123142	     -0.07979016	     -0.12234805	     -1.12223391	      0.24060292	      0.88066836	      3.53745812	     -0.80816691	     -0.15818649	      0.74953700	      0.67107971	      1.89310390	      0.00000000	      0.00000000	      0.01745329
     14.00000000	     -1.68882302	     -0.00693395	     -0.03734501	      2.71045577	      1.17845351	     -0.44518932	     -0.09511142	     -0.20949607	     -0.16067186	      0.16082757	      0.87821242	      0.55734980	      0.55343236	     -0.55375071	      0.53676396	     -0.04946149	     -0.08472811	     -1.10932905	      0.15971462	      0.92673786	      3.44816481	     -0.75895226	     -0.04232421	      0.74523764	      0.84908670	      1.80008716	      0.00000000	      0.00000000	      0.01745329
     14.03333400	     -1.76470223	     -0.01171554	     -0.03286090	      2.73379304	      1.18371580	     -0.45847815	     -0.08072552	     -0.19197701	     -0.17480560	      0.18163993	      0.86168393	      0.52829143	      0.49277007	     -0.69189575	      0.53187467	     -0.02516981	     -0.04328289	     -1.09451875	      0.11302784	      0.96043220	      3.36613991	     -0.69154746	      0.06705312	      0.72133235	      0.98152003	      1.62984101	      0.00000000	      0.00000000	      0.01745329
     14.06666700	     -1.84398332	     -0.00940025	     -0.02753534	      2.75696664	      1.18850166	     -0.47030774	     -0.07483880	     -0.16132974	     -0.18686589	      0.19948321	      0.81862060	      0.46588040	      0.41928035	     -0.82255351	      0.53025380	     -0.01417599	     -0.00380094	     -1.08235448	      0.08994580	      0.98870529	      3.29724614	     -0.61571101	      0.16448432	      0.68214774	      1.06524014	      1.41989498	      0.00000000	      0.00000000	      0.01745329
     14.10000000	     -1.97752228	     -0.01197013	     -0.01633010	      2.77727196	      1.19338737	     -0.48304772	     -0.06935404	     -0.06066261	     -0.20311738	      0.20827168	      0.75172474	      0.36910685	      0.29429628	     -0.94110472	      0.50974353	     -0.04076077	     -0.00126900	     -1.04936749	      0.09992832	      1.01967691	      3.23338845	     -0.52490934	      0.25287917	      0.66360084	      1.12906817	      1.20305900	      0.00000000	      0.00000000	      0.01745329
     14.13333400	     -2.03702467	     -0.01314932	     -0.01548134	      2.79589675	      1.19731067	     -0.49530341	     -0.05870747	     -0.04698245	     -0.20551593	      0.20604906	      0.71072655	      0.36739807	      0.26021227	     -1.05636156	      0.52071134	     -0.01874560	      0.02543812	     -1.03840033	      0.02763616	      1.02752601	      3.19373320	     -0.50908711	      0.29424973	      0.64514425	      1.13115233	      1.03761044	      0.00000000	      0.00000000	      0.01745329
     14.16666700	     -2.13794508	     -0.00954847	     -0.01388829	      2.81557906	      1.20152585	     -0.50920109	     -0.05915841	      0.02460951	     -0.21527701	      0.21842733	      0.63702623	      0.28388040	      0.17939043	     -1.11286583	      0.52581091	     -0.05665953	      0.02148450	     -1.02039990	      0.02495131	      1.06111076	      3.14583581	     -0.39124615	      0.38320231	      0.63339536	      1.12718943	      0.76337851	      0.00000000	      0.00000000	      0.01745329
     14.20000000	     -2.20937724	     -0.00896980	     -0.02482064	      2.83406997	      1.20518323	     -0.52446417	     -0.05170553	      0.05441937	     -0.21837269	      0.23069925	      0.58308813	      0.25492040	      0.14321111	     -1.16678272	      0.55042645	     -0.03306158	      0.03860398	     -1.00068536	     -0.05425164	      1.05885368	      3.10849431	     -0.37382270	      0.40488301	      0.63689219	      1.12506829	      0.60994854	      0.00000000	      0.00000000	      0.01745329
     14.23333400	     -2.28346271	     -0.00751614	     -0.03850800	      2.85168189	      1.20904583	     -0.54008092	     -0.05145948	      0.09326202	     -0.21707886	      0.25078000	      0.50785475	      0.19994255	      0.10753275	     -1.16655402	      0.57771117	     -0.04512831	      0.03731231	     -0.98456052	     -0.10571179	      1.05301900	      3.07481977	     -0.32623186	      0.42230664	      0.64009965	      1.11499235	      0.46735964	      0.00000000	      0.00000000	      0.01745329
     14.26666700	     -2.40277886	     -0.02224355	     -0.04088575	      2.86944308	      1.21247537	     -0.55721804	     -0.02568051	      0.18097119	     -0.23908368	      0.27935420	      0.43568604	      0.08532314	      0.05045744	     -1.16640297	      0.58740258	     -0.10632560	     -0.01581391	     -0.95716691	     -0.13484474	      1.05534484	      3.02656534	     -0.27168534	      0.43300903	      0.65110079	      1.08758166	      0.40250419	      0.00000000	      0.00000000	      0.01745329
     14.30000000	     -2.48908344	     -0.02221011	     -0.04610452	      2.88539130	      1.21594688	     -0.57455797	     -0.02791578	      0.24626364	     -0.24634903	      0.29076281	      0.35950658	      0.03744878	      0.05685602	     -1.13795865	      0.60521797	     -0.14564263	     -0.04804658	     -0.93647617	     -0.14300004	      1.02988692	      2.99063276	     -0.29126364	      0.39182263	      0.65455883	      1.04946294	      0.49653227	      0.00000000	      0.00000000	      0.01745329
     14.33333400	     -2.54043382	     -0.02431326	     -0.06191524	      2.90339483	      1.21815573	     -0.59243028	     -0.02254220	      0.27734877	     -0.23679382	      0.29940408	      0.29305113	      0.03018827	      0.09287935	     -1.08877986	      0.64485603	     -0.13194909	     -0.05427618	     -0.92887015	     -0.16362117	      1.00690674	      2.97918438	     -0.29259556	      0.38845203	      0.67062343	      1.03599175	      0.52113908	      0.00000000	      0.00000000	      0.01745329
     14.36666700	     -2.60198985	     -0.02871713	     -0.07381218	      2.91880565	      1.22024452	     -0.61047444	     -0.02055844	      0.31108602	     -0.21855645	      0.29794561	      0.21973814	      0.01932406	      0.12955257	     -1.01157232	      0.67204043	     -0.12308095	     -0.07442946	     -0.91170985	     -0.18909288	      0.97309578	      2.96178059	     -0.30982919	      0.35036346	      0.67875551	      1.00668257	      0.57100228	      0.00000000	      0.00000000	      0.01745329
     14.40000000	     -2.71550606	     -0.03055982	     -0.09630813	      2.93654364	      1.22215599	     -0.62958830	     -0.03045262	      0.35869345	     -0.21312606	      0.33807069	      0.19955045	     -0.05769549	      0.16358502	     -0.97554645	      0.70853524	     -0.19576274	     -0.13564572	     -0.88759859	     -0.24363267	      0.89812174	      2.82032580	     -0.39700296	      0.24703229	      0.59637343	      0.75386093	      0.77663327	      0.00000000	      0.00000000	      0.01745329
     14.43333400	     -2.76349097	     -0.03796688	     -0.11204246	      2.95118508	      1.22381248	     -0.64980769	     -0.02869413	      0.36742918	     -0.18607075	      0.34175360	      0.14286950	     -0.05783173	      0.19859991	     -0.87914184	      0.73487424	     -0.21758178	     -0.17323567	     -0.84745500	     -0.24929518	      0.84234893	      2.76439619	     -0.43515593	      0.18330763	      0.56183231	      0.70977676	      0.82285233	      0.00000000	      0.00000000	      0.01745329
     14.46666700	     -2.82949586	     -0.04445774	     -0.11623981	      2.96678541	      1.22409238	     -0.67128177	     -0.02438420	      0.38265109	     -0.17183750	      0.33111330	      0.11085256	     -0.03796783	      0.24410752	     -0.80989541	      0.75195089	     -0.19687584	     -0.20565070	     -0.83366230	     -0.28512967	      0.79593693	      2.73279998	     -0.47682945	      0.12010205	      0.54070723	      0.68731773	      0.83943447	      0.00000000	      0.00000000	      0.01745329
     14.50000000	     -2.88531460	     -0.04578046	     -0.14364777	      2.98284000	      1.22438327	     -0.69325414	     -0.03997730	      0.37147155	     -0.12668963	      0.32688261	      0.11678058	     -0.00458769	      0.28796525	     -0.74882539	      0.79584835	     -0.23542122	     -0.25250226	     -0.79961879	     -0.27191554	      0.71151386	      2.63572472	     -0.60200865	      0.01469750	      0.44410888	      0.60782829	      1.03830817	      0.00000000	      0.00000000	      0.01745329
     14.53333400	     -2.95721033	     -0.05434402	     -0.15919612	      3.00033155	      1.22447402	     -0.71601865	     -0.03731034	      0.37901117	     -0.09558436	      0.30410371	      0.12959310	      0.03312583	      0.32244117	     -0.67207606	      0.81545313	     -0.22720174	     -0.29364396	     -0.75847075	     -0.27759293	      0.64962449	      2.58268828	     -0.68894911	     -0.05377804	      0.37661429	      0.57466370	      1.26103835	      0.00000000	      0.00000000	      0.01745329
     14.56666700	     -3.00576639	     -0.04829268	     -0.20426254	      3.01786910	      1.22333222	     -0.73937147	     -0.06739856	      0.31517812	     -0.03371159	      0.31768046	      0.20070621	      0.07173492	      0.36227545	     -0.67355686	      0.88398476	     -0.26588427	     -0.33819746	     -0.73923295	     -0.27553869	      0.54543657	      2.47567320	     -0.81807033	     -0.13798888	      0.23554141	      0.46478008	      1.61580126	      0.00000000	      0.00000000	      0.01745329
     14.60000000	     -3.06623589	     -0.05204562	     -0.23774095	      3.03492683	      1.22265074	     -0.76391871	     -0.08327876	      0.28455336	      0.02069339	      0.31438416	      0.27130516	      0.12714535	      0.38829138	     -0.65513285	      0.92351084	     -0.27765260	     -0.38692630	     -0.69640076	     -0.25569661	      0.45460270	      2.40563429	     -0.93300840	     -0.17565814	      0.15149541	      0.39574803	      1.88023936	      0.00000000	      0.00000000	      0.01745329
     14.63333400	     -3.11895398	     -0.05465932	     -0.26418795	      3.05098270	      1.22141559	     -0.78739925	     -0.09208384	      0.25871592	      0.07210000	      0.30063996	      0.34033666	      0.18313387	      0.41164296	     -0.65176978	      0.95112768	     -0.29146069	     -0.43060170	     -0.64798157	     -0.21254925	      0.36950911	      2.35636460	     -1.05858141	     -0.19110105	      0.09135899	      0.31761629	      2.04458495	      0.00000000	      0.00000000	      0.01745329
     14.66666700	     -3.16839329	     -0.05952395	     -0.28082484	      3.06608010	      1.21977679	     -0.81166732	     -0.09450102	      0.23466588	      0.11151361	      0.27644090	      0.40231497	      0.23375794	      0.42486208	     -0.66040639	      0.96074071	     -0.30047492	     -0.47340706	     -0.58823177	     -0.16509335	      0.28929367	      2.32723518	     -1.18154541	     -0.22088264	      0.04695088	      0.22550569	      2.13004295	      0.00000000	      0.00000000	      0.01745329
     14.70000000	     -3.20953430	     -0.06139987	     -0.29604632	      3.08090568	      1.21731798	     -0.83451704	     -0.09468216	      0.21078648	      0.14595853	      0.25911780	      0.46435164	      0.27601021	      0.43843485	     -0.68596511	      0.96898551	     -0.31239759	     -0.50963752	     -0.53316367	     -0.10508205	      0.21106357	      2.30298871	     -1.30282918	     -0.24760804	      0.00476590	      0.12237849	      2.15438106	      0.00000000	      0.00000000	      0.01745329
     14.73333400	     -3.24590189	     -0.06255565	     -0.31331561	      3.09561978	      1.21432372	     -0.85651662	     -0.09586597	      0.18962803	      0.18019550	      0.24705167	      0.53176807	      0.31504534	      0.45114668	     -0.72209431	      0.98185709	     -0.32438734	     -0.54341802	     -0.48177732	     -0.04300392	      0.13379208	      2.28287276	     -1.40717428	     -0.27203035	     -0.03801214	      0.02495971	      2.14196068	      0.00000000	      0.00000000	      0.01745329
     14.76666700	     -3.27944100	     -0.06106008	     -0.36223023	      3.11023042	      1.21182204	     -0.87735792	     -0.10633028	      0.16194880	      0.26751780	      0.23327878	      0.63980655	      0.36462071	      0.47364586	     -0.76144949	      1.04357829	     -0.35357587	     -0.58327491	     -0.44618997	      0.00135467	      0.04639639	      2.26648477	     -1.48143159	     -0.31174867	     -0.09529457	     -0.06073508	      2.12646492	      0.00000000	      0.00000000	      0.01745329
     14.80000000	     -3.30161256	     -0.06235955	     -0.35947813	      3.12193737	      1.20720611	     -0.89801098	     -0.09845515	      0.14438250	      0.27930684	      0.21055862	      0.66580791	      0.37501550	      0.47086575	     -0.80274629	      1.03106275	     -0.35887119	     -0.60975489	     -0.39628222	      0.04892127	     -0.00075379	      2.25909317	     -1.53681654	     -0.34270985	     -0.10618861	     -0.14013238	      2.07557353	      0.00000000	      0.00000000	      0.01745329
     14.83333400	     -3.33132159	     -0.06368558	     -0.36863644	      3.13348945	      1.20287548	     -0.91575279	     -0.09654551	      0.14086216	      0.30443833	      0.20151240	      0.71499001	      0.38886929	      0.47425723	     -0.85052723	      1.02930496	     -0.36918442	     -0.63380751	     -0.34585495	      0.08710344	     -0.04988585	      2.24600330	     -1.58253667	     -0.34822219	     -0.12155381	     -0.24387744	      2.02234965	      0.00000000	      0.00000000	      0.01745329
     14.86666700	     -3.35656482	     -0.06306562	     -0.37640110	      3.14435065	      1.19821365	     -0.93237140	     -0.09424361	      0.13002642	      0.32655242	      0.19453725	      0.75787122	      0.39441999	      0.47489519	     -0.89439681	      1.03026773	     -0.37842050	     -0.65637477	     -0.30750074	      0.10619059	     -0.08367785	      2.23637763	     -1.60092661	     -0.37395957	     -0.13607778	     -0.32594726	      1.96230061	      0.00000000	      0.00000000	      0.01745329
     14.90000000	     -3.37299079	     -0.06335050	     -0.37641472	      3.15397131	      1.19285197	     -0.94942606	     -0.09111345	      0.11618029	      0.33472967	      0.18929791	      0.78277105	      0.40124059	      0.47047717	     -0.93157165	      1.02785251	     -0.37800909	     -0.67873452	     -0.28116709	      0.10330258	     -0.10782705	      2.22754519	     -1.61241065	     -0.41542722	     -0.14300781	     -0.38345581	      1.90305295	      0.00000000	      0.00000000	      0.01745329
     14.93333400	     -3.39178873	     -0.06362366	     -0.37888538	      3.16283805	      1.18768637	     -0.96395171	     -0.08855244	      0.10805302	      0.34575914	      0.19225847	      0.81405391	      0.40399303	      0.46772473	     -0.97471501	      1.02398909	     -0.38081187	     -0.69772891	     -0.25255736	      0.10007897	     -0.12841082	      2.21435316	     -1.61359035	     -0.44501228	     -0.14698744	     -0.44644180	      1.83146220	      0.00000000	      0.00000000	      0.01745329
     14.96666700	     -3.41733106	     -0.05962976	     -0.38422557	      3.17115456	      1.18273981	     -0.97478751	     -0.09047362	      0.10759481	      0.36034547	      0.19744391	      0.85306091	      0.39270460	      0.47001090	     -1.01675937	      1.01933191	     -0.39217792	     -0.71054320	     -0.22397783	      0.09984993	     -0.13889077	      2.19414728	     -1.60039714	     -0.46722035	     -0.14685943	     -0.50911456	      1.75580920	      0.00000000	      0.00000000	      0.01745329
     15.00000000	     -3.43317049	     -0.05806159	     -0.38433813	      3.17847188	      1.17724732	     -0.98774094	     -0.09448823	      0.10004044	      0.36850089	      0.20053890	      0.87604912	      0.39116252	      0.46453261	     -1.05567043	      1.01533936	     -0.39479126	     -0.72721177	     -0.20515667	      0.08053534	     -0.14346309	      2.17484029	     -1.59339060	     -0.50280628	     -0.14248532	     -0.54780989	      1.69788760	      0.00000000	      0.00000000	      0.01745329
     15.03333400	     -3.45395206	     -0.05396975	     -0.38492008	      3.18517253	      1.17171379	     -0.99748057	     -0.09746951	      0.09992049	      0.37711868	      0.20374722	      0.90519042	      0.37749798	      0.46441657	     -1.09648990	      1.01015835	     -0.40179683	     -0.74015779	     -0.18777848	      0.06701812	     -0.14329630	      2.15007881	     -1.57052942	     -0.52874448	     -0.13701486	     -0.58617342	      1.63235507	      0.00000000	      0.00000000	      0.01745329
     15.06666700	     -3.47176902	     -0.05025710	     -0.38326980	      3.19126418	      1.16609629	     -1.00729063	     -0.10365476	      0.09892028	      0.38423630	      0.20635502	      0.92796829	      0.36707470	      0.46061066	     -1.13431184	      1.00444418	     -0.40759674	     -0.75244721	     -0.17457206	      0.04912357	     -0.13843737	      2.12957073	     -1.54947502	     -0.55302649	     -0.13117796	     -0.61583609	      1.58450290	      0.00000000	      0.00000000	      0.01745329
     15.10000000	     -3.48853074	     -0.04703632	     -0.37993383	      3.19646822	      1.16050178	     -1.01657141	     -0.10913282	      0.09839763	      0.39137832	      0.20784331	      0.94734160	      0.35667343	      0.45678372	     -1.17216416	      0.99804606	     -0.41299250	     -0.76425921	     -0.16475586	      0.03197859	     -0.13379648	      2.11033473	     -1.52499063	     -0.57355663	     -0.12753021	     -0.64087855	      1.54309497	      0.00000000	      0.00000000	      0.01745329
     15.13333400	     -3.52744747	     -0.02907910	     -0.37513847	      3.20034204	      1.15489453	     -1.02335694	     -0.13754803	      0.10932745	      0.40684158	      0.19250898	      0.96490459	      0.30661425	      0.45086934	     -1.20540488	      0.97935317	     -0.44440517	     -0.77187942	     -0.15115443	      0.00052045	     -0.10710054	      2.06739959	     -1.47824635	     -0.59492108	     -0.11930192	     -0.67631954	      1.50133469	      0.00000000	      0.00000000	      0.01745329
     15.16666700	     -3.53415321	     -0.03203640	     -0.37136075	      3.20596495	      1.14874071	     -1.03269206	     -0.13248963	      0.10744148	      0.40758311	      0.19354117	      0.98355458	      0.31027743	      0.44599547	     -1.24137222	      0.97793642	     -0.44006548	     -0.78664102	     -0.14056779	     -0.01857814	     -0.10388682	      2.06145359	     -1.46729223	     -0.61046250	     -0.11906295	     -0.68753187	      1.47964877	      0.00000000	      0.00000000	      0.01745329
     15.20000000	     -3.54644489	     -0.03137186	     -0.36927819	      3.21133413	      1.14289871	     -1.04103303	     -0.13008302	      0.10816214	      0.41153424	      0.19899906	      1.00369602	      0.30613505	      0.44172970	     -1.27494315	      0.97520823	     -0.43843412	     -0.79976216	     -0.13520198	     -0.04077904	     -0.09743907	      2.04463164	     -1.44058300	     -0.62252664	     -0.12029595	     -0.70492449	      1.44222732	      0.00000000	      0.00000000	      0.01745329
