# Supplementary material for: Simulation of Human Movement in Zero Gravity
Source: Sensors (Basel). 2024 Mar 9;24(6):1770. doi: 10.3390/s24061770 (PMC10976247; doi:10.3390/s24061770)
Supplement: Supplementary file 1 [file sensors-24-01770-s001.zip › supplementary/motion_data/17 StepKokotsu/motion.trc]

PathFileType	4	(X/Y/Z)	sample.trc
DataRate	CameraRate	NumFrames	NumMarkers	Units	OrigDataRate	OrigDataStartFrame	OrigNumFrames
0.033333333333333333	0.033333333333333333	457	32	m	0.033333333333333333	1	457
Frame#	Time	PELVIS			SPINE_NAVEL			SPINE_CHEST			NECK			CLAVICLE_LEFT			SHOULDER_LEFT			ELBOW_LEFT			WRIST_LEFT			HAND_LEFT			HANDTIP_LEFT			THUMB_LEFT			CLAVICLE_RIGHT			SHOULDER_RIGHT			ELBOW_RIGHT			WRIST_RIGHT			HAND_RIGHT
		X1	Y1	Z1	X2	Y2	Z2	X3	Y3	Z3	X4	Y4	Z4	X5	Y5	Z5	X6	Y6	Z6	X7	Y7	Z7	X8	Y8	Z8	X9	Y9	Z9	X10	Y10	Z10	X11	Y11	Z11	X12	Y12	Z12	X13	Y13	Z13	X14	Y14	Z14	X15	Y15	Z15	X16	Y16	Z16
1	0	2.557199658201988	1.290975727802146	-0.5208024672723003	2.548448919278544	1.468823654528541	-0.5179950035825625	2.552340831675694	1.610946523930973	-0.5237751981001841	2.580073559740545	1.824887353070692	-0.5420342076207068	2.594840230989196	1.789617026459312	-0.5115225979474489	2.668520463412349	1.758374997599552	-0.3934175909113131	2.712222489480786	1.486755359066538	-0.3748429867080781	2.608045487986632	1.292463717870951	-0.3104896907162682	2.606680914926015	1.196791162823336	-0.3115769292440752	2.566872596658928	1.122158261356993	-0.377861490321237	2.586009053256785	1.159791705942149	-0.3420314407758706	2.557935462785181	1.789148910509791	-0.5675461763391183	2.481691092113139	1.759518769024158	-0.6699817212330743	2.476029705031796	1.481279922724255	-0.7051897727270344	2.376302216363574	1.280086335195696	-0.6399097833793572	2.376262645195119	1.192531761563155	-0.5848558264067172
2	0.03333399999999997	2.557128097796628	1.291170101556611	-0.5216625440172261	2.548508238187062	1.46911831632499	-0.5189591990876909	2.552415747250009	1.611323841260743	-0.5247673908839836	2.580425000660663	1.825358546180615	-0.5431388752174396	2.595218888934185	1.790057232127994	-0.5126283047556439	2.669031169874734	1.758674441089448	-0.3945644090506941	2.712085607669775	1.486821366811942	-0.3763657216050673	2.607928886183506	1.291737376049767	-0.3108573354557932	2.607459649498692	1.195871265236315	-0.3104373819983126	2.570046493437642	1.117603481045999	-0.3742821597214933	2.586328495459494	1.158593366858809	-0.3420454039144565	2.55816765890114	1.789616101022618	-0.5686179464564383	2.481300334880187	1.759730110106104	-0.670660777084597	2.475856160547515	1.481294479462903	-0.7065944728741087	2.375942264145805	1.280321264235848	-0.6399435724535344	2.377770638637101	1.193021478615333	-0.5844735819554864
3	0.06666699999999981	2.557057596535985	1.291365380608602	-0.5225240885731557	2.548568568035558	1.469413442562816	-0.5199203795307761	2.552493950047216	1.611701356558064	-0.525755265103528	2.580778845962189	1.825829610111881	-0.5442407094624189	2.595599295537828	1.790497462551667	-0.513730907161126	2.669542786895665	1.758974409432287	-0.395707490058522	2.711994834282117	1.486891751106835	-0.3779407174383399	2.607733218604567	1.29109512901712	-0.3114280340314711	2.60814554463902	1.194992834659843	-0.3093747821878448	2.573145013133079	1.113969207848475	-0.3711936304087847	2.58659644914793	1.157173742219673	-0.3421641259316717	2.558403167518698	1.790083123123454	-0.5696868355976857	2.480926254210323	1.759941606438984	-0.6713408034729653	2.475682741069726	1.481311001047217	-0.7079827195459589	2.375561591595006	1.280590369349246	-0.6399924096227255	2.379265878492888	1.193526307457794	-0.5841857080129615
4	0.09999999999999964	2.556990214151643	1.291562227829132	-0.5233884627454854	2.548632348252418	1.469708952174217	-0.5208757751684372	2.552579781352986	1.612078483071879	-0.5267348192217631	2.581136373591144	1.826299437383378	-0.5453346767916827	2.595982352455918	1.790936772247823	-0.5148256146713728	2.670054310154907	1.759274324437465	-0.3968412619682108	2.712054934495262	1.486971702104652	-0.379523249081699	2.607447277110735	1.290775561651355	-0.3122748615788941	2.608643124345219	1.194623894413732	-0.3086489109130084	2.575881346631308	1.111556973607778	-0.3688597248272718	2.586766202028553	1.156045399633496	-0.3424529378818795	2.558644559030527	1.790548902594432	-0.5707478955508699	2.480579904044632	1.760152796521508	-0.6720155858772777	2.475496388558208	1.481330378868983	-0.7093425336341584	2.375159844517474	1.280902901255069	-0.6400632059837793	2.380726802956791	1.193975994760177	-0.5841267361397395
5	0.1333339999999996	2.556932356823701	1.29176058116014	-0.5242558667511127	2.548704557952805	1.470003823487654	-0.5218231757074475	2.55267737884544	1.612453537261164	-0.5277028544039368	2.58149565207591	1.826765802635711	-0.5464139619027849	2.596366487212253	1.791373104246647	-0.5159063439243433	2.670562965187464	1.759573039891444	-0.39795999333853	2.712343587059369	1.487066091227782	-0.3810867873253237	2.607252134223863	1.29071413647516	-0.3133148425727011	2.609014440718264	1.194510416402812	-0.3083191411779789	2.578111067768092	1.10896524276171	-0.3671441606881007	2.586797515210155	1.155193264852508	-0.3430203178678546	2.55889140965466	1.791011270445824	-0.5717945794184146	2.480266487868551	1.760362991754153	-0.672678522627118	2.475289505110536	1.481352708252937	-0.7106365821535334	2.374750280396078	1.281248072411785	-0.6401525471939243	2.382127682960992	1.194307234485712	-0.5843818328782436
6	0.1666669999999995	2.556893544446066	1.291959509062243	-0.525123865858767	2.548792034093346	1.470296119764995	-0.5227603052936886	2.55278971101024	1.612823894406267	-0.5286560617627601	2.581853252732984	1.827225563102739	-0.5474718403678084	2.596749006362468	1.791803476742406	-0.5169672354165693	2.671066630758372	1.759869034597468	-0.3990594452782597	2.712890832642259	1.487177918198974	-0.382540587538659	2.60723302587668	1.290949245112607	-0.3142581517355704	2.609277304016857	1.194669426414362	-0.3082492263423697	2.579961633663058	1.107882115780358	-0.3661810353787523	2.586770717620618	1.154930354662637	-0.3438687948719253	2.559141513756941	1.791467149053561	-0.5728202718224751	2.47998092473968	1.760571130624197	-0.6733196087809665	2.475041526895973	1.48137638058055	-0.7118393429130521	2.37433332693011	1.281592922936723	-0.6402417092786949	2.383424483568415	1.194473253186012	-0.5849496706704934
7	0.1999999999999993	2.556887221663485	1.292158033956464	-0.5259892351569746	2.548903718199021	1.470583975630547	-0.5236850477608249	2.552919666184227	1.613187154992707	-0.5295909863610511	2.582207874374233	1.82767592679406	-0.5485038326883727	2.597128897595349	1.792225280354754	-0.5180042094681894	2.671564929302672	1.760161700219999	-0.4001357756012061	2.713694211008371	1.487309712822923	-0.3837986271287811	2.607429458268722	1.291550331047785	-0.3149894681091152	2.609396729582454	1.195230377692466	-0.3082764804212139	2.581598597255257	1.107792647923209	-0.3657158023760708	2.586799474994062	1.155614576444346	-0.3449625212520789	2.559394510968747	1.791913733772052	-0.5738204901360392	2.4797199242781	1.760776779054506	-0.6739322381754541	2.474737666127923	1.481401743018542	-0.7129419409996401	2.37393396448659	1.281889947529745	-0.6403204715249997	2.384559238412568	1.194442838834263	-0.5857761377462556
8	0.2333339999999993	2.556924362533603	1.292355028879837	-0.526852308815085	2.549044554473836	1.470865382989363	-0.5245988056629329	2.553065848962165	1.613540817546352	-0.530507831563501	2.582557162664638	1.828113991887157	-0.5495077342932267	2.597503484356092	1.792635760055965	-0.5190150234128943	2.672053505500009	1.760449593249266	-0.401185860692168	2.714698364787816	1.48746106683232	-0.3848989370627633	2.607862315039675	1.292451407375569	-0.3156348616473937	2.609549194674601	1.196200903123946	-0.3083875376531603	2.583316153939755	1.108211648019991	-0.3653267615403677	2.586864333849113	1.156896876409058	-0.3461330784721235	2.559648851932369	1.792348135301029	-0.5747938006164102	2.479484250575131	1.760980105771929	-0.6745220469098797	2.474379372096054	1.481431040901054	-0.7139006209283498	2.37359703404417	1.282073634216899	-0.6403942866588287	2.385428337985536	1.194164859381986	-0.5867949526800063
9	0.266667	2.557012013277265	1.292549413243527	-0.5277152447910095	2.549216704547739	1.471138449006936	-0.5255060798622739	2.553223485552798	1.613882574915669	-0.5314089336027171	2.582898254848379	1.828537085813879	-0.550482841525186	2.597868993464313	1.79303237828198	-0.51999848595508	2.672523597897834	1.760730172250109	-0.4022055327191502	2.715807960828972	1.487628152592964	-0.3859888437898172	2.60858349695695	1.293355486809762	-0.3164769060264902	2.609887579453704	1.197151873413192	-0.3085924253190058	2.585159023152408	1.108090611296329	-0.3647588222477766	2.586943854479472	1.157791861449894	-0.3470916626973732	2.559902381646814	1.792767678702789	-0.5757408755810381	2.47927689441502	1.76118164513469	-0.6751017391858267	2.473985953906402	1.481467748320094	-0.7146340559638167	2.373371465765755	1.282069244644112	-0.6404736673570814	2.385830161054638	1.193567003768918	-0.5879079332346419
10	0.2999999999999998	2.557155714238032	1.292740079094582	-0.5285799193687721	2.549420819298834	1.471401330360274	-0.5264114120934951	2.553388230658241	1.614210201757998	-0.5322998613919767	2.5832284507164	1.828942758675533	-0.5514308133547317	2.598221907120704	1.793412829191978	-0.5209557711620133	2.672965570187849	1.761000572850613	-0.4031921911185254	2.716883942435469	1.487805334985678	-0.3872184517211625	2.609517691851051	1.294140695374178	-0.3176647547681768	2.610326942533994	1.19809296445478	-0.3088716429931771	2.586827926271181	1.107591630146693	-0.3639477429954285	2.587037246610209	1.158397047978752	-0.3478098924420014	2.560153052026747	1.793169853285036	-0.5766649447739443	2.479099389701658	1.76138188619289	-0.6756866828537318	2.473589805208043	1.481516566816466	-0.7151294316877103	2.373290703946074	1.281874813589632	-0.6405724943430653	2.385568600994466	1.192678611183402	-0.5890199325514525
11	0.3333339999999998	2.557359098840096	1.292925872948224	-0.5294467317053871	2.54965631346796	1.471652230081002	-0.5273187313642395	2.553555355944857	1.614521567267265	-0.5331878406172164	2.583544501311429	1.829328806504992	-0.5523538865327584	2.598558429930603	1.793775036220785	-0.5218888716641642	2.673368029944471	1.761257125017443	-0.4041429120885701	2.717757188101375	1.487984728928469	-0.3886194328188214	2.610459250197216	1.29464887125234	-0.3191344141593167	2.610667387627106	1.198862823475964	-0.3091335634088886	2.588127242991618	1.107426992244757	-0.3633025866884851	2.587233326699856	1.158608774606264	-0.3482687475190105	2.560398005053402	1.793552355791535	-0.5775698377395104	2.4789491134619	1.761581040022522	-0.6762906411511198	2.473224135447885	1.481582808166652	-0.715440449868078	2.373359577730358	1.28156835475116	-0.6406880238254046	2.384666726715221	1.19163971650231	-0.5900629047922906
12	0.3666669999999996	2.557625601798296	1.293105597601251	-0.5303165788258609	2.549924527454894	1.471889413078232	-0.5282317698872053	2.553723421130817	1.61481466151411	-0.5340792790937554	2.583844976363481	1.829693304269346	-0.5532537600901567	2.598876819503477	1.794117214839009	-0.5227995299175758	2.673727008281801	1.761496679442943	-0.40505803347264	2.71833053321574	1.488159302265851	-0.3901277650198221	2.611296038460915	1.294754279289438	-0.32063431174652	2.610907999804607	1.199195730743694	-0.3093360976932685	2.58902918085727	1.107726948360068	-0.3629151760799998	2.587589689201458	1.158417884055485	-0.3484973497174819	2.560636202077778	1.793913095821277	-0.5784584920478993	2.478824891792021	1.761778866377327	-0.6769222939323526	2.472930366408276	1.481671581675791	-0.7156600120399838	2.373587702218241	1.281262165328108	-0.6408011861150323	2.383466701602147	1.190636558356713	-0.5910053870665091
13	0.3999999999999995	2.557957635049428	1.293277958770593	-0.5311915097294139	2.550227538976118	1.472111055190294	-0.5291516348234655	2.553894040561036	1.615087363730288	-0.5349750938914503	2.584129176581718	1.830034264228127	-0.554128630438616	2.599176338268001	1.794437573307486	-0.5236861045208122	2.674045449336459	1.761716980976858	-0.4059375892874822	2.718618627321327	1.488324969817724	-0.3917147978274967	2.612027742424361	1.294427737681216	-0.3221176375508106	2.61096314035582	1.19898529894374	-0.3094879398985247	2.589589353859158	1.107970409832504	-0.3627137569284706	2.588078465269783	1.157741725291977	-0.3485676343721358	2.560867639429649	1.794249861698658	-0.5793297570453048	2.47873035455665	1.761974372014304	-0.6775836511162938	2.472745130668283	1.48178611821313	-0.7158501828378506	2.373974372468952	1.281023564917875	-0.640915049017053	2.382216292241007	1.189761157025355	-0.5918525689461479
14	0.4333339999999994	2.558355929104989	1.293441421598708	-0.5320732488073598	2.550567252529747	1.472315005722099	-0.5300743134723508	2.554071191381248	1.615337115505951	-0.5358675224537663	2.584396056579014	1.830349172359921	-0.5549714597848393	2.59945623263688	1.794733883053014	-0.524541719648397	2.674330071383787	1.761916070174963	-0.4067774274205273	2.718723119986108	1.488480078229978	-0.3932960894000854	2.612679788146614	1.29376950088995	-0.3236289826453482	2.610700085208195	1.198278392299142	-0.3096405199276183	2.589955229397721	1.106661034839657	-0.3626402631010698	2.588645635698253	1.156548063515098	-0.3485725564921142	2.561092397648165	1.794559879544638	-0.5801764300493032	2.478673801015841	1.762165379020177	-0.6782677607075215	2.472695323139856	1.481926330996163	-0.7160350783478439	2.374495489757124	1.280872296584359	-0.6410556725107057	2.381073539879943	1.189054266422302	-0.5926129034074842
15	0.4666669999999993	2.558820529956707	1.293594300617451	-0.5329649736566766	2.550945426119646	1.47249874938257	-0.5309939672473366	2.554259413632774	1.615560790401399	-0.5367433892904949	2.584643165842794	1.83063461837319	-0.5557742688336389	2.599714668110853	1.795003168402376	-0.5253582822655448	2.674584755195836	1.762091154697288	-0.4075706236291153	2.718749316475941	1.488623723648807	-0.3947348683739744	2.613146352469714	1.293145721188287	-0.325035337297707	2.610263010162468	1.197652811820117	-0.3098668024186568	2.590260672253046	1.104617487973273	-0.3625556775347938	2.589247809286499	1.155438920036474	-0.3486113178159939	2.561309434839368	1.794839470729582	-0.580989512176787	2.478664562749773	1.762347920908662	-0.6789629983044466	2.47277156618198	1.482086851917483	-0.7162486745107774	2.375085900978536	1.280807205248133	-0.6412440858877179	2.380248780635318	1.188553028472869	-0.5932932658841557
16	0.5	2.559352631564307	1.293735214513245	-0.5338731592154619	2.55136274519437	1.472659863325794	-0.5319084372928879	2.554458487259772	1.615755211296925	-0.5375907189751976	2.58486358465596	1.830886817589913	-0.5565318658538431	2.599945873517736	1.795242169042556	-0.5261304267582071	2.674810240902911	1.762239063311052	-0.4083168529424178	2.718788192807027	1.488756496881829	-0.3958136458161011	2.613457638481228	1.292740983424249	-0.3260854463413434	2.609917727394993	1.197328441000065	-0.3100631874076109	2.590555696337633	1.103698574847944	-0.3624830769974836	2.589833106229328	1.154813870711417	-0.3487223459055553	2.56151279751323	1.795084615283833	-0.5817624014742229	2.478708853015162	1.762516995070779	-0.6796640752878951	2.472933078281414	1.482258964768997	-0.7165169257200474	2.375674723013174	1.280782849916497	-0.6415073749437245	2.379801877743936	1.188199707166541	-0.5939412063632993
17	0.533334	2.559955170015618	1.293862961553417	-0.5348066014712467	2.55182071513566	1.472796176680094	-0.5328207344281692	2.554667563122111	1.615917495001739	-0.5384047608036634	2.585049290233934	1.831102371139532	-0.5572425198671501	2.600143270941597	1.79544795714533	-0.5268566286270994	2.67500785128338	1.76235747854515	-0.4090214889142978	2.718913468576706	1.488879646833718	-0.3965102620821532	2.613704363377876	1.292560768991497	-0.3267366305841429	2.609849017706443	1.197233489341942	-0.3101824326460825	2.590973089282156	1.103603038836766	-0.3624650968772326	2.590410563557926	1.154579644052169	-0.3489962631432053	2.561695268473342	1.795291697281363	-0.5824924719493381	2.478809346368906	1.762668047453136	-0.6803704343392928	2.473150371489412	1.48243591078397	-0.7168782383650703	2.376229892809881	1.280768202539319	-0.6418797990994634	2.379712167048301	1.187918521114883	-0.5946441717024301
18	0.5666669999999998	2.560631352676535	1.293976357967116	-0.5357734268427776	2.552321087549599	1.47290567157103	-0.5337358363343787	2.554886099122926	1.61604497040022	-0.5391857342383155	2.585191734391066	1.831278246341653	-0.5579057419794395	2.600300027092105	1.795617885420567	-0.5275370740588605	2.675179817150684	1.762445007235324	-0.4096919046964325	2.719181505356683	1.488994389880551	-0.3969436574004631	2.613986468517051	1.292559250070611	-0.3270945010473929	2.610168023888563	1.197272914562963	-0.3102822738692614	2.591774950836365	1.103697889625867	-0.362534774697361	2.5910511657408	1.154535558038019	-0.3495957411294255	2.561849042452376	1.795457496253647	-0.5831787874268596	2.478964711683974	1.762797156150079	-0.6810813175303573	2.473412255395393	1.482613354334897	-0.7173810068214697	2.376753049185036	1.280761783447596	-0.6423944209091923	2.379944329343877	1.187669057502154	-0.5954928705821949
19	0.5999999999999996	2.561382703023385	1.294074160910663	-0.5367778372630787	2.552864428856858	1.47298640189342	-0.5346566895054677	2.555113271533182	1.616135076829385	-0.5399347269472365	2.585281401320921	1.831411636528288	-0.5585197717203069	2.600408641377702	1.795749444535537	-0.5281711194484418	2.675328701477929	1.762500999009456	-0.4103340984333904	2.719626365191543	1.489101449601629	-0.3972514431111862	2.614391684226942	1.292703421920682	-0.3272880404236415	2.610925303156608	1.197422257478322	-0.3104980053063997	2.593234117198254	1.103880122914414	-0.3627244825005629	2.591841512133975	1.154626830087707	-0.3507078890028845	2.561965235364303	1.795579064928539	-0.5838192498874516	2.479168913548968	1.762900921690454	-0.6817911730436689	2.473719677929012	1.482788570990357	-0.7180679112623447	2.377259866698491	1.280791484394794	-0.6430710989855047	2.380458612585394	1.18747850996398	-0.5965355620941724
20	0.6333339999999996	2.562206712648044	1.294154969473247	-0.5378164771536469	2.553448449487287	1.473036396544322	-0.5355799451349779	2.555347331157347	1.616185246957245	-0.5406495435551109	2.585307459325867	1.831499796174169	-0.5590790535153737	2.600460600077668	1.795840097303464	-0.5287547256519411	2.675456895329624	1.762525390645377	-0.4109492985804438	2.720248907491763	1.489200604400062	-0.3975127273522576	2.614971003048998	1.292973457314109	-0.3273998238469266	2.612084539074519	1.197689084311716	-0.3110173190820982	2.595394568435275	1.104168585507017	-0.3630358526199788	2.592832098811561	1.154986479399319	-0.3524437759511057	2.562033464859114	1.795653582702297	-0.5844077370665143	2.479410253176726	1.762976341266368	-0.6824848871394261	2.474078434802072	1.482959623873827	-0.7189545134785059	2.377761503628022	1.280913998233212	-0.6439002997046438	2.381199041303986	1.187469338315042	-0.597724351024838
21	0.6666669999999995	2.563095858523797	1.294217213938658	-0.5388777240573035	2.55406711156901	1.473053660717603	-0.5364945225644	2.555585123786908	1.616192913712584	-0.5413229906306365	2.58525762203614	1.831540004660069	-0.5595743300265021	2.600446276015817	1.795887265156047	-0.5292804018849308	2.675566155656963	1.762518523086405	-0.4115338917707227	2.721009307390042	1.489290266961656	-0.3977287593406929	2.615727520586471	1.293317243941885	-0.3274518601630209	2.613512172346697	1.19799517295306	-0.3120259069494328	2.597900447160958	1.104117488652095	-0.3634313101723621	2.593985914892428	1.155731278876365	-0.3546814599091505	2.562041566474064	1.795678312550853	-0.5849338884252614	2.479671720940376	1.76302067108257	-0.683138157353735	2.474491076138698	1.483123674299923	-0.7199853274613568	2.378259517351113	1.281176049402945	-0.6448235218460638	2.382070880694577	1.18777043925338	-0.5989070529877532
22	0.6999999999999993	2.564042197382288	1.294259248449267	-0.5399509524113688	2.554712277729014	1.473036232243152	-0.5373900650018548	2.555820925002652	1.616155600698323	-0.5419493607395328	2.585117449286609	1.831529591763054	-0.5600002808172898	2.600354495109249	1.79588842076477	-0.5297445610955677	2.675656177763176	1.762480431703403	-0.412089500469824	2.721848087040843	1.489366826634915	-0.39791723403547	2.616642914389663	1.293625128814731	-0.3274736925376631	2.615149591532015	1.198134969465418	-0.3136090265466341	2.600446390710485	1.103358305385379	-0.3639643169771734	2.595208070664039	1.15651987043285	-0.3570188614264012	2.561974465219435	1.795650585056962	-0.5853906519757479	2.479932060369225	1.763031283627687	-0.6837328384598742	2.474952590380018	1.483274222768689	-0.7209966657681144	2.378783158822071	1.2815020643473	-0.6457440815034996	2.382955781675863	1.188202826243374	-0.5999839613449324
23	0.7333339999999993	2.565038603808306	1.294278913931457	-0.5410280553592707	2.55537171060056	1.4729816471277	-0.5382599534321886	2.556041436180234	1.616070315208776	-0.5425277088906031	2.584867735629023	1.831465165778281	-0.5603562486132965	2.600169959152717	1.795840201288166	-0.5301485472314261	2.675720033931268	1.762409614727326	-0.412623807355994	2.722686163924965	1.489423653619822	-0.3980957086287741	2.61756462386922	1.293846178319797	-0.327502711434228	2.616996458065997	1.198043069367597	-0.315727541505352	2.602465983257852	1.10263054411017	-0.3645517574725379	2.596403791533159	1.157148735901133	-0.359065085684067	2.561810987844209	1.795567191569966	-0.5857753102647999	2.48015341145212	1.763005853028655	-0.6842566215927189	2.475443041643863	1.483404769487751	-0.7218796774914729	2.379375834980008	1.28179315426037	-0.6466113904617501	2.383766159952006	1.188590926923349	-0.6009111179933191
24	0.766667	2.566077840031318	1.294273774309319	-0.542102204974654	2.556029463245482	1.472887156922823	-0.539099600250604	2.556228334580641	1.615933737832553	-0.5430610029244909	2.584486447483246	1.831342757979739	-0.5606456155193579	2.599874732577422	1.79573858955941	-0.53049769700765	2.675743989553081	1.762303350335496	-0.4131476754896012	2.723482312495797	1.489453398738409	-0.3982688694275409	2.618367031821903	1.294067989611415	-0.3276320688848199	2.618943947057816	1.197947850722263	-0.3183839299325537	2.603841140324686	1.101408452126643	-0.36510627745229	2.597431069506152	1.157922290562807	-0.360746350831361	2.56152642853809	1.795424509467506	-0.5860891065295439	2.480290673511098	1.762942183067506	-0.6847048897907203	2.475919397669254	1.483507791782007	-0.7225661387373729	2.380056788297458	1.281926957697504	-0.6474195788953896	2.384479362612115	1.188736174984008	-0.6017234640380933
25	0.7999999999999998	2.567151263984526	1.294241415542683	-0.5431704518043541	2.556667417049777	1.472750110288454	-0.5399066029573892	2.556361940176314	1.615742685111605	-0.5435532711977741	2.58394690140635	1.831158642563822	-0.560871805306594	2.599447563720057	1.795579801505271	-0.5307978981040432	2.675712468670905	1.762158902780403	-0.413676997108045	2.724195157198066	1.489449025072268	-0.3984800166278668	2.61897510742728	1.294372338307174	-0.3279847150331432	2.620891632385683	1.198063212544514	-0.3213621044401075	2.604795804698134	1.100171958020002	-0.3657138308244325	2.598216043821671	1.159147967807794	-0.3621900567954751	2.561091107979891	1.795219150070009	-0.5863330160209038	2.48028784739	1.762838637679437	-0.685074332486011	2.476373444191243	1.483577136514395	-0.7230567914986468	2.380878416455627	1.281804477401188	-0.6482105749312776	2.385068294873714	1.188524976070466	-0.6024755464572424
26	0.8333339999999998	2.568248632459593	1.294179993963238	-0.5442327540965078	2.557267289512773	1.472568626417565	-0.540680656896954	2.556423369627758	1.615494896705854	-0.544008992287748	2.583221266743079	1.830910260072023	-0.5610350397956804	2.59886657424166	1.795361116511854	-0.5310524409687852	2.675609786583452	1.761974247366143	-0.4142268130565352	2.724751883911291	1.489403986379026	-0.3988400307396856	2.619317259481391	1.294668562508554	-0.3287944868473021	2.622668563231144	1.1983217223481	-0.3239778141006112	2.605502938190873	1.099598757759815	-0.3660861933451162	2.598860950495663	1.160279343888961	-0.3634776308064001	2.560474253190847	1.794948903676391	-0.5865050926264084	2.480086741402038	1.762694567463394	-0.6853585235120437	2.476816481001638	1.483609586268352	-0.7234172516692968	2.381844923281286	1.28142981010417	-0.6490495468059909	2.3855061943197	1.188025404098585	-0.6032365253347873
27	0.8666669999999996	2.56935667294949	1.294089447994063	-0.5452900152403117	2.557812507617116	1.472342924599473	-0.5414240743587719	2.556396060167355	1.615190491601877	-0.5444330201630723	2.582287937917501	1.830597484978951	-0.561137716115594	2.598115263762081	1.795082188305449	-0.531266695402744	2.675425817378625	1.761750020268594	-0.4148152570265855	2.725109208083017	1.489316587983224	-0.3994918979219728	2.619585242670962	1.294817564051352	-0.3302366415504017	2.623982913183014	1.19855924742211	-0.325565843449044	2.606105378036634	1.099074554763629	-0.3658268850900682	2.599556783920164	1.1604190385476	-0.3644709730230614	2.559650756298119	1.794613986935264	-0.5866051392109786	2.479632521588705	1.762510864537081	-0.6855464235470169	2.477238313233966	1.483606571812953	-0.7237446966783503	2.382928099421981	1.280876628096852	-0.6499866719759335	2.385806694069395	1.18741272862519	-0.6040411734385129
28	0.8999999999999995	2.570458291343078	1.29397189809378	-0.5463446515566587	2.558286778439089	1.472075764674898	-0.5421438138166236	2.556261921566336	1.61483247467034	-0.5448315317414284	2.581133259986835	1.830222975108669	-0.5611887272523129	2.597183306214565	1.794745399109418	-0.5314516569604197	2.675156814950201	1.761488725518727	-0.415469318684557	2.725169866726955	1.489187089014932	-0.4004504549978611	2.619846468310888	1.294708053917433	-0.3321041373890292	2.624751224376645	1.198684891467318	-0.3261732970315762	2.606481198031786	1.099100426908091	-0.3653785042623489	2.60046334170101	1.159577966798629	-0.3652186368028046	2.558602255805208	1.794217415825468	-0.5866389348648567	2.478872033602386	1.762289716375171	-0.6856254471928175	2.47759963620993	1.483571438421832	-0.7241399385834415	2.384095626537998	1.280218872924604	-0.6510241129747933	2.38611167103707	1.186811009898573	-0.6048899391679938
29	0.9333339999999994	2.571533360277441	1.293831197807634	-0.547398309399234	2.558674630446448	1.471772033952832	-0.5428493197458645	2.556002437507206	1.61442632702814	-0.5452112070816064	2.579752474173164	1.829791807450964	-0.5612023323233036	2.5960671967107	1.794355464866232	-0.5316226017089001	2.67480362828417	1.76119429712375	-0.4162201057624542	2.724844799297367	1.489018179474814	-0.4014945374926323	2.620190864883456	1.294127787453142	-0.3337400242177866	2.625273055717817	1.198241339567224	-0.3262402959130017	2.606713820434962	1.09876138986217	-0.3650987473190956	2.601668196815883	1.158212636758928	-0.3658431634691659	2.557318461201926	1.793764660930582	-0.5866174161552609	2.477756042070626	1.762034683546453	-0.6855820383493848	2.477844019885395	1.483509593889484	-0.7247129486929741	2.385300288430107	1.279571569310921	-0.6521113045696741	2.386700779215004	1.186366622971319	-0.6057553512310515
30	0.9666669999999993	2.572562818729994	1.29367213484534	-0.5484501641114994	2.558963965174632	1.471438072875686	-0.5435498945091851	2.555603810722329	1.613979411015359	-0.5455807015879789	2.578148822755326	1.829311289469266	-0.5611984520517453	2.594769884175404	1.79391933352466	-0.53179890300387	2.674368061897551	1.760872551406253	-0.4170982135377738	2.72414509405523	1.488817157241618	-0.402427620963982	2.620652127156997	1.293168664078492	-0.3345576307170556	2.625941485052156	1.197327419053626	-0.3263175156763289	2.607153240327578	1.098309248534097	-0.3650494998293241	2.603207714607929	1.157174709891247	-0.3664084416520708	2.555797548314997	1.793263270597457	-0.5865577669515956	2.476247614067879	1.761750753479623	-0.6854132636351176	2.477889337790981	1.483425497898589	-0.7255020252946223	2.386459138192521	1.278987934790307	-0.6531591975234047	2.387744001458676	1.186045438186382	-0.6066291369457166
31	1	2.573530441477495	1.293500770549208	-0.5494956568037421	2.559148701388064	1.471082236486505	-0.5442537318373571	2.555060334136471	1.613501745946456	-0.5459505287848155	2.576345026747243	1.828791704919771	-0.5612054363955558	2.593309625091462	1.793446804872388	-0.5320058486747447	2.673860291328405	1.760533098905609	-0.4181286108334163	2.72315961443529	1.488596180078291	-0.4032128838393584	2.621113105420527	1.291996579710066	-0.3344473095066921	2.627006877268108	1.196077973083951	-0.3267571304411636	2.608022543789378	1.09719651484922	-0.3652252018493994	2.605090772445041	1.156659885573147	-0.367018408976325	2.554057631233859	1.792723698479738	-0.586486455167518	2.474340997365879	1.761446022556085	-0.6851290700108745	2.477634518712829	1.483329952114878	-0.7264864294712906	2.38748473010096	1.278472287900988	-0.6541233731298897	2.389208372895025	1.185767892783197	-0.6075309407976767
32	1.033334	2.574420786681186	1.293324282086578	-0.5505246410065108	2.559227747828889	1.470714758499095	-0.5449654159763373	2.554374645460119	1.613005886025368	-0.5463305684464986	2.574384829173304	1.828246182192392	-0.5612578105095696	2.591721021511629	1.792950348201626	-0.5322722510484195	2.673299908544419	1.760189645466147	-0.419326202941371	2.722054209006469	1.488372621338724	-0.4039499277235172	2.621350648660133	1.290942832581633	-0.3337216701016171	2.628553174459859	1.194955624030709	-0.327635476923149	2.609227963809493	1.0952643595331	-0.3655885205660667	2.607266893333112	1.156688927897401	-0.3677696645717659	2.552138452697011	1.792159218727252	-0.5864371100370181	2.472065861139255	1.761131737019202	-0.6847499603656597	2.476969514816903	1.483240679334353	-0.7275658160828455	2.388273115376156	1.278011470979642	-0.6549947241942045	2.390830746980811	1.185475636633916	-0.6084621946625421
33	1.066667	2.57521879686303	1.293149273220841	-0.5515250626701762	2.559201252849943	1.470345537999763	-0.5456851470047928	2.553553870458986	1.612504245370098	-0.546726761873351	2.572317163649764	1.827687951572822	-0.5613860550112767	2.590042575425078	1.792442397796533	-0.5326219347748957	2.672705835086102	1.759857481972236	-0.4206926068723959	2.720977778409483	1.488167826125161	-0.4049503653613382	2.621267528765529	1.290388362022722	-0.3328672939621311	2.630595030757108	1.194668014553156	-0.3288255376060566	2.610285718475785	1.094940582150183	-0.3661259067866396	2.609666167366959	1.157693046736228	-0.3687135193493915	2.550086130452601	1.791583257812263	-0.5864403855381247	2.469466237520485	1.760819685304474	-0.6843004975981164	2.475823072003907	1.483174219253753	-0.7285684197250664	2.388741017786457	1.277561828615018	-0.6557770284664095	2.392278103884649	1.18510078623488	-0.6094093928947134
34	1.1	2.575910582250521	1.292980594699915	-0.5524857940530226	2.559070626167664	1.469982624885567	-0.5464106514894476	2.552610233034324	1.612007276131145	-0.5471435963380645	2.570192091045938	1.827128282496265	-0.5616157722414813	2.588313649714486	1.791933302026657	-0.5330735981963682	2.672090232031341	1.759550706091274	-0.4222139780717417	2.719920016921228	1.488002517696263	-0.4063432595310363	2.620838082384114	1.290370396501313	-0.3321553188197113	2.633007808567355	1.195218366500569	-0.3300867258578074	2.611218450133392	1.096157690347832	-0.3667730177427321	2.612093989141514	1.159397101359865	-0.3697869882356122	2.547949522848254	1.791007445258685	-0.5865232610099654	2.466598210956955	1.760520454653447	-0.6838114577556086	2.474160373916331	1.483142115513216	-0.7293658088490781	2.388833057233748	1.277105805106781	-0.6564680761755172	2.393339744068115	1.184642005140953	-0.6103538111425039
35	1.133334	2.576485461955905	1.292820875196387	-0.5533990010413661	2.558839493382224	1.469631716100598	-0.5471379947540771	2.55156388738756	1.61152296280797	-0.5475876041671782	2.568057382969271	1.826576229437654	-0.5619593142828592	2.586572544190208	1.791430894552391	-0.5336346429299517	2.671461206990051	1.759280309176765	-0.4238592722567374	2.718788698674509	1.487892818761753	-0.4080385064824205	2.620067066179363	1.290757941402847	-0.3317552828535032	2.635494536995868	1.196240445043072	-0.3310707350175028	2.611770791134744	1.097942017333633	-0.3668328731340092	2.614212313095943	1.161102963109419	-0.3707683141201165	2.545777080560724	1.790441461910389	-0.586701491500953	2.463526530279177	1.760243000053645	-0.6833101841765183	2.471964645621853	1.483150803323731	-0.7298853458937069	2.388496027234385	1.2766757049767	-0.6570372714941438	2.393925100356818	1.184208016497658	-0.6112224212258492
36	1.166666999999999	2.576936700950037	1.292670749292304	-0.5542607595118596	2.558515893106229	1.469296347296172	-0.5478619127216336	2.550444041016233	1.611056985292755	-0.5480642359083046	2.565951599675117	1.826038955592404	-0.5624060378813776	2.584851680970322	1.790940873339204	-0.5342930965116328	2.670826721457796	1.759051657748313	-0.4255851087865307	2.717521870934782	1.48784550170636	-0.4099181785033451	2.6190162018544	1.291632127962258	-0.3316926467127244	2.637433804358364	1.19772748970476	-0.331308672053729	2.611525125526791	1.099463530373626	-0.3651732737168049	2.615723120121361	1.16275117219359	-0.3713502038838072	2.54361022156632	1.789893283750268	-0.5869699145471651	2.460319750502822	1.75999350465999	-0.6828096255203898	2.469254697128934	1.483197714559192	-0.7300827456707968	2.387701357126705	1.276278479182846	-0.657425021271131	2.393993522982812	1.183874580282803	-0.6119008609754004
37	1.199999999999999	2.577260366837717	1.29252984254044	-0.5550709388385687	2.558112390630666	1.468979030683376	-0.5485750566381278	2.54928685599423	1.610614020175338	-0.5485722417943524	2.563904894244427	1.825523215715697	-0.562923823479021	2.583178134339116	1.790468434003028	-0.5350182902718695	2.670197081964743	1.758865178994481	-0.4273390506083148	2.716056730425949	1.487856888261026	-0.4118886690642733	2.617837033893371	1.292988282578897	-0.3318791850814344	2.638484228816413	1.199703854748633	-0.3307124499039549	2.610815899862241	1.10123518844159	-0.3620447745796291	2.616650490674636	1.164597484814489	-0.3715459360089763	2.54148351106339	1.789370433276411	-0.5873030438861452	2.457052134616378	1.759775970283964	-0.682309080915663	2.466132893795899	1.483273618871847	-0.7299498724842628	2.386505030107982	1.275898292494628	-0.6575420245066775	2.393621188007728	1.183639115916526	-0.6122585189825575
38	1.233333999999999	2.577453009893603	1.292397660501369	-0.5558300578942235	2.557641712193849	1.468682308362049	-0.549268395196356	2.548126781054122	1.610198938484851	-0.5491037942922173	2.561939783324997	1.825036595373257	-0.56346918460585	2.581573168011872	1.79001960863318	-0.535769014520375	2.669579058059778	1.758715826515908	-0.4290649325987315	2.714425013569837	1.487912543388472	-0.413842288861665	2.616834385605408	1.294594454872636	-0.3323437618963846	2.638782209827686	1.20186284481937	-0.3296267536122015	2.610219049940545	1.103473980984577	-0.3584020000665172	2.617419346686861	1.166685723257195	-0.3716143213429463	2.539424037401852	1.788881063410277	-0.5876645524676393	2.453795312875459	1.759593544046591	-0.6818055866693539	2.462808041542066	1.48336736405081	-0.7295397106019732	2.38503531490473	1.275564719534177	-0.6572805385497602	2.392911561160872	1.183441867860797	-0.612237735680324
39	1.266667	2.577513423903499	1.292273720785135	-0.5565368683910046	2.557116119585213	1.468408725563876	-0.5499323988163117	2.546995038757995	1.609816661378827	-0.5496507770671677	2.560076644316244	1.824587024146257	-0.5639941994812333	2.580056186018512	1.789600666598659	-0.5365001750535011	2.668982326838473	1.758594287365526	-0.4307109552823947	2.712694204874796	1.487988231737224	-0.4158221616882659	2.616337260100779	1.296230422841475	-0.3330547646340173	2.638585479916137	1.203795473421372	-0.3287050933899059	2.610507163507819	1.10433248431214	-0.3558858057588011	2.618346952289329	1.168788428975012	-0.3718088028694878	2.537456270216545	1.788433663683405	-0.5880141819825385	2.450619295130711	1.759449576878858	-0.6812976433224512	2.45951198927672	1.483471046343216	-0.728939593784846	2.383423538862668	1.275344195842798	-0.6565782529228469	2.391859862764651	1.183295011665401	-0.6118164878416166
40	1.3	2.577444381867016	1.292157905204257	-0.5571862465567071	2.556550892470627	1.468161097255174	-0.550555515868403	2.545921665979678	1.609472311019248	-0.5502011952914715	2.558343001540375	1.824182480872913	-0.5644530094621578	2.578651956093621	1.789217878999903	-0.5371680031687126	2.668425310926314	1.758488114664047	-0.4322290944752829	2.710916218574758	1.488050811398611	-0.4178282449892766	2.616479791746816	1.297584260923375	-0.3337810154105933	2.638223920361358	1.205079319185622	-0.3284237893590918	2.610775503242288	1.104923849990713	-0.3546628099196145	2.619445487351079	1.171077468599706	-0.3721809914845419	2.535610990894379	1.78803682684838	-0.5883129200316646	2.447600365958942	1.759347709807115	-0.6807793143344576	2.456437272756287	1.483580518758347	-0.728226246945001	2.381753589827094	1.275314105251092	-0.6554030558806785	2.39038301868028	1.183245839041041	-0.6109819761129006
41	1.333334	2.577254624935691	1.292050534647607	-0.5577689743949021	2.555966204035734	1.467942562726633	-0.5511239974269124	2.54493656931917	1.609171233903867	-0.5507383143362553	2.556775408451347	1.823830864901711	-0.5648083295593439	2.577392042151947	1.788877584002369	-0.5377352795639154	2.667935020857182	1.758384201732343	-0.4335767419940895	2.709213588207148	1.488064978348011	-0.4195899844481049	2.61718583463431	1.298368375816114	-0.3343064050310339	2.638134765632215	1.205730160833136	-0.3288831236601766	2.61114875345866	1.105290682653965	-0.354454361870289	2.62054339469979	1.172848382006482	-0.3726235602685582	2.533927323524942	1.787698985999054	-0.5885288688401913	2.444819128705952	1.759291648830504	-0.6802416340376759	2.453729463164351	1.483693963234124	-0.7274851561936911	2.380044569169197	1.275574759933216	-0.6537225015326713	2.388462942145865	1.183366198737573	-0.6097277852065789
42	1.366667	2.576955216308487	1.291952765952847	-0.5582769904755382	2.555382386316497	1.467756661599643	-0.55162641364575	2.544066358485304	1.60891887824708	-0.5512468299542448	2.555413161854847	1.823539581239429	-0.5650382663967716	2.576309707758272	1.788586003113384	-0.5381781065017621	2.667539113043344	1.758273441269865	-0.4347220263491736	2.70763943222777	1.488005078884216	-0.4209452411046857	2.618327566763377	1.298332016339064	-0.334661651773962	2.638642559464422	1.205643958051675	-0.3299566269982793	2.611452697288486	1.105420915614706	-0.3548027722692464	2.621495419303955	1.173622470789737	-0.3730907805967873	2.532446330519929	1.787427898875646	-0.5886438150863511	2.442344265909183	1.759285075351503	-0.679679023097863	2.451478472603858	1.483813197943606	-0.7268199758204108	2.378319497065802	1.276225475250698	-0.651540321034645	2.386151246853988	1.183782052054632	-0.6080439429120544
43	1.399999999999999	2.57656010811871	1.291866712514674	-0.5587033249446118	2.55482018039972	1.467607323733799	-0.5520530870283672	2.54333383010404	1.60872067120215	-0.5517108777062736	2.554295040531027	1.823315350491199	-0.5651353406579364	2.575437376588128	1.788349170462463	-0.5384850745835937	2.667263937008349	1.758151919279027	-0.4356437791497989	2.706189274049981	1.487858453241559	-0.4218367904091966	2.619770396955863	1.297244422524865	-0.3349910886040917	2.63998568456496	1.204485031726342	-0.3313154295602151	2.611478198163335	1.104726372298463	-0.3553081105649979	2.622342633198303	1.173136123312914	-0.3735946563739003	2.531207888528102	1.787230381131347	-0.5886518615043286	2.440230498717955	1.759331449494637	-0.6790892151195308	2.449718322289929	1.48394217636873	-0.7262948122549674	2.376666829096785	1.277234976972855	-0.6489506842383268	2.383589892931375	1.184545881763832	-0.6059156853668058
44	1.433333999999999	2.576087045544337	1.291795384126275	-0.5590407784279764	2.554301465134308	1.467498817990122	-0.5523943036368889	2.542758916251717	1.608581981378459	-0.552112192399921	2.553459606590323	1.823164214140434	-0.5651048551942757	2.574806773272363	1.788172949139404	-0.5386554800188168	2.667134316466186	1.758020963666691	-0.4363280886868253	2.704855738265622	1.487625662223167	-0.4221893702610366	2.621300628756028	1.294954858894997	-0.3354388857208531	2.642313382254463	1.201895689600485	-0.3324482291341124	2.610862900369669	1.102192213039068	-0.355551069139324	2.623182995037213	1.170945132775597	-0.374144296091509	2.530251356576388	1.787112288482835	-0.5885579377499418	2.438526073399538	1.759433975829278	-0.6784751885207023	2.448458042657496	1.484086215598583	-0.7259324433640707	2.375239383560199	1.278444359039043	-0.6461436610055897	2.381041638132537	1.185609104701151	-0.6033772625162576
45	1.466666999999999	2.575557178245953	1.291742294277594	-0.5592832973842967	2.553846723763226	1.467435261996449	-0.5526413937072802	2.542357322384694	1.608507600848778	-0.5524344447806679	2.552939818015671	1.823091136340778	-0.5649619209512554	2.574444910243058	1.788062575527009	-0.5386978143051927	2.667171168378652	1.757886983451158	-0.4367703905287881	2.703655480511105	1.487320727350221	-0.422114922608519	2.622668246572641	1.291713638771168	-0.3360609059575078	2.645797928324351	1.198437051743612	-0.3333026310601523	2.609173545194537	1.098378962994019	-0.3549367330644773	2.623924375073935	1.167288741868515	-0.3747699083619485	2.5296100520275	1.787078153820202	-0.5883752197775971	2.437265670319379	1.759595486166048	-0.6778459053728736	2.447659351966144	1.484251568029861	-0.7257002068830346	2.374070601573608	1.279796625044528	-0.6432256735593765	2.378707015477243	1.186948445836	-0.6004833052381836
46	1.5	2.574994759693883	1.291711358299514	-0.5594288536233734	2.55347689825837	1.467420671195367	-0.5527900847228874	2.542145364629367	1.608501939083843	-0.5526693850383936	2.552763056083803	1.82310050956697	-0.5647279272914301	2.574374532912274	1.788023074707629	-0.538627292634589	2.66739732803278	1.757761904661118	-0.4369791342024317	2.702680034094163	1.486971041748814	-0.4219744381943498	2.623690858721853	1.288469104722906	-0.336828428158246	2.650460341520528	1.19619195679178	-0.3340694620482956	2.606638164957419	1.097483216880605	-0.3529083734542878	2.624410395718237	1.163741072303131	-0.3754750708536936	2.529312213519398	1.787131684188782	-0.5881230434815899	2.436481129807272	1.759818343503679	-0.6772192175071482	2.447240291029006	1.484443665497421	-0.7255121552816095	2.373021144296625	1.281334086544049	-0.6402176762927207	2.376751836802903	1.188541124946558	-0.5973297772999528
47	1.533334	2.574427311175034	1.291705636496671	-0.5594809209606859	2.553212628825887	1.467457485441976	-0.5528397463700844	2.542137973269623	1.608567301944207	-0.5528128555397608	2.552950059778555	1.823194083450942	-0.5644291665393691	2.574612927684668	1.788057137033775	-0.5384643566312165	2.66783502252585	1.757659382630594	-0.4369737426269563	2.701980781515458	1.486609703912392	-0.422007111096709	2.624433877587592	1.285752329757935	-0.3378055700357326	2.655839922203751	1.19573642202145	-0.3347501665268281	2.60228746792506	1.104797088142074	-0.3488884095227019	2.624618273361107	1.161326021935293	-0.3762043832092541	2.52937987627607	1.787273880030216	-0.5878250613806753	2.436198656944891	1.76010383256288	-0.6766196176345367	2.447094238755888	1.484667163969605	-0.7252497726759668	2.37189544970674	1.283101444103109	-0.6371444660567974	2.375349404519066	1.190289705996736	-0.5941235931964524
48	1.566667	2.573884885193287	1.291726835289281	-0.5594487290020429	2.553071935157657	1.467546064829148	-0.5527943350708459	2.542344757090744	1.608703349567981	-0.5528654115296658	2.55350580891714	1.823370575443186	-0.564091426207646	2.575164520513657	1.788164741349938	-0.5382301608341014	2.668493656174292	1.757589583463471	-0.4367794024640516	2.701612532703125	1.486265600775866	-0.4222734965512963	2.624983833422006	1.283823529215394	-0.3390453179755308	2.661009518915487	1.196678481175826	-0.3353036735917956	2.595456489401005	1.123039314032695	-0.3433653932856074	2.624518259783417	1.160153167466918	-0.3767217823108842	2.529819854845836	1.787502614615131	-0.5875045510145989	2.436420980175606	1.760451598579162	-0.6760739465952249	2.447158830702182	1.484926111524225	-0.7248250628799798	2.370634590154365	1.285010031700514	-0.6341541686143244	2.374555792442066	1.192086954583518	-0.5910669584699864
49	1.6	2.57339535162739	1.291775465554843	-0.5593464322595945	2.553068030139868	1.467685018305233	-0.5526643629786997	2.542765714085859	1.60890744887343	-0.5528307707797058	2.554423593656037	1.823626052434392	-0.5637389700137236	2.576023458953969	1.788343244490859	-0.53794554873654	2.669370242464689	1.757556849673903	-0.436422699862486	2.701634629264877	1.485957155671398	-0.4226433215401298	2.625454962654703	1.282702303368594	-0.3403692964296974	2.664894899803592	1.197761382207348	-0.3353237573555541	2.589125363743883	1.133011137195164	-0.3389759262072301	2.624208429324956	1.159297286224777	-0.3768317020317957	2.530626835666839	1.787813242496479	-0.5871833507638183	2.437129349401143	1.760859402303393	-0.6756025158426268	2.447437692495816	1.485223240757771	-0.72417760605637	2.369458312277236	1.286715362844643	-0.6315513683769048	2.374326277716196	1.193687035267244	-0.5883645573240817
50	1.633334	2.572981623022036	1.29185157346921	-0.5591912236073503	2.553208591199432	1.467872223679406	-0.5524675717697551	2.543391649271506	1.609175948907005	-0.5527187155491061	2.555690399023686	1.823955450925759	-0.563398180087711	2.577177872725289	1.788588776633792	-0.5376344250095044	2.670451037018557	1.757560179731147	-0.4359305639796603	2.702103851651294	1.485691366084073	-0.4228542958672816	2.625949001840991	1.282263617034094	-0.3413907932483607	2.666874759528532	1.198238086424468	-0.334549529256703	2.584283547669158	1.135759365450111	-0.3365428854620598	2.623795830868013	1.158720851534184	-0.376462183519871	2.531788263157716	1.788200113924365	-0.5868856150862115	2.438291289684274	1.761323101215132	-0.6752194335814043	2.447960718103469	1.485558254209024	-0.7233188473879753	2.368614039026043	1.287988437420232	-0.6295317439147032	2.374548294179195	1.194984186554173	-0.586049461450711
51	1.666666999999999	2.57266473230046	1.291955688348796	-0.5589998991274817	2.553496275728136	1.468105997056912	-0.5522250052271598	2.544202303103451	1.609505594684372	-0.5525396901975691	2.55728118280736	1.824354508893037	-0.5630929820734443	2.578605252860938	1.78889832917898	-0.537318768913726	2.671706168392141	1.757596339560958	-0.4353243751382775	2.70305734961387	1.4854691455059	-0.4227778029313206	2.626549637314313	1.282354209923449	-0.342024923414223	2.666872002954597	1.197886431383589	-0.3329326430379337	2.580340518882103	1.137549282752127	-0.3353428491557451	2.623388906688772	1.158509783223117	-0.3756579694187399	2.53327886716655	1.788658183761734	-0.5866335743346367	2.439859064056574	1.761837510587744	-0.6749390776118709	2.448776585731075	1.485928742358378	-0.7223288480572213	2.368258313292549	1.288785297438414	-0.6281555035069015	2.375092642454756	1.19602426102561	-0.5840440057539266
52	1.699999999999999	2.572463811700139	1.292088743037039	-0.5587880959080188	2.553928254013192	1.468385041899636	-0.551958979556706	2.545166844990688	1.609893517032722	-0.5523035031091441	2.559156568513222	1.82481985018686	-0.5628412131783765	2.580270861190086	1.789269832825273	-0.5370154827691064	2.673090472393145	1.757660614241936	-0.4346203363954526	2.704497509515532	1.485286894848082	-0.4224630945155599	2.627289575920256	1.282916802749434	-0.3424295113963184	2.665241939673542	1.196818850053951	-0.3308251749576994	2.576835481357189	1.136704011616335	-0.3343165944413125	2.623089333624867	1.158952128861097	-0.3746300396286132	2.535058505149461	1.789183083517073	-0.5864440523116319	2.441768235259075	1.762396544229068	-0.6747761298992722	2.449935509533599	1.486329863402708	-0.7213525227388291	2.368455136451152	1.289174409915512	-0.6273954744294554	2.375833487702088	1.196878978008508	-0.5822844565916642
53	1.733333999999999	2.572391413359647	1.292250757423062	-0.5585693000218473	2.554495878001203	1.468707049544471	-0.5516875658219813	2.546252713122158	1.610335780262619	-0.5520202077107285	2.561266974516984	1.825347354499135	-0.5626434877692851	2.582132197563605	1.789700261019814	-0.5367279751901184	2.674559284502302	1.757746493871372	-0.4338314369029188	2.70633477692208	1.485134851417247	-0.4220512228925934	2.628082554418067	1.283850369919243	-0.3427091749807588	2.662751019613173	1.19576188198535	-0.3289963293960635	2.573966869164891	1.132454240456816	-0.3327096677191461	2.62282204694816	1.160422990034891	-0.3737175803061566	2.537076980532131	1.789769832642482	-0.586317636947785	2.443951098077883	1.762993157592485	-0.6747327244615124	2.451453461296224	1.486755154956007	-0.7205291183676463	2.369163399216866	1.289276433601033	-0.6271630537221187	2.376768833967375	1.197574671437208	-0.580805925426486
54	1.766667	2.572460806995446	1.292439944862724	-0.5583537459681989	2.555190889961359	1.469067532278866	-0.5514229173658421	2.54743252744457	1.610825964787138	-0.5517005305146833	2.563558224923039	1.825930329308529	-0.5624827807660951	2.584144178695301	1.790183737836307	-0.5364463841865795	2.676075825756675	1.757845949033942	-0.4329666469304805	2.708283497233119	1.484998636957587	-0.421554826912152	2.628751247889522	1.284495312521011	-0.3429409283594009	2.660297978156631	1.195104479277185	-0.3272981346560236	2.572139344468785	1.129297685860223	-0.3304338326349355	2.622449665886488	1.16201420496289	-0.3730957308076745	2.539280163899036	1.790411229731449	-0.5862377645343934	2.446341183771521	1.763619379138261	-0.6747893319546924	2.453284788314975	1.487199062174356	-0.7199567118172993	2.370255332295303	1.289242307053621	-0.6273484396616821	2.377977523914645	1.198172829153304	-0.579697149543424
55	1.8	2.572686767149709	1.292653610461112	-0.5581472769960153	2.556010096846861	1.469461181051693	-0.5511711377598556	2.548689321164079	1.611356889370969	-0.5513532623645775	2.565983626753073	1.826561501749124	-0.5623349935576193	2.586268919747585	1.79071359700274	-0.5361555859056111	2.677618729519521	1.7579523975891	-0.4320311847945462	2.710198367543696	1.484865679487533	-0.420989141088872	2.629159096765567	1.284563928140725	-0.3431285463543114	2.658393506442312	1.19486799335197	-0.3253576304910163	2.571210619537063	1.130703100975204	-0.3285744501228707	2.621830945162956	1.162924022872245	-0.372700631415891	2.541622014440947	1.791099635844849	-0.5861804830160467	2.448885016085906	1.764268156567295	-0.6749075415409072	2.455353255149919	1.487661535643922	-0.7196697981128974	2.371603123607735	1.289209192891268	-0.6278437071521297	2.379513503922696	1.198679072159525	-0.579072363783671
56	1.833334	2.573076745199002	1.292888039647125	-0.55795431433012	2.556949474346081	1.469881719091092	-0.5509352784335481	2.55001186006823	1.611920384695344	-0.5509863506473481	2.568503014195338	1.827232494510722	-0.5621787885461543	2.588474468535244	1.791281997668394	-0.5358435045700414	2.679179359406357	1.7580622768917	-0.4310355082548942	2.712106867557315	1.484730867728643	-0.4204372722796387	2.629343022948918	1.284378042191791	-0.3432317451093301	2.657313217556094	1.195423808137442	-0.3234005379631304	2.571811764833588	1.132585806010576	-0.3292204253368582	2.621004982243421	1.162680438062254	-0.3723698765128944	2.54406295537714	1.791826412859678	-0.5861234780812762	2.451534679790573	1.764932696850124	-0.6750410112689322	2.457544172673873	1.488144143510371	-0.719661197350251	2.373121465820049	1.289245284686097	-0.6285433261148781	2.381434777797602	1.199084128513417	-0.5789316851406636
57	1.866667	2.573627323562126	1.293137732233533	-0.5577800647449516	2.557998323334503	1.470320828799434	-0.5507187067963223	2.551386980626394	1.612505914632996	-0.5506100788629648	2.571072547037339	1.827932151538254	-0.5619942657534086	2.590725526436472	1.791878293709852	-0.535499494639465	2.680745502825956	1.758170533082999	-0.4299920098183711	2.7140921946126	1.48458960304158	-0.4198677038770138	2.629426582350329	1.283994430100716	-0.3431800825350854	2.656514266484731	1.194829903779002	-0.3219583845313335	2.572195681137543	1.128312572496487	-0.3310808631530239	2.620231011401831	1.160916693163796	-0.3716558560799042	2.546560088093532	1.792580345922079	-0.5860460944428502	2.454239557215714	1.765605146727676	-0.6751509431221743	2.459758873647367	1.488644272857727	-0.7198997369539449	2.374765179124862	1.289366597061834	-0.629360247131792	2.383750097361118	1.199400350678608	-0.5792056103438242
58	1.899999999999999	2.574328685328113	1.293395814383173	-0.5576301876477746	2.559141719782705	1.470768674202095	-0.5505247724339858	2.552801368423975	1.613101224537316	-0.5502376448762074	2.573642464508953	1.828647440664107	-0.5617644155113148	2.592981917054396	1.79249010057783	-0.5351151808859742	2.682296910148751	1.758272494695538	-0.4289129090364706	2.716248753522103	1.484441657393004	-0.4192043428116866	2.629477336729075	1.283693584221001	-0.3428526413514117	2.655890703699904	1.193723997187966	-0.3210049180897721	2.571814185543274	1.124842429077908	-0.3324542841702406	2.61973159298773	1.159313480875291	-0.3706056555012621	2.549065481634015	1.793348316143826	-0.5859311146202215	2.456944798675408	1.766277081872517	-0.6752140628032232	2.461933182040446	1.489154962856553	-0.720331203515186	2.376513408183047	1.289551274125905	-0.6302344736271511	2.386465898878778	1.199639923640753	-0.5798180665234393
59	1.933333999999999	2.575170512501337	1.293654811879518	-0.5575119405732611	2.560364701447571	1.471214813198002	-0.5503563755183769	2.55424364019861	1.613693423707689	-0.5498813655979244	2.576163189415379	1.829364629026566	-0.5614763547587917	2.595203787115978	1.793104455080096	-0.5346853344502995	2.683815730797873	1.758365351992015	-0.4278156439025147	2.718591529524122	1.484290640725327	-0.4184498984909296	2.629584124614232	1.283633866493122	-0.3421391858382319	2.655798254045564	1.193740840005774	-0.3202194118656242	2.572053769359111	1.126066145985285	-0.3320193063549029	2.619427646219005	1.158426363279602	-0.3693468297377234	2.551531718487241	1.794116424729603	-0.5857650433225577	2.45959707516583	1.766940350361691	-0.6752170798766661	2.464019350963019	1.489668130125595	-0.7208966121064406	2.378359432345877	1.289777480231526	-0.6311284885065029	2.389506214330416	1.19984380432766	-0.5806875019651616
60	1.966666999999999	2.576141864434112	1.29390772371153	-0.5574313975071361	2.561651420670986	1.471649523298351	-0.5502166574034524	2.555700378778058	1.614270531209552	-0.5495527309780671	2.578589779739317	1.830070840686793	-0.5611288888168776	2.597354098798467	1.793709412442375	-0.5342132073675566	2.685278771690604	1.758448717875218	-0.4267159428131522	2.721058905427348	1.484144338269736	-0.4176116693096477	2.629895879138699	1.283684099359353	-0.3411237942767336	2.656091878301551	1.194326831345444	-0.3196661086030088	2.573024364735692	1.126968448450094	-0.3296242821843479	2.6192189987668	1.157800282283782	-0.368117208943266	2.553915946519713	1.794871457885423	-0.5855459603066523	2.462154387064157	1.767587196246552	-0.6751693830843281	2.466023912039068	1.490171560827823	-0.7215482124176603	2.380292635694586	1.290025404024237	-0.6320092009327193	2.392723883076535	1.200011871343819	-0.5817496607192011
61	2	2.577232595368044	1.294148554228134	-0.5573929156360518	2.562986127004749	1.47206443352111	-0.5501086604659592	2.557156401029004	1.614822204758118	-0.5492615995639754	2.580882169614063	1.830754924115146	-0.5607305683802107	2.599398935903651	1.794294886230142	-0.533708743125601	2.686659682558642	1.758524823691523	-0.4256288117614458	2.723480291570013	1.484014005146089	-0.416833664423178	2.630446252007663	1.283778002365608	-0.3400887504489818	2.656033198170984	1.193752226243086	-0.3198244908981622	2.572640240721103	1.126486142790976	-0.3270011184989268	2.619178953540259	1.157877232396582	-0.3674178121615809	2.556180056710553	1.795601725363895	-0.585281694131595	2.464586106889625	1.768210587086701	-0.6751006085789188	2.467990775291538	1.490649287409228	-0.7222383053672322	2.382248608255194	1.290293370658751	-0.6328403816269309	2.395909108116864	1.200122120970088	-0.5829678164919088
62	2.033334	2.578431648645782	1.294372509905002	-0.5573999108290079	2.56435371263996	1.472452827436272	-0.5500358887668425	2.558596987360432	1.61534013242032	-0.5490166084266423	2.583013125607008	1.831407714724496	-0.5602973126893031	2.601314022099268	1.794852642536836	-0.53318702869726	2.687938719981606	1.758597179465438	-0.4245682045586312	2.725708981134666	1.483910789028844	-0.4161898946343278	2.631222593626255	1.284014621557947	-0.3394087793060503	2.655526798195003	1.192546949412976	-0.3207833641927581	2.571014074519268	1.125234853326763	-0.3252803249124824	2.619430563491373	1.158936287911323	-0.3675197383757894	2.558298093926432	1.796297584556255	-0.5849873116524765	2.466874084650406	1.768805267293988	-0.6750415424725449	2.46997021710488	1.491088708959849	-0.7229216692042497	2.384168647512462	1.290603261762995	-0.633592520792253	2.398853369522914	1.200170375782846	-0.5843081612336809
63	2.066667	2.579715441803875	1.294575854083921	-0.5574532402127763	2.565735475425047	1.472809750406036	-0.5500016018145046	2.560004731130643	1.615818248313798	-0.548820312655755	2.584969712375248	1.832022237273355	-0.5598480479386833	2.603086155912642	1.795376300201668	-0.5326650679532046	2.68910706991352	1.758667508853912	-0.4235480377474795	2.727714394684505	1.483837862608242	-0.4156505343000255	2.632231868152112	1.284437914730392	-0.3392604374366082	2.654978324158244	1.191529750242498	-0.3223432232684193	2.56940324306869	1.123490012201097	-0.3248051370934215	2.619977250579076	1.16067146717868	-0.3683513590438124	2.560256211470808	1.796951814060714	-0.5846795384386899	2.469008482805643	1.769367957147738	-0.6750120616959331	2.471982488871606	1.491482296605535	-0.7235737970359039	2.385992414771144	1.290971911594486	-0.6342539682329386	2.401396604025131	1.200162429511412	-0.5857258081518827
64	2.1	2.581046353262153	1.294755848509306	-0.5575512991888538	2.567107949773459	1.473131932291305	-0.5500091287777837	2.561358776308825	1.616252625991905	-0.5486700735513724	2.586750881757968	1.832593628130984	-0.5594033522951611	2.604711514577036	1.795861229768544	-0.5321610435236495	2.690166177129746	1.758735233613537	-0.4225844178900903	2.729532912199531	1.483789369375664	-0.4151634971410562	2.633442607541336	1.284980091730091	-0.3396509263968847	2.655032711323697	1.191553141473607	-0.3241269461955613	2.569492139202835	1.123678009071376	-0.325721583403951	2.620713820747182	1.162078964115549	-0.3696054544561421	2.562050066727235	1.797559560105255	-0.5843753628246932	2.470981964826056	1.769897123681712	-0.675019575332158	2.473989745283297	1.49182663989779	-0.724184341465274	2.387632621888752	1.291390028360577	-0.6348234955202857	2.403384788499948	1.200112080250167	-0.58712423237006
65	2.133334	2.582387382040633	1.294910829387869	-0.5576918105303742	2.568450975877296	1.473417575023783	-0.5500619510354062	2.562643094389293	1.61664113067634	-0.548563338988555	2.588365679010036	1.833119007769664	-0.5589805989783304	2.606194843927848	1.796304499087339	-0.5316904003893007	2.691128627004058	1.758798376028598	-0.4216930613674992	2.731220262391343	1.48375317639448	-0.4146927988613378	2.634748325267691	1.285541363285609	-0.3404968542946319	2.655824401826697	1.192667253771152	-0.326006475013884	2.571572313417279	1.124795883874118	-0.3275977888406009	2.621634619088503	1.162910952700265	-0.3710182685571926	2.563685035341358	1.798118107680196	-0.5840888201652119	2.472798486003525	1.770392602484695	-0.6750606523065241	2.475941571244292	1.492122480226159	-0.7247667776618372	2.389050099865793	1.291827352019397	-0.6353133085569725	2.40486471183335	1.20007134227149	-0.5883743168291377
66	2.166666999999999	2.583706783220273	1.295039927629627	-0.557870868470512	2.569745575473044	1.473665619681578	-0.5501593644737122	2.563844561604921	1.616982398116637	-0.5484968544847291	2.589821635402989	1.833596416929759	-0.5585917841304163	2.607540571684479	1.796704072909665	-0.5312643331615569	2.692009133062123	1.758853999365169	-0.4208918958187652	2.732734431132504	1.483714699224757	-0.4142233431010695	2.636085251033768	1.285676459284021	-0.3415571872046256	2.656661903515982	1.193177098516724	-0.3276991464866122	2.573294128494763	1.12366147631772	-0.329144202273334	2.622600138920479	1.162819743689378	-0.3721568939280618	2.565165006472808	1.798625643571108	-0.583828528063028	2.474457488805966	1.770854925417817	-0.6751269907966665	2.477784498596509	1.49237346375796	-0.7253319042198629	2.390262415149254	1.292240715592879	-0.6357417776769567	2.405987780139344	1.200090777809285	-0.5893512173511756
67	2.199999999999999	2.584975315480113	1.295142917556527	-0.5580854770085546	2.570972255069886	1.473875526222605	-0.5502990437012489	2.564953050109064	1.617275544045511	-0.5484701456254889	2.591123695454038	1.834024442398445	-0.5582458895185599	2.608751683155816	1.797058479334292	-0.53089173894186	2.692819970906172	1.758900388490697	-0.4201979025831585	2.733989336936687	1.4836645009793	-0.413777711630731	2.637543163269637	1.284962967483369	-0.342519041626065	2.657320701828621	1.19194564001604	-0.3289592074361256	2.573570150075883	1.122882997497938	-0.3298882738380112	2.623486894283506	1.161475985650158	-0.3728921271892204	2.566491860229499	1.799080886470163	-0.5836007531339397	2.475951659010799	1.771285404680262	-0.6752100110219329	2.479471232425058	1.4925869523202	-0.7258793548729625	2.391326535715489	1.292594545074723	-0.6361531125939693	2.406842910525147	1.200176608837986	-0.5900281292960372
68	2.233333999999999	2.586171037870752	1.295219898802959	-0.5583319982817176	2.57211621287445	1.474046815868975	-0.5504775203132969	2.565963117731461	1.61751951712265	-0.548482926821295	2.592279706935206	1.834401154866852	-0.5579485714082888	2.609833464742607	1.797365692925886	-0.5305780930013118	2.693568712002796	1.758934583592894	-0.4196176920194034	2.73502871102973	1.483596390931922	-0.4133637493631714	2.639080832643998	1.283610224053493	-0.3432624488181861	2.657843516769425	1.18966351300904	-0.3297343324060476	2.572921380388153	1.122206927406689	-0.3300780908229319	2.624315264209968	1.159365644491067	-0.3732963148603339	2.567671617073937	1.799482211198703	-0.5834093953879489	2.477281751063385	1.771684912976152	-0.6752984532995745	2.480951619587933	1.492769726875952	-0.7263896618865331	2.392285502712115	1.292871889279464	-0.6365895125816304	2.407478164025822	1.20032496360219	-0.5904598252545513
69	2.266667	2.587277761518484	1.295271676599031	-0.5586035101859088	2.573167226432969	1.474179693806671	-0.5506893139666582	2.566873558703411	1.617713918121473	-0.5485350117355837	2.593299826109409	1.834725203800425	-0.5577054958058993	2.610793344072381	1.797624336452088	-0.5303284282504155	2.694260335047783	1.758954823154762	-0.4191528436864092	2.735931764630803	1.483509663781403	-0.4129791612606402	2.640476195007629	1.282194366892684	-0.3438017990866136	2.6580752795787	1.187367503622001	-0.3300331664159411	2.571292477490446	1.121950069504476	-0.3298836708640241	2.625149751427328	1.157821729152031	-0.3734979525199645	2.568713390521069	1.799828540735466	-0.5832588582236935	2.478456419776257	1.772054011598831	-0.6753848634513092	2.482176165730289	1.492926698964448	-0.7268348179297727	2.393170174570416	1.29303985868234	-0.637084967047009	2.407956403508302	1.200499711092848	-0.5907256475906016
70	2.3	2.588281629573045	1.295299705547323	-0.5588925528521748	2.574114600369941	1.474275309876787	-0.5509267775076089	2.567681384121983	1.617859555186206	-0.5486230877116663	2.594190458244063	1.834996912997429	-0.5575206704260361	2.611636002491094	1.797834783838036	-0.5301456379702326	2.694897367509824	1.758962248108866	-0.4188042881054972	2.73677708152333	1.483409614050921	-0.4127061414398961	2.641542980863232	1.28122027203127	-0.3441991122179702	2.65818467573171	1.186030737224536	-0.3299912549642525	2.569380449039736	1.122339488205402	-0.329598275033717	2.625976277357701	1.15736324809321	-0.3735876646006773	2.569622347367933	1.800120250673822	-0.5831521188647993	2.479481282414327	1.772393668479669	-0.6754709499288071	2.483130256789989	1.49306154318973	-0.7272028265808995	2.394002551143462	1.293057314954901	-0.6376666224600006	2.40836473269829	1.200650050119453	-0.5908893834075846
71	2.333334	2.589174717601509	1.29530581847724	-0.5591930513382656	2.574950292977617	1.47433539871109	-0.5511807942534168	2.568384623752679	1.61795800813563	-0.5487405333840618	2.594956502120601	1.83521768711481	-0.5573989212795892	2.61236540432959	1.797998639772283	-0.5300326089614186	2.695481040774657	1.758961692580635	-0.4185716270018858	2.737551181947031	1.483308630151081	-0.4125883128505503	2.642348137933911	1.280748814916752	-0.3445007179756432	2.658701665464255	1.18581380315706	-0.3298115203826671	2.568672229499663	1.123117580154101	-0.3295165915201592	2.626698048366314	1.157448472536711	-0.3736174757317682	2.570402228368814	1.800358568363271	-0.583092895290043	2.480360055886544	1.772705076852898	-0.6755667395311928	2.483844305668418	1.49317727296106	-0.7274966450758872	2.394795735304935	1.292895643255503	-0.6383615564060126	2.408730368600566	1.200748013604715	-0.5909895742501499
72	2.366667	2.589952563359248	1.295292052406355	-0.559501922608301	2.575670652273189	1.474362117880549	-0.5514433393982303	2.568986146738454	1.6180114293858	-0.548880128402321	2.595608467175197	1.835389563324666	-0.5573423499570346	2.612990354750477	1.798118039585816	-0.5299894230604214	2.69602034016242	1.758959745898225	-0.4184517937302571	2.738151294651046	1.483220649674989	-0.4125693790617696	2.642999116267517	1.280439963100424	-0.3446834467858019	2.659937586814102	1.185901442676143	-0.329638461528498	2.569835458297161	1.124060636617976	-0.3296641511706077	2.627365626107756	1.157229862401041	-0.3736484052975766	2.571062905472803	1.800545428552098	-0.5830829645027857	2.481110557468241	1.772989596165695	-0.6756839056816268	2.484362578324158	1.493277458707839	-0.7277095874468773	2.395547120019766	1.292541708364132	-0.6391742845393186	2.409047198399426	1.200769359467394	-0.5910339519553439
73	2.399999999999999	2.590614069332978	1.295260167190131	-0.5598160701444734	2.576277460600979	1.474357460740124	-0.5517087774883822	2.569494710391967	1.618021801962208	-0.5490390751603896	2.596156549374596	1.835514504799254	-0.5573471959781904	2.613520100374195	1.798194951691972	-0.5300113723183929	2.69652480215667	1.75896055067252	-0.4184394707503133	2.738554389182853	1.483156224983201	-0.4126202288817503	2.643552542299976	1.28009062702545	-0.3447691133287024	2.661855389896242	1.185932429142986	-0.3294382508926186	2.572951422894198	1.123122980511241	-0.3299933722438088	2.628026719736438	1.156347712047386	-0.3737003016323732	2.571615130293401	1.800682785282653	-0.5831199220042198	2.4817523861094	1.773248177544613	-0.675831474847073	2.484722473788738	1.493365986321614	-0.7278349079072334	2.396234807249695	1.292034090565287	-0.6400596365458072	2.409341962228823	1.20070709609636	-0.591029664059659
74	2.433333999999999	2.591161997940594	1.295211570028264	-0.5601311003243569	2.576778053962173	1.474323113793551	-0.5519732881673318	2.569924589534788	1.617990731374593	-0.5492189762174206	2.596609185143375	1.835594087228483	-0.5574044936004365	2.613963198903456	1.798230932075287	-0.5300895460773056	2.697001755980569	1.758965001349522	-0.4185272805900158	2.738822985173294	1.483121734061567	-0.4127502752371539	2.643941646449218	1.279804817729722	-0.3447994784487194	2.663957179411688	1.186163452645505	-0.3290476473569508	2.576832510435793	1.121966161997207	-0.3304448191296658	2.628604010076991	1.155397127945288	-0.3737726291747052	2.572069127924371	1.800772277676783	-0.5831977438374887	2.482302356207889	1.773481053533565	-0.6760152416609643	2.48495549498304	1.493447013453917	-0.7278747544609524	2.396814087087187	1.291480933565879	-0.6409256209567815	2.409635398585836	1.200593173615981	-0.5909888817700762
75	2.466666999999999	2.591609783387183	1.295147606692092	-0.560441821825048	2.577188455210477	1.474260651060803	-0.5522334331549954	2.570294566516547	1.617919579338807	-0.5494202647252083	2.596973843350453	1.835629459019011	-0.5575004374503193	2.614328098498015	1.79822717724411	-0.530210616904107	2.697455111766607	1.758971964683033	-0.4187019855139211	2.739029766866301	1.483121570359611	-0.412964907734093	2.644129239361592	1.279694065928176	-0.3448201593525937	2.665727821730452	1.186861245191792	-0.3283653005768036	2.580297782956233	1.120503229120206	-0.3310367529940816	2.629114952544279	1.155068703497996	-0.3739165737596823	2.572435043174148	1.800815153791442	-0.5833062703584532	2.482771669874606	1.773687586728995	-0.6762330919782302	2.485108664471191	1.493526233757582	-0.7278723782098758	2.397279329647594	1.290983503059394	-0.6417333604121245	2.409922442491232	1.200501673438596	-0.5909563655717337
76	2.5	2.591985336321232	1.295070151138492	-0.5607418854701932	2.577533584164001	1.47417212638926	-0.552483656807931	2.57062735363256	1.617810155545822	-0.549640145701207	2.59725962801727	1.835621996540992	-0.5576173919648681	2.614625130757381	1.798185183974305	-0.5303574527311233	2.697888482586963	1.758979775499212	-0.4189448707290792	2.739223820374694	1.483159781740625	-0.4132686672475228	2.644248004424739	1.279690827327276	-0.3448550126283947	2.667018212039608	1.187953510570326	-0.3274954667281701	2.582914531713824	1.118720704634496	-0.3320910859065869	2.629493402047146	1.155012542321196	-0.3741010642134701	2.572725151847676	1.800812911822835	-0.583431857198313	2.483171806948588	1.773866481663005	-0.6764766798090487	2.485232141174864	1.493610293645499	-0.7278769011082686	2.397671461717591	1.290589419917955	-0.6424825620074252	2.410219502550405	1.200465924675725	-0.5909803885385561
77	2.533334	2.592325999746584	1.294981679517826	-0.5610244459497339	2.577842983852358	1.474060166879177	-0.5527156263828398	2.570946107730581	1.617664842198988	-0.5498704573873842	2.59747769521491	1.83557324406195	-0.5577324868717857	2.614866405560007	1.798106617481911	-0.5305076859541745	2.698304821805665	1.758985571696239	-0.4192298020742796	2.739444025321719	1.483238330529629	-0.4136486839098975	2.644444604162303	1.279717820216164	-0.3449225039449423	2.667917005004406	1.18914093706846	-0.3270105009918051	2.584424816702539	1.120451804131054	-0.3337666829709141	2.629661943831606	1.154671370193057	-0.3743202407592094	2.572953709240302	1.80076735173878	-0.5835558248181748	2.483517954610738	1.774016006064896	-0.6767334993255371	2.485364507102351	1.493707132997377	-0.7279056120890799	2.398033108759857	1.290311754331933	-0.6431944299398968	2.410521839541797	1.200515398145504	-0.5910847502147979
78	2.566667	2.592668816283894	1.294884836276345	-0.5612840470556848	2.578145839043374	1.473927697899982	-0.5529227054287692	2.57127000108784	1.617486356994318	-0.5501009198486342	2.597642307825967	1.835484435059739	-0.5578206580848524	2.615066207191906	1.797992702759612	-0.5306367680780295	2.698707096199978	1.758984143498705	-0.4195270995853779	2.739751909281648	1.483354076716334	-0.4140411910794433	2.644784063325742	1.279741368864604	-0.3449815962244352	2.668120284172082	1.188702198945295	-0.3277939841964293	2.583388358436522	1.121321229908432	-0.3349658217804781	2.629606596426409	1.154686063485897	-0.3746513621821967	2.573137068026289	1.800680280789101	-0.583657489969459	2.483823611347096	1.774133551195946	-0.6769867058116888	2.485519583895051	1.493823943530685	-0.7279667607092672	2.398415686057775	1.290098982781484	-0.6439036970238418	2.410819424264659	1.200589626372108	-0.5912876442633804
79	2.6	2.593049830041749	1.294782151245527	-0.561517977165829	2.578471890606796	1.473777628031571	-0.5530995242234078	2.571616978681407	1.617277422037609	-0.5503180265438314	2.597771278530308	1.835356117002092	-0.5578523173770725	2.615241686162008	1.797843861128059	-0.5307159762397036	2.699102595138355	1.758969023393764	-0.4198031996636589	2.740183624484712	1.48350000870055	-0.4144498261241868	2.645194628750325	1.279933763514411	-0.345000052856727	2.668029464871459	1.187021604941618	-0.3299733357026111	2.580998427765875	1.12090227912443	-0.3359658203575227	2.629380541418663	1.155214712144683	-0.3752227751885938	2.573294480804113	1.800553152881886	-0.5837118005372184	2.484104873557927	1.774215634826863	-0.6772142399375516	2.485710390296174	1.493968061863687	-0.7280727126648944	2.398876038102318	1.289900413900358	-0.644650516757498	2.411142068009621	1.200657722862841	-0.5915959505126835
80	2.633334	2.593503723972271	1.294675898390833	-0.561724941827447	2.57885194182819	1.473612693840936	-0.5532406270508122	2.572005116630862	1.617040608171517	-0.5505041881967478	2.597884166994322	1.835187977371072	-0.55779110950285	2.615411654061699	1.797659596223322	-0.5307104476723099	2.699502341198663	1.758932322708743	-0.4200193945518681	2.740743431646013	1.483664808436056	-0.414915401108145	2.64547446659936	1.280669055957534	-0.3449715313337878	2.668681300671028	1.186937894355197	-0.3327269558554566	2.581084968303298	1.121927573823037	-0.3380477427363704	2.629101422251674	1.155906337893707	-0.3761294544908437	2.573446638525167	1.800386855788352	-0.5836871491524788	2.48437915618905	1.774257663517472	-0.6773870828575022	2.485949618345509	1.494146192182983	-0.7282298979035221	2.399451752692901	1.289696652843333	-0.6454551375483957	2.411540238313447	1.200742315178028	-0.5919909431198511
81	2.666666999999999	2.594065520144949	1.294567607254597	-0.561901640250435	2.579321049355991	1.473434919117113	-0.5533383391708045	2.572456826692984	1.616777736710189	-0.5506375910788963	2.597996897940973	1.834978358995722	-0.5575891087417527	2.615593110123986	1.797438143163571	-0.530575347770683	2.699919267723085	1.75886307889404	-0.4201320802143731	2.741440442047016	1.483830279740126	-0.4154149018184017	2.645510492124468	1.282118669143857	-0.3449334573289173	2.670144859032275	1.189451354496683	-0.3350997987993274	2.584523482283079	1.122454043801146	-0.3406384772250358	2.628915424614929	1.157200934530362	-0.3772527226602144	2.573611198220326	1.800181103843876	-0.5835407436050792	2.48466071752434	1.77425322808522	-0.6774663784334178	2.486239278038143	1.494361353749845	-0.7284094248700754	2.400120521179987	1.289506371996309	-0.646280562751376	2.412034954668199	1.200870320071733	-0.5924260089083363
82	2.699999999999999	2.5947784686386	1.294458377060053	-0.5620435306624677	2.579922388768874	1.473245832017506	-0.5533795132718029	2.573001217762938	1.616490112846597	-0.5506859380201493	2.598124574712973	1.834724424027204	-0.5571858967605895	2.615803736300813	1.797176716076291	-0.5302545148887768	2.700373881490048	1.758748576023591	-0.4200924640875579	2.742212432075911	1.483972002541945	-0.4158513958334611	2.64545462416496	1.28365762056148	-0.3449842439201881	2.671386097282621	1.192000342189105	-0.3365676825116228	2.587985374098148	1.123629040445544	-0.342437788507193	2.628914567978589	1.158519075891044	-0.3783004769476851	2.573805633589912	1.799934539099195	-0.5832167787275949	2.484967551769814	1.774194224204941	-0.677400184613093	2.486580711184261	1.494614097159051	-0.72857901586301	2.400849303823066	1.289375404552529	-0.6470574962583746	2.412661022969115	1.201043360978398	-0.5928712858040823
83	2.733333999999999	2.595696424169367	1.294349329325972	-0.562144436688068	2.580707423943732	1.473046868395229	-0.5533460206353751	2.573673436310274	1.616178960986172	-0.5506082872595895	2.598283881790038	1.834422392909177	-0.5565124926123668	2.616063291395088	1.796871775840527	-0.529683538394188	2.7008926814987	1.75857587003156	-0.4198449937421811	2.742983317750691	1.484063563506945	-0.4161559678366472	2.645358296970366	1.284988770757733	-0.3451408723178174	2.671694136178271	1.193842725360899	-0.3370500915983375	2.58975479805333	1.126202297862658	-0.3430539206334952	2.629097955796267	1.159891066122829	-0.3791966587718987	2.574049779418876	1.799644988551151	-0.5826506206680072	2.485321858854365	1.774071214299523	-0.6771242042672553	2.486957676911236	1.494904158481795	-0.7287081712860763	2.401621194481388	1.289311466996763	-0.6477561354040419	2.413412841056447	1.201261138961226	-0.5933119867075499
84	2.766667	2.59688151687982	1.294241626312502	-0.5621979304347158	2.581733620542356	1.472839430913876	-0.5532172015013285	2.574512801458704	1.615845557680341	-0.5503584169036682	2.598488822542123	1.834067781162971	-0.5554921249349336	2.616390123348509	1.796519304765198	-0.5287907258288257	2.701503231068968	1.758332772879696	-0.4193275709594447	2.743684997615245	1.484079414615125	-0.4163037582817681	2.645330138369441	1.285924590768706	-0.3453488339951578	2.670844238455988	1.194437891921326	-0.3365093631029982	2.58961331475713	1.125655444782037	-0.3426082956078582	2.629287987134076	1.161360684783804	-0.3799619125438679	2.574361607950993	1.799309634540794	-0.5817699593527519	2.485743321480339	1.773873352834274	-0.6765653481920794	2.487369031042542	1.495228089416533	-0.728747132268729	2.402469841706737	1.289258341661194	-0.6483651451574409	2.41423492119455	1.20146064635644	-0.5936999513200057
85	2.8	2.598398003663699	1.294136016393811	-0.56220020651388	2.583061187496223	1.472624446247021	-0.5529732904659432	2.575561520040147	1.615490784917227	-0.5498881735743051	2.59874918147717	1.833654898937094	-0.5540407722122255	2.616799500500052	1.79611425574309	-0.5274975558607548	2.702229257355161	1.758006333097689	-0.4184692919740481	2.744347104315864	1.483993367236992	-0.4163192951685382	2.6454723915341	1.286415382945767	-0.3456138935531854	2.669262658865868	1.193953325650886	-0.3349285915774983	2.588448537079976	1.121976806027841	-0.341483734795365	2.629304944657379	1.162837648552522	-0.3806727226843556	2.574756032762389	1.798924584314327	-0.5804960809496645	2.486249671548706	1.773588170935084	-0.6756460109185054	2.487830752886782	1.495577311338624	-0.728644067955281	2.403433379306645	1.289138606094127	-0.6488749188611826	2.415147260889831	1.20153477225851	-0.5940019952138182
86	2.833334	2.600317191798908	1.294033484782564	-0.5621481616469197	2.584756060067293	1.47240304235901	-0.5525920690113632	2.576867171288433	1.615115938017967	-0.5491435967601119	2.599070523865087	1.833177807597455	-0.5520724036856176	2.6173039692474	1.79565179949022	-0.5257226228208386	2.703090855031286	1.757584351741699	-0.4171952953527986	2.74507675218739	1.483780718184805	-0.4162457541568181	2.645841637129305	1.286498899279938	-0.3459792675508495	2.667925955330191	1.193215414303298	-0.3324077945958405	2.5879755519535	1.120224586623747	-0.3404688008413541	2.629295039143674	1.164019462985342	-0.3814955733259027	2.575245158792648	1.798485499262895	-0.5787480557914352	2.486858884130434	1.773202213309873	-0.6742911642800372	2.488376317062205	1.495939109699233	-0.7283720096380372	2.404515888253795	1.288905682388868	-0.6492870984401817	2.416192563423119	1.20142214419525	-0.5942049998945602
87	2.866667	2.602719737198476	1.293934962335153	-0.5620391755897778	2.586890205273011	1.472176017428804	-0.5520517744206517	2.578485931536305	1.614722091398836	-0.5480767991613831	2.599454994068787	1.832629480717701	-0.5495024303996228	2.617914221177289	1.795126364358658	-0.5233861889937907	2.704103558441154	1.757055039450588	-0.4154295648004372	2.746062286616263	1.483419145644509	-0.4161186681121998	2.646475491546485	1.286413005564059	-0.346509449518871	2.667564889976341	1.192806572961977	-0.3292250175082747	2.589604075702586	1.11582963402715	-0.3409056172717868	2.62936872179962	1.164884564370669	-0.3824544542337645	2.575839589173501	1.797986947786382	-0.5764470322105817	2.487590523576525	1.772701076202761	-0.6724308325331044	2.489064640327544	1.496297431219957	-0.7279474843913234	2.405739622620629	1.288586821441783	-0.6496079388385093	2.417436022770002	1.20118078414766	-0.5943031670156877
88	2.899999999999999	2.605692893223341	1.293841316233526	-0.5618714918889371	2.589538299201937	1.471943751497673	-0.5513294353345148	2.580479382372156	1.614310004022391	-0.5466421197563033	2.599902365808305	1.832001616946293	-0.5462511090439359	2.618639558015787	1.794531457672339	-0.520412808002841	2.705280242128818	1.756408788932853	-0.4130976114004313	2.747494564305644	1.482891447277586	-0.4159180194400422	2.647453726956246	1.286425949829661	-0.3471627096472529	2.669231065516459	1.194532233576004	-0.3258585720678814	2.595871301644752	1.111426076991398	-0.344392139917053	2.629569974856126	1.164651235479464	-0.3832930050864091	2.576548782289418	1.797422225878442	-0.5735185677518423	2.488467424650812	1.772069517261055	-0.6700030334061771	2.489997187004339	1.496631897479446	-0.7274292543527834	2.407156313288815	1.28830673002601	-0.6498322445709255	2.418964140330933	1.200978443963311	-0.5943131922436333
89	2.933333999999999	2.609323654168481	1.293753184391223	-0.5616429851790712	2.592774800582654	1.471706185680985	-0.5503972346521971	2.582912389876053	1.613880210398928	-0.5447864476018872	2.600418940938616	1.831284629279837	-0.5422458205787952	2.61949420930714	1.793859503850458	-0.5167321189486757	2.706636657122794	1.7556384180391	-0.4101212370052965	2.749502330040354	1.482183273687372	-0.4155134268333624	2.648857822954957	1.286285986506918	-0.34776951440513	2.672764875718054	1.197834253966542	-0.3232140756620667	2.6052230025384	1.117471822996921	-0.3492131384590196	2.629926894564691	1.163360344106296	-0.3835020345106825	2.577389089183445	1.796783472695282	-0.5698933995030609	2.489526563257787	1.771291247359398	-0.6669445274651218	2.491276621536273	1.496913851914778	-0.726863956384432	2.408774966157765	1.288240459461682	-0.6499159673938267	2.420800234249867	1.20097786117785	-0.5942676941623928
90	2.966666999999999	2.613694815142302	1.293670377064168	-0.5613431027974506	2.596670380819182	1.471462110094357	-0.5492186536035639	2.585850805207226	1.61343222243613	-0.5424517140668487	2.60101800530367	1.83046674418322	-0.5374272585376789	2.620497128406374	1.793100895822317	-0.5122843905896626	2.708185732678151	1.754739552650396	-0.4064174093505352	2.752128111033314	1.481286668345756	-0.4147297164326477	2.650827409469589	1.285332131773365	-0.3480947888785291	2.676706017552988	1.19943960816959	-0.322569170087138	2.615074653305233	1.12175711537849	-0.3544108479421912	2.630537736052029	1.16038069797513	-0.3827121231508086	2.578384064612264	1.796060846434113	-0.5655132551510469	2.490821453732496	1.770348490478548	-0.663197725800332	2.493010660090377	1.497100224332103	-0.726179452826208	2.410626797776646	1.288417711773206	-0.6498173086854906	2.422854308959949	1.201166168526735	-0.5941626393155061
91	3	2.61889071739242	1.29359173122346	-0.5609518547361592	2.601294311572577	1.471208761024096	-0.5477514072226882	2.589361567122202	1.612963941569371	-0.5395820413436978	2.601715157729362	1.829533544359756	-0.5317515526474366	2.621668186350046	1.79224353920248	-0.5070230619776969	2.709929476491679	1.753710189061652	-0.401898711418479	2.7554012960626	1.480204432940698	-0.4131686916834176	2.65344486200991	1.283235858418275	-0.3478729458606709	2.679486499759902	1.197618360491013	-0.3238891103474255	2.624134653959282	1.117375844095408	-0.3601707903688063	2.63167445412555	1.155032370837972	-0.3807985507550827	2.579560482215773	1.795242047328089	-0.5603337868566369	2.4924112481152	1.769221580569042	-0.6587101347750222	2.495250837308665	1.497132975839783	-0.7252222242870965	2.412761675010649	1.288705799052977	-0.6495087292254319	2.425031328002425	1.201352020993115	-0.5940054082726293
92	3.033334	2.624990565670916	1.293515009322726	-0.560443967049589	2.606706750679464	1.470941758959897	-0.5459527992372674	2.593505319747546	1.612471692250709	-0.5361309173599329	2.602525506847644	1.828468391784323	-0.525199174872375	2.623025215943055	1.791273164376996	-0.5009232261059826	2.71185687268638	1.752550311949831	-0.396486831672449	2.759380683295411	1.47895098705477	-0.4103755751608687	2.656769102680183	1.280282142476505	-0.3468547589643534	2.679639320261027	1.192533935025737	-0.3254049938485177	2.63025835473561	1.109368662005021	-0.3651718431684612	2.633796645905183	1.1487797595871	-0.3778123689286669	2.580944452029493	1.794312694806804	-0.5543334009546838	2.494351046945573	1.767889676781401	-0.6534460119553119	2.497982083912972	1.496939897479997	-0.723807229076663	2.415196257880837	1.288880651222098	-0.6489556759878242	2.427161242241784	1.201238478555719	-0.5938176145754269
93	3.066667	2.632054751039245	1.293436235070021	-0.559793906177927	2.612948460673617	1.470654576017183	-0.5437892390513385	2.598328127778314	1.61194974811666	-0.5320742045374472	2.603460759294118	1.827252372033197	-0.5177787500236797	2.624580889396529	1.79017285623369	-0.4939867859676039	2.713940432517921	1.7512568782319	-0.3901234749626529	2.764071129111428	1.477541368921425	-0.4059526811591436	2.660613591273463	1.276902790777549	-0.3447397266139455	2.676754974987464	1.185346881656059	-0.3258801054407831	2.633294437037553	1.096643462050125	-0.369049829445067	2.637240632975586	1.142387451328514	-0.3739595777959908	2.582557254960753	1.793256501786619	-0.5475179610312958	2.496685081888135	1.766332007147396	-0.6473954617351712	2.501186654385847	1.496438802190701	-0.7217489789409834	2.417905810035832	1.288799681732498	-0.6480563523032126	2.428954324781987	1.200562941749564	-0.5936445887643897
94	3.1	2.64011768521881	1.293349157780307	-0.5589843739458611	2.620035943312735	1.470338121541864	-0.5412449438551388	2.603857737294635	1.611389966411168	-0.5274171518824267	2.604530681780362	1.825864459057128	-0.5095408806868456	2.626343866117244	1.788923193293658	-0.4862553907364492	2.716135070360304	1.749823942925661	-0.3827837389837774	2.769361925327941	1.475992427096311	-0.3998326686904239	2.66468814727189	1.273757942685747	-0.3414213578497846	2.671851735060313	1.178769978628257	-0.32516457977738	2.634784337264219	1.083496193889111	-0.3716831935791783	2.642168860870665	1.137594446047287	-0.3698245358871537	2.584415494719604	1.792055274119103	-0.5399337734187197	2.499441579186942	1.764528725317768	-0.6405919645869458	2.504846006888882	1.495539519058964	-0.7188978879653962	2.420834007885726	1.288413228197841	-0.6466216840824837	2.430107318873132	1.199145536236187	-0.5935038676572139
95	3.133334	2.649186196891464	1.293244388767594	-0.5580118982158522	2.627962970380603	1.469980335989683	-0.5383272313125996	2.610108659037838	1.610781780615576	-0.5222013115767378	2.605747394447086	1.824282590612143	-0.5005761207359596	2.628323000156129	1.787502989468947	-0.4778099624923611	2.718389322001667	1.748242065918186	-0.3744814803410372	2.775049012151583	1.474318334651812	-0.3923052361527586	2.668708751123347	1.271435631801395	-0.3371669390774106	2.666403822228084	1.175497671127791	-0.3234607253964891	2.636586399987852	1.07942024330931	-0.372709176340548	2.648621094887931	1.136245348492703	-0.3661064238865639	2.586535368817384	1.79068992715672	-0.531666295759159	2.502634067275342	1.762462044497038	-0.6331033755841843	2.508926829769833	1.494148073958017	-0.7151738816946653	2.423911138519966	1.287720101248889	-0.6443812815010274	2.430642263443584	1.196912164407463	-0.5933515855040926
96	3.166666999999999	2.659235190334281	1.293109587640369	-0.5568866454031681	2.636700361452915	1.46956737723362	-0.5350661418819994	2.617085967310558	1.610114272796826	-0.5165060548933235	2.607128970277999	1.822487664091638	-0.4910094893124133	2.630531155429547	1.785893006851196	-0.4687665058917405	2.720658838481867	1.74649716619942	-0.3652776885979644	2.780860713333424	1.472519436314986	-0.3835102331922824	2.672372509556307	1.269276397134586	-0.3323222027028397	2.660727239268725	1.174846698737671	-0.3207882442165303	2.640326028322762	1.080167623904882	-0.372082797454876	2.65663378697646	1.135905074047747	-0.3628717570115249	2.588935746671865	1.789144060904721	-0.5228352478487444	2.506256326301251	1.760120700715554	-0.6250197586738492	2.513354581124029	1.492183209777726	-0.7105455981397585	2.427092079367191	1.286700866627406	-0.6410856158020865	2.430886557593844	1.193925514131371	-0.5930592264501052
97	3.199999999999999	2.670202728842228	1.292929490961347	-0.5556341420132004	2.646192990902661	1.469083755997851	-0.5315142514262158	2.624782948089347	1.609376306890308	-0.5104450641160545	2.608700369097129	1.820464399480398	-0.4810002091096375	2.632986171762477	1.784076777068178	-0.4592760467458396	2.722912286825265	1.744571781645941	-0.3552875756609037	2.786510519788884	1.470586475378449	-0.3734270990231111	2.675320590921888	1.266233337264348	-0.3271961923251318	2.654452254550061	1.17459644353613	-0.3174989973798381	2.646916992697906	1.080519886736212	-0.3704459072097436	2.666195751967444	1.132812219431167	-0.3600121695013831	2.591638056354355	1.787404609031699	-0.5135934416266531	2.510277983824708	1.757500796314198	-0.6164512036174187	2.51801343093118	1.489580880019217	-0.7049588650975934	2.430525376593049	1.285080806720943	-0.6366057281094097	2.43144870962858	1.190203592655702	-0.5923722806317969
98	3.233333999999999	2.681982944768009	1.292685983704523	-0.5542953442615252	2.656354706452046	1.468512288317287	-0.5277476485566688	2.633177796432842	1.608556302529546	-0.5041685636611282	2.610490383171339	1.818201603061455	-0.4707436663399212	2.635708084974393	1.782040893708787	-0.449526650880575	2.725126595600645	1.742443985591235	-0.3446860966614599	2.791717639339272	1.468503250271608	-0.361761777608249	2.676757072407664	1.262328555726373	-0.3217598406966127	2.647204520177003	1.173073967445613	-0.3146059048269754	2.656349696560015	1.079099090229634	-0.3686990674398896	2.677086224679164	1.126390889875618	-0.3576674738172221	2.594663024072236	1.785461919729987	-0.5041287239136413	2.514645835568055	1.754606018797043	-0.6075387952018796	2.522781292092765	1.486297930362239	-0.6983722752352801	2.434422560148726	1.2825693036215	-0.6308163526473815	2.43327337493023	1.185833488074624	-0.59101502392244
99	3.266667	2.69443457486753	1.292357992122093	-0.5529379014786221	2.667072864862565	1.467833622212044	-0.5238720579549696	2.642233715487059	1.607641219111522	-0.497861890162586	2.612529286577909	1.815691545285472	-0.4604645380836248	2.638717029819226	1.779774298545979	-0.4397372621924056	2.727288018049143	1.740086606029919	-0.333705763682947	2.796206966956181	1.46624723379829	-0.3481563000668677	2.675134495228658	1.259891671870479	-0.3158335452650372	2.638490855970301	1.17127358344281	-0.3127854339315362	2.668352773575581	1.079458614274942	-0.365914265744953	2.688584998646967	1.121550371747779	-0.3561340376279975	2.598028924678493	1.783309113878403	-0.4946577809101864	2.519288781253991	1.751448188717178	-0.5984552973367704	2.527540551851075	1.482314897518523	-0.6906621425231512	2.439166896713334	1.27868063542523	-0.6236538282022004	2.437268162382161	1.180646671922535	-0.5888407409543459
100	3.3	2.707389832769042	1.291921852788767	-0.5516609183844786	2.678218466275449	1.467026683382213	-0.5200298598719924	2.651901777944709	1.606616383797525	-0.4917437993842789	2.614851294927711	1.812930025995929	-0.4504082205213791	2.64203512599133	1.777268223606332	-0.4301496431202245	2.729393348149156	1.73746708012945	-0.3226254900124882	2.799667879244824	1.463789782838868	-0.3326553427539014	2.668798310741493	1.262798390404922	-0.3096166516295002	2.627489236292035	1.172838092252636	-0.3128042063146449	2.681038915702029	1.089345519446435	-0.3601808400186452	2.699337870686055	1.128084560641174	-0.3558253133917376	2.601754880338007	1.780942192206773	-0.4854188753900118	2.524133433714561	1.748047295932991	-0.5894052112559086	2.532159471316877	1.47764271976469	-0.6816851250969833	2.445065647688625	1.273094364520988	-0.6149487720464086	2.444444212808215	1.174571863400077	-0.5857430934209368
101	3.333334	2.720655627319952	1.291351772136339	-0.5505888480379434	2.689652851132196	1.466069520555292	-0.5163962196780442	2.662121819044033	1.605465661967994	-0.4860504144759246	2.617505942405207	1.809917731783763	-0.4408320030955109	2.645695578757599	1.774517306972403	-0.421019664470803	2.731462218981124	1.734545879899597	-0.3117623485808494	2.801664110710524	1.461085565008593	-0.3157374211349651	2.65707252643688	1.27342928950421	-0.3035804449828033	2.612978290386155	1.182570255489998	-0.3157542534673264	2.690346085429408	1.117994868355508	-0.3501566909196506	2.707096135838069	1.153784647905308	-0.3574248284053547	2.605871082449441	1.778361178936517	-0.4766612012537116	2.529124842399882	1.744432505383877	-0.5806080922079218	2.536515113871972	1.472335561819609	-0.6713469903904518	2.452400377143721	1.265702753221967	-0.6045609741731466	2.455837228760795	1.167699049336166	-0.5817497172731632
102	3.366666999999999	2.734032731855774	1.290620909059804	-0.5498720307641478	2.701238145708713	1.464940610073313	-0.5131794832922776	2.672819643596802	1.604172112042012	-0.4810287403143567	2.620558010806508	1.80666207032223	-0.4319976583342152	2.649741880858325	1.771521263490665	-0.412609188087862	2.733540844883965	1.731282195373874	-0.3014603674478026	2.801524009618256	1.458076985982048	-0.2987778658534696	2.640666191612308	1.29107889126851	-0.2982381555296402	2.593896344679564	1.204380836129466	-0.3223798398903122	2.69045854106369	1.162143531356523	-0.3359535488487318	2.708780651431838	1.198369287688697	-0.3615826151026427	2.610418885150062	1.77557169282527	-0.4686385044471543	2.534238168148255	1.740643880982322	-0.5723043634910067	2.540511007729015	1.466497489865046	-0.6596491511476537	2.46148050093749	1.2565754589823	-0.5924544580993472	2.472324746860725	1.16015534553041	-0.5769219281836968
103	3.399999999999999	2.747350292559492	1.28970103593673	-0.5496688109989467	2.712857107029631	1.463617818912146	-0.5105957199782639	2.683921830337903	1.602716924588016	-0.4769198860174802	2.624082887722379	1.803175151179573	-0.4241580139405955	2.654224648736919	1.768283404290114	-0.4051704845345788	2.735696060140511	1.727640185739981	-0.2920580109880423	2.798298814542582	1.454707505813722	-0.2834958456665184	2.620325815343777	1.313638883076802	-0.2944811000570608	2.569540897222431	1.239738062622466	-0.3321493020915484	2.676626004629425	1.225431238531903	-0.3220391605044879	2.70133662070251	1.255986572700625	-0.3686620030216164	2.615450818991378	1.772582834349215	-0.4615971656842057	2.539487469608499	1.736730862858136	-0.5647505191582355	2.544105652994925	1.460280785240723	-0.6467006600487961	2.472654356597075	1.245894700250995	-0.5788692922887819	2.494081733268024	1.152204196576655	-0.5709036331979231
104	3.433333999999999	2.760465924066495	1.2885625828258	-0.5501347946299479	2.72441195077623	1.462078087466337	-0.5088585794826965	2.695350325601722	1.601078336188156	-0.473947638460809	2.628158907391757	1.799472214313717	-0.4175535885663901	2.659194721957137	1.764809387465507	-0.3989416555302533	2.737999984704891	1.7235926987463	-0.2838704843249431	2.791137902211675	1.450941192660131	-0.272139628820224	2.597221871949076	1.338210454582823	-0.2941624895233182	2.540922116877547	1.284110260526429	-0.3435680426724247	2.648863053936261	1.276715680801706	-0.3177013490104505	2.682914406169953	1.311354269343037	-0.3785330989412603	2.621023267297364	1.769405516552479	-0.4557720579178131	2.544923942191996	1.732748645716732	-0.5582199360433404	2.547362472227437	1.453876709216776	-0.632893661030389	2.486017025676503	1.234377287543583	-0.5641708025836267	2.52016470943231	1.14442855253862	-0.5626883840692921
105	3.466667	2.773265400594733	1.287174998260745	-0.5514094761091629	2.7358276876038	1.460297744133894	-0.5081643109099474	2.707029545852568	1.59923214824661	-0.4723056180013535	2.632858810681593	1.795570612682318	-0.4124097963106328	2.664697544019866	1.761107189939895	-0.3941426754665364	2.740510359989361	1.719126650709233	-0.2771665173747458	2.780082679441795	1.44679434277025	-0.2661523045326493	2.573540921844625	1.366095896293274	-0.2992790033995482	2.511171678644627	1.338509708587638	-0.35554054509911	2.613159946108329	1.328452903330102	-0.329177246024558	2.654579867234354	1.37161391888607	-0.3907419221930227	2.627189606624877	1.766051117944669	-0.4513824798414695	2.550626667992205	1.72875119682079	-0.5529892976447194	2.550417503157235	1.447480819448748	-0.6188753319117121	2.501184328414769	1.223122301432124	-0.5486145817577185	2.548297546019815	1.137037848363553	-0.5507929083539149
106	3.499999999999999	2.785675413010873	1.285506948301891	-0.5536040039113062	2.747059909567682	1.45825199163935	-0.5086704196357102	2.718895711142997	1.597151423602426	-0.4721373716577545	2.638244826993993	1.791487206260737	-0.4089252656051642	2.670770408508541	1.757185297832446	-0.3909628155862419	2.743272775397735	1.714248891826393	-0.2721519833298837	2.765833297852709	1.442331380885931	-0.2655291805012397	2.552477451044557	1.39803863129731	-0.3116059190637882	2.484630494260706	1.399750149783266	-0.3685038384464915	2.577835524402263	1.39888986531709	-0.3583354805522498	2.61971490065015	1.440141628976202	-0.4048892883043302	2.633997430764042	1.762528983535392	-0.4486195600302826	2.55671415515363	1.724785178114318	-0.5493257492096982	2.553388477913465	1.441259228795436	-0.6053576969381279	2.516906161067784	1.21327575883558	-0.5323507944624605	2.575182878476272	1.129919360058625	-0.5345466993838045
107	3.533333999999999	2.797661572186764	1.283527321237915	-0.5568049535132539	2.758086328843526	1.455914805324791	-0.5104888025850218	2.730885419723491	1.594805789320281	-0.4735216280612617	2.644365887313898	1.787237270330228	-0.4072602130739092	2.677439356532929	1.753051535279266	-0.3895497846843476	2.746336070230463	1.708987530858039	-0.2689736033700396	2.749347664558706	1.437642339890098	-0.2694101280263803	2.53685567109313	1.433397742793169	-0.3316660773865935	2.464856518928052	1.459906621913056	-0.3834355814790542	2.549224404903328	1.475082691344556	-0.401070051695193	2.581980185464151	1.506712487517323	-0.4209702983745118	2.64148374734117	1.758845536691498	-0.4476332653380531	2.56332935721132	1.720890675337218	-0.5474701238277375	2.556307524947717	1.435353505894642	-0.5930894116847166	2.53104870813052	1.205874312239501	-0.5158098398689613	2.597369590660724	1.123746103581553	-0.5148063397060885
108	3.566667	2.809232684669413	1.281206657231227	-0.5610756489084342	2.768909849049418	1.45326030017013	-0.513690979235141	2.742934584581907	1.59216278526438	-0.4764804563307213	2.651257830228362	1.782834370157352	-0.4075345115222503	2.684720254038643	1.74871322582232	-0.3900101850468455	2.749767484583517	1.70338565407433	-0.2677377576913989	2.731884826512572	1.43281507780989	-0.2768583862560046	2.528410887200748	1.471079966797944	-0.3563381596365511	2.454211957911418	1.515751452223755	-0.3994445194039453	2.532086760346301	1.550647838952758	-0.4391880720313319	2.545022019539552	1.56461069506793	-0.4366482520522202	2.64967362045446	1.755004385387125	-0.44853064870148	2.570626523374649	1.717099768193927	-0.5476245178991859	2.559177927361337	1.429870716084162	-0.5827817867946101	2.541356583820441	1.201478883298606	-0.4996093814063608	2.612703501087411	1.120250493112777	-0.4935329817443581
109	3.599999999999999	2.82043270407879	1.278519289200154	-0.5664661688353877	2.779559010795128	1.450265206846619	-0.5183230642910285	2.75498696420165	1.58919127967143	-0.4810019364799893	2.658947953902242	1.778291293989241	-0.4098360290585515	2.692624778755148	1.74417884421091	-0.3924204673067035	2.753662821850952	1.697496985173915	-0.2685339808722452	2.714576133422857	1.427920564733509	-0.2872293213678097	2.526925051449633	1.50759358734994	-0.3821913201618889	2.452717503697783	1.566947826624246	-0.4152629901658069	2.527532905281279	1.627723014170478	-0.4630384135564526	2.512451759082418	1.610263831092791	-0.4488651319296839	2.658583870273867	1.751007413132562	-0.4513851367889407	2.57875950133407	1.713434933026658	-0.5499450595850189	2.562150705492396	1.424874635414862	-0.5749473030483594	2.546449984877067	1.200101106769372	-0.4843204010747105	2.620930664443504	1.121235115521404	-0.4728062525795194
110	3.633333999999999	2.831339075920642	1.275446668413514	-0.5730161819404334	2.790083807255065	1.446912540007142	-0.5244205795691914	2.767001510935654	1.585867055753055	-0.4870802205542713	2.667455870963161	1.773622409701747	-0.4142331683486171	2.701162668452277	1.739460911554584	-0.3968425925459246	2.758138392890183	1.691382777089862	-0.2714508554595785	2.69850070747177	1.42300374808971	-0.2997592514790096	2.530747163327292	1.538109476364128	-0.4067715437593559	2.458248978620344	1.608090212421244	-0.4296076835723017	2.532939284095047	1.681951107124671	-0.471858390594633	2.488365148198868	1.638611369106215	-0.4568636507365418	2.668223971202976	1.746857682828857	-0.4562525854446371	2.587851010405542	1.709911182004074	-0.5545380248463478	2.565684314778433	1.42039573834039	-0.5699138787332054	2.546985446736041	1.201394308166994	-0.4705769769057818	2.622928666787456	1.126265202127801	-0.454034203530655
111	3.666666999999999	2.842064394482037	1.271977019237672	-0.5807547593972548	2.800549470469702	1.443191704127451	-0.5320131947876976	2.778944844090913	1.582173787230652	-0.4947272179905318	2.676793408848015	1.768845237883535	-0.420779593665176	2.710340356544998	1.734577005792237	-0.4033281332906669	2.763316922515306	1.685108947355365	-0.2765703854764175	2.684726963676388	1.418076479602309	-0.313737595512534	2.537539961403823	1.559386422394925	-0.4289923817813604	2.468039135501282	1.636458133513039	-0.4428090575586798	2.544056711724593	1.715816526931331	-0.4699652953283639	2.47628776859254	1.655090062477207	-0.4632385692529215	2.678595328107833	1.742561282588081	-0.4631784056442356	2.597985760001908	1.706539640498458	-0.561479191732022	2.570375961128207	1.416445643326997	-0.5680570746229389	2.545203628182929	1.20486416832876	-0.4590606412445351	2.620645125655965	1.13343946650093	-0.4376613495438159
112	3.7	2.852738740574774	1.26810526878841	-0.5897057074107227	2.811025516587551	1.43909862281474	-0.5411313228399098	2.790792320007817	1.578103699519971	-0.5039800072645372	2.686970085042107	1.763980047759761	-0.4295151425651292	2.720164357414412	1.729548807115344	-0.4119191114064613	2.769316876164104	1.678741463868977	-0.2839632266522538	2.674331601989024	1.413119253721626	-0.3281349648562921	2.544992209835422	1.569753518190633	-0.4482686622484721	2.479447497250922	1.647363176986453	-0.4566827329283319	2.553538973906785	1.743076942690553	-0.4655190671250428	2.476260640569497	1.664942244760913	-0.4709956371187365	2.689697826900454	1.738127735848506	-0.4722000935964643	2.609243112089913	1.703329790192955	-0.5708388511588712	2.57673764440446	1.413037249164254	-0.5698770715728381	2.543453025550038	1.210031657555399	-0.4505730223510129	2.616056402381477	1.141279361194146	-0.4238135610778913
113	3.733334	2.863482052335577	1.263834103402537	-0.5998932748397132	2.821572450091537	1.434636844934619	-0.5518114792046809	2.802524879061506	1.573658273240357	-0.514899018459718	2.697990819421837	1.759048691173225	-0.440463104397987	2.730637473000703	1.724400529778445	-0.4226448445458531	2.776230908453277	1.672335060574848	-0.2936904269297609	2.668209626989281	1.408074931059813	-0.3420449803320745	2.551776443692264	1.570789649007806	-0.4636830185418068	2.490788329255306	1.636338815367083	-0.4726476547502033	2.558198514473733	1.734442796003167	-0.4619452771248435	2.485514942872231	1.665635182526991	-0.4821964718114892	2.701529291633395	1.733569800263184	-0.4833449628841987	2.62170912178428	1.700290528809277	-0.582688005468024	2.585191764497923	1.410198631374634	-0.5760245442965122	2.543488398739097	1.216769562944768	-0.4460125375599649	2.610291663230372	1.149344912573157	-0.4127661830870453
114	3.766666999999999	2.874383127236005	1.259176454754226	-0.6113286192142112	2.832240029231979	1.429821280346149	-0.5640829246591532	2.814147028058078	1.568852635206689	-0.5275508754930441	2.709856999144236	1.754076021950482	-0.4536179744703255	2.741760200150679	1.719160661884382	-0.4355084546314513	2.784111813154822	1.665930157932129	-0.3057881565089238	2.667053466770736	1.402857003324602	-0.3549807890468036	2.559325398554977	1.570317670622054	-0.4743053188376178	2.503056014876865	1.610969631397046	-0.4898931647797674	2.561960241157573	1.677682302759011	-0.4589255518276749	2.500890269746342	1.658393383959462	-0.4974454482718739	2.714091053367346	1.728905560367421	-0.4966178487848494	2.635490920458125	1.697429552264428	-0.5970718445787901	2.596137735152834	1.407971515291845	-0.5872552537651108	2.546354181632899	1.225344636470627	-0.4462727922295341	2.60360609778184	1.158082561022563	-0.4049175036828063
115	3.8	2.885509673002113	1.254152812858721	-0.6240107321731743	2.8430763480461	1.424674869056244	-0.5779611892749944	2.825690233664585	1.563711396948788	-0.5419910511906637	2.722562861377501	1.74908474461284	-0.4689480907332387	2.753527624476079	1.713856974539572	-0.4504864715624028	2.792966404810588	1.659554885923398	-0.3202556916694833	2.67139389211369	1.397376829152717	-0.3672988357353243	2.571020063391658	1.578226444546604	-0.4802782378685004	2.519890897479716	1.599083801958542	-0.5051593542852808	2.575866031507096	1.64501358127737	-0.4574422855452569	2.520524983809811	1.656896836949791	-0.5153264183012894	2.727386145721729	1.724153535279941	-0.5120017439526318	2.650705618002811	1.694748114305255	-0.614004959700971	2.609906360569425	1.406391334562398	-0.604231226244598	2.552675082503886	1.23571130946603	-0.4522656482323373	2.59659759166645	1.168192934273268	-0.4012438588601983
116	3.833334	2.896909328798727	1.248789367915482	-0.6379220656535822	2.854122445021271	1.419225816051768	-0.5934366107162444	2.837192143267826	1.558264698254217	-0.5582418296917288	2.736089432788636	1.744093972883047	-0.4863876018068404	2.765922852999957	1.708514683658775	-0.4675203113404497	2.802759603727768	1.653230223004854	-0.3370430528983549	2.681466182387789	1.391581962099361	-0.3803729264043605	2.586145816705355	1.585472658290104	-0.4856989559627649	2.541739044979427	1.608608587543283	-0.5164774131340946	2.603618566112169	1.647996712473489	-0.4641274995370013	2.54308302942817	1.65856483699651	-0.532017806878217	2.741409788354209	1.719330785760385	-0.5294468223057933	2.667451256875478	1.692239688552513	-0.6334492508324648	2.626833264733374	1.40547926017927	-0.6273957735853476	2.562970520502937	1.24720875048301	-0.4649093850128551	2.591225041101421	1.180131257813844	-0.4034701747251442
117	3.866666999999999	2.908602306698099	1.243118565426134	-0.6530159745647758	2.865402353459686	1.413507791514436	-0.6104560890526074	2.848679120736993	1.552547926112938	-0.5762687465262384	2.750399362503836	1.739121127801807	-0.5058202389771974	2.778912331892091	1.7031581877292	-0.4865010505038684	2.813422754740615	1.646977701175265	-0.3560343270831465	2.697042833395529	1.385487784293802	-0.3953309192846811	2.602834419289745	1.586297403040873	-0.4927768048628691	2.565997446277561	1.637188899544563	-0.5246175617893771	2.638139203354359	1.691968884713003	-0.4794117085565446	2.566122995878808	1.674555471663196	-0.5436031213604952	2.756140177392024	1.714454217526362	-0.5488515213941456	2.68579170751002	1.689891742818285	-0.6552912806422545	2.647143618103311	1.405251037696878	-0.656778440485331	2.577275487006513	1.259284701559121	-0.4847480239406829	2.589890856851921	1.194016316626253	-0.4131811525255135
118	3.899999999999999	2.920567287496201	1.237179590941366	-0.6691932431003984	2.876908641991746	1.407560247419958	-0.62888933607605	2.860150233823195	1.546601916342367	-0.5959394345619157	2.765425263383179	1.734182924638241	-0.5270496063810854	2.792436617767867	1.697812100774122	-0.5072409170503067	2.824843716653966	1.640822763612719	-0.3770104123425201	2.717410902217013	1.379176946514602	-0.4116189583213744	2.619085353229595	1.581351314067801	-0.5005857531213057	2.588620895727474	1.658657009225418	-0.5320939890218205	2.665100303338294	1.731084828303505	-0.4982713273380444	2.586482693116195	1.689930435041069	-0.5505655118299077	2.771523390833034	1.70954125168742	-0.5700290713347631	2.705707471765348	1.687686508176764	-0.6792806240831177	2.67076924170505	1.405717163394344	-0.6916437066374657	2.59507976834181	1.271299039938086	-0.5117545966825214	2.595058231609634	1.209162625562083	-0.4314968536865627
119	3.933333999999999	2.932760351407641	1.231015107532943	-0.6863167703586116	2.888617160296288	1.401425205145782	-0.6485487542828344	2.871586686598952	1.540469557686934	-0.6170480079001133	2.781082117682989	1.72929381440732	-0.5498192690987416	2.806420859521491	1.692499166705947	-0.5294928025685974	2.836868041154315	1.634784200932969	-0.3996786907502392	2.741754250069671	1.372748545009429	-0.4280358355273119	2.634418416908987	1.571120481411509	-0.5083177624974539	2.607468871562293	1.662107216847627	-0.5396621288914144	2.681288593984674	1.749538229050723	-0.5165207362909627	2.602434705487258	1.692902464689129	-0.5546742795054773	2.787486343066187	1.704608165005765	-0.5927289171976637	2.727115819192509	1.685599444535998	-0.7050620034737487	2.697603193870053	1.406864207752577	-0.7311718700774749	2.615996786954117	1.283029224900128	-0.5454920092271041	2.607637700287578	1.225530323799982	-0.4586377099720958
120	3.966667	2.945122705686528	1.224669961607154	-0.7042066496203409	2.900494905657494	1.395146528332737	-0.6691886973293351	2.882963923729695	1.534195578671393	-0.6393198920933978	2.797267810058602	1.724465406759402	-0.5738175436266045	2.82077739385843	1.687239912891163	-0.5529548019777876	2.849312853444764	1.628875796408347	-0.4236779934394349	2.76920351087938	1.366312455605516	-0.4435367992947816	2.648926858527417	1.554853672233155	-0.515283157657588	2.622191289242498	1.648943982907399	-0.545916491132486	2.692711162460291	1.741832512832422	-0.5336887378376211	2.613406564308419	1.678788788082541	-0.5567597035907258	2.803938097901328	1.699669473846579	-0.6166417054959907	2.74987659600071	1.683596263732622	-0.7321865704579736	2.727475479748915	1.408626335391967	-0.774382588001484	2.639642273817551	1.294416855769549	-0.5850688660390148	2.627261520681704	1.243363381087205	-0.4937831348268479
121	3.999999999999999	2.957583543309773	1.218187863023029	-0.7226514793826485	2.912498876335031	1.388766751732629	-0.6905297662593375	2.894254236034584	1.527823625483432	-0.6624483174150376	2.813865446845456	1.719704340525697	-0.5987054252647609	2.835409086386071	1.68205034512889	-0.5772984618694265	2.861988404625654	1.623109516889981	-0.4486130330765832	2.798577686938079	1.359996666925387	-0.457656752977778	2.66286285532517	1.533036446386606	-0.5208186981110211	2.63350298816909	1.624475784028333	-0.549127602924381	2.705797525814476	1.708846285390066	-0.5509450527535998	2.621644138760961	1.650284479146557	-0.5576299693020316	2.820770921299175	1.694735733694779	-0.6414287365931131	2.773788368204337	1.681632938930769	-0.7601626485610968	2.760017767862725	1.410875092154891	-0.8197971649970884	2.66559369080605	1.305053721258699	-0.6290132774637006	2.652702501743378	1.262284707091549	-0.5350670565652347
122	4.033333999999999	2.970057127186154	1.211610515663656	-0.7414071481205656	2.924575247774826	1.382326338111943	-0.7122698107321608	2.905428358848226	1.52139546273558	-0.6861161276862228	2.830743218304312	1.715012405753684	-0.6241445591309127	2.850209288715803	1.676942175940777	-0.6021945464021257	2.874702176764645	1.617498195098582	-0.47408844993975	2.828360302386485	1.353935760809784	-0.4706165829151013	2.676435596746483	1.507627660862472	-0.5243270656695663	2.642460579095403	1.593827879840912	-0.5473129619755405	2.720176695315695	1.662034628564713	-0.5649287371747223	2.631533610126366	1.614066233332442	-0.5581877182741856	2.837860507306438	1.689813281178876	-0.6667503745089555	2.798578350469282	1.67965687025549	-0.7884987956338867	2.794604793639992	1.413417706436343	-0.8655571718248773	2.693320322257184	1.314262154089418	-0.6754096954006906	2.68237846927048	1.281136652246909	-0.5799516691931206
123	4.066667	2.982445969274403	1.204975064143735	-0.7602140862015823	2.936644436279945	1.375859741211878	-0.7340922978691427	2.916426280372178	1.514945946847129	-0.7099900781229109	2.847746004458019	1.710385040479333	-0.649801995888338	2.865052122539621	1.671920534328685	-0.627316269426077	2.887272203673018	1.612056276671964	-0.4997155857379298	2.856896443358218	1.348252373996249	-0.4829831945089622	2.689556923069189	1.480999760482026	-0.5254600213982131	2.650357600347617	1.561490018501252	-0.5383425347155746	2.734286779759882	1.605778471541813	-0.5706755022530224	2.64640684981365	1.575940958700732	-0.5580613170160792	2.855053609456994	1.684902295517644	-0.692269860813111	2.823902423479452	1.677607254385131	-0.8167274106511307	2.830437874578036	1.415995266536003	-0.9098303085037703	2.722363952716685	1.321588040197675	-0.7220772794311036	2.714908189888544	1.297917908047119	-0.6257333629768862
124	4.099999999999999	2.994643645077498	1.19831322079429	-0.7788195296474738	2.948597267844657	1.36939388828021	-0.755690485777931	2.927146494189387	1.508500956773865	-0.7337439036684488	2.864694917566714	1.705811030605608	-0.6753700423249303	2.87979081449609	1.666983106414569	-0.6523589148461469	2.899539916585913	1.606799940429653	-0.5251433812575007	2.88240139318942	1.34305104051989	-0.4953791655043668	2.70136877589733	1.45646849185184	-0.5244591734180115	2.657856285037593	1.531798653073205	-0.5232431624823615	2.746069159167063	1.547552539970543	-0.5649955142996456	2.666207203977198	1.5435295718752	-0.5555453776318743	2.872166178463659	1.679996390229601	-0.7176740388159393	2.849361737863534	1.675420146471569	-0.8444457167641574	2.86670174827944	1.418316723146603	-0.9512085884627797	2.752394932188554	1.327015175503061	-0.7669965692658308	2.749459707583002	1.310694330610274	-0.6700512256105036
125	4.133333999999999	3.006529554127876	1.191655790333835	-0.7969972376738657	2.960315059831819	1.362954214799902	-0.7767982165377936	2.937490432876694	1.502084573753292	-0.7570951504629801	2.881414212402602	1.701278184928227	-0.7005802419638215	2.894282388926504	1.662125770206782	-0.6770562142637293	2.91136196051037	1.601740342917016	-0.5500832362988428	2.903186081338715	1.338398785371307	-0.5077815027801946	2.710721556112219	1.438572151723854	-0.521540445374823	2.66421660517432	1.509697075646358	-0.5045347043718545	2.75042298566721	1.522039396436796	-0.5477770459816695	2.687239716500071	1.529631729796031	-0.5484821850899014	2.889016327444081	1.675088736610361	-0.7426902744544289	2.874546598651409	1.673032460143588	-0.8713293123605741	2.902525508876868	1.420080173151725	-0.9886982175288664	2.782879539068393	1.330669304155651	-0.8085827384098611	2.785297218455902	1.318142182484845	-0.7111391688585618
126	4.166666999999999	3.017968587303441	1.185034348022749	-0.8145471974688712	2.971671683349098	1.356566256655153	-0.7971824090153808	2.947369635034486	1.495720722753498	-0.7797879223676369	2.897744921812606	1.696776453804258	-0.7251982959977727	2.908397878874112	1.657345600401179	-0.7011740554782931	2.922609606261873	1.596883195643053	-0.574300941175045	2.918656873442706	1.334323075557137	-0.5192251617205244	2.717458410688224	1.428871625482721	-0.5164559364199665	2.668903086548374	1.495097164783747	-0.4834721235994239	2.743655650419349	1.536415645543532	-0.5209975518984471	2.702969817408861	1.53308587700324	-0.5349816605561858	2.905439310306766	1.6701747440447	-0.767079754062558	2.899084040388359	1.670383195974507	-0.8971210375095479	2.937091210797333	1.420987727670007	-1.021700854111861	2.812643512367507	1.332985660207447	-0.8460083236535585	2.820892498376321	1.32019110003426	-0.7484454402240841
127	4.2	3.02883245831194	1.178479847113939	-0.8313131540238206	2.982551258141787	1.350255286196921	-0.8166579385110322	2.956720735640096	1.489433793827682	-0.8016040704922033	2.913557652042898	1.692300817966309	-0.7490325981353645	2.922035445525168	1.652643622595201	-0.7245184473137535	2.933196771592561	1.59223519877638	-0.5976189767995534	2.929778108379856	1.330818201758695	-0.5295339829838877	2.722907641487418	1.423302028278097	-0.5096156983473239	2.674134003353933	1.485853290862049	-0.4644125743875367	2.734602707367126	1.563263878590761	-0.4900036984947266	2.709032270496796	1.537800927625225	-0.5178150810521969	2.921299792145064	1.665254282434491	-0.7906475568221643	2.922641399405884	1.667417327253574	-0.9216446512611988	2.969794105171675	1.420783053066097	-1.050444375286083	2.840428348296183	1.334702780714367	-0.8793012124063191	2.853775266198643	1.317950970947827	-0.7828957535090121
128	4.233334	3.039010411932964	1.172021437268714	-0.8471657761369907	2.992848368069688	1.344045304123967	-0.8350771680887885	2.965494365054277	1.483247889785593	-0.8223618669235213	2.928746004006729	1.687851101933177	-0.7719272794405393	2.93511193016082	1.648024049285294	-0.7469292646983006	2.943052194561999	1.587801854011249	-0.6199009965341036	2.937598204880491	1.327840444283688	-0.5391227196452784	2.727849924530937	1.418107892568217	-0.5022928753066875	2.681413111606833	1.479525670489513	-0.4502042988234229	2.731761993927335	1.576773461768247	-0.4638087217080751	2.707010876685778	1.534759981450679	-0.4996796780250146	2.936486734283185	1.66033181649359	-0.8132363857192609	2.944956151388299	1.664094314501061	-0.9447946678801966	2.9998880060425	1.419253651176968	-1.075307763824943	2.864985569078042	1.336333158714708	-0.9085488370982063	2.882404123533158	1.312236605510952	-0.8154153415157308
129	4.266666999999999	3.048406701600813	1.165687225558544	-0.8619736578996872	3.002458128068085	1.33795886906824	-0.8523011595278202	2.973635925831291	1.477185886895925	-0.8418925513706118	2.943216467988639	1.683430663780066	-0.7937476856462146	2.947552511440427	1.643492984256348	-0.7682660445295481	2.952115677571988	1.583589218725392	-0.6410289609008843	2.942786967396666	1.325323806124054	-0.5484846961263924	2.732303521723274	1.412418831197585	-0.4958832594536687	2.690864482234439	1.477976785228566	-0.4417802191245422	2.740925071949057	1.575160809589925	-0.4471729145219555	2.702375932415475	1.526808498034508	-0.4827651644105816	2.950901529650235	1.655415213789666	-0.8347097590282517	2.965820219093654	1.660391809098589	-0.9664965429588043	3.026335937942843	1.416241439011728	-1.096293967737827	2.885221922672287	1.337986920599416	-0.9333650882197158	2.906221666173401	1.30336302750185	-0.8457690260731086
130	4.3	3.056957693658279	1.159503224713967	-0.8756310725954612	3.011294152349821	1.3320164781081	-0.8682334928579506	2.981101237255567	1.47126900537408	-0.86007796096502	2.956892044738727	1.679045572091745	-0.8143990834698708	2.959295035729097	1.639057374179462	-0.7884283476669066	2.960335311588267	1.579598344007416	-0.6609322470610774	2.945959432589034	1.323178885156879	-0.5582758476480885	2.736475001257801	1.406473696359951	-0.4907665571455714	2.701513425503509	1.479683838441815	-0.438371260411713	2.75825403178029	1.569669511570937	-0.4362187154769024	2.699025499057349	1.519406928454583	-0.4681057708307992	2.964464186984374	1.650515254710579	-0.854973521430835	2.985084216052209	1.656306182006001	-0.9867331843962125	3.048302416533216	1.411686788825491	-1.113716261409982	2.900971020614048	1.338982470215861	-0.9535304764207998	2.925518702019876	1.291721844757398	-0.8734115617760078
131	4.333334	3.06462492877075	1.153494988236224	-0.8880515277769515	3.019288402017638	1.326238501293922	-0.8828095072083794	2.987866009028456	1.465519139312146	-0.8768342464352218	2.969717849220479	1.674706405772729	-0.8338105873578238	2.970296972334467	1.634727021544024	-0.8073406802714683	2.967675849022258	1.575830811629987	-0.6795645070284538	2.947767064948396	1.321312719121511	-0.5690146058266062	2.740676004576245	1.400105939538834	-0.4872975238121796	2.712086512266993	1.479837838477349	-0.438790358970596	2.776184688265018	1.564421524279672	-0.4264096073790574	2.698350230860216	1.512584628794697	-0.4563032406973557	2.977117956790953	1.645647401951872	-0.8739591715735335	3.002630291597149	1.65185517924986	-1.005514405327582	3.065349320375939	1.405652722819068	-1.128021929653858	2.912760585633141	1.338378576649923	-0.9690724187157225	2.940729619444581	1.278369613190679	-0.897517590557543
132	4.366666999999999	3.071390773438322	1.147688462149952	-0.8991715914489351	3.026390405875814	1.320646531617442	-0.8959884569281491	2.99392197134198	1.459960255258043	-0.8920967681247427	2.981656683651888	1.670429743215836	-0.8519195720191916	2.980532093874248	1.630516077969434	-0.8249375607399735	2.974126206172227	1.572293065980862	-0.6968789040171056	2.948710136438462	1.319646594495878	-0.5803031518825834	2.744746986388716	1.392939973639574	-0.48554934195642	2.721766058082723	1.47733181545258	-0.4418467138401543	2.791561864377056	1.554366676324404	-0.4183888167915641	2.700439316177863	1.504879366237549	-0.4480862333656961	2.988823994540792	1.640833241674776	-0.8916080690831175	3.018367204605334	1.647078162710743	-1.022851059106216	3.077344071560998	1.398317162343321	-1.139669839139211	2.921309432501403	1.336051093801746	-0.9800708067203844	2.952180035842882	1.26487959625734	-0.9170211837452616
133	4.399999999999999	3.077254447026788	1.142110357116607	-0.9089681781315596	3.032567464207454	1.315263948278282	-0.9077593528543475	2.99927091101438	1.454618557078025	-0.9058198986310775	2.992686749351048	1.66623817174318	-0.8686648017909367	2.989988650346504	1.62644304940369	-0.8411581316393146	2.97970144515895	1.568995509360137	-0.7128214556328687	2.949246843097491	1.318111454800493	-0.5915183471391107	2.748566932089499	1.385350489179879	-0.4858151998999862	2.730143439958773	1.472868641583007	-0.446286513327974	2.80343570582662	1.543775407110103	-0.4130202421196034	2.705217111006536	1.496705178540652	-0.4448169152931329	2.999557592415183	1.636100507551364	-0.9078648619595743	3.032222821407586	1.642033280810024	-1.03874174409547	3.084314463794222	1.389947157113973	-1.148929768561455	2.927184589644114	1.332396316387728	-0.9866428580270333	2.9600947984462	1.25254018429428	-0.9309692145883783
134	4.433333999999999	3.082230209092375	1.13678824471229	-0.9174601163508761	3.03780640596058	1.310116389453015	-0.9181443425342058	3.003922621200807	1.449522777753276	-0.9179879598586093	3.002800813798594	1.662160363683285	-0.8839920131572298	2.998667100742518	1.622530986375178	-0.8559520064783023	2.984445146374371	1.565951084368634	-0.7273405944966335	2.949680657568421	1.31665226712212	-0.6020277004499803	2.751863499032777	1.377649389512953	-0.4881308618629369	2.736980461575421	1.46649243060933	-0.4502675160883592	2.812580092909625	1.533708837286131	-0.410182084143503	2.712763746433974	1.489467420763148	-0.4470388512472016	3.009308766969879	1.631483117681682	-0.9226839089564169	3.044161621058153	1.636792002302961	-1.053184543709988	3.086541818338409	1.380860695858252	-1.15594888017908	2.930655805571076	1.328267501124758	-0.9891678847444444	2.964832970173278	1.242572315227821	-0.9393663606842406
135	4.466667	3.086353077851463	1.131749505689857	-0.9247074700388984	3.042118362461701	1.305230432067125	-0.9272047175280989	3.007892062775637	1.44470197354054	-0.9286355827018693	3.012003104232632	1.658228394318522	-0.8978755637176876	3.00657486183884	1.618805154345313	-0.869299982700608	2.98841490144392	1.563171590296853	-0.7404163718812037	2.950289484538556	1.315221940142004	-0.6122247182973893	2.754961230478913	1.370560463012519	-0.4924264503475784	2.742232371524165	1.458657584933072	-0.4525211719154337	2.821400447859791	1.519281933299748	-0.410636567454087	2.722956102300594	1.484381118271409	-0.4545133343135556	3.018082051846032	1.627018376679791	-0.9360509373567127	3.054207549519995	1.631434977609589	-1.066204048959864	3.084560461934387	1.371389631972159	-1.160765794074166	2.931982494891314	1.324299105283738	-0.9881155931478828	2.966973786160703	1.235353934535147	-0.942682173530638
136	4.499999999999999	3.089674407298263	1.127018561848515	-0.9308071768450912	3.045534090635964	1.300630079633559	-0.9350445545433225	3.011198166755936	1.440181365682121	-0.9378589700334832	3.020306429408079	1.654472466050182	-0.9103308242198777	3.013722647270964	1.615288093919218	-0.8812266955047716	2.991675691964849	1.560660628295454	-0.7520792438190205	2.951144919809093	1.313793464853096	-0.6228025265846098	2.758128362607874	1.36370067178168	-0.4982600475702086	2.74610051945211	1.448869754465053	-0.4531984350314515	2.830549674424625	1.503932763735775	-0.4146307541939351	2.734852049701309	1.480621078219127	-0.4660564992532373	3.025895274324575	1.622741819667412	-0.9479943637374751	3.062451124094361	1.626046846134177	-1.077857573653605	3.079131971370477	1.361860265536075	-1.163400250036617	2.931631963588628	1.320686088520973	-0.9839893603705064	2.967269118009979	1.230507585032008	-0.9414235900708735
137	4.533333999999999	3.092251745283173	1.1226156405116	-0.9358755382937074	3.048101549103171	1.29633533353409	-0.9417877753733768	3.013869479316702	1.435980807771089	-0.9457866388078412	3.027727172696884	1.650918431061061	-0.921400754725425	3.020123070640185	1.611997536427423	-0.8917858570860537	2.99430653899305	1.558413621576993	-0.762387789632413	2.952175520289138	1.312369106153908	-0.6339267866533671	2.761371767318301	1.356226446657419	-0.5051404066496356	2.748967976578269	1.436464161461441	-0.4534846901765895	2.839139543884989	1.485310634230754	-0.4197218356852055	2.746390921223258	1.474511692257805	-0.4787563740589704	3.032773579215928	1.618684770813515	-0.9585695083976719	3.06901718930276	1.620713298503119	-1.088213099476805	3.071170295354562	1.352587608334574	-1.163899545434	2.930262829716045	1.317384390204263	-0.9773375219340105	2.966517859592047	1.227307336569999	-0.9362328678193121
138	4.566667	3.094146802514492	1.118555631411926	-0.94003696600054	3.049894701671925	1.292361634036138	-0.9475587996418174	3.015954883694294	1.432114342542102	-0.9525578504646652	3.034286574126997	1.647587354230048	-0.9311502155143544	3.025793251899382	1.608946398667885	-0.9010525830121632	2.996399102605986	1.556418521997149	-0.7714196990948176	2.953168637362207	1.310978428880367	-0.6451079085962383	2.764428863254078	1.348265232307573	-0.5124931650604196	2.750912805646731	1.422905324610269	-0.4547136109600668	2.845857739323134	1.465697317054753	-0.4252678356992978	2.755361718129938	1.465633339389991	-0.4897935511296541	3.038751791636547	1.614873560219751	-0.9678509592715695	3.074073457951775	1.615515263858245	-1.097340823729047	3.061690653210423	1.343845554558056	-1.162437122126384	2.928622211173129	1.314321611110191	-0.9688133528289584	2.965528561211041	1.225056816334916	-0.9280894508398185
139	4.599999999999999	3.095438791223042	1.114847689980261	-0.943421817134636	3.051023482151369	1.288720165960973	-0.952474470120884	3.017529173195563	1.428591057282445	-0.9583109519627395	3.040011277751669	1.644497465219649	-0.9396649682133418	3.030756450904435	1.606145131251262	-0.9091201484979166	2.998050009594183	1.554658225559406	-0.7792705002765683	2.953801174437213	1.309664743162821	-0.6554851091562315	2.766784735736349	1.341260602853907	-0.5195923577829697	2.751685791658028	1.412027082081507	-0.4574190678987233	2.849720323924115	1.4523409832259	-0.4323476947905499	2.760607262748467	1.457286432854212	-0.4984958058588635	3.043875134057091	1.611330732346107	-0.9759311667666666	3.077833720964082	1.610524094524401	-1.105317373474413	3.051687423521172	1.335844482052066	-1.159491906373097	2.927450680583112	1.311531315996898	-0.9592122583199004	2.96501524195676	1.223244928738845	-0.9183442302494107
140	4.633333999999999	3.096224259081705	1.111495947958518	-0.9461565237042401	3.051612949865953	1.285417897088062	-0.9566451811834111	3.018672649682418	1.425415457018957	-0.9631835557197558	3.044940078858496	1.641664274614076	-0.9470512190279297	3.035045323034652	1.603602200667134	-0.9160986679775341	2.99934105016983	1.553114617002444	-0.7860579741745174	2.953911827375963	1.308469039454919	-0.6644249765692885	2.768173633290875	1.336418365160614	-0.5259043379646383	2.751312205835135	1.405409614434888	-0.4611416987295535	2.850696873472764	1.446611730401586	-0.4395991699261551	2.762312764883581	1.451778593718326	-0.505032475597449	3.048201571754392	1.608074855881907	-0.9829210521301421	3.08054348143531	1.605800030525402	-1.112239533770199	3.041841104654633	1.32871422006444	-1.155598812718331	2.927236126628304	1.309236490678268	-0.9491933594359611	2.96495454158725	1.221382132799828	-0.908216305233379
141	4.666666999999999	3.096605934733563	1.108500856968275	-0.9483591208621969	3.051787215027454	1.282458194549137	-0.960175654476807	3.019466049949332	1.422588517160463	-0.9673043550598485	3.049121742698849	1.639100678857902	-0.9534210907544208	3.038700538769617	1.601324160645612	-0.9221020593551537	3.000336752519274	1.551771394045594	-0.7919064926425445	2.953535583146119	1.307425399323674	-0.6715003545799939	2.768656470769884	1.334242103365858	-0.5310766547866121	2.750031130167559	1.402745506856265	-0.4650458892416415	2.849422062688817	1.445667327841701	-0.445566223245586	2.761254616138916	1.449775570563904	-0.5097454846609012	3.051797870530173	1.605120947557023	-0.9889356793799756	3.08242031810108	1.601396047217805	-1.118215700424928	3.032526393269494	1.322529311702624	-1.151301058343056	2.928227875943818	1.307665677025495	-0.9392946898052907	2.965196263853609	1.21918683997928	-0.8987157517947957
142	4.7	3.096684108963882	1.105859473186083	-0.9501396642706422	3.05166040654056	1.279840924517961	-0.9631657326201748	3.019983756689786	1.420107918045945	-0.9707930194967284	3.052610230540164	1.636816578171042	-0.9588815348808309	3.041766840638211	1.599315131329242	-0.9272387932681944	3.001088326777078	1.550612734711557	-0.7969333970653489	2.952772456577761	1.306550294722433	-0.6764580133379832	2.768319939583488	1.334156028604405	-0.5349863716035312	2.748078699271684	1.402457302225067	-0.468586663359881	2.846288663800226	1.446611157103403	-0.4501711276900534	2.758222851866187	1.449895815792448	-0.5132056430567934	3.054733510933972	1.602480381655899	-0.9940840738102621	3.083648272902986	1.597358346923867	-1.123349248627644	3.023977904837571	1.317321982692905	-1.147070098210391	2.930366048541232	1.306804354541308	-0.9300337899641826	2.96585094147226	1.216830664361017	-0.8906010007962009
143	4.733334	3.096555251030311	1.103565948941559	-0.9515962112909461	3.051329317016065	1.277562689770222	-0.9657092944476878	3.020287095839417	1.41796851850183	-0.9737584247252903	3.055462618044186	1.634819006449419	-0.9635310459094402	3.044291201154993	1.597576959041655	-0.9316084286896045	3.001641065514745	1.549623673761658	-0.801240714294437	2.95177940077243	1.305835761067596	-0.6793095107242357	2.767340459154127	1.335341115892611	-0.5377287847047117	2.745717869927209	1.403646928212561	-0.4716541266296951	2.841519503729486	1.450955591683016	-0.4536104851926839	2.754003924388983	1.450882606656652	-0.5160625250097058	3.05707702768993	1.600161092923644	-0.998466567480883	3.084391905858227	1.593722810230144	-1.127732186271149	3.016319308101315	1.313068506365284	-1.143227246564511	2.933381980246339	1.306519666352545	-0.9217925938280205	2.967143064025414	1.214738627189895	-0.8841979838295083
144	4.766666999999999	3.096304619462531	1.101611811855808	-0.9528142310542785	3.050874286604784	1.275617630551745	-0.9678870030736682	3.020426647725998	1.416163306503133	-0.976288980249312	3.057739288985216	1.633112914671484	-0.9674600466352412	3.046324089869394	1.596110282891986	-0.9353004338843954	3.002041018619184	1.548792229242876	-0.8049135056065786	2.950669489516009	1.305253275929247	-0.680654147495667	2.76596923299741	1.337451977630371	-0.539589817617088	2.743275673773374	1.406141717901181	-0.4741683051832895	2.835679708102467	1.459917016286716	-0.4555522305868832	2.749352692823551	1.452664120115715	-0.5185570095667007	3.058895473442191	1.598168159294269	-1.002174349900271	3.084788398165733	1.590517006876282	-1.131449109767373	3.009625163044826	1.309704552255202	-1.139934733945851	2.937017359999769	1.306654898362125	-0.9147512808499587	2.969271235607202	1.213217154258976	-0.8794102439626782
145	4.8	3.096000725801772	1.099985656544151	-0.9538692289876036	3.050359576109198	1.273997292324622	-0.9697712842602164	3.020447566267577	1.41468351201704	-0.9784586227483878	3.059505132063159	1.631701035189565	-0.9707505769303546	3.047920428132137	1.594914364301206	-0.9383947820146948	3.002328962641442	1.54810958694128	-0.8080266669378858	2.949589662321515	1.304761234355987	-0.6812667742760505	2.764469178805532	1.340343081576889	-0.5411684325920098	2.741102454159039	1.409665253551352	-0.4762357992110773	2.829977219263868	1.46996659230284	-0.4567574492523349	2.744873605682006	1.455454842494756	-0.5207700014336389	3.060257065979254	1.596503767491372	-1.005289678589458	3.084940257157812	1.587760099993145	-1.134580349475747	3.003900557947852	1.307136194777151	-1.137224572274443	2.941066100814695	1.307083350044921	-0.9088957147051532	2.972258084331056	1.212312676571615	-0.8759113972413451
146	4.833334	3.095694128495007	1.098673614232982	-0.9548230046316201	3.049832724934205	1.27269067647673	-0.9714220927748901	3.02038603978312	1.413518162156342	-0.9803256311503871	3.060825756616956	1.630582639926771	-0.9734729947642123	3.049135660617939	1.593985829052215	-0.9409594683727496	3.002542301295265	1.54757046702964	-0.8106382338929864	2.948727253152213	1.304315503285495	-0.6817017926825313	2.7631694931006	1.343796820948918	-0.5429517947043838	2.739323206481108	1.413150326247781	-0.4779955374085784	2.825040185110343	1.475730728178088	-0.4582459807052509	2.740814068926273	1.458690263404301	-0.522689151796397	3.061227891692748	1.595166266984525	-1.00788221643585	3.084939162753044	1.585464447449578	-1.137191208967105	2.999210112624914	1.305257435730398	-1.135077119494457	2.945288307891789	1.307718321072538	-0.9041743353491871	2.97577800036261	1.211944623767877	-0.8733788542230871
147	4.866666999999999	3.095420977878032	1.097659115874657	-0.9557194543155986	3.049330126011794	1.27168388658726	-0.9728840446435452	3.020270827052276	1.412653326235303	-0.9819363592343274	3.061762988916498	1.629752723934865	-0.97569322158564	3.050022512850971	1.593317892641648	-0.9430570165041594	3.00271622755654	1.547170941727253	-0.8127975497577921	2.948242242618324	1.303876254889985	-0.682223203962538	2.762361446432227	1.347357442694548	-0.545154053133745	2.737959691878567	1.415649946707523	-0.4796997242739879	2.820444365008998	1.483416090989305	-0.4597905180816336	2.737334702366421	1.461343785098639	-0.5244677343560527	3.061867980801231	1.594149372645433	-1.010016083923795	3.084859953965197	1.583638960979248	-1.139345384850448	2.995630478175023	1.303975231303565	-1.13350003242098	2.949371117798863	1.308467306476798	-0.9005672219028585	2.979134044126571	1.211903745373442	-0.8716348032589323
148	4.899999999999999	3.095206027268572	1.096923034397736	-0.9565847512620881	3.048879045759325	1.270960001588271	-0.9741867270219453	3.020124265117774	1.412071827830319	-0.9833260192833223	3.062373713268998	1.629201486429017	-0.9774731080191433	3.050630246831197	1.592899822765368	-0.9447449986717767	3.002883623804302	1.54690602141604	-0.8145482188437638	2.948119567484521	1.3034097123236	-0.6830256491635737	2.762102451255851	1.3508254201626	-0.547770417496754	2.7369890403118	1.417611772954353	-0.4816363856753244	2.816673662728108	1.491277759438493	-0.4614587975608143	2.73471422643958	1.463597975434312	-0.5263461062544806	3.062230371794367	1.593441742127042	-1.01175018813178	3.084738633426653	1.58228829775897	-1.141108032817155	2.993117546407947	1.303214034222881	-1.132508837849915	2.953027075718733	1.309217016350113	-0.8980341903225888	2.981934736969993	1.212086587675806	-0.8706338693241858
149	4.933333999999999	3.095063951233861	1.096444962499612	-0.9574329283199768	3.04849400391497	1.27050024355371	-0.9753540943828973	3.019961943154278	1.411754852958956	-0.9845260773378551	3.062712647918385	1.628916031968327	-0.9788730442789045	3.051006489495556	1.592718579551603	-0.9460787950931667	3.003075247449065	1.546769627655944	-0.8159351079407036	2.948247122342075	1.302889443328455	-0.6843303441037937	2.762356920576844	1.354116918308521	-0.5505309082934274	2.736353740471126	1.41990077008163	-0.483851532791446	2.814564954688984	1.494848583135615	-0.4630259216772691	2.733172068728715	1.466123817760109	-0.5284035776342881	3.062363927356423	1.593028671353522	-1.013141903731062	3.084601352904031	1.581409372063675	-1.142546949877303	2.991495757547327	1.302902761608301	-1.1320289019553	2.956146187967137	1.309884368056636	-0.8964117257234057	2.984071634835266	1.212369650964256	-0.8702457814215545
150	4.966667	3.095000174106834	1.096204531815257	-0.9582696309623048	3.04817976502286	1.270285532330541	-0.9764047291540217	3.019793599720497	1.411683514468034	-0.985564011032398	3.062829315013541	1.628882232470872	-0.97994432787274	3.051194318798036	1.592760420477779	-0.947105333027756	3.003315645072629	1.546755806000172	-0.8169972655679503	2.948577629954647	1.302295247771578	-0.6862620599575048	2.763084395920896	1.357389741393615	-0.5533733147139871	2.736007764946027	1.422605074038014	-0.4862277582482165	2.814020766834168	1.495277591648627	-0.4638637572344825	2.732544077665608	1.469294853660888	-0.530438222836792	3.062311581304811	1.592894070684996	-1.014239943353275	3.084476934404679	1.580993529985005	-1.143719096068095	2.990602806622905	1.302981602449861	-1.131875299454231	2.958741877427497	1.310425750528537	-0.8954377955983454	2.985543041114655	1.212585678270454	-0.8702321715357807
151	4.999999999999999	3.095012103866782	1.096181810617391	-0.9590924326451531	3.047934049356106	1.270296906744846	-0.9773503840869268	3.019624042298893	1.41183914239566	-0.9864625198498486	3.062766364824902	1.629085084086009	-0.9807285066910255	3.051230787736928	1.593011214300322	-0.9478626114881636	3.003621794249786	1.546859479894024	-0.8177666977423377	2.949152146526945	1.301616166713862	-0.6887801618100725	2.764202830522074	1.360617563059693	-0.5564219691515625	2.735846399421684	1.425045706297856	-0.4887257191694989	2.814120292984854	1.496595011447756	-0.4642564405086039	2.732266151779972	1.472519226326307	-0.5322369598653051	3.062109335257355	1.593020840414885	-1.015083495453399	3.084394511851487	1.5810275074857	-1.144669167449779	2.990337874018357	1.303404790075765	-1.131837588395398	2.960853958400196	1.31081051956259	-0.8948509214994017	2.986430224325088	1.212572662118343	-0.8703609730420238
152	5.033333999999999	3.095091484137025	1.096357508026829	-0.9598900995055367	3.047749412764033	1.270515635443262	-0.9781945643289115	3.01945440066196	1.412203292087634	-0.9872372656875076	3.062560378412928	1.629508676351236	-0.9812573030938472	3.051147703575456	1.593456372200264	-0.9483794323231107	3.004005544353054	1.547076382617038	-0.8182669125939652	2.950056175306362	1.300851333382898	-0.6916926912380786	2.765545807547191	1.363341933717098	-0.5597845719465609	2.735735815108047	1.426392547720282	-0.4914422647860932	2.814217213795394	1.498969339188581	-0.4650350635464642	2.731759070049069	1.474783211708437	-0.5336760359950491	3.061787181518272	1.593390898600164	-1.015701861638357	3.084370963716409	1.581493781529898	-1.145431521470631	2.990624649729789	1.304139718892328	-1.131752577777632	2.962485264278598	1.311044746771433	-0.8944573996291993	2.986840626264527	1.212253250884487	-0.8704614290597587
153	5.066667	3.095227091283414	1.096713222302075	-0.9606426800957483	3.047612315271815	1.270923285468554	-0.978933221324904	3.019281659052982	1.412757879961479	-0.9878941410441363	3.062242745616364	1.630136398622012	-0.9815531014440414	3.050972513096009	1.594081050137186	-0.9486754014499157	3.004475799364705	1.547403698332108	-0.8185110411991748	2.951385046405152	1.300009201393127	-0.6947301514675475	2.766982857086539	1.365033019487931	-0.5631896525738409	2.735518414472403	1.426727602600609	-0.4943581077850487	2.814486359484631	1.497673444563529	-0.4673023910256419	2.730612691715978	1.475582114763677	-0.5345889581427683	3.061369522206475	1.593985370549118	-1.016114721360708	3.084399309561234	1.582371222213339	-1.146033184883833	2.991536692764416	1.305159117875361	-1.131588293192563	2.963559600183764	1.311149933814521	-0.8942192464198755	2.98686792586073	1.211668507457793	-0.8704427188293794
154	5.099999999999999	3.095401533908003	1.097231914278518	-0.961328363648396	3.047500581797634	1.271502094567505	-0.9795563997657657	3.019095920922195	1.413485375053183	-0.98842608861671	3.06183696188943	1.630950915644593	-0.9816266421558448	3.05072618024876	1.59487006307059	-0.9487588915255126	3.005033745119744	1.547838972836931	-0.8185016129922907	2.95323204546554	1.299101594923064	-0.6977153379751099	2.768527158843312	1.36570389347708	-0.5662860218844225	2.735138441286713	1.426234892348795	-0.4971690211309505	2.814868693651591	1.494603786327302	-0.4719039548168604	2.728445619705522	1.474547810191534	-0.5345539378650997	3.060871945899028	1.594784695993175	-1.016329417537097	3.084443315663461	1.583633467679801	-1.14648504337022	2.993189838931354	1.30643584693725	-1.131425758380898	2.963863439032083	1.311165679556089	-0.8942445323061625	2.986601657567802	1.21101896989435	-0.870363904028951
155	5.133333999999999	3.095591959957847	1.097897443205682	-0.9619265245253147	3.047388617127263	1.272234551529834	-0.9800487966367147	3.018885204839492	1.414368080648572	-0.9888133643280478	3.061362471425054	1.631933137643938	-0.9814794342379529	3.050426110684475	1.595806888434364	-0.9486295274525702	3.005670440087064	1.548376927637848	-0.8182400427490656	2.955731385578455	1.298142877268341	-0.7002301379123215	2.77025912502138	1.364959206835228	-0.5687607090706419	2.734694990040383	1.424743672394414	-0.4998072453263085	2.814984552221862	1.495184767217234	-0.4787224863778264	2.725330472119619	1.470698254495064	-0.5336112865609817	3.060306230101835	1.595767698547535	-1.016342669466266	3.084439418147864	1.585246148861502	-1.146781708605666	2.995565119043466	1.30793763630609	-1.131364391847466	2.96308927730739	1.311096002704812	-0.8946996497342299	2.986090487484675	1.210524427402796	-0.8703839586342366
156	5.166666999999999	3.095776846886567	1.098694201417552	-0.9624227211293257	3.047251767222281	1.273103220170828	-0.9803925397680444	3.018637456632094	1.41538803834926	-0.9890246204485823	3.060835347900316	1.633062612790021	-0.9811050794357556	3.050087685059345	1.596873879897035	-0.9482791039490867	3.00637627853246	1.549012744187483	-0.8177181393201461	2.959059391841967	1.297145422503355	-0.7022290356762686	2.77262226979862	1.362303789330016	-0.5704227719769928	2.734453385723124	1.4219122094603	-0.5026840432260016	2.815467195953576	1.497413114885644	-0.4869822140220182	2.72208614022982	1.464218447356287	-0.5327639027238802	3.059680354465665	1.596911984654835	-1.016142385295752	3.084304412862358	1.58716738358346	-1.146903751633879	2.998528542352878	1.30962542977796	-1.131501133534972	2.961019076698614	1.310992536990937	-0.8957578030546227	2.985359741695186	1.210443848683622	-0.8707095177061431
157	5.2	3.09594148640038	1.099606604504352	-0.9628089041841539	3.047070852235156	1.274090329189047	-0.9805740795887696	3.018343338670748	1.416526643600923	-0.9890311683783067	3.060268190669243	1.634317636941447	-0.98049741095092	3.049723603077852	1.598052190278054	-0.9477000554191835	3.007143624987364	1.549742705677171	-0.8169245023683578	2.963301456000056	1.29612371030234	-0.7039102164241265	2.775986267446557	1.35777779206729	-0.5715109393255541	2.734918037287169	1.417814255572611	-0.5062410639569803	2.818154132645752	1.490056504622734	-0.4941239533855576	2.720098125289125	1.45808892391565	-0.5332444108170507	3.05899999984031	1.598194076434271	-1.015716811145502	3.083973251483179	1.589349474975279	-1.146827582518049	3.002027546912173	1.311454207052275	-1.131945876298597	2.957595248542028	1.310977103670946	-0.8976039971490541	2.98442482426085	1.211143385379365	-0.8715188248663412
158	5.233334	3.096080074533376	1.100618743821521	-0.9630832395194029	3.046839444333641	1.275177844694142	-0.9805903356288803	3.018001845347102	1.417764686869782	-0.988824210135283	3.059671964438163	1.635675779047313	-0.9796614606986354	3.049344684178822	1.599322201976016	-0.9468967263383437	3.00796166425855	1.550562600170633	-0.8158639994264212	2.968356468564447	1.2950989367093	-0.7053664859072437	2.780474932130939	1.352079633835436	-0.5720972644968406	2.736470491552367	1.413543754633444	-0.5103829696401135	2.823453954321267	1.476468220326282	-0.4984147608470862	2.719893473105356	1.452280853690179	-0.5344845727842961	3.058272713155067	1.599589874877272	-1.015066472761922	3.083426617615621	1.591740338064995	-1.146541676556564	3.006030213160048	1.31338489741314	-1.132766157711815	2.952969637639866	1.311132968472116	-0.9003499384810764	2.983269458175323	1.212860382917321	-0.8728653366580457
159	5.266666999999999	3.096189797889023	1.101714362322618	-0.9632464911355392	3.046562836255264	1.276347654707513	-0.9804428748954568	3.017620936393455	1.419082508576296	-0.9884089634671449	3.059060329338295	1.637113825112967	-0.9786159883361227	3.048963891554022	1.600663668918445	-0.94588680039207	3.008821866305194	1.551467931299523	-0.8145598366085609	2.973904413597966	1.294100736774677	-0.7066908450404303	2.785823870907634	1.346580222926809	-0.572371888770575	2.739107208532872	1.410181634992292	-0.5146239896024194	2.8300637346194	1.467052448225142	-0.5002859334477789	2.721205683139315	1.446919067864826	-0.5358537731342455	3.057511187304478	1.601074496163679	-1.014205793834791	3.082681078555424	1.594283151989037	-1.146051060625533	3.010427764259568	1.315382379007524	-1.133915921205731	2.947479371930544	1.31145612357444	-0.9039559908786161	2.981898484233394	1.215609289142161	-0.8746457037031395
160	5.3	3.096273161233524	1.102879083788193	-0.9633017617347824	3.046249265981576	1.277583370035593	-0.9801415779826794	3.017212838285297	1.42046238255082	-0.9878010520277517	3.058452248638731	1.638610341356165	-0.9773878894353488	3.048598224124608	1.602058212380058	-0.9446959282258521	3.009721969346611	1.552455943206786	-0.8130462502256862	2.979545361005757	1.293164373791992	-0.7078722437758282	2.791404016257188	1.342541472028201	-0.5728450673312151	2.742392124028358	1.407984577084809	-0.5185477809461996	2.836506072549028	1.459144301535878	-0.5005078789451204	2.723349851412978	1.442041553838688	-0.536762121632349	3.056734371204486	1.60262478595427	-1.013157942357467	3.081771262433995	1.596920076241539	-1.14537488865729	3.015057616874076	1.317419009033355	-1.135276975699004	2.941557197857774	1.311798295305417	-0.9082463098488013	2.980443045713876	1.219134627968898	-0.876610434111559
161	5.333334	3.096338557332487	1.104100804941442	-0.9632541788831055	3.045908126315865	1.278870611515598	-0.9797041241772498	3.016791485895387	1.421888777931452	-0.9870256902678001	3.05786783771237	1.640146192927695	-0.9760100854101265	3.048265787666136	1.603489676587796	-0.9433558566759197	3.010667110594844	1.553524777602278	-0.8113647242348768	2.984893644748987	1.292326024284413	-0.7087050892268058	2.796490712296736	1.340350814338163	-0.5738476950609569	2.745796513313342	1.406714668053229	-0.5217459208578062	2.841461785417283	1.45622697608531	-0.4995242359491377	2.725849166552267	1.438615588572406	-0.5372765661738356	3.05596258941805	1.604219903582829	-1.011952884445787	3.080744198490145	1.599593972714152	-1.144541719163216	3.019713112928589	1.319476691728307	-1.136699110927371	2.935747845879343	1.311900081846788	-0.912929252356235	2.979199949618168	1.222897272451214	-0.8783914451572558
162	5.366666999999999	3.096395609973859	1.105369712270884	-0.9631085240316162	3.045551767775213	1.280197479108696	-0.9791472008881367	3.016373508468179	1.423348740726235	-0.9861086490723897	3.057329747036077	1.641704949898689	-0.9745198038412615	3.047987463122088	1.604944649665434	-0.9419019949270122	3.011670100127792	1.554672962516799	-0.8095638239957896	2.989606699044741	1.291619409367715	-0.7090274386469544	2.800560351048839	1.339667395255201	-0.5751756236583365	2.748864917578809	1.406217779710928	-0.5238763342568448	2.844755488446248	1.45694477849231	-0.498734257855621	2.728399541620654	1.43743323420931	-0.537716901322397	3.055218334794258	1.605841617296043	-1.010624654451664	3.079659927677274	1.602252412002672	-1.14358505406625	3.024300763468135	1.321558522284226	-1.138175433641921	2.930497611765704	1.311633023220212	-0.91784418760013	2.978408617772605	1.226643646317397	-0.8797856705725503
163	5.399999999999999	3.096448679121781	1.106678281448733	-0.962868370559591	3.045189375778139	1.28155455846073	-0.9784818769979676	3.015971759534894	1.424831794810521	-0.9850696036554961	3.056855219574218	1.643272883349153	-0.9729513031233878	3.04778010938369	1.606412277762101	-0.9403667757975888	3.012749002749434	1.555902200415021	-0.8076835538291223	2.993464986862793	1.291076198747954	-0.7088660055297167	2.803394109989825	1.340017000731834	-0.5764736309709527	2.751254186413115	1.406375076034112	-0.5249003391866897	2.846625825072828	1.459273168491283	-0.4991379799098784	2.730670518675063	1.437713358890141	-0.5381370294885939	3.054517915148466	1.60747444962049	-1.009203669009657	3.078570042360503	1.604850115046138	-1.142529855246985	3.028901908832221	1.323690961776179	-1.139879115848605	2.926045071959902	1.311045802921547	-0.9230690590162901	2.978176395017279	1.230564057932179	-0.8809233749014297
164	5.433333999999999	3.096494065652192	1.108020233216241	-0.9625350057874232	3.044825667694564	1.282933819888517	-0.9777100396299144	3.015595069944355	1.426328687238233	-0.9839160123403653	3.056452744990848	1.644837654241753	-0.9713312095799648	3.047654734052638	1.607882786369178	-0.9387752667323158	3.013925139603753	1.557216153579585	-0.8057483630993577	2.996462822754028	1.290724585862405	-0.7083650711708728	2.805113167117029	1.340808313079692	-0.5776619675287146	2.752955866017439	1.406680508205348	-0.5251733447988463	2.847573733221364	1.462521752161175	-0.5006000259416851	2.73264990450028	1.438472843180927	-0.5386537509840515	3.053867372074574	1.609104567547532	-1.007711569542451	3.077489189046819	1.607346931522886	-1.141384956975671	3.033585717026258	1.325913977456784	-1.142003454089421	2.922496108570451	1.31039839081186	-0.928713489675703	2.978387474443247	1.234961813587429	-0.882056436974385
165	5.466667	3.096520996447572	1.109389510361591	-0.9621085221320144	3.044462499707818	1.28432767117231	-0.9768264384208197	3.015250382579823	1.427830450185394	-0.982645475210458	3.056125017700253	1.646387368941593	-0.9696814872335018	3.04761898772299	1.609346501974103	-0.9371479463293915	3.015223510234586	1.558618682711464	-0.8037719174501975	2.998734773818164	1.290590197315855	-0.7077466483809257	2.80607630329052	1.341567764044856	-0.5787426179502644	2.754238675099563	1.40673115641137	-0.5251338922242417	2.848297278927835	1.463627316861106	-0.501937685364234	2.734626165546763	1.439459657466318	-0.5394318692311383	3.05326550772862	1.61071888587146	-1.006164248120269	3.07639505151257	1.609705632399778	-1.140147952759605	3.038277078164878	1.328269962250226	-1.1446868766817	2.919974510782856	1.310172924551196	-0.9347518120095227	2.978723902280294	1.239772043030911	-0.8834668965989595
166	5.499999999999999	3.096516160800291	1.110780393349473	-0.9615910466080855	3.044099551439829	1.285729339409988	-0.9758228871380865	3.014943658331573	1.429329234448481	-0.9812482684666709	3.05587461213156	1.64791182553038	-0.9680210233055361	3.047681927737794	1.610795012249775	-0.9355018877938474	3.016676782704295	1.560113648732068	-0.8017595945198677	3.000513011958802	1.290695709641304	-0.7072810190620233	2.806802125978777	1.342470714844505	-0.5796096387432373	2.755448184580163	1.406897630456764	-0.5250085434407887	2.849419445733672	1.462223572074101	-0.5024766958998326	2.73686742225055	1.441127399047656	-0.5405688673812431	3.052708812834231	1.612306233184872	-1.004574206774272	3.075232534669255	1.61189191067266	-1.138812305708781	3.042835796940174	1.330792123691825	-1.148039310886041	2.918661241746741	1.310962888558965	-0.9410563694583133	2.978777088088747	1.244421796854645	-0.8854856770508713
167	5.533333999999999	3.096467221733759	1.112187650383954	-0.9609893997908679	3.0437332940507	1.2871329155625	-0.9746933473859142	3.01467888328225	1.430818525898806	-0.979712410096904	3.055707629248082	1.649402803105388	-0.9663707467463185	3.047856163445947	1.612221536600255	-0.9338554537665823	3.018323146607847	1.561703317097275	-0.7997182976593512	3.002111479747315	1.291062521466713	-0.7071445720624095	2.807723468164229	1.343603449613094	-0.5802298862890638	2.756901333195588	1.407569227483999	-0.5249588058879745	2.851288437705098	1.459234409277133	-0.5025711196080889	2.739499353609837	1.443655616836704	-0.5421600754098079	3.052195254108551	1.613857530019312	-1.002956071232849	3.073926647985846	1.613874993988369	-1.137376048982454	3.047230828535037	1.333500575117782	-1.152202663866724	2.918585948423465	1.313266835152157	-0.9476541637623137	2.978123747746452	1.248679862898082	-0.8885232846456109
168	5.566667	3.09636451778518	1.113605680190318	-0.9603169321572447	3.0433583101489	1.28853248222132	-0.9734373024936338	3.014458997123622	1.432292220319747	-0.9780280023969105	3.055634745934379	1.650853128689034	-0.96475626348937	3.048158174074582	1.613619948839062	-0.9322310408442955	3.020203412431344	1.563385696938516	-0.7976621159808696	3.003885443367445	1.291708640904584	-0.7074551705397902	2.809133336809887	1.344659151676438	-0.580624824982977	2.758806746755392	1.408932348316771	-0.5251838007005534	2.85393087799847	1.458349073802475	-0.5033863253032879	2.742443034508474	1.446282637313686	-0.5443406756343798	3.051726050097396	1.615364912468135	-1.001329535285238	3.072389390997635	1.615626989155432	-1.135845367235338	3.0515246476562	1.336395627411301	-1.157290770901859	2.919633286563911	1.317417468230089	-0.954681201751014	2.976388579684944	1.252580621768658	-0.8930202175363569
169	5.599999999999999	3.096205106942716	1.115027868042954	-0.9595946313861362	3.042970950221132	1.289921545058852	-0.9720587475452761	3.014288622596953	1.433744045570216	-0.9761837583511119	3.055671404931974	1.652256211885562	-0.9631995482556809	3.048608727373063	1.614984016806001	-0.9306477847349155	3.022362746542025	1.565151748793503	-0.7956028466267647	3.006250754760779	1.292639476045418	-0.7083736818081309	2.811347791041916	1.345327033598124	-0.5809753648288164	2.761244148633991	1.411096151696374	-0.5260832369424771	2.857577980933704	1.461195277692821	-0.5065130821511171	2.74562119415158	1.448847557272505	-0.5477552966945576	3.051306289305812	1.616821511218306	-0.9997114064324039	3.070518918979226	1.617124244682059	-1.134221986685018	3.055956015422123	1.339457786977188	-1.16338822971643	2.921658052871094	1.323577755118334	-0.96238719876936	2.97342797081942	1.256410999792859	-0.8994839142976228
170	5.633333999999999	3.095994095331641	1.116445431696657	-0.9588533900546125	3.0425712381776	1.291291924013919	-0.9705705463924849	3.014175243553775	1.435166366543881	-0.9741731663963126	3.055837962450175	1.6536048634213	-0.961721597869692	3.049232403187589	1.616306143050615	-0.929124461867031	3.024846344617688	1.566982357350302	-0.7935556829175374	3.009622115888737	1.293843380409426	-0.7100637919191136	2.814620277623491	1.345153915927868	-0.5815953084841866	2.763994746259137	1.413128588849351	-0.5282328479635534	2.862075827216605	1.466890723282084	-0.5133848801054929	2.74879774566336	1.45031396489721	-0.5533711285837225	3.05094608563647	1.618220354798993	-0.9981188633985819	3.068207446180119	1.61834634971114	-1.132508073645031	3.060862232705011	1.342637437441623	-1.170379097768724	2.924474877140902	1.331487603895344	-0.9709629203861327	2.969486150651618	1.260362941666495	-0.9082608291111646
171	5.666666999999999	3.095745177386016	1.117846687677007	-0.9581365330356371	3.042164358945671	1.292633064021381	-0.9689999400021618	3.014129121365416	1.436549366463609	-0.9720033635737361	3.056158453238413	1.654890488896821	-0.960345987346039	3.050055618475155	1.617576498574698	-0.9276834214617731	3.027693042369305	1.568845547632507	-0.7915469947681635	3.014333048994196	1.295287829732817	-0.7125414862236871	2.818986567123742	1.343576215994694	-0.5829241953971575	2.766483233739228	1.412512555923553	-0.5322128417112489	2.866334224590738	1.467894977498997	-0.5244846531525946	2.751474070512193	1.447899743730524	-0.562028688315978	3.05066062866427	1.619553626440874	-0.9965738867395703	3.065352512662241	1.619276086340933	-1.130712822612608	3.066521908024329	1.345848914089869	-1.177771983589188	2.927798824597176	1.340151372012585	-0.9803317420504133	2.965342608189171	1.264243963358734	-0.9191484203087941
172	5.7	3.095481132860936	1.119218445462387	-0.9574992599212475	3.041762754690323	1.293933455595015	-0.9673883467218715	3.014161703704592	1.437882271195172	-0.9696979559095774	3.056656383437738	1.656104356618077	-0.9590940584937913	3.051102178481127	1.618784201549319	-0.926346883583549	3.030929533580981	1.570697183383285	-0.7896111929415395	3.020640250693835	1.296917660457453	-0.7156722289272998	2.824286605601743	1.34068445128781	-0.5858763356614424	2.768337333058796	1.408084913333608	-0.538611969828956	2.869593386664891	1.458493052954796	-0.5401537173358106	2.753327067677855	1.440608162965505	-0.5740843359958397	3.050467351957008	1.620813985645682	-0.9950991866420822	3.061869382522195	1.619903966065347	-1.128844186063977	3.072981155507915	1.348994142938655	-1.184938765980726	2.931302299479672	1.34797235685489	-0.9901736835954426	2.962143539372932	1.267613732784502	-0.931244127810809
173	5.733334	3.095233960025949	1.120547026859617	-0.9569972620970556	3.041388022929978	1.295181695547103	-0.9657821820402214	3.014286976511565	1.439154405933914	-0.9672909213247156	3.057356082728287	1.657238740801444	-0.9579847224658241	3.052392886055157	1.619918827922895	-0.9251358295938094	3.034562234907055	1.572486811452738	-0.7877882541622354	3.028696005469766	1.298661469510069	-0.7196623575099549	2.830129391631752	1.337473285324005	-0.592307823474594	2.769635583562563	1.401050413071649	-0.5481971289649107	2.871652139609473	1.439626804219057	-0.5596065212064187	2.754197069614371	1.430216778786388	-0.5885171257028952	3.050389306086278	1.621995336290839	-0.9937173387667343	3.057720400873671	1.62022933290181	-1.126908155133836	3.080083189201325	1.351973312717262	-1.191642125166406	2.934899755722912	1.353423667834865	-1.000166429300286	2.960645465529303	1.269604163826589	-0.9434965712352367
174	5.766666999999999	3.095040564920865	1.121819308876716	-0.9566705063874412	3.041068138489254	1.296367267965287	-0.9642232467425146	3.01451851184549	1.440355770176346	-0.9648244145246629	3.058279392808017	1.658287345918735	-0.9570372172043538	3.053941275993465	1.620971215671232	-0.9240719013587191	3.038574540762669	1.57415915107597	-0.78612682852154	3.038507107347797	1.300433762345987	-0.7249964451021915	2.836139455896163	1.335924442675486	-0.6041739315258845	2.770749865756945	1.393709952986903	-0.5612345909220045	2.872395109159121	1.423584069011463	-0.5791994721871672	2.754180669737825	1.422258972894811	-0.6032089806908711	3.050453337493141	1.623092955514867	-0.9924529958080142	3.052933756181313	1.620259315299647	-1.124913755945399	3.08742776836846	1.354673383874631	-1.197874934776323	2.938674787501216	1.355876950161834	-1.00988542031365	2.960772504417576	1.269765325367479	-0.9548361045109113
175	5.8	3.094938716552494	1.123023495635117	-0.9565406219126997	3.040833957117338	1.297480734334067	-0.962746803886941	3.014865682711589	1.441476729340213	-0.9623488277980515	3.059438562594113	1.659244429887921	-0.9562693391283479	3.055747914239278	1.621932640264299	-0.9231760802821103	3.042925180695125	1.575658426169303	-0.7846777238693089	3.049998735644311	1.302145800649734	-0.7319382120558592	2.842829064255107	1.336855760240805	-0.620746727054534	2.77244931484637	1.386517169247202	-0.5772433063332633	2.872617359837214	1.423612693750686	-0.5948509089129353	2.754083424445166	1.417979236356963	-0.6167935585133377	3.050682774049582	1.624102778712747	-0.9913310535312079	3.0475959975186	1.620009410762546	-1.1228714985876	3.094524783538068	1.356972449603977	-1.203736665260673	2.942687575342871	1.355444129065369	-1.018943219928923	2.962001071862145	1.268182554857199	-0.964497181749676
176	5.833334	3.094963063170745	1.124148761373491	-0.9566177081195942	3.040716485359525	1.298513462217104	-0.9613827466022214	3.015332161480497	1.442507746284805	-0.9599176991852564	3.060830447268839	1.660104617804222	-0.9556879074014296	3.057796462520458	1.622794463379945	-0.9224599324832629	3.047548342221291	1.576929216280928	-0.7834802825123487	3.06288652768285	1.303702231307672	-0.7401122934775888	2.85075598932482	1.33772554028799	-0.6392657253609074	2.775512929548434	1.375310662296063	-0.5943163492972947	2.873055974416593	1.424801373606833	-0.6056174969250155	2.754946330858958	1.411461361012016	-0.6288439870599524	3.051091030980954	1.625021341721082	-0.9903675449777747	3.041838489096233	1.619506563300937	-1.120784391305415	3.100714704389646	1.358755334662974	-1.209272408645105	2.946828015504639	1.352769412618605	-1.026869439584288	2.963679621598219	1.265312379796481	-0.971906728597087
177	5.866666999999999	3.095139129090968	1.125186262496756	-0.9569010844609448	3.040743909303854	1.29945870835291	-0.9601576976976548	3.015923991022591	1.443440965059288	-0.9575846905676118	3.062440079358953	1.660864502383707	-0.9552800753228206	3.060057969669867	1.62354968018058	-0.9219178585502041	3.052357504902183	1.577920390327897	-0.78255292972013	3.076792713089968	1.305002892147851	-0.7486936727140826	2.859946323425254	1.333725610564177	-0.6578617456999043	2.78077461106289	1.355847262318374	-0.6106977720882626	2.874540261449768	1.413119425175163	-0.615008780460366	2.75791871307695	1.397625210583541	-0.6399743656759767	3.051685398701056	1.625847396330796	-0.9895614769386065	3.035834590593993	1.618791150372911	-1.11864362539344	3.105183196301669	1.359927709693321	-1.214359543957057	2.950724933714485	1.34898413059969	-1.033086750807966	2.965038950784087	1.261951885385584	-0.9767005907269234
178	5.899999999999999	3.095483288033482	1.126129946943571	-0.9573803185325196	3.04094043726857	1.300312429535815	-0.9590980078869757	3.01664991880227	1.444271223731461	-0.9554072134010247	3.064240428142712	1.661523814510835	-0.9550165277158139	3.062491546318647	1.624194227955514	-0.9215297972248384	3.057250929239811	1.578588726666233	-0.781895697698238	3.091169930939584	1.305947314228968	-0.7562871871743233	2.87018494212669	1.323012261310998	-0.6742375180945753	2.788342301521634	1.32977119050511	-0.6247712314455472	2.876480954375117	1.388773395060194	-0.6238617600212523	2.763509421635238	1.376299661091948	-0.6506075549873673	3.052465944424092	1.626582887693806	-0.9888985093828819	3.029800217664819	1.617916775275574	-1.116443675248224	3.106944363688729	1.36042078547676	-1.218658962295237	2.953748743736798	1.345604743776626	-1.036848856867893	2.96537773826769	1.259286285767662	-0.9784893150940109
179	5.933333999999999	3.096003337241654	1.12697846363138	-0.9580393516369474	3.041319301839281	1.301074831700263	-0.9582270583973668	3.017508778141726	1.444997528794345	-0.9534402790699218	3.066179716360703	1.662087337102293	-0.9548606789856451	3.065035351672528	1.624729439632543	-0.9212680259789886	3.062108541603366	1.578907437230968	-0.7814959179257754	3.105858646403073	1.306453383978899	-0.7628111368305055	2.882557739808116	1.309877194708957	-0.6865453956335393	2.798843401384771	1.30473346224733	-0.6366161616068581	2.880896442117187	1.363734417539141	-0.6313800420575179	2.772418911777044	1.351893639280164	-0.6604964851460829	3.053409232176465	1.627234217473273	-0.9883587037751899	3.023958257158699	1.616945671898843	-1.11420340238284	3.105435158469007	1.360206776156653	-1.221730701765986	2.955341324984307	1.343804487634352	-1.037677881726608	2.964298424757592	1.258435920101622	-0.9769773177174833
180	5.966667	3.096695350981526	1.1277361207439	-0.9588604867994921	3.041877829785719	1.301751146801844	-0.957567304139462	3.01848206037416	1.445623726963581	-0.9517383877150954	3.068180961442374	1.66256512953471	-0.9547746096805231	3.06760676959344	1.625162503691063	-0.9211025186205982	3.066804974459678	1.578868312574538	-0.7813360298348644	3.120358760083788	1.306454556891038	-0.7687778334114573	2.897282444075558	1.300495590825953	-0.6943005399113192	2.812265006078138	1.2896863693498	-0.646158812937827	2.88909521374225	1.36470407347302	-0.636998091417696	2.78480425023711	1.334661528894335	-0.669152271891059	3.054465006129316	1.627812369400245	-0.9879218931881419	3.018504758608343	1.615945144752899	-1.111976286085093	3.100690594220368	1.35931736592124	-1.223234666497085	2.955228629679708	1.34388461145337	-1.035581779293444	2.961720593441455	1.259939171290495	-0.9720962609287701
181	5.999999999999999	3.09754701598668	1.128413159558645	-0.9598281158543005	3.042600018529165	1.302352141408995	-0.9571380677819296	3.019535041008631	1.446159211029065	-0.9503473722653595	3.070153915090515	1.662972746138221	-0.9547189343388522	3.070112857161259	1.625506856499616	-0.9209999435028957	3.071227487705149	1.578483413810755	-0.7813912034585939	3.133265428532284	1.305900058373471	-0.7737859502189963	2.912218397603247	1.296944664156334	-0.6973555854825851	2.826499262626174	1.28283444575957	-0.6520897473241368	2.898691858358124	1.369363805703382	-0.637429067531313	2.799133344436286	1.328876042704966	-0.6749605788935322	3.055565917155604	1.628333084345549	-0.9875663274682802	3.013598126618653	1.614984495258734	-1.1098443795219	3.093346806536545	1.357851314753464	-1.223086586854918	2.953574247821007	1.345386233456888	-1.031025033920323	2.957965539899122	1.263622631588592	-0.9641768588209386
182	6.033333999999999	3.098537094634301	1.129025780473922	-0.9609260484463974	3.043457161850721	1.30289411119244	-0.9569502734922067	3.020619336068578	1.446618951712983	-0.9492969336526085	3.072001722698755	1.663330681526853	-0.9546477976362578	3.072456072472185	1.625781706325144	-0.9209189616828355	3.075279640614683	1.577784935208683	-0.7816238266944805	3.14331812943557	1.304769965315529	-0.7770203571520363	2.925182218326853	1.299163958246579	-0.6964672315466537	2.839598899764617	1.2845310905677	-0.653206285257285	2.908802286706543	1.369583432567129	-0.6321609576159195	2.81366526754164	1.334793771331051	-0.6766817595844004	3.056633633040407	1.628816403592772	-0.9872626163249484	3.009348395723423	1.614131317790112	-1.107896204216831	3.08435388008733	1.355955800166828	-1.221440565983585	2.950830729954877	1.347617884575535	-1.024698406269525	2.953883999694392	1.268849233177487	-0.9540083872515697
183	6.066667	3.09963819958914	1.129595828593473	-0.9621270250400219	3.044412524613897	1.303398628931099	-0.9569926897404047	3.021676744041494	1.447023214616417	-0.9485851426024683	3.073620264761266	1.663664157915373	-0.9544980341540348	3.074535381863106	1.626011826828657	-0.9208001686906473	3.078880293060041	1.576825166561086	-0.7819706311161557	3.149892183181457	1.303089805238626	-0.7779346174164279	2.935249493462053	1.307148437272225	-0.6922608345907798	2.850730410774903	1.297221014880788	-0.6487570431225979	2.920278956230657	1.375373453191871	-0.6239936878317601	2.827105511609783	1.351339465593511	-0.6735193746407881	3.057577415409501	1.629286427484428	-0.9869609281766085	3.005798670421774	1.613446137922656	-1.106188430499335	3.074560581350451	1.353785972535225	-1.218519324093109	2.947434707589511	1.350117102722842	-1.017199024275277	2.950244724247667	1.275372849954739	-0.9421651735953831
184	6.099999999999999	3.100814979821974	1.130150021069385	-0.9633856597668031	3.045421298768877	1.303891747497581	-0.9572229229280917	3.022639863449708	1.447396689409393	-0.9481693804334859	3.074896733655878	1.664002040139062	-0.9541898710935903	3.076246399333051	1.626226655066777	-0.9205664151988785	3.081962891057925	1.575675130656081	-0.7823436839842846	3.152983958152516	1.300936459083752	-0.7765418538654932	2.942638265378135	1.321431666026152	-0.6851857096484089	2.859845405398971	1.322851225468694	-0.639078364665191	2.934979911542289	1.394063509310901	-0.6150820150405568	2.838677157674935	1.378075601055208	-0.6658193422077298	3.058291538821702	1.629770151599616	-0.9865895167433743	3.002905856760494	1.612979909099723	-1.104729916149878	3.064712299382609	1.351500085653287	-1.214598305147669	2.943783004450651	1.352546824005164	-1.009039236412427	2.947627694717133	1.283130336578408	-0.9290638030875715
185	6.133333999999999	3.102020549935241	1.130719103517869	-0.9646329358188249	3.04642815836584	1.304403155542229	-0.9575643449190443	3.023430808227439	1.447767660853478	-0.9479656259734814	3.075708935860093	1.664375762258779	-0.9536264842928974	3.077480157389595	1.626459275880672	-0.920122398435444	3.084471074344491	1.574424104420856	-0.7826287479647932	3.152963618622713	1.298439408193909	-0.7734378578076753	2.947853461359897	1.341093629316556	-0.67619388232786	2.866626036084264	1.356106659528918	-0.6265180087229177	2.951554569048218	1.424362597060692	-0.6076110116039523	2.847311006419246	1.4096378375649	-0.6553038003844166	3.058655166207243	1.630296423406219	-0.9860540006627181	3.000551002650649	1.612773885829324	-1.103480059695521	3.055564016078061	1.349261482989033	-1.21006832221717	2.940281256663937	1.35455366882399	-1.000764004932493	2.946562328342679	1.291705269693629	-0.915374888324225
186	6.166666999999999	3.103192791591666	1.131336894579322	-0.9657722524930437	3.047364528646126	1.304965303223491	-0.9579052946573328	3.023960312880718	1.448167259269998	-0.947850062067541	3.07592691261507	1.664818332053432	-0.9526940867171351	3.078123578341148	1.626745406282975	-0.9193548793574914	3.08635676609944	1.573178490837561	-0.7826841640344081	3.150395071616533	1.295778451705375	-0.7697384711756758	2.950989726116214	1.361497440846934	-0.6672087415988232	2.870049682117567	1.380060443296054	-0.6155012844175877	2.963769039562566	1.439876848503969	-0.6038330499028557	2.851531904780558	1.431763270609311	-0.6447958128092985	3.058534565221394	1.63089503946635	-0.9852375630972861	2.998552184238592	1.612859670467648	-1.102348192842541	3.047906153520928	1.347234421915275	-1.205477250706106	2.937326474815619	1.355747734483335	-0.9930294196283997	2.947377730827842	1.300007919716148	-0.9023215410378046
187	6.2	3.104252198232047	1.132038316925546	-0.9666821580385183	3.048146420134317	1.305611543915204	-0.9581044147957301	3.024127262940371	1.448627708627199	-0.9476659719854418	3.075415692360591	1.665362407321908	-0.9512645378297578	3.078061791230707	1.62712118327127	-0.9181360871929179	3.087587024280408	1.572053186032449	-0.7823489986194166	3.145949822578527	1.293161488322563	-0.7662102005360648	2.951704889771591	1.377286707326242	-0.6596762789726192	2.869935305109759	1.390859285554613	-0.607823325436928	2.969392870244318	1.444622979911766	-0.6016313088331509	2.851425319281671	1.443632075022969	-0.6357884207616945	3.057785275705362	1.631595153727161	-0.9840037900194544	2.99665905697058	1.613258566879994	-1.101189570599236	3.042140128371098	1.345552006556753	-1.201350785124539	2.935029759413967	1.355951065854358	-0.9863794483925703	2.94947867758361	1.307121389984804	-0.8910408965042608
188	6.233334	3.105102198816748	1.132857413234924	-0.967220145011733	3.048673386291061	1.306374143350994	-0.9579938816384361	3.023815520651273	1.44918029810855	-0.947226354167797	3.074028788562133	1.666038732457471	-0.9491888179366059	3.077172972902467	1.627621173103972	-0.916319114485531	3.088139923697874	1.571160690299376	-0.7814446872122174	3.140106324335961	1.290795564521461	-0.7625241136422638	2.949185665702045	1.385360226388892	-0.6537603638976569	2.866207680625985	1.391675908709154	-0.6021863711427961	2.967740221648915	1.441828183876164	-0.5971860400167502	2.847063499216105	1.446908324880687	-0.6272194498261148	3.0562454372295	1.632423976441671	-0.9821905789811995	2.994553774540549	1.613982903678793	-1.099804812157982	3.038125674963926	1.344308027084257	-1.198026767871522	2.933205260429579	1.355182656690013	-0.9810710665214638	2.952117393301455	1.312678501656651	-0.8821937036270209
189	6.266666999999999	3.10562998596563	1.133826090332863	-0.967225601972324	3.048837090256651	1.307283952439427	-0.9573821274448469	3.022910205638095	1.449855778777378	-0.9463161257772025	3.071636143105813	1.666875959167117	-0.9462960492116473	3.075350846551105	1.628277883123253	-0.9137373736857156	3.088000841161775	1.570600113361015	-0.7797796571680184	3.133431312997863	1.28886366469227	-0.758554565416879	2.943850101386268	1.386554590056284	-0.6489901281762125	2.859628352163553	1.38629372289618	-0.59758675915533	2.960202504346855	1.430498550549133	-0.5899603773282254	2.839084910754681	1.441669961196081	-0.6186807006109349	3.053764953410315	1.633407004397136	-0.9796096046820018	2.991896183978572	1.615038875427689	-1.097926762698988	3.035230782253695	1.343563532051713	-1.195487235198253	2.931496985366143	1.35350466603851	-0.9769236521340244	2.95475862157875	1.316742914158145	-0.8756982703985546
190	6.3	3.105704636491958	1.134973540088294	-0.9665190981142968	3.048522342832529	1.308370111933513	-0.9560548587632447	3.021302423496199	1.450684322877583	-0.9446943940638003	3.068132997201105	1.667900470378484	-0.9423981815443145	3.072511219547564	1.629121553361338	-0.910208706633062	3.087158177076973	1.570455675312881	-0.7771528294496163	3.126728271360605	1.287524942837644	-0.7549670402104317	2.937731395559486	1.384032231332762	-0.6449117896703356	2.852158444224307	1.378549844491765	-0.5944143722115953	2.950876847338219	1.416685583941077	-0.5843131778417351	2.829185567841375	1.426481351478645	-0.6116379470120924	3.0502154059628	1.634567909398722	-0.9760510490337742	2.988344668309512	1.616426835974101	-1.095223177602254	3.032466934827492	1.343352613463429	-1.193405084922878	2.929458563476483	1.351051767355045	-0.9734124903661763	2.956976713277529	1.319395190821701	-0.8710710306782142
191	6.333334	3.105175357131193	1.136325225377772	-0.9649022749591718	3.047606308121185	1.309659154923815	-0.9537768250470234	3.018889822948411	1.451694778002957	-0.9420977474915901	3.063439935883422	1.669135944331129	-0.9372949029185824	3.068591195949707	1.630179723885279	-0.9055397352117209	3.085593808972446	1.570797797600968	-0.7733547306390456	3.120503671931732	1.286914278264461	-0.7523748673910858	2.933023945580607	1.381300021758347	-0.6403524693545903	2.845843612727984	1.37284406812051	-0.5924406414086796	2.944302497109855	1.410270738543761	-0.5850931596577803	2.819546854410253	1.404661513684214	-0.6072396342557697	3.045491331295768	1.635928005063273	-0.9712887453895125	2.983566948356351	1.618140780948941	-1.091305138515347	3.028672454272802	1.343686847077281	-1.191154314562816	2.926605364414089	1.348116774400194	-0.9697722396317625	2.958382704637503	1.320815452359891	-0.867675056494841
192	6.366666999999999	3.103873120663819	1.137901201927131	-0.9621625876366313	3.045960201053409	1.311173538354251	-0.9502976064841698	3.015581744340215	1.452913531170012	-0.9382466476587984	3.057512010938502	1.670602307712199	-0.9307881141345884	3.06355592724342	1.631476293587231	-0.8995383995186416	3.083286408184751	1.571684410935343	-0.768176686756889	3.114438786359608	1.287142133189427	-0.7504694202237679	2.929951457015315	1.378714140436504	-0.6333780780457637	2.840886415432083	1.368441193878301	-0.5899187495967201	2.940050394851494	1.407190314520734	-0.5898344502350417	2.811410584117816	1.38389022312158	-0.6045965521592037	3.039520487576828	1.637505075013821	-0.9650946467595034	2.977264074786443	1.620168466929879	-1.085748719263594	3.022547952989644	1.344555865225014	-1.187794627959842	2.922485633196577	1.345022002373541	-0.9649859642114602	2.958737194912306	1.321372840404266	-0.864649896678569
193	6.399999999999999	3.101614282046018	1.139716309169903	-0.9580789304034201	3.043444758296019	1.312931639676646	-0.9453571018875901	3.011291445629492	1.454364683415138	-0.9328508654246404	3.050326850200063	1.672317255106215	-0.9226905322731322	3.057387853900098	1.633033069706566	-0.892021085760357	3.080207895300502	1.573160155186373	-0.7614216647953521	3.108000452340349	1.288296301514385	-0.7479872832043843	2.927817510165826	1.375016603381991	-0.622145664639394	2.836708014866685	1.364324772624274	-0.5846620909658834	2.936713347382033	1.412042472254391	-0.5920324606813667	2.805108793447315	1.370995018311921	-0.6013214359241451	3.032252744123627	1.639314440085004	-0.9572483255673967	2.969176360352055	1.622491266478368	-1.078125511248757	3.012841435093318	1.345926190284131	-1.182091619893451	2.91683410311218	1.342192458562758	-0.9578272526076154	2.957962235048164	1.32118175149258	-0.8609649260651273
194	6.433333999999999	3.098210036983015	1.141780393371178	-0.9524307238842759	3.039910572239734	1.314947734033467	-0.9386975269095514	3.005933829320025	1.456070283437421	-0.9256221983102714	3.041881061645806	1.674297526527414	-0.9128373926419667	3.050082995440974	1.634870972428929	-0.8828232989712779	3.076322049848885	1.575255732037996	-0.7529190115322205	3.100869805854572	1.290441800225553	-0.7430221095960574	2.925539091372412	1.369323912088092	-0.6069926116505697	2.832586703102169	1.359032895887395	-0.5761621690265876	2.934177828555232	1.408311542388386	-0.5855209885858466	2.800297377993513	1.364215510763362	-0.594711811945534	3.023657381882351	1.641369952914939	-0.9475501507182571	2.959085662613668	1.62508448742551	-1.068026442865333	2.998528985826544	1.34774856348975	-1.172588550701191	2.909677408488015	1.340338975019788	-0.9469442378209604	2.95617438055302	1.320707924358199	-0.8553907688117424
195	6.466667	3.093468323006652	1.144097384519321	-0.9450089898152434	3.035195955729016	1.317230662126285	-0.9300799749973127	2.999425008888298	1.458048934464496	-0.9162939539857092	3.0321944960236	1.676557301895067	-0.9010997243299499	3.04165411916648	1.637008079372312	-0.8718134662534185	3.071599977220788	1.577989753460539	-0.7425350740203478	3.09257654921539	1.293618173160929	-0.7339112305993772	2.921799839645844	1.361796123365341	-0.5884105469397574	2.827636890587408	1.351849315586209	-0.5635826103531	2.931333231554306	1.389502772408815	-0.5677512401490743	2.796092622344623	1.36076689496146	-0.582332058196363	3.013727053344864	1.643682787621613	-0.9358357723332205	2.946835922419094	1.627919362744044	-1.055091602973684	2.979091672689744	1.349977914717965	-1.157698031634673	2.901357536220587	1.340620800150428	-0.9310395643036087	2.953774250852698	1.321902240180309	-0.8466280199862891
196	6.499999999999999	3.087202072613669	1.146664765910922	-0.9356309715318061	3.029133203947991	1.319782987370661	-0.9193053217724555	2.99169022060239	1.460314786729941	-0.9046462726500617	3.021320526177324	1.679106923171544	-0.8874045115127799	3.032138497482349	1.639458163803073	-0.8589123332129636	3.066032569078721	1.581368270509552	-0.7301959482771182	3.082549314766834	1.297835989682389	-0.7198200639179336	2.915241390356119	1.354742838549832	-0.5676150826386811	2.8210244699672	1.345087420323121	-0.5460222231450017	2.926152961585655	1.37148304937317	-0.5407559503560552	2.79137860966654	1.362024708118525	-0.5624825872037589	3.002489758450594	1.646260440301815	-0.9219984447347035	2.932373712600317	1.63096282429715	-1.039051167984991	2.954799615463881	1.352577593258649	-1.136042924270106	2.892691173147993	1.344673461620364	-0.909153814008443	2.951457217568473	1.328176387568717	-0.8335570720688796
197	6.533333999999999	3.07924113708554	1.149473997239597	-0.9241482318469032	3.021558090542174	1.32260063708195	-0.9062213630401544	2.982665555344278	1.462876218212589	-0.8905135154009221	3.009340136676215	1.681951402955987	-0.8717306036723805	3.021593151148902	1.642228884140748	-0.8440906658741145	3.059637691189305	1.585386094953	-0.7158843217112213	3.070078901840057	1.303081496063854	-0.7003646503487968	2.904652204613529	1.351415898730969	-0.5449683952059136	2.811943410741903	1.340878347046882	-0.5222007094795846	2.916846711481577	1.365388642490166	-0.5054642360501713	2.784955611001604	1.368474053142288	-0.5337082594436902	2.990004345382379	1.649105632159949	-0.9059862876268943	2.915749030645092	1.634178043567691	-1.019725451877534	2.926586081600185	1.355532048244975	-1.106756422191915	2.884817049740568	1.354102770080628	-0.8808113107264497	2.949674723180915	1.342982768565496	-0.8152012674839871
198	6.566667	3.069447092673453	1.152508783565168	-0.9104597330163205	3.012337977727473	1.325671647938172	-0.8907377313554821	2.97230880797673	1.465733021520032	-0.8738071891327445	2.996350523547034	1.685087751044647	-0.8541172359888973	3.010086299913588	1.64531909052397	-0.8273781334335786	3.052455951211599	1.590021798600579	-0.6996573857561944	3.054544635453017	1.309307495096881	-0.6759189047264715	2.889329884655628	1.352837753044945	-0.5199328096791213	2.799769225458344	1.34143961659851	-0.4916131705759655	2.902930856828243	1.369573150879884	-0.4626215654253247	2.775862608177331	1.3780092214847	-0.496169077937695	2.976353323662271	1.652213721923979	-0.8878141117580026	2.897125877529997	1.637526172222219	-0.9970619647654126	2.895926770492455	1.358836445672783	-1.069387098979618	2.878508204223088	1.369575747655994	-0.8459901484299663	2.947880449793426	1.36854005759721	-0.7905795336817487
199	6.599999999999999	3.057725944335191	1.155743199116967	-0.8945224128790499	3.001395323704313	1.328974302813112	-0.8728386180931136	2.960614602394379	1.468873136827479	-0.8545332452714849	2.982451364708713	1.688501067425985	-0.8346610767112504	2.997688113903049	1.648714874126986	-0.8088624628475448	3.044547379753673	1.595232786819376	-0.6816529704336242	3.035705381360677	1.316425825524421	-0.6472863409324252	2.869043037845273	1.356484239308578	-0.4920332195355905	2.784052408517979	1.346742402496328	-0.45438223821343	2.884614211739295	1.373200845102462	-0.4139684273737963	2.763382171834183	1.389253143855345	-0.4514678757898235	2.96163329948847	1.655569212250575	-0.8675634939323889	2.87677024740438	1.640964520285022	-0.9711442865807384	2.864744591301529	1.362481849510186	-1.024177957392041	2.873943234335994	1.390232475322974	-0.8051537351080102	2.945109571708348	1.404725688042759	-0.7591849586576264
200	6.633333999999999	3.044049149663431	1.159141674451408	-0.8763715738754018	2.988725727646523	1.332476729826966	-0.8526066524214818	2.947630240646892	1.472271841488364	-0.8328176118780141	2.967736477352384	1.692163289480333	-0.8135199227413876	2.984466623941636	1.652388444836584	-0.7886949434449548	3.035994971415182	1.600956508411552	-0.6621016188051112	3.013888023883988	1.324310371730576	-0.6156877452297702	2.844440656059997	1.36131017075366	-0.4615991404424601	2.76489038899836	1.356014798361057	-0.4125571549956882	2.862602828484115	1.375778914026968	-0.3627245597750069	2.746966435893744	1.400409712464771	-0.4027826888668656	2.945949361445676	1.659144620629548	-0.8453901158578316	2.855032431296137	1.644444764150643	-0.9422102644844979	2.835179512155175	1.366442247312998	-0.9725822610055731	2.870512609946312	1.413753082025838	-0.7593515262149725	2.940052473718167	1.449014971144714	-0.721257382652284
201	6.666666999999999	3.028467015901461	1.162657991329906	-0.8561397326959498	2.974403775142933	1.336135379340597	-0.8302482100437367	2.93345899067192	1.475889774700007	-0.8089355081395511	2.952294445742084	1.696030578052791	-0.7909203523380588	2.970489351488546	1.656295276250118	-0.7670999641314158	3.026897093656467	1.60710644176278	-0.6413346369893298	2.989817932162084	1.332788757165684	-0.5827376443368504	2.816936299625929	1.370347962162083	-0.429939104244602	2.742876776875836	1.369593558068213	-0.3695312978371756	2.837622957608983	1.382463592351832	-0.3117743533063739	2.726188549349609	1.408866972368842	-0.3537916226495802	2.929415303337481	1.66289834896564	-0.8215348224474557	2.83231723644943	1.647909462907122	-0.9106600579965043	2.809237969239053	1.370640519605347	-0.917268413985405	2.866910997467842	1.43710096520928	-0.7100536453655594	2.931710266888102	1.495921807059008	-0.677835681823627
202	6.7	3.011110883565973	1.166235015261717	-0.8340498913914693	2.958574006150776	1.33989376945874	-0.8060834615077614	2.918236577821144	1.479669867697028	-0.7832971260732751	2.936199791012711	1.700040180717733	-0.7671579881921744	2.955815264616455	1.660371035011574	-0.7443739661964281	3.017351121363313	1.61357727741652	-0.619771683842557	2.964516569557096	1.341658527991787	-0.5498704098061683	2.788292299890338	1.383589990923941	-0.3979118992969455	2.718463711676486	1.383121791918745	-0.3289501720385711	2.808522719089313	1.390392335237481	-0.2633237755354808	2.701147687976249	1.414673554895775	-0.309131368018374	2.912139822873351	1.666771549612049	-0.7963215309820759	2.809020546807069	1.651295810761994	-0.877036603520098	2.788248883648018	1.374952522452003	-0.8616257329390996	2.8618011538633	1.456755624048459	-0.6589432164564566	2.9207662488796	1.535815727669046	-0.630845182326503
203	6.733334	2.992177754968576	1.169810024014198	-0.8104029315152091	2.941438645946922	1.343688304755032	-0.780516643869469	2.902129137638641	1.483544498669594	-0.7563991632193799	2.919519059656837	1.704118938486094	-0.7425732597497344	2.940500156747337	1.664540658451213	-0.7208588812409764	3.007430720046905	1.620253674179218	-0.5978707655491711	2.939321586243659	1.350695857173171	-0.5185211148036583	2.760307794285924	1.399002523870589	-0.366894922746403	2.692888276092448	1.396715531642658	-0.2929847729434314	2.777739601153276	1.399642140558148	-0.22141288036883	2.673182979718423	1.418457794875663	-0.27136441403451	2.894230610760355	1.670695526953482	-0.7701294932655847	2.785492314820722	1.654544913354398	-0.8419452869383478	2.772499500383308	1.379255956379289	-0.8085746879901463	2.854224061913889	1.469122400194544	-0.6073765877273931	2.908364684980636	1.559490886158888	-0.5810916465193816
204	6.766666999999999	2.971905876661948	1.173319278880819	-0.7855764215495629	2.92323871584944	1.347453208572172	-0.7540281961144268	2.885327830731286	1.487441703410555	-0.7288090467467865	2.902319011359389	1.708189980856377	-0.7175419654111702	2.924604058020407	1.66872522897248	-0.6969337053289703	2.99718852341352	1.627011551081419	-0.5761222652929552	2.915696698130095	1.359665328191594	-0.4904938387314895	2.735148392206086	1.413777646732636	-0.3381580585332138	2.668220077695468	1.411846511395941	-0.262589768554764	2.749883645152279	1.41779455461205	-0.1880300348280993	2.644802276925922	1.419503157309274	-0.2407399990965753	2.875798750032235	1.674597976633862	-0.7433810360867674	2.762025038608849	1.657603957503167	-0.8060119184615991	2.760895426052123	1.38347409666287	-0.7589640126923666	2.842845691352834	1.472221073471663	-0.5554754911751251	2.892155424691454	1.562840711547005	-0.5269974111764267
205	6.8	2.950544174166968	1.176702593190987	-0.7600034388598473	2.904216782837861	1.35112420549041	-0.7271423906696382	2.868020130533897	1.491289235795912	-0.7011252663779854	2.884669984812791	1.71217606708186	-0.6924404148220357	2.908190685567577	1.672844608320715	-0.6729817846065932	2.986648898175819	1.633718119657982	-0.555004636184496	2.894846777909806	1.368330770702594	-0.4675518422699803	2.714789866090405	1.42359057728587	-0.3124368620552531	2.646123294101697	1.424469009968802	-0.2389710319502911	2.726523105461637	1.431624329002579	-0.1631529230502133	2.618618234682646	1.417440118243293	-0.2166761584286064	2.856956716061839	1.67840707584395	-0.7165031608678163	2.738853730745161	1.660431470425495	-0.7698218091578279	2.751458471080307	1.387584161529411	-0.7118878718192503	2.826314692422506	1.467093548666984	-0.5028716505985144	2.866917704446565	1.547859582446964	-0.4664081932668881
206	6.833334	2.928323572590327	1.179908707998598	-0.7341099397327512	2.884580856915026	1.354642706877393	-0.7003492024725267	2.850358789406819	1.495018760597522	-0.6738918189757268	2.866646627529788	1.716002763636579	-0.6676109212951321	2.891325457866567	1.676820659653767	-0.6493547732942359	2.975798107306012	1.640235788433204	-0.5349333124089815	2.877425341119455	1.376480089477152	-0.4504188368045654	2.700350123389735	1.42691217316999	-0.2902928240391681	2.627722960138082	1.432611861719158	-0.2233075956454756	2.705462539203389	1.433151432400377	-0.1445077737509907	2.596597443586836	1.414245316891468	-0.1983863151734297	2.837812664117414	1.682054797705597	-0.6898817286598733	2.716157616438962	1.66300260257323	-0.7338675046829434	2.742531172215864	1.391614812329197	-0.6661962133154165	2.803942612205872	1.459080457686029	-0.4501489715954286	2.829491516498066	1.522413653405919	-0.4004744316755808
207	6.866666999999999	2.905451012902245	1.182893323725886	-0.7083079683743911	2.864495448711141	1.357953794121796	-0.6740972372674162	2.832447182027853	1.498563299558697	-0.6475870906596137	2.848308840804276	1.719596162246089	-0.6433484913278474	2.874059716838669	1.680575056132996	-0.6263599328821543	2.964567177723922	1.646420620624993	-0.5162437646256652	2.863211823359209	1.383934923574683	-0.4376901325869388	2.691609236972944	1.425978203627375	-0.2709819343320861	2.613507682925878	1.437717726094888	-0.2144800204993719	2.685042041042799	1.432375730918208	-0.130957946210882	2.579731711899202	1.412147946969481	-0.1839913263776576	2.818450087595064	1.685474518308704	-0.6638476958089592	2.694024972451644	1.66530211547865	-0.6985530325899915	2.732920285753566	1.395597790797036	-0.621912243310566	2.777281040588631	1.452777965435057	-0.3994030534581568	2.78143818503303	1.494394197958776	-0.3349929921161009
208	6.899999999999999	2.882091652532143	1.185616920131334	-0.6829748702082369	2.844083364578228	1.361007528947186	-0.6487831157124028	2.814349014187412	1.501860866633202	-0.6226200910464047	2.829689113764608	1.722889287680686	-0.6199055608401157	2.85642343252112	1.684036613078614	-0.6042633475258141	2.952863122172201	1.652154577040231	-0.4992112469972202	2.851546961272319	1.390607500884288	-0.4277458889498224	2.687348087094717	1.423742877148821	-0.2540287187496796	2.60352773289617	1.442559691201001	-0.2103358022005454	2.663053907611708	1.436915115051904	-0.1202969340900285	2.568168058152353	1.412509399972813	-0.1718804643579413	2.798915940095415	1.68860565254504	-0.6386808033628502	2.672459763681907	1.667316636427419	-0.6642693248459328	2.721999381795305	1.399533491181453	-0.5806773676412079	2.749501530866838	1.449991445120128	-0.3538422928409444	2.728097830996931	1.469471483702774	-0.2783924636065593
209	6.933333999999999	2.858376330766414	1.188043074875424	-0.6584197599824687	2.823427596096086	1.363759594499678	-0.624709473634098	2.796090327608905	1.504857452669339	-0.5992865066365064	2.810813054200071	1.725827548407363	-0.5974808599816975	2.838441516406784	1.687146087906515	-0.5832736158630866	2.940608666080772	1.657347346816617	-0.48403915197138	2.841836562421181	1.396471873134093	-0.4198838771592459	2.686221811175796	1.422345978367428	-0.2397056864444039	2.597464690072088	1.44550897564785	-0.2090750554384199	2.639103607417478	1.445817878405036	-0.1128654230905744	2.561524521549158	1.41702416277309	-0.1617087911514822	2.779239464394799	1.691398728245529	-0.6145955771076592	2.651430427557487	1.669030772757	-0.6313879356646462	2.709588699904199	1.403411146878458	-0.5431870333397677	2.723219859272743	1.451513561590617	-0.3154267966396871	2.676234773111122	1.45154446852723	-0.2351458542364515
210	6.966667	2.834409256288518	1.190143270283804	-0.6348661854923563	2.802577326862756	1.366175983360352	-0.6020538472729297	2.777669012486144	1.507512381679637	-0.5777306820145907	2.791726837867335	1.728373555396211	-0.5762155601613064	2.82015546319627	1.689860736363418	-0.5635339199447131	2.927772573344691	1.661927727923475	-0.4708645426887491	2.833582185525739	1.401549781239338	-0.4139731787318578	2.687106002008039	1.422785625728115	-0.2279246303822139	2.594626850226814	1.445689477275717	-0.209385484370026	2.614030609014718	1.45515660791945	-0.1095104519155818	2.558891475223092	1.424813746678397	-0.153389606544027	2.759459564065975	1.693820449242416	-0.5917329847605524	2.630906383056118	1.670434287647783	-0.6001797136491728	2.69548164378028	1.407203762285273	-0.5092831083757261	2.699972808975636	1.457875736241998	-0.2849959346199392	2.63246242015861	1.444304792879	-0.2060833237382208
211	6.999999999999999	2.810280812762834	1.191900004323058	-0.6124532372598198	2.781562488461157	1.368236536417784	-0.5808702821484624	2.759069654690923	1.509802370963573	-0.5579472829177086	2.772498992184941	1.730511590876035	-0.5561953394923568	2.801625475543899	1.692159407308438	-0.5451212406913986	2.914370313465278	1.665855169099801	-0.4597461734426207	2.826542794046546	1.405922243240031	-0.4100207444900418	2.688898617685696	1.424923023447381	-0.2183009757166087	2.594006178446519	1.444654349688697	-0.2094946870251673	2.590356246888057	1.454595645562896	-0.1074372253344742	2.558694577139305	1.431797193963026	-0.1473075801611451	2.739629935037737	1.695857419763412	-0.5701653039886095	2.61087193449	1.671524797733425	-0.5707960806778136	2.679214237990478	1.410866587747494	-0.4781125710312562	2.679933228951881	1.469873988780394	-0.262461660540141	2.599691469865758	1.450111159150618	-0.1904357989263129
212	7.033333999999999	2.786079963450427	1.193306522758841	-0.5912538729438551	2.760409737907634	1.369933036961236	-0.5611202041960953	2.740283002976889	1.511718332690335	-0.539826992795603	2.753186348193747	1.732242950088672	-0.5374559058600934	2.782906517125074	1.694039833774019	-0.528056573217408	2.900417707961652	1.669122967246386	-0.4506619722645424	2.821113430542838	1.40971190098424	-0.407888252472311	2.691011362183276	1.428424369258473	-0.2110873325250577	2.594966722928107	1.445278256136609	-0.2083491727521126	2.575208470916313	1.457955505833549	-0.1044220455346227	2.559774677543573	1.436720674102553	-0.1442921229301259	2.719791320021836	1.697510428033781	-0.5499067172422497	2.591275920925954	1.672300877765506	-0.5432752362187027	2.660007383316615	1.414325959884282	-0.4482245649267176	2.662255793608657	1.48840770526368	-0.2469145272370661	2.577799575602908	1.470279296190634	-0.1867812207322809
213	7.066667	2.761908210186548	1.19436414683966	-0.5712880759180626	2.739169418333746	1.371267694290855	-0.5427168366854853	2.721335592541887	1.513264232205856	-0.5232243667082712	2.733851608540906	1.733584658276006	-0.520010665935311	2.764064773415168	1.69551727898677	-0.5123341344463123	2.885947570985139	1.671748849616428	-0.443539555923371	2.818353542951386	1.413057186955335	-0.4075176596542446	2.693426638522365	1.432640686380569	-0.2073973342633471	2.597227588505906	1.447214052339673	-0.2070747195083189	2.569599077655499	1.46331841809185	-0.1021757602870861	2.561552529197473	1.43706544220961	-0.145925329284977	2.699993077651129	1.698793335654085	-0.5309493862433693	2.572077111454515	1.67276505468337	-0.5176152074812513	2.637040609467793	1.417499104669466	-0.4180037167601313	2.645598935358336	1.514127800458069	-0.236688432772697	2.56521046561433	1.505564524200373	-0.1930061806533353
214	7.099999999999999	2.737880905205982	1.195079400544175	-0.5525238103337482	2.717917736068365	1.37224911322471	-0.5255502196885574	2.702280513096619	1.51445086446208	-0.5079775919728449	2.714552498685786	1.734560314346475	-0.5038357641329198	2.745166168449702	1.696615085379788	-0.4979074669216377	2.870987282947831	1.673766307350371	-0.4382206527538151	2.819536003325682	1.416096848204125	-0.4080061724424257	2.696140099314886	1.437683798293979	-0.2084914373243989	2.600528293664744	1.448235637015999	-0.2061745927984725	2.570798559703412	1.465088516770528	-0.1009079123894753	2.564328571389832	1.435237650154062	-0.1523684427453897	2.680284378806021	1.699725322754446	-0.5132566043558386	2.553219593420256	1.672927343422303	-0.4937869737146475	2.609690971189355	1.420307912455615	-0.3867767206691886	2.628504800305549	1.545663980855278	-0.2297622562055586	2.560059210694175	1.554077241146039	-0.2061483992533968
215	7.133333999999999	2.714126659299568	1.195461078452752	-0.5349078912209363	2.696756907129366	1.372888415456529	-0.5095108581221304	2.683190500338443	1.515290179157882	-0.4938961403237165	2.695347707994024	1.735193135375076	-0.4888597862170458	2.726279142314563	1.697356885413206	-0.4846763393846961	2.855570865510338	1.675217168258065	-0.4344569865402875	2.825045724715437	1.418974714257294	-0.407053524391668	2.698659221126634	1.443518145423107	-0.2132140856722632	2.604247207410412	1.446730743866872	-0.2055229484589652	2.576024835441447	1.46039309722981	-0.09940813799797917	2.567816203557631	1.433582762341211	-0.1623330949099118	2.660720041603836	1.700325178500746	-0.4967555453525108	2.534639933252901	1.67280594637268	-0.4717401650441068	2.577851802722246	1.422672545054971	-0.3555699694469008	2.609945167436803	1.577843836637848	-0.2237617100458063	2.561098409993725	1.607786891768767	-0.2212088976917159
216	7.166666999999999	2.690788733213989	1.195522381419216	-0.5183808622805312	2.675814026852178	1.37320034264685	-0.4944992283413489	2.664162884876871	1.515796386404377	-0.4807819565369266	2.676302499839912	1.735506194391692	-0.4749935881687183	2.707480232910199	1.697767075209724	-0.4725184622823205	2.839746903980807	1.676144413779376	-0.4319612131748126	2.833927851998516	1.421818764132001	-0.4026915422831498	2.700720918503767	1.450291138810861	-0.2184321220833879	2.608033379082033	1.443137114558964	-0.2047731621654479	2.582921006011707	1.450161096231951	-0.09731921576256468	2.571685415530227	1.432893317054341	-0.1730467954749093	2.641365455389832	1.700611581379127	-0.4813628093046116	2.516290271062387	1.672424751532734	-0.4514000123912195	2.542224602714434	1.42452103124949	-0.3267495404482023	2.589539215677005	1.603817114931027	-0.2163332435849407	2.567497250500619	1.653036745368246	-0.2313151879760555
217	7.2	2.668027592072497	1.195284233169007	-0.5028725547512153	2.655240178460264	1.373206246244584	-0.4804135613347955	2.645324307209093	1.515989682140929	-0.4684392651803521	2.657498163703841	1.735526083328706	-0.462152066687034	2.688861642175162	1.697874525452658	-0.4613120856439565	2.823580734062665	1.676588693223839	-0.4304141788463972	2.844334294188439	1.42470190192652	-0.3941162006676062	2.702511910860749	1.458322307457037	-0.2205167402490971	2.611926322675181	1.440330950835009	-0.203448163880713	2.588428972412808	1.445995646779606	-0.09619340238493393	2.576023267342292	1.433677701038274	-0.1803934790610356	2.622305798889494	1.700606650431292	-0.4670022893195529	2.498177821134218	1.671808760944388	-0.4327075621251776	2.504140092657989	1.425839372351882	-0.3020809944480705	2.565942695668394	1.621042306513654	-0.2067471860280211	2.574007423119164	1.683702163874743	-0.2331218616613492
218	7.233334	2.646019812943303	1.19477606975676	-0.4883134755272046	2.635197200283382	1.372934883841285	-0.46716884050388	2.626813682213068	1.515897414567582	-0.4567199568301734	2.639020679721114	1.735284017819672	-0.4502520137238959	2.670521419857783	1.697713579294927	-0.4509488541709905	2.807149240592546	1.676578668409705	-0.4295422786408873	2.854544220560564	1.427593955053991	-0.3814795597544118	2.704311633091771	1.467695247121412	-0.2178371920157879	2.616116427768715	1.440466439165705	-0.2009339242271183	2.588693498737059	1.446088521694381	-0.09899811263675228	2.581175183855638	1.437922232425593	-0.1820146674218762	2.603631539163799	1.700337218031409	-0.4535991712231277	2.480338326541077	1.670982663821246	-0.4155969765679877	2.465168779805131	1.426657414910274	-0.2823559591926235	2.537393351030262	1.62980439649427	-0.1941947005184066	2.572430959448395	1.700728682104152	-0.2243043059795301
219	7.266666999999999	2.624964124920836	1.19403517769165	-0.4746540689045048	2.615860825683235	1.372421615467013	-0.4547170281169718	2.60878388560874	1.515553170397783	-0.4455474906662688	2.620966337651117	1.734814801185253	-0.4392239449341233	2.652567816112068	1.697322759423713	-0.4413482148478056	2.790549944442437	1.676132739502572	-0.4291464346361676	2.8630437497764	1.430360745194525	-0.3664158570459731	2.706591607881412	1.477516959896175	-0.2107273175507985	2.621064523115161	1.446186194598631	-0.1958246651376267	2.581263026987165	1.454137841308572	-0.1075908370690345	2.587834002948208	1.44867482187013	-0.1768909719388885	2.585443962682488	1.699834091531311	-0.4410920861322464	2.462858237021649	1.669973746722542	-0.3999650164532846	2.426693298655823	1.427046640952485	-0.2674641277837241	2.502861741559173	1.631650534822955	-0.1779958472824031	2.557073150138491	1.707896073389124	-0.2048975923054842
220	7.3	2.605045241911565	1.193102319565908	-0.4618624171420442	2.597393201119908	1.371703368031516	-0.4430339273024933	2.591381944022637	1.514991000595599	-0.4348985501619454	2.603426125623434	1.734150086516481	-0.4290080969443981	2.635103996444442	1.69673777545613	-0.4324516736984195	2.773883023994104	1.675263181192799	-0.4290958029160494	2.868528901405179	1.432797016662492	-0.3515649496948692	2.710133021869501	1.48747919022197	-0.2007966879403623	2.627745529317622	1.460135415128071	-0.1860495434965716	2.566869775117486	1.488163645781101	-0.1206580399529098	2.597130282502385	1.466492316242847	-0.1653026503095608	2.567838680949003	1.699125942019472	-0.4294274793239886	2.445843296066966	1.668807639748353	-0.3856632347010489	2.389890431801898	1.427098920451037	-0.2565063715853955	2.462612250886002	1.628238812895676	-0.1583995336433891	2.52677642358245	1.708471749076822	-0.1774874067011353
221	7.333334	2.586435207066787	1.192017126251994	-0.449922828843922	2.579950568886093	1.370815005377781	-0.4321119825167297	2.57475707567049	1.514242310880435	-0.4247852829759728	2.586490486693294	1.733316655837755	-0.4195542054933684	2.618232916976782	1.695989544723104	-0.4242193559619941	2.757261368408003	1.67398740918692	-0.4293106533842574	2.870465157066766	1.434674489948952	-0.3411473816880228	2.71727702142048	1.497326655200349	-0.1903761849328928	2.638628537882	1.476483395527742	-0.1728497282395268	2.555887689898285	1.514191413152873	-0.135238776146182	2.611017031431529	1.480289756390336	-0.1503581087742878	2.550910927139789	1.698237376633997	-0.4185585256887582	2.429414933397475	1.667505792896887	-0.3725276931500657	2.355810720404341	1.426891044050235	-0.2482449362020134	2.417914951244034	1.620729752113315	-0.1363762770272352	2.483168965473435	1.704896215966168	-0.1455781126279615
222	7.366666999999999	2.569294187138357	1.190816265018154	-0.4388326973218735	2.563685380434284	1.369789911671587	-0.4219614961897211	2.559060823109001	1.513338269442658	-0.4152536431603374	2.570264672794191	1.732341834876977	-0.4108381468533122	2.60206981689884	1.695108516181479	-0.4166424789238794	2.740834067211131	1.672340367168176	-0.4297773935871684	2.868968017656491	1.435777230523635	-0.3410389931628587	2.731043989060006	1.505091914184572	-0.1826983417786588	2.656620483735694	1.48253256562824	-0.1608766855354159	2.567023246005045	1.432592706380472	-0.1417573720028644	2.631008551363432	1.481004681044319	-0.1384673776786498	2.534768752729163	1.69719423287981	-0.408461498309518	2.413730008471145	1.666090480873688	-0.3604024937396405	2.325077550687598	1.426495789515267	-0.2414371677469396	2.370627045491969	1.609890151668708	-0.1131791369791923	2.42960207549057	1.698449671082377	-0.1125142483058572
223	7.399999999999999	2.553756024961452	1.189531397433226	-0.428593498170926	2.548732236583562	1.368658450918955	-0.4125981617451733	2.544433330244685	1.512308564916493	-0.4063659377679684	2.554870435231181	1.731252633603343	-0.4028692330309833	2.58674161755383	1.694122879684941	-0.4097413513712208	2.724786954607861	1.670365653556894	-0.430497871688021	2.862794261860588	1.435865640802779	-0.3545103483544534	2.749530646294013	1.516614918343418	-0.1831796931151477	2.679608158550035	1.520174438042563	-0.155277245002062	2.604438666762186	1.486454050201631	-0.1330047442796415	2.653991814550898	1.522439375480968	-0.1348306979841212	2.519532689121465	1.696023381508745	-0.399146796045161	2.398971738653117	1.664584388728132	-0.3491911096307559	2.297971668076478	1.425982739916804	-0.2350810806742712	2.322777317933481	1.596383709785828	-0.09004832378995144	2.370242116474538	1.689484517587346	-0.08086714232600553
224	7.433333999999999	2.539919162603787	1.188190339417363	-0.4192083431776159	2.535198937495703	1.367448670470547	-0.4040356446738374	2.530994945700348	1.511181754548761	-0.3981845254495597	2.54043642150062	1.730075897454208	-0.3956828083350066	2.572378754427718	1.693058886086393	-0.4035541874643944	2.709329516939028	1.668118093786836	-0.4314649387130359	2.850037734102624	1.434701283514636	-0.3840761857482858	2.765857890059003	1.52145973002059	-0.1979963264005358	2.700214806567893	1.571155996856585	-0.1616418245953125	2.652767004704724	1.663588571010913	-0.1208134805387373	2.673192667741859	1.583015643882766	-0.1420742950007927	2.50532554626785	1.694752777351528	-0.3906534302162975	2.385324015959572	1.663011154121782	-0.3388545067111885	2.274575191216286	1.425411444652159	-0.2285198252594168	2.276183802060794	1.581065526273851	-0.06812251595934513	2.309217500215711	1.678036990036696	-0.05233872698472145
225	7.466667	2.52784989384039	1.186817763486519	-0.4106912519895175	2.523169802313158	1.366186455337062	-0.3962911336918635	2.51884926207132	1.509984968542994	-0.3907686027451589	2.527087901649372	1.728837950741238	-0.3893250669179376	2.559107854536123	1.691941230588067	-0.398122508385232	2.694683376710292	1.665677248426157	-0.4326596742115638	2.829687240072814	1.432196560095005	-0.4280885311295294	2.772922110805883	1.496803509180678	-0.226616346348546	2.709809583821494	1.557821340076196	-0.1818376750574726	2.686075853912333	1.638944269153424	-0.1250948331850804	2.681125480271423	1.563905998660771	-0.1595618628496533	2.492263280605352	1.693410498642769	-0.3830364009912036	2.372949195822643	1.661393756868749	-0.3294031163457899	2.25481194239947	1.424824380331865	-0.2213992883959654	2.232363359841707	1.564768555457033	-0.04825548903083317	2.249934512188863	1.664239911418513	-0.02794476646466314
226	7.499999999999999	2.517561129518813	1.185433488959639	-0.4030606358429004	2.512694039088356	1.364893229214495	-0.3893781393689194	2.508077707909957	1.508740992821497	-0.384164725324024	2.514942414152305	1.727560851144626	-0.3838375273979798	2.547046596961766	1.690789327417589	-0.3934801282164779	2.681070770644715	1.663146479948486	-0.4340581497383487	2.802683562582408	1.428560834644343	-0.4743958863975127	2.76501607067054	1.449700211174284	-0.2600328016241398	2.702448192719166	1.487042291116817	-0.2074027548381434	2.682481276133029	1.448636214296183	-0.1412422679605729	2.673379278467635	1.475131985088066	-0.1803672894901186	2.480451191017093	1.692021318130985	-0.3763478021272794	2.361980804614733	1.659754225218419	-0.3208688835236315	2.238592830564146	1.424247475015464	-0.2135445045413908	2.192367808105252	1.548096572608873	-0.03085847190840593	2.194630610420752	1.648217645316572	-0.008053382810192427
227	7.533333999999999	2.509018259592623	1.184049945039544	-0.3963285007142867	2.503786004929665	1.363583660745706	-0.383300372614686	2.498737979142091	1.507465860251504	-0.3783903202836073	2.504105447313613	1.726260161839165	-0.3792273179063014	2.53629989977608	1.689615297542405	-0.3896298007099395	2.668698972907118	1.660616196358779	-0.4356122041211345	2.772483742304687	1.424161112988127	-0.5114521689314706	2.742930845426961	1.403258166572875	-0.2885036906883632	2.680074400300222	1.417744130334949	-0.2299597465482329	2.642977852776968	1.337689926105823	-0.1587348808247548	2.652407833563971	1.394126653767747	-0.1974289611485558	2.469979984346152	1.690604296841343	-0.3706038281776797	2.352503458613607	1.658114702080489	-0.3132559764871886	2.225704340721616	1.42368567663506	-0.2049699523448886	2.156884222386695	1.531692619543816	-0.01604732914134648	2.144527950201394	1.630498441508857	0.007513795732990628
228	7.566667	2.502158649042526	1.182673314265947	-0.3905098818944897	2.496439717173186	1.362266616491959	-0.3780618931675078	2.490874689641487	1.506169663651957	-0.3734418481682206	2.494679139928122	1.724945682432804	-0.3754616680912902	2.526967684246252	1.68842490886099	-0.3865384292830505	2.657760899926431	1.658150964935445	-0.4372599554359266	2.743425378930938	1.419374085435329	-0.5354556095997098	2.714582185202982	1.370398874590613	-0.3079303297849152	2.651753707841422	1.380627637747172	-0.2465146608830157	2.594773213316554	1.317126844609665	-0.1734170242529848	2.6250938527871	1.352502555881198	-0.2091967319326612	2.460935629239466	1.689173359755826	-0.3657819994464956	2.344571740049702	1.656498021582533	-0.3065464686170016	2.215887116651519	1.423126207611803	-0.1960581465775494	2.126725598421078	1.516542573258629	-0.003915949060253488	2.100878665316263	1.612408527324152	0.01911146953668527
229	7.599999999999999	2.496891253973148	1.181307128889335	-0.3856085115421472	2.490621999875005	1.360947923341343	-0.3736506676525252	2.484506662133067	1.504858867830851	-0.3692887568678269	2.486748896352717	1.723623070342241	-0.37247516588975	2.519132508406123	1.68721951708284	-0.3841416229089177	2.648419134757158	1.655793074132358	-0.4389078479606611	2.718618316591319	1.414518971933736	-0.5481741642903709	2.687236547119762	1.351218525008628	-0.3190845482918402	2.625265594295316	1.374421503465973	-0.2581653706510833	2.55679205582921	1.325767186746764	-0.1873456235548137	2.596380626219801	1.340844026538954	-0.2180593775296811	2.453385725591065	1.687738786794174	-0.3618277181457001	2.33818947236923	1.654926064524466	-0.3007142286627704	2.208794332027231	1.42255422711636	-0.187360758902802	2.102224884993662	1.503344298982647	0.005528267871709638	2.064072984008992	1.595075814935499	0.0272380687938733
230	7.633333999999999	2.493107377136352	1.179953830701886	-0.3816112431659461	2.48627719577706	1.359631884139645	-0.3700447131845946	2.479628156395318	1.503537804369491	-0.3658883339821339	2.480379383118507	1.722295401581043	-0.3701853654355774	2.512856719784661	1.685997963726097	-0.3823576058085731	2.640800601953073	1.653566354997867	-0.4404439718127329	2.699378293125386	1.409830673568949	-0.552941211291449	2.665189743354282	1.341291692472294	-0.324021369535807	2.604792665931958	1.384767692764241	-0.2657898643985843	2.534070104556217	1.334835818867418	-0.2002524005010487	2.569134334302698	1.341276244471869	-0.2261915103528002	2.447376009526354	1.686308408395886	-0.3586712305175723	2.333311528224026	1.65341759985257	-0.2957396972155167	2.204010108127018	1.421960983298974	-0.179358744345018	2.083048948027896	1.492287893043149	0.01239658733592825	2.034024035609619	1.579414108898664	0.03251263423226946
231	7.666666999999999	2.490696586193021	1.178615719701671	-0.3784981370205048	2.483342357881709	1.358322290529338	-0.3672257916084175	2.47622250578639	1.502209784408319	-0.3632027113046611	2.475626673177145	1.720964462796978	-0.3685056440623992	2.50819316413778	1.684757883929347	-0.3810991049696888	2.635011509171162	1.651479947916153	-0.4417510554247908	2.685951083085186	1.405468729867416	-0.5526328181052811	2.651046999428091	1.337687103664004	-0.3243498192571015	2.592304286315516	1.395199993026982	-0.2685045968769594	2.525331912778529	1.334612534236039	-0.2067049552750802	2.546236867186878	1.342494137274921	-0.2338801098624439	2.442943883306671	1.684888795322419	-0.3562423533248821	2.329877244504276	1.651989349379315	-0.2916279160529846	2.201198171410313	1.42135119143342	-0.1725851419465524	2.068818736087793	1.483579784660346	0.01680150419440662	2.01150287590248	1.567016278344208	0.03541990101256839
232	7.7	2.489558252226767	1.177295427550261	-0.3762417001722095	2.481756614034745	1.357023081841681	-0.3651744466077947	2.474266952851493	1.500877967885897	-0.3611970198464833	2.4725393968969	1.7196319675869	-0.3673573232321077	2.505185347987638	1.683496926194555	-0.3802876222525569	2.631129224786515	1.649530922957088	-0.4427538715199453	2.677936488952346	1.401523705078156	-0.5498881837372115	2.645109106731176	1.338430925458629	-0.3222349849609756	2.587491696392501	1.400032888682464	-0.2673776040067842	2.523802393583265	1.330285180121828	-0.2072047801410731	2.53074317290914	1.343777342038988	-0.2404230536997151	2.440121539801275	1.683486297030295	-0.3544762387463709	2.327836432010697	1.650658234206416	-0.2883770214986384	2.200139296987789	1.420763860612566	-0.167414863079819	2.059306017925426	1.477304773015404	0.01904860173877801	1.996812447006578	1.558622059400308	0.03649638253586482
233	7.733334	2.489615303169175	1.175997648566556	-0.3748096163395105	2.48147076727265	1.355739999930942	-0.3638693901560768	2.473737729651929	1.499547057897694	-0.3598381144241083	2.47115547998858	1.71830127841518	-0.3666779144194067	2.503865438942571	1.682214822573361	-0.3798604100938588	2.629201735380833	1.647708097082549	-0.4434171533937558	2.67448665048031	1.398025708373048	-0.546517658774447	2.646895953766212	1.340269234197853	-0.3195994554582624	2.590328167356174	1.400535923957535	-0.2646443287366087	2.526773410877193	1.328040544804171	-0.2042053753863732	2.524153605633046	1.345195956143656	-0.2460482198444312	2.438933930900717	1.682108387558869	-0.3533203665989039	2.327156306985716	1.649441160928297	-0.2859735272321983	2.200636465452644	1.420287974215638	-0.1639248944572647	2.053996640099809	1.473095543327728	0.01953421206943111	1.989100598077962	1.55372628368864	0.03622924085262635
234	7.766666999999999	2.490823447992604	1.174730016884546	-0.3741725669397488	2.482456807763595	1.354481378036401	-0.3632948078517692	2.474619253025389	1.49822410027524	-0.3590996467913629	2.471506068553604	1.716978109719921	-0.3664249879584032	2.504258303138178	1.680914333770309	-0.379773234503159	2.629259136290177	1.646000495754396	-0.4437405575649562	2.674704908861834	1.394968981113332	-0.5434070040581562	2.656275944106253	1.340424632253319	-0.3176190221485674	2.601505152620203	1.398162874509702	-0.2619557829366572	2.536182060642742	1.327678376615	-0.1986292780666111	2.527070384333145	1.346050072127023	-0.251468697070299	2.439403900727568	1.680764162806498	-0.3527398553450406	2.32783796128968	1.648354278589869	-0.2844016093338379	2.20240198238919	1.420073187839668	-0.161976491867285	2.052163095199456	1.470452495983216	0.01874577988692163	1.986775708135486	1.55129048459776	0.03504530032610856
235	7.8	2.49317280449151	1.173503616645795	-0.3743101428945589	2.484710106386805	1.353258577996695	-0.3634463453555902	2.476906492927454	1.496918935046208	-0.3589680777859972	2.473615738296576	1.715670907888635	-0.3665780931245646	2.506381989095666	1.679601819494961	-0.3800015685004652	2.631318045352617	1.644401708490271	-0.4437526384204035	2.677929996426547	1.392331268982425	-0.5408678468624994	2.673373394068382	1.337114088572566	-0.3169501948149173	2.621813138648588	1.393087961468111	-0.2605252061793774	2.55620596195846	1.32849121955548	-0.1910279245647246	2.539575056845252	1.345189271472734	-0.2575693134385569	2.441552729215369	1.679464559398836	-0.3527211975980147	2.329917094991504	1.647412729415521	-0.2836559197261989	2.205079296019409	1.420321731572937	-0.1613492029991602	2.053088617990402	1.468966825310931	0.01722704825561635	1.988130791882491	1.550256555822267	0.03332381725282799
236	7.833334	2.49668372708513	1.172333725647717	-0.3752141523508031	2.488244392168404	1.352086618331065	-0.3643326383646615	2.480599489116034	1.495644821002298	-0.3594434405954138	2.477490983227719	1.714391301240111	-0.3671372337025971	2.510238467702591	1.678288125906496	-0.3805387490939247	2.635371437536967	1.642913991535651	-0.4435020874799145	2.683863443647187	1.390095549907639	-0.538965910036124	2.697639674820151	1.331047713316622	-0.3178683282123768	2.650824659843993	1.387764005265678	-0.2612127538217022	2.590647066926239	1.333102299471423	-0.1825440981146501	2.560808253204528	1.342507248567886	-0.2647199052513048	2.445388536007111	1.678222461251875	-0.3532717037310728	2.333435755793065	1.646630308364497	-0.2837467961126391	2.208354685687407	1.42125804371238	-0.1617895133358372	2.056179667954861	1.468404198345439	0.01546734808110113	1.991809831370372	1.549911349386462	0.03138670392453603
237	7.866666999999999	2.501400365796005	1.171240587289588	-0.3768884030182962	2.493085684508822	1.350984910464082	-0.3659744220811846	2.485697787506313	1.494419257189523	-0.3605387843457731	2.483114713238135	1.713154932638923	-0.3681193907296756	2.515808844523892	1.676989562804094	-0.3813923768647985	2.641383817673356	1.641550377282008	-0.443048279221679	2.692559785067643	1.38826259390039	-0.5377639662673366	2.726718736871261	1.325700712500318	-0.3202692745079744	2.685392931220828	1.388197727201645	-0.2644458609731899	2.638067193985994	1.343785356143119	-0.176400566143593	2.588227894524516	1.339499132056529	-0.2721465332645968	2.450900256376407	1.677053389474138	-0.3544169866385204	2.338428052132898	1.646019764439811	-0.2847035960416818	2.211957541047714	1.423117170566499	-0.1630344192976213	2.060957293832274	1.46876798479072	0.01388270836053218	1.996811354592846	1.549970773192475	0.02955638809804306
238	7.899999999999999	2.507387508203813	1.170249140227647	-0.3793474912321534	2.499270765039954	1.349976984127145	-0.3684025010115337	2.49220031984392	1.493263771308772	-0.3622778843366642	2.490450506566685	1.711981368526276	-0.3695485526631467	2.5230569428851	1.675727731561061	-0.3825745394921058	2.649300238922327	1.640332184476685	-0.4424302002880325	2.704542439719886	1.386854246296483	-0.5369831086224988	2.756991835219744	1.323843085587507	-0.3232679375005246	2.72021279448599	1.39529733660237	-0.2691513093745709	2.690337598832143	1.357850791234651	-0.1744090552198573	2.618013379461749	1.337877326513663	-0.278319309978205	2.458061191740323	1.675975461838338	-0.3561929706504715	2.344922247354205	1.645592454999746	-0.286576491666157	2.215722072661816	1.42613105776481	-0.1648320742864705	2.067019640667432	1.470266051597249	0.01273923150070275	2.002355818759872	1.550407307690143	0.02813467016617684
239	7.933333999999999	2.51471903021201	1.169388583718175	-0.3826132831487311	2.506837829548798	1.349090043965349	-0.371652245613467	2.500097604753629	1.49220354872324	-0.3646915660654048	2.499441825636254	1.710893807463015	-0.3714464763021746	2.531927917574313	1.674529021479383	-0.3840933994874264	2.659046321144253	1.639287379233589	-0.441647812387725	2.720495699079058	1.385912468405999	-0.5360201299905935	2.784477513399367	1.325770401737523	-0.3253145513820777	2.749513760325547	1.404780498469307	-0.2728805212605498	2.736505338064267	1.372350927428414	-0.1756529667947977	2.645922492755425	1.338034334180324	-0.2813872849187514	2.466826911660207	1.675009288436639	-0.3586373583136183	2.3529316037467	1.645358453354653	-0.2894335780462269	2.219583098119086	1.430516243214977	-0.1669448125815328	2.074048132908315	1.473218947985908	0.01220066724410414	2.007930187169391	1.551445693964815	0.02738315456120223
240	7.966667	2.523467890083383	1.168691192110881	-0.3867071806114354	2.515819165300932	1.348353956136028	-0.3757540616277977	2.509367966857476	1.491266622174812	-0.367804893208433	2.510011584785461	1.709918472614336	-0.3738179549619495	2.542347355847078	1.673423868689424	-0.3859404622386797	2.670528649836789	1.638448588798944	-0.4406415538632761	2.740840825287417	1.385495187806207	-0.5339096161333774	2.805334523341663	1.3291107625333	-0.3246268655302472	2.768271941253955	1.408630894550103	-0.2731739516900333	2.765061063438322	1.380253308920238	-0.1786110286064332	2.667926121728041	1.338341675804454	-0.2795036921919568	2.477134323344826	1.674177443812209	-0.3617734408940776	2.362449417591684	1.64532613994814	-0.293343552375207	2.22359988326223	1.436453542685034	-0.1691133189817693	2.081853525471137	1.477920233692174	0.01240833977750396	2.013351105441627	1.553483074480958	0.02745238365096111
241	7.999999999999999	2.533691442213488	1.16818848352857	-0.3916455939103758	2.526235041139447	1.347797725656122	-0.3807240600809375	2.519979721837472	1.490480513404227	-0.3716201310967153	2.522067115779534	1.709081411996343	-0.3766433343081249	2.554225189149614	1.672443118618189	-0.3880851103261138	2.683636265315962	1.637848698499003	-0.4393076409458586	2.765359994204167	1.385650354351828	-0.5286138442302178	2.817001152616196	1.331550877660095	-0.3187710489407567	2.773710377877145	1.401277086228183	-0.267968273718625	2.768382766745466	1.36481601613456	-0.1811118057449377	2.681331864830334	1.336288934231903	-0.2711198027639531	2.488906765725137	1.673501655330478	-0.3655980374893419	2.373450161275969	1.64550138584592	-0.2983627210639507	2.227903717288078	1.444068611990144	-0.1711365345862098	2.090362506300951	1.484554224626117	0.01348409606118426	2.018678895967775	1.556948814005218	0.02845552946134969
242	8.033334	2.545413352159075	1.167908266002478	-0.3974299914042568	2.538079388144064	1.347446509192349	-0.3865503766767149	2.531880705788145	1.489869196458258	-0.3761031261612699	2.535493726892712	1.708405214953879	-0.3798721860221813	2.567449081835845	1.671614425862196	-0.3904710385234417	2.698225147415782	1.637512854262658	-0.4375166559572231	2.79298051710304	1.386409126808734	-0.51839472439155	2.81886188826742	1.332765459609049	-0.3063371777670291	2.76593278850072	1.381975795524948	-0.25692689013596	2.743575803571111	1.314087433341191	-0.1807943344272131	2.68538900584195	1.330009542665376	-0.2559927552634068	2.502046905798103	1.672999937190425	-0.3700703163259529	2.385875237771475	1.645885258450032	-0.3045128745826512	2.23283476212332	1.453390353424674	-0.1728069151470672	2.099765246782936	1.493310337548684	0.01547389952399184	2.024271393259396	1.562162355395745	0.03046463166551192
243	8.066666999999999	2.558603091331086	1.167871125521969	-0.4040407711893874	2.551303195798828	1.34731785549901	-0.3931809914459496	2.544985010749806	1.489449116317213	-0.381172494126804	2.550144544080765	1.707904442451716	-0.3834287067503995	2.581874307476648	1.670957287260114	-0.3930241098847398	2.71409664644135	1.637449492651292	-0.4351541775865702	2.821600332945265	1.387778201026745	-0.5037693428988035	2.813787602555814	1.33599088781756	-0.2895851766552757	2.749775738864392	1.359480316553242	-0.2423210618168594	2.700598864047761	1.277931702067151	-0.1751655530613994	2.682722129627173	1.322460919031656	-0.2369459768769227	2.516426134754991	1.672682620748524	-0.3751101634966558	2.399615241123073	1.646471624872712	-0.3117644457436329	2.238966741615896	1.464314809825977	-0.173970642368384	2.110448199152849	1.504310052177874	0.0181496303562589	2.030725652424231	1.569129984349596	0.03344468795061442
244	8.099999999999998	2.57317272465208	1.16808754321061	-0.4114324614193637	2.565813611647957	1.347419190704981	-0.4005279002677387	2.559176380605721	1.48922689250922	-0.3867126668550661	2.565852511986645	1.707583405162243	-0.3872285996224869	2.597334604927874	1.670480176432867	-0.3956668699175677	2.731017258224145	1.637646656294058	-0.4321326527202829	2.847909091853413	1.389711086499058	-0.4865611879484087	2.806172552049111	1.342694421479961	-0.2725496525135008	2.733093410896949	1.350055966425894	-0.2283168594834541	2.662173031245552	1.29500270498828	-0.1682030280072428	2.677357586058182	1.323918110750693	-0.2185365438255828	2.531894844969392	1.672550718690367	-0.3806166077698934	2.414526014148255	1.647248090464013	-0.3200603702367181	2.246927323107206	1.476626515773562	-0.1746842337808521	2.122725850504323	1.517142346414677	0.02099034319900398	2.038685074426777	1.577292116983759	0.03719652908822334
245	8.133333999999998	2.588985485633845	1.168556579065404	-0.4195252989342129	2.58147852901727	1.347746985474978	-0.4084704954706276	2.57430981899142	1.489199019068603	-0.3925999398581661	2.582435978558851	1.707436208548551	-0.3912017678773275	2.613648335527101	1.670180326030754	-0.3983369396945574	2.748729205878173	1.638067294851179	-0.4284122001296316	2.868812935994492	1.392118723287736	-0.4667438524587837	2.796861406136565	1.356944140015715	-0.256530592577505	2.718937753881588	1.36092152554536	-0.2153090743935724	2.639718030789473	1.330039926911297	-0.1612552844149583	2.670254174649346	1.339862282355236	-0.2031665253336875	2.548285945032195	1.672596095727559	-0.3864960403557394	2.430437634350749	1.648197649656975	-0.3293468402468376	2.257233240336365	1.49003989135577	-0.1751769667841816	2.136617078640052	1.530708248260482	0.02330562413549289	2.048549817051514	1.585540472924269	0.04143823828237969
246	8.166667	2.605859521749934	1.16926650062091	-0.4282086551378947	2.598128388476244	1.348287647563742	-0.4168586975468135	2.590212844189244	1.489353221786831	-0.3987134342292656	2.599700402689761	1.707448480675701	-0.3953009843115103	2.630620648960905	1.67004548821235	-0.4009967357966301	2.76696357013686	1.638655284360704	-0.4239827306176981	2.882449121343422	1.39491597269276	-0.441437425802835	2.784335938342229	1.381762700428907	-0.2405026506361889	2.706489795488062	1.393161176046582	-0.2006892734840817	2.63192469137701	1.350526630475789	-0.1493416979232231	2.660594209941498	1.370073086767377	-0.1899246355605702	2.565415775439423	1.672803029270485	-0.3926703589463449	2.447154554549678	1.649300500622566	-0.3395779164359221	2.270196604297224	1.50422366018317	-0.1758332842198395	2.151930051069331	1.543352533532028	0.02437647584461054	2.060577861211694	1.592433300635741	0.04575508696041955
247	8.199999999999999	2.623585115756798	1.170195404824929	-0.4373458005209896	2.615569092831739	1.349018547689381	-0.4255169475114884	2.606698040821014	1.489669944435229	-0.4049374445408838	2.617446835111501	1.707599511119364	-0.3995047500422343	2.648052523199917	1.670056211525129	-0.4036389209771956	2.785453909961681	1.639344275416692	-0.4188891268817159	2.88808174314335	1.398023744340534	-0.4086133125406703	2.766676827399125	1.417202785896605	-0.2245766817773357	2.693441557394964	1.441456956631808	-0.1830782438720812	2.629017485349185	1.372825065556341	-0.1283197677808572	2.647998041481574	1.415322013201537	-0.176398488768215	2.583092793391903	1.673149995833691	-0.399076967325888	2.464462473602509	1.650535144275282	-0.350712622051446	2.285903975089549	1.518813498126943	-0.1771441960113368	2.16852329976656	1.553296816260771	0.02361274662222452	2.075116040404919	1.59641458587789	0.04958389711147233
248	8.233333999999999	2.641953065648242	1.171312669421785	-0.4467773720676144	2.633596704487495	1.349909821984865	-0.4342540713377397	2.62357162834539	1.490124522743501	-0.411166240258558	2.635474392336069	1.707865128023783	-0.4038080456027253	2.665744442619657	1.670189117566897	-0.4062814621381542	2.803943226338679	1.640061947672935	-0.4132275689522591	2.886677914028379	1.401385632043109	-0.3702101105677874	2.745043668149767	1.460259663577327	-0.2115659386323971	2.679558426894719	1.502498793692524	-0.1657836688442993	2.62624075059313	1.471398038238907	-0.09991423893791469	2.634159465905029	1.483038927008648	-0.1631202620346562	2.60112025972119	1.673611957721712	-0.4056587149287891	2.482132079973468	1.651877850894965	-0.3626878439364089	2.304227451214051	1.533409380217258	-0.1795248189276206	2.186320920256354	1.559440279830869	0.02062440762227846	2.092406693328818	1.596413647499022	0.05237470039285655
249	8.266666999999998	2.660772506649995	1.172582925909146	-0.4563620869331391	2.652006012565928	1.350928363235205	-0.4429147806794779	2.640638747983941	1.490690974793856	-0.4173351651137657	2.653582265833077	1.708221733449286	-0.4082248163825238	2.68349994133004	1.670421317409736	-0.4089683547102972	2.82218827543751	1.640735702988781	-0.4071649671668979	2.880254876777176	1.404902872623149	-0.3298999112074435	2.722048394739362	1.502869202164586	-0.2041594642599159	2.664313605087094	1.562694430537915	-0.1559836774829158	2.621872522804956	1.602589046750182	-0.07759058792444011	2.619724838780328	1.556604345887196	-0.1556767432726285	2.619297533424922	1.674163957670316	-0.4123758686856508	2.499922984222194	1.653301523726947	-0.3754283959549484	2.324844101450074	1.547582228819212	-0.1832856731398764	2.205330921134658	1.561634716298246	0.01526575045679831	2.112646794883495	1.592421334648871	0.05362569128015722
250	8.300000000000001	2.679879981341855	1.173968925294059	-0.4660034568471678	2.670601911426433	1.352041327297568	-0.4514166645567007	2.657717066047792	1.491345791442303	-0.4234507159154334	2.671587458238148	1.708650703150999	-0.4127983797610354	2.701142038635018	1.670734576802104	-0.4117799748693754	2.83998190011039	1.641300075695544	-0.4009825647962364	2.871410084076839	1.408421931092119	-0.2934217318173195	2.701377549502126	1.535929046408425	-0.2045842367432059	2.647558787774189	1.603425974908894	-0.1606961175186126	2.608870606307742	1.670709113577634	-0.08461585915322492	2.605045261360168	1.598849983464911	-0.1610375044590955	2.637437389102598	1.674785488432218	-0.4192216077573229	2.517614557682896	1.65477902680876	-0.3888505800322596	2.347235502093582	1.560896739032486	-0.1887103046352159	2.225490711168907	1.560811999450133	0.007629163549804942	2.135588361630643	1.585361012512828	0.0528690743910042
251	8.333334000000001	2.699129511215475	1.175435546327637	-0.4756465476480474	2.689199041230594	1.3532192646497	-0.4597431910763986	2.674640885702544	1.49207031953511	-0.4295819491553379	2.689319216250404	1.709139728723287	-0.4176007528342525	2.718509362657434	1.671117278592111	-0.4148294867309468	2.857146788917043	1.641705744533633	-0.3950752682522113	2.860599125998754	1.411783715813187	-0.263220197698794	2.682411943753719	1.555558786130593	-0.2094445275145437	2.627725662601382	1.620877986430782	-0.1758785529406519	2.581065275922594	1.688754486427055	-0.1178438518300709	2.591127942044657	1.612925057280125	-0.1765809786819723	2.655361840941655	1.675461590067402	-0.4262224844162973	2.534996206013945	1.656284130576901	-0.4028506586190127	2.370645502755411	1.572951548751265	-0.1959138351632391	2.246682555320749	1.558795161426284	-0.001785444801743084	2.160546561635146	1.576787630720231	0.04995451942096516
252	8.366667	2.718383542952965	1.176950959626935	-0.4852612781261421	2.707629896369816	1.354435930608953	-0.4679184327840988	2.691274976139508	1.492849371144319	-0.4358362907659342	2.706610776030773	1.709679862805867	-0.4227374998313895	2.735450780517329	1.67156255659472	-0.4182621818176938	2.873528641239788	1.641942536061342	-0.3899117655007013	2.847360390654005	1.414862353976817	-0.2416729736851728	2.662788324367492	1.56100461941395	-0.2139638227947065	2.605047719089456	1.61934188589922	-0.1909788171038818	2.545256140981661	1.675373356037981	-0.1529376590099478	2.579591652779572	1.618111350385823	-0.1953698240971403	2.672897676059454	1.676179448299558	-0.4334416172170308	2.551856268558679	1.657787324620903	-0.4173154796122378	2.394121869306706	1.58342912513588	-0.2046591086180423	2.268552033934566	1.557047817694181	-0.01214911479919573	2.186397543169337	1.568207998305997	0.04512575883133394
253	8.399999999999999	2.73750585120986	1.178490367173095	-0.494845275161796	2.725750243344593	1.355670720371428	-0.4759994542175545	2.707522970558156	1.493671997105574	-0.4423351284498104	2.723319633001724	1.710264683855283	-0.4283377299145082	2.751840567486002	1.672066906982847	-0.4222380125095697	2.889001307479065	1.642038000071942	-0.3859078544977596	2.832163883874308	1.417568569998485	-0.2305438590556028	2.641215030919016	1.548057487479437	-0.2159644332962367	2.581640142068113	1.599577805913888	-0.1982111848898643	2.515151314511071	1.646059585036116	-0.1694567475655062	2.572032963894938	1.612346844770383	-0.2121777394130738	2.689898592021046	1.676928549726979	-0.4409730997700577	2.568011262921501	1.659260283594637	-0.4321561183918028	2.416704941288309	1.592111435002258	-0.2145774792448178	2.290416217321201	1.556225928765503	-0.02281393380511579	2.211805413716926	1.560609965084628	0.03867835608920935
254	8.433333999999999	2.756374164006106	1.180036930083921	-0.5044203149158424	2.743448617228697	1.356909494735325	-0.4840710611797968	2.723332523064888	1.494532015437183	-0.4492078821597859	2.739337583258669	1.71089057826119	-0.4345462902500407	2.767585374349752	1.67263009425395	-0.4269221163114537	2.903464679700389	1.642047391671644	-0.3833846751150707	2.816343648810196	1.419845086931188	-0.2301465264999473	2.618141462646682	1.511732738123204	-0.2159878313292633	2.560022450478296	1.561764492535203	-0.1958614313623686	2.498623353534132	1.609157853222128	-0.1613838051102059	2.569057272311229	1.587502891484156	-0.2256682952470618	2.706256875528029	1.677701361727266	-0.4489363979480457	2.583327893214887	1.660678195215175	-0.4473128826815854	2.437538065002573	1.598854237520505	-0.225251916814279	2.311384784159563	1.556297691979327	-0.03341878418877604	2.235459302111773	1.554534546651997	0.03090101620911383
255	8.466667000000001	2.774910261089444	1.181580541535173	-0.5140261679668355	2.760668661140856	1.358143968368255	-0.4922409152778187	2.738708909511144	1.495428193727079	-0.4566038638697378	2.754607921681091	1.711557104450197	-0.4415033645411592	2.782637055111112	1.6732547753353	-0.4324650291900991	2.91685417546299	1.642036686335744	-0.3825465459706806	2.801950453248989	1.421639334599269	-0.2393485010532525	2.597166215334636	1.455258344821083	-0.2168626688342389	2.543046962156069	1.510978269990117	-0.1889922552831907	2.495078332185328	1.575809874101658	-0.1390497733052194	2.569509797931623	1.545150458831119	-0.2363293844846396	2.721923774021246	1.678494310584693	-0.4574635923122845	2.5977655614401	1.66202342414396	-0.4627813408370178	2.456049456841753	1.603574270124744	-0.2363710872942736	2.330726897691409	1.556980709641023	-0.04388113762986674	2.256559378033109	1.549779740707031	0.02206292518683827
256	8.5	2.793094083334846	1.183113801608794	-0.5237215869712202	2.777418606278179	1.359368172484946	-0.5006309798421388	2.753719223826067	1.496360370564873	-0.4646720821312192	2.769150064199805	1.712263151907005	-0.4493267736629232	2.797011330716756	1.673941319729559	-0.4389866539521362	2.929169615455044	1.642062599704139	-0.3835000240628555	2.791413290863718	1.422906696471635	-0.2558878453693452	2.584713225326718	1.39662784011833	-0.2229601018885047	2.533797438811226	1.461091632357905	-0.1866366335327717	2.496533749796577	1.543586226612015	-0.1231555651371645	2.570633098011824	1.503737406052019	-0.2454607511009254	2.736933641743657	1.679305145923347	-0.4666793171738562	2.611427545362072	1.663289091227022	-0.4785945414161389	2.472008836167307	1.606238283823689	-0.2477442595253107	2.347922136900687	1.557953140799791	-0.05438357165135718	2.274664565396989	1.546048983165537	0.01227592041053422
257	8.533334	2.810957416886315	1.184628788418073	-0.5335978974706114	2.793766275210082	1.36057633000713	-0.5093872457016612	2.76848560693919	1.497327641026591	-0.4735623052552619	2.783059164763864	1.713006469428333	-0.4581088908475098	2.810786214321119	1.674686771084199	-0.4465745105681854	2.94047549155561	1.642169268969272	-0.3862620513520227	2.786721548005099	1.42364399637281	-0.278047307803093	2.584875233974765	1.345602119596522	-0.2376372740468698	2.534419982736622	1.416067611628342	-0.1945890955883725	2.499994175614939	1.514433923247342	-0.123742015752256	2.57223726943866	1.46781238996832	-0.2555704208275634	2.751402862897969	1.680132532177805	-0.4766971642149901	2.624565092902638	1.664480581105743	-0.4948314052564557	2.485521119823649	1.606839826795156	-0.2593777056113075	2.362713961490864	1.558586606127839	-0.06534473544402711	2.289672700821053	1.543186622896901	0.001528197043836469
258	8.566666999999999	2.828568064890034	1.186113656888457	-0.5437784073731379	2.809832240407063	1.361759882549168	-0.5186787934076401	2.783182558477234	1.49832548299765	-0.4834222786150242	2.796498712641121	1.71378147472498	-0.4679184277397764	2.824095390068715	1.675482771988045	-0.45528510618331	2.950885206787146	1.642379487069834	-0.390754695108081	2.788930378903182	1.423912246236953	-0.3045548277573562	2.598625691348069	1.300896478667917	-0.2617416688187528	2.545714720399179	1.367311225468678	-0.2144479493064451	2.507083753031013	1.462214824889124	-0.143093033131898	2.575618999172229	1.426258267739539	-0.2687638759653647	2.765523160130501	1.680973562283141	-0.4876205059516771	2.637579362648978	1.665612079107596	-0.5116359055059255	2.497059091751211	1.605384292411719	-0.2716652788016483	2.375183120415188	1.557944151586087	-0.07751597201258742	2.301949110083292	1.541116852895555	-0.0105171692186649
259	8.599999999999998	2.846020723170659	1.187552410649474	-0.5544078831102005	2.825772045984794	1.362906996746511	-0.5286807504807334	2.798015591108427	1.499345233162801	-0.494384909151764	2.809668725922218	1.714579722841168	-0.4788091765833595	2.837102518974678	1.676316966928332	-0.4651521000712013	2.960528213317717	1.642706252249965	-0.3968182635103072	2.798022801583155	1.423878434813274	-0.332488851184404	2.624464901416421	1.261070212987018	-0.2912306982238194	2.566856687036734	1.313173052073191	-0.2422157981349173	2.519344081279044	1.366843437343234	-0.1767725571700216	2.582103242574566	1.374328997717549	-0.2848640897546912	2.779527546239356	1.681823074450552	-0.4995460870757499	2.65095403245274	1.666702613076581	-0.5292214506037441	2.507345340064213	1.601891850732669	-0.2853509809760744	2.385758258414946	1.555106797021778	-0.09182838209140186	2.312239808253093	1.53964496750038	-0.02442093404243398
260	8.633333999999998	2.863421468571119	1.188926037178458	-0.5656323942301964	2.841748144295202	1.364003152261848	-0.5395572864650301	2.813183805543503	1.500373971584702	-0.5065553101526155	2.82277004318718	1.715389753475958	-0.4908187952147369	2.849970076646947	1.677173373558509	-0.4761867860149036	2.969512024603123	1.64314848840135	-0.4042382473679689	2.812773060609894	1.423800500338562	-0.3558545255903725	2.658756616883816	1.231281419816908	-0.3151202858012088	2.595152732685789	1.273874756540827	-0.2670388102908496	2.535766194191933	1.302060205154097	-0.2122284182082041	2.59230853675687	1.326943137865989	-0.3002191682638851	2.79365060702483	1.682673039261161	-0.5125578465552322	2.665182405338379	1.667771997070412	-0.547854607448097	2.517270544376869	1.596404802905224	-0.3014580291070547	2.395271864318471	1.549444152983317	-0.1092511836252221	2.321647829763527	1.538616234914082	-0.04094243671425521
261	8.666667	2.880871114816113	1.190212071332961	-0.577584274150821	2.857897506558718	1.36502957200392	-0.5514561757880618	2.828838062728569	1.5013919675175	-0.5200211041686422	2.83597209705525	1.716193182185778	-0.5039633679929113	2.862830335526885	1.678028351275204	-0.4883784911596288	2.977884022994813	1.643671276399007	-0.4127760694937505	2.830453319347788	1.423905197971741	-0.3722987479591478	2.695936629882657	1.21333315428739	-0.3288111783900609	2.626286099310083	1.25579169487627	-0.2828564982246168	2.554708248844671	1.284309434878375	-0.2393153329725025	2.605671039816857	1.292371748589685	-0.311450172807579	2.808091307790268	1.683509265101953	-0.5267191116550716	2.680691469296625	1.668838340174239	-0.5678100920112322	2.527798267551957	1.589002620951216	-0.3211359843696808	2.405013074647067	1.540897169373863	-0.1306212448124806	2.331691482786215	1.537656239860029	-0.06098154429516327
262	8.699999999999999	2.898457430752058	1.191384016080599	-0.5903777521987552	2.874315478090235	1.365961675633079	-0.5645004448684332	2.845061087295921	1.502370305810013	-0.5348431982666065	2.849407624804359	1.716961275707843	-0.5182230190850389	2.87577952730954	1.678846685779391	-0.501684100316895	2.985630632241703	1.644193161171564	-0.4221843259311142	2.847295956089069	1.424301799183677	-0.3841780923288231	2.728756496686192	1.204098081173111	-0.3376747249099545	2.654611675067478	1.246567904243681	-0.2921501932877526	2.574349537657906	1.281443120855166	-0.2535814361897475	2.620361292190151	1.269285967186335	-0.3177777956589176	2.82300430878486	1.684308792247373	-0.5420554548697453	2.697825738918688	1.669916761734904	-0.5893238684703864	2.539881150349868	1.579808584892382	-0.3456364107176744	2.416503272844244	1.529928201849892	-0.15670901377918	2.343936218964415	1.536183506016907	-0.08566229719330054
263	8.733333999999999	2.916247970767985	1.192413269251434	-0.6040894166590848	2.891051766879893	1.366770735128725	-0.5787624290667364	2.861872044346454	1.503273383098271	-0.5510339400781936	2.863175106290859	1.717657939627546	-0.5335560676223854	2.888883754555872	1.679585540918098	-0.5160469510774133	2.992726877685484	1.644613277181653	-0.4323033001629349	2.86058396288607	1.424980344572475	-0.394569153584249	2.751865866213339	1.201757432713626	-0.3476144069745151	2.676027735882737	1.238106944996821	-0.299596260280529	2.591847795801151	1.278514957587978	-0.256519293545482	2.633991199658831	1.253499331580791	-0.3204511579258323	2.838497889503704	1.685041788459925	-0.5585545037850864	2.716827837714364	1.671019562827277	-0.6125104654789193	2.554360923542977	1.568995967496519	-0.376051204079634	2.431263375282147	1.517267366546048	-0.18811164758729	2.359604840076896	1.533489711563691	-0.1160057752688918
264	8.766666999999998	2.934283107435275	1.193272136822461	-0.6187325244869539	2.908108641344691	1.367427508447615	-0.5942411536177946	2.879226170768958	1.504063325766417	-0.5685369290004896	2.877333651608371	1.718245120005581	-0.549896389041437	2.902177343897528	1.680200720259693	-0.5313958264788569	2.999152393748751	1.644828585159249	-0.4430718681649918	2.869198119546271	1.425826877161385	-0.4050909554966943	2.763192092589999	1.206938548108302	-0.3611559401624297	2.689296719157076	1.231335262087251	-0.3094215845202103	2.606616518248158	1.275723082448103	-0.2542327148125381	2.645058761041275	1.242623303211463	-0.3220960148111147	2.854626038071634	1.685675782534365	-0.576157264430336	2.737809714552043	1.67215667973565	-0.637315135240731	2.571862421456804	1.556820112135464	-0.413028848487018	2.450603839450883	1.504294725465353	-0.2250574841598873	2.379277370403063	1.529045629355048	-0.1524621603419652
265	8.800000000000001	2.952578235876573	1.193935361984221	-0.6342598486123531	2.925456128456194	1.3679054053642	-0.6108750565307535	2.897038628023861	1.50470514145702	-0.5872492016596099	2.891920374439372	1.718689394187834	-0.5671640165380412	2.915679881767594	1.680653611149357	-0.5476540797680984	3.004908285295413	1.64474507258793	-0.4544815232723319	2.873393431912134	1.426643961626203	-0.4148986333248408	2.763761295032478	1.221653741835616	-0.3771623282290442	2.695714507400642	1.23227590263731	-0.3250628469599633	2.621475312306504	1.268024918002336	-0.2561116508023221	2.653657066534268	1.240243877313254	-0.3265319909938252	2.871407227147287	1.686181396611271	-0.594773333925687	2.760789040595339	1.673336036425478	-0.6635472731134274	2.593001207264718	1.543619116083947	-0.4567958104834138	2.475808538569454	1.492540157742209	-0.2674663381238402	2.403374563074599	1.522586699295149	-0.1949703138196638
266	8.833334000000001	2.971114117747957	1.194383386712017	-0.6505755628936708	2.943035482642224	1.368183756157763	-0.6285559145744231	2.915194489212674	1.505170281973465	-0.6070344587355674	2.906938731696062	1.718965068617955	-0.5852696451833386	2.929389178190609	1.680915546083423	-0.5647434018281609	3.010013636792968	1.644298956230349	-0.4665548180341526	2.874022330380692	1.427219305895557	-0.4222498943222052	2.756006184282914	1.252535515201014	-0.3938976195335834	2.697608022490371	1.25491826030555	-0.3494677083829998	2.640311173438991	1.2607129137602	-0.2735317317639732	2.660770065588209	1.261245402429061	-0.3381519190284562	2.888814408962537	1.686534479632938	-0.6142885146973153	2.785686502760934	1.674555697349172	-0.6909222314533724	2.618403446935424	1.529788608985799	-0.5071994012666635	2.508003563477244	1.482734186475777	-0.3151682488239371	2.432644995255938	1.514168634005972	-0.2434927063052264
267	8.866667	2.989828754491752	1.194602711047444	-0.6675401128524099	2.960754706147947	1.3682472168319	-0.6471298902528415	2.93354709083426	1.505435346833264	-0.627721034870107	2.922347302093713	1.719051325364925	-0.6041139093858073	2.943272509516441	1.680965607252646	-0.5825809335176256	3.014507219602234	1.643464613452644	-0.4793414893294757	2.872087916935375	1.427370195777541	-0.4262515747861489	2.742400216400008	1.311052455179357	-0.411094943702151	2.697339517875656	1.322241049529918	-0.3840231550961799	2.665291532158778	1.289992769223427	-0.3157466193229047	2.66717940548702	1.332593536787613	-0.3604952853302806	2.906764514809411	1.686713251530804	-0.6345662438643962	2.812319965238009	1.675798483720919	-0.719102587981074	2.648642565807127	1.515774100048239	-0.5636920451370269	2.547964775347093	1.474647235763114	-0.3679820869120305	2.46925892596077	1.505514989632737	-0.2982113771728123
268	8.899999999999999	3.008627330042907	1.194584826757695	-0.6849874640351122	2.978502894433823	1.368085461719601	-0.6664036267800389	2.951933016594448	1.505482450831844	-0.649096390565433	2.938085464731596	1.718933471054855	-0.623572593166642	2.957287625522644	1.680790896889183	-0.6010623106647704	3.018491812960901	1.6422461581425	-0.4929020625002229	2.869478483100157	1.426913948661275	-0.4279522909772302	2.727737556446014	1.399043206134814	-0.4301634451543953	2.69878233624973	1.445022961905413	-0.4269080162812047	2.697797964089135	1.43360307187269	-0.3850077779970294	2.674249297690462	1.464838110667964	-0.3953292818641811	2.925145273813426	1.686700120066589	-0.6554379878070171	2.840452229521019	1.677040965024568	-0.7477145697599855	2.684154662578212	1.502046844207091	-0.6254124236866894	2.596039477559109	1.467681847863699	-0.4254617422323922	2.515307811145794	1.497952172877686	-0.3589561644922783
269	8.933333999999999	3.027390524685486	1.194324686803778	-0.7027382452301729	2.996154664626417	1.367692176202494	-0.6861532616345363	2.970169823280826	1.50529838687944	-0.6709107453475962	2.954070813067512	1.718602350252078	-0.6434832544356897	2.971379819253841	1.680385331888228	-0.6200472036844278	3.02214125862023	1.640669446802372	-0.5072826965034705	2.868995302268863	1.425676701073131	-0.431184369529011	2.719597555805762	1.491193285246409	-0.4528377646514738	2.706579328067896	1.575486728271682	-0.4710195913478455	2.735489591479442	1.657978906392907	-0.4670979423565493	2.683939693906516	1.60272683367209	-0.4398421475288548	2.943813506528475	1.686481607760467	-0.6766957365025306	2.869780301154777	1.678256259844475	-0.7763560118414902	2.725051659437649	1.489079304454817	-0.6908812076344932	2.651719143903082	1.460938479152802	-0.4865436504008058	2.57187331174	1.491423831263625	-0.4242406280495661
270	8.966667000000001	3.045973017842182	1.193821831263261	-0.7205829004633499	3.01355993667356	1.367065020016353	-0.7060977996941962	2.988043812783345	1.504873782452261	-0.6928432520091238	2.970196356819029	1.718052674281206	-0.6636332025149729	2.985475268129234	1.679747783816215	-0.6393414759207813	3.025682919552499	1.638784294646005	-0.5224667877867427	2.872171761832072	1.423703325017258	-0.4372713505048407	2.720418198222639	1.556255423529248	-0.4717358375013326	2.717893573908572	1.654028171342811	-0.5032051308536312	2.764055025682374	1.765787828619349	-0.5255583616529252	2.694621459901683	1.684721548659507	-0.4803399604728535	2.962594681406568	1.686047122430072	-0.6980808417892109	2.899922674117312	1.679413967860397	-0.8045724602976153	2.770833243434834	1.477274928737503	-0.7581628927450436	2.712958839364413	1.452730346371497	-0.549711007981066	2.637900493868336	1.485424819688418	-0.4920002844128225
271	9	3.064221359892214	1.193079840447542	-0.7382931780356902	3.030570114871303	1.366206135027823	-0.7259174093931651	3.005343492595341	1.504204596942817	-0.7145249799392979	2.986346216844483	1.717284292034988	-0.6837694548290303	2.999493561249143	1.678882985602441	-0.6587043204101483	3.029342819635386	1.636657371828023	-0.5383135371334984	2.878759658055241	1.421203563186421	-0.4456970220953083	2.727035806841576	1.589551000054902	-0.4848134978146836	2.727999888993867	1.682896733774348	-0.5195671500614548	2.77550873750907	1.777698900506224	-0.550137607722622	2.705770400228897	1.717692334939304	-0.5097892725191314	2.981307158266983	1.685390644960778	-0.7193001290097574	2.930471678884924	1.680478721965552	-0.831888580409442	2.820448548514315	1.466920050905306	-0.8247508400155716	2.77525255352018	1.441168110166776	-0.6131694997377012	2.707503268662502	1.478335100748935	-0.5603905801148206
272	9.033334	3.081984627061263	1.192105016471108	-0.7556436812678703	3.047063006327938	1.365122400715538	-0.7453015818513146	3.021914436233999	1.503294309718129	-0.7356069490563231	3.002408101962729	1.716302900771585	-0.7036257867272043	3.013362487252001	1.67780205969746	-0.677877785098271	3.03332058397346	1.634360608111086	-0.5545828424683461	2.888494681146317	1.418372524716892	-0.455064686109597	2.735797663081229	1.597516667877471	-0.4921739406979499	2.733367949298819	1.682633351439793	-0.5211966554540796	2.761971938224623	1.766146093519006	-0.5441043698041266	2.716246845395381	1.721945445796821	-0.527517202384683	2.999783657616864	1.684512170446069	-0.7400603154308906	2.961004027060218	1.681414785295054	-0.8578519588799359	2.872576041184001	1.458126554848536	-0.8881296840061057	2.83278544131037	1.42479487364751	-0.675214057553166	2.772036673465936	1.467261904561632	-0.6275296968068776
273	9.066666999999999	3.099121658953142	1.19090550371972	-0.7724206941831813	3.062944251914509	1.363824055836393	-0.7639816189694545	3.037653050747656	1.502152044146121	-0.7558146537324117	3.018277082974146	1.715118048991417	-0.7229705185918975	3.02701889164872	1.676520079250995	-0.6966337679290513	3.037764348370763	1.631956583029011	-0.5710194723147766	2.900902406973894	1.415362477061672	-0.4642088509324368	2.744172483146877	1.589038544294296	-0.4942788822900959	2.733922728498039	1.669498006711421	-0.5123316481092359	2.727363572329298	1.755583030915766	-0.5181559977095449	2.724488533288547	1.710973180172626	-0.5351016360582923	3.017875282915686	1.683416150152784	-0.7601177024498551	2.991093158080373	1.682190084309059	-0.8821194807880808	2.92566557834416	1.450851641261949	-0.9453972369264767	2.882654526798345	1.405151860738563	-0.7337700382286039	2.827507355554043	1.453246852677224	-0.6906549502789447
274	9.099999999999998	3.115515350494266	1.18949042042179	-0.7884505192155137	3.078144517856217	1.362323049670596	-0.7817657702757767	3.052509042326094	1.500790852371009	-0.7749782562594999	3.033860581976021	1.713741051881815	-0.7416263679928206	3.04041067014409	1.675053252488759	-0.7147951609684414	3.042750750281682	1.629492839859611	-0.5873964662940009	2.915084023822522	1.412271068455594	-0.4730394726693772	2.751353976198406	1.572709516787073	-0.4924034470354552	2.733766641334844	1.654005652690678	-0.4997090406539468	2.694099904571142	1.741614216140912	-0.4894607550775608	2.730266918127945	1.69498290642251	-0.5353111215824538	3.035459186764202	1.682110188227042	-0.7792988803954052	3.020342488683728	1.682779681686566	-0.9044982073276309	2.977986509145608	1.444930575089074	-0.9939610581769631	2.924570178539977	1.386210061014084	-0.7866303422712718	2.875403897222946	1.440455903461924	-0.74510089139031
275	9.133333999999998	3.131072396814208	1.187871961211341	-0.8036016423428037	3.092612238042247	1.360634259965954	-0.7985221203806591	3.066466687464612	1.499228064046573	-0.7929940752037081	3.049090424358043	1.71218631453253	-0.7594524152655244	3.053501903423192	1.67341997505721	-0.732218189078542	3.048290907556073	1.627006899871622	-0.6035085516166705	2.930077717394564	1.409144098996092	-0.4821639291956741	2.757603955828805	1.553746721935248	-0.4880073651829083	2.735641513237749	1.639016137558313	-0.4874134844854521	2.67408589821165	1.721014192365317	-0.4661351948745718	2.733971227927619	1.676947030124474	-0.5305149161199511	3.052448888271169	1.680606185807938	-0.7974772642675346	3.04841203416819	1.683167333444103	-0.9249014907563254	3.027917766826756	1.440147430932162	-1.032986613955663	2.959001112698647	1.371357298879809	-0.8325659273929186	2.917078345413206	1.43189623458782	-0.7886306305493725
276	9.166667	3.145722483964706	1.186067845422072	-0.8177766151232253	3.106307139257469	1.35877744205938	-0.8141628838718253	3.079530834643636	1.497486814872065	-0.8097991234353946	3.063919431812637	1.710473505712445	-0.7763351928422363	3.066268527211268	1.671643132163549	-0.7487837157136871	3.054348095083478	1.624532413556909	-0.6191706289526128	2.945088613208345	1.405998844394512	-0.4922254984382602	2.763776721258796	1.53533115579953	-0.4828825865643238	2.740109996795535	1.624767528817132	-0.4767316928604651	2.667216287707812	1.699491538189116	-0.4504484124094851	2.736295002603536	1.660672966981955	-0.52271246962551	3.068788877859574	1.678922137138103	-0.8145598648017403	3.075023969544096	1.683348846252907	-0.9433237314084368	3.074222853717859	1.436283884243042	-1.06312588518376	2.986857862260235	1.362468134289616	-0.8713353083110752	2.952665004377127	1.428252742917732	-0.8217612044514183
277	9.199999999999999	3.159416864513233	1.184100633569965	-0.8309068104669122	3.119198758761039	1.356776196825905	-0.8286362657957356	3.091727745328125	1.495594745426427	-0.8253568036158374	3.078312621931601	1.708625908330424	-0.7921864899041102	3.078692585643949	1.669748591472981	-0.7643956462577293	3.060845944111091	1.622101815542563	-0.6342185214771027	2.959557562115482	1.402841155074519	-0.5033730489412416	2.770542498719999	1.5187569703693	-0.4787947029069343	2.7463833910104	1.609477067837779	-0.4671486741481026	2.668804063615541	1.681939029228669	-0.4401584704195528	2.737872410157609	1.64667921081464	-0.513022613676837	3.084445521390543	1.677080514553115	-0.8304814206342365	3.099949006238784	1.683329749989015	-0.9598193716559987	3.116203253089318	1.433138895110693	-1.086012645641723	3.0094462337312	1.359448860246191	-0.9036098498752121	2.98237427345548	1.428678492944669	-0.8469116772688513
278	9.233333999999999	3.172123045454092	1.181996912528001	-0.8429548410718656	3.131258789209793	1.35465691444452	-0.8419298449744642	3.10308934489911	1.493582384859808	-0.8396634644056651	3.092241992107493	1.706669031697678	-0.8069469130577231	3.090756781149025	1.667763688973465	-0.7789860996478115	3.067678208096959	1.619744862087553	-0.648522085677015	2.973134871624782	1.399680967199678	-0.5148999573590626	2.778184452036828	1.505245797507756	-0.476714580454667	2.754091963063176	1.594986614537494	-0.4590932847128903	2.674795134910577	1.666184009910694	-0.4324853645526647	2.73905310652532	1.635347887529943	-0.5026434750296014	3.099399151784514	1.675106918344573	-0.8452068739874488	3.12302770215613	1.683124789059705	-0.974493145540826	3.153443175151984	1.430525212341295	-1.10334083770201	3.028143233346011	1.36044704361067	-0.9302691404144433	3.006680291331202	1.43132582287653	-0.866804895912462
279	9.266666999999998	3.183817747974025	1.179785334796162	-0.8539011709929646	3.142455871712247	1.352446886027581	-0.8540653798725836	3.113646073445487	1.491481001322962	-0.8527532262417383	3.105683776603149	1.70462876798061	-0.8205936927392863	3.102441456632413	1.665715430745461	-0.7925235224846029	3.074723846069283	1.61748772694383	-0.6619970583938533	2.985603958516106	1.39653549249578	-0.5260351990846909	2.786326799373579	1.495004927530933	-0.476746444619258	2.763229605645186	1.58357535366158	-0.4530944202215939	2.683025140872911	1.652364511633796	-0.4263646061555671	2.739742891928425	1.626785704639639	-0.4925500667469816	3.11364039716243	1.67302811824469	-0.8587378366675225	3.144201525729098	1.682757341009997	-0.9874911700013997	3.185461853050736	1.42827014923212	-1.116280900005521	3.044176936710412	1.36257977936051	-0.9517586760311041	3.026707576230804	1.434084368189414	-0.8830686312686726
280	9.300000000000001	3.194488323480903	1.177495145443352	-0.8637477273345339	3.152757413229692	1.350172825312207	-0.8650950986043069	3.123421231671598	1.489320556084837	-0.8646919753102665	3.118613424742081	1.702529351725626	-0.8331342268363798	3.113721534634026	1.663628336144992	-0.8050075244534074	3.081852446533583	1.615348927888099	-0.6746003966929249	2.996952607841706	1.393411628065497	-0.536157431718985	2.794472391765462	1.486802380365593	-0.4785446617609044	2.773778941427799	1.574879942693377	-0.4494464301263936	2.693052852312729	1.642925712952202	-0.4226417878623017	2.739901243581064	1.618319822128233	-0.4838909002688752	3.127162920684022	1.670870137107148	-0.8711049791703102	3.163488377986686	1.682255599766429	-0.9989767323750226	3.21196838336662	1.426229821958086	-1.125579706320421	3.058377059963115	1.363297776716484	-0.9683601974240139	3.043664645428803	1.435644026193909	-0.8965136413995409
281	9.333334000000001	3.20414349087277	1.175156607139471	-0.8725196448814545	3.162141899409308	1.347861884892395	-0.8750938077951567	3.132431448748175	1.487130402535722	-0.8755704843443016	3.131005973226291	1.700395033003642	-0.8446046573245094	3.124567786681119	1.661526295883343	-0.8164667418069895	3.088931738461048	1.613338768089278	-0.6863332642886275	3.00734921308412	1.3902977505403	-0.5454028031490862	2.802502011571734	1.479199348667717	-0.4816323894577946	2.785473935604007	1.566933078657521	-0.4477985560234457	2.704490246034901	1.634680371285328	-0.4212327826275584	2.73978962213061	1.60694111040653	-0.4778270032805734	3.139962621516056	1.668659424531199	-0.8823659730391957	3.180970280663639	1.681647285334233	-1.009128638343188	3.23303193272263	1.424287716606106	-1.131857032130776	3.071110271917156	1.360928558076544	-0.9806028915958908	3.057809152319717	1.434799054246899	-0.9076434978992531
282	9.366667	3.212810874406313	1.172800773848831	-0.8802555248598846	3.170600881100195	1.345541645985301	-0.8841403348170581	3.140688863352928	1.484939150646655	-0.8854807922879402	3.142835619572212	1.698250072872192	-0.8550538357211233	3.134947492201198	1.659432681438229	-0.8269430281900827	3.095832814440672	1.611459161391801	-0.697222523574164	3.017003663774372	1.38716930378858	-0.5543781035324085	2.810660401696595	1.471483532430808	-0.4855049028307458	2.797788996313002	1.558580208103779	-0.4476216412832342	2.716650630261062	1.625706856361498	-0.4214501299448974	2.740299568458214	1.592411396668881	-0.4750857954712263	3.152036640988446	1.666422716641561	-0.8925874500006925	3.196774863336564	1.68095785526859	-1.018111812493414	3.249015930870031	1.42236756850251	-1.135689432206253	3.082452740873951	1.354894054260454	-0.9892373643943713	3.069084894925183	1.43057115356438	-0.9166242914979381
283	9.399999999999999	3.220539046505559	1.170457133531132	-0.8870098923303065	3.178147072835997	1.343238481726593	-0.8923107303035716	3.148209113394068	1.482773226594365	-0.8945045338899087	3.154079179956114	1.696118054074824	-0.8645438364392714	3.144828975709468	1.657369884297584	-0.8364901897734516	3.102435951660737	1.609706461517624	-0.7073145840437943	3.026089971453371	1.384003491244908	-0.5637850118200646	2.819217881137667	1.463190814845515	-0.4895640413456268	2.810175021794042	1.549328499677472	-0.448109665451079	2.728961383333353	1.61378028564738	-0.4220618846752331	2.742960884185822	1.578058525576592	-0.4744386108221452	3.163386706935666	1.66418591711295	-0.9018443192545543	3.211066854841407	1.680204724053948	-1.026080126759123	3.260580685406936	1.420419676020655	-1.137949017907426	3.092419538192136	1.345838713865458	-0.9953058190352145	3.077656272990086	1.42254455646119	-0.923589294108613
284	9.433333999999999	3.227384889628752	1.168154301558156	-0.8928552783444089	3.184806104236992	1.340978263007939	-0.8996796122175736	3.155007866022333	1.480657595885125	-0.9027130018961559	3.16471388388528	1.694022131668806	-0.8731375050043925	3.154181858607875	1.6553593601904	-0.8451632718081865	3.10864526644637	1.608072776237285	-0.7166567344031644	3.034866764772282	1.380782717831842	-0.5744732128722797	2.828838842360975	1.454498319928888	-0.4935393213848372	2.821801316412057	1.538872443487467	-0.4487454435916376	2.740266007675253	1.600138675043402	-0.4229374173182446	2.749450014994522	1.567009068384176	-0.4731268992937731	3.174013655299422	1.661974667123874	-0.9102089820965453	3.224005400729615	1.679400623732491	-1.033167505920149	3.268535703643376	1.418416211542284	-1.139383544503491	3.101067200668477	1.334783645124416	-0.9997718259524062	3.083874694136249	1.410857827895013	-0.9287149029388271
285	9.466667000000001	3.233404265815707	1.165919981663289	-0.89787936119474	3.190612887388797	1.338786509658644	-0.9063162118502952	3.161102317964145	1.478616062458151	-0.9101623201207698	3.174712433421466	1.691985004929759	-0.8808842220085294	3.162974535984412	1.653421317917979	-0.8530060664234612	3.114395898458557	1.60654456286026	-0.7252778123738525	3.043397297084445	1.377507622189878	-0.5868510090326918	2.839750237657205	1.445876820805	-0.4973384181800143	2.831959491573308	1.527683171208728	-0.4493643405142531	2.749701470696193	1.591415952735419	-0.4241325627932981	2.759694997248093	1.559114077983297	-0.4712686701580949	3.183911805034132	1.65981467874781	-0.9177378515641609	3.235715046373133	1.678555827904011	-1.039471811204747	3.273615721192802	1.416349437092606	-1.140491560702691	3.108406629942537	1.322833730097593	-1.003340116345978	3.088150648128105	1.396384578839351	-0.9322691370793246
286	9.5	3.238645761202531	1.163779921916294	-0.9021753428493104	3.195613305166203	1.336687640292487	-0.9122720463064092	3.16651576111545	1.47667056715153	-0.9168827291734578	3.184040745995875	1.690028289816432	-0.8878165611135037	3.17117401385734	1.651574222497004	-0.8600468266249802	3.119657258089839	1.605103832795835	-0.7331783680476269	3.051508927735826	1.374208770799546	-0.600008781385801	2.851348168299236	1.437453054778548	-0.5006942167648545	2.840689124178663	1.517089625765618	-0.4506175587187043	2.757749333176184	1.580667827320938	-0.4246497776421937	2.771966342627651	1.550997908629179	-0.4698112658678117	3.193066416928624	1.657730979362632	-0.9244672576084847	3.246266250475441	1.67767743400796	-1.045052723776043	3.276419410967641	1.414218481922092	-1.141451435333391	3.11435810808768	1.311234338162476	-1.006361062062942	3.090911769498147	1.381033880202459	-0.9344982238067894
287	9.533334	3.243156579776516	1.161756420874866	-0.9058426453495242	3.199875429336136	1.334704247947965	-0.9175888676375845	3.171296124199488	1.4748412948388	-0.9228903259598171	3.192664589855958	1.68817341281166	-0.8939602226132833	3.178752155878551	1.649835665462475	-0.8663075030560726	3.124427317555091	1.603730167346688	-0.7403471043169213	3.058879865603119	1.37093004686487	-0.6125454464886693	2.862506661519618	1.429024946277477	-0.5032712140680391	2.847926530896862	1.507879432549354	-0.4528436900424535	2.764656233870367	1.570004274692537	-0.4237789643483504	2.784904533408051	1.54473463262143	-0.4688810920223418	3.201463922024874	1.655748576915548	-0.9304242959938618	3.255711511209411	1.676771050199184	-1.049951064366281	3.277278092513502	1.412020218749805	-1.142330666830224	3.118789875294493	1.300610496671342	-1.008965827849065	3.092752982626218	1.36655228509873	-0.9357309207123312
288	9.566666999999999	3.24699122050309	1.159867283223302	-0.9089815598917943	3.203482839685394	1.332855554649986	-0.9223021289431446	3.175506974939287	1.473145173932031	-0.9281918531566421	3.20055973049689	1.686440292151806	-0.8993433815152052	3.185692151308294	1.648221476608823	-0.8718112486963068	3.128718151163441	1.602406321633878	-0.7467754316555837	3.06524150385277	1.367716606379664	-0.6231541022628381	2.872078496607455	1.421582703114912	-0.5055172150480519	2.853934328135437	1.500693627066334	-0.4554827625588025	2.77093883243688	1.563887212406192	-0.4228572719361103	2.796711397630455	1.539905070832774	-0.4684261454418607	3.209100086947871	1.653890675429571	-0.9356368993170987	3.264097046135525	1.675843259215517	-1.054208424632107	3.276512587126616	1.409745362534308	-1.14297258059482	3.121698862345459	1.29099270419056	-1.011082588747994	3.094385510957369	1.354404685947403	-0.9363349576152155
289	9.599999999999998	3.25021352025469	1.158125870887132	-0.9116826325379509	3.20652313990388	1.331156782421065	-0.9264454915759179	3.179212865067155	1.471595234828828	-0.932799333398569	3.2077143832199	1.684846437818861	-0.9040034968748377	3.191987524242753	1.64674509011726	-0.8765898442672169	3.13254352996664	1.601119478363946	-0.7524703120622166	3.070506067065232	1.364593534286855	-0.6314584589221324	2.87952353183443	1.415682960274522	-0.5081117732267703	2.858910961590446	1.495683831249288	-0.4583304862095522	2.776764391222188	1.556962892871185	-0.4225023607987152	2.8060993221507	1.535460388598704	-0.4685692353687564	3.215981393016236	1.652177572214137	-0.9401417877250969	3.271464282823151	1.674904339157788	-1.057877943620273	3.274755820468242	1.407391401799367	-1.143075665046261	3.123456893367294	1.282195320386315	-1.012589620529329	3.09611575806173	1.344836305750892	-0.9365391008607047
290	9.633333999999998	3.252894133567651	1.156542667783604	-0.9140197550798633	3.209080802623026	1.329620197329403	-0.9300575567574237	3.182471826867459	1.470201652364491	-0.9367476142519774	3.214125766590137	1.683407647948435	-0.9079938357323305	3.197637458113401	1.645418355990232	-0.8806913879853355	3.13591605034845	1.599863666874207	-0.757461443105519	3.074746584003026	1.361571442952054	-0.6378359776753498	2.884914686042539	1.411354518439316	-0.5114563445272987	2.862569417684636	1.491755935786547	-0.461300783146513	2.781762947352823	1.549612452309455	-0.4226531995057133	2.81264038762679	1.530667213139304	-0.4694141497841193	3.222122050547776	1.650627330764988	-0.9439923304316017	3.277879577630069	1.673971516716201	-1.061019568141573	3.272796221421434	1.404980008388118	-1.142386656563473	3.124638557640232	1.273986564989698	-1.013493063709012	3.098030034487035	1.337315799130354	-0.9365400844657799
291	9.666667	3.255105563658489	1.155126194514795	-0.916049825654055	3.211237926641285	1.328255760602493	-0.9331779077953046	3.185337547026705	1.468972073895826	-0.940090233591782	3.219798899818195	1.682137506128465	-0.9113800864823389	3.202646362620541	1.644251168950333	-0.8841771534122685	3.138851405462855	1.598641610443693	-0.7617948271285002	3.078141813201801	1.358664084707777	-0.6427203925444834	2.888657964553495	1.408858334418611	-0.515671186703881	2.864574715626849	1.488095023026038	-0.464096665985678	2.785474569387187	1.547264053367817	-0.4230224492381215	2.816574695668533	1.526095612702305	-0.4709264932096984	3.227542867055416	1.649255434245962	-0.9472547893071964	3.283433618730678	1.673068955497196	-1.063691123816387	3.271261692727298	1.402571698270088	-1.140965019841928	3.12581531202405	1.266322218293132	-1.014009268879676	3.100007239476537	1.330905123582526	-0.9365826126357798
292	9.699999999999999	3.256915328678339	1.15388394827038	-0.9178192212028038	3.213068004161064	1.327071914136037	-0.9358434836544215	3.187854944621012	1.467912429170536	-0.9428847092139805	3.224744156667178	1.681047610476397	-0.9142321851099953	3.207023530710218	1.643251864959042	-0.8871121264708802	3.141373737364041	1.597463719119665	-0.7655188864030668	3.08091165711128	1.355890534908336	-0.6463995011574686	2.891372270983807	1.408042870180411	-0.5203929133035733	2.865088889010611	1.484411130849115	-0.4665386492435732	2.78787551799891	1.547177462654897	-0.4234236200354341	2.818761523776469	1.522891955442164	-0.4730608773806194	3.232265774934265	1.648075030092309	-0.9500002586870263	3.28819740012491	1.672221493507826	-1.065963875498379	3.270463295627204	1.400228050958407	-1.139024023708131	3.127322027293723	1.259086315783811	-1.0143787335302	3.101900888235115	1.324546128524112	-0.9367904259433324
293	9.733333999999999	3.258385250875739	1.152824014867854	-0.9193625666296366	3.214634259632565	1.3260771633208	-0.9380901342380114	3.190059667342781	1.467028811289403	-0.9451936613730888	3.228972547725718	1.680149595422682	-0.9166204944827568	3.21077857213112	1.642429251818999	-0.8895620605080047	3.143503517152447	1.596347049239373	-0.768690176310697	3.083183153436877	1.353274325016017	-0.6492476082521492	2.893552804833172	1.408404239749655	-0.5250723913320612	2.864666555042089	1.480714706363635	-0.4684945217174257	2.789444755014717	1.546634069100522	-0.4236845701506656	2.819941692753711	1.521141198308392	-0.4756853820866311	3.236310464520014	1.647098866495325	-0.9523011007079241	3.292227351180847	1.671455107100473	-1.067919779719883	3.270153883288391	1.398020360079683	-1.136984034294116	3.129038414353051	1.252325171589229	-1.014777464304343	3.103572496954435	1.317717586327912	-0.937072903276587
294	9.766666999999998	3.259570829198079	1.15195598190148	-0.9207017932255831	3.215987747246746	1.325281041507443	-0.9399516946186603	3.191977010587762	1.466328730294558	-0.9470817339574419	3.232491889811372	1.679456542693099	-0.9186107938109954	3.213918200337896	1.641794006299711	-0.8915886760725382	3.145257208016979	1.595315825082982	-0.7713652786388928	3.084926612243146	1.350849440715882	-0.6514795647981891	2.895177054620419	1.409095431844658	-0.5291237944381929	2.863979128899707	1.477841948043824	-0.4699335404608278	2.790682251318771	1.544925946143982	-0.4239007860818859	2.820554817090975	1.520938807311439	-0.4783487247889286	3.239690842265366	1.646340639653263	-0.954226242627436	3.295569316884252	1.670797073503179	-1.069644752295857	3.270018703211524	1.396020726829289	-1.135301286952485	3.13075983637873	1.246276196956245	-1.015312189373458	3.105042507586611	1.310655063256183	-0.937341008629994
295	9.800000000000001	3.260521401399385	1.151291393484675	-0.9218560602080791	3.217163720619027	1.324694496826439	-0.9414617453372913	3.193617355389507	1.465821594684557	-0.9486064180733776	3.235301739719846	1.678983264174447	-0.9202544132691762	3.216441791081937	1.64135895950606	-0.8932404316002407	3.146645339410042	1.594398534307526	-0.7735889311943129	3.086135285822618	1.348648671937217	-0.6532601480497792	2.896156572968589	1.409541050847822	-0.5321628185344165	2.863305653953823	1.475637628304735	-0.4707596465767703	2.791509196359852	1.543556387756383	-0.4242856458127339	2.820687860314919	1.52113387964524	-0.4806562612750052	3.242409684106625	1.645815320796378	-0.9558309098963389	3.298258661791816	1.670272891087889	-1.07121234340459	3.269977104886222	1.394281812554725	-1.134236273894657	3.13236258686097	1.241203815418895	-1.015985380822006	3.10639546422978	1.304085219056105	-0.9375514634666462
296	9.833334000000001	3.261274574927234	1.150843316313413	-0.9228379569761005	3.21817836224092	1.324329398005347	-0.9426454085143084	3.194974542184402	1.465518106240401	-0.9498059056268412	3.23739272115122	1.678745155111543	-0.9215806836202181	3.218341293305829	1.64113801931683	-0.8945445628636565	3.147672466039288	1.593627753350928	-0.7753836724954268	3.086957148211961	1.346704929994929	-0.6546949794914098	2.896591751523543	1.409729153243908	-0.5342599894163883	2.862976229335066	1.474521113057043	-0.471009354450264	2.792176762548039	1.543380283517243	-0.4252182820633137	2.820446528397131	1.520660194252971	-0.4823313754845375	3.24445693883728	1.64553813625243	-0.9571484918559052	3.300299803969697	1.669906492876015	-1.072677090849335	3.270124801239138	1.392841379594334	-1.133760061947038	3.133801794712168	1.23726591325157	-1.016700439407263	3.107613650670944	1.298759586350612	-0.9376401671028134
297	9.866667	3.261852420446959	1.150624888607459	-0.923651598698806	3.219026066616212	1.3241971273364	-0.943518467503517	3.19602313781506	1.465428795273475	-0.9507010743872928	3.23874132850964	1.678756617057239	-0.922595338935692	3.219597281209375	1.641144387773245	-0.8955058389937852	3.148335870991382	1.593035534128623	-0.7767466101487159	3.087652203246288	1.345046272048893	-0.655737767825411	2.896665699949066	1.409824521683644	-0.5359612767283113	2.86315048868646	1.474002879533751	-0.4709333279154492	2.793030503935542	1.54487693719675	-0.427275292013037	2.820030045443368	1.520098240991778	-0.4837000654190013	3.245804073205303	1.645523233717247	-0.9581894832369393	3.301647824578296	1.669721271767791	-1.074071900394647	3.27055882450721	1.391738580323094	-1.133810122721787	3.135099002098564	1.234491402651053	-1.017420478732565	3.108636726609125	1.295077469269277	-0.9376151802170187
298	9.899999999999999	3.262259571297937	1.15064865865983	-0.9242906053383722	3.219681176041794	1.324308212266339	-0.9440898028216812	3.196721363391326	1.465563807605788	-0.9513049669968471	3.239311324487594	1.679030974202664	-0.9232859993737987	3.220179872989633	1.641390475728	-0.8961124266281003	3.148626223915099	1.592653164286442	-0.777657658032743	3.088473594840524	1.343700237014613	-0.6566059168723347	2.896666692243084	1.409878087244628	-0.5377607509503008	2.863740427618416	1.472988255441663	-0.4708991400471623	2.794141808796158	1.547141914380861	-0.430432264493993	2.819677456040897	1.51930734324935	-0.4850723074022802	3.246406412816452	1.645783556324781	-0.958947370283216	3.302229043722885	1.669739969640514	-1.075410411875722	3.271391372023771	1.391017354507023	-1.134357172909321	3.136397531792634	1.23276423128365	-1.018224749615882	3.109497615851229	1.293021436719184	-0.937606424649928
299	9.933333999999999	3.262480433675369	1.150925900229442	-0.9247332332425574	3.220097999776236	1.324671868556182	-0.9443505971846416	3.197010556644327	1.465932392550738	-0.9516094046461381	3.239052573809286	1.67957984705503	-0.923612512881359	3.220047680679637	1.641887274111223	-0.8963265653569371	3.148523098274786	1.592509878407492	-0.77807092239903	3.089564562649774	1.342696392006649	-0.6574892211178912	2.896841544156477	1.40990347452376	-0.5397266009251003	2.864455222387352	1.471143741926155	-0.4712321109564184	2.794953051377323	1.546366431835485	-0.4335487840357425	2.819577576178266	1.518241403982076	-0.4864683842242655	3.246202075267865	1.646330265597934	-0.9593877254568696	3.301933328691906	1.669983570221596	-1.076670571350589	3.272740973517001	1.390725292143586	-1.135388166621113	3.137963635699682	1.231827194169061	-1.0192914775877	3.110338471144868	1.292158857185296	-0.9378380902203926
300	9.966667000000001	3.262486236507977	1.151465670851387	-0.9249363002083951	3.22021918104587	1.325295426013233	-0.9442605627709966	3.196818613287581	1.466542253666999	-0.9515700635116796	3.237901706975583	1.680412980564604	-0.9235039234845681	3.219148363226371	1.642644354375812	-0.8960806048369265	3.14799462434425	1.59263321836089	-0.7779096010116613	3.091028459598684	1.34206718999615	-0.6584006058699551	2.897431932007174	1.410176410729239	-0.5418668826573813	2.865143569127666	1.469322955875558	-0.4722897498174729	2.795477177378768	1.54533468189413	-0.4356922348821762	2.819840787184236	1.517377338633688	-0.4880102028153666	3.245113561759898	1.647172276849008	-0.95944307521327	3.300621698877055	1.670468297254631	-1.077785798035525	3.274800772456334	1.390897451367811	-1.136828304679913	3.140130513995	1.231330263346982	-1.020791853752536	3.111321296089216	1.291991489633574	-0.93855588135641
301	10	3.262230489576882	1.152274477242742	-0.9248327019451698	3.219971138026565	1.326183715700085	-0.9437468675682356	3.19605752810616	1.467398770072005	-0.951104782660016	3.235784471711276	1.681536965709923	-0.922862606230282	3.217420909765619	1.643668773311464	-0.8952802501105734	3.14700344092339	1.593050108989705	-0.7770654306752985	3.092865450400583	1.341856159712605	-0.6592466349974889	2.898566221842246	1.410920854831377	-0.5441207805367871	2.865835570976925	1.468896961905218	-0.4743113421274805	2.795676449260317	1.544856043944743	-0.4369567331891923	2.820446300606496	1.517094793964903	-0.4897738980575032	3.243048576946074	1.648314996225198	-0.9590165083206851	3.298117045224288	1.671205130341115	-1.078648408818502	3.277714520334115	1.391559451562618	-1.138605918127219	3.143205816600894	1.230952335704564	-1.02287780201319	3.11259230221134	1.292121696783468	-0.9400299960196844
302	10.033334	3.261647684309237	1.153357374531454	-0.9243322302712339	3.219263878542767	1.327340400685557	-0.942703730380587	3.194626313058513	1.468506662561437	-0.9500890203337301	3.232623830956652	1.682956753050259	-0.9215595591343495	3.214801977838753	1.644966722664638	-0.8938004110325904	3.145510692135696	1.593788302931767	-0.7753987568771058	3.094947325113486	1.342119362014772	-0.6599410884020135	2.900221730641265	1.412096400418534	-0.5463335574943929	2.866607275900705	1.470622182494598	-0.4771563681621982	2.795600452978939	1.544832745889726	-0.4379183985577736	2.821249044605677	1.517492474219143	-0.4917092834565803	3.239908167079649	1.649761721224857	-0.9579764768171586	3.294211533278108	1.672199738373509	-1.079104568433349	3.281430156862218	1.392729593501026	-1.140676934512611	3.147352162654509	1.230411826138238	-1.025654338739714	3.114243731853795	1.292152174788866	-0.9424751648311203
303	10.066667	3.260649675578525	1.154716908839611	-0.9233212519925176	3.217990294047075	1.328766681736371	-0.9409951587666004	3.192411428756831	1.469868369435372	-0.9483638580366545	3.228341548122564	1.684673559419725	-0.9194439282386525	3.211227115109831	1.646541498156832	-0.8914948328402881	3.143479114962653	1.594876281769471	-0.7727466831098506	3.09697800014166	1.342930119075452	-0.6603464483066098	2.902151964013347	1.413582715430595	-0.5483261321451506	2.867234982971092	1.474045863273952	-0.4803995424749083	2.795204281006346	1.544946408011	-0.439093412752512	2.822035819850072	1.518809350111438	-0.4935379751140558	3.23558832235413	1.651511675656492	-0.9561656999418897	3.288671288489626	1.673452364318994	-1.078956215416228	3.285595579918191	1.394423018617523	-1.14304872155158	3.152560849183348	1.229541742294458	-1.029159745877847	3.116381370306881	1.291634430074067	-0.9460260346273329
304	10.1	3.259120788296668	1.156352772658682	-0.9216654572841909	3.216018063713298	1.3304604397483	-0.9384645525451815	3.189281635384169	1.471483011228948	-0.9457468742518153	3.222857733304937	1.686683367952969	-0.9163532672250049	3.206630130610166	1.648391994658661	-0.8882063007851833	3.140875591882803	1.596342001430735	-0.7689317851687381	3.098510379791764	1.344375882008971	-0.6602604303135283	2.904016226576473	1.414927920603606	-0.5496785545426377	2.86706986522909	1.47714165109904	-0.4835217559065377	2.794520214695288	1.545700345817974	-0.4406296049664885	2.822529816391223	1.520427584566334	-0.4949991636009461	3.229978386481909	1.65355869103166	-0.9534116071580839	3.281222319659381	1.674954565455237	-1.077976742875596	3.289531089292998	1.396631140176316	-1.145795755082758	3.158636855218289	1.228271438404203	-1.033235589323577	3.119123266107477	1.290151548698558	-0.950625552813795
305	10.133334	3.25692239880787	1.158261219623888	-0.9192131215933498	3.21319364741612	1.332415665142049	-0.9349378058837695	3.185093443521334	1.473345888425676	-0.9420321341884172	3.216100764505494	1.688976232751236	-0.9121175753285383	3.200950888809661	1.650512129521942	-0.8837705648195665	3.137673542212685	1.598212134938683	-0.7637729608918531	3.098927803880231	1.346554722365408	-0.6592432918982101	2.905351459910767	1.415846609818829	-0.5495201691785112	2.865098335057145	1.478377701173985	-0.4859766494258785	2.792894676885612	1.547498587406631	-0.4419463312416567	2.822132205158399	1.521477050207522	-0.4959128436309828	3.222971608571233	1.65589047237731	-0.9495295007451997	3.271555897665596	1.676687464992998	-1.075918478611825	3.292112092698624	1.399309773987252	-1.149037346123591	3.165031673356587	1.226631423139126	-1.037447085129852	3.122412596773273	1.287388042021857	-0.9559315319982832
306	10.166667	3.253899041037369	1.160435538593786	-0.915799627269126	3.209351764710231	1.33462368278732	-0.9302212953642373	3.179698865141062	1.475450070431454	-0.9369857645046971	3.208015550328732	1.691538515228645	-0.906558316811048	3.194141216475915	1.652893141556015	-0.8780156767183441	3.133856827707667	1.600513273404017	-0.7570868938076815	3.097402334625948	1.349567548590284	-0.6564657019818786	2.905179824174214	1.416676909353697	-0.5469721083359846	2.860398587297881	1.478742061878991	-0.4870257867663462	2.788751947138004	1.547780747606047	-0.4424231518541119	2.819650024452923	1.52170373214564	-0.4959329397352699	3.214475691817524	1.658490534396397	-0.9443204084165399	3.259374328767063	1.678622149401708	-1.072499353411163	3.291989393668638	1.402370952159897	-1.152618998545072	3.170778371021864	1.22491378611209	-1.040962696574127	3.125723145397406	1.283416036947013	-0.9611618548120037
307	10.2	3.249871605941954	1.162867191976403	-0.9112539239862696	3.204311068121347	1.337074311795931	-0.9241118473875105	3.17294409147435	1.477787588131193	-0.930358447193921	3.198563721286753	1.694354003640106	-0.8994953423220704	3.186163528145909	1.655524630755272	-0.87077011828732	3.129422012265357	1.603270376160177	-0.7486975086442781	3.093012140632887	1.353505895718457	-0.6506525564992341	2.902168155240252	1.418300810143867	-0.5411722797663064	2.852022011558268	1.47929763859795	-0.4854183552632844	2.780241315843628	1.546322234127487	-0.4413017007882373	2.813813583082702	1.522155179834782	-0.4944425525264379	3.204414513317427	1.661339409645178	-0.9375780678460908	3.244433920383785	1.680721247616385	-1.06739489153725	3.287747199088666	1.405687100260423	-1.15584713306169	3.174517435311061	1.22380435509017	-1.042493649840217	3.127947353014171	1.278876843897711	-0.9649938397632635
308	10.233334	3.244641110572648	1.165544744636861	-0.9054039712472096	3.197883099309963	1.339755294440997	-0.9164084977083089	3.164680998864544	1.480349144501234	-0.9219044225232844	3.187724411011491	1.697404518247893	-0.8907615239281627	3.176991726938561	1.658394809982478	-0.8618775379603335	3.124374843374859	1.606503456743012	-0.7384596011855599	3.084897428639178	1.358431052456281	-0.6404995847570034	2.894925769624313	1.421429811462227	-0.5312991816178005	2.839229987768348	1.480919353850549	-0.4795280418106397	2.766090459259589	1.545786629594707	-0.4371991556400625	2.803782826894321	1.524572013842554	-0.4904099971951765	3.192732101204282	1.664415302010558	-0.9291044656172157	3.226548277755025	1.682942137497161	-1.060263941822442	3.277978919881287	1.409110889576316	-1.157600692302502	3.174747244887507	1.224359504065122	-1.040411306555838	3.127708293146518	1.274955122842412	-0.9657201427825564
309	10.266667	3.238001805105148	1.168452596411716	-0.8980842548708206	3.189885169005112	1.342651517804578	-0.9069314806970209	3.154782510005417	1.483123887908926	-0.9114083660174711	3.175497409486799	1.700670940592123	-0.8802248208833261	3.166615114173735	1.661491141491117	-0.8512176138028924	3.118730406114504	1.610228492303427	-0.7262836560029382	3.072555201121421	1.364356922945136	-0.6256204564508634	2.882621286063822	1.426613603232479	-0.5170696222422593	2.821789681483945	1.483631017235667	-0.4680779528324882	2.746288271754703	1.548240936401811	-0.4282729959185422	2.789571086255198	1.530480751973638	-0.4827227422655206	3.179398539582874	1.667695081503404	-0.9187343460600452	3.205596554001539	1.685240530482829	-1.050792979095255	3.26138566024319	1.412496358721848	-1.15648840557276	3.170021693425711	1.228202141123845	-1.03279824739466	3.123510842727174	1.273831049862826	-0.9612256627693638
310	10.3	3.229754401909348	1.17156976150518	-0.8891423335854354	3.180153723531391	1.345744373388907	-0.8955284866748949	3.143151716933475	1.486098886362922	-0.8986951724419604	3.161898348999295	1.70413364019281	-0.8677930916317065	3.155035232311325	1.664800203696094	-0.8387104729065503	3.112513709777565	1.614459042726267	-0.7121291262709326	3.056040024429416	1.371237507576844	-0.6068087972705107	2.865269174273108	1.433783258885262	-0.4989045761854101	2.799900169539946	1.487075778804712	-0.4515238069832887	2.721894046160569	1.547995485571765	-0.4124783184448866	2.772102020319073	1.537867001468824	-0.4705245694033077	3.164407785538036	1.671154953951084	-0.906341809100171	3.181547141365706	1.68757709777695	-1.038700254815214	3.237083326778647	1.415737062000815	-1.150670468096082	3.159154854048607	1.237756175961386	-1.017593758721916	3.113775821815278	1.279186722458638	-0.9491479345635984
311	10.333334	3.21972129723301	1.174869435345298	-0.8784415579864678	3.168559744440694	1.349010833982527	-0.8820788093568619	3.129734070605254	1.48925756327753	-0.8836378319483393	3.14695741649057	1.707770222096221	-0.853415403825091	3.142264718903169	1.668305099649506	-0.8243191571609402	3.105760724623284	1.619200274013245	-0.6960054180802975	3.035788016745482	1.378969187510499	-0.5848641166978101	2.843018293513959	1.442419561400668	-0.4777583627751502	2.774197101277284	1.490661426019481	-0.4301014651770464	2.694311107055588	1.549357453785048	-0.3885491932995693	2.75263379086556	1.545269945790334	-0.4527792453181682	3.147780524101694	1.674768801431513	-0.8918420505810586	3.154486887577769	1.689918133408906	-1.023734596744442	3.20470421817649	1.418785766563149	-1.137901142399119	3.141547045240543	1.255872198442936	-0.9928542238062896	3.097207913973841	1.295544842426547	-0.9271449043315778
312	10.366667	3.20775287451887	1.178317004588876	-0.8658678424864896	3.155019680267249	1.352420939522657	-0.8664997259749413	3.114525985795392	1.492576231718909	-0.8661672830458625	3.130722734408423	1.711550940248572	-0.8370936047200883	3.128330263678731	1.671980886892276	-0.8080600558750821	3.09851571402428	1.62444088315722	-0.6779884342297375	3.012662902416437	1.387383683976824	-0.5608886833832696	2.81674571878809	1.451971673433774	-0.4548375816318082	2.745877483766654	1.494415066006541	-0.4049309171659449	2.664611100832312	1.552528355990163	-0.3586800235489383	2.732831938327875	1.550382790250508	-0.4284487974170761	3.129569583669954	1.678504039994245	-0.8752036813820214	3.12462644626324	1.692230578035519	-1.005705254032625	3.164538484121918	1.421648454182697	-1.115803507010664	3.1173479586451	1.285065420151431	-0.957160445589307	3.073113718505428	1.327167962389646	-0.8933922080524862
313	10.4	3.193737183938332	1.181870158267451	-0.8513402456524227	3.139503352086939	1.355937675750897	-0.8487591466104376	3.097578804788392	1.496023534193072	-0.8462868990206999	3.113259973044675	1.71543787482993	-0.8188880502186973	3.113271809601539	1.675793583311163	-0.7900080136881477	3.090821654743866	1.630150967959564	-0.6582295364617391	2.987853960244298	1.396266064744483	-0.5356821292409593	2.787625073873614	1.461368056171864	-0.431532399750179	2.716329979142735	1.497659585099894	-0.3774618796074458	2.633704731559274	1.551420755582722	-0.3253312542476614	2.714412929217929	1.550620328479913	-0.3979444203204348	3.109861437349041	1.682321082323112	-0.8564572622714838	3.092299296205801	1.694480526033176	-0.9845142038482072	3.117679101372316	1.424386139100302	-1.082392514854295	3.087718404315753	1.326150888187777	-0.9102774305573433	3.042105965980478	1.375662135249185	-0.8474605792998906
314	10.433334	3.177620559357466	1.185478439438746	-0.8348372498378547	3.122050214794284	1.359516542602514	-0.8288986416306371	3.079002645882821	1.49955934849117	-0.824095406581417	3.094651580555646	1.719383999629063	-0.798929001833327	3.097142728700097	1.679699061726362	-0.7703063319616618	3.082720607889666	1.636274473121304	-0.6369678456335179	2.962634311916706	1.405360380596858	-0.5100144444326331	2.757193134406057	1.469964140049018	-0.4084410828190265	2.686865325325562	1.499702513778153	-0.3488389024134202	2.602520589487529	1.542244473187909	-0.2899275353390542	2.700349297965654	1.551617523600773	-0.3634355404120778	3.088775880834202	1.686172545498109	-0.8357110830699616	3.057948838063223	1.696631965020281	-0.9601988454652418	3.066156265226526	1.427110320797142	-1.036778702459636	3.054965977708365	1.376392119357487	-0.8538084114117838	3.006784686646795	1.436736678046689	-0.7912911021168617
315	10.466667	3.15942751834141	1.189083502120129	-0.8164191837669569	3.102783678435815	1.363105676748382	-0.8070649578284221	3.058975536631558	1.503134753341453	-0.7998242426545479	3.075003593359094	1.723332976578732	-0.7774228700305291	3.080016472599947	1.683642328463552	-0.7491743610971969	3.074259704886664	1.642720577805731	-0.6145421560160074	2.938319797495543	1.414369989061138	-0.4855709294991528	2.727542134486181	1.477485232632561	-0.386303663629975	2.659002697242585	1.499161702596264	-0.3206114310141832	2.573403740089826	1.526959994847372	-0.255023210676339	2.692319355296523	1.554807730078253	-0.3274586033784213	3.066473421251634	1.690003569401862	-0.8131638153678418	3.022112235081052	1.69864765175295	-0.9329640794724073	3.012820413945541	1.429985826576824	-0.980114613141112	3.022357583483626	1.429693546730642	-0.7911907565354698	2.972204233289278	1.501133620473311	-0.7293269587880541
316	10.5	3.1392683319554	1.192621074404346	-0.7962385371832855	3.081907200226501	1.366647406677529	-0.7835219930828116	3.03773454240036	1.50669351031656	-0.7738452761832084	3.05443993081096	1.727221373487246	-0.7546503571078235	3.061984712824848	1.687559685055236	-0.7269047643257571	3.06549297452654	1.649364477351345	-0.5913831755490973	2.916106127267456	1.423003486132562	-0.4642171215180835	2.700344249812362	1.482516584243897	-0.3663258791810718	2.634015333146793	1.49608346091263	-0.2945220702422929	2.548960625389553	1.511250243985638	-0.2218904608808895	2.689128438183764	1.557341884290498	-0.2928705650639574	3.043144135320357	1.693753843746124	-0.78910626376046	2.985394467583765	1.700483742033514	-0.9032058159415	2.960733426038892	1.433118927562241	-0.915223705098248	2.992487589910064	1.480511265848809	-0.725795823756873	2.942750490915286	1.562224970378368	-0.6659030513198118
317	10.533334	3.117331740823966	1.196022782960724	-0.7745510494955231	3.059683241347837	1.37007884169155	-0.7586465562693706	3.015553895918101	1.510172321893762	-0.7466441745585546	3.033104104758556	1.730979420460462	-0.7309551131237971	3.043158354399033	1.691379795964676	-0.703849589256205	3.056472354787596	1.656053494801621	-0.5679851810468471	2.897412689716437	1.430979970026437	-0.4476188279880147	2.677943601902734	1.484154758986766	-0.3498888847984661	2.613045730839754	1.490338124663974	-0.2741593357080102	2.532623591113691	1.49711222087137	-0.1937712974955307	2.686141736352584	1.549710434901887	-0.2631683388133833	3.019003002020163	1.697357875081481	-0.7639091173881886	2.948426326428345	1.702084248583917	-0.8714886570395834	2.912897719262851	1.43648868241165	-0.8466228743093634	2.966988252630264	1.524049865281114	-0.6607238801578651	2.921565573665754	1.614827614959489	-0.604596641908975
318	10.566667	3.093871715427753	1.199217256163909	-0.7517006279180835	3.036414159979895	1.373332518315803	-0.7329004682348049	2.992727514951312	1.51350157368122	-0.7187780952861293	3.011152345157013	1.734532125075017	-0.7067026930580274	3.023659016087612	1.695024592743768	-0.680379155947705	3.047204386424414	1.662605817163237	-0.5448488558543267	2.883305543259894	1.438029543976434	-0.4358567859177752	2.662507860253398	1.48382466075142	-0.3367842989733953	2.596646279173186	1.485194297734906	-0.2617930371097233	2.524916128491371	1.48825806212001	-0.1737992616918678	2.678780435743815	1.539549913645996	-0.2401704053621598	2.994282464792885	1.700746132614614	-0.7379817741474631	2.911824517548559	1.703385757241388	-0.8384692661078896	2.872009647321982	1.439946191388319	-0.7795795392205066	2.946294373704592	1.556222430003247	-0.5984897951882161	2.909863404769278	1.653687487100549	-0.5474104253666684
319	10.6	3.069159077288921	1.202134344423438	-0.7280704111602871	3.012404556154206	1.376340312011819	-0.7067653297583187	2.96954443259363	1.516609503673715	-0.6907969401684539	2.988742805400547	1.737803083904174	-0.6822418171370535	3.003610681823135	1.698413920436894	-0.6568418752720968	3.03763689072089	1.668815329228915	-0.5224293601419453	2.87385078724432	1.443912994398677	-0.4281627371155816	2.654633890067473	1.481639013152734	-0.3255390815424571	2.584516395679165	1.480743367968121	-0.257115684821807	2.522469142985615	1.480395841028384	-0.1636354120889343	2.664210779316063	1.531375703621197	-0.2235261485696872	2.969214824156902	1.703848155780955	-0.7117252798874341	2.876149459791085	1.704325699270167	-0.804802272349762	2.839697683239745	1.443284651392917	-0.7188408994129007	2.929870741855697	1.573644649454012	-0.5406393406093285	2.907311097760366	1.673257263068778	-0.4941937143803387
320	10.633334	3.043446710565274	1.20471036684435	-0.7040463918225758	2.987937111155827	1.379039159613727	-0.6807109612494022	2.946267944469542	1.519428151307697	-0.6632193371977251	2.96602204335773	1.740720468811358	-0.6578981150561748	2.983130139752822	1.701472209569901	-0.6335586300836089	3.027658227400511	1.674469522849713	-0.5011199137821311	2.868238062433232	1.448432985193599	-0.4234018910218663	2.653587673714146	1.478082060804389	-0.3145116070246106	2.57693173280992	1.477466283452215	-0.2568323585588247	2.522752367811908	1.476407728259733	-0.1613441223870363	2.643110744227334	1.522293844163975	-0.2127822038576561	2.944012383443083	1.706597806567613	-0.6855207399938851	2.841845134703984	1.704847402061783	-0.7710922244752425	2.816145849332085	1.446315321928397	-0.6677519615488906	2.916456855162014	1.574789927807335	-0.4881466492401533	2.911800277097092	1.669271712974358	-0.4435304781649662
321	10.666667	3.016951708427231	1.20689131676866	-0.6799843375705786	2.963257583229121	1.381374996289422	-0.6551553222999443	2.923125613744854	1.521898343111854	-0.6364897546768922	2.94312231425233	1.743222886647068	-0.6339457041752569	2.962325671399027	1.704134401287877	-0.6107961756367191	3.017133989531253	1.679370022170939	-0.4812136793308479	2.864857533901439	1.451474561909361	-0.4197333902743178	2.656952236924659	1.473448956529222	-0.3022163345518805	2.573517676809551	1.473672090553084	-0.2558103202282304	2.522141698840526	1.470681795859982	-0.1617939198015573	2.617739903983822	1.506351831868771	-0.2069230802787037	2.918860898428901	1.708938674030741	-0.6596953385511805	2.809221886708182	1.704905304946049	-0.7378213224971568	2.799769134416349	1.448982878068519	-0.6266867478909292	2.904733141700526	1.561662933686298	-0.4416169592256464	2.920131199170563	1.642867679329312	-0.3942993579550162
322	10.7	2.98984610047404	1.208632090898412	-0.6561749681358017	2.938551476406518	1.383301430428647	-0.6304303639758417	2.900283269312306	1.523968491529002	-0.6109531538084059	2.920149448974778	1.745258077600913	-0.6105953050579814	2.941286554406497	1.706344289618236	-0.5887583142823317	3.005949464368725	1.683352564425352	-0.4629133513874991	2.861841317286646	1.453029150586984	-0.4148155281369426	2.661577169043061	1.467300906029891	-0.2874799985752147	2.572376045008526	1.467865373804654	-0.2508572569054143	2.520640407166435	1.462367277864441	-0.1592631604420963	2.590784058831826	1.481366044401106	-0.2033191133474868	2.893901619172999	1.710823113175491	-0.6345035129214254	2.778433838053517	1.704472543090906	-0.7053142750647536	2.788040893286746	1.451359790043468	-0.5935574062062403	2.893594013674499	1.540078490614318	-0.4014624719509452	2.928228646565793	1.602787696897792	-0.3477392835554143
323	10.733334	2.962264204104408	1.209894520945049	-0.6328435557046265	2.913929916296645	1.384777044384099	-0.6067812511062411	2.877827661976503	1.525592406903919	-0.5868657799373105	2.897185392160707	1.746780760834503	-0.5880016766196926	2.920083805847701	1.708051382762397	-0.5675965972716349	2.994033881982987	1.686301264359853	-0.4463639813871951	2.857930350326777	1.453160302047103	-0.4073228158897948	2.665586061536284	1.460451454848331	-0.269630133573416	2.572183390983019	1.461376976185862	-0.2402294730536644	2.52056356097555	1.456307888078237	-0.1487348823890241	2.566986111404097	1.456970914190161	-0.1977723738218453	2.869229743066341	1.7122109405258	-0.6101313090348192	2.749486108407952	1.703543248430765	-0.6737487269262746	2.778796476058101	1.453565871646304	-0.5655443150500111	2.882098774558318	1.518181787825125	-0.3679158896468455	2.931101522845648	1.563267848016597	-0.3079168791856825
324	10.766667	2.93430872651949	1.210647690509119	-0.6101589760035597	2.889427572060079	1.38576519090801	-0.5843660174047542	2.855764530660709	1.526729314047468	-0.5643927471383303	2.874291652308577	1.747752398210171	-0.5662658868573336	2.898771060481117	1.709210452967417	-0.5474112446271895	2.981348074206692	1.688146770250486	-0.4316519421756377	2.852477498972338	1.451969117751959	-0.3972985503886949	2.6679925528266	1.454390135050904	-0.2494735902841594	2.571929206784508	1.45640438017914	-0.2250726499229254	2.524436408039834	1.452052205222757	-0.1288500122812006	2.548648646457927	1.439812708305004	-0.1885260829338534	2.844899344436025	1.713069442546427	-0.586698459205288	2.722256973794873	1.702130125031042	-0.6431661740234789	2.770259896443456	1.455722509700672	-0.5397267886112829	2.869797662618918	1.502955356330954	-0.3407093021785451	2.925773125340974	1.534846006250444	-0.2773484816928837
325	10.8	2.9060526089602	1.210868443645199	-0.5882283786674583	2.8650155778566	1.38623575652147	-0.5632444250217518	2.834025979746273	1.527345384880264	-0.5435809035301775	2.851491006448435	1.748143815274727	-0.5454406435983333	2.877371357774994	1.709785489268904	-0.5282536091473851	2.967869594605027	1.688870845612829	-0.4188242943017012	2.845753729794241	1.449574601795403	-0.3861412464459236	2.669380162585939	1.449605837473043	-0.2290281008073728	2.571889712294321	1.45307906523011	-0.2085608637394948	2.531901269020734	1.444920152215875	-0.1063522321886936	2.536346830087497	1.428856967409246	-0.17752821594104	2.820907625500715	1.713374437937687	-0.5642581684343323	2.696475622754658	1.700256026660382	-0.6134842759747341	2.761015071408397	1.457927894502693	-0.5126969079709995	2.857527181126393	1.499465407224393	-0.3189831912749605	2.913055826202736	1.523741109234208	-0.2564689203088504
326	10.833334	2.877548928264134	1.210543592334618	-0.5671067052201345	2.840635868403163	1.386169332972971	-0.5434014811830893	2.812501845692535	1.527417687581683	-0.5243759405785771	2.82878589095008	1.747939222887953	-0.5255229787004783	2.855891889183189	1.709753890573825	-0.5101173901529311	2.953596829970579	1.688485211000855	-0.4078760926035073	2.83826958851547	1.446099156089157	-0.3748657404959617	2.670684980787692	1.446366138101432	-0.2091023900757158	2.572657618092306	1.452082701816358	-0.1922311043341249	2.540679221130995	1.440148263430794	-0.08512281685259304	2.529736433622062	1.422826413032561	-0.1659037377946133	2.797220881040144	1.713114085990068	-0.5427975209165199	2.671815500059432	1.697953687500115	-0.5845559814103342	2.749752225548726	1.460213294457156	-0.4814826543374181	2.846519695030985	1.509207728047988	-0.3016887523775171	2.895796820262441	1.531833705464688	-0.2454171035937679
327	10.866667	2.848847057239419	1.209672259941766	-0.5468060154377802	2.816229195012919	1.385560829822169	-0.5247602274480779	2.791081359479026	1.526939629232815	-0.5066503083802448	2.806180823166485	1.747142467982702	-0.5064615270437656	2.834343470769898	1.709113222647941	-0.4929421085596765	2.938549469496536	1.687028317682197	-0.398730105744996	2.830725015384533	1.441658018101431	-0.3649015885619179	2.672744865141484	1.444663501231354	-0.1908971991522735	2.574692150847524	1.452118971835052	-0.1784346462163794	2.549780972656502	1.439693440509442	-0.06909615264804743	2.528121540329924	1.419838737811169	-0.1549561487040198	2.773805327470047	1.71229435835154	-0.522254003992886	2.64799041023036	1.695264861007667	-0.5562449428646525	2.735188004795955	1.46249360423655	-0.4447416035817151	2.836136015302248	1.531752218418664	-0.2877378041614796	2.874856034396168	1.559586898359497	-0.2440644387027492
328	10.9	2.820007142845947	1.208267678933582	-0.527303967820334	2.791747511206347	1.384420347673515	-0.5071855839377346	2.769663432080398	1.525921143978906	-0.4902017498042267	2.783684054810089	1.74577597434709	-0.4881680789851063	2.812740917392862	1.707880804298129	-0.4766198651224943	2.922765044554292	1.68456526674103	-0.3912448990722313	2.823713185818895	1.43638273356312	-0.3575625047116317	2.675812527135501	1.44446259758911	-0.1754989922292333	2.578121126936376	1.452338138001102	-0.1675305845156163	2.556577948713671	1.4383747795107	-0.0592992199696948	2.530752440485943	1.419259021605209	-0.145287317784381	2.750632839879758	1.71093780737264	-0.5025288606434257	2.624775621932882	1.69223768091271	-0.5284624678101916	2.715924731236352	1.464548317760137	-0.4032721209882044	2.823081732911817	1.564875959005056	-0.2759152071374492	2.848512746866347	1.604994342384576	-0.2515733338873596
329	10.933334	2.791118115398515	1.206356006470005	-0.5085619581150614	2.767174595558006	1.382772168202898	-0.490512241463415	2.748176016757991	1.524387566365191	-0.4747869341176855	2.761312531313099	1.743879245909708	-0.4705410171732374	2.791108632778045	1.706092602292782	-0.4610176243727478	2.906286482607587	1.681198692984381	-0.3852024679106996	2.817976068476669	1.430437553224631	-0.3521426127331391	2.679308510047949	1.445521337028774	-0.1634160594629501	2.582454768054197	1.451874486245132	-0.1577221503655033	2.559447041954357	1.435465490543191	-0.05267064897928189	2.536869226017861	1.420999615747886	-0.1357832061160859	2.727689432719732	1.709081881619709	-0.4835143845341229	2.602015010097424	1.68892749155921	-0.5012242468893761	2.690437329697924	1.466052456898904	-0.3598280249991847	2.802618473502048	1.603350048406726	-0.2645424194958292	2.814537296048163	1.660413000409738	-0.2643893105294874
330	10.966667	2.76231311470562	1.203974238956091	-0.4905324296023117	2.742538638039512	1.380652969078433	-0.4745565666788102	2.726584098788601	1.522377785320419	-0.4601323712510713	2.739096213229161	1.741506996760858	-0.4534826940077846	2.769485656942354	1.703801392198197	-0.4459948982862619	2.88917255917705	1.677068809583742	-0.3803269950731952	2.814253571007019	1.424028129333909	-0.3462077317500871	2.681921327894592	1.446285160893646	-0.1540347021987561	2.586501114041461	1.449839912522	-0.1475572785147531	2.559029891565185	1.433916293843567	-0.04633061241989281	2.545324857660204	1.424772514088071	-0.1245459561332297	2.704979621223286	1.706777055303409	-0.4651095823050717	2.579603555384268	1.685392734989333	-0.4746297608291207	2.657693837634866	1.46666810336483	-0.3175137487357617	2.772560861903442	1.638745704557815	-0.2513598873512191	2.774686600152684	1.711081381693647	-0.2744438033984715
331	11	2.733771038743095	1.201169106885663	-0.4731714085339379	2.717912874493128	1.378109481298495	-0.45913197859081	2.704889748112951	1.519940781165813	-0.4459505488422539	2.7170702857323	1.738723753848915	-0.4369107615775579	2.747919582990121	1.701071713427638	-0.4314203952680046	2.871494537255264	1.672340070996833	-0.3763184818742508	2.812889927063748	1.417389433828137	-0.3374755106419497	2.681889687507377	1.444441563798679	-0.1465428061313209	2.588639860104636	1.444595388821532	-0.1362242617320606	2.557606949504068	1.437319104052085	-0.03808408589251968	2.55479726550001	1.429941879298942	-0.1100339962333308	2.682518992391344	1.704081829055654	-0.4472272709228775	2.557470228881191	1.681685946290786	-0.4487977091085651	2.61796363156723	1.46611353941882	-0.2792251882180447	2.733699964093702	1.663589851478461	-0.2342388900975529	2.7330851353659	1.745795150006812	-0.2747795213608437
332	11.033334	2.705693429327167	1.197995857834192	-0.4564467588910196	2.693408788334451	1.375196746356597	-0.4440746790090078	2.683138130225495	1.517133514588647	-0.4319822737416736	2.695274708406842	1.735600236978886	-0.4207759365558204	2.72646801754903	1.697976456888946	-0.4172029676291943	2.853331424922922	1.667187919804361	-0.3728861203915162	2.813777991173951	1.410753941582004	-0.3255417561226105	2.677921799038836	1.439242238202753	-0.1412447733430387	2.587757445485223	1.43405646893583	-0.1234979950361731	2.55662467070909	1.437524798349026	-0.02761941925376547	2.564556187868208	1.435459782619687	-0.09243474444214533	2.660332992469432	1.701059496108766	-0.4298040284105792	2.535576108951782	1.677849460041665	-0.4237734228382222	2.573555880223106	1.464283178488788	-0.2469194146705948	2.68767255080143	1.676028454542404	-0.212146428632541	2.691716070744887	1.762384012888597	-0.2626821130125211
333	11.066667	2.678252882112309	1.19451752377332	-0.4403337147437748	2.669155055746424	1.371976538433815	-0.4292640813967675	2.661417169169454	1.514018690187197	-0.4180343229350229	2.673762748351938	1.732209187145275	-0.4050686697443354	2.705204002964494	1.694592196601905	-0.403299194116861	2.834766231843399	1.661776272007709	-0.3697491431180439	2.816340777107368	1.404299382719538	-0.3114944678821982	2.66990865833754	1.431453832629695	-0.1390417943926777	2.583818733266093	1.420202565648528	-0.1109938362916302	2.557244927426065	1.430676959394396	-0.0190764941109869	2.574338841275419	1.440860180870262	-0.07308237668283067	2.638466243798769	1.697775126397504	-0.412814130759688	2.513921118923862	1.673921207987386	-0.3995834592497168	2.52686844984394	1.461241807133449	-0.2209727730182576	2.635758349812869	1.677406845308733	-0.1850872598761007	2.64970993239628	1.763987814292665	-0.2382719704206094
334	11.1	2.651595855238105	1.190803576055267	-0.4248093270037239	2.645295763729601	1.368516467205597	-0.4146373929248382	2.639853055585519	1.51066436778081	-0.404010844668217	2.65260798769687	1.728625251756122	-0.3898228742089016	2.684219816586643	1.690998375884654	-0.389716481577206	2.815890634029176	1.656246644141593	-0.3666427547401317	2.819447235120647	1.398125300010014	-0.2964999829237074	2.658341845765951	1.422632824718075	-0.1396939133896077	2.576986978311871	1.404848611485952	-0.1005205186219354	2.561484867118041	1.419885021088463	-0.01397163400021151	2.582883535805759	1.442868930099508	-0.05409421352697426	2.616989367638826	1.694296000046622	-0.3962814425204115	2.492556514859093	1.669938988282423	-0.3762892813460551	2.479850415619337	1.457201327815025	-0.20053589455076	2.579090979867158	1.670320025680159	-0.1538337128308711	2.604579504579283	1.75571577544386	-0.2034695434253675
335	11.133334	2.625875659021032	1.186931941383464	-0.4098739284167824	2.621995729609461	1.364891432207397	-0.4001894579726517	2.618600355936221	1.507145090949556	-0.389900376620835	2.631904876032563	1.724925670550755	-0.3750978626356112	2.663626134042952	1.687277787563262	-0.3765000472547457	2.796818727215207	1.650719405717937	-0.3633837113225493	2.821913532078754	1.392265950086242	-0.2820452106679258	2.645052159412628	1.414224451747196	-0.1415048572504264	2.568249738155959	1.388094423629448	-0.09376022935513345	2.570008432523939	1.418350049174161	-0.01162576777721169	2.588049954201302	1.4410486016931	-0.03934007943509001	2.595997908831127	1.690692620251302	-0.3802576921081382	2.47157720976945	1.665944980659377	-0.3539845951866023	2.434020222232358	1.452475123773892	-0.1841622616772155	2.518991122372603	1.657349604536097	-0.1196157314012435	2.554311047287254	1.742450110987513	-0.1610981676016347
336	11.166667	2.601279472242584	1.182988670750488	-0.3955642923948592	2.599454445620129	1.361183358117441	-0.3859746292829547	2.597847302461407	1.503541749298013	-0.3757736724783563	2.611767822171753	1.721190725442437	-0.3609788915086409	2.6435520771262	1.683517383413162	-0.3637350287913296	2.777697998806923	1.645308782469123	-0.3599181715884885	2.822927501040962	1.386743254720543	-0.2706302706234338	2.634124079354926	1.405955628473141	-0.1411822711740202	2.560507292687942	1.371997983625068	-0.09047096106864747	2.574614682548038	1.415126645482919	-0.01099232957689483	2.58836107583116	1.434960087362415	-0.03089370962954259	2.575612015341579	1.687038655345304	-0.3648207639288949	2.451124632757847	1.661985803594655	-0.3327857380265506	2.390575221788018	1.447408662693556	-0.1703648357998978	2.456909100310779	1.640508085411992	-0.08372159559201943	2.497890619265931	1.72697327587248	-0.1145143458955984
337	11.2	2.578029972772728	1.179060820447213	-0.3819419251526134	2.577900527134898	1.357475251810778	-0.3720914411254381	2.577805549734141	1.499936431718558	-0.3617742781474015	2.592321176760409	1.717499912143194	-0.3475638865142356	2.624136210573806	1.679804187502876	-0.3515346890112987	2.758706692684908	1.640132264330163	-0.3563063826285436	2.822553851578009	1.381607581140928	-0.2652822539788211	2.630164102564308	1.397108352914265	-0.138770547538716	2.55745504085965	1.360152420811779	-0.09288376342675267	2.568751517998618	1.402230916907635	-0.01210502133902464	2.583401139019811	1.418386495507446	-0.03083360052878367	2.55596529907327	1.683406985039099	-0.3500610579583031	2.431373631595494	1.658108146439216	-0.312778089053933	2.350519777396211	1.442307889362085	-0.15768794881141	2.39434814522602	1.621381078606559	-0.04767184699635089	2.435894424435668	1.710545263668254	-0.06695796842953394
338	11.233334	2.556371875290103	1.175230826259707	-0.3690828779903637	2.557579582436082	1.353846617224898	-0.3586752997787875	2.558701728528453	1.496408362143269	-0.3480964288704331	2.573698112361835	1.713929428845984	-0.3349625182005656	2.60552514660258	1.676221931398019	-0.3400295045756122	2.740050645390163	1.635305242093147	-0.352687389866649	2.81979057969506	1.37693129710336	-0.2670295724893899	2.633982029606167	1.387446371580456	-0.1346265928714144	2.560087211438607	1.35005379927475	-0.1011161890837474	2.553194940810863	1.380398659766239	-0.0158105119334418	2.574167778924025	1.392562620138994	-0.03936577920256086	2.537202139139838	1.679867453681795	-0.3360861087921815	2.41251900278086	1.654356869896151	-0.2940479756002202	2.31468671441942	1.437410361027231	-0.1450396815036318	2.332927654398084	1.601260758345366	-0.01311507620631385	2.370163460961105	1.6938533543121	-0.02120259806239004
339	11.266667	2.536544500763598	1.171574614212886	-0.3570725782292732	2.538733413106543	1.350371030858083	-0.3458866513249192	2.540764560042773	1.493030745127976	-0.3349511699505241	2.556041258448519	1.710548503759853	-0.3232864332325469	2.587872071536402	1.672846557395867	-0.3293485595692135	2.721955994625089	1.63093099423784	-0.3492197226122365	2.812512302632459	1.372769406192468	-0.2762227963192252	2.64278670888877	1.375522812530492	-0.1307481325181236	2.566291779699583	1.33823624358953	-0.1137541653004352	2.535312552325529	1.356870103705486	-0.02597466686799947	2.564084450912484	1.36375429739977	-0.05508352575595478	2.519476931444062	1.676484113329165	-0.3230142925021454	2.394772033943488	1.650775003451203	-0.2767030763270203	2.283523210060292	1.432905600449047	-0.1319672800585033	2.274385365109566	1.581213172350646	0.01842802070256892	2.303346259625185	1.677278948339708	0.02037809377204181
340	11.3	2.518761620804544	1.168156748271523	-0.3459934439630939	2.521584375267622	1.347111940955589	-0.3338863463260868	2.524211000377635	1.489867101261217	-0.3225455286520586	2.539491835311684	1.707416685632076	-0.3126325006805913	2.571326566492552	1.669743225178882	-0.3196056942120726	2.704658612725024	1.627101628022161	-0.3460571906538144	2.799375738482988	1.369191313019791	-0.2935573345384646	2.653821350263472	1.358917608685747	-0.1330564406396117	2.574817211791403	1.323074330488253	-0.1290352231161551	2.522191429341353	1.337751637528054	-0.0418121129444043	2.558065788677363	1.339392518702995	-0.07533212228754738	2.502941608576043	1.673312496536857	-0.3109538192866329	2.378339973666149	1.647400733937759	-0.2608409455735389	2.25709272335349	1.428918930391908	-0.1186043904863223	2.220231365785159	1.561866010312288	0.04591877827572004	2.238083683402099	1.660677062977153	0.05593965892294141
341	11.333334	2.503194909716208	1.165023452529549	-0.3359294511384505	2.506315945739243	1.344115980533582	-0.3228285350508561	2.509225177523998	1.486964550023371	-0.311069885715944	2.524176354790513	1.704577601533519	-0.3030853324440588	2.556022120339629	1.666959425868767	-0.3109022905265073	2.688381744559893	1.623884358635277	-0.3433787008059894	2.780403274408031	1.366282215956656	-0.3198889624642471	2.667341975593721	1.336546517453176	-0.1449563761475787	2.586931809011473	1.302474684153328	-0.1453679535363264	2.520455542286848	1.328309722494635	-0.06115318955179933	2.560514041687913	1.32373447953094	-0.09676229405170453	2.487729688468664	1.670393875307106	-0.3000007123055878	2.363394156335199	1.644262175238918	-0.2465353827025778	2.235177299387352	1.425494571285713	-0.1053393851561894	2.171707847303322	1.543846479364262	0.06875061126883494	2.176840792071451	1.644250942450708	0.08422462842021351
342	11.366667	2.489963765695369	1.162202133302319	-0.3269522920910025	2.493067030417929	1.341411613527137	-0.3128422358876748	2.495954798992397	1.484351773764013	-0.3006824771488675	2.510209016261109	1.702055864389911	-0.2947088177684004	2.542077433718286	1.664521504413245	-0.303310556123444	2.673339000590911	1.621313065779109	-0.3413108581667318	2.756956885017843	1.364113245160957	-0.3534875905251375	2.684368470185599	1.311126375498674	-0.1662659469597372	2.603888702265322	1.278144867359724	-0.1609072236837961	2.532316200062427	1.312382339154796	-0.08130104116775205	2.573185074536863	1.314006027503185	-0.1182450461509441	2.473958237909034	1.667752880286638	-0.2902374597842527	2.350074437640415	1.641376034965027	-0.2338618325939031	2.217454403825325	1.422609363358826	-0.09287656773490341	2.129818214311051	1.527560987270583	0.08666101747072605	2.121719775054157	1.628135311997048	0.1049148867455814
343	11.4	2.479123884450643	1.159703401217815	-0.3190966494815357	2.481922075623883	1.339010914209335	-0.3040111511849212	2.484501381293209	1.482040859929415	-0.2915051330134443	2.497684963785918	1.699858710395126	-0.2875371654137548	2.529589636158818	1.662436392621138	-0.2968643499690617	2.659722230260204	1.619382179619041	-0.3398878579410497	2.731324628677911	1.362690412733362	-0.3891686710650724	2.703700452851838	1.2892447975976	-0.1929485752392953	2.623927684030366	1.258646764275007	-0.1734818711547526	2.552441201935386	1.270603798650863	-0.09737232669400368	2.593121540039646	1.307183237976999	-0.1388617887116343	2.461720407982563	1.665399083702476	-0.2817253141929354	2.338483853239178	1.638747931765461	-0.2228896547496608	2.203477761696611	1.420213468443103	-0.08194028680009459	2.095300635813928	1.513338569205809	0.09990004654998949	2.074312612479823	1.612738265609222	0.1183776802774369
344	11.433334	2.470655456540053	1.157524615993571	-0.3123608849220554	2.47290001084002	1.336913082314902	-0.29637621066443	2.474910284918499	1.480030985594766	-0.2836260378441344	2.486670500127662	1.697980070297284	-0.2815702095306232	2.518625747085788	1.660696017709414	-0.291558131820056	2.647688139929285	1.618054385630174	-0.3390516332390328	2.706638255006782	1.361969359861448	-0.4187491681929411	2.721536856153017	1.279876803397429	-0.2171206142661667	2.642716568701311	1.252506312702449	-0.1828188424399988	2.57126538310917	1.240319175792364	-0.1094148011427288	2.613095995659676	1.30330091433429	-0.156374640580792	2.451074590838995	1.66333059710573	-0.2744973002973782	2.328672876274875	1.63637431434117	-0.213657892315555	2.192716270294536	1.418245596471509	-0.07300035692359187	2.06832994912003	1.50139968358295	0.1091380861688896	2.035556871760226	1.59862098925528	0.1256290830387817
345	11.466667	2.464466938168326	1.155653475181686	-0.3067128175193263	2.465956195648715	1.335107938170004	-0.2899391728812691	2.467172989906666	1.478311892302333	-0.2770904870140283	2.477200697174788	1.696404523404001	-0.2767721844741672	2.509220870315241	1.659281623003002	-0.2873480814241845	2.637351459045417	1.617273076689267	-0.3386891278497139	2.685653002632391	1.361885304931229	-0.4386509644841537	2.735520019085449	1.28411762837424	-0.2341157556338114	2.657227758121492	1.261225665479478	-0.1894916247087892	2.582930123663492	1.24660609911945	-0.1187430422431776	2.628459367451629	1.306765836117819	-0.1697081752544048	2.442042694424034	1.661537474599716	-0.2685521114353978	2.320638379486165	1.63424478772385	-0.2061662569112938	2.18462537277484	1.416639474774635	-0.06623586771249741	2.048545653302911	1.491830989500665	0.1152505736840073	2.005684366386205	1.586280780887232	0.1283169362903382
346	11.5	2.460400860653925	1.154070991266543	-0.3020958402623433	2.460983965452649	1.333578808023254	-0.2846609183502103	2.461229580564249	1.476866581830035	-0.2718721260420859	2.469278029473098	1.695110489716412	-0.273067320364237	2.501376330540023	1.658167157601221	-0.2841503941705508	2.628774329527483	1.616966755831404	-0.3386601697809489	2.66984576073814	1.362348835676682	-0.4494216899784623	2.745295288916642	1.292205671519076	-0.2443239545601958	2.667232686790349	1.272273993181067	-0.1936886730273917	2.587919793914893	1.259544042353714	-0.1249986818981368	2.638962510453054	1.31448689469725	-0.1793841230676493	2.43461023815347	1.660004475318093	-0.2638402482071158	2.314327168437317	1.632345466950922	-0.2003510924162039	2.178742899209254	1.415324244860921	-0.06154227774349562	2.035111619882924	1.484634195976465	0.1190523637438022	1.984085097891908	1.576020004754854	0.1283475606637459
347	11.533334	2.458250391181886	1.152754097040826	-0.2984423493179836	2.45782893478792	1.332305014191316	-0.28047538008177	2.456979209291992	1.475673951917859	-0.2678906433472181	2.462872057079611	1.694073214428371	-0.2703437487897543	2.495060282176074	1.657322941078487	-0.2818495627099262	2.621962522203888	1.617059464239524	-0.3388263449918799	2.659734140617413	1.363265771493854	-0.4533038287009568	2.752186038845304	1.2965768921434	-0.2497121015836004	2.674215838235016	1.276967276803642	-0.1961224217572765	2.58970158770197	1.263029720480269	-0.128781177532233	2.646319709049111	1.318740540302421	-0.1857975724439393	2.428728154370129	1.65871329986179	-0.2602664206012256	2.309637550386434	1.630660618657119	-0.1960910871588857	2.174762877754387	1.414216260831161	-0.0586312169092609	2.027032471147225	1.479750559169936	0.121185605075807	1.969464025732859	1.567708753091656	0.1272711331138872
348	11.566667	2.457775028627233	1.151677616345371	-0.2956735373276075	2.456300556010762	1.331263686823162	-0.2772953890522523	2.454287005812882	1.474710650251561	-0.2650272255536004	2.457922651219629	1.693266474102602	-0.2684629208705973	2.490210796488817	1.656717630069874	-0.2803084015088612	2.616868410209081	1.61747518200308	-0.3390627939877821	2.655119032704125	1.364546079771665	-0.4529037021087687	2.758006084074484	1.296522438589959	-0.2520631942172588	2.680073094220369	1.274938175125896	-0.1978669838171673	2.592000811160142	1.258172755765127	-0.131280361748044	2.652364545073369	1.317893601834617	-0.1897668151751433	2.424317174934703	1.657644084969035	-0.2576996270640006	2.306430077095457	1.629174000641427	-0.1932195553436721	2.17249289931882	1.413228579276588	-0.05710977133600585	2.023322303466876	1.477113375997156	0.1221247860933627	1.960068089457049	1.560698319004246	0.126129153204849
349	11.6	2.458712001118265	1.150815352319205	-0.2936982821775367	2.456181793492821	1.330430597227081	-0.2750149120232606	2.452990288592037	1.473951848337835	-0.2631354354982458	2.454343318403083	1.692663033353888	-0.2672731869343816	2.4867390712425	1.656318809882164	-0.279379582745816	2.613396281266656	1.618137904252655	-0.3392633298965154	2.655230675901242	1.366098604665097	-0.4503603606120531	2.764191184326797	1.293860657530052	-0.2527745428021945	2.686356836600357	1.268911104305945	-0.1995010702091353	2.597334493116603	1.251224055217573	-0.133068729139331	2.658497244976891	1.314171329470444	-0.192218423605353	2.421272046037392	1.656775807342425	-0.2559880628795164	2.304538080882723	1.627870060243439	-0.1915429219553419	2.171731078012474	1.41228970664722	-0.05659416903600331	2.023056064241085	1.476538079081598	0.1222462806500363	1.954152151736219	1.553977597348902	0.1254962920217738
350	11.633334	2.4607801241605	1.150141084003258	-0.2924210393393386	2.457235456279892	1.329781076748689	-0.2735206067424998	2.452906616657203	1.473372124095006	-0.2620545852225958	2.452031792845834	1.69223538809216	-0.2666178212618103	2.484538980838844	1.656093647633311	-0.2789121006716362	2.611416832731296	1.618971562035426	-0.3393390323114141	2.658964036935894	1.367827841604983	-0.4473001419332948	2.771402894842691	1.29072222434584	-0.2528534006211826	2.693814941810508	1.26074007221345	-0.2013426109535829	2.606431723750549	1.239654922281074	-0.1348760741667714	2.665322592043839	1.308881801313549	-0.193911426565462	2.419472212705414	1.656087144142911	-0.2549702154329392	2.303785228884747	1.626735367619567	-0.1908589193141001	2.172281338537584	1.411351083290297	-0.05677732483959842	2.025446745072418	1.477762214635467	0.1218252600964842	1.950429194272626	1.546674840938097	0.1255424091336246
351	11.666667	2.463684548697593	1.149629196579578	-0.291746958282359	2.459210531071423	1.329290563050107	-0.2726994904675378	2.45384074038523	1.472945951085483	-0.2616197577036826	2.450877401434073	1.691956047103526	-0.2663433144279432	2.483493901454778	1.656009155644692	-0.2787583041464025	2.610778453838247	1.619900463746861	-0.3392192860348655	2.665011868054097	1.369630869131849	-0.4449682091957204	2.779256778413789	1.289798130490157	-0.2527120401436025	2.702076608316358	1.254089567497828	-0.2032083271314037	2.6175326704639	1.227286657230163	-0.1372998593871391	2.672378796719899	1.303597521143222	-0.1951809247312058	2.418789482290211	1.655556830819817	-0.254484969075479	2.303998423268851	1.625758912255221	-0.1909711529849917	2.173958093744035	1.410391515984918	-0.05744070735600004	2.029816672771679	1.48043689057776	0.1210307647417714	1.948314042528512	1.53865637647178	0.1260991785366758
352	11.7	2.467145860445679	1.149255037287024	-0.2915774851573255	2.461865169915693	1.328934777966223	-0.2724347470535299	2.455598502372387	1.472647817698658	-0.2616685373255488	2.45076022525094	1.691797266590826	-0.2663164309773051	2.483477744744571	1.656032480665396	-0.2787895466818894	2.611315136586249	1.620854383899338	-0.3388564672526739	2.672205045978326	1.37140435520388	-0.4437175246312065	2.786943088303286	1.293341814581473	-0.2519802697548521	2.710263832572476	1.253450206326793	-0.20425801231552	2.628091127282282	1.220916705894782	-0.1404544190831219	2.678804136831569	1.299923529695039	-0.1960366578913671	2.419089576991721	1.655162991778435	-0.254387351401763	2.305013969119848	1.624929512505361	-0.1917060497001703	2.176520753811712	1.409418376433237	-0.05840654175827729	2.035393836043813	1.483894043532233	0.1199361341584214	1.947603716774706	1.530613235788985	0.1267739147161457
353	11.733334	2.470916607301727	1.148996120633167	-0.2918106585305072	2.464978585076445	1.328691208662182	-0.2726089192122175	2.457994485629927	1.472453956471971	-0.2620474942038564	2.451552336146719	1.691733088187872	-0.2664259615060482	2.484357383263685	1.656133335311422	-0.2788984924364918	2.612853443178422	1.621771349955857	-0.338215715574913	2.679651566793967	1.373054310111399	-0.4433527747178958	2.793505608761572	1.30008200460013	-0.2506424504834069	2.717235196575261	1.257829632629746	-0.2043288657723057	2.63608480369944	1.218544042530759	-0.1438728197737175	2.683963353145244	1.298233059671845	-0.1964642739854211	2.420234034103078	1.654884703884232	-0.2545510288693172	2.30667606238454	1.624236789546083	-0.1929120563789548	2.179709783133866	1.408457729252109	-0.05953313380151879	2.041339708586176	1.487179643493765	0.118534382547908	1.94824951748505	1.523830873725264	0.1270596364207198
354	11.766667	2.474790117665131	1.148833090317999	-0.2923456364767235	2.468358796005979	1.328540622559907	-0.2731106218303275	2.460858114066258	1.47234434319086	-0.262621594044168	2.453122805815823	1.691742038119568	-0.2665868913970131	2.485997671711051	1.656286801061788	-0.2790044015444076	2.615218797558896	1.622602006797696	-0.3372899940185308	2.68675835564092	1.374499803480853	-0.4434812896525528	2.798320734839925	1.306628493663176	-0.249168937154379	2.72220270677677	1.264553949929892	-0.2035901686042159	2.640405700987318	1.221233347245056	-0.1472733918658286	2.687687070823021	1.297720261846377	-0.1965475631374654	2.422085383725971	1.654704343532742	-0.2548726947928932	2.308843956816086	1.623673171001727	-0.1944585415871579	2.183256259199288	1.407551423658226	-0.06076298279094566	2.047017856272234	1.489794622704797	0.1168067246297969	1.949979585437219	1.519000909363096	0.1267489867472851
355	11.8	2.478604980730044	1.148750720422563	-0.2930873869295006	2.471846088210827	1.328468387769837	-0.2738400641285855	2.46403494793983	1.472304331237583	-0.2632845265734474	2.455335513038131	1.69180914371204	-0.2667456938047907	2.48826052331115	1.656475658781708	-0.2790589097222208	2.618236155949451	1.62331456664879	-0.3361051574825494	2.693136744922755	1.375682311008009	-0.443669593469727	2.800991507518571	1.310539367007074	-0.2478101375443414	2.724790063701631	1.271894742473191	-0.2020413751421407	2.640877034109385	1.229328406220047	-0.1498891705775851	2.689977650232229	1.297772923912792	-0.196224146777726	2.424504841382294	1.654609169438549	-0.2552782037501063	2.311386760577407	1.623233978054755	-0.1962349608778466	2.186915881801823	1.406744007876482	-0.06213490695411857	2.052027622181356	1.491536602233778	0.1147502971879475	1.952371054979857	1.516115024561234	0.1258602872186978
356	11.833334	2.482243138650502	1.148737471132999	-0.2939491481758448	2.475313803284268	1.328463967011253	-0.2747096880400027	2.467388731156859	1.472324084437278	-0.2639621622183286	2.458050543735182	1.691925148957219	-0.2668807432754695	2.491006809370484	1.656689681801154	-0.2790459518338964	2.621733957282362	1.623894720843885	-0.3347156607918227	2.69858604789603	1.3765712072798	-0.4435892830266009	2.801456947189015	1.30902138518907	-0.2469638684506276	2.725072607879245	1.275273865975266	-0.2000069578086139	2.638187779395376	1.239696341500715	-0.1503389316808413	2.69105690671527	1.298001589548592	-0.1953307511464218	2.427353448861158	1.654590563831887	-0.2557244644170042	2.314180050724966	1.622915940720837	-0.1981571180051252	2.19057405042164	1.406072307190126	-0.06368642737625127	2.05619391001499	1.492480058623377	0.1123420204590136	1.955049969867076	1.514891664578647	0.1245140923562292
357	11.866667	2.485625290936566	1.148784891322701	-0.2948535992524551	2.478665253033978	1.328520215480949	-0.2756436037923827	2.470800822472953	1.472397739490435	-0.2646070012618925	2.46112428878282	1.692085437762048	-0.2669951717245025	2.49409670896478	1.65692458141784	-0.2789750514792862	2.625544155780544	1.624346064088981	-0.3331991997325583	2.703099807896644	1.377172972522712	-0.4431494710306617	2.800142062920799	1.300566666482944	-0.2470696674944766	2.723717634936189	1.268850253003911	-0.1981438190456977	2.634358534660778	1.236775846223507	-0.1475328505539162	2.691443688502395	1.297853181172647	-0.1937377720819631	2.430491832341733	1.6546430435728	-0.2561924564333384	2.317102628380362	1.622715979671267	-0.2001537691264361	2.194218345980676	1.405560610996182	-0.06537131134555799	2.059511913399298	1.492843648774277	0.1096098296491754	1.957720400582576	1.514839674172106	0.1228079495253795
358	11.9	2.48870350169591	1.148886057825098	-0.2957388394767025	2.481829561317631	1.328631374750463	-0.2765769827267653	2.474171225592144	1.472520949618254	-0.265183065751477	2.464419331197205	1.692287160006456	-0.2670928417846318	2.497397690519839	1.6571788054805	-0.2788587621438518	2.62950773113006	1.624685077127842	-0.3316432345863412	2.706793138977019	1.377527757798452	-0.4426318005856507	2.797885743087002	1.288667506896182	-0.2481009050608058	2.721744481354263	1.257573862040987	-0.1964678261570068	2.631031723690385	1.227711249654001	-0.1434399615847161	2.691746638324632	1.296572346176641	-0.1914751555886821	2.433789288138418	1.654761892533495	-0.2566643583678217	2.320043151898451	1.622629949384904	-0.2021472444541891	2.197853902682865	1.405217527203678	-0.06709769915411516	2.062064101260579	1.492821721762911	0.106632757648436	1.960169638954099	1.515441747782346	0.1208488147741305
359	11.933334	2.491450334069278	1.149034343589833	-0.2965588798874502	2.48475462524769	1.328791576014016	-0.2774552979321103	2.47741601961927	1.472689075919334	-0.2656611042534452	2.467814049951088	1.692527077246217	-0.2671642596212538	2.500792089101725	1.657450864857872	-0.2786982395822545	2.633485390208965	1.62493041840278	-0.3301120683246006	2.709845927114671	1.377690416334351	-0.4422585498752745	2.795561635904252	1.2773324523844	-0.2494356479627491	2.719942712436495	1.246651171638715	-0.19481217569601	2.628685375262776	1.215634834841157	-0.1398402421919637	2.692193042579242	1.294448651253715	-0.1888935600312381	2.43713173541551	1.65494165048567	-0.2571125456739052	2.322909230976567	1.622651580954773	-0.2040515528254015	2.201454118907162	1.405040654192398	-0.06873863712318451	2.06400826748735	1.492571581039348	0.1035734503051536	1.962333488509393	1.51633364799956	0.1188045164573308
360	11.966667	2.493856381086739	1.149223258607673	-0.2972869375346173	2.487407436311994	1.328994716056508	-0.2782411339764479	2.480471864728605	1.472896986294318	-0.2660210132477369	2.471205422006455	1.692801230503458	-0.267189127310377	2.50417999434544	1.657739015895015	-0.2784853427795128	2.63736205749537	1.625104319347721	-0.3286509662714456	2.712409679462539	1.377730382073969	-0.442208933165559	2.793879721603862	1.270938752923028	-0.2500990605964775	2.718728292391746	1.242264013305926	-0.1931897002051765	2.626938140745701	1.210648759092266	-0.1379997958994638	2.692571637167571	1.293352482328015	-0.1866379183719674	2.440424805657426	1.655175820465908	-0.2575025831353089	2.325628484985626	1.622771272786734	-0.2057936538179626	2.204894514160805	1.405019894408071	-0.07022765171766432	2.065539899545096	1.492335967672922	0.1006235632653614	1.964239207695741	1.51735602964034	0.1168159700794291
361	12	2.495927958428116	1.149446357702504	-0.2979125482737776	2.48977300486939	1.329234495344294	-0.2789134118350335	2.483296579366471	1.47313915197622	-0.2662515097301865	2.474510217289906	1.693105085672659	-0.2671385435457105	2.507480677822181	1.658041316175534	-0.2782036348566506	2.641050549482187	1.625230851160779	-0.3272761426106041	2.714542776017738	1.377727833726552	-0.4424732215188452	2.793153736773397	1.270269702130501	-0.2498749317925056	2.718307831613411	1.245870087414422	-0.1916938018334267	2.625470900067684	1.217432380019099	-0.1380182342011235	2.692942431524464	1.294123785449129	-0.1850589226363831	2.443594610710947	1.655457077221105	-0.2577960666473859	2.328145729336446	1.622976772435551	-0.2073218702404494	2.20801553765879	1.405138251663775	-0.07153550262177877	2.066852119467682	1.492412198755899	0.09796323958821347	1.965951730858475	1.518491952105115	0.1149760415021506
362	12.033334	2.4976815992508	1.149697753872596	-0.2984355326876336	2.491849528494559	1.329504988491364	-0.2794638695879728	2.485865501174206	1.473410252127435	-0.2663485891528387	2.477661087413717	1.693434096996256	-0.2669900252928301	2.510629307198693	1.658356039540833	-0.2778406698926182	2.644488196226181	1.625334493543796	-0.3259801032785548	2.716242514195108	1.377772057841336	-0.4428576250346632	2.793411460664557	1.272012074147817	-0.2496525180526445	2.7188957142591	1.252307848034445	-0.1908190204972327	2.625015702123416	1.230112351277706	-0.1390957780439259	2.693961894968934	1.295269142073108	-0.1843042669902926	2.44658342807993	1.655777941039928	-0.2579641047328225	2.330420220096493	1.623254279599241	-0.2086095373905155	2.210727678603596	1.405372751998178	-0.07261544506133757	2.068098142187773	1.49296363330162	0.09573276207085318	1.967566377555531	1.519781264614918	0.1133844087462061
363	12.066667	2.499140073819105	1.149971815438219	-0.2988596885330438	2.493643789929085	1.329800293580053	-0.2798915256873389	2.488165945371839	1.473704783666412	-0.2663146869332516	2.480604707882412	1.693783187496812	-0.2667315576224396	2.513574974442333	1.658680911352712	-0.2773906609049501	2.647634643869049	1.625438416222977	-0.3247295886028599	2.71749218797591	1.377964569496688	-0.4431499331285655	2.794368004936569	1.271088141528215	-0.2508698175663121	2.72058445901671	1.25277116047917	-0.1912409564314543	2.626736891700834	1.231837686927199	-0.1399241704206082	2.696483006363827	1.294177979155509	-0.1843364591860908	2.449347007008174	1.656130522454297	-0.257991512589175	2.33242336757152	1.623588895285501	-0.2096526783879686	2.21299022591119	1.405698288379845	-0.07339250166264873	2.069329672484973	1.494060483261392	0.09400852641438069	1.969075601894386	1.521212064684977	0.1121007250741997
364	12.1	2.500334243320647	1.150263717602953	-0.2991921246821482	2.4951729867606	1.330115372451975	-0.280202516745336	2.490198379420918	1.474018182661152	-0.2661610492544238	2.483305967609947	1.69414829997692	-0.2663599382821239	2.516284135146706	1.659014493335121	-0.2768537732283775	2.650474031034507	1.625566941787323	-0.323481223787612	2.718340204631535	1.378421497190244	-0.4433524934118653	2.795752422870253	1.26556963261028	-0.2542190109102345	2.723288059247011	1.244795745100327	-0.1932187565453943	2.630990433162349	1.219351117275562	-0.1401603329651646	2.700809727030424	1.289952195509764	-0.1851009108859975	2.451858464266307	1.656508070602567	-0.257875117570054	2.334147812238493	1.623966566480118	-0.2104637243154202	2.214815763270368	1.406088288515655	-0.07385012121679589	2.070554761180744	1.495657912809287	0.09279806265449113	1.970457319383032	1.522688201452936	0.111145646460354
365	12.133334	2.50130026807887	1.150569479975864	-0.2994423772039136	2.496461280560167	1.330446169873138	-0.2804090313775583	2.491972142773448	1.474347026778829	-0.2659085094571811	2.485744189431428	1.694526697976884	-0.2658803555379065	2.518737054329289	1.659356447220097	-0.2762366718767881	2.653008893439211	1.625745996922457	-0.3221897160335659	2.718881286515676	1.379272255489766	-0.443635694973578	2.79734511342257	1.257431845693171	-0.2592755348406101	2.726650201528258	1.233206220627501	-0.1964325046582212	2.636830074646871	1.202947926111379	-0.1402979162351548	2.70644760769238	1.284289130440194	-0.1865564399107723	2.454104235641204	1.656905276942543	-0.2576225033171263	2.335601907429833	1.624374490812549	-0.2110638964148514	2.216229669477527	1.406514038565907	-0.07402980133971472	2.071732382734145	1.497544306314653	0.09208013376572921	1.971655031512607	1.523991719820497	0.1105496497643089
366	12.166667	2.502076858591837	1.150885799301185	-0.2996218904021267	2.497537024898839	1.330789383837465	-0.2805280006838547	2.493502520251867	1.474688744186006	-0.2655861524481773	2.487910646968694	1.69491657868071	-0.2653054658903478	2.520925323936104	1.659707092995533	-0.2755521629988609	2.655255771564128	1.626001052440464	-0.3208094216255588	2.71921910790244	1.380652548343552	-0.4441795570831034	2.79893125113389	1.249478543938557	-0.2651831716922048	2.730158666559944	1.223756501368913	-0.2003598280820695	2.642727484891139	1.194943810483453	-0.1407588346977868	2.712490939780195	1.279414383482973	-0.1887015407247859	2.456081526677866	1.657317976389085	-0.2572502983750372	2.336806983860576	1.624801319399833	-0.2114772508413478	2.217268448423996	1.406944960108384	-0.07401299806149433	2.072783558881254	1.499353853943959	0.0918101164102388	1.972609014475448	1.524965012338136	0.1103188085885766
367	12.2	2.502700008161724	1.151209474260975	-0.2997431194336891	2.498429398798374	1.331141578485595	-0.2805776150996629	2.494809179497543	1.475040391872735	-0.2652237910912469	2.489804984033218	1.695315386589598	-0.2646591200674137	2.522848659682378	1.660065677747398	-0.2748219142327558	2.657238516451243	1.626352390230648	-0.3193014221527091	2.719436787805439	1.382693443882686	-0.4452192108946899	2.80025435921088	1.241777151813925	-0.2719664444658547	2.733494307190229	1.216040813227587	-0.2049711783647219	2.648208610393189	1.189946773838356	-0.1417826863748815	2.718403116168209	1.274394903577424	-0.1916248835914263	2.457795066580452	1.657741663127559	-0.2567859769764165	2.337790041806925	1.62523715121817	-0.2117346368820044	2.218034878784619	1.407349869382375	-0.07388159287235178	2.073635157566251	1.500674778782475	0.09187134633454468	1.973332555783583	1.525533303503369	0.1104144211071307
368	12.233334	2.503201502219314	1.151537387400793	-0.2998183529792724	2.499166858581517	1.331499326973397	-0.2805745770323818	2.495915081964974	1.475398895498705	-0.2648452640283998	2.491431144151151	1.69572026572055	-0.2639757702537264	2.524511448257576	1.660430889367052	-0.2740761607696544	2.658982843421819	1.626815177701358	-0.3176396921231783	2.7196503888626	1.385517026347639	-0.4470010094520057	2.801146658286944	1.233195456878928	-0.2799906074191326	2.736481154236183	1.207481172414575	-0.2105406801758937	2.653409408391509	1.179203121275145	-0.1435903773743871	2.723890587591367	1.267365966691737	-0.1953447233284138	2.459253316322577	1.658171806203031	-0.2562653348002099	2.338574642426362	1.625674138478106	-0.2118734019644124	2.218616090798031	1.407704884509095	-0.07368407721595351	2.074234168985408	1.501314906771027	0.0921545460307297	1.97382656524571	1.525710871895714	0.1107717029687249
369	12.266667	2.503607949820949	1.151866390292243	-0.2998584479034305	2.499775558334671	1.331859199227513	-0.2805346849088802	2.496844844920255	1.475761086524596	-0.2644692225858724	2.492798928364962	1.69612822541889	-0.2632936013264282	2.525923601011429	1.660800909392266	-0.2733479444781999	2.660516052268384	1.627397815762395	-0.3158108536405804	2.720073232762437	1.389228058570822	-0.4496540510226944	2.801553425557396	1.223806795476221	-0.2888643825559246	2.738849298007592	1.19856418403176	-0.2170212986455533	2.657931546656476	1.167000904114023	-0.146263967182866	2.728505777525419	1.25914139812359	-0.1995006601826418	2.460469725409096	1.658604088592251	-0.2557264809764317	2.339185662311489	1.626106310671326	-0.2119317637099117	2.219043312279416	1.407993093947993	-0.07347893457007766	2.074568125259973	1.501274166943927	0.09257890306154321	1.974088045667867	1.525488610427665	0.1112888949849775
370	12.3	2.503939361308002	1.15219314421462	-0.2998725717866587	2.500277302833614	1.332217591627006	-0.280472769072506	2.497621978334391	1.476123519785256	-0.264110626663711	2.493922746511632	1.696535936247401	-0.2626504350396758	2.527099176596641	1.661173172152837	-0.2726697552793347	2.661864538739231	1.628100794253783	-0.3138138837711147	2.721064384627377	1.393905164783767	-0.452818934767072	2.801576333555585	1.214458738407466	-0.2974887719890655	2.740335493248391	1.190375896656521	-0.2242049607672423	2.661360145588821	1.160998946295809	-0.1502692762261095	2.731790009076934	1.251096307468401	-0.2033766109442294	2.461461218567435	1.659034260465741	-0.2552064459489078	2.339647927947714	1.626529347346232	-0.2119438909181765	2.219292757876426	1.408202952402402	-0.07332043395819962	2.074645598158741	1.500672610869478	0.0930918510589316	1.974098875377081	1.524852073012661	0.1118528781134609
371	12.333334	2.504207922383514	1.152514002574366	-0.2998695320993525	2.5006877592375	1.332570515868064	-0.280402287351021	2.498265601114247	1.476482243935692	-0.2637830350156511	2.494821781801989	1.696939411335456	-0.2620768941892876	2.528056071893487	1.661543963993177	-0.2720670269259711	2.663053066908311	1.62891466226768	-0.311654041562287	2.723250519875204	1.39959001611916	-0.4550433163677463	2.80135289003243	1.205984464794721	-0.3040591112008162	2.740926446605692	1.180904927598585	-0.2312293114606496	2.664038789881818	1.154571750703112	-0.1562822615497543	2.733549152525757	1.241041196093512	-0.2055213462509975	2.462247843823764	1.659457945190062	-0.2547364803320705	2.339984611072778	1.626940782799032	-0.2119406879518014	2.21933959174208	1.408327934959861	-0.07324570605369829	2.074458620708548	1.499601497363825	0.09363177584802276	1.973824645289609	1.523835088180726	0.1123739331027766
372	12.366667	2.504421226303684	1.152825322469909	-0.2998582397427089	2.501017286676677	1.332913906934253	-0.2803332332106995	2.498789019187909	1.476833149017614	-0.2634954688797571	2.495518961619942	1.697334451531491	-0.2615950272448099	2.528815027494371	1.661908854395012	-0.2715561111388075	2.664103812137547	1.629819696068384	-0.3093422038521131	2.72749535556198	1.406270908927319	-0.4530850227607096	2.800893169074513	1.201788894002682	-0.3045495276617539	2.740665029595069	1.170942524867524	-0.2348059916495183	2.665826660624453	1.149128678446283	-0.1628697959265432	2.733589635015998	1.229587025224187	-0.2029531013608831	2.46285159679398	1.659871056648629	-0.2543410107181649	2.34021477181634	1.627340302381026	-0.2119530784850754	2.219188283498749	1.408365435357867	-0.073300776055476	2.074036133063681	1.498161999081987	0.09411200352632294	1.973303215137634	1.522555036349299	0.1127408677993931
373	12.4	2.504585369066506	1.153123758842636	-0.2998487264078251	2.501273877537383	1.333244128925135	-0.2802736101929176	2.499202321015249	1.477172659486739	-0.2632540271288812	2.496040544165602	1.697717635369333	-0.2612206866253122	2.529399556872532	1.662263802596408	-0.2711468113766307	2.665036392352854	1.630787758476409	-0.3069066860646922	2.73461891637111	1.413857773162561	-0.4414124206393297	2.799654295845642	1.207649745348683	-0.2927633217440619	2.739689726448976	1.164780654593348	-0.2281713339153524	2.665973717496628	1.141642306805074	-0.1638791126622448	2.731982397973201	1.221137102282949	-0.1907782120236465	2.463296453716286	1.660270574170325	-0.2540396502733745	2.340355277989836	1.627729986642124	-0.212013597031862	2.218895024938244	1.408315625227587	-0.07355494020366472	2.073458686193974	1.496501459202251	0.09440505683143983	1.972662798028051	1.521204121537943	0.1128259337888514
374	12.433334	2.504707043876073	1.153406311630165	-0.2998517052563546	2.501465522846994	1.33355817554261	-0.2802306050053227	2.499515248901945	1.477498033004276	-0.2630622648538938	2.496413580005524	1.698086774033149	-0.2609638645375635	2.529834100606098	1.662605872601269	-0.2708438062971844	2.665864324065035	1.631784521572044	-0.3044113666868707	2.745355669257368	1.42217085940147	-0.4133175010007077	2.797129374563438	1.23307704974123	-0.2619095731895512	2.738622173710199	1.175845294712914	-0.2029279051914507	2.665221228502439	1.126598539448231	-0.1487784310145973	2.729568177173077	1.228799078154785	-0.1633260061170552	2.463606673753861	1.660654707109346	-0.2538463593522456	2.340419691348427	1.628113822338765	-0.2121522587302881	2.218540078881735	1.408181575760886	-0.07407196471684345	2.072792006460549	1.494747977253669	0.09436982128417933	1.97201565216957	1.519967391897221	0.1125872396424183
375	12.466667	2.504792550602494	1.153670273458721	-0.2998771570587206	2.501599620965155	1.333853593514952	-0.2802112341889628	2.499737066231165	1.477807250913438	-0.262923284604574	2.496664027290019	1.698440703940066	-0.260831201187035	2.530142253492812	1.66293312649627	-0.2706499631946058	2.666591771687849	1.632769919437397	-0.3019722788446949	2.760140546836712	1.430915893378115	-0.3631372713872707	2.793483734293706	1.291167549306928	-0.2061271783764295	2.738516266892086	1.233625369850488	-0.151329654418805	2.665771473211066	1.141660248793837	-0.1036595985653064	2.727861677158312	1.281413811568162	-0.1157743671673769	2.463805344333103	1.661022628556145	-0.2537709226745297	2.340419776253667	1.628496689180401	-0.2123928796276173	2.218185765919246	1.407969658487903	-0.07490725928486217	2.07208213224279	1.492943522990198	0.09390465034465992	1.971419702078886	1.518879465518402	0.1120043048708866
376	12.5	2.504847197987494	1.153913166542305	-0.2999339857249869	2.501682278132226	1.334128408160599	-0.2802224916086921	2.49987582447857	1.478098924420526	-0.2628403135279157	2.496816118924569	1.698779151798213	-0.2608253406344936	2.530346058888413	1.663244506197572	-0.2705661079023787	2.667211909548895	1.633696908474474	-0.2997653046404528	2.778658335594684	1.439653198348134	-0.2911295991941256	2.789832312356916	1.389772376966232	-0.1257568142781282	2.740807826821169	1.37035434633876	-0.07192501382391341	2.670980064947732	1.306944540023453	-0.01903107360522469	2.729052706215371	1.412135843074974	-0.04835538943791955	2.463913813938421	1.661374343858667	-0.2538181860880819	2.340365981177632	1.628884022766653	-0.2127498313241711	2.217872657976697	1.407689720361694	-0.07609371964013033	2.071375384635058	1.491103965480296	0.0929655969978502	1.970904899271469	1.517882723432485	0.1110699535316934
377	12.533334	2.504875244407248	1.154132773348305	-0.3000298548251576	2.501717835066619	1.334381148879223	-0.2802708258324638	2.499937903270641	1.478372297941952	-0.2628144620583027	2.496892754373922	1.699102724424317	-0.2609377139884287	2.530466205945773	1.663539856317209	-0.2705845015757147	2.667707770781226	1.634508872431948	-0.2980164129314424	2.799262071958509	1.447762966513853	-0.2116270593190628	2.788271169207616	1.511833951121772	-0.03607676004466762	2.74691764406451	1.564469200487468	0.0202412044391151	2.683722191734495	1.650888884272523	0.09011262976674914	2.735628987818563	1.60254564155766	0.02688852661927657	2.463952015069965	1.661710664561029	-0.2539814908396031	2.340267859081162	1.629281726597046	-0.2132200726900378	2.217610424130199	1.407354767257107	-0.07762805458617023	2.070724625347839	1.489247625233287	0.09158857869108881	1.97048367695729	1.516872227853561	0.1098242506522968
378	12.566667	2.504879968434517	1.154327118510923	-0.3001703957008468	2.501708841897978	1.334610665817138	-0.2803609523296348	2.4999276971206	1.478626937025163	-0.2628439865962834	2.496914439314443	1.699412373663979	-0.2611498127278155	2.53052110162987	1.663819435262557	-0.2706894819707321	2.66805629838334	1.635144106892365	-0.2969662539702081	2.818889117179076	1.454496031771898	-0.1543455448159752	2.791382403135565	1.606862238348205	0.03072405511389889	2.757616237369184	1.702498281676966	0.09071744233162822	2.7037152736541	1.832422611352369	0.173595327263581	2.749478057169807	1.740910098934079	0.08487192358855805	2.463937535015216	1.662032706391567	-0.2542441070425969	2.340132774349818	1.62969561587655	-0.2137863234708234	2.217373577314838	1.406982824951302	-0.07946458320569161	2.070189020919897	1.487486211128142	0.0898793490455803	1.970153647253466	1.515777012640095	0.1083606696675044
379	12.6	2.504864602606693	1.154494680113213	-0.3003578736761981	2.501658002085668	1.334816135378315	-0.2804940710604825	2.499849636225247	1.478862595900136	-0.2629240995397004	2.496897598056559	1.699708996688571	-0.2614432495849415	2.530525828123029	1.664083615206492	-0.270864982991053	2.668247584173724	1.635564418625444	-0.2967431654855577	2.835173446633341	1.459306633724844	-0.1356153683904865	2.800435103766688	1.652577187799997	0.05752365452096334	2.772604489028326	1.753147378842245	0.1212018776648739	2.727122816309806	1.855937606935766	0.2083500873540964	2.770254786527337	1.794309737321085	0.1120597385686178	2.463884398629521	1.662341472422128	-0.2545892909011865	2.3399650786779	1.630130632892757	-0.2144333192738256	2.217157911167257	1.406595404236534	-0.08154149837069317	2.069846361182251	1.486017958969924	0.0879406014174761	1.969942577515693	1.514554913818408	0.1067372185780409
380	12.633334	2.504832922544362	1.154634040124503	-0.3005901717643381	2.501569237093995	1.334996596229056	-0.2806666858160887	2.499709472905092	1.479078638728239	-0.2630457818703035	2.496854967573055	1.69999267395192	-0.2618000453117741	2.530492545856999	1.664332141084691	-0.2710943469075609	2.66828946442904	1.635758752291133	-0.2973328631421416	2.846797932505979	1.461957530614153	-0.1575501030392329	2.815450433365845	1.650139623197132	0.0424638017148236	2.791752724006919	1.736743835966975	0.1097013613121285	2.754055758701901	1.809685494738123	0.1954496388252565	2.796453088309874	1.77849367392496	0.1064345419684661	2.463803696169729	1.662637138797386	-0.2550007007319353	2.339768004665189	1.630589998600108	-0.2151494689544752	2.216967459806738	1.406214294844058	-0.08382308581996079	2.069742508905358	1.485056014841839	0.08582078473737076	1.969849297547315	1.513188835751641	0.1049158592892571
381	12.666667	2.504789147088426	1.154743689100955	-0.300860380573138	2.501447881767247	1.335150721163513	-0.280870435510942	2.499514679972423	1.479273771674884	-0.2631958942422781	2.496795890028144	1.70026232922649	-0.2622018604720408	2.530430707319147	1.664563799965271	-0.2713598992826823	2.668207144974504	1.635741644883416	-0.2985819298428521	2.85305514328859	1.462525948951534	-0.211569203439834	2.834852548275696	1.609195694302428	-0.006142194810536	2.814083444943852	1.678419973072771	0.06421542470536287	2.785910559223198	1.728150108727496	0.1444451143807851	2.825268642390945	1.71534118187465	0.07278099007854115	2.463703975773652	1.662918735029185	-0.2554614735262769	2.339545051599302	1.631074756437609	-0.215924195486993	2.216810100080891	1.405861201395856	-0.08626838457657146	2.069886981337808	1.484850895641617	0.08354028080748746	1.969851669536325	1.511812255233439	0.1028232230504991
382	12.7	2.504737310809555	1.154821822807816	-0.3011572504156383	2.501300220245066	1.335276594254365	-0.281093177225277	2.499274124101819	1.479445790752565	-0.2633590157629119	2.496725493556164	1.700515414860333	-0.2626298321589023	2.530346348271003	1.664776135145603	-0.2716433323742192	2.668039504019238	1.6355492344411	-0.300223620810641	2.853834400523291	1.461376593298288	-0.2792757643241389	2.855609520259311	1.543863307301126	-0.07096213726044265	2.836729831209267	1.602569929744687	0.001584926458692501	2.818740905646184	1.667958517248646	0.07267031800870639	2.852584062008854	1.635540320521912	0.02104157069623708	2.463590487018309	1.663183832162009	-0.2559539510196797	2.339298999748753	1.631583167178688	-0.2167462936480611	2.216691332354777	1.405553909956365	-0.08881743148878546	2.070238333220998	1.485591990055583	0.08111021639752765	1.969896844301702	1.51066215269842	0.1003955559331877
383	12.733334	2.504680338321207	1.154866204914804	-0.3014671012716651	2.501132685526863	1.335371530565262	-0.2813225431088918	2.49899718535226	1.479591373983805	-0.2635237070663179	2.496643027648087	1.700747596864662	-0.2630688554960873	2.53024059199554	1.664965181216999	-0.2719308354157133	2.667824831746015	1.635223180202244	-0.3019939142004467	2.850635460720205	1.459015448870236	-0.3422567766591031	2.876226530084183	1.466154011321164	-0.1341354868602868	2.857738706991639	1.516588441994255	-0.06022844412311135	2.846782109624009	1.592943768569851	6.878399413495079e-05	2.875314078840214	1.55433775519761	-0.0360743681298353	2.463463637994187	1.663428221604825	-0.2564634302945289	2.339030322291545	1.632110008517937	-0.2176054847653957	2.216621840034819	1.405303137786653	-0.09136725585482258	2.070714291530569	1.487259607246214	0.07857066889855624	1.969911511667231	1.509852169098068	0.09764661344589769
384	12.766667	2.504618930720927	1.15487419541023	-0.3017742778014068	2.500950801458695	1.335432129836114	-0.2815467907636061	2.498692913525505	1.47970614879087	-0.263683558297847	2.496541433759958	1.700952843030874	-0.263505655761292	2.530109222072997	1.665125561133578	-0.272212098053849	2.667588917858564	1.63480526414114	-0.3036991272588706	2.846418172370946	1.456006241676086	-0.3867795950464695	2.89516509833989	1.39557336815332	-0.1823651514860199	2.875786780175222	1.438493015417508	-0.1065550339460983	2.868714620548259	1.524199492943419	-0.05400751540968698	2.892298328718628	1.488584513779922	-0.08525749739600388	2.463318469771021	1.663645991822775	-0.2569759772054577	2.338736182737741	1.632646573541971	-0.2184861382224934	2.216594176306168	1.405110181164188	-0.09376769696629159	2.071171615257225	1.489510249154691	0.07601571912187122	1.969776626722966	1.509401660408057	0.09469105234033549
385	12.8	2.504551905588218	1.154842782139618	-0.3020624177670575	2.500758509500933	1.335454336556414	-0.2817547977690315	2.49836872147804	1.47978476847656	-0.2638356927511102	2.496410200704061	1.701123590466226	-0.2639298573123612	2.529944840451016	1.66525040688587	-0.2724805915756854	2.667341388036008	1.634330528057504	-0.3052321102691916	2.843427215590689	1.452806833031015	-0.40969933433912	2.910910656409445	1.347092487860913	-0.2110778645250319	2.889473937059773	1.380905798839531	-0.1327650536546254	2.883570365891294	1.474551729811487	-0.08512480757870164	2.903731841752287	1.446030160637636	-0.1189701875720608	2.46314695515909	1.663829880478903	-0.2574796629863184	2.338414377326118	1.633181796200121	-0.2193667448131084	2.216583025946808	1.404965738044437	-0.09591430117192963	2.071491933455302	1.49177620418405	0.07355377456190824	1.969458659126852	1.509344879197549	0.09165000896177554
386	12.833334	2.504478479317176	1.154769506739639	-0.302319600571983	2.50055874914268	1.335434931552188	-0.2819393385819683	2.498030128104167	1.479822901081068	-0.2639798201748293	2.496245240417333	1.701253644626986	-0.2643237094335016	2.529744835335948	1.665333820797744	-0.2727240763873497	2.667088716588713	1.633823883704285	-0.3065362622786548	2.842787667622367	1.449719570539749	-0.4138437100039865	2.92258472937836	1.3262793033625	-0.2199365101931884	2.898190860218925	1.35149884939133	-0.1402122030712847	2.890300741020934	1.44098979000902	-0.09556946534077516	2.910434900773732	1.428722636439586	-0.135097060257467	2.462946537627104	1.663974242973247	-0.2579560168728606	2.338075693924009	1.6337056431673	-0.2202147428128665	2.216553846719984	1.404857845734678	-0.09780367561665242	2.071665375330727	1.493675591978077	0.07128913254212464	1.969021229575004	1.509565673230788	0.0886167403386183
387	12.866667	2.504395755686598	1.154652656739629	-0.3025377166542911	2.50035115226705	1.335371686990971	-0.2820942576969943	2.497678505026641	1.479817378342851	-0.2641148478006137	2.496049546879849	1.701338332921016	-0.264663692901904	2.529511663773649	1.665370867886803	-0.2729258370770832	2.666835242362136	1.633299320737243	-0.3075957085904669	2.844663438138706	1.446911035749877	-0.4046652036637674	2.929996641765434	1.33331627912388	-0.211228518190644	2.902069246503101	1.359013153271955	-0.1327851312325465	2.887946032966567	1.434347863921573	-0.08866357811704055	2.913585577429629	1.44152560528401	-0.135064457556571	2.462720365623746	1.664075336927351	-0.2583806800718222	2.337742998688082	1.634209839906455	-0.2209869125111436	2.216497612629981	1.404775653339961	-0.09946187358923546	2.071744825785979	1.495101806660795	0.06928970819191468	1.968563742732363	1.509857749069528	0.08573029397532857
388	12.9	2.504293876589719	1.154490842920788	-0.3027114619097361	2.500129642064982	1.335262742172094	-0.2822148796405982	2.497311025509301	1.479765335627608	-0.2642391115491173	2.495826545988335	1.701373287608871	-0.2649279172045547	2.52924779104593	1.665356622361021	-0.2730709888779011	2.6665774229288	1.63276110348327	-0.3084341099151728	2.848503999241025	1.444441843837882	-0.3889341937052933	2.933838345460322	1.364332110794843	-0.1904278473937845	2.902032526426331	1.409042492039641	-0.1162427998869706	2.876616140151834	1.49183955733029	-0.06920192973041574	2.914535123626989	1.489257692064577	-0.123022456309457	2.462471185983053	1.664129991216274	-0.258729967866607	2.33743708764705	1.634686644659962	-0.221640930165645	2.2163856502124	1.40470942490391	-0.1009017366299025	2.07177721198951	1.496062592299376	0.06761566355273435	1.968149107677179	1.51014854107581	0.08315900588598567
389	12.933334	2.504156559225249	1.154282926085296	-0.302838702179004	2.499885010524772	1.33510692142826	-0.282298621302718	2.496924256878149	1.479664879254915	-0.2643525547422406	2.495584660297607	1.701355619674188	-0.2650920407179243	2.528959922674009	1.665287290241053	-0.2731430065806922	2.666310791179864	1.632203552651961	-0.3090989000477959	2.852980403365863	1.442250917374504	-0.374506606606969	2.935546917338827	1.40351079822591	-0.1673285248764766	2.900132809102804	1.477237877350011	-0.0986211152860173	2.861991411918556	1.602313743267772	-0.0476396784324296	2.914933054351771	1.551345226613703	-0.1066599661061099	2.462205775076712	1.66413665502127	-0.2589777792258132	2.337181795526374	1.635129245426765	-0.2221420004272829	2.216180881973199	1.404648792612152	-0.1021642760200143	2.071842443859742	1.496657012001567	0.06632788073339735	1.967850184674757	1.510435525687896	0.08104344277628497
390	12.966667	2.503964728047192	1.154028088579538	-0.3029194535893061	2.499605352087211	1.334903621629165	-0.2823445591087292	2.496512727202364	1.479514789168277	-0.264455688810356	2.495332240286266	1.701283347692434	-0.2651393384496074	2.528655283238263	1.665159779960352	-0.2731303778101171	2.666031583162226	1.631616368058815	-0.3096340598546264	2.856407997533084	1.440216135420656	-0.3690067072178855	2.936434094842606	1.424248154777102	-0.154519432783641	2.898846921711802	1.502887462266186	-0.08958613661745066	2.855009414705986	1.614858312162612	-0.03961521605087198	2.916309460558392	1.572504592640007	-0.09580210218186989	2.461929809645278	1.664094775556526	-0.2591063794636715	2.336989560598487	1.635532534795437	-0.2224782338136607	2.215918504028869	1.404583779430736	-0.1033041397357123	2.072050083696597	1.497046415628158	0.06541594708956748	1.967776028433503	1.510718791012234	0.07942713334883932
391	13	2.503696477882138	1.153725869363047	-0.3029550971191396	2.499275173474476	1.334652678433359	-0.282352765709106	2.496067558137136	1.479314243781935	-0.2645493233809646	2.495073258890682	1.701154854453943	-0.2650690117555449	2.528338226537693	1.664971277585219	-0.2730334892493299	2.665740080625569	1.6309944085102	-0.3100479878361627	2.858552487462933	1.438303645021856	-0.3699410241618781	2.93658299913665	1.426487447787622	-0.150882557640521	2.898587062644705	1.492282700807465	-0.08766696904119924	2.855998910340858	1.577558314047182	-0.0412977375080825	2.918309179361269	1.560801562557858	-0.0915640787740158	2.461643686713949	1.664004227703726	-0.2591138953246188	2.336852769846149	1.635892840973196	-0.2226657081484848	2.215704032471141	1.404506347715341	-0.1043431621089151	2.072488574044338	1.497368972183949	0.06480955541747067	1.968014198005259	1.510965570335872	0.07830307654028304
392	13.033334	2.503325500032396	1.153376057564589	-0.3029485587153992	2.498874303414172	1.334354006268613	-0.2823243846861587	2.495576146818435	1.47906221321868	-0.2646335481079326	2.49480642774771	1.700967878732284	-0.2648997893436402	2.528009339341636	1.664718259996383	-0.2728687474437432	2.665426246641569	1.630329825478069	-0.3103832282660647	2.859788122628666	1.436504828746377	-0.3729263274899813	2.935940730216167	1.424235600685614	-0.1512461158691905	2.89889413188103	1.479085668812807	-0.08872167351327315	2.859500642826854	1.556527468384956	-0.04398708543051763	2.920074324739652	1.547817581342875	-0.09107420806280102	2.461341913692205	1.663864422505	-0.2590160510537381	2.336745656904459	1.636207479301216	-0.2227358305564352	2.215637531776203	1.40441355861343	-0.1052599696108033	2.073150999851411	1.497525396279942	0.06444561795028299	1.968524058796847	1.511047302840798	0.0776108139590227
393	13.066667	2.50282800972838	1.15297909263627	-0.3029041400274329	2.498384456358054	1.334008202592342	-0.2822620161410506	2.495028603582032	1.478758222146079	-0.2647062993809515	2.494535033617138	1.70072063549663	-0.2646514049149418	2.5276739111121	1.664397550661996	-0.27265238527359	2.665083309131169	1.629611256316149	-0.3106837666190056	2.860382268325043	1.434788903955003	-0.3757133085256391	2.93468276631438	1.426732997746146	-0.1524529501369792	2.899573859377006	1.481166392335102	-0.09037682146784061	2.862403133228861	1.558555096276045	-0.04329022404782427	2.92130863258438	1.549371435090362	-0.09232662565991613	2.461023008981081	1.663675386501533	-0.2588298198164556	2.336642149782673	1.636475720631346	-0.2227166154095232	2.215779913444807	1.404308030620016	-0.1060721633057815	2.074033927810389	1.49741974995922	0.06426986147461182	1.969287671307724	1.510861413715152	0.07724722125590419
394	13.1	2.502185701157416	1.152536324467005	-0.3028274900089939	2.497792072384245	1.333616854934973	-0.2821699269673693	2.494420574671824	1.478402703739816	-0.2647627333661671	2.49427005284358	1.700412269402834	-0.2643399789297698	2.527344734516308	1.664006794498832	-0.272396391176311	2.664713195146362	1.628825077504831	-0.3109796073919436	2.860352856549662	1.43310238114056	-0.3781082113584922	2.933273925498792	1.435280139757322	-0.1539362166607376	2.900841618625132	1.500765768875278	-0.09218287209279552	2.864646765955158	1.587005159065026	-0.039349779470459	2.922314510178647	1.567213700355417	-0.09497339264478323	2.46069275501646	1.663438166548042	-0.2585693476326464	2.336520971818413	1.636698928066771	-0.2226283271743687	2.216149533698845	1.404198166322715	-0.1068285214829388	2.07514757171224	1.497031771481441	0.06424123545727702	1.970326862757346	1.510365120760379	0.07710236102448159
395	13.133334	2.501387493685435	1.152050341565565	-0.3027257665197044	2.497089981019899	1.333182820472838	-0.2820543397998504	2.49375492349037	1.477997251715524	-0.2647948485822523	2.494030840258032	1.700043062591813	-0.2639789349182615	2.527042869877201	1.663544743527162	-0.2721093077804891	2.664327529544845	1.627956594745629	-0.3112855597143655	2.859424802860448	1.431375393412801	-0.3815735910812405	2.932575752571139	1.442012449978157	-0.157626641962768	2.903251945149374	1.521547932826491	-0.09535902348679527	2.868372858565725	1.62625970768014	-0.03728190665100371	2.923887035467692	1.586388208963909	-0.1001873350690447	2.460365103270465	1.663154976554955	-0.2582466989028612	2.336366372549065	1.636880293136785	-0.2224835496927234	2.216718159813254	1.404098591851742	-0.107574143988937	2.076483116654948	1.496423359501052	0.06433798691010047	1.971652255367135	1.509597606949822	0.07708452784389744
396	13.166667	2.500431847236655	1.151525371550513	-0.3026079005261622	2.496279445809392	1.332710578262464	-0.2819238364039762	2.493043587856751	1.477544957456114	-0.2647912447433797	2.493845667502692	1.699614744659448	-0.2635804175807802	2.526798291832352	1.663011664053993	-0.2717973852546345	2.663950049637581	1.626992964330298	-0.31159523993317	2.857301715165468	1.429548145871994	-0.3874463353619315	2.933619084465453	1.433788442038024	-0.1658565232372718	2.907303049441539	1.513099947475978	-0.1011747278750735	2.876262767992558	1.609937021269213	-0.04411873280026901	2.926926638341344	1.578894167561116	-0.1092258324616765	2.460062985791999	1.66282942066126	-0.2578731766324048	2.33616869644368	1.637024633329475	-0.2222881296487534	2.217400782420645	1.404030463569554	-0.1083199465346435	2.077972095872342	1.495760961138895	0.06455772287576635	1.973195381993605	1.508738892839871	0.07712978038658783
397	13.2	2.499328757804873	1.150967387761286	-0.3024850560755144	2.495372354883785	1.332206275452782	-0.2817901190598793	2.492309138353026	1.477050471348972	-0.2647404603782145	2.493751197798779	1.699130492345419	-0.2631613389266909	2.526649527783126	1.662409431579459	-0.2714706880954505	2.663619336425568	1.625928639756788	-0.3118783717636034	2.854491755700418	1.42763881743745	-0.3930231489839795	2.93637639298102	1.412271965126254	-0.1759174327544182	2.912445178160558	1.482598066973823	-0.1073665646189992	2.887864489849168	1.575793249343742	-0.05578684964991542	2.931339750688763	1.551968642153695	-0.1200971828661581	2.459818238703732	1.662466421978891	-0.2574645651356487	2.33592494429036	1.637138190767776	-0.2220427817643433	2.218054770221143	1.404019269030876	-0.1090376068473127	2.079469816563454	1.495285121762958	0.06490836188064994	1.974783170622304	1.508092555181136	0.07720069749423868
398	13.233334	2.498100474047944	1.150383675961773	-0.3023719146875544	2.494393869553856	1.331677135684884	-0.2816700282424729	2.49158610546526	1.476519441774295	-0.2646439438934514	2.493790722662886	1.698594130499119	-0.2627596493223306	2.526641899088309	1.661740845973979	-0.2711611154377337	2.663378292930898	1.624760643427262	-0.3121385357767407	2.851461100663033	1.425697447916257	-0.3970915256967019	2.94002166369514	1.384457924548712	-0.1861375370639319	2.917743437541149	1.443029147483726	-0.1129125913415414	2.901097766405761	1.537797120809459	-0.06864486167063398	2.936389009667063	1.517576124617459	-0.1310589438358872	2.45967076921077	1.66207139592398	-0.2570543712835967	2.335642460325653	1.637228274671806	-0.221740514868554	2.218509365515846	1.404087477636148	-0.1097021654237824	2.080817778370215	1.495134072707353	0.06539715345270337	1.976255350127188	1.507777973094821	0.07729544135725361
399	13.266667	2.496784977647658	1.149783421284041	-0.3022883535167201	2.493385558338582	1.331132078307997	-0.2815867028460094	2.490923052598366	1.475959263890318	-0.2645185412751265	2.49401645109355	1.698011031942155	-0.2624338745470778	2.526829446133553	1.661010580839337	-0.2709219940456586	2.663276939751218	1.623488294949397	-0.3124081864121955	2.84849574756581	1.423779082706062	-0.3990697517918399	2.943651086396728	1.358066946267361	-0.1949795073615831	2.922529185463373	1.406591088390825	-0.1168986997247937	2.913517674798607	1.504009530493489	-0.07967461808083806	2.94117885067269	1.487061745844116	-0.1406605966511202	2.459671054767494	1.661651044556835	-0.2566941531031208	2.335343689519652	1.637303655522136	-0.2213683091472859	2.218571619208381	1.404254333418884	-0.1102788209014469	2.081837963950795	1.495322199998116	0.06603908558068024	1.977447550668905	1.507792671105137	0.07747730495221433
400	13.3	2.495441276100967	1.149178983032355	-0.3022648166860825	2.492409284694356	1.330583356918209	-0.2815736250637466	2.490385201074652	1.475381131700849	-0.2643982226699158	2.494498442683119	1.697390833154635	-0.2622541631916303	2.527282558361672	1.660227680179882	-0.2708171038223727	2.663383599290752	1.622115275032297	-0.3127310972699683	2.845727595481704	1.421935694886508	-0.3988670223217947	2.94652950978161	1.337771130958709	-0.2012087323422787	2.926347138865577	1.3803778072701	-0.1187179866030483	2.923635750059321	1.481440590592788	-0.08696893758366819	2.945140957432933	1.46637580520489	-0.148070132630467	2.459888251911483	1.661216029766648	-0.2564498554951657	2.335076281071354	1.637375846027529	-0.2209314917193127	2.218079931586114	1.404541281298906	-0.110718685680172	2.08233705569708	1.495755306248445	0.0668596474797792	1.978159057135731	1.508075314483144	0.07784851170536786
401	13.333334	2.494151213230711	1.148587021296045	-0.3023471842602595	2.491548738981146	1.330047894449014	-0.2816826637152309	2.490057168583774	1.474801529189115	-0.2643370863856193	2.495328544248584	1.69674926183728	-0.2622980792583937	2.528091213684592	1.65940742166379	-0.2709169176949229	2.663788455328949	1.6206522574629	-0.3131634507691198	2.843108711401927	1.420212803091341	-0.3973011524485973	2.948150980328682	1.324393938381329	-0.2049954368628525	2.928957150639706	1.365073532577575	-0.1188978721861967	2.930990312201045	1.472185207581382	-0.09044575654792418	2.948109938430101	1.455545175991045	-0.1533036735072882	2.460414295975964	1.660782639731433	-0.2563991129036332	2.334920198218397	1.637460226490318	-0.2204615248600962	2.216934269238288	1.404974248606236	-0.1109699845021967	2.082192084559428	1.496332470018368	0.06790612097327445	1.978273620168842	1.508597872622351	0.07857618738124822
402	13.366667	2.493021325239788	1.148029256429459	-0.30259967900896	2.490912347812044	1.329548019164489	-0.2819858997087142	2.490046812034446	1.474242983280569	-0.2644065617616823	2.496621256088141	1.696109030038329	-0.2626477927572213	2.529365802606507	1.65857238641115	-0.2712956168742283	2.664606859409405	1.619117415143852	-0.3137557935394896	2.840539256558509	1.418654999912851	-0.3962641305158461	2.948267883829605	1.315636684863856	-0.2085092101669002	2.930398933003813	1.355721240441298	-0.119712408385097	2.936031183694978	1.465677099235262	-0.09181711559932361	2.950244326349317	1.449246792255474	-0.1572212891432763	2.461365533673288	1.660373460523962	-0.2566287273021625	2.334992455481411	1.637576965998779	-0.2200174475768525	2.215155152326295	1.405583793787236	-0.1109672826526677	2.081350723378866	1.496916725913237	0.06920152102925241	1.97774775463183	1.509364581809712	0.07985684529512016
403	13.4	2.492185975363979	1.147532978021097	-0.3031048856558818	2.490635259016574	1.329111953391882	-0.2825753628771839	2.490485977891104	1.473734601762324	-0.2646947600662173	2.4985120850854	1.695500462790245	-0.2633890678198821	2.531235708017329	1.657753220994282	-0.2720296396197706	2.665979138422528	1.617538529982217	-0.3145446236812183	2.838030794680265	1.417309929288658	-0.3982392393718305	2.946909672298578	1.309060693435062	-0.2148459144361125	2.930902567684768	1.349384878496541	-0.1244212964499228	2.938954252494134	1.458516355997616	-0.09323858265548947	2.951831499743173	1.443126610012466	-0.1609021232757079	2.462881513359815	1.66001784528361	-0.2572342736143799	2.335448090143378	1.637751197413953	-0.2196889016850674	2.212922114204614	1.406403793183122	-0.1106233972695069	2.079841137449822	1.497313426926673	0.07070865906561971	1.976609433749339	1.510368517139027	0.08186843686873936
404	13.433334	2.491809448490431	1.147132047731155	-0.3039620734654992	2.49087868117461	1.328774853823877	-0.283562677531368	2.491527834065052	1.473313244291005	-0.2653066812382704	2.501153769561597	1.694962849916087	-0.2646094903482111	2.533845876515777	1.656990137727483	-0.2731950521169911	2.668068400458939	1.615957534919361	-0.315543518478011	2.835955780409912	1.416224065972592	-0.4036408611959321	2.944831887587562	1.302582086062805	-0.2248977274546685	2.931100569692899	1.343645009219242	-0.1337524630271111	2.94042435759063	1.448502942279537	-0.09592688018991821	2.953197789214255	1.434842437238682	-0.1651141343453855	2.465121240306917	1.659753048618806	-0.2583198239161669	2.336477636307033	1.638013044459672	-0.2196006161812834	2.210600409498918	1.40746987395542	-0.1098390245692176	2.077831408137463	1.497333012363271	0.07230812487479009	1.975031718288851	1.511566261983897	0.0847125608355444
405	13.466667	2.492086421034371	1.146867059612915	-0.3052839793990589	2.491829363127882	1.328578813664309	-0.2850758720882295	2.493344836391247	1.473023503407261	-0.2663633186631607	2.504711922825537	1.694544345196152	-0.2663980841388807	2.537352725154026	1.656332965714904	-0.2748667176402969	2.671056484789672	1.614432899724218	-0.316742256877785	2.835120311722459	1.415445456542032	-0.4106286805288372	2.943575237063988	1.295243031637504	-0.236818995273474	2.932017239819416	1.33724368195121	-0.1454733498347746	2.941297547639459	1.43949894969606	-0.1003244377005868	2.954623015089905	1.424994017250494	-0.1701125250226907	2.468259267915435	1.659624006632797	-0.2599979019757516	2.338305056583034	1.638397922703834	-0.2199172746463338	2.208696513627646	1.408828985431153	-0.1085465071021317	2.075652494804995	1.496824130037713	0.07381304590692414	1.97334677066795	1.512841145475121	0.08831743152817374
406	13.5	2.49323625791383	1.146784064063439	-0.3071896886961901	2.49369700315734	1.328571032368623	-0.2872526988236697	2.496127069033502	1.472915450351125	-0.2680008433607636	2.509362571045325	1.694298915141257	-0.2688516741677106	2.541921295079718	1.655838034388128	-0.2771236362756495	2.675140736333223	1.613038436365026	-0.318116991493942	2.83665966124182	1.415026477955424	-0.4166979316666989	2.945088839835252	1.286743551258365	-0.2478584869262672	2.934975685259131	1.328185267003706	-0.1566498183093781	2.942641390376699	1.4268581377405	-0.1066487491825734	2.95642229563289	1.412953599108081	-0.1756167705949813	2.472483910512062	1.659680630516294	-0.2623949340014856	2.341189635652992	1.638947989591423	-0.2208527367897136	2.207533755343856	1.41058565421892	-0.1068341416010339	2.073747601848021	1.495774227949386	0.07516570500101667	1.97193184149105	1.514070005472328	0.0924019984678361
407	13.533334	2.495499738175609	1.146934421200965	-0.3098002720004975	2.49670998276363	1.328803524380666	-0.2902345798694642	2.500076689677828	1.473044325899439	-0.270366003404743	2.515283533577588	1.694286001336933	-0.2720731896329805	2.547717485368246	1.655568009722004	-0.2800473683008447	2.680523791337941	1.61186457784089	-0.3196339167258131	2.84196419836425	1.41502366741485	-0.4184411365937289	2.951736424662676	1.278715399894418	-0.2537298560771427	2.941600551894173	1.315857287331672	-0.1628238120253898	2.945797384659518	1.41029319044631	-0.1132349278020739	2.958969589962198	1.400115915439899	-0.1801462650742814	2.477988810179518	1.659977314621418	-0.2656486303347192	2.345414926979826	1.63971202428545	-0.2226708652309888	2.207281873776055	1.412903150154078	-0.1049687553179177	2.072718552761686	1.494348700278625	0.07643007024458266	1.971288266737133	1.515049376358939	0.09643448103041699
408	13.566667	2.499129989148138	1.147375151124864	-0.3132385224705839	2.501104146075597	1.329333757256688	-0.2941622190213616	2.505396049654378	1.473471504188658	-0.2736071001176456	2.522641411997963	1.694572148165977	-0.2761652220295336	2.554896337686725	1.655593656162226	-0.2837172576872081	2.687394529564719	1.611020893768005	-0.3212698505712566	2.852273716853376	1.415499078810112	-0.4134857994154625	2.965941043429996	1.276202998943585	-0.2508138871803248	2.95357523277742	1.303889172061534	-0.1603159670554876	2.95136113927932	1.396816253025821	-0.1171285976423246	2.962666578267651	1.390414888346181	-0.1812076055186514	2.484959196677732	1.660574193750786	-0.2698990856810396	2.351265194865027	1.640745203458431	-0.2256782275071763	2.208191313055519	1.415980386988658	-0.1033178680604193	2.073233619018313	1.492951657168524	0.07760562968602344	1.971946243281048	1.51553134147963	0.09989658721427724
409	13.6	2.504379738158005	1.148169016546336	-0.3176236066021241	2.507109818245795	1.330224994242075	-0.2991650434892741	2.512275505921385	1.474265086050186	-0.2778593894985939	2.531584481223859	1.6952320356241	-0.2812084889390847	2.563594894274802	1.655994735014274	-0.2881932517327546	2.695913948421955	1.61063415599228	-0.32301032217227	2.868031585787184	1.41649680271112	-0.4019670916023226	2.98885911464076	1.285699187888681	-0.2381665976755039	2.971800258669248	1.298289090461497	-0.1483317292312951	2.959168934558612	1.394281902628737	-0.115660506917473	2.967805796607631	1.386377714725461	-0.1763628587541847	2.493563509124574	1.66153815975983	-0.2752644880413948	2.359011027624611	1.64210867605544	-0.230195404776969	2.210659951233039	1.420034865520513	-0.1023708059844453	2.076021365250554	1.492300089837228	0.07856890027423806	1.974512211757233	1.515469202405213	0.1023424624369611
410	13.633334	2.511477492538796	1.149380156873185	-0.3230532282845772	2.514928326315665	1.331541142440526	-0.3053450609141681	2.520871520571144	1.475493914306826	-0.2832336060352314	2.542214281042988	1.696341267279594	-0.2872613030633507	2.573907469896753	1.656853033650884	-0.2935146339923245	2.706182931216733	1.610838612346211	-0.3248408371201696	2.888202225682081	1.41802455064135	-0.3876269289901436	3.018347032731659	1.312059204556822	-0.2196066001644295	2.994957319935192	1.30683854775802	-0.1314101794143507	2.967811997775255	1.40361191307946	-0.1084466113451407	2.974241341094848	1.385931235971419	-0.1646227050792556	2.503924152022171	1.662935921506717	-0.2818384634198304	2.368859635582238	1.643863266466339	-0.236531977778819	2.215162017163731	1.425276557150289	-0.102658981650752	2.081797134091912	1.493229334094512	0.079098040078374	1.979657356449729	1.51516009342401	0.1032946564302605
411	13.666667	2.520602048195397	1.151068593542708	-0.3295905419960695	2.524709272806272	1.333340885083684	-0.3127647553392005	2.531286640456668	1.477221235310741	-0.2898111602944669	2.554564891801763	1.697969267451467	-0.2943511144116287	2.585867380989134	1.658245208169802	-0.299692159446301	2.718223755580385	1.611764040591728	-0.3267062162817375	2.910369857693194	1.420039188717432	-0.3753118409818133	3.048192025216033	1.352773285362206	-0.2016371101316533	3.01841147759352	1.332029952544633	-0.1164619684394822	2.974696235787707	1.414037077490886	-0.09670783923912021	2.980899934849257	1.387262982058107	-0.1467801768864715	2.516095189655037	1.66482731183286	-0.2896819671540471	2.380916657612829	1.646062081631996	-0.2449624048319407	2.222181056063632	1.431873070850174	-0.1047330034670588	2.091115856718074	1.496384560146416	0.07883742158669546	1.988011869221963	1.515095486666784	0.1022814450395294
412	13.7	2.531864828411193	1.153286128304276	-0.3372520435546535	2.536535191816037	1.33567336958188	-0.3214312486621586	2.543557239567303	1.479499976309032	-0.2976278499561767	2.568594364625677	1.700174009266222	-0.3024598666437582	2.599439196072766	1.660237171117223	-0.3066953801986879	2.731972769927838	1.613525007560153	-0.3284716686244508	2.931170557811194	1.422441406947375	-0.3644760686665043	3.068692668924567	1.396991808948238	-0.1850813952147543	3.034527511157109	1.373090160718258	-0.1035431533569313	2.977589549381198	1.433044767052407	-0.07771574773858007	2.985057605575309	1.398692709637166	-0.1237309493156349	2.530052204469968	1.667260593556649	-0.298806206051995	2.395164993485265	1.648745659798982	-0.2556943579469021	2.232186451493144	1.439922565230056	-0.109125489360659	2.104313704581334	1.502070222789359	0.07729475728892636	2.000126257892197	1.515848039756504	0.09884377287221895
413	13.733334	2.545289149020387	1.156067739810339	-0.3460055460976497	2.550407077133867	1.338569518277511	-0.3312942189208224	2.557646930969804	1.482363323959963	-0.3066646757246668	2.584185006660435	1.702991852956135	-0.3115223256985086	2.614518166189512	1.662873088998763	-0.3144520438169963	2.747280610968531	1.616206145335502	-0.3299592076481582	2.947539598327298	1.425185239138967	-0.3489287329431534	3.071654065436781	1.441260241412732	-0.1649005443872151	3.037063477058656	1.428846664982198	-0.08785199762947647	2.972604531019761	1.463380378757374	-0.05011234550390305	2.982017430221502	1.435340824039271	-0.09605355635593323	2.545691354443543	1.670263436270477	-0.3091678271851056	2.411468618737131	1.651933128824631	-0.2688435292397932	2.245575853874499	1.449427685545087	-0.1162004530539341	2.12141670426524	1.510084912234337	0.07392757131569083	2.016253656652351	1.517658137857195	0.09257741077989916
414	13.766667	2.560793294176444	1.159424188830937	-0.3557646982039421	2.566229249380665	1.342034614173338	-0.3422390025441753	2.573435953759443	1.485816830347064	-0.3168393643164328	2.601141321667369	1.706428943805963	-0.3214308901351398	2.630927229220553	1.666165938640509	-0.3228563964708354	2.763904793429931	1.619843953548694	-0.3310067688188776	2.956874740788656	1.428301859546993	-0.3223649625548682	3.052305419545849	1.48815725939349	-0.1376014936562428	3.023306691428975	1.501310713394361	-0.06599408247843233	2.957002226179209	1.523933632145009	-0.01557693637520242	2.967891767505388	1.504860751353748	-0.06562595813236688	2.56282572772676	1.673835410057778	-0.3206662982545297	2.429571282354722	1.655616332078532	-0.2843944578645698	2.26254755274178	1.460274282726158	-0.1260945119594527	2.142013023826643	1.519669604921728	0.06816567798069609	2.036158293757671	1.520581635505964	0.08331845507359341
415	13.8	2.578199438754673	1.163338140698078	-0.3664036315095111	2.583818713225935	1.346045525633204	-0.3541012259577397	2.590731317410281	1.489836479438459	-0.3280302487617263	2.619206515203214	1.710460249819001	-0.332052262509852	2.648431524830873	1.670095835385491	-0.3317932383639826	2.781526737978095	1.624416873896594	-0.3315443371506637	2.957159035244792	1.431854195937234	-0.2844575582544593	3.010082286198287	1.53383318935395	-0.1069787434213073	2.994224319830127	1.572632948376449	-0.04139951552962042	2.933453265140417	1.588194026801866	0.01512137770207373	2.94215950407268	1.589789738729284	-0.03640692918156901	2.581201149864297	1.677947385030631	-0.3331540141041792	2.449125210739699	1.659760414368282	-0.3021779428371913	2.283018690829727	1.47223169846001	-0.1387298893388709	2.165327590009448	1.529553279835655	0.05954370150764401	2.059150336437745	1.524775952913813	0.07125541944598954
416	13.833334	2.597248061281133	1.1677643282224	-0.3777783839680554	2.602921458228939	1.350551468759365	-0.3666772457156719	2.609283516545848	1.494370238011141	-0.3400937561627803	2.638086291705313	1.715031787778358	-0.3432432206011695	2.666758614013959	1.674611713280361	-0.3411620365460359	2.799780239515773	1.629839001651989	-0.3316468386013141	2.947713041172342	1.435899956913112	-0.2405416419473598	2.948730035499486	1.570669827105263	-0.0796840970100902	2.951965818168846	1.625848278339067	-0.02113216315681969	2.908107602724767	1.631411175800417	0.03932788636609753	2.907134308505881	1.662739935256411	-0.01293029959422021	2.600520268717631	1.682543997800683	-0.3464430322609962	2.469745337521517	1.664306495118908	-0.3218374845109665	2.306269566666794	1.485001125619969	-0.1539752550243842	2.190374338425751	1.538518132905398	0.0479299069323264	2.084211548711759	1.530039823933511	0.0569448203306783
417	13.866667	2.617619466137314	1.172631876585159	-0.389733875926739	2.623229638515252	1.355476099500325	-0.379731601307489	2.628801818645013	1.499339967170699	-0.3528708133624615	2.657464105216584	1.720062140760287	-0.354862266131196	2.685612850702366	1.679632839654154	-0.350887622582937	2.81827738271223	1.635960700001693	-0.3315321697941932	2.92989035090284	1.440485223669093	-0.198770894294085	2.876664848061214	1.595415393383901	-0.06180843824847645	2.89896864429553	1.658714029987265	-0.01333378149104148	2.882355071669717	1.695246735256113	0.05536733131920733	2.865328284363496	1.709722735763687	-0.003192732697010349	2.620457939346758	1.687545255570043	-0.3603162676332198	2.491030604531499	1.669174792691744	-0.342844520536132	2.330966662847879	1.498254703376921	-0.1714412020371127	2.216041522654543	1.546317678628648	0.03359961999854429	2.110242395908883	1.535962242577124	0.04130035837881919
418	13.9	2.638983822938206	1.177851329604271	-0.4021134427163525	2.644412370933093	1.360725410147672	-0.3930373736202011	2.648979868789576	1.50464917835534	-0.3662000555097513	2.677032073162493	1.725450593487251	-0.3667902657214706	2.704704768793321	1.685056893891232	-0.3609206101396008	2.836651830194811	1.642577831808499	-0.3315223008659918	2.907153957196792	1.445599698009714	-0.1668167404208696	2.805224816858349	1.610276539064435	-0.05786579424984261	2.841396316804619	1.677703853050817	-0.02204916379928421	2.856184045712002	1.730304489916197	0.04799963374213587	2.819717524771765	1.734453553461808	-0.01203948461895371	2.640691531437382	1.692854421804246	-0.3745684264434443	2.512582801604812	1.674271801322321	-0.36464579914357	2.355739069457351	1.511639886330132	-0.1905354131472681	2.241317199181493	1.553173497408513	0.01704944184062134	2.13635908117609	1.542119215923393	0.0253493625275099
419	13.933334	2.661023970708367	1.183322109347469	-0.4147827582589926	2.666131983402472	1.366195785009035	-0.4064182431329845	2.66951069280543	1.510191172279622	-0.3799426119342175	2.696510578165259	1.731085988425035	-0.3789482629173993	2.723768482513818	1.690769028041615	-0.3712440896721797	2.854593634233452	1.649468381366814	-0.3319901042866417	2.883422033911549	1.451145272162134	-0.1497673463246391	2.742561560663037	1.617270390724951	-0.07083380313108513	2.78618878583018	1.688240343152037	-0.05327155148714177	2.829729970994316	1.748460453475446	-0.00396370057677977	2.774109415576786	1.742021570481732	-0.04060899434716134	2.660921212669165	1.698366286740855	-0.3890376341315139	2.534030709869317	1.67949686528605	-0.3867395824302262	2.379497778790984	1.524786384911626	-0.2105232706146967	2.265359930539523	1.55920277632194	-0.001105728361887356	2.161904901386128	1.548271645947544	0.01011080098586243
420	13.966667	2.683444783339256	1.188939735579664	-0.42764216509357	2.688060645312248	1.371780850382594	-0.4197590392978048	2.690102033016161	1.515855714632562	-0.3939860037337775	2.715662743319693	1.736853343242113	-0.3912987984157978	2.742573491999809	1.69664902301577	-0.3818670889390784	2.871855146128711	1.656424987963598	-0.3332458600594029	2.860820300579287	1.456982380154294	-0.1473300779461238	2.69129711664824	1.618554423167825	-0.09659699192003258	2.736201630191439	1.694752696428096	-0.1009857605963958	2.801216164251765	1.767415767155718	-0.09064079684413158	2.731513373434582	1.741682790091994	-0.08359977474473809	2.68088758982542	1.70397320066954	-0.4036159233851809	2.555060507417251	1.684749094132141	-0.4087242082573437	2.401524509580349	1.537330216795761	-0.2307608382048203	2.287501290396558	1.564137227368504	-0.02034050684715982	2.186397006379079	1.554452767560401	-0.003918524465200876
421	14	2.705981139373443	1.194603822430617	-0.4406429524789401	2.709905229062589	1.37737926270729	-0.4330111214518375	2.710497698584642	1.521537232343716	-0.4082503989606258	2.734305367024215	1.742642966846704	-0.4038400209641968	2.760934921110469	1.702581193104537	-0.3928147290997248	2.888253219952865	1.663279048384001	-0.3354955518972652	2.840526177357545	1.462947861556731	-0.1568257859682809	2.650308161802974	1.610756100671253	-0.1263619070853624	2.690272275495007	1.6912860983645	-0.1475948258661091	2.762628207107249	1.768345765812654	-0.1704800039102256	2.692790988357504	1.732686082112664	-0.1297301436811504	2.70038675870356	1.709573086667767	-0.4182508196280707	2.575438845548085	1.689935388361686	-0.4303580542995285	2.421497878085943	1.548949945011071	-0.250891297167936	2.307304567472686	1.567466503029655	-0.04034466970890761	2.209580386461421	1.560609282787767	-0.01665964695279859
422	14.033334	2.728378896821997	1.20022099261589	-0.4537783592847515	2.731392710112625	1.382897388490186	-0.4461775342541013	2.730464008625534	1.527137672685704	-0.4226752184642526	2.752296015445851	1.748353405200296	-0.416598329945106	2.778702185520485	1.70845769792991	-0.4041231804911595	2.903641962212158	1.669901078516958	-0.3388381620017608	2.823314511831888	1.468861254181987	-0.1744283638581182	2.617743002431674	1.590130977110726	-0.15164781899786	2.646963931020379	1.674217319724545	-0.1769793780233095	2.7087800228446	1.76150943300824	-0.2069374586000215	2.657427129241906	1.708411914085706	-0.1661392967698381	2.719256304482288	1.715071993621479	-0.4329340470571446	2.594976985739168	1.694973789644113	-0.4515236060242272	2.4393440333441	1.559348287838844	-0.2707137865096221	2.324466073138804	1.568629784288685	-0.06091724294670243	2.23115320615454	1.566288151138164	-0.02829838485329278
423	14.066667	2.750400369762973	1.2057094308545	-0.4670767680264007	2.752278740359217	1.388253428646661	-0.4593070446181587	2.749794171626796	1.53257087109865	-0.4372216169291571	2.769533698544313	1.753895648911567	-0.429621936500855	2.795759287413913	1.714183117638781	-0.4158357055562178	2.917912646985012	1.676195919869937	-0.3433036854476095	2.809818456169245	1.474535115361853	-0.1961774902829601	2.593188011331722	1.558759798070556	-0.1708798773647145	2.607502936626416	1.644206693977458	-0.1877432600941178	2.645224337837545	1.739287418430763	-0.2014995468649282	2.625105737980911	1.67208576676703	-0.1881776150234292	2.737377697550174	1.720387985121431	-0.4476947654391948	2.613538271799267	1.699797445145489	-0.4721842490635992	2.455247889811679	1.568250874178623	-0.2900491997894641	2.338974588239763	1.567446296400877	-0.08182731626289906	2.250914535777594	1.570896660456962	-0.03926898855151161
424	14.1	2.771846976640503	1.211001264712683	-0.480598474017137	2.772371402475197	1.393378673661697	-0.4724805360534211	2.76832933383375	1.537763706908797	-0.45188050939651	2.785961411301459	1.759193514348667	-0.4429755931602	2.812029281060219	1.71967551603012	-0.428001868425238	2.930994761353697	1.682095380365206	-0.3488829074343693	2.800546228839295	1.47977610005743	-0.2190964278701047	2.577588847926044	1.524359218981697	-0.1880511558132681	2.575908212064863	1.610405349347406	-0.1891294403949833	2.588763472564915	1.707428038555907	-0.1778266041307834	2.597100220929428	1.639133476065894	-0.1981565922900707	2.754682263703524	1.725451232208873	-0.462592949781244	2.631057768853938	1.70435373015606	-0.4923716122851897	2.469569825421983	1.575408894006567	-0.3088369311803681	2.35124115688228	1.56389935219323	-0.102818657902222	2.268838301608372	1.574075959170263	-0.05027500182532914
425	14.133334	2.792572798383966	1.216040079624849	-0.4944274145045665	2.791534703382	1.398214749430233	-0.4857971232742498	2.785954905617735	1.542653041845543	-0.4666601461208998	2.801555553391567	1.764180137870514	-0.456727135425656	2.827465826644584	1.724863081518061	-0.4406681467508718	2.942841870365525	1.687542621541312	-0.3555417272787093	2.795177537769068	1.484410740131002	-0.2407244571372518	2.570140176772083	1.491726742971968	-0.2041204809171596	2.554194294176797	1.579887079178076	-0.1888214315574958	2.550540014160554	1.684670332032237	-0.1561163916295423	2.574761721980908	1.614888699305933	-0.2007953869608944	2.771140777540583	1.730200610776836	-0.4777020562683258	2.647532838932441	1.708600453015706	-0.5121778732716422	2.482749364136459	1.580609737972833	-0.327052651045625	2.362139873736727	1.558327937803216	-0.1234926751090322	2.285105631977439	1.575406472236006	-0.0621062704732822
426	14.166667	2.812501013595955	1.220779082097291	-0.5086616470373223	2.809700104175256	1.402711685952271	-0.4993727829127852	2.80261041540615	1.54718362637913	-0.4815917489731115	2.816332880777936	1.768795300078677	-0.4709471413750512	2.842059358944287	1.729681348039313	-0.4538807043454005	2.953439589327568	1.692487793409141	-0.3632351679726405	2.79275827334997	1.488297642952156	-0.2595393517268331	2.568123852023091	1.458214542987073	-0.2173636025634908	2.540959492578336	1.545900344892227	-0.189924942079288	2.529560584502081	1.651490108765392	-0.1441414289743547	2.55823769442243	1.587339615217466	-0.2010618082501932	2.786771723063221	1.734581366952423	-0.4931069064904407	2.663064768017824	1.712501980429316	-0.5317808599193662	2.495294350793245	1.583713000045218	-0.3449471059658577	2.372565886718796	1.551006118480621	-0.1437415322001826	2.30003992968789	1.574444032892766	-0.07541592058035018
427	14.2	2.831627827267845	1.225180457688197	-0.5234022859489585	2.826865901960852	1.406826967771373	-0.5133315415563339	2.818293661005736	1.551307198215467	-0.4967424710267604	2.83034846442501	1.772983969343486	-0.4857196265613977	2.855837471706795	1.73407199406699	-0.4677009545109728	2.962828741318264	1.696897753367989	-0.3719755366180193	2.793344314750301	1.491314644130783	-0.2754385711613779	2.570636856190049	1.428046778303568	-0.2287363581148776	2.534527578730228	1.510702711071588	-0.193280398448366	2.519674454126667	1.609347991961745	-0.1402649700266235	2.546312205672947	1.557235391674111	-0.201689307672281	2.801638332631487	1.738543673976269	-0.5089096814407036	2.67784498524673	1.716029121695358	-0.5514108857276593	2.50764045464205	1.584674932466002	-0.362963201775982	2.383210369589955	1.542320631110079	-0.1637632507142289	2.314049481881335	1.571033317730809	-0.09054178849867513
428	14.233334	2.850003626767976	1.229212869202306	-0.5387476488185517	2.843076787499581	1.410523725131695	-0.5278014348984293	2.833040503820563	1.554981028579199	-0.5122099523148271	2.843683070101711	1.776695450864869	-0.5011449151549265	2.868852713866794	1.737981744398906	-0.4822073667608958	2.971069519752712	1.70074124742194	-0.3818069562804416	2.796892861727625	1.493376547192031	-0.2889718235865453	2.576296190202848	1.408576031438581	-0.2399145356341068	2.53247405947173	1.483809466168313	-0.1990035288569821	2.51410253845869	1.573417412318997	-0.1411504283396715	2.53689047696796	1.53215737014219	-0.2033250355724458	2.815834005336554	1.742041808296066	-0.5252318369690543	2.692124043220972	1.71915932069737	-0.5713420520912238	2.520170625301259	1.583543852805755	-0.3816670718846988	2.394609279459986	1.532812561113202	-0.1839973025328391	2.327661226531319	1.565233539988913	-0.1076578251572341
429	14.266667	2.867712892290887	1.232848650540375	-0.5548011961755522	2.858409229147051	1.413769830404882	-0.5429194823637875	2.846912167551162	1.558168218885766	-0.5281132072614705	2.856443100322243	1.779885600247788	-0.5173232850848866	2.881180800177729	1.741363662610202	-0.4974790765321687	2.978238140746808	1.703978315163605	-0.3927836809336192	2.803133356196115	1.494408182796779	-0.3011567824331678	2.58344352745202	1.404633434531976	-0.2516319583559145	2.532272275852538	1.473049610056659	-0.207102775765824	2.506855008776692	1.554792691186187	-0.1454971294511443	2.527918354386539	1.517666790334357	-0.2063605888428078	2.829480582971052	1.745036524775822	-0.5421999383150556	2.706209409213747	1.721881952524954	-0.5918851696121401	2.533282200547721	1.580457426482007	-0.4018166197652872	2.407208072553333	1.523159573764855	-0.2051220617300979	2.34143049641351	1.557213387900168	-0.127053356567717
430	14.3	2.884870395439724	1.236062730979251	-0.5716674538471559	2.872970314572371	1.416538228430101	-0.5588258357415661	2.859996500736646	1.560839066765949	-0.5445829039497577	2.868759997630876	1.782519789005862	-0.5343415982602842	2.892921798432354	1.744179893852247	-0.5135851850277623	2.984425025582595	1.706562733810631	-0.4049445279585804	2.811633967386306	1.494336208340978	-0.3131064017553828	2.59082988756827	1.415585834810206	-0.2641374493803912	2.531959384313841	1.478645458426445	-0.2178396501249072	2.492854306895059	1.54856182479686	-0.1535344154709142	2.518358604372069	1.513857463656517	-0.2121859686493851	2.842726193604061	1.747497688439128	-0.5599306483807512	2.720449088266902	1.724197893516368	-0.613330594493312	2.547311721640217	1.575624630679584	-0.4241118454500534	2.421273384452527	1.514195192117765	-0.2277928208074556	2.355644282921885	1.547659498875862	-0.1488952854757986
431	14.333334	2.901608851991272	1.23883288804687	-0.5894360143005687	2.886886871425311	1.418806685570948	-0.5756513725878759	2.872403312171001	1.562970446749947	-0.5617593895942417	2.880767718676366	1.7845715816245	-0.5522755600522069	2.904182892785748	1.746401232691173	-0.5305880023647926	2.989710924665619	1.708452266819309	-0.4183070104680128	2.821989720565849	1.493097217445201	-0.325486008567561	2.598641352913495	1.433862144072056	-0.2768746005598337	2.531366528096344	1.488961988026949	-0.2309978565915487	2.471159368195013	1.533754361515409	-0.166609649731823	2.509142634743468	1.514184016676828	-0.2235994708641877	2.855722905051572	1.749402444711341	-0.5785307135026794	2.735191819398269	1.726111708106484	-0.6359250133018435	2.562512814358929	1.569292922041639	-0.4491364144726442	2.436843511972232	1.506438592657297	-0.2527097426651255	2.370524533846257	1.537473329295435	-0.1734208975603023
432	14.366667	2.918054099218404	1.241140442114248	-0.6081707264131219	2.900280272248892	1.420558303311352	-0.5935023092556941	2.884245104518273	1.564546182166329	-0.5797772137289685	2.892582553824491	1.786022734842081	-0.5711747395755804	2.915062118972049	1.748007263600678	-0.54853159011199	2.99417257255728	1.70961562973844	-0.4328817389624829	2.834172571631566	1.490643520841803	-0.3390970496884149	2.608523533904835	1.448231424444649	-0.2901759548839153	2.532945240323659	1.486464940745547	-0.2458126354715147	2.449048634027154	1.501246651254683	-0.1844415949442957	2.503634462749583	1.509690208901574	-0.2433184419866246	2.868603077423946	1.750735228479069	-0.5980782162968894	2.750742691540232	1.727630116983384	-0.6598463702704542	2.579081051269956	1.561725507432966	-0.4772860747836711	2.453916785942004	1.499971647484743	-0.2804934487903172	2.386303890379923	1.527279666871788	-0.20086845424223
433	14.4	2.934314163900503	1.242967362185466	-0.6279147536316059	2.913254967047194	1.421779312948724	-0.6124577646342011	2.895625327772106	1.565555129829499	-0.5987512962169127	2.904303150373285	1.786862143713377	-0.5910577537799945	2.925647395042928	1.748984723314395	-0.5674352421462959	2.997897409624435	1.710033617201258	-0.4486696281158516	2.84838783088714	1.486961125951864	-0.3546046981758853	2.622153390362683	1.451226853415225	-0.3064327031902735	2.541385808044059	1.473176678169569	-0.2643706389511624	2.439640415902376	1.481077480078464	-0.2059348862928512	2.506751405573315	1.499066427931379	-0.2713046241476525	2.881477072452228	1.751486943710265	-0.6186172995782985	2.767359150388621	1.728764846754338	-0.6852291914203181	2.597266554527687	1.553191719748573	-0.5089919220360097	2.472595090111441	1.494429187155486	-0.3118011346115017	2.403348251338747	1.51745704611355	-0.2317724070155325
434	14.433334	2.950472537362449	1.244295453866065	-0.648676176556694	2.925892035761031	1.422458632102294	-0.6325585217901037	2.906631101572144	1.565990840631477	-0.6187671152934605	2.91601070411299	1.787085791056295	-0.6119126672623866	2.936016080269278	1.749327253681438	-0.5872922900886606	3.000993189834591	1.70969968676884	-0.4656629437016288	2.864675239841051	1.482110354733833	-0.3717259040492636	2.6403143425211	1.447645103714451	-0.3268815881420748	2.559880887617309	1.460999240029904	-0.2883670526842572	2.448538042482233	1.475638026844823	-0.2314896934635006	2.520860671790475	1.489775484796058	-0.3062690246991941	2.894431684480005	1.751654965155944	-0.6401575442091292	2.785241034249224	1.729533781980548	-0.7121611383244201	2.617489205249313	1.543950659251751	-0.5448583594001615	2.493189322751791	1.489192120547644	-0.3473666932645823	2.422357645065127	1.508280356050805	-0.266990495347767
435	14.466667	2.966577462706523	1.245107735252549	-0.6704092750785611	2.938250591377261	1.422589661677925	-0.6537901745200043	2.917338389548825	1.565853520859054	-0.6398632141658579	2.927767837465286	1.786698921084909	-0.6336900795720148	2.946236153422972	1.749037946775325	-0.608063637376503	3.003601020727487	1.708620432570062	-0.4838461995331898	2.882932465725852	1.476211784594044	-0.3904937850447205	2.663792358059041	1.439430084861713	-0.3521791558210627	2.591145663780755	1.45027872341281	-0.3184641273032318	2.48076775185007	1.467776301969637	-0.2648924049149793	2.547183624000223	1.486912034679117	-0.3465431290106895	2.907527789893147	1.751244882679979	-0.6626639040335373	2.804510356804572	1.729960185973088	-0.7406414500272853	2.640250348193082	1.53425299628994	-0.5854832475483774	2.516033418467955	1.483584680169969	-0.3878747584974583	2.444205555111815	1.50005823532231	-0.307335795265734
436	14.5	2.982643367806864	1.245389957882913	-0.6930272719739667	2.950391788860264	1.422172065330036	-0.6760993257948871	2.92783562966637	1.56515158303691	-0.6620394226999279	2.939622566032001	1.785717384904223	-0.6563024564024721	2.95637359775371	1.748131165700599	-0.6296797024015183	3.005898611464794	1.706818693128667	-0.5031832992877705	2.902707833800899	1.469449676067581	-0.4109902010913236	2.691748787095385	1.437771469517966	-0.3835106783028297	2.634930400485579	1.451559903189285	-0.3575120410236923	2.536372955686576	1.455290641754694	-0.3164477113523816	2.583694820818772	1.498426236770212	-0.3915053714852867	2.920805504687205	1.750271509725547	-0.6860554680765524	2.82519910448205	1.730066717990081	-0.7705292947644192	2.666060728128908	1.524307003738697	-0.6311730829894875	2.541496371013973	1.477475115152964	-0.4335673574555334	2.469510481401423	1.493079651506184	-0.3531154539102849
[truncated: 21 more rows]
[truncated: 48 more columns]
