# Supplementary material for: Simulation of Human Movement in Zero Gravity
Source: Sensors (Basel). 2024 Mar 9;24(6):1770. doi: 10.3390/s24061770 (PMC10976247; doi:10.3390/s24061770)
Supplement: Supplementary file 1 [file sensors-24-01770-s001.zip › supplementary/motion_data/17 StepKokotsu/motion_raw.sto]

UNKNOWN
version=1
nRows=457
nColumns=30
inDegrees=no
endheader
time	/jointset/global/yaw/value	/jointset/global/roll/value	/jointset/global/pitch/value	/jointset/global/longitudinal/value	/jointset/global/vertical/value	/jointset/global/lateral/value	/jointset/SpineL/SpineL_LL/value	/jointset/SpineL/SpineL_RR/value	/jointset/SpineL/SpineL_FE/value	/jointset/SpineU/SpineU_FE/value	/jointset/Hip_r/Hip_EF_r/value	/jointset/Hip_r/Hip_RR_r/value	/jointset/Hip_r/Hip_DB_r/value	/jointset/Knee_r/Knee_FE_r/value	/jointset/Hip_l/Hip_EF_l/value	/jointset/Hip_l/Hip_RR_l/value	/jointset/Hip_l/Hip_BD_l/value	/jointset/Knee_l/Knee_FE_l/value	/jointset/Shoulder_r/Shoulder_BD_r/value	/jointset/Shoulder_r/Shoulder_EF_r/value	/jointset/Shoulder_r/Shoulder_RR_r/value	/jointset/Elbow_r/Elbow_EF_r/value	/jointset/Shoulder_l/Shoulder_DB_l/value	/jointset/Shoulder_l/Shoulder_EF_l/value	/jointset/Shoulder_l/Shoulder_RR_l/value	/jointset/Elbow_l/Elbow_EF_l/value	/jointset/Neck/Neck_LL/value	/jointset/Neck/Neck_RR/value	/jointset/Neck/Neck_FE/value
      0.00000000	     -2.54401052	      0.02804067	     -0.23827333	      2.56130066	      1.28032758	     -0.52097117	     -0.02592522	     -0.03228096	      0.60274101	     -0.30030971	      0.14370791	     -0.21782614	      0.09909197	     -0.12717347	      0.10135364	      0.14319369	     -0.08378604	     -0.07262543	     -0.00169520	     -0.10124146	     -0.02620731	      0.56996647	     -0.03754928	     -0.20138394	      0.05722834	      0.75518032	      0.00000000	      0.00000000	      0.01745329
      0.03333400	     -2.54092676	      0.02937166	     -0.23925106	      2.56134178	      1.27933177	     -0.52123681	     -0.02299715	     -0.03011489	      0.60124020	     -0.30210275	      0.14532618	     -0.21749010	      0.10038024	     -0.12673164	      0.10248265	      0.14309308	     -0.08422544	     -0.07260110	     -0.00102592	     -0.10196404	     -0.02610354	      0.57172233	     -0.04015038	     -0.20029286	      0.05689097	      0.75575880	      0.00000000	      0.00000000	      0.01745329
      0.06666700	     -2.53953231	      0.02485642	     -0.24039641	      2.56180092	      1.27876096	     -0.52345746	     -0.01950501	     -0.02843462	      0.60000549	     -0.30218606	      0.14498607	     -0.21775870	      0.11693724	     -0.12752779	      0.10524099	      0.14325209	     -0.09229937	     -0.07238720	     -0.00252148	     -0.10110286	     -0.02616984	      0.57406764	     -0.04056401	     -0.19887370	      0.05636894	      0.75493418	      0.00000000	      0.00000000	      0.01745329
      0.10000000	     -2.53254761	      0.02769922	     -0.24138337	      2.56293524	      1.27831096	     -0.52299934	     -0.02109752	     -0.02047466	      0.59948336	     -0.29977266	      0.14258657	     -0.21522021	      0.12225888	     -0.12636358	      0.11179731	      0.14220222	     -0.08681766	     -0.07515383	      0.00560286	     -0.10856475	     -0.02522580	      0.58781172	     -0.03059401	     -0.18133253	      0.05818811	      0.75829540	      0.00000000	      0.00000000	      0.01745329
      0.13333400	     -2.53273104	      0.02725907	     -0.23877979	      2.56405290	      1.27989504	     -0.52431144	     -0.02257880	     -0.02083613	      0.59943557	     -0.30095191	      0.14311939	     -0.21502653	      0.12233332	     -0.12640967	      0.11274068	      0.14218616	     -0.08775957	     -0.07526173	      0.00534153	     -0.10889802	     -0.02528584	      0.58878758	     -0.02994838	     -0.18306793	      0.05846897	      0.75686558	      0.00000000	      0.00000000	      0.01745329
      0.16666700	     -2.53599468	      0.02822688	     -0.23873137	      2.56073048	      1.27935502	     -0.52732663	     -0.02666024	     -0.02753361	      0.60190939	     -0.30344133	      0.14441449	     -0.21313336	      0.11463991	     -0.12061155	      0.11122696	      0.14142192	     -0.09345142	     -0.07851326	     -0.00801026	     -0.10802893	     -0.02683572	      0.59937439	     -0.03746037	     -0.18854924	      0.05672467	      0.74945241	      0.00000000	      0.00000000	      0.01745329
      0.20000000	     -2.53369701	      0.02859517	     -0.23859890	      2.56116464	      1.27992841	     -0.52723888	     -0.02715701	     -0.02588632	      0.60216013	     -0.30405440	      0.14471662	     -0.21287358	      0.11472882	     -0.12008893	      0.11049642	      0.14122875	     -0.09396110	     -0.07927521	     -0.00670561	     -0.10745526	     -0.02648185	      0.60061626	     -0.03765508	     -0.19031338	      0.05661952	      0.74849852	      0.00000000	      0.00000000	      0.01745329
      0.23333400	     -2.53352739	      0.02886614	     -0.23640944	      2.56163541	      1.28010941	     -0.52792242	     -0.02662409	     -0.02565884	      0.60330799	     -0.30294221	      0.14476911	     -0.21278441	      0.11483218	     -0.11975423	      0.11130427	      0.14122217	     -0.09365496	     -0.07890976	     -0.00537977	     -0.10773284	     -0.02634214	      0.60125429	     -0.03793263	     -0.18887160	      0.05651745	      0.74915315	      0.00000000	      0.00000000	      0.01745329
      0.26666700	     -2.50727798	      0.02804384	     -0.23693941	      2.56182711	      1.27976523	     -0.52762565	     -0.02294848	     -0.02595370	      0.60180360	     -0.30978864	      0.13548602	     -0.20182337	      0.11197015	     -0.11128272	      0.11899466	      0.13683128	     -0.09803865	     -0.08242633	      0.00360826	     -0.12854329	     -0.03357283	      0.65158569	     -0.03190621	     -0.17116993	      0.06418362	      0.75546953	      0.00000000	      0.00000000	      0.01745329
      0.30000000	     -2.50522796	      0.02688605	     -0.23474922	      2.56358606	      1.28011379	     -0.52849352	     -0.02123640	     -0.02337447	      0.60193268	     -0.31081866	      0.13509246	     -0.20135153	      0.11175915	     -0.11097056	      0.12024087	      0.13672784	     -0.09815348	     -0.08274514	      0.00502767	     -0.12761296	     -0.03342504	      0.65215960	     -0.03685410	     -0.17396624	      0.06345865	      0.75435485	      0.00000000	      0.00000000	      0.01745329
      0.33333400	     -2.50510612	      0.02697864	     -0.23519857	      2.56310194	      1.28012925	     -0.52925415	     -0.02153291	     -0.02324029	      0.60144889	     -0.31147174	      0.13516991	     -0.20128221	      0.11139677	     -0.11086800	      0.12017158	      0.13669515	     -0.09835352	     -0.08293769	      0.00527973	     -0.12753538	     -0.03332259	      0.65206426	     -0.03632641	     -0.17477820	      0.06372088	      0.75416129	      0.00000000	      0.00000000	      0.01745329
      0.36666700	     -2.50481985	      0.02628378	     -0.23495325	      2.56302052	      1.28003485	     -0.52921617	     -0.02216256	     -0.02277974	      0.60059962	     -0.31348341	      0.13551415	     -0.20085587	      0.10984367	     -0.11037361	      0.12062439	      0.13655512	     -0.09944119	     -0.08372932	      0.00599634	     -0.12675277	     -0.03286358	      0.65159901	     -0.03452390	     -0.17829013	      0.06494719	      0.75352862	      0.00000000	      0.00000000	      0.01745329
      0.40000000	     -2.50546657	      0.02833505	     -0.23455903	      2.56264490	      1.28013558	     -0.53029397	     -0.02127159	     -0.02299375	      0.60186417	     -0.31187772	      0.13556121	     -0.20071362	      0.10927321	     -0.11022737	      0.12045614	      0.13651321	     -0.10041361	     -0.08401103	      0.00573453	     -0.12595161	     -0.03295968	      0.65174063	     -0.03385322	     -0.17724236	      0.06519880	      0.75409562	      0.00000000	      0.00000000	      0.01745329
      0.43333400	     -2.50420563	      0.02902201	     -0.23521237	      2.56314715	      1.28071589	     -0.53180036	     -0.01887500	     -0.02123190	      0.59975077	     -0.31363106	      0.13626754	     -0.20043975	      0.10930939	     -0.10907722	      0.12408534	      0.13663003	     -0.10063558	     -0.08278580	      0.00304855	     -0.12443137	     -0.03337964	      0.65099349	     -0.03577430	     -0.18011073	      0.06506640	      0.75193939	      0.00000000	      0.00000000	      0.01745329
      0.46666700	     -2.50447223	      0.02822204	     -0.23506447	      2.56429368	      1.28077854	     -0.53353507	     -0.02320210	     -0.02286659	      0.59948398	     -0.31229421	      0.13813926	     -0.20013038	      0.10886246	     -0.10784632	      0.12385290	      0.13644439	     -0.10346712	     -0.08344207	     -0.00039183	     -0.12367758	     -0.03400659	      0.65051700	     -0.02954807	     -0.17891396	      0.06676435	      0.75149171	      0.00000000	      0.00000000	      0.01745329
      0.50000000	     -2.50393352	      0.02820925	     -0.23552080	      2.56442637	      1.28076512	     -0.53362025	     -0.02223653	     -0.02235200	      0.59870188	     -0.31234530	      0.13826325	     -0.19986383	      0.10870477	     -0.10765612	      0.12459579	      0.13635242	     -0.10297239	     -0.08334718	     -0.00166982	     -0.12353680	     -0.03424291	      0.64999715	     -0.02972737	     -0.17888752	      0.06675706	      0.75106147	      0.00000000	      0.00000000	      0.01745329
      0.53333400	     -2.50393352	      0.02820925	     -0.23552080	      2.56442637	      1.28076512	     -0.53362025	     -0.02223653	     -0.02235200	      0.59870188	     -0.31234530	      0.13826325	     -0.19986383	      0.10870477	     -0.10765612	      0.12459579	      0.13635242	     -0.10297239	     -0.08334718	     -0.00166982	     -0.12353680	     -0.03424291	      0.64999715	     -0.02972737	     -0.17888752	      0.06675706	      0.75106147	      0.00000000	      0.00000000	      0.01745329
      0.56666700	     -2.50393352	      0.02820925	     -0.23552080	      2.56442637	      1.28076512	     -0.53362025	     -0.02223653	     -0.02235200	      0.59870188	     -0.31234530	      0.13826325	     -0.19986383	      0.10870477	     -0.10765612	      0.12459579	      0.13635242	     -0.10297239	     -0.08334718	     -0.00166982	     -0.12353680	     -0.03424291	      0.64999715	     -0.02972737	     -0.17888752	      0.06675706	      0.75106147	      0.00000000	      0.00000000	      0.01745329
      0.60000000	     -2.50393352	      0.02820925	     -0.23552080	      2.56442637	      1.28076512	     -0.53362025	     -0.02223653	     -0.02235200	      0.59870188	     -0.31234530	      0.13826325	     -0.19986383	      0.10870477	     -0.10765612	      0.12459579	      0.13635242	     -0.10297239	     -0.08334718	     -0.00166982	     -0.12353680	     -0.03424291	      0.64999715	     -0.02972737	     -0.17888752	      0.06675706	      0.75106147	      0.00000000	      0.00000000	      0.01745329
      0.63333400	     -2.50285921	      0.02746339	     -0.23587660	      2.56641408	      1.28062724	     -0.53707244	     -0.01613319	     -0.02106900	      0.59714697	     -0.30967874	      0.13985793	     -0.19971779	      0.11180695	     -0.10587055	      0.12961949	      0.13656549	     -0.10276232	     -0.08059130	     -0.00732685	     -0.12046913	     -0.03492551	      0.64814156	     -0.03271464	     -0.17667124	      0.06622633	      0.75062956	      0.00000000	      0.00000000	      0.01745329
      0.66666700	     -2.50174850	      0.03030306	     -0.24219370	      2.56770309	      1.28015542	     -0.54004637	     -0.02383306	     -0.02374515	      0.58894654	     -0.30525078	      0.14847271	     -0.19925832	      0.10933088	     -0.10026269	      0.13687270	      0.13641794	     -0.10344230	     -0.07730171	     -0.00000791	     -0.12049578	     -0.03382425	      0.64736254	     -0.03876128	     -0.16780198	      0.06603602	      0.75232487	      0.00000000	      0.00000000	      0.01745329
      0.70000000	     -2.50140458	      0.02987679	     -0.24112630	      2.56877002	      1.28066430	     -0.54015623	     -0.02269424	     -0.02297650	      0.58987521	     -0.30468571	      0.14762871	     -0.19883520	      0.11038643	     -0.10079906	      0.13927221	      0.13638029	     -0.10327464	     -0.07710711	     -0.00031640	     -0.11737852	     -0.03374520	      0.64738613	     -0.03999766	     -0.17177760	      0.06644075	      0.75088902	      0.00000000	      0.00000000	      0.01745329
      0.73333400	     -2.50260926	      0.03051089	     -0.24275838	      2.56959864	      1.28114753	     -0.54112221	     -0.02235662	     -0.02456265	      0.58691181	     -0.30742462	      0.14991701	     -0.19887235	      0.11040186	     -0.09952557	      0.13889892	      0.13625732	     -0.10449265	     -0.07792491	     -0.00133550	     -0.12043216	     -0.03397008	      0.64637440	     -0.04052734	     -0.17124926	      0.06647678	      0.75073659	      0.00000000	      0.00000000	      0.01745329
      0.76666700	     -2.50301112	      0.02848273	     -0.24114015	      2.56957221	      1.28135858	     -0.54138493	     -0.02385595	     -0.02528708	      0.58752492	     -0.30628165	      0.15045215	     -0.19884733	      0.11016639	     -0.09918673	      0.13997592	      0.13629991	     -0.10426895	     -0.07757408	     -0.00103769	     -0.11940327	     -0.03387495	      0.64685356	     -0.04017519	     -0.17075993	      0.06663150	      0.75077425	      0.00000000	      0.00000000	      0.01745329
      0.80000000	     -2.50026713	      0.02907809	     -0.24066381	      2.57143938	      1.28313301	     -0.54193373	     -0.02337135	     -0.02241763	      0.58778990	     -0.30577061	      0.15085428	     -0.19865590	      0.10951519	     -0.09890504	      0.14077952	      0.13623486	     -0.10467252	     -0.07800999	     -0.00077957	     -0.11675806	     -0.03395503	      0.64709073	     -0.04327930	     -0.17317343	      0.06600312	      0.74939454	      0.00000000	      0.00000000	      0.01745329
      0.83333400	     -2.50088870	      0.02897289	     -0.24427604	      2.57149007	      1.28282019	     -0.54399604	     -0.02240084	     -0.02440589	      0.58731203	     -0.29973097	      0.15634048	     -0.19815128	      0.10763335	     -0.09536089	      0.14713872	      0.13619612	     -0.10579201	     -0.07712314	     -0.00849641	     -0.11870104	     -0.03603665	      0.64133244	     -0.04209171	     -0.16227695	      0.06743098	      0.75029175	      0.00000000	      0.00000000	      0.01745329
      0.86666700	     -2.49970736	      0.02889115	     -0.24509056	      2.57263623	      1.28259131	     -0.54428893	     -0.02478238	     -0.02320972	      0.58510097	     -0.30161218	      0.15654211	     -0.19785901	      0.10763796	     -0.09547314	      0.15100957	      0.13640307	     -0.10856402	     -0.07609822	     -0.00509552	     -0.11776127	     -0.03545947	      0.64099272	     -0.04583660	     -0.16568315	      0.06706934	      0.74801758	      0.00000000	      0.00000000	      0.01745329
      0.90000000	     -2.50155058	      0.03097257	     -0.25057973	      2.57595645	      1.28100434	     -0.54547888	     -0.01864465	     -0.02467448	      0.57781186	     -0.29901952	      0.16470214	     -0.19772124	      0.11228534	     -0.09251372	      0.15926331	      0.13637297	     -0.10655842	     -0.07432777	     -0.00528819	     -0.10641101	     -0.03408727	      0.63954023	     -0.03400833	     -0.16579311	      0.07372808	      0.75180947	      0.00000000	      0.00000000	      0.01745329
      0.93333400	     -2.50350711	      0.03006935	     -0.24902614	      2.57726357	      1.28175490	     -0.54670581	     -0.02426439	     -0.02821377	      0.57842098	     -0.29891656	      0.16613337	     -0.19742774	      0.10962523	     -0.09254037	      0.15989652	      0.13617948	     -0.10723573	     -0.07533584	     -0.00077816	     -0.10919528	     -0.03289716	      0.63610891	     -0.03161736	     -0.16566086	      0.07509503	      0.75126544	      0.00000000	      0.00000000	      0.01745329
      0.96666700	     -2.50166410	      0.02981595	     -0.24933821	      2.57731155	      1.28178641	     -0.54654357	     -0.02380737	     -0.02690864	      0.57912842	     -0.29794259	      0.16634608	     -0.19717774	      0.11022846	     -0.09315364	      0.16025801	      0.13600161	     -0.10672015	     -0.07600980	     -0.00071696	     -0.10878070	     -0.03278697	      0.63427249	     -0.03211087	     -0.16671760	      0.07547492	      0.75063473	      0.00000000	      0.00000000	      0.01745329
      1.00000000	     -2.50124133	      0.03192944	     -0.25599364	      2.57646264	      1.27940217	     -0.54722028	     -0.02030658	     -0.02546513	      0.57039463	     -0.30455999	      0.16821418	     -0.19715431	      0.11156064	     -0.09252750	      0.16520889	      0.13631928	     -0.10764294	     -0.07433436	     -0.00308951	     -0.11156591	     -0.03303096	      0.63287469	     -0.03395373	     -0.16774578	      0.07477268	      0.74999853	      0.00000000	      0.00000000	      0.01745329
      1.03333400	     -2.50073696	      0.03401603	     -0.26560567	      2.57882064	      1.27800716	     -0.55103287	     -0.02241514	     -0.02779724	      0.56483212	     -0.29795918	      0.18315668	     -0.19731779	      0.11103080	     -0.08852784	      0.17955581	      0.13676516	     -0.10947927	     -0.07156291	     -0.00414687	     -0.10798977	     -0.03497707	      0.63760445	     -0.04400730	     -0.14919286	      0.06918969	      0.74673758	      0.00000000	      0.00000000	      0.01745329
      1.06666700	     -2.48884733	      0.03467876	     -0.27505865	      2.58152675	      1.27744589	     -0.55346858	     -0.02855209	     -0.02219272	      0.56054088	     -0.29806971	      0.19420495	     -0.19670879	      0.11417012	     -0.09134804	      0.19641124	      0.13705250	     -0.11022438	     -0.07066295	     -0.00428102	     -0.10744917	     -0.03790660	      0.64325709	     -0.03951115	     -0.13176632	      0.06827851	      0.74806601	      0.00000000	      0.00000000	      0.01745329
      1.10000000	     -2.47974712	      0.03609520	     -0.28170556	      2.58273487	      1.27698930	     -0.55434251	     -0.03034710	     -0.01071400	      0.56061950	     -0.30673360	      0.20174732	     -0.19601872	      0.11747034	     -0.09384358	      0.21033850	      0.13713441	     -0.11097213	     -0.07490346	      0.00053209	     -0.10987223	     -0.03772513	      0.64725010	     -0.04312872	     -0.11797055	      0.06592520	      0.75628153	      0.00000000	      0.00000000	      0.01745329
      1.13333400	     -2.47957327	      0.03593219	     -0.28302503	      2.58253185	      1.27797678	     -0.55530163	     -0.03128478	     -0.01053472	      0.56254733	     -0.30836649	      0.20307956	     -0.19568989	      0.11332999	     -0.09420116	      0.21125185	      0.13685564	     -0.10703836	     -0.07640549	     -0.00336220	     -0.11268683	     -0.03875401	      0.64728348	     -0.03886239	     -0.11489983	      0.06607220	      0.75584420	      0.00000000	      0.00000000	      0.01745329
      1.16666700	     -2.47638286	      0.03868649	     -0.28570643	      2.58134361	      1.27878486	     -0.55628152	     -0.03056969	     -0.00686186	      0.56374431	     -0.30997394	      0.20354909	     -0.19547789	      0.11244070	     -0.09496856	      0.21097555	      0.13653517	     -0.10371553	     -0.07736177	     -0.00445666	     -0.11304984	     -0.03903667	      0.64836951	     -0.04021733	     -0.11693808	      0.06577002	      0.75453214	      0.00000000	      0.00000000	      0.01745329
      1.20000000	     -2.46709165	      0.05212433	     -0.29669532	      2.58328240	      1.27968132	     -0.55590307	     -0.05248118	      0.01529806	      0.58300244	     -0.30944805	      0.21207162	     -0.19413044	      0.12732787	     -0.09830185	      0.23596831	      0.13516762	     -0.08743991	     -0.08311190	      0.00010670	     -0.13209323	     -0.03580212	      0.64356112	     -0.03312834	     -0.09448831	      0.06154621	      0.75462319	      0.00000000	      0.00000000	      0.01745329
      1.23333400	     -2.46464574	      0.05262814	     -0.29823598	      2.58308074	      1.28033384	     -0.55609457	     -0.05587033	      0.01628412	      0.58822379	     -0.30450318	      0.21270717	     -0.19405759	      0.12920708	     -0.09856887	      0.23340467	      0.13488761	     -0.08990432	     -0.08519541	      0.00186474	     -0.12838545	     -0.03523188	      0.64443999	     -0.03187448	     -0.09348228	      0.06166344	      0.75401889	      0.00000000	      0.00000000	      0.01745329
      1.26666700	     -2.46155216	      0.05748578	     -0.30684627	      2.58594031	      1.28053873	     -0.55596741	     -0.05611292	      0.02366459	      0.59232171	     -0.30039164	      0.22103691	     -0.19373731	      0.13715534	     -0.09663995	      0.25078244	      0.13429148	     -0.08137158	     -0.08388503	      0.01112615	     -0.12754733	     -0.03292272	      0.64206360	     -0.02502346	     -0.09145730	      0.06769728	      0.75091667	      0.00000000	      0.00000000	      0.01745329
      1.30000000	     -2.45796066	      0.06238449	     -0.31017875	      2.58356043	      1.28197749	     -0.55807835	     -0.05477705	      0.02695554	      0.59113402	     -0.30263935	      0.22430301	     -0.19388739	      0.13744272	     -0.09563418	      0.25076104	      0.13414082	     -0.08312401	     -0.08518521	      0.00599096	     -0.12837673	     -0.03395285	      0.64154122	     -0.02466845	     -0.09354360	      0.06720380	      0.74854739	      0.00000000	      0.00000000	      0.01745329
      1.33333400	     -2.45505172	      0.06288498	     -0.31274394	      2.58325027	      1.28191446	     -0.55806991	     -0.05466670	      0.03154148	      0.59118210	     -0.30245993	      0.22348448	     -0.19343226	      0.13507362	     -0.09637314	      0.25797163	      0.13426249	     -0.08083812	     -0.08340943	      0.00349239	     -0.12806527	     -0.03408710	      0.63991661	     -0.02558094	     -0.09289840	      0.06598666	      0.74699960	      0.00000000	      0.00000000	      0.01745329
      1.36666700	     -2.45020396	      0.06667719	     -0.34976958	      2.58628481	      1.28428743	     -0.56009737	     -0.06574162	      0.03669946	      0.64185801	     -0.29573432	      0.26951160	     -0.18901033	      0.13910486	     -0.10274718	      0.31567352	      0.12863109	     -0.07560416	     -0.11319111	     -0.00195498	     -0.14519396	     -0.01769433	      0.60906110	     -0.02003543	     -0.08606478	      0.04883378	      0.70238687	      0.00000000	      0.00000000	      0.01745329
      1.40000000	     -2.44712234	      0.06984971	     -0.35716149	      2.58616387	      1.28375097	     -0.56324260	     -0.06892143	      0.03452901	      0.63446193	     -0.29336970	      0.28182549	     -0.18816956	      0.13947554	     -0.10361408	      0.32147643	      0.12741511	     -0.07853579	     -0.10647961	     -0.01283730	     -0.12550768	     -0.01820184	      0.64310841	     -0.02659225	     -0.08464847	      0.04316083	      0.70849240	      0.00000000	      0.00000000	      0.01745329
      1.43333400	     -2.44365721	      0.06872451	     -0.35678978	      2.58660662	      1.28423521	     -0.56382180	     -0.07088125	      0.03686246	      0.63600821	     -0.29324942	      0.28105851	     -0.18781097	      0.13853794	     -0.10487698	      0.32024347	      0.12715785	     -0.07799380	     -0.10718909	     -0.01106917	     -0.12305552	     -0.01768933	      0.64546709	     -0.02726924	     -0.08616024	      0.04255699	      0.70881308	      0.00000000	      0.00000000	      0.01745329
      1.46666700	     -2.44202033	      0.06875857	     -0.35669606	      2.58555932	      1.28180950	     -0.56391835	     -0.07336192	      0.03546725	      0.63454820	     -0.29761653	      0.28392428	     -0.18772238	      0.13553130	     -0.10525026	      0.31896038	      0.12682568	     -0.07740283	     -0.10740323	     -0.01289567	     -0.12598884	     -0.01815290	      0.64732667	     -0.02870550	     -0.08767800	      0.04105515	      0.70491030	      0.00000000	      0.00000000	      0.01745329
      1.50000000	     -2.43424658	      0.07444983	     -0.36175717	      2.58373704	      1.28092839	     -0.56651448	     -0.08484234	      0.02760548	      0.63241214	     -0.31215375	      0.29051385	     -0.18537421	      0.13351331	     -0.11827201	      0.32250890	      0.12457757	     -0.07876923	     -0.10192282	     -0.03089017	     -0.13362342	     -0.02316464	      0.68070603	     -0.03854900	     -0.06782146	      0.03334887	      0.69779293	      0.00000000	      0.00000000	      0.01745329
      1.53333400	     -2.42977710	      0.07320820	     -0.35831270	      2.58188972	      1.28069362	     -0.56433190	     -0.08609836	      0.02788912	      0.64347605	     -0.32007002	      0.28723038	     -0.18357750	      0.13544132	     -0.12453471	      0.31870346	      0.12299841	     -0.07764835	     -0.10548751	     -0.03445814	     -0.14885958	     -0.02471674	      0.67803196	     -0.03618577	     -0.06701591	      0.03036910	      0.69004755	      0.00000000	      0.00000000	      0.01745329
      1.56666700	     -2.41429039	      0.07773159	     -0.35903284	      2.58144301	      1.28173626	     -0.56331313	     -0.08614360	      0.01619385	      0.66465253	     -0.33717436	      0.28448829	     -0.17288838	      0.13677934	     -0.13018751	      0.31807218	      0.11448270	     -0.07558911	     -0.09686955	     -0.02630351	     -0.15085247	     -0.05356231	      0.78753145	     -0.02702363	     -0.04905705	      0.01253063	      0.64501042	      0.00000000	      0.00000000	      0.01745329
      1.60000000	     -2.41545243	      0.07743041	     -0.36040606	      2.58185327	      1.28305141	     -0.56267803	     -0.08554797	      0.01557300	      0.66138336	     -0.33992204	      0.28601954	     -0.17229518	      0.13701624	     -0.12767201	      0.31950493	      0.11387340	     -0.07492038	     -0.09713848	     -0.02442121	     -0.14362315	     -0.05271588	      0.79006448	     -0.01866771	     -0.05493978	      0.01353135	      0.64189290	      0.00000000	      0.00000000	      0.01745329
      1.63333400	     -2.41545243	      0.07743041	     -0.36040606	      2.58185327	      1.28305141	     -0.56267803	     -0.08554797	      0.01557300	      0.66138336	     -0.33992204	      0.28601954	     -0.17229518	      0.13701624	     -0.12767201	      0.31950493	      0.11387340	     -0.07492038	     -0.09713848	     -0.02442121	     -0.14362315	     -0.05271588	      0.79006448	     -0.01866771	     -0.05493978	      0.01353135	      0.64189290	      0.00000000	      0.00000000	      0.01745329
      1.66666700	     -2.40079186	      0.06678758	     -0.35289365	      2.57922135	      1.28189313	     -0.56178106	     -0.08690035	      0.01491834	      0.66709742	     -0.34765900	      0.27496601	     -0.16830704	      0.12359962	     -0.13090792	      0.31242414	      0.11288043	     -0.08672274	     -0.10125688	     -0.02419402	     -0.14685046	     -0.05170436	      0.78421846	     -0.02150074	     -0.05134799	      0.00929542	      0.64592014	      0.00000000	      0.00000000	      0.01745329
      1.70000000	     -2.40187910	      0.06537746	     -0.35341125	      2.58143647	      1.28095426	     -0.56152048	     -0.08541492	      0.01223597	      0.66667818	     -0.34496550	      0.27754126	     -0.16830541	      0.12597711	     -0.12865393	      0.31186468	      0.11261161	     -0.08772918	     -0.10091865	     -0.02211717	     -0.14295560	     -0.05074673	      0.78441959	     -0.01465007	     -0.04577605	      0.00947766	      0.64496290	      0.00000000	      0.00000000	      0.01745329
      1.73333400	     -2.39892585	      0.06028826	     -0.34616214	      2.58419521	      1.28287119	     -0.56055462	     -0.07898597	      0.01548085	      0.66831617	     -0.34710548	      0.27160160	     -0.16655727	      0.12304324	     -0.12985942	      0.31007067	      0.11189937	     -0.08639051	     -0.10287091	     -0.01950671	     -0.14216865	     -0.04906887	      0.77885481	     -0.01802247	     -0.05235316	      0.00946042	      0.64572762	      0.00000000	      0.00000000	      0.01745329
      1.76666700	     -2.38031291	      0.03239044	     -0.32756364	      2.57769296	      1.28259088	     -0.56193615	     -0.03809550	      0.00560336	      0.65812874	     -0.34057722	      0.24501139	     -0.15398916	      0.08634777	     -0.11166632	      0.28744444	      0.10802847	     -0.12505874	     -0.10581604	     -0.01458015	     -0.13554150	     -0.04109246	      0.73410105	     -0.01567653	     -0.06917253	      0.01764634	      0.65597857	      0.00000000	      0.00000000	      0.01745329
      1.80000000	     -2.39087246	      0.03426421	     -0.32897646	      2.57630613	      1.28086836	     -0.56308222	     -0.03831196	     -0.00857163	      0.65443890	     -0.34258411	      0.24824617	     -0.15345804	      0.08722277	     -0.10924599	      0.28543656	      0.10709337	     -0.12729436	     -0.10666455	     -0.02866607	     -0.13149773	     -0.04270167	      0.73976941	     -0.01838420	     -0.07180106	      0.01762498	      0.65124860	      0.00000000	      0.00000000	      0.01745329
      1.83333400	     -2.39531935	      0.03427414	     -0.32791018	      2.57798725	      1.28200208	     -0.56267562	     -0.03371565	     -0.01117297	      0.65275036	     -0.34278097	      0.24727508	     -0.15320198	      0.08883500	     -0.10935517	      0.28671117	      0.10668620	     -0.12222781	     -0.10567876	     -0.02661387	     -0.13087060	     -0.04137800	      0.74009664	     -0.01769157	     -0.07159714	      0.01814648	      0.65236593	      0.00000000	      0.00000000	      0.01745329
      1.86666700	     -2.39470046	      0.03147539	     -0.32554292	      2.58052344	      1.28252116	     -0.56285982	     -0.03813189	     -0.01129902	      0.65382056	     -0.34098542	      0.24749926	     -0.15308715	      0.08874396	     -0.10902279	      0.28693493	      0.10656158	     -0.12224813	     -0.10557346	     -0.02452990	     -0.12933507	     -0.04074273	      0.74043592	     -0.01549752	     -0.07152331	      0.01843432	      0.65203157	      0.00000000	      0.00000000	      0.01745329
      1.90000000	     -2.41060226	      0.03437871	     -0.32104414	      2.58082245	      1.28370668	     -0.56068743	     -0.03382175	     -0.02188677	      0.65787449	     -0.33807606	      0.24301048	     -0.15162917	      0.09501108	     -0.10964089	      0.27731615	      0.10392441	     -0.11685002	     -0.10960578	     -0.02473646	     -0.12737162	     -0.03946425	      0.73854485	     -0.01523955	     -0.08951274	      0.01930354	      0.64141715	      0.00000000	      0.00000000	      0.01745329
      1.93333400	     -2.41157268	      0.03315794	     -0.32069638	      2.58168417	      1.28410453	     -0.56069037	     -0.03599696	     -0.02250540	      0.65780054	     -0.33547165	      0.24287831	     -0.15143565	      0.09504662	     -0.10913762	      0.27783246	      0.10372749	     -0.11599526	     -0.10893465	     -0.02333908	     -0.12704787	     -0.03906107	      0.73794663	     -0.01292196	     -0.08709721	      0.01960559	      0.64271277	      0.00000000	      0.00000000	      0.01745329
      1.96666700	     -2.41067118	      0.03016475	     -0.31843365	      2.58402147	      1.28470050	     -0.56097111	     -0.04567558	     -0.01752134	      0.65389924	     -0.33215297	      0.24216395	     -0.15035192	      0.09196023	     -0.10567645	      0.27841791	      0.10289545	     -0.11660674	     -0.10936281	     -0.02080626	     -0.13458984	     -0.04038787	      0.72940300	     -0.01988547	     -0.08346051	      0.01941906	      0.64745743	      0.00000000	      0.00000000	      0.01745329
      2.00000000	     -2.39623728	      0.02358483	     -0.29234541	      2.57971630	      1.28246154	     -0.56007025	     -0.04994899	     -0.02309861	      0.60101640	     -0.27981791	      0.20238094	     -0.13359515	      0.08303505	     -0.09175881	      0.24685661	      0.08718377	     -0.12755210	     -0.09206760	     -0.02189910	     -0.15043126	     -0.06180309	      0.68199732	     -0.04030162	     -0.12167505	      0.05322605	      0.69907642	      0.00000000	      0.00000000	      0.01745329
      2.03333400	     -2.39739218	      0.02400956	     -0.29160597	      2.57963371	      1.28246242	     -0.56006003	     -0.05024914	     -0.02415239	      0.60096353	     -0.27968664	      0.20210444	     -0.13341789	      0.08308319	     -0.09209108	      0.24683584	      0.08699863	     -0.12759748	     -0.09244091	     -0.02290348	     -0.15097714	     -0.06220624	      0.68227226	     -0.03998743	     -0.12208069	      0.05347407	      0.69824841	      0.00000000	      0.00000000	      0.01745329
      2.06666700	     -2.40962371	      0.02444625	     -0.29325573	      2.58646578	      1.28281984	     -0.56070265	     -0.04763616	     -0.02656324	      0.59094263	     -0.27635413	      0.21291663	     -0.13366762	      0.09205068	     -0.08661601	      0.25043934	      0.08621412	     -0.12192482	     -0.09344685	     -0.02245327	     -0.14357625	     -0.06395160	      0.68607441	     -0.03255240	     -0.11615733	      0.05559424	      0.69800698	      0.00000000	      0.00000000	      0.01745329
      2.10000000	     -2.41891782	      0.02986867	     -0.29728361	      2.58897544	      1.28250263	     -0.56011231	     -0.04590293	     -0.02241439	      0.58236064	     -0.27692099	      0.22076008	     -0.13347434	      0.10354186	     -0.08676759	      0.25899846	      0.08522521	     -0.11056532	     -0.09348559	     -0.01926762	     -0.13642151	     -0.06514139	      0.69396092	     -0.03361086	     -0.11368091	      0.05344488	      0.69176651	      0.00000000	      0.00000000	      0.01745329
      2.13333400	     -2.41978873	      0.02921900	     -0.29524706	      2.58942383	      1.28329995	     -0.56094042	     -0.04651928	     -0.02289892	      0.58072528	     -0.27975655	      0.22232500	     -0.13345328	      0.10337648	     -0.08665117	      0.25921871	      0.08511433	     -0.11048789	     -0.09398802	     -0.01966866	     -0.13821242	     -0.06531494	      0.69384445	     -0.03480934	     -0.11562394	      0.05310483	      0.69074573	      0.00000000	      0.00000000	      0.01745329
      2.16666700	     -2.43938848	      0.02902775	     -0.29497829	      2.59295677	      1.28235242	     -0.55998881	     -0.04684283	     -0.02726699	      0.57858629	     -0.27796401	      0.22851831	     -0.13249511	      0.10872047	     -0.08773275	      0.25892971	      0.08312395	     -0.10623032	     -0.10305425	     -0.01711053	     -0.12410350	     -0.06716649	      0.70362613	     -0.03097681	     -0.12962159	      0.06079203	      0.69918376	      0.00000000	      0.00000000	      0.01745329
      2.20000000	     -2.43997142	      0.02934017	     -0.29301602	      2.59350171	      1.28304091	     -0.55987291	     -0.04524679	     -0.02671335	      0.57990252	     -0.27748177	      0.22798204	     -0.13206352	      0.10908699	     -0.08994432	      0.25846317	      0.08266957	     -0.10394658	     -0.10349217	     -0.01745485	     -0.12739991	     -0.06815017	      0.70232168	     -0.03183543	     -0.12779437	      0.06084163	      0.69989427	      0.00000000	      0.00000000	      0.01745329
      2.23333400	     -2.43920136	      0.02951809	     -0.29375004	      2.59329196	      1.28253252	     -0.56033658	     -0.04635259	     -0.02567632	      0.57636550	     -0.28095242	      0.22812118	     -0.13188599	      0.10893267	     -0.09044974	      0.25988649	      0.08271337	     -0.10517902	     -0.10277803	     -0.01810015	     -0.12895417	     -0.06857426	      0.70240769	     -0.03371866	     -0.13055489	      0.06052174	      0.69870909	      0.00000000	      0.00000000	      0.01745329
      2.26666700	     -2.43923020	      0.02887341	     -0.29236773	      2.59496398	      1.28237932	     -0.56069885	     -0.04616024	     -0.02577112	      0.57566970	     -0.28103832	      0.22933332	     -0.13190667	      0.10968982	     -0.09042074	      0.26049574	      0.08268102	     -0.10505222	     -0.10233429	     -0.01799969	     -0.12902550	     -0.06865166	      0.70285092	     -0.03514242	     -0.13081425	      0.06012905	      0.69784956	      0.00000000	      0.00000000	      0.01745329
      2.30000000	     -2.43986492	      0.02622866	     -0.29098218	      2.59586964	      1.28209171	     -0.56124228	     -0.05210593	     -0.02874201	      0.57819067	     -0.27635021	      0.22968763	     -0.13154198	      0.10718885	     -0.09135724	      0.25932692	      0.08248470	     -0.10755831	     -0.10261160	     -0.01771162	     -0.12788324	     -0.06909364	      0.70363959	     -0.03554670	     -0.12777837	      0.05992787	      0.69672640	      0.00000000	      0.00000000	      0.01745329
      2.33333400	     -2.43855804	      0.02739864	     -0.29314497	      2.59620519	      1.28151735	     -0.56140312	     -0.05136254	     -0.02676963	      0.57300682	     -0.28033995	      0.23119037	     -0.13150198	      0.10778738	     -0.09133179	      0.26046480	      0.08241281	     -0.10733452	     -0.10201574	     -0.01871241	     -0.12845485	     -0.06986696	      0.70399015	     -0.03763761	     -0.13017982	      0.05983025	      0.69587627	      0.00000000	      0.00000000	      0.01745329
      2.36666700	     -2.43868805	      0.02698867	     -0.29177884	      2.59646673	      1.28145260	     -0.56154862	     -0.05174953	     -0.02705794	      0.57352525	     -0.27936166	      0.23186285	     -0.13150380	      0.10809317	     -0.09125528	      0.26046851	      0.08235290	     -0.10732706	     -0.10199766	     -0.01888437	     -0.12804677	     -0.07006503	      0.70439879	     -0.03785298	     -0.12940361	      0.05991686	      0.69615275	      0.00000000	      0.00000000	      0.01745329
      2.40000000	     -2.44148436	      0.02723057	     -0.29366436	      2.59811727	      1.28140399	     -0.56220367	     -0.05179415	     -0.02896894	      0.56965139	     -0.28150145	      0.23306907	     -0.13147366	      0.10813821	     -0.09108284	      0.26188214	      0.08230471	     -0.10658141	     -0.10123053	     -0.01688208	     -0.13099213	     -0.06991994	      0.70347830	     -0.03851184	     -0.12786485	      0.05987266	      0.69607359	      0.00000000	      0.00000000	      0.01745329
      2.43333400	     -2.44162865	      0.03027578	     -0.29637410	      2.60203330	      1.28188687	     -0.56265462	     -0.05291980	     -0.02383517	      0.56191920	     -0.27256266	      0.24157810	     -0.13115620	      0.11543939	     -0.09123160	      0.27168787	      0.08150826	     -0.09875957	     -0.09587216	     -0.01044193	     -0.12674047	     -0.07163488	      0.70106813	     -0.03904471	     -0.12013767	      0.05918275	      0.68951476	      0.00000000	      0.00000000	      0.01745329
      2.46666700	     -2.44315106	      0.03076007	     -0.29618843	      2.60125405	      1.28205270	     -0.56273837	     -0.05718292	     -0.02620901	      0.56384885	     -0.27036117	      0.24208379	     -0.13083617	      0.11454748	     -0.09268913	      0.26947051	      0.08120357	     -0.10149178	     -0.09732956	     -0.01143441	     -0.12677958	     -0.07210884	      0.70067940	     -0.03652914	     -0.11976980	      0.05991227	      0.68871371	      0.00000000	      0.00000000	      0.01745329
      2.50000000	     -2.43662954	      0.03035556	     -0.29277906	      2.59749698	      1.28121345	     -0.56366965	     -0.06245417	     -0.02681220	      0.56876902	     -0.26959580	      0.23680247	     -0.12873940	      0.10866655	     -0.10077538	      0.26502106	      0.08002079	     -0.10551851	     -0.09991283	     -0.02077911	     -0.13752632	     -0.07640723	      0.69353725	     -0.04769260	     -0.12368945	      0.05924577	      0.68585680	      0.00000000	      0.00000000	      0.01745329
      2.53333400	     -2.43650513	      0.02941217	     -0.29205342	      2.59831192	      1.28125858	     -0.56398128	     -0.06305635	     -0.02740811	      0.56837724	     -0.26925048	      0.23814340	     -0.12877924	      0.10900130	     -0.10030750	      0.26471482	      0.07991090	     -0.10548387	     -0.09988059	     -0.02055268	     -0.13757497	     -0.07641344	      0.69339107	     -0.04642223	     -0.12336571	      0.05959138	      0.68594918	      0.00000000	      0.00000000	      0.01745329
      2.56666700	     -2.43650513	      0.02941217	     -0.29205342	      2.59831192	      1.28125858	     -0.56398128	     -0.06305635	     -0.02740811	      0.56837724	     -0.26925048	      0.23814340	     -0.12877924	      0.10900130	     -0.10030750	      0.26471482	      0.07991090	     -0.10548387	     -0.09988059	     -0.02055268	     -0.13757497	     -0.07641344	      0.69339107	     -0.04642223	     -0.12336571	      0.05959138	      0.68594918	      0.00000000	      0.00000000	      0.01745329
      2.60000000	     -2.43491877	      0.03022794	     -0.29432117	      2.59881138	      1.28039241	     -0.56339157	     -0.06196382	     -0.02557146	      0.56548700	     -0.27043132	      0.23734358	     -0.12852340	      0.10890857	     -0.10122837	      0.26627415	      0.07983976	     -0.10443982	     -0.09892358	     -0.01951998	     -0.13544866	     -0.07616731	      0.69399135	     -0.04623346	     -0.12488593	      0.05985787	      0.68569027	      0.00000000	      0.00000000	      0.01745329
      2.63333400	     -2.43545678	      0.02882042	     -0.29282847	      2.60079509	      1.28049968	     -0.56371045	     -0.06224958	     -0.02584221	      0.56454008	     -0.27085449	      0.23828612	     -0.12853634	      0.10918172	     -0.10095124	      0.26773157	      0.07986076	     -0.10366250	     -0.09826854	     -0.01874470	     -0.13565343	     -0.07606837	      0.69387506	     -0.04579512	     -0.12478185	      0.05984314	      0.68520471	      0.00000000	      0.00000000	      0.01745329
      2.66666700	     -2.43714041	      0.03029137	     -0.29468417	      2.60398178	      1.28138945	     -0.56351152	     -0.05762322	     -0.02156333	      0.55764667	     -0.26565361	      0.24516417	     -0.12842905	      0.11512646	     -0.09827732	      0.27236028	      0.07900767	     -0.09747274	     -0.09730999	     -0.00450566	     -0.13555248	     -0.07377488	      0.68761882	     -0.03426387	     -0.11434669	      0.06277136	      0.69471128	      0.00000000	      0.00000000	      0.01745329
      2.70000000	     -2.43732145	      0.03088032	     -0.29491869	      2.60436025	      1.28143544	     -0.56352086	     -0.05493905	     -0.01947097	      0.55446274	     -0.26825816	      0.24488963	     -0.12822689	      0.11548787	     -0.09850017	      0.27537206	      0.07904916	     -0.09659305	     -0.09648148	     -0.00742173	     -0.13572399	     -0.07446663	      0.68722663	     -0.03581412	     -0.11657991	      0.06231600	      0.69395763	      0.00000000	      0.00000000	      0.01745329
      2.73333400	     -2.43763759	      0.03053719	     -0.29520618	      2.60380869	      1.28048608	     -0.56416526	     -0.05551402	     -0.01977702	      0.55445522	     -0.26811014	      0.24438668	     -0.12811719	      0.11506089	     -0.09876025	      0.27557717	      0.07904516	     -0.09688923	     -0.09652675	     -0.00760480	     -0.13537307	     -0.07449309	      0.68738270	     -0.03589699	     -0.11667288	      0.06238391	      0.69420656	      0.00000000	      0.00000000	      0.01745329
      2.76666700	     -2.43922938	      0.03087492	     -0.29487081	      2.60533681	      1.28178729	     -0.56413733	     -0.05578666	     -0.02054499	      0.55443847	     -0.26630436	      0.24497990	     -0.12795327	      0.11476741	     -0.09867598	      0.27591101	      0.07890693	     -0.09744918	     -0.09688443	     -0.00607216	     -0.13355003	     -0.07402104	      0.68800787	     -0.03523340	     -0.11585955	      0.06281500	      0.69553788	      0.00000000	      0.00000000	      0.01745329
      2.80000000	     -2.44531205	      0.03068380	     -0.29642422	      2.60890947	      1.28104224	     -0.56540599	     -0.05529820	     -0.01875155	      0.54242355	     -0.26727554	      0.25432707	     -0.12757072	      0.11897580	     -0.09664090	      0.28440798	      0.07787728	     -0.09305599	     -0.09919910	     -0.00614360	     -0.12325860	     -0.07534791	      0.69109178	     -0.03283735	     -0.11102405	      0.06600020	      0.70836232	      0.00000000	      0.00000000	      0.01745329
      2.83333400	     -2.44567562	      0.03051446	     -0.29613429	      2.60930739	      1.28135266	     -0.56509774	     -0.05502019	     -0.01872738	      0.54228218	     -0.26761692	      0.25400591	     -0.12749223	      0.11884524	     -0.09691436	      0.28500236	      0.07786526	     -0.09266720	     -0.09909390	     -0.00629152	     -0.12364218	     -0.07541237	      0.69097868	     -0.03310022	     -0.11111468	      0.06594276	      0.70847246	      0.00000000	      0.00000000	      0.01745329
      2.86666700	     -2.44531119	      0.02644790	     -0.29541796	      2.60961472	      1.28072799	     -0.56397914	     -0.06022216	     -0.01853442	      0.54519911	     -0.26508005	      0.25224076	     -0.12692723	      0.11675387	     -0.09898930	      0.28492481	      0.07762690	     -0.09352655	     -0.10131064	     -0.00405991	     -0.12191593	     -0.07521820	      0.69107975	     -0.03167983	     -0.11178374	      0.06625968	      0.70865374	      0.00000000	      0.00000000	      0.01745329
      2.90000000	     -2.44656418	      0.02594562	     -0.29485818	      2.61058515	      1.27975651	     -0.56230251	     -0.05573654	     -0.01767718	      0.54233353	     -0.27033375	      0.25170943	     -0.12671909	      0.11819702	     -0.10002935	      0.28759531	      0.07748271	     -0.09055285	     -0.10135114	     -0.00543077	     -0.12632807	     -0.07549365	      0.68780854	     -0.03007419	     -0.11481614	      0.06638788	      0.70834105	      0.00000000	      0.00000000	      0.01745329
      2.93333400	     -2.45203810	      0.02784137	     -0.30078221	      2.61740197	      1.27968563	     -0.56022775	     -0.05027388	     -0.01050175	      0.52938060	     -0.26843051	      0.26258775	     -0.12724261	      0.13086637	     -0.09637763	      0.30608199	      0.07647906	     -0.08037174	     -0.10989094	      0.01339973	     -0.11384965	     -0.07329360	      0.68262065	     -0.01397928	     -0.10789116	      0.07193393	      0.72036716	      0.00000000	      0.00000000	      0.01745329
      2.96666700	     -2.46077649	      0.02741184	     -0.30122810	      2.61796446	      1.27948350	     -0.56258038	     -0.06261240	     -0.00464013	      0.52607938	     -0.27093479	      0.27160521	     -0.12264829	      0.12743961	     -0.10840030	      0.33931864	      0.06964454	     -0.08110109	     -0.18170478	      0.00263696	     -0.10639684	     -0.08301041	      0.67498689	     -0.03248465	     -0.11696253	      0.07504577	      0.74487020	      0.00000000	      0.00000000	      0.01745329
      3.00000000	     -2.45305412	      0.02852009	     -0.30734353	      2.62079505	      1.27785004	     -0.56456401	     -0.07410633	     -0.01270674	      0.51446839	     -0.27241153	      0.28245978	     -0.12198742	      0.12985935	     -0.11043432	      0.36376591	      0.06470543	     -0.07682592	     -0.19041134	     -0.00906580	     -0.10015799	     -0.08779043	      0.68815123	     -0.03108310	     -0.10241661	      0.07700444	      0.75630100	      0.00000000	      0.00000000	      0.01745329
      3.03333400	     -2.45350279	      0.02773566	     -0.30594493	      2.62266091	      1.27757520	     -0.56432564	     -0.07244499	     -0.01194098	      0.51106211	     -0.27620855	      0.28144385	     -0.12157176	      0.12959510	     -0.11202196	      0.37179274	      0.06396692	     -0.07407827	     -0.19077231	     -0.00724057	     -0.09987968	     -0.08758252	      0.68916500	     -0.03510868	     -0.10658981	      0.07629354	      0.75470813	      0.00000000	      0.00000000	      0.01745329
      3.06666700	     -2.43571777	      0.02334868	     -0.30738192	      2.63301697	      1.27436557	     -0.56762496	     -0.07209493	     -0.02190854	      0.47293302	     -0.28108537	      0.31504233	     -0.11362906	      0.13028495	     -0.15226412	      0.46048693	      0.04067352	     -0.07457818	     -0.32756250	      0.00020904	     -0.07705938	     -0.10080481	      0.71903826	     -0.03461263	     -0.07481506	      0.08727631	      0.76702573	      0.00000000	      0.00000000	      0.01745329
      3.10000000	     -2.42448292	      0.01859013	     -0.31344500	      2.63928295	      1.27385273	     -0.56761938	     -0.08245363	     -0.02561235	      0.45483394	     -0.27587596	      0.32035773	     -0.10920936	      0.12736791	     -0.14821774	      0.48359358	      0.02764102	     -0.07619911	     -0.33828682	      0.00836968	     -0.07415781	     -0.10288589	      0.71837557	     -0.05341129	     -0.04816824	      0.09349533	      0.75359391	      0.00000000	      0.00000000	      0.01745329
      3.13333400	     -2.39633233	      0.00829594	     -0.31394005	      2.64615633	      1.27296367	     -0.56764190	     -0.06327696	     -0.03463794	      0.42666908	     -0.26849539	      0.32844463	     -0.09548152	      0.11878542	     -0.14800420	      0.54663589	     -0.00732594	     -0.08586079	     -0.43213766	      0.01175722	     -0.06446795	     -0.09876061	      0.66037794	     -0.05534963	     -0.02524031	      0.13788050	      0.74298273	      0.00000000	      0.00000000	      0.01745329
      3.16666700	     -2.37842037	      0.00519738	     -0.31214228	      2.65234211	      1.27224585	     -0.56613086	     -0.04431713	     -0.07813103	      0.40253153	     -0.27837871	      0.34535092	     -0.08218900	      0.12096593	     -0.17715011	      0.55766225	     -0.05175620	     -0.08970387	     -0.42779873	      0.02271637	     -0.03962353	     -0.09774664	      0.75266852	     -0.07338450	     -0.01586878	      0.17992145	      0.77632406	      0.00000000	      0.00000000	      0.01745329
      3.20000000	     -2.40781613	     -0.01965788	     -0.33402739	      2.66842826	      1.27100180	     -0.57006964	     -0.03056840	     -0.04096535	      0.36892062	     -0.26614452	      0.41058368	     -0.06323462	      0.11069121	     -0.20233269	      0.61608076	     -0.06118089	     -0.10882184	     -0.47350133	      0.02282601	     -0.00075819	     -0.08636373	      0.67653275	     -0.07386718	      0.01774030	      0.23543952	      0.82076830	      0.00000000	      0.00000000	      0.01745329
      3.23333400	     -2.42653592	     -0.02422283	     -0.34969651	      2.68294421	      1.27179618	     -0.57018067	     -0.02606149	     -0.05043079	      0.34089586	     -0.25315563	      0.44008218	     -0.06308810	      0.11654911	     -0.18901165	      0.63668126	     -0.06446433	     -0.10193783	     -0.45839678	      0.03028665	      0.05272682	     -0.08451360	      0.71200460	     -0.07678222	      0.01754828	      0.23930286	      0.81180362	      0.00000000	      0.00000000	      0.01745329
      3.26666700	     -2.39868197	     -0.02522009	     -0.35538345	      2.69538688	      1.27020170	     -0.56650943	     -0.02412761	     -0.07447784	      0.31309486	     -0.24225812	      0.47568086	     -0.04313037	      0.13189496	     -0.25097610	      0.65216636	     -0.07750473	     -0.08813623	     -0.46046592	      0.04664863	      0.04955479	     -0.10393744	      0.72191932	     -0.07724356	      0.06799103	      0.25496769	      0.72867053	      0.00000000	      0.00000000	      0.01745329
      3.30000000	     -2.41181155	     -0.02882744	     -0.37464562	      2.71282875	      1.27130616	     -0.56707544	     -0.01591768	     -0.07381391	      0.27968343	     -0.22318423	      0.50578898	     -0.04262186	      0.13935288	     -0.23394914	      0.67739968	     -0.07503075	     -0.07887528	     -0.44842886	      0.04539186	      0.08327814	     -0.10695079	      0.72963011	     -0.07237667	      0.09360246	      0.25607555	      0.72921773	      0.00000000	      0.00000000	      0.01745329
      3.33333400	     -2.51412637	     -0.06398401	     -0.36043309	      2.73910697	      1.26989361	     -0.55770876	      0.01141316	      0.00563829	      0.18578520	     -0.20133592	      0.55613250	      0.00272667	      0.13404782	     -0.25332679	      0.67857887	     -0.04404502	     -0.09278149	     -0.47024980	      0.08360149	      0.16499510	     -0.13119707	      0.66511090	     -0.05987603	      0.15676382	      0.39934023	      0.88365463	      0.00000000	      0.00000000	      0.01745329
      3.36666700	     -2.49999605	     -0.05971218	     -0.36816301	      2.75089708	      1.26939125	     -0.55486570	      0.02275786	     -0.02268206	      0.14585371	     -0.18627535	      0.53550211	      0.02360060	      0.15361507	     -0.18856339	      0.68473991	     -0.05288685	     -0.07454813	     -0.44603055	      0.08896322	      0.18197986	     -0.16086595	      0.75411710	     -0.08188523	      0.16359780	      0.47869298	      0.97961066	      0.00000000	      0.00000000	      0.01745329
      3.40000000	     -2.47139620	     -0.09194382	     -0.36733707	      2.76378776	      1.26859424	     -0.55175108	      0.10000788	     -0.03247945	      0.09241393	     -0.19027391	      0.50417526	      0.04447131	      0.14374338	     -0.15683018	      0.70446996	     -0.02184370	     -0.08106345	     -0.45849192	      0.10376656	      0.24475188	     -0.17629199	      0.75072884	     -0.14758612	      0.18159748	      0.61058897	      1.30635933	      0.00000000	      0.00000000	      0.01745329
      3.43333400	     -2.49245910	     -0.10557920	     -0.37432482	      2.78454566	      1.26714186	     -0.54642121	      0.13269607	     -0.01720970	      0.03785075	     -0.15893175	      0.52200830	      0.05652410	      0.15039364	     -0.18521622	      0.75161945	      0.00172159	     -0.06829917	     -0.50799144	      0.11852155	      0.32536668	     -0.17981209	      0.68698301	     -0.10411516	      0.27051687	      0.64327806	      1.27387734	      0.00000000	      0.00000000	      0.01745329
      3.46666700	     -2.50275208	     -0.13947623	     -0.37194905	      2.79119727	      1.26759962	     -0.55140024	      0.14521165	      0.01495429	     -0.00510742	     -0.13864274	      0.53307418	      0.11329014	      0.11201426	     -0.29182737	      0.77233675	      0.03552473	     -0.10236209	     -0.53810042	      0.10479903	      0.36238841	     -0.17429698	      0.57342133	     -0.03888481	      0.38091928	      0.73145891	      1.33992559	      0.00000000	      0.00000000	      0.01745329
      3.50000000	     -2.58765542	     -0.14459771	     -0.34538820	      2.80976489	      1.26589794	     -0.55269087	      0.11793862	      0.11830451	     -0.08494491	     -0.15133112	      0.56220934	      0.21930407	      0.13843230	     -0.41029909	      0.76933636	      0.01882952	     -0.11159621	     -0.54537564	      0.05469144	      0.43570355	     -0.26774025	      0.48195306	      0.01530389	      0.48875790	      0.69994749	      1.48211601	      0.00000000	      0.00000000	      0.01745329
      3.53333400	     -2.57533863	     -0.15633342	     -0.32550999	      2.81566647	      1.26530186	     -0.55973331	      0.12720590	      0.11230366	     -0.13771017	     -0.13239302	      0.53675281	      0.26905031	      0.15486618	     -0.51753637	      0.77926707	     -0.02881834	     -0.13786918	     -0.56578965	     -0.02896619	      0.48094347	     -0.38950470	      0.38103585	      0.12838469	      0.61155079	      0.98270917	      1.42334364	      0.00000000	      0.00000000	      0.01745329
      3.56666700	     -2.62288997	     -0.11104870	     -0.25911345	      2.82711970	      1.26855149	     -0.56008459	      0.06607454	      0.14901070	     -0.23903792	     -0.21029440	      0.48364471	      0.20447480	      0.22633797	     -0.61251682	      0.72354148	     -0.10751716	     -0.11260720	     -0.55775187	     -0.11853160	      0.58998160	     -0.64083162	      0.26179978	      0.17766342	      0.77351763	      1.14483483	      1.55984945	      0.00000000	      0.00000000	      0.01745329
      3.60000000	     -2.64653389	     -0.11949050	     -0.27525430	      2.83761378	      1.26289203	     -0.56490860	      0.05845297	      0.13063613	     -0.23673419	     -0.17431842	      0.46182197	      0.19063957	      0.23802621	     -0.65052842	      0.76440321	     -0.12049348	     -0.13199480	     -0.56868720	     -0.13929236	      0.61681730	     -0.67940646	      0.29835662	      0.25031405	      0.76262681	      1.24568607	      1.73752921	      0.00000000	      0.00000000	      0.01745329
      3.63333400	     -2.75214736	     -0.17858724	     -0.22202939	      2.84028404	      1.26115273	     -0.57386632	      0.07912621	      0.19740655	     -0.27416561	     -0.21501567	      0.37481371	      0.05760820	      0.16044390	     -0.67820720	      0.76033635	     -0.20925966	     -0.25449362	     -0.59238566	     -0.11846418	      0.75277201	     -0.80453088	      0.36933280	      0.29586341	      0.84263212	      1.35186856	      1.80392050	      0.00000000	      0.00000000	      0.01745329
      3.66666700	     -2.80197479	     -0.20593504	     -0.22189223	      2.84663802	      1.25730213	     -0.58735871	      0.06584332	      0.19374337	     -0.29097619	     -0.18613258	      0.35660379	      0.08297119	      0.16943693	     -0.71717017	      0.78557069	     -0.19555935	     -0.30786232	     -0.60033070	     -0.20818124	      0.78146627	     -0.82090838	      0.40243857	      0.33401294	      0.86028221	      1.42119083	      1.92922643	      0.00000000	      0.00000000	      0.01745329
      3.70000000	     -2.92330425	     -0.23797156	     -0.08633708	      2.84420417	      1.25775917	     -0.58953742	      0.09930164	      0.26972590	     -0.40762341	     -0.28312776	      0.18619457	      0.02887218	      0.16285645	     -0.65860712	      0.70168228	     -0.33071451	     -0.43002734	     -0.59405682	     -0.28057382	      0.89859287	     -0.87240189	      0.44698817	      0.46940841	      0.97350770	      1.66039371	      1.97234132	      0.00000000	      0.00000000	      0.01745329
      3.73333400	     -2.94317106	     -0.24826780	     -0.10290266	      2.86162830	      1.25068878	     -0.60057620	      0.11818751	      0.27608141	     -0.43561371	     -0.21846752	      0.18647346	      0.00919373	      0.18012991	     -0.68176766	      0.75269536	     -0.30027753	     -0.44552354	     -0.60862341	     -0.31912726	      0.89557978	     -0.91080895	      0.42037929	      0.53276915	      0.95369164	      1.74366729	      2.04831895	      0.00000000	      0.00000000	      0.01745329
      3.76666700	     -2.99532290	     -0.26468746	     -0.10621778	      2.87298006	      1.24491686	     -0.61078719	      0.12954557	      0.32830355	     -0.44205341	     -0.15471898	      0.17682131	      0.03481250	      0.19856495	     -0.66462654	      0.79502612	     -0.27890664	     -0.49025000	     -0.62486714	     -0.30898286	      0.84673164	     -0.96730548	      0.42420492	      0.61637825	      0.92019615	      1.64693005	      1.29162136	      0.00000000	      0.00000000	      0.01745329
      3.80000000	     -3.01296363	     -0.26034018	     -0.09962032	      2.88369656	      1.23946346	     -0.62273730	      0.11621667	      0.32900934	     -0.42689732	     -0.15878008	      0.10011409	     -0.00185235	      0.21618612	     -0.58485897	      0.83218588	     -0.27829424	     -0.51089073	     -0.65554267	     -0.29549736	      0.85004596	     -0.94935064	      0.62681862	      0.61622202	      0.97106973	      1.63414004	      1.99690261	      0.00000000	      0.00000000	      0.01745329
      3.83333400	     -3.01416516	     -0.26128280	     -0.09776606	      2.88505388	      1.23930669	     -0.62385756	      0.11612764	      0.33164762	     -0.42536837	     -0.16617887	      0.08881908	      0.00048174	      0.21674639	     -0.59176362	      0.83155627	     -0.27876682	     -0.51326151	     -0.65644693	     -0.28686721	      0.84784198	     -0.94661140	      0.62419378	      0.59859796	      0.96604235	      1.63498790	      1.99369000	      0.00000000	      0.00000000	      0.01745329
      3.86666700	     -3.07620402	     -0.25140647	     -0.09896417	      2.90741508	      1.22525873	     -0.65015637	      0.06867555	      0.33247137	     -0.39259385	     -0.14904152	      0.07482458	      0.05656983	      0.27501282	     -0.54300323	      0.89834709	     -0.23880796	     -0.55312982	     -0.72026934	     -0.20905671	      0.76124589	     -1.04688917	      0.91399616	      0.41237556	      0.93852667	      1.53714772	      2.07997177	      0.00000000	      0.00000000	      0.01745329
      3.90000000	     -3.10419322	     -0.23528507	     -0.07639100	      2.91962477	      1.21741177	     -0.65943539	      0.07143800	      0.34197753	     -0.38496314	     -0.19215201	      0.04368435	      0.06927141	      0.31320968	     -0.51561421	      0.89809957	     -0.22493129	     -0.55682078	     -0.75446282	     -0.17601058	      0.77585303	     -0.98176190	      0.96296631	      0.41642545	      0.92063700	      1.38160948	      2.06277013	      0.00000000	      0.00000000	      0.01745329
      3.93333400	     -3.12755951	     -0.21596482	     -0.07606726	      2.93141468	      1.20821674	     -0.68301233	      0.05076096	      0.36506097	     -0.35425348	     -0.20083900	      0.02762326	      0.09285621	      0.32581383	     -0.46714215	      0.92075451	     -0.21005421	     -0.57797610	     -0.76510032	     -0.18135485	      0.73174050	     -0.96923144	      1.01260641	      0.37380357	      0.93842575	      1.29876333	      2.12221192	      0.00000000	      0.00000000	      0.01745329
      3.96666700	     -3.16506041	     -0.17681126	     -0.10397017	      2.94494630	      1.20081764	     -0.69761035	     -0.00378280	      0.34808464	     -0.26108388	     -0.21611767	      0.09234376	      0.15141216	      0.37488304	     -0.46461283	      0.98369405	     -0.26086912	     -0.59778229	     -0.76698862	     -0.14188411	      0.66500844	     -0.93239392	      1.07993609	      0.18525833	      0.86630754	      0.99727769	      2.16948651	      0.00000000	      0.00000000	      0.01745329
      4.00000000	     -3.29480493	     -0.29035316	     -0.40182343	      2.96748012	      1.19341722	     -0.72070365	     -0.10021100	      0.47655197	      0.50423662	     -0.56245885	      0.50952922	      0.15751665	      0.26888577	     -0.55019883	      1.37219667	     -0.18267649	     -0.79019110	     -0.81226781	     -0.07067639	      0.55973705	     -0.90589645	      1.30194375	      0.04768449	      0.82172642	      0.80122788	      2.16656875	      0.00000000	      0.00000000	      0.01745329
      4.03333400	     -3.31048934	     -0.27474058	     -0.42381875	      2.97826504	      1.18971271	     -0.74257364	     -0.12133236	      0.44801486	      0.55460858	     -0.53617375	      0.52575476	      0.17355532	      0.26206437	     -0.53405355	      1.37935891	     -0.17349028	     -0.79458766	     -0.78353599	     -0.00336835	      0.40708492	     -0.81528029	      1.44832222	     -0.06804315	      0.72294240	      0.60128530	      2.15053769	      0.00000000	      0.00000000	      0.01745329
      4.06666700	     -3.36444304	     -0.23675048	     -0.38804469	      2.99052124	      1.18941772	     -0.76985169	     -0.16984565	      0.39969924	      0.59448714	     -0.61590602	      0.56025838	      0.23374859	      0.29650860	     -0.60609250	      1.32850932	     -0.25938452	     -0.83552959	     -0.67521921	     -0.00474381	      0.45941042	     -0.84152396	      1.39526846	     -0.25264488	      0.68313741	      0.31404869	      2.15844137	      0.00000000	      0.00000000	      0.01745329
      4.10000000	     -3.39096414	     -0.24034271	     -0.41754535	      3.00262223	      1.18523197	     -0.78410165	     -0.15383609	      0.34291263	      0.67059338	     -0.60862205	      0.62056614	      0.27137896	      0.29538069	     -0.62999128	      1.35555135	     -0.26247523	     -0.86059703	     -0.63754333	      0.03638320	      0.37944181	     -0.74330775	      1.46908189	     -0.30181819	      0.44252222	      0.12180568	      2.16982345	      0.00000000	      0.00000000	      0.01745329
      4.13333400	     -3.40450708	     -0.21622911	     -0.38859991	      3.01710255	      1.18032029	     -0.81044296	     -0.17887238	      0.35910591	      0.65823959	     -0.60685823	      0.60732723	      0.29713037	      0.31273559	     -0.65415708	      1.33233193	     -0.28234965	     -0.87436585	     -0.61228177	      0.13076508	      0.27043418	     -0.78627551	      1.58372417	     -0.32534870	      0.38185825	      0.03203017	      2.04950044	      0.00000000	      0.00000000	      0.01745329
      4.16666700	     -3.47353029	     -0.14586540	     -0.37172402	      3.03225382	      1.16723047	     -0.82132751	     -0.24259354	      0.27822775	      0.51600447	     -0.36435660	      0.71452797	      0.30233240	      0.43884011	     -0.75661271	      1.37105767	     -0.40360265	     -0.92698595	     -0.59909136	      0.08156802	      0.24155787	     -0.98723769	      1.49942931	     -0.38622630	      0.32635147	     -0.15361306	      2.09269915	      0.00000000	      0.00000000	      0.01745329
      4.20000000	     -3.49303801	     -0.14118190	     -0.38130625	      3.04019120	      1.16402152	     -0.82624451	     -0.23982625	      0.29421364	      0.53711458	     -0.33666785	      0.75193089	      0.31467347	      0.45693966	     -0.76746784	      1.36323011	     -0.39863026	     -0.93171461	     -0.57096858	      0.08420267	      0.16777775	     -0.99792396	      1.54828605	     -0.38226266	      0.31196949	     -0.23757613	      2.04338302	      0.00000000	      0.00000000	      0.01745329
      4.23333400	     -3.55865500	     -0.11749108	     -0.38394950	      3.05945396	      1.15572813	     -0.85450505	     -0.28992626	      0.28626204	      0.50349680	     -0.25462630	      0.86588138	      0.27628224	      0.47460255	     -0.92027285	      1.36455141	     -0.41151062	     -0.97927207	     -0.56771648	      0.17000404	      0.03118851	     -1.03488910	      1.59538755	     -0.47824772	      0.20465685	     -0.46699988	      2.04751891	      0.00000000	      0.00000000	      0.01745329
      4.26666700	     -3.55896788	     -0.10378192	     -0.36646167	      3.06359020	      1.15301395	     -0.86431920	     -0.28622502	      0.28885479	      0.49337700	     -0.22878437	      0.88753427	      0.33228495	      0.53385162	     -0.94194766	      1.35176711	     -0.45865889	     -0.98615994	     -0.50301857	      0.16516322	     -0.06293318	     -0.92263425	      1.64892548	     -0.47593919	      0.19034696	     -0.46861774	      1.95816143	      0.00000000	      0.00000000	      0.01745329
      4.30000000	     -3.57054689	     -0.10250240	     -0.34941163	      3.07055103	      1.14538587	     -0.87894064	     -0.26013943	      0.28010087	      0.47138569	     -0.19872124	      0.92228364	      0.34169853	      0.56738048	     -1.00900952	      1.33806668	     -0.45512504	     -1.00300076	     -0.49512092	      0.17740187	     -0.07609336	     -0.90820013	      1.78608842	     -0.53066205	      0.18050616	     -0.52133313	      1.84154849	      0.00000000	      0.00000000	      0.01745329
      4.33333400	     -3.56925896	     -0.11345368	     -0.34622279	      3.07695030	      1.14131744	     -0.89756775	     -0.24846546	      0.28395967	      0.47111928	     -0.18010755	      0.92926980	      0.37279496	      0.56944331	     -1.04897931	      1.33260527	     -0.43470214	     -1.02200346	     -0.46222098	      0.13421737	     -0.10172646	     -0.88356994	      1.72191072	     -0.52330628	      0.16391898	     -0.57381259	      1.84451923	      0.00000000	      0.00000000	      0.01745329
      4.36666700	     -3.57989590	     -0.10182373	     -0.34323808	      3.08231384	      1.13285925	     -0.90898911	     -0.21962223	      0.25048900	      0.47043835	     -0.15518527	      0.95161307	      0.36278610	      0.58339231	     -1.08794815	      1.33390901	     -0.42963052	     -1.03124709	     -0.47991245	      0.14049536	     -0.10820422	     -0.84033690	      1.76293982	     -0.54635448	      0.12657911	     -0.64656862	      1.71872051	      0.00000000	      0.00000000	      0.01745329
      4.40000000	     -3.61671551	     -0.08105217	     -0.36013557	      3.09199355	      1.12444871	     -0.91723458	     -0.22032302	      0.23816338	      0.44699343	     -0.07752782	      1.01250980	      0.30862504	      0.58113521	     -1.16078381	      1.32755590	     -0.41978073	     -1.02770547	     -0.50112636	      0.11493183	     -0.11596453	     -0.95462314	      1.70462379	     -0.50390321	      0.04697278	     -0.79464567	      1.74235801	      0.00000000	      0.00000000	      0.01745329
      4.43333400	     -3.64283823	     -0.07512435	     -0.37109611	      3.09648964	      1.11648397	     -0.92473239	     -0.20293467	      0.23195930	      0.45371800	     -0.05101874	      1.05920212	      0.27637301	      0.56685237	     -1.21461180	      1.31754212	     -0.41368888	     -1.04163703	     -0.47715774	      0.11377101	     -0.09816001	     -1.02008145	      1.69718086	     -0.54461514	      0.02057922	     -0.80137981	      1.60258475	      0.00000000	      0.00000000	      0.01745329
      4.46666700	     -3.63893652	     -0.06271101	     -0.36908099	      3.09823877	      1.11020420	     -0.92630259	     -0.20660828	      0.24609824	      0.45243128	     -0.04623612	      1.06323011	      0.25395362	      0.58390206	     -1.24743570	      1.32074925	     -0.41673952	     -1.04089071	     -0.48011632	      0.11222901	     -0.07854664	     -1.04957920	      1.71307667	     -0.53362199	      0.03177411	     -0.76228373	      1.59927056	      0.00000000	      0.00000000	      0.01745329
      4.50000000	     -3.64377161	     -0.05389526	     -0.36526512	      3.10052161	      1.10178260	     -0.92859963	     -0.18059620	      0.24697036	      0.44676744	     -0.03777357	      1.09533033	      0.24130988	      0.59332124	     -1.29390692	      1.32336163	     -0.42038556	     -1.04319450	     -0.49614967	      0.08979366	     -0.04657390	     -1.06107226	      1.71762444	     -0.51481520	      0.01895066	     -0.77057885	      1.56660783	      0.00000000	      0.00000000	      0.01745329
      4.53333400	     -3.65152181	     -0.04840087	     -0.35155430	      3.10688592	      1.09643842	     -0.93317872	     -0.16348287	      0.24177424	      0.40280730	     -0.01668137	      1.09808084	      0.20592691	      0.57950356	     -1.34341348	      1.32187515	     -0.39466747	     -1.05509937	     -0.55461135	      0.08840693	      0.03744151	     -1.15374857	      1.70532250	     -0.49454966	      0.03238632	     -0.83146399	      1.52203368	      0.00000000	      0.00000000	      0.01745329
      4.56666700	     -3.69856201	     -0.06922406	     -0.38828264	      3.10723460	      1.09289899	     -0.93437521	     -0.12469111	      0.25665445	      0.43285434	      0.06400734	      1.12238912	      0.16957674	      0.51561879	     -1.34333117	      1.30033317	     -0.37286963	     -1.06137488	     -0.51818966	     -0.00026042	      0.07020994	     -1.25817564	      1.61228508	     -0.43563240	     -0.10130546	     -0.86177608	      1.52080522	      0.00000000	      0.00000000	      0.01745329
      4.60000000	     -3.69487688	     -0.06688833	     -0.38707579	      3.10392805	      1.09173056	     -0.93752581	     -0.13518975	      0.27963455	      0.43635556	      0.07380833	      1.12819116	      0.17285172	      0.52411234	     -1.36061195	      1.29485935	     -0.36869104	     -1.06144914	     -0.52484953	     -0.00652888	      0.05721736	     -1.28846172	      1.59789518	     -0.40659179	     -0.08790607	     -0.84650969	      1.52397385	      0.00000000	      0.00000000	      0.01745329
      4.63333400	     -3.69308937	     -0.06374614	     -0.38732439	      3.10237752	      1.08942741	     -0.94171815	     -0.13937032	      0.27700690	      0.44157606	      0.09339803	      1.12948730	      0.17185239	      0.52485515	     -1.37419788	      1.28409130	     -0.35466665	     -1.05301579	     -0.53771087	     -0.04018397	      0.04474713	     -1.28784235	      1.53777126	     -0.39332409	     -0.08122178	     -0.84371074	      1.50207565	      0.00000000	      0.00000000	      0.01745329
      4.66666700	     -3.68881763	     -0.05972729	     -0.41000131	      3.10388173	      1.08529001	     -0.94103366	     -0.12790889	      0.27819736	      0.45590075	      0.13412485	      1.16203935	      0.15452890	      0.52350046	     -1.39026027	      1.26521811	     -0.31074701	     -1.01824024	     -0.55635197	     -0.08178211	      0.04217885	     -1.34955968	      1.52815801	     -0.37975347	     -0.10796239	     -0.84233345	      1.49374094	      0.00000000	      0.00000000	      0.01745329
      4.70000000	     -3.67488168	     -0.05340855	     -0.40354629	      3.10004339	      1.08424678	     -0.94313198	     -0.12779445	      0.28671491	      0.45967562	      0.14053086	      1.14065483	      0.14651153	      0.53064628	     -1.39881572	      1.26063344	     -0.31173477	     -1.01035110	     -0.55933523	     -0.09604584	      0.02265604	     -1.38498169	      1.51896412	     -0.35646199	     -0.08114308	     -0.84304801	      1.49383371	      0.00000000	      0.00000000	      0.01745329
      4.73333400	     -3.68210768	     -0.04673736	     -0.39437849	      3.09878232	      1.08088176	     -0.94631984	     -0.12849902	      0.29688029	      0.44171385	      0.14509620	      1.16076294	      0.15762841	      0.54605277	     -1.42852024	      1.24203152	     -0.30317808	     -1.01352765	     -0.58276712	     -0.13305223	      0.05284820	     -1.44160773	      1.49091779	     -0.37106172	     -0.08351695	     -0.82028127	      1.47653553	      0.00000000	      0.00000000	      0.01745329
      4.76666700	     -3.67838157	     -0.04073719	     -0.39399148	      3.09781320	      1.08001262	     -0.94550883	     -0.11735731	      0.27943933	      0.44472473	      0.14620752	      1.14857920	      0.13189085	      0.54171811	     -1.43316752	      1.23521244	     -0.30375685	     -1.00333371	     -0.58270410	     -0.13515011	      0.05642334	     -1.45463676	      1.49246771	     -0.37620033	     -0.10055416	     -0.82730997	      1.46441906	      0.00000000	      0.00000000	      0.01745329
      4.80000000	     -3.67939932	     -0.03012967	     -0.39664472	      3.10032579	      1.07823986	     -0.94623325	     -0.12919206	      0.28593336	      0.42533372	      0.16396789	      1.17251464	      0.12345633	      0.54455290	     -1.46143981	      1.23193243	     -0.30597274	     -0.99351184	     -0.57689537	     -0.15339496	      0.08660929	     -1.50662462	      1.47311654	     -0.39031505	     -0.08383821	     -0.82160381	      1.45490841	      0.00000000	      0.00000000	      0.01745329
      4.83333400	     -3.67410122	     -0.02409664	     -0.40109848	      3.10074685	      1.07728431	     -0.94647569	     -0.14288708	      0.29493882	      0.41922311	      0.18435507	      1.17291954	      0.11420815	      0.54845754	     -1.46135205	      1.23212816	     -0.30735112	     -0.98292116	     -0.56974987	     -0.16996659	      0.09545360	     -1.56091191	      1.46914505	     -0.38879343	     -0.05450433	     -0.81289330	      1.46390661	      0.00000000	      0.00000000	      0.01745329
      4.86666700	     -3.66759713	     -0.02069010	     -0.40129109	      3.09931330	      1.07550461	     -0.94912668	     -0.13382978	      0.29369502	      0.42787549	      0.18276817	      1.16305000	      0.10653691	      0.55304049	     -1.46861526	      1.22828240	     -0.30816352	     -0.98262999	     -0.57327311	     -0.19782504	      0.08362652	     -1.58588843	      1.47137646	     -0.38508224	     -0.06142594	     -0.81157087	      1.45610117	      0.00000000	      0.00000000	      0.01745329
      4.90000000	     -3.66085218	     -0.01422917	     -0.39650338	      3.09909081	      1.07729908	     -0.95041103	     -0.12423665	      0.24838422	      0.42103275	      0.16934637	      1.14759112	      0.09825543	      0.55150461	     -1.46219699	      1.21750412	     -0.32026490	     -0.97178736	     -0.55867877	     -0.21647390	      0.11201133	     -1.64370959	      1.43749356	     -0.40142190	     -0.11928787	     -0.79328264	      1.51247245	      0.00000000	      0.00000000	      0.01745329
      4.93333400	     -3.66174513	     -0.01275777	     -0.39811891	      3.09934520	      1.07728065	     -0.95122490	     -0.12365066	      0.24837482	      0.42067971	      0.16970704	      1.14670720	      0.09829545	      0.55197589	     -1.46241340	      1.21795774	     -0.31958809	     -0.97166016	     -0.55831120	     -0.21567625	      0.11188478	     -1.64437813	      1.43768193	     -0.40212936	     -0.11871111	     -0.79368685	      1.51260476	      0.00000000	      0.00000000	      0.01745329
      4.96666700	     -3.65882404	     -0.01158804	     -0.39818654	      3.09873958	      1.07707599	     -0.95204520	     -0.12341108	      0.24935002	      0.42119778	      0.17149368	      1.14782495	      0.09850557	      0.55083536	     -1.46241301	      1.21735312	     -0.32028416	     -0.97183849	     -0.55797279	     -0.21601735	      0.11297909	     -1.64529786	      1.43840680	     -0.40224249	     -0.11748624	     -0.79385025	      1.51329367	      0.00000000	      0.00000000	      0.01745329
      5.00000000	     -3.65575619	     -0.01459458	     -0.40367203	      3.10208174	      1.07750118	     -0.95224489	     -0.12812034	      0.25844700	      0.41632188	      0.18601470	      1.16634341	      0.10733922	      0.54736453	     -1.47639774	      1.21882544	     -0.33037011	     -0.96464382	     -0.51696914	     -0.20127239	      0.10564950	     -1.65068802	      1.45788146	     -0.39386968	     -0.09427833	     -0.80715455	      1.53091156	      0.00000000	      0.00000000	      0.01745329
      5.03333400	     -3.64607959	     -0.01545923	     -0.40626476	      3.10004505	      1.07866480	     -0.95482404	     -0.13356336	      0.25508387	      0.42316517	      0.18798296	      1.14287620	      0.10840479	      0.54525044	     -1.45572615	      1.21808076	     -0.32819364	     -0.96323173	     -0.51426673	     -0.20554417	      0.09837324	     -1.65191071	      1.45921990	     -0.37517113	     -0.09202161	     -0.81343198	      1.57925145	      0.00000000	      0.00000000	      0.01745329
      5.06666700	     -3.65202264	     -0.01873521	     -0.40872481	      3.10139200	      1.07693918	     -0.95564359	     -0.12415520	      0.25260249	      0.42080022	      0.19655659	      1.16667986	      0.11764759	      0.54080282	     -1.47536747	      1.22357589	     -0.31752800	     -0.97157470	     -0.52838477	     -0.22845181	      0.11891129	     -1.69642087	      1.44039181	     -0.38387773	     -0.11954877	     -0.79189383	      1.57677159	      0.00000000	      0.00000000	      0.01745329
      5.10000000	     -3.62930240	     -0.02080191	     -0.40699252	      3.10373943	      1.07852798	     -0.95797319	     -0.12629900	      0.25047763	      0.41681333	      0.19866921	      1.14269317	      0.11255842	      0.52786897	     -1.46473864	      1.23470753	     -0.31802698	     -0.96313084	     -0.50530903	     -0.22305588	      0.11066545	     -1.70145589	      1.44750697	     -0.35132255	     -0.10011537	     -0.80813306	      1.61054950	      0.00000000	      0.00000000	      0.01745329
      5.13333400	     -3.63437523	     -0.01777132	     -0.39838472	      3.10395659	      1.07777064	     -0.95916052	     -0.11305585	      0.22658713	      0.41329200	      0.17923766	      1.13761821	      0.09999226	      0.52005757	     -1.47972340	      1.22786378	     -0.32751108	     -0.96909753	     -0.50495841	     -0.22515659	      0.10125679	     -1.67724981	      1.45058176	     -0.35637087	     -0.10805926	     -0.81495926	      1.61482076	      0.00000000	      0.00000000	      0.01745329
      5.16666700	     -3.64115030	     -0.01031313	     -0.39750289	      3.10552617	      1.07889397	     -0.96139507	     -0.12169587	      0.21406453	      0.40703441	      0.17476433	      1.12726082	      0.08775044	      0.51270787	     -1.46732937	      1.21563607	     -0.33611298	     -0.97038502	     -0.50436968	     -0.24885625	      0.11086762	     -1.68466658	      1.42058363	     -0.37903321	     -0.11801997	     -0.84019505	      1.59693697	      0.00000000	      0.00000000	      0.01745329
      5.20000000	     -3.64035526	     -0.00730921	     -0.39175640	      3.10257333	      1.07850960	     -0.95912199	     -0.11890167	      0.22576186	      0.40894554	      0.17338347	      1.12827593	      0.08604831	      0.52323632	     -1.47599424	      1.20722369	     -0.35048658	     -0.96457413	     -0.49200225	     -0.24731671	      0.11406816	     -1.68681647	      1.40760367	     -0.34413023	     -0.11938409	     -0.83106725	      1.59850817	      0.00000000	      0.00000000	      0.01745329
      5.23333400	     -3.63414822	     -0.00691309	     -0.38998412	      3.10258190	      1.08384103	     -0.96007496	     -0.12799736	      0.21768655	      0.41360595	      0.16029326	      1.11495081	      0.08122847	      0.50770662	     -1.46588576	      1.19755074	     -0.37949876	     -0.95226756	     -0.43815147	     -0.23564772	      0.10449684	     -1.63498513	      1.38551080	     -0.33248258	     -0.13981866	     -0.81330593	      1.59528647	      0.00000000	      0.00000000	      0.01745329
      5.26666700	     -3.62730286	     -0.00080897	     -0.39233619	      3.10268611	      1.08491978	     -0.96049094	     -0.14715389	      0.21510968	      0.41655184	      0.15532786	      1.09914523	      0.06870163	      0.50215875	     -1.45111091	      1.19931817	     -0.38549770	     -0.94452743	     -0.43330097	     -0.23104958	      0.09667925	     -1.60634389	      1.38805745	     -0.33503023	     -0.14896837	     -0.81500187	      1.59087424	      0.00000000	      0.00000000	      0.01745329
      5.30000000	     -3.61989030	      0.02185863	     -0.37921269	      3.10117872	      1.08721342	     -0.95941903	     -0.18106386	      0.20633711	      0.40566994	      0.14879841	      1.07883101	      0.06056089	      0.52556686	     -1.43996257	      1.19303080	     -0.41880532	     -0.92671108	     -0.42644778	     -0.20031225	      0.06076785	     -1.45302313	      1.42406955	     -0.31925331	     -0.13811802	     -0.84478205	      1.60741402	      0.00000000	      0.00000000	      0.01745329
      5.33333400	     -3.60256319	      0.02439671	     -0.37140295	      3.09757256	      1.08922602	     -0.95930279	     -0.19295954	      0.20872770	      0.39630007	      0.15329977	      1.04998856	      0.06639104	      0.54129192	     -1.42715177	      1.18066812	     -0.42330187	     -0.91430343	     -0.41155718	     -0.17700178	      0.00827850	     -1.34097664	      1.44518211	     -0.30541255	     -0.14860696	     -0.80367329	      1.63599333	      0.00000000	      0.00000000	      0.01745329
      5.36666700	     -3.59467088	      0.02171866	     -0.36996551	      3.09747618	      1.08902666	     -0.95811264	     -0.19292972	      0.21572205	      0.39028379	      0.15078295	      1.05129863	      0.05683899	      0.54269016	     -1.42226187	      1.18397732	     -0.41911710	     -0.91046417	     -0.41477012	     -0.18539530	      0.01660355	     -1.33639518	      1.44201087	     -0.29129011	     -0.15642769	     -0.78486485	      1.65240651	      0.00000000	      0.00000000	      0.01745329
      5.40000000	     -3.59446425	      0.02133118	     -0.36994371	      3.09775897	      1.08897613	     -0.95827686	     -0.19383167	      0.21838081	      0.39070277	      0.15089254	      1.04850214	      0.05664498	      0.54502934	     -1.42306691	      1.18522176	     -0.41674431	     -0.91049229	     -0.41413305	     -0.18339994	      0.01651040	     -1.33635417	      1.44098844	     -0.29434793	     -0.15756523	     -0.78462147	      1.65433504	      0.00000000	      0.00000000	      0.01745329
      5.43333400	     -3.57777980	      0.02104246	     -0.36876869	      3.09779777	      1.09004867	     -0.95899823	     -0.19127477	      0.20746194	      0.39658168	      0.14623480	      1.00370213	      0.01859861	      0.53003891	     -1.41842728	      1.19102179	     -0.40978042	     -0.90365752	     -0.42179771	     -0.16967281	     -0.00128849	     -1.31171300	      1.44442897	     -0.29494537	     -0.15943807	     -0.76805968	      1.67611494	      0.00000000	      0.00000000	      0.01745329
      5.46666700	     -3.57784333	      0.02230402	     -0.36580307	      3.09838029	      1.09203364	     -0.95922468	     -0.18538968	      0.18433156	      0.39655907	      0.13469986	      0.97918192	      0.00136901	      0.52364584	     -1.38039227	      1.18914523	     -0.42123297	     -0.90212893	     -0.41400594	     -0.14198936	     -0.01383162	     -1.22633604	      1.45171198	     -0.30167802	     -0.18670401	     -0.75764188	      1.67480482	      0.00000000	      0.00000000	      0.01745329
      5.50000000	     -3.57519948	      0.02102134	     -0.36602367	      3.09809789	      1.09203217	     -0.95988011	     -0.18798759	      0.18952539	      0.39727673	      0.13813086	      0.97849175	      0.00637138	      0.52388660	     -1.38570515	      1.19063198	     -0.42103758	     -0.90161022	     -0.41161209	     -0.13818815	     -0.02415050	     -1.22126893	      1.44938693	     -0.30651509	     -0.18050996	     -0.75646807	      1.67726760	      0.00000000	      0.00000000	      0.01745329
      5.53333400	     -3.56267471	      0.01798451	     -0.36112437	      3.09962873	      1.09280758	     -0.95950619	     -0.20202067	      0.19302834	      0.39204873	      0.13772844	      0.96548534	      0.00364068	      0.51872056	     -1.37896457	      1.18818368	     -0.43368066	     -0.90086019	     -0.37512408	     -0.10479909	     -0.06342771	     -1.16089615	      1.51793477	     -0.29318033	     -0.16219626	     -0.73848018	      1.72690497	      0.00000000	      0.00000000	      0.01745329
      5.56666700	     -3.56267471	      0.01798451	     -0.36112437	      3.09962873	      1.09280758	     -0.95950619	     -0.20202067	      0.19302834	      0.39204873	      0.13772844	      0.96548534	      0.00364068	      0.51872056	     -1.37896457	      1.18818368	     -0.43368066	     -0.90086019	     -0.37512408	     -0.10479909	     -0.06342771	     -1.16089615	      1.51793477	     -0.29318033	     -0.16219626	     -0.73848018	      1.72690497	      0.00000000	      0.00000000	      0.01745329
      5.60000000	     -3.56302458	      0.01762067	     -0.36187761	      3.09968101	      1.09301759	     -0.95951273	     -0.20212606	      0.19348269	      0.39162045	      0.13788901	      0.96597663	      0.00511718	      0.51803843	     -1.37942838	      1.18762541	     -0.43501241	     -0.90033328	     -0.37629013	     -0.10513436	     -0.06422850	     -1.15998597	      1.51792591	     -0.29348411	     -0.16223749	     -0.73815787	      1.72604478	      0.00000000	      0.00000000	      0.01745329
      5.63333400	     -3.56239110	      0.02186944	     -0.36247764	      3.09982502	      1.09780822	     -0.95927902	     -0.22768351	      0.20113412	      0.38903131	      0.14574121	      0.94935165	      0.00577324	      0.51221269	     -1.35065073	      1.18426316	     -0.45033830	     -0.89523533	     -0.36145594	     -0.07163742	     -0.06794446	     -1.15720660	      1.57253204	     -0.29446052	     -0.16149535	     -0.71744229	      1.74635356	      0.00000000	      0.00000000	      0.01745329
      5.66666700	     -3.57661427	      0.03080889	     -0.35460032	      3.09810227	      1.10085955	     -0.95376582	     -0.23021675	      0.21049128	      0.38753097	      0.14213817	      0.95198868	     -0.00115651	      0.53284644	     -1.34157513	      1.17129782	     -0.47904100	     -0.89095028	     -0.34959763	      0.03133845	     -0.08137561	     -1.17478030	      1.71742573	     -0.25480703	     -0.17868195	     -0.71377909	      1.74029411	      0.00000000	      0.00000000	      0.01745329
      5.70000000	     -3.57847434	      0.03486557	     -0.35953347	      3.09809616	      1.10263459	     -0.94831203	     -0.22868989	      0.21902404	      0.38610566	      0.14860753	      0.95932056	     -0.00598394	      0.53318337	     -1.33433641	      1.17133359	     -0.49385532	     -0.88167767	     -0.33692370	      0.03665015	     -0.08740714	     -1.16178051	      1.82101053	     -0.23884119	     -0.18705027	     -0.71855947	      1.74290576	      0.00000000	      0.00000000	      0.01745329
      5.73333400	     -3.55265506	      0.03101400	     -0.37049111	      3.09868472	      1.10599060	     -0.94800182	     -0.23028711	      0.22318576	      0.39492793	      0.15265862	      0.95089994	      0.01128516	      0.53158512	     -1.32049995	      1.18975137	     -0.48362392	     -0.86898114	     -0.33072165	      0.07626474	     -0.18614137	     -1.04428222	      1.86945793	     -0.21721457	     -0.20464092	     -0.78544127	      1.71150575	      0.00000000	      0.00000000	      0.01745329
      5.76666700	     -3.52020087	      0.01821961	     -0.35765057	      3.09690428	      1.10636514	     -0.95118476	     -0.22529646	      0.22932513	      0.38313824	      0.14882039	      0.91710216	      0.05772626	      0.53161120	     -1.30722256	      1.20379958	     -0.47455368	     -0.87315295	     -0.34344357	      0.08801690	     -0.20759366	     -1.02923111	      1.88126914	     -0.21317140	     -0.19400401	     -0.64406925	      1.70172539	      0.00000000	      0.00000000	      0.01745329
      5.80000000	     -3.50552603	      0.01091214	     -0.34695268	      3.09469181	      1.10978695	     -0.95077463	     -0.22002617	      0.23805847	      0.39328396	      0.12083503	      0.89925668	      0.07099896	      0.52492136	     -1.29963595	      1.19420137	     -0.48532646	     -0.87009025	     -0.31698451	      0.11828501	     -0.25191583	     -0.96765091	      1.89694987	     -0.14954565	     -0.22615715	     -0.50315193	      1.79171582	      0.00000000	      0.00000000	      0.01745329
      5.83333400	     -3.49231667	      0.01196654	     -0.34830933	      3.09522386	      1.11078715	     -0.95074891	     -0.22670789	      0.26003828	      0.39934448	      0.13081025	      0.89622909	      0.07728746	      0.52174013	     -1.29615524	      1.19898896	     -0.48344881	     -0.86273355	     -0.31664317	      0.13325916	     -0.27071809	     -0.96847123	      1.88745475	     -0.15202730	     -0.20132002	     -0.49067134	      1.82301916	      0.00000000	      0.00000000	      0.01745329
      5.86666700	     -3.41925089	     -0.02028356	     -0.38687032	      3.09809251	      1.11477361	     -0.95202167	     -0.17620289	      0.27064916	      0.43353353	      0.12956741	      0.91898436	      0.15670560	      0.51150642	     -1.27226203	      1.25822112	     -0.45003985	     -0.84089640	     -0.28748244	      0.16676069	     -0.49508709	     -0.80122462	      1.92528390	     -0.03911792	     -0.32466866	     -0.42618862	      1.95471650	      0.00000000	      0.00000000	      0.01745329
      5.90000000	     -3.39236459	     -0.02612376	     -0.39651339	      3.09676260	      1.11631520	     -0.95286904	     -0.17870965	      0.29703847	      0.44885008	      0.15282401	      0.93126988	      0.19119872	      0.51791432	     -1.26672779	      1.26820650	     -0.44900277	     -0.82983473	     -0.27135704	      0.21061305	     -0.56909604	     -0.82052934	      1.91560809	     -0.04913218	     -0.28390636	     -0.23034237	      1.78914502	      0.00000000	      0.00000000	      0.01745329
      5.93333400	     -3.36575503	     -0.03251610	     -0.40537720	      3.10034392	      1.11698117	     -0.95358446	     -0.17380424	      0.29871373	      0.45622013	      0.18019505	      0.92489859	      0.17990227	      0.49898818	     -1.27654484	      1.28861625	     -0.43881945	     -0.81959214	     -0.26679077	      0.23001112	     -0.61247147	     -0.84471919	      1.91733523	     -0.05354551	     -0.24774570	     -0.19318622	      1.58294671	      0.00000000	      0.00000000	      0.01745329
      5.96666700	     -3.33854435	     -0.05480845	     -0.39349992	      3.09951912	      1.11626040	     -0.95626208	     -0.16632429	      0.34471114	      0.46369184	      0.16419144	      0.89082266	      0.24076745	      0.48571268	     -1.23778048	      1.28815467	     -0.43229293	     -0.82559180	     -0.23663612	      0.21933562	     -0.60844623	     -0.82549014	      1.96052493	     -0.04280465	     -0.37579782	     -0.09779366	      1.71791603	      0.00000000	      0.00000000	      0.01745329
      6.00000000	     -3.32220018	     -0.07721152	     -0.40350625	      3.10359589	      1.11553164	     -0.95345058	     -0.15172950	      0.37857313	      0.45958663	      0.19753867	      0.91675053	      0.27568359	      0.48503225	     -1.25055977	      1.31749748	     -0.39914254	     -0.83031176	     -0.26279493	      0.21471414	     -0.56808353	     -0.84567454	      1.99428687	     -0.01907630	     -0.44492124	     -0.11702774	      1.76146095	      0.00000000	      0.00000000	      0.01745329
      6.03333400	     -3.30463157	     -0.07853606	     -0.40387018	      3.10397508	      1.11493859	     -0.95245807	     -0.15240820	      0.39687297	      0.46085128	      0.19738436	      0.90927889	      0.27621714	      0.48650303	     -1.24948893	      1.32521070	     -0.39748395	     -0.81962580	     -0.26743472	      0.21271374	     -0.57786968	     -0.84943020	      1.99087270	     -0.00420706	     -0.45364734	     -0.11260563	      1.77674914	      0.00000000	      0.00000000	      0.01745329
      6.06666700	     -3.29996430	     -0.08013085	     -0.40389222	      3.10372115	      1.11446042	     -0.95227382	     -0.15401087	      0.40166123	      0.46363319	      0.20421461	      0.90761689	      0.27811649	      0.48686741	     -1.24918257	      1.32737522	     -0.39613137	     -0.81777857	     -0.26756349	      0.21142456	     -0.57252142	     -0.84916474	      1.99214997	     -0.00479256	     -0.45338465	     -0.11288537	      1.77904282	      0.00000000	      0.00000000	      0.01745329
      6.10000000	     -3.29567825	     -0.08217129	     -0.40600262	      3.10458086	      1.11443592	     -0.95275075	     -0.15918137	      0.40332733	      0.46342131	      0.21614469	      0.90873502	      0.28502528	      0.48370785	     -1.24590065	      1.33198326	     -0.39126836	     -0.81686071	     -0.26777797	      0.20726955	     -0.56719840	     -0.85149614	      1.99409620	     -0.00312099	     -0.44804377	     -0.11066707	      1.78728939	      0.00000000	      0.00000000	      0.01745329
      6.13333400	     -3.28369580	     -0.09093398	     -0.40321040	      3.10425773	      1.11113761	     -0.95613041	     -0.17142092	      0.42871797	      0.46103700	      0.25500990	      0.89874289	      0.31268235	      0.48702473	     -1.23924201	      1.33788098	     -0.37649802	     -0.82288764	     -0.27367703	      0.17171117	     -0.51406979	     -0.85602855	      1.99971535	     -0.05355865	     -0.43872028	     -0.11132287	      1.92438510	      0.00000000	      0.00000000	      0.01745329
      6.16666700	     -3.27971266	     -0.09430012	     -0.41219521	      3.10608686	      1.10910597	     -0.95945026	     -0.19121341	      0.43228913	      0.44591834	      0.28106115	      0.91329656	      0.32534455	      0.48578464	     -1.24979794	      1.35110562	     -0.36029178	     -0.82863829	     -0.29089510	      0.13996997	     -0.49877518	     -0.87903712	      1.99150786	     -0.08359786	     -0.37329365	     -0.12366716	      2.01831917	      0.00000000	      0.00000000	      0.01745329
      6.20000000	     -3.28536231	     -0.08332617	     -0.40160069	      3.10703937	      1.10786500	     -0.96179352	     -0.22485523	      0.40727848	      0.45594837	      0.29540365	      0.90904613	      0.30087104	      0.48511937	     -1.26671297	      1.34395082	     -0.37187301	     -0.83211163	     -0.28029591	      0.09653884	     -0.45695673	     -0.86736461	      1.93013621	     -0.08884647	     -0.41059603	     -0.19173030	      2.17854333	      0.00000000	      0.00000000	      0.01745329
      6.23333400	     -3.28536231	     -0.08332617	     -0.40160069	      3.10703937	      1.10786500	     -0.96179352	     -0.22485523	      0.40727848	      0.45594837	      0.29540365	      0.90904613	      0.30087104	      0.48511937	     -1.26671297	      1.34395082	     -0.37187301	     -0.83211163	     -0.28029591	      0.09653884	     -0.45695673	     -0.86736461	      1.93013621	     -0.08884647	     -0.41059603	     -0.19173030	      2.17854333	      0.00000000	      0.00000000	      0.01745329
      6.26666700	     -3.29183619	     -0.07992866	     -0.41148268	      3.10736042	      1.10832023	     -0.96174913	     -0.23007550	      0.39056528	      0.44710444	      0.31519052	      0.92237612	      0.29613622	      0.48638235	     -1.26985114	      1.34710221	     -0.37564327	     -0.83164944	     -0.27704763	      0.08385701	     -0.46773509	     -0.88732614	      1.93290371	     -0.10283630	     -0.35784187	     -0.23152293	      2.13521477	      0.00000000	      0.00000000	      0.01745329
      6.30000000	     -3.28935970	     -0.06514051	     -0.39570283	      3.10707409	      1.10721525	     -0.96024653	     -0.23029751	      0.38095360	      0.41645493	      0.33006479	      0.91696677	      0.28841893	      0.50691681	     -1.27323461	      1.34295788	     -0.40045428	     -0.83108199	     -0.27820110	      0.08465727	     -0.44017136	     -0.91914434	      1.89145012	     -0.08996146	     -0.27248206	     -0.18768823	      1.95394327	      0.00000000	      0.00000000	      0.01745329
      6.33333400	     -3.28414167	     -0.06930081	     -0.39040277	      3.10548250	      1.10704621	     -0.96105265	     -0.22596915	      0.38907450	      0.40143254	      0.30075655	      0.92022106	      0.30095253	      0.51121872	     -1.28826127	      1.34352123	     -0.40344407	     -0.83176500	     -0.27793218	      0.07222138	     -0.44986419	     -0.89659506	      1.89678163	     -0.12047745	     -0.29313631	     -0.19957075	      2.02559724	      0.00000000	      0.00000000	      0.01745329
      6.36666700	     -3.28087754	     -0.06525857	     -0.40167741	      3.10868722	      1.10890778	     -0.95991428	     -0.23300865	      0.37998993	      0.39091439	      0.29729728	      0.91625294	      0.28878607	      0.49302768	     -1.25766000	      1.35220563	     -0.40781107	     -0.81857321	     -0.27257535	      0.07022487	     -0.43284588	     -0.89390839	      1.88982285	     -0.11138667	     -0.30755072	     -0.14603336	      2.07709438	      0.00000000	      0.00000000	      0.01745329
      6.40000000	     -3.27982250	     -0.06272445	     -0.40888493	      3.10446566	      1.11185945	     -0.95744961	     -0.26228941	      0.39256475	      0.40003915	      0.31364661	      0.89994108	      0.28190460	      0.47818141	     -1.22896708	      1.34890537	     -0.41732913	     -0.81391769	     -0.26764426	      0.05140795	     -0.47286469	     -0.85514971	      1.88613817	     -0.09043428	     -0.24905228	     -0.28700767	      2.00952493	      0.00000000	      0.00000000	      0.01745329
      6.43333400	     -3.27982250	     -0.06272445	     -0.40888493	      3.10446566	      1.11185945	     -0.95744961	     -0.26228941	      0.39256475	      0.40003915	      0.31364661	      0.89994108	      0.28190460	      0.47818141	     -1.22896708	      1.34890537	     -0.41732913	     -0.81391769	     -0.26764426	      0.05140795	     -0.47286469	     -0.85514971	      1.88613817	     -0.09043428	     -0.24905228	     -0.28700767	      2.00952493	      0.00000000	      0.00000000	      0.01745329
      6.46666700	     -3.26074247	     -0.07499363	     -0.42509405	      3.10433585	      1.11735840	     -0.95125514	     -0.28040290	      0.41143907	      0.38622333	      0.33057241	      0.89164545	      0.26782688	      0.43795235	     -1.20975702	      1.35939460	     -0.41484465	     -0.79424200	     -0.24315615	      0.08226968	     -0.45016599	     -0.88155421	      1.85291897	     -0.09435814	     -0.18823349	     -0.34290285	      1.92604258	      0.00000000	      0.00000000	      0.01745329
      6.50000000	     -3.26230190	     -0.07255167	     -0.41377482	      3.10314944	      1.11892074	     -0.94741927	     -0.28096905	      0.41432065	      0.33249584	      0.32712049	      0.87810037	      0.27112847	      0.43712221	     -1.18425830	      1.36430770	     -0.40932174	     -0.79829270	     -0.28789819	      0.02661384	     -0.32804733	     -0.80877811	      1.74218407	     -0.11267767	     -0.17144715	     -0.38573610	      1.86278893	      0.00000000	      0.00000000	      0.01745329
      6.53333400	     -3.23951461	     -0.06148834	     -0.39138720	      3.10035550	      1.11689637	     -0.93809865	     -0.28652220	      0.42939297	      0.26280248	      0.29513102	      0.84406566	      0.26780091	      0.45773563	     -1.17220529	      1.37706150	     -0.41081377	     -0.78863339	     -0.35369004	      0.03366609	     -0.21853856	     -0.87356396	      1.74439514	     -0.13812486	     -0.08288139	     -0.30984083	      1.80551388	      0.00000000	      0.00000000	      0.01745329
      6.56666700	     -3.22663653	     -0.06663719	     -0.37426060	      3.09751671	      1.12180360	     -0.92976280	     -0.28339339	      0.47594718	      0.20690355	      0.26535750	      0.82075942	      0.28667061	      0.47257155	     -1.15224826	      1.38427145	     -0.39714052	     -0.79480249	     -0.38067557	      0.06419442	     -0.09829514	     -0.91923049	      1.79220354	     -0.15627450	      0.02166157	     -0.27245849	      1.83258631	      0.00000000	      0.00000000	      0.01745329
      6.60000000	     -3.19739180	     -0.06906685	     -0.39195284	      3.08986081	      1.12547315	     -0.92056779	     -0.30252046	      0.48547107	      0.18572209	      0.31128278	      0.79398846	      0.28774448	      0.45866195	     -1.11137445	      1.41361743	     -0.38136231	     -0.77459123	     -0.43431240	     -0.00470952	     -0.02196194	     -0.98777382	      1.85068273	     -0.16933192	      0.11745323	     -0.24990765	      1.83383024	      0.00000000	      0.00000000	      0.01745329
      6.63333400	     -3.16563828	     -0.06459282	     -0.40395987	      3.07665478	      1.12801107	     -0.89963410	     -0.30363074	      0.51307286	      0.16690144	      0.35524613	      0.76588262	      0.30766692	      0.49117158	     -1.05398549	      1.44283420	     -0.37123435	     -0.74382635	     -0.54782087	     -0.03478567	      0.10953796	     -1.23094089	      1.88245004	     -0.17335487	      0.18073292	     -0.18669656	      1.56612565	      0.00000000	      0.00000000	      0.01745329
      6.66666700	     -3.12157202	     -0.07996836	     -0.38003785	      3.05260918	      1.14193374	     -0.87414263	     -0.28809135	      0.52110233	      0.14142006	      0.34058494	      0.66497263	      0.37700205	      0.48685470	     -0.93810395	      1.44249744	     -0.40122904	     -0.73351525	     -0.67019906	     -0.13209072	      0.23227054	     -1.40935419	      1.81963853	     -0.16290798	      0.23827335	     -0.05184497	      1.56204009	      0.00000000	      0.00000000	      0.01745329
      6.70000000	     -3.02845255	     -0.06952512	     -0.39128637	      3.02934992	      1.15047914	     -0.85332043	     -0.29646077	      0.51066873	      0.14237994	      0.37932098	      0.52794914	      0.39072796	      0.44258901	     -0.81145905	      1.42886774	     -0.42806546	     -0.66041475	     -0.70766171	     -0.28543290	      0.37896844	     -1.29982601	      1.70918458	     -0.09279642	      0.30362570	     -0.03713392	      1.49128037	      0.00000000	      0.00000000	      0.01745329
      6.73333400	     -2.94663545	     -0.08097831	     -0.38977635	      3.00248896	      1.15652465	     -0.83001082	     -0.28106783	      0.47849276	      0.14463772	      0.36791663	      0.41653289	      0.34382729	      0.38046076	     -0.76242463	      1.37030959	     -0.39763895	     -0.57804166	     -0.71868125	     -0.31524702	      0.32386567	     -1.35843348	      1.80601335	     -0.04938889	      0.38361484	      0.03554223	      1.37723084	      0.00000000	      0.00000000	      0.01745329
      6.76666700	     -2.83083924	     -0.05563152	     -0.43460238	      2.97147398	      1.17196029	     -0.78058777	     -0.28459405	      0.39414026	      0.24470920	      0.36525360	      0.30775843	      0.21243489	      0.32469120	     -0.67092369	      1.30632709	     -0.35579637	     -0.40901504	     -0.74541095	     -0.36965227	     -0.00802264	     -1.17366332	      2.05381325	      0.01495229	      0.33936467	      0.14138693	      1.39548796	      0.00000000	      0.00000000	      0.01745329
      6.80000000	     -2.78877573	     -0.05595052	     -0.45495004	      2.95187401	      1.16965137	     -0.75954428	     -0.28810572	      0.40398075	      0.21316647	      0.40872139	      0.32128224	      0.17549187	      0.30845367	     -0.67900685	      1.31379796	     -0.31618974	     -0.37624020	     -0.80858706	     -0.34826108	     -0.08058922	     -1.32354445	      1.58143070	      0.06083812	      0.40629408	      0.17087454	      1.35660878	      0.00000000	      0.00000000	      0.01745329
      6.83333400	     -2.64975968	     -0.04992914	     -0.34934329	      2.92047321	      1.16761371	     -0.72687354	     -0.13521231	      0.39884842	      0.15322448	      0.24321615	      0.12242951	      0.11832090	      0.22444183	     -0.67214002	      1.16868487	     -0.25807269	     -0.27399380	     -0.86939838	     -0.30747648	     -0.08673573	     -1.02887405	      1.45692100	      0.18646226	      0.44949415	      0.20372560	      1.19836976	      0.00000000	      0.00000000	      0.01745329
      6.86666700	     -2.61828068	     -0.05888033	     -0.32079898	      2.90175264	      1.16243599	     -0.68855738	     -0.11241238	      0.43235257	      0.12911834	      0.26292803	      0.07210325	      0.12969470	      0.20935591	     -0.62405648	      1.11479297	     -0.26737901	     -0.24570565	     -0.94018539	     -0.51901336	      0.20771344	     -0.63285876	      1.20824785	      0.24804969	      0.35281363	      0.22754330	      1.26453989	      0.00000000	      0.00000000	      0.01745329
      6.90000000	     -2.52793878	     -0.03333307	     -0.31559012	      2.87670031	      1.17348655	     -0.65842822	     -0.17279858	      0.42877130	      0.12722469	      0.32714433	      0.24521419	      0.16584444	      0.21475054	     -0.90820999	      1.02932718	     -0.22182613	     -0.15082377	     -0.93365672	     -0.40200318	      0.11409884	     -0.55765981	      1.36642864	      0.30837439	      0.29429150	      0.22510536	      1.18028260	      0.00000000	      0.00000000	      0.01745329
      6.93333400	     -2.47966073	     -0.03317324	     -0.28522073	      2.85886792	      1.17933478	     -0.63521354	     -0.14881213	      0.43644727	      0.08893461	      0.32872057	      0.27645811	      0.19798411	      0.18671525	     -0.88795642	      0.97010478	     -0.22380852	     -0.13290558	     -0.95733505	     -0.41048679	      0.16239890	     -0.38617261	      1.35278272	      0.33677851	      0.27070051	      0.24811117	      1.14927230	      0.00000000	      0.00000000	      0.01745329
      6.96666700	     -2.40914499	     -0.04295404	     -0.26678425	      2.83866203	      1.18154719	     -0.62012654	     -0.04278781	      0.45742835	     -0.02418276	      0.31169078	      0.52770340	      0.22924854	      0.24135753	     -1.21904136	      0.92873673	     -0.17033273	     -0.10670122	     -0.96743105	     -0.38771221	      0.19217088	     -0.40816301	      1.41592348	      0.31470740	      0.24231375	      0.33709011	      1.28413811	      0.00000000	      0.00000000	      0.01745329
      7.00000000	     -2.28993469	      0.01872871	     -0.17619022	      2.81787257	      1.17858310	     -0.59807715	     -0.08528143	      0.37782134	     -0.08891179	      0.27070625	      0.53105651	      0.26954682	      0.25499074	     -1.20503372	      0.79060136	     -0.12042183	      0.01048772	     -0.96052254	     -0.42731569	      0.26582736	     -0.36014165	      1.36967384	      0.33260271	      0.26717766	      0.33838548	      1.25157616	      0.00000000	      0.00000000	      0.01745329
      7.03333400	     -2.22490106	      0.06008242	     -0.14530205	      2.79599155	      1.17818051	     -0.57781101	     -0.09900448	      0.31829264	     -0.15950313	      0.23438122	      0.68160838	      0.23013739	      0.29194207	     -1.28651032	      0.73186510	     -0.12113639	      0.06646192	     -0.95734411	     -0.45110693	      0.21637134	     -0.37836844	      1.47048120	      0.29701076	      0.26345530	      0.35610387	      1.41809290	      0.00000000	      0.00000000	      0.01745329
      7.06666700	     -2.15391747	      0.05098827	     -0.13358128	      2.77046011	      1.17546440	     -0.56755538	     -0.10783184	      0.29769139	     -0.18654463	      0.25408859	      0.77788007	      0.19865261	      0.30212972	     -1.26121152	      0.70552958	     -0.11106194	      0.03841097	     -0.98360496	     -0.45996435	      0.18911363	     -0.35310996	      1.46988041	      0.38839853	      0.27450370	      0.26042304	      1.37249503	      0.00000000	      0.00000000	      0.01745329
      7.10000000	     -2.09195300	      0.06741548	     -0.12847116	      2.74654884	      1.17862814	     -0.55572931	     -0.12592116	      0.35494948	     -0.18270165	      0.26347597	      0.84195057	      0.20082998	      0.34706722	     -1.10663395	      0.66401282	     -0.09141124	      0.04479571	     -0.96849210	     -0.46470570	      0.21560980	     -0.40682331	      1.59877611	      0.39362562	      0.20050148	      0.27254490	      1.44953744	      0.00000000	      0.00000000	      0.01745329
      7.13333400	     -2.01227713	      0.04840694	     -0.12741535	      2.73085734	      1.18026431	     -0.53795947	     -0.08664571	      0.29645903	     -0.20374033	      0.35089616	      0.87883240	      0.19303291	      0.37879424	     -0.96205038	      0.69724268	     -0.02310335	      0.07585079	     -1.03341702	     -0.40813104	      0.44199793	     -0.50622589	      2.46344591	      0.31287613	      0.05255134	      0.31502519	      1.59258324	      0.00000000	      0.00000000	      0.01745329
      7.16666700	     -1.90866085	      0.11121450	     -0.07829880	      2.70103421	      1.18133802	     -0.52521804	     -0.14923584	      0.32747161	     -0.27159790	      0.32709224	      0.82952850	      0.11568620	      0.46180321	     -0.81594061	      0.65830078	      0.01023150	      0.11761819	     -1.05308380	     -0.27665875	      0.50235842	     -0.41214003	      2.06031992	      0.06763062	      0.15862785	      0.70412144	      1.68510687	      0.00000000	      0.00000000	      0.01745329
      7.20000000	     -1.89201427	      0.11819304	     -0.06870564	      2.68654187	      1.18347811	     -0.51421230	     -0.16375937	      0.36938014	     -0.26855510	      0.32258462	      0.83729306	      0.09904629	      0.49362681	     -0.69094481	      0.66488754	     -0.00646300	      0.11791780	     -1.05868508	     -0.06525856	      0.53967807	     -0.54545132	      2.15947418	      0.03306413	      0.16422795	      0.72149098	      1.70814757	      0.00000000	      0.00000000	      0.01745329
      7.23333400	     -1.83390543	      0.08486519	     -0.07632948	      2.64984823	      1.17779318	     -0.50082661	     -0.12244627	      0.37739416	     -0.23690431	      0.30641209	      0.80001608	      0.11677759	      0.47182901	     -0.53566834	      0.64020684	     -0.06807970	      0.05138927	     -0.98331544	      0.01214722	      0.51619319	     -0.68383400	      2.29422435	     -0.07936425	      0.24157344	      0.81349795	      1.79837157	      0.00000000	      0.00000000	      0.01745329
      7.26666700	     -1.76071672	      0.03633684	     -0.06524302	      2.62917575	      1.17150721	     -0.48498946	     -0.04075955	      0.31742995	     -0.19517869	      0.23415618	      0.70264821	      0.16060654	      0.45715546	     -0.33909628	      0.61159853	      0.01604620	     -0.02744137	     -1.03155215	      0.06788494	      0.48366681	     -0.44675003	      2.29362049	     -0.20804215	      0.30045857	      0.77743795	      1.86213053	      0.00000000	      0.00000000	      0.01745329
      7.30000000	     -1.62806135	      0.01845249	     -0.04724231	      2.60560177	      1.17194495	     -0.46542597	     -0.03218975	      0.24145956	     -0.12178260	      0.14550687	      0.58787306	      0.21866785	      0.48701572	     -0.21451773	      0.56122892	      0.01396214	     -0.08607573	     -0.98815495	      0.22830891	      0.42810578	     -0.17625343	      2.25502963	     -0.32318798	      0.38798582	      0.85290515	      1.77676783	      0.00000000	      0.00000000	      0.01745329
      7.33333400	     -1.58637020	      0.01369448	     -0.05001464	      2.58307757	      1.16474639	     -0.45340918	     -0.05123638	      0.15908407	     -0.10942499	      0.15554018	      0.59396414	      0.23293329	      0.49688369	     -0.26701361	      0.57591215	     -0.04120566	     -0.15802094	     -1.00016383	      0.23714018	      0.41725251	     -0.03622961	      2.15978347	     -0.10075266	      0.48743423	      0.88955139	      1.99511706	      0.00000000	      0.00000000	      0.01745329
      7.36666700	     -1.54717130	      0.00475376	     -0.05238873	      2.55877111	      1.16687096	     -0.44183328	     -0.03429982	      0.12859058	     -0.09444838	      0.13184486	      0.58827524	      0.25018715	      0.49031739	     -0.30717283	      0.55756759	     -0.06361279	     -0.18070039	     -0.94217627	      0.24212661	      0.39760502	      0.12974681	      2.11191842	     -0.33515022	      0.36951146	      0.91696247	      1.76597638	      0.00000000	      0.00000000	      0.01745329
      7.40000000	     -1.51426760	      0.00760608	     -0.06585665	      2.55026450	      1.16763218	     -0.43524989	     -0.00088186	      0.15332453	     -0.08347239	      0.15434987	      0.59914866	      0.26935706	      0.50281181	     -0.30759792	      0.56476694	     -0.08277406	     -0.19571466	     -0.93541333	      0.33605191	      0.31455827	      0.29192817	      2.03956293	     -0.49679714	      0.42235037	      0.70077523	      1.60325356	      0.00000000	      0.00000000	      0.01745329
      7.43333400	     -1.38067703	     -0.02686129	     -0.04248847	      2.52544096	      1.16508102	     -0.42494179	      0.03424413	      0.11889482	     -0.09078200	      0.10134917	      0.58737133	      0.37398040	      0.53326972	     -0.38049324	      0.67226248	     -0.33966941	     -0.41054523	     -0.95841636	      0.37352691	      0.27052301	      0.56213078	      1.95233070	     -0.62654662	      0.81235612	      0.26117310	      1.94279038	      0.00000000	      0.00000000	      0.01745329
      7.46666700	     -1.36636470	      0.03922061	     -0.04064329	      2.51547191	      1.15594085	     -0.41036875	     -0.05434016	      0.09999276	     -0.06743166	      0.02766532	      0.72739474	      0.37380933	      0.66175032	     -0.55282452	      0.69671138	     -0.50293948	     -0.46519908	     -1.01552908	      0.39239759	      0.27358967	      0.65021091	      1.91219125	     -0.75613658	      0.22311588	      0.10892713	      2.08502833	      0.00000000	      0.00000000	      0.01745329
      7.50000000	     -1.36543675	      0.06795437	     -0.04067360	      2.51472695	      1.15562951	     -0.40881947	     -0.09535037	      0.13160227	     -0.03805237	     -0.04142954	      0.73658989	      0.35375021	      0.68163384	     -0.56613102	      0.66897668	     -0.51610918	     -0.42789786	     -0.99662833	      0.39329015	      0.26775068	      0.73351939	      1.88468843	     -0.55773460	     -0.07895044	      0.15582907	      1.81755258	      0.00000000	      0.00000000	      0.01745329
      7.53333400	     -1.33577095	      0.09684958	     -0.05858941	      2.50594928	      1.15967890	     -0.39925573	     -0.12619914	      0.09257365	      0.02469624	     -0.06389832	      0.70421687	      0.29895695	      0.67403952	     -0.55796740	      0.65080311	     -0.50432523	     -0.38384199	     -0.96571743	      0.39247365	      0.28120508	      0.86387382	      1.63985543	     -0.32547192	     -0.23766645	      0.42242591	      1.83500193	      0.00000000	      0.00000000	      0.01745329
      7.56666700	     -1.29449908	      0.11266529	     -0.05603377	      2.50287482	      1.15757820	     -0.39048662	     -0.13596227	      0.09657318	      0.06044443	     -0.06162124	      0.69216605	      0.27082880	      0.69745024	     -0.62659040	      0.65148885	     -0.49135935	     -0.37329135	     -0.99138725	      0.43364576	      0.24149388	      0.96376021	      1.50677524	     -0.23670600	     -0.26553409	      0.46817310	      1.81073916	      0.00000000	      0.00000000	      0.01745329
      7.60000000	     -1.29449908	      0.11266529	     -0.05603377	      2.50287482	      1.15757820	     -0.39048662	     -0.13596227	      0.09657318	      0.06044443	     -0.06162124	      0.69216605	      0.27082880	      0.69745024	     -0.62659040	      0.65148885	     -0.49135935	     -0.37329135	     -0.99138725	      0.43364576	      0.24149388	      0.96376021	      1.50677524	     -0.23670600	     -0.26553409	      0.46817310	      1.81073916	      0.00000000	      0.00000000	      0.01745329
      7.63333400	     -1.21242599	      0.11749388	     -0.08084974	      2.50010032	      1.15751124	     -0.38581288	     -0.14957901	      0.12071952	      0.14315401	     -0.08301177	      0.73149371	      0.31712877	      0.74774377	     -0.65733158	      0.66293292	     -0.40499189	     -0.31587528	     -0.99191292	      0.46110463	      0.15532782	      1.07389244	      1.40613226	     -0.28077150	     -0.22487654	      0.75665542	      1.75060810	      0.00000000	      0.00000000	      0.01745329
      7.66666700	     -1.18378691	      0.13393846	     -0.09730443	      2.50147826	      1.15901343	     -0.38379600	     -0.16010556	      0.10724152	      0.17565007	     -0.06295948	      0.74034102	      0.31213313	      0.77353883	     -0.66413114	      0.66434439	     -0.43001029	     -0.30288214	     -0.96369235	      0.48484696	      0.11229718	      1.17860318	      1.29972537	     -0.24081257	     -0.23689618	      0.68101658	      1.64795449	      0.00000000	      0.00000000	      0.01745329
      7.70000000	     -1.18189356	      0.13398795	     -0.10371925	      2.50373259	      1.15904791	     -0.38619822	     -0.14624377	      0.10579849	      0.17644712	     -0.05735745	      0.74945615	      0.31619850	      0.77739967	     -0.65549208	      0.66684743	     -0.43239435	     -0.29606490	     -0.95427228	      0.51923297	      0.11712810	      1.18340940	      1.29593711	     -0.24212653	     -0.22654583	      0.67174693	      1.67129223	      0.00000000	      0.00000000	      0.01745329
      7.73333400	     -1.18166059	      0.13378324	     -0.10366019	      2.50462525	      1.15888346	     -0.38611395	     -0.14433554	      0.10443880	      0.17858870	     -0.05689150	      0.75078533	      0.31723872	      0.77951307	     -0.65508321	      0.66522214	     -0.43131815	     -0.29864555	     -0.95445556	      0.51578829	      0.11791160	      1.18295601	      1.29360880	     -0.23961238	     -0.22518447	      0.67226382	      1.67355731	      0.00000000	      0.00000000	      0.01745329
      7.76666700	     -1.15812727	      0.13151271	     -0.10370572	      2.50370251	      1.15819522	     -0.38583517	     -0.12110862	      0.06873017	      0.18376377	     -0.05420852	      0.77141215	      0.35369029	      0.80293589	     -0.65792904	      0.68425382	     -0.48068209	     -0.33376668	     -0.94107926	      0.48971823	      0.14867914	      1.21359928	      1.34176496	     -0.24892598	     -0.23181078	      0.68487150	      1.69998890	      0.00000000	      0.00000000	      0.01745329
      7.80000000	     -1.15764586	      0.13161853	     -0.10434145	      2.50374027	      1.15823780	     -0.38577803	     -0.12141209	      0.06935946	      0.18406125	     -0.05413689	      0.77204469	      0.35463544	      0.80287389	     -0.65785786	      0.68385604	     -0.48088079	     -0.33373053	     -0.94218910	      0.48959296	      0.14917865	      1.21368190	      1.34164126	     -0.24899657	     -0.23166093	      0.68452488	      1.70000649	      0.00000000	      0.00000000	      0.01745329
      7.83333400	     -1.16344496	      0.13419050	     -0.11393724	      2.50599890	      1.15667862	     -0.38682939	     -0.13258931	      0.05308378	      0.17650088	     -0.04635352	      0.79517733	      0.35842836	      0.81435197	     -0.65494467	      0.70455667	     -0.48277401	     -0.34073373	     -0.96112929	      0.46240372	      0.16255921	      1.22716243	      1.34773063	     -0.28047070	     -0.21670783	      0.61509082	      1.62263381	      0.00000000	      0.00000000	      0.01745329
      7.86666700	     -1.15913838	      0.13655020	     -0.11670990	      2.50914875	      1.15456709	     -0.38848939	     -0.13139529	      0.04567637	      0.18040535	     -0.06247965	      0.81979818	      0.36385500	      0.83897618	     -0.66833199	      0.71790097	     -0.49627415	     -0.34394534	     -0.97311404	      0.47412251	      0.17420859	      1.22851567	      1.36319348	     -0.24271005	     -0.22521198	      0.40010383	      1.56259962	      0.00000000	      0.00000000	      0.01745329
      7.90000000	     -1.16883879	      0.13234128	     -0.11704966	      2.51275777	      1.15257856	     -0.38811821	     -0.12655241	      0.02061301	      0.17444599	     -0.08888673	      0.84141308	      0.37658379	      0.85151531	     -0.67091505	      0.72451681	     -0.49024143	     -0.35376376	     -0.99117331	      0.46171582	      0.23159829	      1.20271493	      1.36806734	     -0.22504240	     -0.24874269	      0.22962569	      1.56707241	      0.00000000	      0.00000000	      0.01745329
      7.93333400	     -1.15710796	      0.12289755	     -0.11606839	      2.51417486	      1.14705673	     -0.38900189	     -0.14130844	      0.03234138	      0.16512129	     -0.08130732	      0.85108714	      0.37660137	      0.85569036	     -0.70042717	      0.75700561	     -0.47718851	     -0.37416263	     -1.03332675	      0.47007649	      0.18088824	      1.19235555	      1.34486709	     -0.23820659	     -0.18650582	      0.11258844	      1.61097422	      0.00000000	      0.00000000	      0.01745329
      7.96666700	     -1.16659330	      0.11004297	     -0.11497163	      2.51841792	      1.14235752	     -0.38976682	     -0.12584606	      0.02978296	      0.15759661	     -0.08652393	      0.86073777	      0.37986425	      0.85689642	     -0.71156834	      0.76994941	     -0.46705596	     -0.39165790	     -1.05871279	      0.46396935	      0.21539236	      1.17738952	      1.40992149	     -0.26661133	     -0.20446097	      0.06205611	      1.65003600	      0.00000000	      0.00000000	      0.01745329
      8.00000000	     -1.15360681	      0.10428330	     -0.11839683	      2.52038660	      1.13732898	     -0.39314637	     -0.13033798	      0.03619882	      0.16099657	     -0.07601558	      0.86729811	      0.37719098	      0.86310074	     -0.72054797	      0.79769587	     -0.44547097	     -0.39162743	     -1.09131617	      0.46252944	      0.18809352	      1.19529347	      1.43712441	     -0.34350442	     -0.18490255	     -0.00372117	      1.68668982	      0.00000000	      0.00000000	      0.01745329
      8.03333400	     -1.17343125	      0.09826944	     -0.12077329	      2.53147613	      1.13441963	     -0.39838805	     -0.14143231	      0.00318288	      0.15017177	     -0.07327251	      0.87721620	      0.37056481	      0.86728454	     -0.71011722	      0.80405152	     -0.43274203	     -0.38143546	     -1.12160424	      0.51409330	      0.21977635	      1.13065793	      1.32428268	     -0.29343936	     -0.17695830	      0.06243481	      1.61591790	      0.00000000	      0.00000000	      0.01745329
      8.06666700	     -1.20633857	      0.08770173	     -0.09641376	      2.54915916	      1.13217653	     -0.40048228	     -0.13832803	      0.00095816	      0.14563612	     -0.08288142	      0.85136020	      0.39528407	      0.86871803	     -0.63918990	      0.75723335	     -0.42613459	     -0.36675428	     -1.12874975	      0.61837075	      0.27951614	      1.06972814	      1.14532158	     -0.42311861	      0.02184836	      0.65221561	      1.78600261	      0.00000000	      0.00000000	      0.01745329
      8.10000000	     -1.24891204	      0.08734398	     -0.10701971	      2.56358735	      1.13533866	     -0.41072089	     -0.12938359	     -0.02970916	      0.12347531	     -0.06140299	      0.86313929	      0.37778181	      0.84630431	     -0.59211446	      0.75393903	     -0.38506842	     -0.32139751	     -1.14634648	      0.64675512	      0.37781598	      0.99760947	      1.12556886	     -0.52873698	      0.08475435	      0.72730038	      1.69691576	      0.00000000	      0.00000000	      0.01745329
      8.13333400	     -1.27514732	      0.08961258	     -0.10415914	      2.58363644	      1.13714736	     -0.41869756	     -0.13705454	      0.00444539	      0.12003046	     -0.07261380	      0.83774569	      0.37162368	      0.82724271	     -0.52494845	      0.72520223	     -0.31211623	     -0.24747097	     -1.12906344	      0.73122257	      0.38424675	      0.94911349	      1.08028113	     -0.47541252	      0.08483154	      0.75000650	      1.74611617	      0.00000000	      0.00000000	      0.01745329
      8.16666700	     -1.33490951	      0.09903922	     -0.10533115	      2.61100605	      1.13846939	     -0.42547060	     -0.12998980	      0.04267174	      0.09677747	     -0.04767812	      0.83903446	      0.35963929	      0.81753684	     -0.46240134	      0.72912109	     -0.23329707	     -0.17998774	     -1.16604313	      0.81433691	      0.42497459	      0.94762777	      1.08758154	     -0.55401476	      0.09867588	      0.69197747	      1.82323355	      0.00000000	      0.00000000	      0.01745329
      8.20000000	     -1.52245833	      0.12895994	     -0.13227798	      2.63533153	      1.14541651	     -0.45142718	     -0.18093089	      0.13932327	      0.04772632	      0.01018835	      0.89354067	      0.35996250	      0.74934367	     -0.26779926	      0.69228291	     -0.03889744	      0.00538481	     -1.09875037	      0.83867236	      0.56874984	      0.91731656	      0.97765954	     -0.32480204	      0.22301293	      0.72359663	      1.79464039	      0.00000000	      0.00000000	      0.01745329
      8.23333400	     -1.58190819	      0.11474022	     -0.11712227	      2.65478536	      1.14823358	     -0.46399584	     -0.18362110	      0.20244869	     -0.00135968	      0.03626541	      0.90690855	      0.37458990	      0.71572359	     -0.24966738	      0.71729522	      0.08242917	      0.07009470	     -1.14956723	      0.89959541	      0.57366250	      0.94536248	      0.89890006	     -0.30186507	      0.31070859	      0.71869467	      1.96256057	      0.00000000	      0.00000000	      0.01745329
      8.26666700	     -1.65595921	      0.11033000	     -0.10357736	      2.67200324	      1.15517990	     -0.47504747	     -0.18093612	      0.19271340	     -0.09338321	      0.12761308	      0.94587819	      0.37833951	      0.69120526	     -0.35958214	      0.70194004	      0.16013834	      0.13072966	     -1.12415145	      0.93757369	      0.72956793	      0.91319972	      0.67687844	      0.22224241	      0.52989629	      0.97971734	      1.64948443	      0.00000000	      0.00000000	      0.01745329
      8.30000000	     -1.78064135	      0.02328705	     -0.08184975	      2.69051580	      1.15625557	     -0.47711213	     -0.03119511	      0.24808629	     -0.13196971	      0.17281240	      0.98926866	      0.47706657	      0.59685231	     -0.52625192	      0.67928183	      0.07425529	      0.04872773	     -1.19283846	      1.05960883	      0.89500581	      0.92342153	      0.29995445	      0.11799353	      0.46434131	      0.92487899	      1.90208531	      0.00000000	      0.00000000	      0.01745329
      8.33333400	     -1.85878701	     -0.02526855	     -0.09585559	      2.70437852	      1.16439897	     -0.49078984	     -0.01187984	      0.13295091	     -0.20717970	      0.27756948	      0.92548039	      0.39719919	      0.46697916	     -0.69285867	      0.72612723	      0.07689315	      0.05606254	     -1.23209635	      0.91957432	      1.10363364	      0.95560962	      0.08904864	     -0.09880656	      0.46891461	      1.00341206	      2.06525819	      0.00000000	      0.00000000	      0.01745329
      8.36666700	     -1.90620314	     -0.03178889	     -0.07629037	      2.72512366	      1.16473538	     -0.49685485	     -0.00617337	      0.11623259	     -0.26671807	      0.31342622	      0.93022881	      0.35779153	      0.43989947	     -0.93748499	      0.77288908	      0.09781669	      0.10262332	     -1.45604153	      0.83935999	      1.17741106	      0.95701284	      0.06455688	      0.01390665	      0.55782185	      1.07208145	      1.99705364	      0.00000000	      0.00000000	      0.01745329
      8.40000000	     -2.02002050	      0.01135324	     -0.04890438	      2.75708102	      1.16537023	     -0.50396379	     -0.07965927	      0.13569236	     -0.33295250	      0.30873106	      0.93838152	      0.23997042	      0.41287700	     -1.15348809	      0.73776336	      0.17302054	      0.17422496	     -1.32021341	      0.74117384	      1.30908648	      0.95994553	      0.02895565	      0.07660357	      0.62739644	      1.05014209	      1.97113637	      0.00000000	      0.00000000	      0.01745329
      8.43333400	     -2.05116422	      0.03277196	     -0.05591369	      2.77613918	      1.16010343	     -0.50989319	     -0.15726707	      0.15496130	     -0.33859246	      0.36695985	      0.93050410	      0.23215716	      0.41289883	     -1.32101150	      0.75342519	      0.11815332	      0.19620388	     -1.31070737	      0.68431391	      1.27653542	      0.95996682	      0.00916054	      0.21690108	      0.66687768	      1.14310947	      1.84035633	      0.00000000	      0.00000000	      0.01745329
      8.46666700	     -2.11711950	      0.01566141	     -0.07685807	      2.79227419	      1.16084068	     -0.52380401	     -0.14135990	      0.18365788	     -0.30946156	      0.34542293	      0.87361935	      0.25798321	      0.34270798	     -1.32664142	      0.76350947	      0.11860976	      0.16423286	     -1.25748017	      0.59943869	      1.32490669	      0.93647112	     -0.01196649	      0.42911642	      0.62944542	      1.36316157	      0.84245610	      0.00000000	      0.00000000	      0.01745329
      8.50000000	     -2.17230207	      0.00091667	     -0.06896965	      2.80497928	      1.15531648	     -0.53332079	     -0.14109725	      0.17253476	     -0.30156233	      0.31191031	      0.78072734	      0.26004568	      0.28973551	     -1.40690284	      0.75801035	      0.11423133	      0.15842994	     -1.27526035	      0.46028464	      1.39788203	      0.93163141	     -0.06310485	      0.53148497	      0.65981327	      1.38100757	      0.46395822	      0.00000000	      0.00000000	      0.01745329
      8.53333400	     -2.23886141	     -0.01059844	     -0.09433559	      2.82051504	      1.15569893	     -0.54006851	     -0.08136457	      0.22396261	     -0.27277797	      0.31305841	      0.70334576	      0.21575607	      0.22818650	     -1.47310516	      0.78794821	      0.12172658	      0.17339174	     -1.27452875	      0.37909932	      1.44279317	      0.93137128	     -0.07370310	      0.60098757	      0.65280812	      1.40324997	      0.30501731	      0.00000000	      0.00000000	      0.01745329
      8.56666700	     -2.29136061	      0.00738614	     -0.11197021	      2.83296148	      1.15750131	     -0.54570291	     -0.09707126	      0.26953043	     -0.24783081	      0.31591235	      0.60881827	      0.19678317	      0.23750033	     -1.47817013	      0.81356568	      0.13109617	      0.20624151	     -1.25075977	      0.33328735	      1.44517649	      0.93303582	     -0.10363597	      0.58882322	      0.67891260	      1.39526515	      0.23454178	      0.00000000	      0.00000000	      0.01745329
      8.60000000	     -2.38243900	      0.08962086	     -0.13082143	      2.84641178	      1.15706309	     -0.55153407	     -0.21667842	      0.33587841	     -0.22458184	      0.29857886	      0.53471988	      0.05457727	      0.26395446	     -1.50468048	      0.80985263	      0.04359227	      0.24174464	     -1.15627089	      0.28686087	      1.50091741	      0.94228791	     -0.17196752	      0.61205612	      0.43784232	      1.40059321	     -0.01005969	      0.00000000	      0.00000000	      0.01745329
      8.63333400	     -2.53913434	      0.09812283	     -0.20825135	      2.86525292	      1.16062119	     -0.56511571	     -0.30870477	      0.37633955	     -0.22217464	      0.52480198	      0.49977434	     -0.05164803	      0.25926246	     -1.47148669	      0.88764998	     -0.07538530	      0.16294942	     -1.16667978	     -0.56802347	      1.28332956	      1.02335713	      0.13725264	      0.50911989	      0.26957088	      1.41639297	     -0.00588397	      0.00000000	      0.00000000	      0.01745329
      8.66666700	     -2.60056785	      0.04079426	     -0.26981095	      2.88369973	      1.16481860	     -0.57142687	     -0.29337078	      0.57393061	      0.05144371	      0.35337772	      0.46436789	     -0.09013025	      0.23573254	     -1.42682956	      0.97363744	     -0.07319915	      0.09481086	     -1.15029658	      0.03115610	      1.23329970	      1.17759309	      0.14900719	      0.32222093	      0.31456797	      1.23209625	      0.21139081	      0.00000000	      0.00000000	      0.01745329
      8.70000000	     -2.64050308	      0.02876788	     -0.28578891	      2.89909371	      1.17111207	     -0.57580972	     -0.27277006	      0.59700752	      0.09725328	      0.30648316	      0.35650211	     -0.10762508	      0.24877183	     -1.27970404	      0.99743496	     -0.08623449	      0.07333214	     -1.12323989	      0.02323365	      1.24407457	      1.18244121	      0.15524806	      0.29049538	      0.32517701	      1.20364029	      0.14277546	      0.00000000	      0.00000000	      0.01745329
      8.73333400	     -2.69057582	      0.00618604	     -0.27075347	      2.91659280	      1.17223432	     -0.59000298	     -0.24928117	      0.57389583	      0.11694436	      0.25046454	      0.21139370	     -0.09689771	      0.28405058	     -1.11745268	      1.01655616	     -0.12092398	      0.00430528	     -1.13181440	     -0.10731751	      1.22616516	      1.17871840	      0.07467241	      0.26996178	      0.37644410	      1.19450353	      0.04560810	      0.00000000	      0.00000000	      0.01745329
      8.76666700	     -2.72555389	     -0.06835314	     -0.22239437	      2.93223930	      1.17686468	     -0.61035329	     -0.05831699	      0.57785571	      0.04090807	      0.14548940	      0.12299627	     -0.01522442	      0.26495693	     -0.97594968	      1.02988477	     -0.05508231	     -0.07249972	     -1.15710813	     -0.28136810	      1.24152339	      1.16064596	      0.12994115	      0.41144913	      0.44779670	      1.19551201	     -0.07354209	      0.00000000	      0.00000000	      0.01745329
      8.80000000	     -2.77866546	     -0.08335083	     -0.22567301	      2.94905885	      1.17726743	     -0.62412353	     -0.00803178	      0.56083652	      0.04873804	      0.13199694	      0.07157275	      0.00592339	      0.27591933	     -0.86149687	      1.06959239	     -0.05303115	     -0.10976152	     -1.15584967	     -0.36034159	      1.19415936	      1.15260435	      0.08411429	      0.46357028	      0.46707525	      1.19784803	     -0.05195359	      0.00000000	      0.00000000	      0.01745329
      8.83333400	     -2.85071380	     -0.10691397	     -0.20879575	      2.96805464	      1.17661578	     -0.64228917	     -0.01248043	      0.53255933	      0.07717246	      0.10242976	      0.00265771	     -0.00915026	      0.28152784	     -0.74142636	      1.06745245	     -0.02682565	     -0.17169625	     -1.13219548	     -0.39933858	      1.15953464	      1.14377764	     -0.02275273	      0.38627382	      0.48251298	      1.20142605	     -0.06128798	      0.00000000	      0.00000000	      0.01745329
      8.86666700	     -2.95015860	     -0.17076854	     -0.31963852	      2.99060788	      1.17965567	     -0.66839123	     -0.06363628	      0.56409831	      0.50552257	     -0.42813894	      0.09033514	     -0.03908705	      0.23375489	     -0.61497074	      1.21639497	     -0.03116837	     -0.30990428	     -1.12360174	     -0.63617082	      1.25526237	      2.14421342	     -0.36711794	      0.41640236	      0.70008870	      1.24271499	     -0.08081177	      0.00000000	      0.00000000	      0.01745329
      8.90000000	     -3.05561044	     -0.21503380	     -0.36452787	      3.00892810	      1.18554774	     -0.67758906	     -0.09999441	      0.63721036	      0.63177099	     -0.40883928	      0.16252535	     -0.11190937	      0.21374918	     -0.56623373	      1.29709592	     -0.06107344	     -0.43611990	     -1.10986212	     -0.09429175	      1.03017876	      2.48305186	     -0.77211811	      0.69480747	      1.06700731	      1.23473124	     -0.01019012	      0.00000000	      0.00000000	      0.01745329
      8.93333400	     -3.15334915	     -0.18715132	     -0.36034804	      3.03462884	      1.18173216	     -0.69610901	     -0.08815404	      0.49761944	      0.54505485	     -0.40048098	      0.16326207	     -0.12566042	      0.25972813	     -0.52530900	      1.30098401	     -0.09393124	     -0.48073973	     -1.06811330	     -0.39413908	      0.98824032	      2.31606784	     -0.84985230	      0.40690178	      1.08383477	      1.18391940	      1.49908738	      0.00000000	      0.00000000	      0.01745329
      8.96666700	     -3.27353084	     -0.14845937	     -0.29334232	      3.05601563	      1.17828660	     -0.72217476	     -0.13302656	      0.49931538	      0.46392786	     -0.45419754	      0.22886883	      0.03567101	      0.34735363	     -0.60851708	      1.22350399	     -0.14289065	     -0.54039219	     -1.02397189	     -0.22528760	      0.88023954	      2.30596550	     -1.20696542	     -0.07429846	      0.94171519	      0.45900751	      1.85724766	      0.00000000	      0.00000000	      0.01745329
      9.00000000	     -3.33660138	     -0.08109576	     -0.36571817	      3.07869156	      1.17726595	     -0.73752895	     -0.21867851	      0.39954358	      0.51780255	     -0.35502792	      0.35894697	      0.03982751	      0.42881018	     -0.66939090	      1.30001496	     -0.23881455	     -0.55511643	     -0.96104332	     -0.31273729	      0.75503910	      1.45614565	     -1.71411168	     -0.25246943	      0.88377015	      0.18539930	      1.96485173	      0.00000000	      0.00000000	      0.01745329
      9.03333400	     -3.39121478	     -0.06998209	     -0.37330850	      3.09990845	      1.17622163	     -0.76557665	     -0.23954032	      0.32690001	      0.52242170	     -0.36923692	      0.43459894	      0.11527395	      0.44866320	     -0.69387533	      1.31765364	     -0.24425964	     -0.61362918	     -0.94092714	     -0.19841789	      0.68224649	      1.54268151	     -1.73875098	     -0.44661574	      0.85199114	     -0.06757776	      2.08387431	      0.00000000	      0.00000000	      0.01745329
      9.06666700	     -3.41391181	     -0.09422466	     -0.39701151	      3.11691445	      1.18071062	     -0.78081390	     -0.19899950	      0.25324167	      0.56386970	     -0.33125909	      0.51227863	      0.17784675	      0.43111587	     -0.69336985	      1.36438486	     -0.28548137	     -0.68723180	     -0.86931976	      0.13818416	      0.50984592	      1.82410981	     -1.61523652	     -0.50874552	      0.67595308	     -0.20654121	      2.04825056	      0.00000000	      0.00000000	      0.01745329
      9.10000000	     -3.46281733	     -0.10783364	     -0.39209512	      3.13238827	      1.18418751	     -0.79615549	     -0.18398833	      0.26326249	      0.57760191	     -0.33011071	      0.54705087	      0.20539492	      0.42120332	     -0.69790890	      1.32264091	     -0.25502050	     -0.71422106	     -0.81842235	      0.16026133	      0.38891032	      1.82119654	     -1.58062895	     -0.56916168	      0.60889931	     -0.28669284	      1.98462769	      0.00000000	      0.00000000	      0.01745329
      9.13333400	     -3.49333843	     -0.11055877	     -0.39225515	      3.14739306	      1.18203921	     -0.80671294	     -0.16243368	      0.24443338	      0.57320689	     -0.34157142	      0.57485822	      0.23211122	      0.42903850	     -0.69470585	      1.31517846	     -0.26392103	     -0.74832169	     -0.78270432	      0.23600285	      0.30007617	      1.87846139	     -1.54449139	     -0.60828369	      0.53040896	     -0.37764682	      1.90133039	      0.00000000	      0.00000000	      0.01745329
      9.16666700	     -3.52642773	     -0.11965848	     -0.40852025	      3.16168477	      1.18026731	     -0.82541964	     -0.15728541	      0.22697767	      0.58424157	     -0.28521685	      0.66804596	      0.29698793	      0.44830817	     -0.76329415	      1.34665446	     -0.28999285	     -0.80585985	     -0.73879166	      0.15680841	      0.19473887	      1.94658869	     -1.49157748	     -0.64612025	      0.42384438	     -0.49811351	      1.88663753	      0.00000000	      0.00000000	      0.01745329
      9.20000000	     -3.59171673	     -0.10587653	     -0.40716621	      3.17477038	      1.17523850	     -0.83267169	     -0.16331352	      0.23777125	      0.58570390	     -0.24757559	      0.76930521	      0.30542481	      0.50152772	     -0.84139303	      1.30282280	     -0.31709428	     -0.81949536	     -0.66904704	      0.14055590	      0.19538081	      1.88832948	     -1.53027140	     -0.63557043	      0.35730633	     -0.56642651	      1.75639135	      0.00000000	      0.00000000	      0.01745329
      9.23333400	     -3.62099156	     -0.09879185	     -0.40645694	      3.18497916	      1.17144378	     -0.84424602	     -0.17812762	      0.21008518	      0.58079214	     -0.24667514	      0.79481647	      0.29939090	      0.51641039	     -0.87340189	      1.27812882	     -0.34915163	     -0.83593546	     -0.59782956	      0.19020475	      0.09374500	      2.05456324	     -1.69718713	     -0.65446167	      0.26286282	     -0.63769941	      1.80860593	      0.00000000	      0.00000000	      0.01745329
      9.26666700	     -3.63596903	     -0.10253964	     -0.41239011	      3.20269739	      1.16753086	     -0.85641377	     -0.15646239	      0.20400566	      0.56060377	     -0.20242333	      0.85205771	      0.30721868	      0.52071504	     -0.94048205	      1.28244416	     -0.33445098	     -0.84956293	     -0.57925548	      0.22834998	      0.02144011	      2.15657934	     -1.76588875	     -0.62834483	      0.22667388	     -0.71844550	      1.77053706	      0.00000000	      0.00000000	      0.01745329
      9.30000000	     -3.64739554	     -0.10412437	     -0.40583260	      3.21079695	      1.16599501	     -0.86256252	     -0.15448470	      0.19968273	      0.56194079	     -0.19200699	      0.85787334	      0.32862831	      0.52880345	     -0.93683281	      1.26856944	     -0.35978879	     -0.85631955	     -0.51908207	      0.24115600	     -0.01367710	      2.15528274	     -1.79947210	     -0.62916583	      0.20472745	     -0.72287149	      1.74801094	      0.00000000	      0.00000000	      0.01745329
      9.33333400	     -3.65457844	     -0.11283142	     -0.39182412	      3.22133992	      1.15840703	     -0.87201526	     -0.11104078	      0.19230367	      0.54088763	     -0.18993346	      0.89685521	      0.32717183	      0.53483493	     -1.02536780	      1.25969167	     -0.37153367	     -0.87765066	     -0.47424972	      0.30139413	     -0.00993427	      2.16428116	     -1.86145096	     -0.64223060	      0.17287542	     -0.73419346	      1.66955535	      0.00000000	      0.00000000	      0.01745329
      9.36666700	     -3.64524463	     -0.11401244	     -0.38367434	      3.22588086	      1.15902642	     -0.88197497	     -0.12226177	      0.20872599	      0.54453064	     -0.18358945	      0.89985740	      0.35893032	      0.54700287	     -1.03860922	      1.25996887	     -0.38336524	     -0.88366425	     -0.45353592	      0.23721307	     -0.07143806	      2.13424908	     -1.74260857	     -0.60770858	      0.18125718	     -0.72481232	      1.69188813	      0.00000000	      0.00000000	      0.01745329
      9.40000000	     -3.65142065	     -0.07614885	     -0.36627269	      3.23021245	      1.15592820	     -0.88772239	     -0.16766816	      0.19487125	      0.50619544	     -0.12465664	      0.91982499	      0.36148880	      0.60886421	     -1.06165650	      1.26350539	     -0.44234508	     -0.88701786	     -0.44812965	      0.20066433	     -0.07483173	      2.10731030	     -1.66851552	     -0.63747634	      0.18600541	     -0.69264794	      1.59247386	      0.00000000	      0.00000000	      0.01745329
      9.43333400	     -3.66033590	     -0.07487901	     -0.35933575	      3.23369924	      1.15300344	     -0.88961799	     -0.15418578	      0.19938551	      0.50147254	     -0.13252486	      0.93652703	      0.36444950	      0.62713364	     -1.08233560	      1.25574699	     -0.44715374	     -0.89596442	     -0.43772680	      0.18480590	     -0.08829940	      2.12190745	     -1.66698680	     -0.63261053	      0.15487655	     -0.68904018	      1.56775809	      0.00000000	      0.00000000	      0.01745329
      9.46666700	     -3.71345544	     -0.01614423	     -0.31199825	      3.24009027	      1.14722774	     -0.89504412	     -0.21064866	      0.18000220	      0.41055946	     -0.07872699	      0.96390636	      0.28184472	      0.66956289	     -1.17270735	      1.20428999	     -0.54002383	     -0.90409016	     -0.38557732	      0.15499255	      0.01494484	      2.01946685	     -1.48191794	     -0.61826483	      0.10461698	     -0.81004671	      1.56797384	      0.00000000	      0.00000000	      0.01745329
      9.50000000	     -3.74090331	     -0.02759829	     -0.32753927	      3.24756331	      1.14508544	     -0.89886170	     -0.18838736	      0.18573553	      0.41387930	     -0.02451478	      0.99983875	      0.28453909	      0.65636271	     -1.18576293	      1.19196075	     -0.51705929	     -0.90265925	     -0.36680990	      0.12290973	     -0.04256510	      2.03558345	     -1.44408549	     -0.57008009	      0.03153783	     -0.83427903	      1.62901891	      0.00000000	      0.00000000	      0.01745329
      9.53333400	     -3.76609109	     -0.00978837	     -0.34991555	      3.25003996	      1.14466696	     -0.89814280	     -0.20645471	      0.18346207	      0.42404024	      0.02661076	      1.02419019	      0.23283121	      0.64705205	     -1.19377596	      1.18280123	     -0.50884422	     -0.88576412	     -0.40790824	      0.14535857	     -0.10904956	      2.02943003	     -1.46992078	     -0.50375015	     -0.02852488	     -0.92060682	      1.60537496	      0.00000000	      0.00000000	      0.01745329
      9.56666700	     -3.81983614	      0.00329154	     -0.36272085	      3.25273926	      1.14609565	     -0.90034063	     -0.22567948	      0.17823235	      0.41350393	      0.11934451	      1.04125093	      0.17092363	      0.61489807	     -1.19490675	      1.12515408	     -0.51913067	     -0.86853162	     -0.35316223	      0.11529556	     -0.08764346	      1.95379365	     -1.36908061	     -0.51231311	     -0.14152008	     -0.96298903	      1.60875671	      0.00000000	      0.00000000	      0.01745329
      9.60000000	     -3.82863456	      0.02210190	     -0.33133368	      3.25482420	      1.14451047	     -0.90316649	     -0.23082649	      0.15868581	      0.35868886	      0.15446147	      1.02897701	      0.14762756	      0.62073586	     -1.23870624	      1.07421783	     -0.52690232	     -0.85848995	     -0.35587260	      0.11846046	      0.02396244	      1.80688774	     -1.32532153	     -0.52286167	     -0.18218075	     -0.96400645	      1.59897879	      0.00000000	      0.00000000	      0.01745329
      9.63333400	     -3.79783114	      0.00425613	     -0.34209584	      3.25673672	      1.14283278	     -0.90751493	     -0.20584864	      0.17608327	      0.37083196	      0.17824578	      1.04935518	      0.20708863	      0.63777293	     -1.23333310	      1.09185503	     -0.49895451	     -0.85767139	     -0.33452742	      0.06763245	     -0.03824429	      1.85631674	     -1.22457041	     -0.49211243	     -0.15615465	     -0.95297572	      1.55787904	      0.00000000	      0.00000000	      0.01745329
      9.66666700	     -3.80854803	      0.01222479	     -0.35350022	      3.25935363	      1.14354547	     -0.90808745	     -0.21530282	      0.16677680	      0.37718303	      0.20033716	      1.05533381	      0.17147581	      0.61957423	     -1.24443977	      1.08916816	     -0.49374714	     -0.84859759	     -0.35253958	      0.04259864	      0.01334994	      1.80745615	     -1.18019844	     -0.48240674	     -0.17169836	     -0.95446911	      1.57392076	      0.00000000	      0.00000000	      0.01745329
      9.70000000	     -3.81694321	      0.01706303	     -0.34278420	      3.25869907	      1.14237571	     -0.91006760	     -0.20888879	      0.15553953	      0.38153899	      0.17680711	      1.05097073	      0.16922219	      0.62102854	     -1.25522641	      1.07691455	     -0.50048726	     -0.85523223	     -0.35784194	      0.04538078	     -0.02840957	      1.80298264	     -1.17688718	     -0.48596159	     -0.18079205	     -0.95750091	      1.56484812	      0.00000000	      0.00000000	      0.01745329
      9.73333400	     -3.80935530	      0.00400316	     -0.34978346	      3.26174825	      1.14114378	     -0.91528879	     -0.19478290	      0.13543784	      0.39878642	      0.16972449	      1.05126703	      0.17203458	      0.60368696	     -1.26333895	      1.08417049	     -0.48140821	     -0.86418285	     -0.35188652	      0.01021915	     -0.06700861	      1.86596494	     -1.12149968	     -0.47020877	     -0.22048039	     -0.97346264	      1.63140953	      0.00000000	      0.00000000	      0.01745329
      9.76666700	     -3.80483597	      0.00546684	     -0.35076820	      3.26091558	      1.14051205	     -0.91388894	     -0.19259862	      0.14590946	      0.40694897	      0.17420390	      1.05592726	      0.16877163	      0.60425803	     -1.27397494	      1.08639274	     -0.48005814	     -0.86094089	     -0.34477452	      0.00693933	     -0.08013673	      1.87310797	     -1.08407233	     -0.44921400	     -0.21889164	     -0.95818060	      1.64580806	      0.00000000	      0.00000000	      0.01745329
      9.80000000	     -3.80352108	      0.00799324	     -0.35232311	      3.26146911	      1.13795155	     -0.91638238	     -0.21400762	      0.15293952	      0.40565865	      0.18351287	      1.06161532	      0.16602278	      0.60362535	     -1.28835199	      1.08925943	     -0.47748456	     -0.86156275	     -0.34263021	      0.00889048	     -0.06722909	      1.85706804	     -1.06504971	     -0.46305553	     -0.20356419	     -0.92894214	      1.66792398	      0.00000000	      0.00000000	      0.01745329
      9.83333400	     -3.81417891	      0.02645719	     -0.35276919	      3.26102081	      1.13779242	     -0.91623168	     -0.21925294	      0.14287799	      0.40965650	      0.18493676	      1.04957946	      0.13215935	      0.60813353	     -1.27968524	      1.08332905	     -0.49082351	     -0.85248380	     -0.36926755	     -0.00222546	     -0.06928670	      1.84997633	     -1.03985587	     -0.46142154	     -0.21311169	     -0.96119882	      1.63169642	      0.00000000	      0.00000000	      0.01745329
      9.86666700	     -3.81431234	      0.02544699	     -0.34919474	      3.25924260	      1.13657970	     -0.91561342	     -0.22268509	      0.14202194	      0.40875620	      0.18547444	      1.05319109	      0.13607282	      0.60611790	     -1.28774493	      1.08190823	     -0.49167275	     -0.85402963	     -0.36644223	      0.00701367	     -0.07083752	      1.84661696	     -1.03322236	     -0.46927061	     -0.20840278	     -0.96201971	      1.63584476	      0.00000000	      0.00000000	      0.01745329
      9.90000000	     -3.81692674	      0.02249715	     -0.34570695	      3.26434867	      1.13404910	     -0.91295815	     -0.20874491	      0.14239806	      0.39143504	      0.18093991	      1.06548645	      0.12694840	      0.60205725	     -1.30987527	      1.08478336	     -0.48860458	     -0.85478622	     -0.35472235	     -0.00328612	     -0.05512625	      1.84972679	     -1.03036319	     -0.45580465	     -0.20874171	     -0.95296019	      1.65553219	      0.00000000	      0.00000000	      0.01745329
      9.93333400	     -3.81572404	      0.02368713	     -0.34591113	      3.26178973	      1.13398613	     -0.91421515	     -0.21071391	      0.14641329	      0.39533005	      0.18442589	      1.06229780	      0.12706577	      0.60516692	     -1.31054929	      1.08208859	     -0.49148334	     -0.85596534	     -0.35885708	      0.00070256	     -0.05390265	      1.84698828	     -1.03065816	     -0.45499103	     -0.20669910	     -0.95178602	      1.65499191	      0.00000000	      0.00000000	      0.01745329
      9.96666700	     -3.81024281	      0.02639781	     -0.34463744	      3.26114163	      1.13627019	     -0.91355627	     -0.21419052	      0.15090695	      0.39982156	      0.18917545	      1.04472705	      0.11753886	      0.60142144	     -1.29322016	      1.08433704	     -0.49260053	     -0.85110147	     -0.36021366	      0.00214959	     -0.05616716	      1.83279944	     -1.02214690	     -0.43642042	     -0.19834363	     -0.94015556	      1.65248114	      0.00000000	      0.00000000	      0.01745329
     10.00000000	     -3.81236611	      0.02723672	     -0.34506866	      3.26098382	      1.13646190	     -0.91408780	     -0.21620912	      0.15179954	      0.39659150	      0.18840431	      1.04758804	      0.12158718	      0.60062771	     -1.29445569	      1.08115960	     -0.49557325	     -0.85197131	     -0.36242091	      0.00994240	     -0.05302833	      1.83056305	     -1.02114262	     -0.44133275	     -0.19681440	     -0.93800765	      1.65488437	      0.00000000	      0.00000000	      0.01745329
     10.03333400	     -3.81541064	      0.02785174	     -0.34474676	      3.25725301	      1.13558931	     -0.91465886	     -0.22280103	      0.17301379	      0.39840105	      0.18112224	      1.05597528	      0.13541155	      0.61599912	     -1.30067945	      1.07556682	     -0.50305326	     -0.85281362	     -0.35232745	      0.02101041	     -0.07220591	      1.81699762	     -1.04097098	     -0.42971998	     -0.19757372	     -0.92561250	      1.67161887	      0.00000000	      0.00000000	      0.01745329
     10.06666700	     -3.81167510	      0.02680152	     -0.34876764	      3.25779683	      1.13569697	     -0.91429304	     -0.22211109	      0.17845013	      0.39789374	      0.18520235	      1.05419644	      0.13241367	      0.61757889	     -1.29605332	      1.07905500	     -0.50175393	     -0.84959348	     -0.35172356	      0.02576055	     -0.06659219	      1.81767829	     -1.04124512	     -0.43355251	     -0.19634892	     -0.92472108	      1.67529122	      0.00000000	      0.00000000	      0.01745329
     10.10000000	     -3.80435809	      0.01966725	     -0.34036346	      3.26014945	      1.13767752	     -0.91181459	     -0.21242047	      0.16375791	      0.38118203	      0.17179318	      1.04023421	      0.13392828	      0.59797509	     -1.28391306	      1.07964075	     -0.50262116	     -0.84952636	     -0.33595332	      0.04292422	     -0.07803839	      1.84082803	     -1.05968865	     -0.42462386	     -0.18766546	     -0.89924583	      1.71447371	      0.00000000	      0.00000000	      0.01745329
     10.13333400	     -3.79179733	      0.01109277	     -0.34340664	      3.25430120	      1.14099931	     -0.91327634	     -0.20516599	      0.15656661	      0.39937123	      0.16514402	      1.01705937	      0.16137895	      0.60131176	     -1.24891670	      1.08054313	     -0.51416568	     -0.84967508	     -0.30575328	      0.05035361	     -0.14342842	      1.91560146	     -1.08156068	     -0.41087233	     -0.22150748	     -0.89833514	      1.74844025	      0.00000000	      0.00000000	      0.01745329
     10.16666700	     -3.78572431	      0.01897413	     -0.34101165	      3.25250255	      1.14225911	     -0.91056637	     -0.23378324	      0.16992203	      0.37803316	      0.15889673	      1.00747077	      0.15539427	      0.60493631	     -1.23496015	      1.08798595	     -0.52020093	     -0.84213297	     -0.32637970	      0.08995724	     -0.15883288	      1.91191712	     -1.08386609	     -0.40421217	     -0.19307277	     -0.89310627	      1.76309514	      0.00000000	      0.00000000	      0.01745329
     10.20000000	     -3.77118689	      0.02596095	     -0.34104923	      3.25162071	      1.14455944	     -0.90843475	     -0.25420923	      0.18973055	      0.35405027	      0.15538557	      0.99365721	      0.14552330	      0.60854592	     -1.22567581	      1.09634424	     -0.52504291	     -0.83048410	     -0.33984418	      0.11795072	     -0.16428023	      1.89561024	     -1.10604859	     -0.39236462	     -0.15780394	     -0.88311697	      1.78647491	      0.00000000	      0.00000000	      0.01745329
     10.23333400	     -3.74846035	      0.01609632	     -0.27423337	      3.24706750	      1.14386129	     -0.90765438	     -0.24744508	      0.21780208	      0.23075218	      0.17357058	      0.90107928	      0.17156469	      0.60647216	     -1.20287669	      1.05767409	     -0.51513937	     -0.84218873	     -0.36028010	      0.14354953	     -0.21420235	      2.00855395	     -1.15651228	     -0.38921682	     -0.11027580	     -0.86860683	      1.79785508	      0.00000000	      0.00000000	      0.01745329
     10.26666700	     -3.72278445	      0.01609738	     -0.28405754	      3.24646445	      1.14851246	     -0.89967457	     -0.26609562	      0.21425633	      0.21646282	      0.18183182	      0.87087736	      0.17087938	      0.58081418	     -1.15263428	      1.07948651	     -0.49754513	     -0.82141309	     -0.39233856	      0.16552158	     -0.19423496	      1.93915638	     -1.11502571	     -0.47536007	     -0.04139192	     -0.79204771	      1.73129574	      0.00000000	      0.00000000	      0.01745329
     10.30000000	     -3.70229509	      0.01293148	     -0.29624153	      3.24122074	      1.14841116	     -0.89151620	     -0.27821019	      0.23654952	      0.20380602	      0.19868396	      0.86889721	      0.17399561	      0.57997216	     -1.13079286	      1.09948317	     -0.48355170	     -0.80848793	     -0.41795684	      0.17993129	     -0.19246302	      1.92429235	     -1.12177904	     -0.49088008	      0.00825530	     -0.80364511	      1.74795745	      0.00000000	      0.00000000	      0.01745329
     10.33333400	     -3.66051902	     -0.00317234	     -0.29421207	      3.23340797	      1.15148635	     -0.88333625	     -0.25998514	      0.25523956	      0.18441168	      0.19562594	      0.80593280	      0.17562744	      0.55016368	     -1.09012889	      1.12499720	     -0.44471131	     -0.79795556	     -0.46314698	      0.22410662	     -0.16397664	      1.84665845	     -1.11866143	     -0.55261900	      0.09894668	     -0.69842293	      1.63319181	      0.00000000	      0.00000000	      0.01745329
     10.36666700	     -3.59566096	     -0.02527273	     -0.30219371	      3.22850142	      1.15406884	     -0.87819600	     -0.24331283	      0.26496564	      0.14428974	      0.23174835	      0.76621024	      0.18674677	      0.51345623	     -1.06279996	      1.17850037	     -0.41349483	     -0.79435678	     -0.50570004	      0.21147855	     -0.15226863	      1.82965240	     -1.09671920	     -0.58668938	      0.23318838	     -0.71281360	      1.53507543	      0.00000000	      0.00000000	      0.01745329
     10.40000000	     -3.55887792	     -0.02413741	     -0.30654310	      3.21723723	      1.15890798	     -0.87008696	     -0.28632182	      0.31315073	      0.13995472	      0.24376129	      0.73098876	      0.17562071	      0.49776176	     -1.03527191	      1.19086825	     -0.42556265	     -0.77697303	     -0.50832328	      0.25305744	     -0.12313087	      1.71831176	     -1.27514410	     -0.57466715	      0.37365277	     -0.63147313	      1.49908573	      0.00000000	      0.00000000	      0.01745329
     10.43333400	     -3.45905793	     -0.03875277	     -0.30843898	      3.20653996	      1.16073166	     -0.85809212	     -0.23618135	      0.30802004	      0.08032439	      0.27324646	      0.67978748	      0.23206223	      0.50071073	     -1.00604117	      1.27513482	     -0.38543040	     -0.75659644	     -0.62774414	      0.03632279	      0.04261412	      1.80310324	     -1.78418285	     -0.62572302	      0.53686303	     -0.50194226	      1.22928041	      0.00000000	      0.00000000	      0.01745329
     10.46666700	     -3.34545243	     -0.08531336	     -0.34585245	      3.18467516	      1.16659776	     -0.84311929	     -0.17579544	      0.32945705	      0.11641796	      0.31436020	      0.61381057	      0.30110663	      0.44542480	     -0.91817910	      1.31343933	     -0.35495510	     -0.70238292	     -0.64842948	      0.02624376	      0.03651627	      1.79278913	     -1.90236708	     -0.49532599	      0.56293832	     -0.34759434	      1.22389177	      0.00000000	      0.00000000	      0.01745329
     10.50000000	     -3.31207593	     -0.10913584	     -0.37426317	      3.16369929	      1.17287361	     -0.81944906	     -0.18131626	      0.32605332	      0.10147318	      0.36956271	      0.59612410	      0.30864976	      0.42005862	     -0.87099411	      1.32700048	     -0.35187067	     -0.68660351	     -0.66459177	     -0.16623083	      0.11348215	      1.81213414	     -1.93192809	     -0.48957227	      0.63571285	     -0.33461624	      1.22090813	      0.00000000	      0.00000000	      0.01745329
     10.53333400	     -3.16341503	     -0.08328502	     -0.37106063	      3.12567336	      1.18066888	     -0.78434133	     -0.17144340	      0.28115579	      0.10914095	      0.36697009	      0.39440367	      0.25125143	      0.36738300	     -0.72603387	      1.28384025	     -0.34297900	     -0.54580848	     -0.72588655	     -0.29082582	      0.28211564	      1.66218934	     -1.86443075	     -0.23039160	      0.73265852	     -0.16945224	      0.95122328	      0.00000000	      0.00000000	      0.01745329
     10.56666700	     -3.03960647	     -0.03070004	     -0.38780348	      3.09318979	      1.19294668	     -0.75235785	     -0.18993568	      0.26395606	      0.10883956	      0.37156309	      0.28447254	      0.17874421	      0.35188822	     -0.64251936	      1.21719941	     -0.32996448	     -0.38422579	     -0.72807232	     -0.36540694	      0.32532029	      1.65911596	     -1.92806467	     -0.06629925	      0.68219599	      0.01220173	      1.03376719	      0.00000000	      0.00000000	      0.01745329
     10.60000000	     -2.95842917	     -0.03498876	     -0.37662093	      3.06257737	      1.20075591	     -0.71761218	     -0.18883503	      0.31850881	      0.09969210	      0.40911722	      0.21027434	      0.10570958	      0.32091225	     -0.62766022	      1.15190344	     -0.27961117	     -0.28516323	     -0.76129378	     -0.49792182	      0.50914868	      1.44157181	     -1.95100942	      0.16558330	      0.65579235	      0.15916364	      0.88065762	      0.00000000	      0.00000000	      0.01745329
     10.63333400	     -2.87284788	      0.00859930	     -0.35612488	      3.03137682	      1.20228149	     -0.68419918	     -0.22178544	      0.35484679	      0.13746128	      0.32321553	      0.15863434	      0.06359456	      0.34041417	     -0.65486635	      1.08171659	     -0.23172015	     -0.15891955	     -0.79279674	     -0.49416946	      0.41704012	      1.59261604	     -1.87552982	      0.30391657	      0.61627979	      0.25433512	      0.86201191	      0.00000000	      0.00000000	      0.01745329
     10.66666700	     -2.78239349	      0.03979704	     -0.36572669	      3.00569700	      1.20293752	     -0.65912087	     -0.25818811	      0.38669872	      0.20746386	      0.25441236	      0.14591118	      0.05574543	      0.32594504	     -0.67051026	      1.04611905	     -0.16091903	     -0.03901617	     -0.81168240	     -0.48194801	      0.16226470	      1.92572743	     -1.78140800	      0.34370146	      0.48554164	      0.30893961	      1.06021915	      0.00000000	      0.00000000	      0.01745329
     10.70000000	     -2.72217507	      0.03730105	     -0.37024830	      2.97979994	      1.20444244	     -0.63889022	     -0.25255046	      0.35619622	      0.20980630	      0.26632863	      0.19495368	      0.03621334	      0.27865751	     -0.76371837	      1.02319477	     -0.14652153	     -0.00956330	     -0.83131739	     -0.44099451	      0.12209200	      1.95683193	     -1.42191960	      0.37003494	      0.41776166	      0.32173595	      1.06741146	      0.00000000	      0.00000000	      0.01745329
     10.73333400	     -2.65196253	      0.01725324	     -0.34939716	      2.95557339	      1.20339715	     -0.61408336	     -0.16692782	      0.42832778	      0.17114269	      0.25508427	      0.33073234	      0.13410848	      0.25154062	     -0.92703040	      0.97476071	     -0.11735727	      0.01597488	     -0.85785229	     -0.50671129	      0.12749041	      1.92789876	     -1.25567656	      0.37205009	      0.30222529	      0.34223585	      1.15363012	      0.00000000	      0.00000000	      0.01745329
     10.76666700	     -2.57028923	      0.04091659	     -0.32909468	      2.93160876	      1.20518316	     -0.59899835	     -0.19290599	      0.31221830	      0.13478813	      0.26148518	      0.42573167	      0.08814127	      0.20528192	     -1.03720329	      0.91232314	     -0.10220507	      0.06758460	     -0.84528660	     -0.44160079	      0.08522355	      1.98941790	     -1.13137847	      0.38059555	      0.35894691	      0.23551443	      1.11763202	      0.00000000	      0.00000000	      0.01745329
     10.80000000	     -2.48913503	      0.03488059	     -0.27245508	      2.90678194	      1.20477949	     -0.57409522	     -0.12207607	      0.22487591	      0.11718430	      0.16563159	      0.40891834	      0.06786182	      0.16792145	     -1.02015531	      0.83012312	     -0.02226038	      0.11929602	     -0.87229229	     -0.38944542	      0.05624934	      2.30500983	     -1.43673351	      0.37248818	      0.28615300	      0.19934288	      1.23680367	      0.00000000	      0.00000000	      0.01745329
     10.83333400	     -2.41697254	      0.04268639	     -0.26188685	      2.88733476	      1.20508455	     -0.55794305	     -0.11193264	      0.22595587	      0.06436475	      0.24053016	      0.72080694	      0.13789684	      0.20900113	     -1.32380460	      0.80436991	      0.00857102	      0.14912710	     -0.89264393	     -0.37413993	      0.01746448	      2.38968760	     -1.49761071	      0.42301390	      0.27400434	      0.14369010	      1.16978481	      0.00000000	      0.00000000	      0.01745329
     10.86666700	     -2.32904293	      0.04200875	     -0.23921441	      2.86253208	      1.20571266	     -0.54467929	     -0.07448361	      0.15794922	      0.03231448	      0.24500864	      0.78803363	      0.19183714	      0.19222653	     -1.27204828	      0.73746386	      0.03091215	      0.15652039	     -0.85424743	     -0.41777628	      0.04870351	      2.34730122	     -1.39201366	      0.32394917	      0.26401727	      0.23141234	      1.20115389	      0.00000000	      0.00000000	      0.01745329
     10.90000000	     -2.20201403	      0.06593992	     -0.16884358	      2.83761933	      1.19898121	     -0.52241080	     -0.07028930	      0.13976565	     -0.08755552	      0.29101696	      0.86509700	      0.21611433	      0.30191306	     -1.26389257	      0.68132547	      0.07507699	      0.19078029	     -0.92894113	     -0.63515101	      0.22600350	      1.67625069	     -1.00205170	      0.37568885	      0.23712456	      0.21327755	      1.21813762	      0.00000000	      0.00000000	      0.01745329
     10.93333400	     -2.14785581	      0.07516073	     -0.14615531	      2.81548044	      1.19301494	     -0.51340444	     -0.07504780	      0.18712598	     -0.15820303	      0.32001511	      0.96089442	      0.16224702	      0.33695451	     -1.24259933	      0.73041035	      0.05584716	      0.18230314	     -1.08466798	     -0.69000422	      0.29934024	      1.64795510	     -1.37181993	      0.42634835	      0.20262943	      0.21601512	      1.28743083	      0.00000000	      0.00000000	      0.01745329
     10.96666700	     -1.99595772	      0.06615646	     -0.05631657	      2.77946044	      1.18839674	     -0.49873105	     -0.04229713	      0.24464973	     -0.33794394	      0.40177605	      0.90846444	      0.20119298	      0.39647989	     -1.06950752	      0.72850141	      0.21904726	      0.18475969	     -1.25994466	     -0.85978118	      0.39600777	      1.79513735	     -1.95855356	      0.42489353	      0.16037515	      0.41388347	      1.35580917	      0.00000000	      0.00000000	      0.01745329
     11.00000000	     -2.08934405	      0.04582787	      0.13387687	      2.72363006	      1.19142014	     -0.47715628	     -0.02691727	      0.32190346	     -0.65706101	      0.52771898	      0.65293973	     -0.02854459	      0.21104492	     -0.92007281	      0.43717025	     -0.28240554	     -0.09353190	     -1.11710120	     -0.54695992	      0.72540794	      1.77871917	     -2.10849481	      0.30643817	      0.13659010	      0.33991757	      1.54944394	      0.00000000	      0.00000000	      0.01745329
     11.03333400	     -2.02022777	      0.07391509	      0.16630695	      2.70156438	      1.18733399	     -0.45728717	     -0.08318456	      0.28779329	     -0.64342064	      0.46729917	      0.55925864	     -0.03927605	      0.28175245	     -0.62276403	      0.31645027	     -0.06124904	     -0.05289334	     -1.11007915	     -0.46007574	      0.78004759	      1.91042741	     -2.11250787	      0.23664484	      0.21888249	      0.42423178	      1.48614160	      0.00000000	      0.00000000	      0.01745329
     11.06666700	     -1.80636297	      0.10660063	      0.14810281	      2.68411319	      1.18920980	     -0.45173225	     -0.15329769	      0.17652330	     -0.64032735	      0.44434109	      0.50751138	     -0.00871577	      0.43426363	     -0.41813193	      0.33368098	     -0.18158862	     -0.12252202	     -1.02850403	     -0.28092953	      0.78528292	      2.12633708	     -2.14871021	      0.09341180	      0.26667300	      0.59599934	      1.54144486	      0.00000000	      0.00000000	      0.01745329
     11.10000000	     -1.69806412	      0.09020960	      0.14318024	      2.66729680	      1.18659706	     -0.43917078	     -0.10222844	      0.16808994	     -0.60159876	      0.41356759	      0.45381614	      0.06346891	      0.50203959	     -0.25457128	      0.32992328	     -0.08211540	     -0.10448396	     -1.01383802	     -0.01025393	      0.70296200	      2.55745539	     -2.15880450	      0.09063967	      0.32088246	      0.69439004	      1.38363940	      0.00000000	      0.00000000	      0.01745329
     11.13333400	     -1.54179055	      0.06369896	      0.12689642	      2.64235023	      1.17280875	     -0.41879449	     -0.06365765	      0.09663101	     -0.51602557	      0.30604543	      0.39326958	      0.14006972	      0.56755144	     -0.12604119	      0.37943851	     -0.06643613	     -0.18505170	     -1.06920969	      0.14464828	      0.65829307	      2.84821770	     -2.29728477	     -0.08511294	      0.44080713	      1.15558213	      1.57285325	      0.00000000	      0.00000000	      0.01745329
     11.16666700	     -1.47780642	      0.03557060	      0.12072405	      2.61229417	      1.15886748	     -0.39835943	     -0.06061495	      0.03312805	     -0.45602554	      0.26034871	      0.37592281	      0.18977677	      0.56771232	     -0.10307341	      0.40806065	     -0.04961723	     -0.27362432	     -1.13905075	      0.18941374	      0.60315561	      3.08038094	     -2.20222315	      0.11286252	      0.48808886	      1.21059498	      1.36996503	      0.00000000	      0.00000000	      0.01745329
     11.20000000	     -1.42551632	      0.02507105	      0.10495350	      2.57854365	      1.15363422	     -0.38704785	     -0.09404492	     -0.00983561	     -0.45425257	      0.25847706	      0.36638043	      0.21161383	      0.55215841	     -0.11687914	      0.42331589	     -0.07497528	     -0.33893725	     -1.12997206	      0.28528797	      0.55605395	      3.25296388	     -2.09925593	     -0.02996408	      0.42785573	      1.17469337	      1.51532172	      0.00000000	      0.00000000	      0.01745329
     11.23333400	     -1.35092211	     -0.00322920	      0.08669826	      2.55364451	      1.14627880	     -0.36745122	     -0.05382285	     -0.04973105	     -0.41457484	      0.24113609	      0.33157829	      0.26390094	      0.55690901	     -0.10079426	      0.52171632	     -0.22076690	     -0.49863329	     -1.14017178	      0.34033345	      0.47856368	      3.48794339	     -1.95280164	     -0.31478766	      0.42345757	      1.21298504	      1.76841147	      0.00000000	      0.00000000	      0.01745329
     11.26666700	     -1.39354214	      0.03404645	      0.01184470	      2.52686767	      1.12634446	     -0.36104386	     -0.09011586	      0.08663055	     -0.23875467	      0.14664788	      0.77127416	      0.46744122	      0.72922676	     -0.35012447	      0.63531231	     -0.30112652	     -0.55327474	     -1.18424150	      0.40596141	      0.44946772	      3.72034438	     -1.90922707	     -0.38909904	      0.46367879	      0.88346153	      1.67198686	      0.00000000	      0.00000000	      0.01745329
     11.30000000	     -1.39665496	      0.01080942	     -0.00254046	      2.50683925	      1.12315007	     -0.34634977	     -0.07991307	      0.04158056	     -0.22826443	      0.15182397	      0.80859804	      0.45960116	      0.72002273	     -0.44293377	      0.66119000	     -0.31304808	     -0.62285573	     -1.18407322	      0.36734864	      0.44957067	      3.78561641	     -1.75701464	     -0.43174508	      0.38519913	      0.92620212	      1.77260713	      0.00000000	      0.00000000	      0.01745329
     11.33333400	     -1.37184389	      0.02552638	      0.00621541	      2.49044677	      1.12251212	     -0.32763362	     -0.10878179	      0.05096434	     -0.21562183	      0.12639912	      0.79668825	      0.45713325	      0.73307304	     -0.48880995	      0.65841054	     -0.35453394	     -0.65458632	     -1.14607176	      0.42273631	      0.43103082	      3.88271565	     -1.61543577	     -0.37033627	      0.25366977	      0.90411054	      1.75608095	      0.00000000	      0.00000000	      0.01745329
     11.36666700	     -1.31837484	      0.02681046	     -0.00257926	      2.46959432	      1.12425303	     -0.31942593	     -0.10648843	      0.02819161	     -0.21938844	      0.14542398	      0.79292681	      0.43690617	      0.73466856	     -0.55704911	      0.69225393	     -0.36705457	     -0.67994627	     -1.11121049	      0.42324394	      0.41452928	      4.04490473	     -1.50312459	     -0.41294960	      0.17971409	      0.86638693	      1.70780359	      0.00000000	      0.00000000	      0.01745329
     11.40000000	     -1.31369377	      0.03139930	     -0.02495836	      2.46185257	      1.12516301	     -0.31474006	     -0.09121591	      0.06240924	     -0.17469463	      0.13609523	      0.81332970	      0.40339280	      0.72892314	     -0.59774341	      0.71055998	     -0.36217040	     -0.66695823	     -1.14009791	      0.44398736	      0.38443783	      4.16258630	     -1.46566252	     -0.33042525	     -0.23482561	      0.33198024	      1.55660353	      0.00000000	      0.00000000	      0.01745329
     11.43333400	     -1.24522246	      0.05688698	     -0.04977797	      2.45176238	      1.12793607	     -0.31030803	     -0.12752190	      0.06388136	     -0.16344495	      0.18768203	      0.83748849	      0.37663329	      0.76611241	     -0.66868002	      0.73636172	     -0.35740321	     -0.62204021	     -1.10331807	      0.44943919	      0.28536932	      4.31773813	     -1.41516058	     -0.26050682	     -0.29958210	      0.15661658	      1.42517905	      0.00000000	      0.00000000	      0.01745329
     11.46666700	     -1.22641355	      0.06035162	     -0.05024083	      2.45196665	      1.12892832	     -0.30768712	     -0.10210516	      0.09022588	     -0.13754171	      0.16892423	      0.84405801	      0.38916376	      0.78211976	     -0.67848172	      0.71480844	     -0.32590750	     -0.58978291	     -1.10010601	      0.46782600	      0.23141817	      4.34249606	     -1.43043157	     -0.25006596	     -0.28330772	      0.10062600	      1.64013730	      0.00000000	      0.00000000	      0.01745329
     11.50000000	     -1.21260366	      0.07127735	     -0.04583852	      2.45244539	      1.12981344	     -0.30281904	     -0.10379113	      0.09470467	     -0.12347147	      0.15421399	      0.84424249	      0.39249701	      0.80446040	     -0.68729834	      0.70702713	     -0.33082272	     -0.58229238	     -1.09509651	      0.48805986	      0.20969894	      4.36171783	     -1.40907686	     -0.23512155	     -0.30469415	      0.08416303	      1.70221917	      0.00000000	      0.00000000	      0.01745329
     11.53333400	     -1.19158522	      0.09351900	     -0.04732210	      2.45446653	      1.13002472	     -0.29996267	     -0.12969137	      0.07430315	     -0.10041136	      0.15609052	      0.84844903	      0.38950149	      0.83792463	     -0.67857803	      0.70761799	     -0.36273589	     -0.56694632	     -1.08397022	      0.50185861	      0.18763149	      4.34355989	     -1.33159376	     -0.22064043	     -0.31739767	      0.05488840	      1.63546683	      0.00000000	      0.00000000	      0.01745329
     11.56666700	     -1.19309899	      0.09527851	     -0.04796196	      2.45491655	      1.12960317	     -0.29945886	     -0.13109810	      0.07281647	     -0.09837802	      0.15371047	      0.85278272	      0.39135943	      0.84013999	     -0.67926637	      0.70492473	     -0.36018870	     -0.56547460	     -1.08354239	      0.50543578	      0.18825997	      4.34162239	     -1.33133891	     -0.23255301	     -0.32311199	      0.04771616	      1.62835127	      0.00000000	      0.00000000	      0.01745329
     11.60000000	     -1.19309899	      0.09527851	     -0.04796196	      2.45491655	      1.12960317	     -0.29945886	     -0.13109810	      0.07281647	     -0.09837802	      0.15371047	      0.85278272	      0.39135943	      0.84013999	     -0.67926637	      0.70492473	     -0.36018870	     -0.56547460	     -1.08354239	      0.50543578	      0.18825997	      4.34162239	     -1.33133891	     -0.23255301	     -0.32311199	      0.04771616	      1.62835127	      0.00000000	      0.00000000	      0.01745329
     11.63333400	     -1.17865874	      0.11565692	     -0.05326590	      2.47059267	      1.12979028	     -0.29750660	     -0.12371112	      0.04375252	     -0.05377355	      0.17047748	      0.84485614	      0.37374418	      0.88238213	     -0.64822124	      0.69759427	     -0.38512024	     -0.53778766	     -1.07726540	      0.54222300	      0.17663283	      4.32458147	     -1.28808498	     -0.22879987	     -0.32487502	      0.03638196	      1.52822862	      0.00000000	      0.00000000	      0.01745329
     11.66666700	     -1.17714094	      0.12658441	     -0.05463863	      2.47696401	      1.13111794	     -0.29672652	     -0.12122253	      0.02410748	     -0.04228538	      0.15796400	      0.85158633	      0.37919572	      0.90346250	     -0.62687735	      0.68910726	     -0.39531813	     -0.52335059	     -1.07826456	      0.52950288	      0.19519823	      4.30509129	     -1.31511419	     -0.24153994	     -0.34317040	      0.03910877	      1.44797175	      0.00000000	      0.00000000	      0.01745329
     11.70000000	     -1.15804262	      0.12888705	     -0.04785483	      2.48355357	      1.13172544	     -0.29686167	     -0.11719797	      0.02014724	     -0.03004133	      0.12727487	      0.86079165	      0.40812617	      0.93566086	     -0.60712356	      0.68446073	     -0.41380930	     -0.52617008	     -1.07167523	      0.55006945	      0.17946875	      4.25312968	     -1.41223090	     -0.25294171	     -0.30527870	      0.01849247	      1.46552210	      0.00000000	      0.00000000	      0.01745329
     11.73333400	     -1.15615867	      0.12926482	     -0.04825070	      2.48771087	      1.13410715	     -0.29834886	     -0.10053278	      0.02182045	     -0.02123198	      0.13333614	      0.86403864	      0.41173994	      0.93933097	     -0.60386083	      0.67905810	     -0.41868296	     -0.51601542	     -1.06993586	      0.54499431	      0.18110719	      4.24860209	     -1.41261141	     -0.24444611	     -0.28942259	      0.02356514	      1.48612783	      0.00000000	      0.00000000	      0.01745329
     11.76666700	     -1.17180555	      0.12584063	     -0.05222757	      2.49249996	      1.13211394	     -0.29964447	     -0.09142448	      0.02090745	     -0.01597655	      0.12272425	      0.88025830	      0.42037668	      0.94694823	     -0.58182838	      0.67267009	     -0.41415675	     -0.51025942	     -1.08117960	      0.54093891	      0.21059189	      4.25307654	     -1.45134779	     -0.25414150	     -0.30492214	      0.02613170	      1.49461671	      0.00000000	      0.00000000	      0.01745329
     11.80000000	     -1.17299703	      0.12631943	     -0.05360364	      2.49573789	      1.13255234	     -0.29950755	     -0.08316203	      0.02169871	     -0.01409872	      0.12534798	      0.88017183	      0.41806327	      0.95149925	     -0.58006306	      0.67267245	     -0.41247941	     -0.51032232	     -1.07914877	      0.54022580	      0.21243589	      4.25219121	     -1.45138365	     -0.26000672	     -0.30079206	      0.02432173	      1.49839769	      0.00000000	      0.00000000	      0.01745329
     11.83333400	     -1.17899941	      0.11736367	     -0.06304258	      2.49627339	      1.12986664	     -0.30329364	     -0.07508654	      0.02741190	     -0.02182394	      0.09907793	      0.90501953	      0.42975988	      0.95176619	     -0.57566667	      0.67575839	     -0.39896971	     -0.50399528	     -1.07792062	      0.55721061	      0.21039325	      4.25740716	     -1.47793358	     -0.26808365	     -0.29133711	      0.02565601	      1.63605682	      0.00000000	      0.00000000	      0.01745329
     11.86666700	     -1.19202665	      0.12120103	     -0.07152148	      2.49495393	      1.12721160	     -0.30488849	     -0.09989895	     -0.00281437	     -0.03668985	      0.09643107	      0.92403729	      0.41808300	      0.95086188	     -0.58477662	      0.69129129	     -0.39709634	     -0.51152344	     -1.09405661	      0.52355883	      0.26287146	      4.23805352	     -1.46962389	     -0.26811383	     -0.30527180	      0.04467727	      1.55334768	      0.00000000	      0.00000000	      0.01745329
     11.90000000	     -1.19499650	      0.11924846	     -0.06976889	      2.50026155	      1.12769656	     -0.30734042	     -0.09035774	     -0.01176401	     -0.03237497	      0.09116603	      0.92654982	      0.41398285	      0.95479069	     -0.58540137	      0.68950904	     -0.40400290	     -0.50645877	     -1.09739947	      0.53956490	      0.26884170	      4.23465980	     -1.47168176	     -0.25450203	     -0.31807975	      0.05227567	      1.55213045	      0.00000000	      0.00000000	      0.01745329
     11.93333400	     -1.19669663	      0.11870750	     -0.07523913	      2.50149090	      1.12703813	     -0.30756927	     -0.09443071	     -0.04764912	     -0.03225462	      0.09101068	      0.93406359	      0.41271003	      0.95573750	     -0.58627307	      0.69851170	     -0.41854506	     -0.51525261	     -1.09355283	      0.51287517	      0.31549242	      4.22847234	     -1.46431804	     -0.24685450	     -0.34935751	      0.06347238	      1.44246358	      0.00000000	      0.00000000	      0.01745329
     11.96666700	     -1.19890437	      0.11439325	     -0.07276383	      2.50288287	      1.12816895	     -0.30573789	     -0.09632888	     -0.04871420	     -0.02166025	      0.09371544	      0.93044815	      0.42206506	      0.95700082	     -0.59090047	      0.69711782	     -0.41626938	     -0.52266512	     -1.09759166	      0.48387780	      0.31359143	      4.23599766	     -1.44968726	     -0.24551875	     -0.35604560	      0.06516492	      1.42496030	      0.00000000	      0.00000000	      0.01745329
     12.00000000	     -1.20297065	      0.11077785	     -0.07464702	      2.50388223	      1.12745719	     -0.30478109	     -0.09033578	     -0.05920040	     -0.01815500	      0.09369833	      0.93421545	      0.42730759	      0.95561429	     -0.58928660	      0.70018534	     -0.42190779	     -0.53023880	     -1.09685375	      0.48816011	      0.33079395	      4.24716612	     -1.44959869	     -0.25013357	     -0.37504906	      0.07639304	      1.44241431	      0.00000000	      0.00000000	      0.01745329
     12.03333400	     -1.19833661	      0.10257722	     -0.07419097	      2.50556788	      1.12922772	     -0.30486828	     -0.09050050	     -0.05131950	     -0.01476312	      0.08020189	      0.93006816	      0.44450063	      0.95331733	     -0.57546390	      0.70759758	     -0.41940691	     -0.54025944	     -1.10168149	      0.48205698	      0.31040573	      4.25159808	     -1.44888290	     -0.25751908	     -0.35571182	      0.07049616	      1.54132063	      0.00000000	      0.00000000	      0.01745329
     12.06666700	     -1.19832690	      0.10236901	     -0.07421950	      2.50563704	      1.12920810	     -0.30481056	     -0.09049294	     -0.05131575	     -0.01479344	      0.08015468	      0.93012083	      0.44442661	      0.95334501	     -0.57541298	      0.70764287	     -0.41946247	     -0.54020850	     -1.10171965	      0.48200010	      0.31047704	      4.25159760	     -1.44887120	     -0.25745763	     -0.35575402	      0.07054868	      1.54132357	      0.00000000	      0.00000000	      0.01745329
     12.10000000	     -1.20358244	      0.10442194	     -0.07693516	      2.50671808	      1.12919022	     -0.30490190	     -0.09656210	     -0.05685920	     -0.01523680	      0.07838151	      0.93395187	      0.44281436	      0.95197530	     -0.57276505	      0.70940407	     -0.42233264	     -0.54010466	     -1.11022725	      0.47613070	      0.32402152	      4.25154470	     -1.45030357	     -0.25741979	     -0.36804771	      0.06896966	      1.49039321	      0.00000000	      0.00000000	      0.01745329
     12.13333400	     -1.20527320	      0.10693047	     -0.08184038	      2.50554892	      1.12787386	     -0.30478481	     -0.10785290	     -0.06455534	     -0.00712155	      0.08555861	      0.93208000	      0.44115790	      0.94734548	     -0.56657855	      0.71502260	     -0.42340872	     -0.53920057	     -1.11439879	      0.44612885	      0.33825015	      4.26034058	     -1.46332890	     -0.26209267	     -0.39115789	      0.06153528	      1.40303042	      0.00000000	      0.00000000	      0.01745329
     12.16666700	     -1.20400172	      0.10802367	     -0.08316857	      2.50567842	      1.12877333	     -0.30437515	     -0.11116297	     -0.06413621	     -0.00517697	      0.08925243	      0.93075993	      0.44129015	      0.94798922	     -0.56547487	      0.71661844	     -0.42280503	     -0.54050338	     -1.11071189	      0.45485782	      0.34190428	      4.25851735	     -1.46609801	     -0.26449339	     -0.39042082	      0.05999249	      1.40095584	      0.00000000	      0.00000000	      0.01745329
     12.20000000	     -1.20271374	      0.10613335	     -0.08796553	      2.50642261	      1.12895103	     -0.30627701	     -0.10805472	     -0.06914368	     -0.01202979	      0.08418133	      0.93256718	      0.43771820	      0.94556134	     -0.55928519	      0.72304508	     -0.42908290	     -0.54053280	     -1.10141349	      0.46756239	      0.33886036	      4.24786639	     -1.47077339	     -0.26584402	     -0.38305660	      0.05708746	      1.40043160	      0.00000000	      0.00000000	      0.01745329
     12.23333400	     -1.20425526	      0.10761803	     -0.08685636	      2.50698376	      1.12881073	     -0.30450297	     -0.10905514	     -0.06994172	     -0.00703877	      0.07971263	      0.92911652	      0.43762803	      0.94552198	     -0.55918220	      0.72118505	     -0.43442483	     -0.54487950	     -1.10573627	      0.46629273	      0.33968900	      4.23861776	     -1.47275620	     -0.27044119	     -0.39265310	      0.04953148	      1.34749411	      0.00000000	      0.00000000	      0.01745329
     12.26666700	     -1.21384409	      0.10527332	     -0.09360070	      2.50520750	      1.12915387	     -0.30668016	     -0.11214531	     -0.07956341	     -0.01530802	      0.07825387	      0.93964883	      0.43513972	      0.93295159	     -0.56141537	      0.72444672	     -0.43206671	     -0.54236172	     -1.09913036	      0.44836771	      0.36398074	      4.23944543	     -1.46227945	     -0.27700217	     -0.39609375	      0.05504941	      1.27352541	      0.00000000	      0.00000000	      0.01745329
     12.30000000	     -1.21444612	      0.10610086	     -0.09440025	      2.50705090	      1.13023501	     -0.30617215	     -0.10786842	     -0.08066195	     -0.01238201	      0.07949860	      0.93795922	      0.43588978	      0.93200886	     -0.56007755	      0.72176449	     -0.43546787	     -0.53754947	     -1.10015967	      0.44798024	      0.36493047	      4.23705652	     -1.46338104	     -0.27132682	     -0.39269550	      0.05805633	      1.27712855	      0.00000000	      0.00000000	      0.01745329
     12.33333400	     -1.21275038	      0.10740781	     -0.09414771	      2.50876729	      1.13021668	     -0.30609170	     -0.11013986	     -0.08265782	     -0.00930990	      0.07419258	      0.93410313	      0.43269980	      0.93457916	     -0.55540439	      0.71721346	     -0.44115359	     -0.53431277	     -1.09753674	      0.44592685	      0.36380988	      4.23563394	     -1.46328071	     -0.24134081	     -0.40013052	      0.06514958	      1.24872849	      0.00000000	      0.00000000	      0.01745329
     12.36666700	     -1.21401929	      0.10700499	     -0.09371591	      2.50951326	      1.13071905	     -0.30618270	     -0.10435090	     -0.08120379	     -0.00990145	      0.06831670	      0.93343148	      0.43482587	      0.93344549	     -0.55449067	      0.71516779	     -0.44121009	     -0.53210209	     -1.09493105	      0.45872149	      0.36408675	      4.23866514	     -1.46258882	     -0.26678814	     -0.41215481	      0.05537394	      1.23548025	      0.00000000	      0.00000000	      0.01745329
     12.40000000	     -1.20887424	      0.10351289	     -0.09593064	      2.50914032	      1.13187161	     -0.30672632	     -0.09676937	     -0.07873639	     -0.00661713	      0.07097327	      0.93042210	      0.43998896	      0.93106711	     -0.54685890	      0.71657288	     -0.44054656	     -0.53256440	     -1.08079834	      0.46554572	      0.35375324	      4.23327825	     -1.44102877	     -0.26883459	     -0.38841323	      0.05407068	      1.24482984	      0.00000000	      0.00000000	      0.01745329
     12.43333400	     -1.20887424	      0.10351289	     -0.09593064	      2.50914032	      1.13187161	     -0.30672632	     -0.09676937	     -0.07873639	     -0.00661713	      0.07097327	      0.93042210	      0.43998896	      0.93106711	     -0.54685890	      0.71657288	     -0.44054656	     -0.53256440	     -1.08079834	      0.46554572	      0.35375324	      4.23327825	     -1.44102877	     -0.26883459	     -0.38841323	      0.05407068	      1.24482984	      0.00000000	      0.00000000	      0.01745329
     12.46666700	     -1.21237226	      0.10309142	     -0.09886468	      2.51000306	      1.13264163	     -0.30608570	     -0.09170911	     -0.08311062	     -0.00733583	      0.07299229	      0.93083465	      0.44069485	      0.92968749	     -0.54369670	      0.71593554	     -0.44184433	     -0.53133926	     -1.08186913	      0.46442804	      0.35477840	      4.22917858	     -1.43758216	     -0.26005255	     -0.37612300	      0.06112566	      1.25814577	      0.00000000	      0.00000000	      0.01745329
     12.50000000	     -1.21775899	      0.09982534	     -0.09783430	      2.50984652	      1.13219274	     -0.30637376	     -0.08826224	     -0.08529631	     -0.00933906	      0.06505828	      0.93084737	      0.44264675	      0.92499241	     -0.53990787	      0.71318705	     -0.43437712	     -0.53001328	     -1.08375017	      0.47433496	      0.36339584	      4.21738574	     -1.43138352	     -0.25605209	     -0.37480517	      0.07634474	      1.27827137	      0.00000000	      0.00000000	      0.01745329
     12.53333400	     -1.18817234	      0.03971778	     -0.08319301	      2.50867066	      1.13619385	     -0.30429619	      0.02018473	     -0.19391004	     -0.08050510	      0.16846659	      0.89028492	      0.53026074	      0.89479975	     -0.49878829	      0.72615049	     -0.37386564	     -0.57443925	     -1.09563301	      0.46623721	      0.40829607	      4.11917091	     -1.41521913	     -0.52614139	      0.91332636	     -0.00118543	      1.50467246	      0.00000000	      0.00000000	      0.01745329
     12.56666700	     -1.18371668	      0.03703888	     -0.08931714	      2.50894014	      1.13607567	     -0.30264392	      0.02474618	     -0.18655904	     -0.07296166	      0.18474750	      0.88814124	      0.53460040	      0.89237147	     -0.50005272	      0.72927113	     -0.36722416	     -0.57561155	     -1.09078328	      0.47475000	      0.37096944	      4.13977759	     -1.41248778	     -0.58136666	      0.91560934	     -0.03006966	      1.48382470	      0.00000000	      0.00000000	      0.01745329
     12.60000000	     -1.18417001	      0.03532133	     -0.09378181	      2.50765968	      1.13569067	     -0.30475919	      0.02486893	     -0.18416841	     -0.07642229	      0.19418040	      0.89226659	      0.53223125	      0.88730298	     -0.49704606	      0.73701474	     -0.36118634	     -0.57445176	     -1.09659167	      0.47155150	      0.36606779	      4.13819902	     -1.41998948	     -0.65302254	      0.92462333	     -0.03882284	      1.46245358	      0.00000000	      0.00000000	      0.01745329
     12.63333400	     -1.18350045	      0.03492828	     -0.09241085	      2.50869866	      1.13588934	     -0.30470998	      0.02998758	     -0.18206440	     -0.07492254	      0.19423591	      0.89045735	      0.53127192	      0.89026713	     -0.49729629	      0.73631238	     -0.36231853	     -0.57386084	     -1.09703557	      0.46919508	      0.36134568	      4.13917892	     -1.41862574	     -0.65790813	      0.92430347	     -0.04199595	      1.46212635	      0.00000000	      0.00000000	      0.01745329
     12.66666700	     -1.19061444	      0.06603639	     -0.07767314	      2.50870295	      1.13372381	     -0.30509827	     -0.02519660	     -0.11340762	     -0.03224472	      0.10030949	      0.89474496	      0.49235971	      0.91420199	     -0.52119582	      0.71445276	     -0.39280061	     -0.55667374	     -1.09693307	      0.46573965	      0.34066010	      4.21409866	     -1.43964306	     -0.76904335	      0.50535629	     -0.05362434	      1.72639158	      0.00000000	      0.00000000	      0.01745329
     12.70000000	     -1.17975274	      0.06528898	     -0.06304785	      2.50916088	      1.13419120	     -0.30429735	     -0.02672465	     -0.04280077	     -0.01635259	      0.03078062	      0.88177218	      0.50168174	      0.92455087	     -0.51905860	      0.69061019	     -0.38144945	     -0.54312690	     -1.08617184	      0.51175952	      0.27135067	      4.27491580	     -1.45968473	     -0.80238375	      0.42193575	     -0.00750150	      1.99165110	      0.00000000	      0.00000000	      0.01745329
     12.73333400	     -1.20728053	      0.08656742	     -0.11143516	      2.50842392	      1.13281836	     -0.30704528	     -0.06280877	     -0.08185629	      0.06421458	      0.00852534	      0.93312166	      0.45403066	      0.91856829	     -0.53747298	      0.73278142	     -0.42089303	     -0.53824519	     -1.07965426	      0.45980654	      0.32061173	      4.21364469	     -1.45943931	     -0.57694598	     -0.19688042	     -0.03163973	      1.95916713	      0.00000000	      0.00000000	      0.01745329
     12.76666700	     -1.22934917	      0.09352453	     -0.11825405	      2.50900918	      1.13464939	     -0.30855236	     -0.08485189	     -0.10231939	      0.05358909	      0.00286139	      0.94283492	      0.44462327	      0.90786831	     -0.53771544	      0.72525635	     -0.43927988	     -0.53209076	     -1.06215100	      0.44670055	      0.34847216	      4.17011758	     -1.47281015	     -0.55697580	     -0.22354179	     -0.01231230	      1.65817466	      0.00000000	      0.00000000	      0.01745329
     12.80000000	     -1.23204430	      0.09917926	     -0.12014536	      2.50837423	      1.13468305	     -0.30795445	     -0.09724395	     -0.10522575	      0.06043837	      0.00186599	      0.93752943	      0.44123238	      0.90716884	     -0.52302806	      0.72393010	     -0.43825843	     -0.52758936	     -1.07086391	      0.42345316	      0.35818189	      4.18961480	     -1.48514207	     -0.56928730	     -0.26635179	     -0.00431435	      1.52999970	      0.00000000	      0.00000000	      0.01745329
     12.83333400	     -1.23443876	      0.09808070	     -0.12042267	      2.50637502	      1.13405011	     -0.30858008	     -0.08536836	     -0.11398817	      0.06785960	      0.01309615	      0.94189095	      0.43998269	      0.90118791	     -0.53352695	      0.72640542	     -0.43606039	     -0.53095078	     -1.06378373	      0.42028713	      0.37188218	      4.17761040	     -1.47782971	     -0.60771900	     -0.27392123	      0.01720843	      1.40667410	      0.00000000	      0.00000000	      0.01745329
     12.86666700	     -1.22661316	      0.09960530	     -0.12288385	      2.50672361	      1.13376778	     -0.30888390	     -0.09740239	     -0.12400292	      0.05916993	      0.01758917	      0.93923571	      0.44159196	      0.90375130	     -0.52907352	      0.74506337	     -0.45392118	     -0.54340743	     -1.07053106	      0.42435810	      0.34696542	      4.15657577	     -1.48259090	     -0.58351755	     -0.22751347	     -0.00203463	      1.31228825	      0.00000000	      0.00000000	      0.01745329
     12.90000000	     -1.23458121	      0.09815760	     -0.11718280	      2.50857961	      1.13424515	     -0.30742927	     -0.08588982	     -0.12302040	      0.06823789	      0.01473632	      0.93827724	      0.44356064	      0.90492963	     -0.52879322	      0.72979274	     -0.45682023	     -0.54165696	     -1.06966240	      0.41684290	      0.35517996	      4.16195082	     -1.49456707	     -0.57244854	     -0.25178816	      0.01447019	      1.29668468	      0.00000000	      0.00000000	      0.01745329
     12.93333400	     -1.23086913	      0.07834616	     -0.13024480	      2.50689317	      1.13593012	     -0.30854201	     -0.03678100	     -0.16030329	      0.05039941	      0.09555084	      0.94094832	      0.47009353	      0.88602415	     -0.51068944	      0.75067453	     -0.43828762	     -0.55557176	     -1.06617668	      0.41300543	      0.35363267	      4.10239638	     -1.50663654	     -0.84101729	      0.17255812	     -0.04124881	      1.70520581	      0.00000000	      0.00000000	      0.01745329
     12.96666700	     -1.22092952	      0.09281267	     -0.11529379	      2.50553341	      1.13424756	     -0.30830322	     -0.07766795	     -0.07671819	      0.07035117	      0.04753137	      0.93465686	      0.45974291	      0.90627085	     -0.52102216	      0.72075520	     -0.42713866	     -0.52650078	     -1.05765812	      0.43765070	      0.28540782	      4.20602334	     -1.49401927	     -0.71418376	     -0.00843452	     -0.07208330	      1.68573084	      0.00000000	      0.00000000	      0.01745329
     13.00000000	     -1.23144912	      0.09873229	     -0.11256520	      2.50951633	      1.13469158	     -0.30862778	     -0.08667350	     -0.09821865	      0.04973479	      0.01005480	      0.93963044	      0.44898256	      0.91098506	     -0.52601225	      0.71829730	     -0.44500706	     -0.53026661	     -1.06509330	      0.44115495	      0.32288005	      4.17945601	     -1.53185346	     -0.66544400	     -0.09182742	     -0.03692745	      1.60942989	      0.00000000	      0.00000000	      0.01745329
     13.03333400	     -1.23144912	      0.09873229	     -0.11256520	      2.50951633	      1.13469158	     -0.30862778	     -0.08667350	     -0.09821865	      0.04973479	      0.01005480	      0.93963044	      0.44898256	      0.91098506	     -0.52601225	      0.71829730	     -0.44500706	     -0.53026661	     -1.06509330	      0.44115495	      0.32288005	      4.17945601	     -1.53185346	     -0.66544400	     -0.09182742	     -0.03692745	      1.60942989	      0.00000000	      0.00000000	      0.01745329
     13.06666700	     -1.23144912	      0.09873229	     -0.11256520	      2.50951633	      1.13469158	     -0.30862778	     -0.08667350	     -0.09821865	      0.04973479	      0.01005480	      0.93963044	      0.44898256	      0.91098506	     -0.52601225	      0.71829730	     -0.44500706	     -0.53026661	     -1.06509330	      0.44115495	      0.32288005	      4.17945601	     -1.53185346	     -0.66544400	     -0.09182742	     -0.03692745	      1.60942989	      0.00000000	      0.00000000	      0.01745329
     13.10000000	     -1.23144912	      0.09873229	     -0.11256520	      2.50951633	      1.13469158	     -0.30862778	     -0.08667350	     -0.09821865	      0.04973479	      0.01005480	      0.93963044	      0.44898256	      0.91098506	     -0.52601225	      0.71829730	     -0.44500706	     -0.53026661	     -1.06509330	      0.44115495	      0.32288005	      4.17945601	     -1.53185346	     -0.66544400	     -0.09182742	     -0.03692745	      1.60942989	      0.00000000	      0.00000000	      0.01745329
     13.13333400	     -1.22539609	      0.08618687	     -0.12105242	      2.50733598	      1.13585623	     -0.30745677	     -0.06678494	     -0.11201992	      0.05078478	      0.04719390	      0.93924413	      0.46579059	      0.89953261	     -0.52237477	      0.73147813	     -0.43477138	     -0.54273773	     -1.05982460	      0.43661291	      0.29516008	      4.14415287	     -1.52699192	     -0.79431193	      0.06678702	     -0.09701733	      1.83284767	      0.00000000	      0.00000000	      0.01745329
     13.16666700	     -1.21406621	      0.09759098	     -0.09891176	      2.50891794	      1.13309945	     -0.30777862	     -0.09094421	     -0.06991293	      0.06203776	     -0.01258840	      0.92387690	      0.45806274	      0.92260728	     -0.52381740	      0.71411501	     -0.43908051	     -0.53101414	     -1.07387457	      0.43848113	      0.28164773	      4.18882805	     -1.53954029	     -0.68341872	     -0.10284746	     -0.05425711	      1.77568845	      0.00000000	      0.00000000	      0.01745329
     13.20000000	     -1.22106678	      0.09889531	     -0.11267770	      2.50663719	      1.13334899	     -0.30976621	     -0.09742357	     -0.09219821	      0.05640006	      0.01022991	      0.93587160	      0.45115318	      0.91423207	     -0.52259337	      0.72853444	     -0.43703570	     -0.53025319	     -1.06851430	      0.41320001	      0.30371462	      4.16651364	     -1.53017903	     -0.67637457	     -0.08797773	     -0.06723237	      1.68306667	      0.00000000	      0.00000000	      0.01745329
     13.23333400	     -1.24426796	      0.09899677	     -0.11266657	      2.50931855	      1.13441793	     -0.30958163	     -0.09988627	     -0.09772232	      0.05846257	     -0.00559218	      0.94108208	      0.44155576	      0.90635806	     -0.52346207	      0.70619319	     -0.43228795	     -0.52184464	     -1.07010119	      0.40800614	      0.34013320	      4.15337851	     -1.51404840	     -0.64814020	     -0.15459175	     -0.03636130	      1.55942795	      0.00000000	      0.00000000	      0.01745329
     13.26666700	     -1.23912013	      0.09778038	     -0.11046689	      2.50744643	      1.13524185	     -0.31043194	     -0.10522422	     -0.10343156	      0.05487135	     -0.01454211	      0.93951372	      0.44316042	      0.90094757	     -0.53199743	      0.70562853	     -0.43241959	     -0.52279214	     -1.06432066	      0.40261111	      0.34576466	      4.13077580	     -1.51303501	     -0.63793966	     -0.16534333	     -0.03103037	      1.46593357	      0.00000000	      0.00000000	      0.01745329
     13.30000000	     -1.23739759	      0.09797483	     -0.11450418	      2.50700654	      1.13536203	     -0.31101327	     -0.10627135	     -0.11962962	      0.05160284	     -0.01382921	      0.93465409	      0.43920637	      0.89981909	     -0.52533577	      0.71272332	     -0.43329276	     -0.52323094	     -1.06291635	      0.39181983	      0.36145385	      4.13055074	     -1.51137135	     -0.63843879	     -0.18848828	     -0.01694533	      1.39322155	      0.00000000	      0.00000000	      0.01745329
     13.33333400	     -1.23739759	      0.09797483	     -0.11450418	      2.50700654	      1.13536203	     -0.31101327	     -0.10627135	     -0.11962962	      0.05160284	     -0.01382921	      0.93465409	      0.43920637	      0.89981909	     -0.52533577	      0.71272332	     -0.43329276	     -0.52323094	     -1.06291635	      0.39181983	      0.36145385	      4.13055074	     -1.51137135	     -0.63843879	     -0.18848828	     -0.01694533	      1.39322155	      0.00000000	      0.00000000	      0.01745329
     13.36666700	     -1.24108048	      0.09628548	     -0.12007658	      2.50431663	      1.13639861	     -0.31164290	     -0.10911402	     -0.13639694	      0.04573266	      0.00174285	      0.93873394	      0.43901035	      0.88745136	     -0.52865251	      0.71219904	     -0.42114349	     -0.52130415	     -1.05517096	      0.38245521	      0.36642629	      4.09675171	     -1.50254733	     -0.64210647	     -0.13886414	     -0.01984766	      1.29477087	      0.00000000	      0.00000000	      0.01745329
     13.40000000	     -1.23947959	      0.09613118	     -0.11835149	      2.50479077	      1.13639788	     -0.31150709	     -0.10694508	     -0.13314569	      0.04687118	      0.00062816	      0.93588199	      0.43923975	      0.89011438	     -0.52869679	      0.71162797	     -0.42238635	     -0.51921532	     -1.05585364	      0.38385493	      0.36559842	      4.09725041	     -1.50324737	     -0.63699556	     -0.13996248	     -0.01742041	      1.29377051	      0.00000000	      0.00000000	      0.01745329
     13.43333400	     -1.23153725	      0.09087887	     -0.10569533	      2.50380258	      1.13497170	     -0.30985782	     -0.11578207	     -0.11723308	      0.05006212	     -0.02719798	      0.92429254	      0.44460046	      0.89261942	     -0.53674825	      0.70660206	     -0.42702266	     -0.52919660	     -1.05996580	      0.47695149	      0.32935656	      4.05829862	     -1.42782088	     -0.63642436	     -0.17119720	      0.01335545	      1.30954844	      0.00000000	      0.00000000	      0.01745329
     13.46666700	     -1.23350902	      0.09001232	     -0.10744268	      2.50360626	      1.13464339	     -0.30963578	     -0.11595712	     -0.11848254	      0.05178519	     -0.02204868	      0.92472887	      0.44481244	      0.89105883	     -0.53559651	      0.70877771	     -0.42447415	     -0.53230753	     -1.06116159	      0.46784108	      0.33361180	      4.05128661	     -1.42722016	     -0.63475790	     -0.16843975	      0.01591239	      1.30319485	      0.00000000	      0.00000000	      0.01745329
     13.50000000	     -1.23135098	      0.08662879	     -0.11132622	      2.50132533	      1.13505879	     -0.31084526	     -0.10902083	     -0.10576139	      0.06202899	     -0.00732656	      0.92920990	      0.45343599	      0.88213946	     -0.53787765	      0.71072706	     -0.41142606	     -0.52847185	     -1.05823801	      0.43412331	      0.33795099	      4.12868411	     -1.43958074	     -0.63135572	     -0.23277563	      0.01865243	      1.29637734	      0.00000000	      0.00000000	      0.01745329
     13.53333400	     -1.22556984	      0.08864129	     -0.11669397	      2.50008617	      1.13569675	     -0.31211104	     -0.12785414	     -0.10303105	      0.05001655	     -0.01612518	      0.92742997	      0.45256348	      0.88134483	     -0.52850261	      0.72178805	     -0.40331739	     -0.52507192	     -1.07138201	      0.43508343	      0.32598441	      4.14781575	     -1.44202244	     -0.61689671	     -0.24785690	      0.01241164	      1.28596527	      0.00000000	      0.00000000	      0.01745329
     13.56666700	     -1.22619870	      0.09249802	     -0.10801231	      2.49748867	      1.13005549	     -0.30987932	     -0.12925361	     -0.09121330	      0.05521170	     -0.01534628	      0.93012344	      0.44457417	      0.88974988	     -0.54005595	      0.72144315	     -0.39427134	     -0.53763221	     -1.08724523	      0.43222127	      0.32772447	      4.15296585	     -1.44087256	     -0.59855232	     -0.26612634	      0.02032892	      1.27891861	      0.00000000	      0.00000000	      0.01745329
     13.60000000	     -1.25045779	      0.07438688	     -0.10878089	      2.49487563	      1.12171178	     -0.31408824	     -0.11027512	     -0.10727998	      0.02363538	      0.01754564	      0.96573890	      0.42111529	      0.87834327	     -0.62094832	      0.76417288	     -0.37465609	     -0.57835967	     -1.15038614	      0.43152298	      0.38295978	      4.14234707	     -1.41043164	     -0.65490633	     -0.23461003	      0.04426879	      1.19833958	      0.00000000	      0.00000000	      0.01745329
     13.63333400	     -1.25699354	      0.06848033	     -0.11743921	      2.49634847	      1.11979486	     -0.31539354	     -0.10691446	     -0.13413394	      0.00249027	      0.07489194	      0.96840253	      0.41091903	      0.86583995	     -0.62840194	      0.79211469	     -0.38286022	     -0.60029791	     -1.16105503	      0.41231105	      0.38476372	      4.09067201	     -1.39369957	     -0.66279801	     -0.06104586	      0.01815455	      1.10034731	      0.00000000	      0.00000000	      0.01745329
     13.66666700	     -1.26051883	      0.04288545	     -0.11572119	      2.49905922	      1.10850249	     -0.32229793	     -0.09390167	     -0.09822914	     -0.02364241	      0.12128358	      0.97913586	      0.41591401	      0.85835298	     -0.64096335	      0.84630213	     -0.32687211	     -0.62517722	     -1.26022926	      0.45341718	      0.36306677	      4.11081114	     -1.36964839	     -0.94887668	      0.05407181	     -0.12749297	      1.13792843	      0.00000000	      0.00000000	      0.01745329
     13.70000000	     -1.25317243	      0.03828220	     -0.10501700	      2.50383175	      1.10196958	     -0.32688889	     -0.11182219	     -0.05961520	     -0.04159397	      0.13104301	      0.97041322	      0.40545416	      0.85921909	     -0.65189180	      0.86862202	     -0.31329872	     -0.62962103	     -1.30700958	      0.48987523	      0.31847450	      4.14448731	     -1.37410899	     -1.01498279	      0.06836258	     -0.22536534	      1.20439775	      0.00000000	      0.00000000	      0.01745329
     13.73333400	     -1.25384437	      0.04206596	     -0.09488355	      2.52122300	      1.09854120	     -0.33848135	     -0.12952800	     -0.03675094	     -0.04874675	      0.12001596	      0.95704992	      0.39820016	      0.86608791	     -0.60420376	      0.87801159	     -0.31664505	     -0.60742221	     -1.36499805	      0.52223725	      0.32723522	      4.14562906	     -1.35944204	     -1.00910876	      0.06404119	     -0.22337986	      1.22495762	      0.00000000	      0.00000000	      0.01745329
     13.76666700	     -1.18533570	      0.04758833	     -0.10034161	      2.54054821	      1.10402617	     -0.35397107	     -0.16424255	     -0.07908213	     -0.04896906	      0.09050882	      0.84533061	      0.39340905	      0.84995205	     -0.47957123	      0.85866564	     -0.27170784	     -0.48211166	     -1.33430221	      0.63395393	      0.25073345	      4.00293543	     -1.27178445	     -0.99865879	      0.31405432	     -0.31013100	      1.42799768	      0.00000000	      0.00000000	      0.01745329
     13.80000000	     -1.18832946	      0.05205848	     -0.12035909	      2.56179179	      1.11087815	     -0.36819834	     -0.17677455	     -0.11183628	     -0.04957554	      0.14457258	      0.83462972	      0.39983958	      0.82681299	     -0.41067000	      0.86714815	     -0.29629589	     -0.43447305	     -1.32834790	      0.66013911	      0.29168649	      3.99142117	     -1.24489678	     -0.95743807	      0.48738067	     -0.35644448	      1.58769241	      0.00000000	      0.00000000	      0.01745329
     13.83333400	     -1.36030653	      0.04833273	     -0.04326345	      2.59835673	      1.12244842	     -0.37793499	     -0.19139175	     -0.13379957	     -0.13190745	      0.14858005	      0.78615780	      0.50782074	      0.77340046	     -0.13344897	      0.72592632	     -0.31430215	     -0.36652839	     -1.32768087	      0.49999553	      0.59178096	      3.92234778	     -1.06481702	     -0.86249620	      0.50021750	     -0.39953046	      1.84563768	      0.00000000	      0.00000000	      0.01745329
     13.86666700	     -1.38994946	      0.02437582	     -0.02416152	      2.62563507	      1.13827917	     -0.39741180	     -0.15736817	     -0.18919642	     -0.17286974	      0.15037640	      0.76271830	      0.55776761	      0.73870368	     -0.08218289	      0.65991179	     -0.19683074	     -0.23378019	     -1.27986041	      0.44285831	      0.73331098	      3.90483782	     -0.91145824	     -0.54562833	      0.64075257	      0.13932363	      2.01531026	      0.00000000	      0.00000000	      0.01745329
     13.90000000	     -1.43827110	     -0.01261358	     -0.03255644	      2.64870160	      1.15438878	     -0.41167090	     -0.11719324	     -0.30820367	     -0.22431293	      0.22536634	      0.76103400	      0.61332226	      0.67702034	     -0.11391355	      0.65570926	     -0.14945016	     -0.21757641	     -1.26119634	      0.30823002	      0.81780740	      3.69254468	     -0.79397720	     -0.15565305	      0.76502287	      0.31842369	      1.76859288	      0.00000000	      0.00000000	      0.01745329
     13.93333400	     -1.59044986	     -0.07079996	     -0.02713044	      2.67376544	      1.17134036	     -0.42800063	     -0.02918341	     -0.25918973	     -0.21933117	      0.22402515	      0.79073712	      0.67950427	      0.55940639	     -0.18787062	      0.61561211	     -0.11226196	     -0.24370252	     -1.21819766	      0.22657359	      0.90974039	      3.57364039	     -0.71684417	     -0.24124790	      0.68210708	      0.52167006	      1.78894127	      0.00000000	      0.00000000	      0.01745329
     13.96666700	     -1.63497313	     -0.06977396	     -0.03139292	      2.68643361	      1.17829375	     -0.43677479	     -0.02777402	     -0.26677130	     -0.22451863	      0.24545356	      0.78491785	      0.69794592	      0.51115849	     -0.23201579	      0.58968818	     -0.05378349	     -0.22624860	     -1.19010084	      0.15926160	      0.90839575	      3.45804758	     -0.72405341	     -0.15793296	      0.67886068	      0.62910668	      1.92027534	      0.00000000	      0.00000000	      0.01745329
     14.00000000	     -1.74065286	     -0.07169569	     -0.01037452	      2.71202496	      1.19172696	     -0.45002097	     -0.03330950	     -0.19142604	     -0.25677420	      0.25788017	      0.78928374	      0.64694031	      0.44855070	     -0.42555585	      0.49471022	      0.12704317	     -0.12007052	     -1.11262260	      0.12561698	      0.93233333	      3.37714246	     -0.69259175	     -0.02268414	      0.69762215	      0.93225003	      1.97072008	      0.00000000	      0.00000000	      0.01745329
     14.03333400	     -1.93418654	     -0.05990192	      0.02745941	      2.74159167	      1.19870612	     -0.46076715	     -0.03613507	     -0.04281541	     -0.30385324	      0.27694755	      0.74129967	      0.41867363	      0.30811035	     -0.66821314	      0.40823318	      0.08802387	     -0.08129346	     -1.00610294	      0.17065772	      0.94913094	      3.23332687	     -0.61924335	      0.09847321	      0.64988933	      1.04978727	      1.78950771	      0.00000000	      0.00000000	      0.01745329
     14.06666700	     -2.00377439	     -0.03039826	      0.03463482	      2.76630917	      1.20002703	     -0.47272210	     -0.05452184	     -0.02616168	     -0.35173610	      0.31854397	      0.76783844	      0.33727904	      0.27937555	     -0.87162031	      0.43004190	      0.09136886	     -0.01450030	     -1.04293642	      0.08915413	      1.01164174	      3.12126242	     -0.58023127	      0.27776604	      0.66675622	      0.98447383	      1.21469919	      0.00000000	      0.00000000	      0.01745329
     14.10000000	     -2.03768537	     -0.01454070	      0.05948626	      2.79590097	      1.20352969	     -0.48285021	     -0.07330023	     -0.08059466	     -0.39630608	      0.34645291	      0.74655624	      0.28631719	      0.27336736	     -1.06407484	      0.49623388	      0.03022455	      0.05319231	     -1.16043775	      0.03036236	      1.05228384	      3.09125717	     -0.40165237	      0.36897152	      0.65200539	      1.01712243	      0.82024775	      0.00000000	      0.00000000	      0.01745329
     14.13333400	     -2.07594056	     -0.00790203	      0.06512657	      2.81520262	      1.20806475	     -0.49183091	     -0.04446342	      0.03229001	     -0.34629184	      0.29214377	      0.67858836	      0.30895752	      0.25707989	     -1.08871227	      0.51296810	      0.10843050	      0.09602959	     -1.19475029	      0.29498041	      1.06686506	      3.17154802	     -0.32353863	      0.27876997	      0.57619162	      1.09938672	      1.22241493	      0.00000000	      0.00000000	      0.01745329
     14.16666700	     -2.11440343	      0.01098693	      0.04934253	      2.82788443	      1.20774023	     -0.50454359	     -0.07201492	     -0.03190686	     -0.34859281	      0.29062590	      0.64325430	      0.26177606	      0.22400692	     -1.21980897	      0.49558538	      0.02260396	      0.10665177	     -1.10619652	      0.00520031	      1.11235626	      3.07660347	     -0.29975476	      0.44971495	      0.65184041	      1.11165300	      0.66404219	      0.00000000	      0.00000000	      0.01745329
     14.20000000	     -2.20768878	      0.02420072	      0.01845155	      2.84044453	      1.20938666	     -0.52453478	     -0.11644224	      0.03055732	     -0.28896277	      0.25473371	      0.54644157	      0.20737280	      0.14941634	     -1.16049606	      0.48607696	      0.02714899	      0.10542269	     -0.97800284	     -0.05776529	      1.11221793	      3.04524288	     -0.23613074	      0.42095626	      0.66975626	      1.06877820	      0.46927168	      0.00000000	      0.00000000	      0.01745329
     14.23333400	     -2.26324799	      0.01953355	      0.00163284	      2.85653700	      1.21042080	     -0.53631265	     -0.10748811	      0.06977004	     -0.28553963	      0.24958084	      0.51179280	      0.11235848	      0.06558569	     -1.21117540	      0.51453519	     -0.01603882	      0.08448956	     -0.96551369	     -0.07528296	      1.13397166	      3.02086660	     -0.22826404	      0.47145590	      0.66973749	      1.07821669	      0.32814668	      0.00000000	      0.00000000	      0.01745329
     14.26666700	     -2.33731305	      0.01529707	     -0.01249519	      2.87381315	      1.21398181	     -0.54839599	     -0.05743134	      0.11573126	     -0.26736248	      0.23599843	      0.42519560	      0.12842246	      0.11193883	     -1.22305875	      0.53459903	     -0.02885348	      0.07827057	     -0.93398981	     -0.09404058	      1.10947815	      3.01569231	     -0.21483276	      0.43734667	      0.68411326	      1.07606240	      0.31059471	      0.00000000	      0.00000000	      0.01745329
     14.30000000	     -2.38558102	      0.01584550	     -0.03452283	      2.88389202	      1.22009790	     -0.56278284	     -0.05134433	      0.18016976	     -0.21985284	      0.20531416	      0.30304926	      0.13713488	      0.13802109	     -1.11520562	      0.53797232	     -0.05079705	      0.06941290	     -0.85609180	     -0.09701240	      1.07280156	      3.00992964	     -0.23124202	      0.43564713	      0.66853087	      1.08021206	      0.38933694	      0.00000000	      0.00000000	      0.01745329
     14.33333400	     -2.46484529	      0.00061115	     -0.05219385	      2.89401689	      1.21712065	     -0.58160791	     -0.05082505	      0.21081757	     -0.16539177	      0.16698271	      0.19520804	      0.09331385	      0.13158657	     -1.00275931	      0.57029313	     -0.13182922	      0.00582300	     -0.85899929	     -0.16288689	      1.02906543	      2.97416120	     -0.30390820	      0.37409462	      0.68740093	      1.10914169	      0.62160981	      0.00000000	      0.00000000	      0.01745329
     14.36666700	     -2.55648357	      0.02585921	     -0.07178406	      2.91072235	      1.21957322	     -0.59653614	     -0.09116056	      0.27781720	     -0.12358682	      0.14649786	      0.15110799	      0.10615156	      0.23206456	     -0.95542799	      0.59726371	     -0.17258785	      0.00540394	     -0.83720302	     -0.18091336	      0.95304621	      2.92643374	     -0.44212769	      0.36881034	      0.77333182	      0.95238011	      0.77664315	      0.00000000	      0.00000000	      0.01745329
     14.40000000	     -2.58020694	      0.03228805	     -0.08749919	      2.92408590	      1.22290079	     -0.60935909	     -0.09430355	      0.26356083	     -0.09430012	      0.14949619	      0.10958594	      0.07563294	      0.24981460	     -0.92506708	      0.62676307	     -0.18235018	      0.00771390	     -0.82028274	     -0.20112265	      0.92192455	      2.89634716	     -0.42296672	      0.30184296	      0.67299871	      0.91395846	      0.52281615	      0.00000000	      0.00000000	      0.01745329
     14.43333400	     -2.68948406	     -0.01732896	     -0.07822348	      2.94025301	      1.22453141	     -0.63748162	     -0.04211007	      0.37736467	     -0.14484811	      0.15211339	      0.07458181	      0.14992003	      0.31776435	     -0.83492758	      0.67754303	     -0.18825100	     -0.09478697	     -0.85345892	     -0.16756833	      0.88675062	      2.84928502	     -0.61225655	      0.34908019	      0.72553506	      0.90696088	      0.82792950	      0.00000000	      0.00000000	      0.01745329
     14.46666700	     -2.79272713	     -0.04226254	     -0.06131156	      2.95904503	      1.22455618	     -0.65990177	      0.01996025	      0.39361857	     -0.19588341	      0.19665760	      0.01192533	     -0.00082070	      0.29476879	     -0.78543412	      0.71137045	     -0.21368283	     -0.17740549	     -0.86304392	     -0.18779219	      0.89028941	      2.66931319	     -0.53246070	      0.20592805	      0.62071897	      0.76782790	      0.83209021	      0.00000000	      0.00000000	      0.01745329
     14.50000000	     -2.89170996	     -0.03126344	     -0.05910800	      2.97490943	      1.22899565	     -0.67226533	      0.00069212	      0.45232987	     -0.22447295	      0.29680386	      0.05611910	      0.13731156	      0.41031354	     -0.74212501	      0.72174075	     -0.27737476	     -0.23094347	     -0.83297860	     -0.16202257	      0.76409692	      2.56092148	     -0.64134403	      0.19100737	      0.55721780	      0.64489654	      0.62754791	      0.00000000	      0.00000000	      0.01745329
     14.53333400	     -2.99455452	     -0.04269018	     -0.06448286	      2.99292651	      1.23085794	     -0.69272512	      0.05441276	      0.43856110	     -0.28103560	      0.32831120	      0.10104406	      0.19818080	      0.46230778	     -0.64973979	      0.75601218	     -0.33606128	     -0.32413193	     -0.78451423	     -0.23556393	      0.73627481	      2.55884802	     -0.54529513	      0.05143063	      0.49603854	      0.58953012	      0.50833544	      0.00000000	      0.00000000	      0.01745329
     14.56666700	     -3.02414211	     -0.09773471	     -0.30840904	      3.01296991	      1.23598853	     -0.72441475	     -0.02442204	      0.28390934	     -0.00283657	      0.56385191	      0.27172681	      0.15275763	      0.37358353	     -0.50869430	      1.00433278	     -0.21904844	     -0.36203710	     -0.74896148	     -0.22384105	      0.30259486	      2.48889665	     -0.95020470	     -0.07392014	     -0.02679743	      0.58253591	      2.04029976	      0.00000000	      0.00000000	      0.01745329
     14.60000000	     -3.10941435	     -0.13844369	     -0.35284812	      3.03369170	      1.23625178	     -0.76588308	     -0.03575501	      0.30866012	      0.07459394	      0.57579816	      0.37193092	      0.22667846	      0.33596884	     -0.53425781	      1.08099844	     -0.21344814	     -0.48199300	     -0.71931400	     -0.27915624	      0.25331342	      2.47418811	     -0.92753805	     -0.17000627	     -0.23929357	      0.49295717	      2.19029077	      0.00000000	      0.00000000	      0.01745329
     14.63333400	     -3.19644909	     -0.12065118	     -0.38029000	      3.05923167	      1.23337145	     -0.79926019	     -0.07871228	      0.23782972	      0.06691576	      0.57170857	      0.51820274	      0.27714905	      0.37568426	     -0.63208949	      1.13231420	     -0.21424287	     -0.53879969	     -0.71891943	     -0.27130418	      0.20210530	      2.28165495	     -1.11526332	     -0.26615887	     -0.23926244	      0.31512671	      2.28662055	      0.00000000	      0.00000000	      0.01745329
     14.66666700	     -3.24044115	     -0.11442713	     -0.40676295	      3.07803767	      1.22855679	     -0.82787457	     -0.09296585	      0.18374908	      0.12892445	      0.52865252	      0.55659770	      0.22746048	      0.34360710	     -0.65206635	      1.17198756	     -0.26402746	     -0.59966291	     -0.66148388	     -0.20625971	      0.16098719	      2.16313253	     -1.21103269	     -0.26630018	     -0.17284099	      0.05927273	      2.32752518	      0.00000000	      0.00000000	      0.01745329
     14.70000000	     -3.25937773	     -0.10167061	     -0.40799232	      3.09211367	      1.22797919	     -0.84017916	     -0.06253334	      0.17066306	      0.17753091	      0.48073689	      0.55905133	      0.22219699	      0.34417028	     -0.64222434	      1.12959818	     -0.31917398	     -0.60204265	     -0.53423163	     -0.21061059	      0.14547767	      2.20256110	     -1.16920812	     -0.28836654	     -0.21034531	     -0.00448371	      2.23111745	      0.00000000	      0.00000000	      0.01745329
     14.73333400	     -3.27984149	     -0.05611861	     -0.36785969	      3.10598281	      1.22092792	     -0.86240366	     -0.11045058	      0.15800197	      0.23687512	      0.26641493	      0.56608105	      0.25901609	      0.39478236	     -0.68528642	      1.08668001	     -0.42305479	     -0.59400004	     -0.44077821	     -0.11615990	      0.12401942	      2.28468493	     -1.34868696	     -0.28718203	     -0.13702446	     -0.07001060	      2.13900383	      0.00000000	      0.00000000	      0.01745329
     14.76666700	     -3.31931642	     -0.09666082	     -0.36820734	      3.11715169	      1.21133134	     -0.89656778	     -0.09764628	      0.19825821	      0.35844841	      0.09225268	      0.59102806	      0.28579922	      0.34796455	     -0.74971366	      1.05174120	     -0.31202278	     -0.63526199	     -0.44390765	      0.03002735	      0.11044153	      2.23769107	     -1.49386924	     -0.39571051	      0.02483385	     -0.02461914	      2.00084880	      0.00000000	      0.00000000	      0.01745329
     14.80000000	     -3.32052483	     -0.09232617	     -0.37612711	      3.12818254	      1.20830925	     -0.91651725	     -0.09232732	      0.17612366	      0.38775395	      0.07645243	      0.62610185	      0.31540789	      0.35563076	     -0.77908077	      1.03964642	     -0.33616115	     -0.64655753	     -0.36762211	      0.09199773	      0.03016590	      2.27885136	     -1.57513386	     -0.39186669	     -0.00880785	     -0.15898865	      2.07740415	      0.00000000	      0.00000000	      0.01745329
     14.83333400	     -3.34281299	     -0.08393522	     -0.36486883	      3.14047978	      1.20133331	     -0.93811430	     -0.08017657	      0.15109610	      0.38343523	      0.06377213	      0.67915957	      0.34453457	      0.38330571	     -0.85808122	      1.02006517	     -0.36376687	     -0.67346250	     -0.31624543	      0.11086346	     -0.00689719	      2.27775168	     -1.59129030	     -0.39109350	     -0.05573660	     -0.32053151	      1.93080073	      0.00000000	      0.00000000	      0.01745329
     14.86666700	     -3.34674229	     -0.08102254	     -0.36059969	      3.15203523	      1.19607615	     -0.94740920	     -0.05485829	      0.12672174	      0.37086973	      0.07273635	      0.71601320	      0.36986418	      0.39706521	     -0.89893909	      1.02005760	     -0.38248559	     -0.68305177	     -0.27227141	      0.09209489	     -0.01108895	      2.27629953	     -1.56900963	     -0.41225786	     -0.04303341	     -0.33510496	      1.86722033	      0.00000000	      0.00000000	      0.01745329
     14.90000000	     -3.34671393	     -0.07877009	     -0.36053565	      3.16010925	      1.19249576	     -0.95571354	     -0.05526404	      0.13190400	      0.36724491	      0.06505414	      0.71533944	      0.37231407	      0.40177399	     -0.90030162	      1.02294906	     -0.38101058	     -0.68302199	     -0.26973564	      0.09266076	     -0.01971182	      2.27295092	     -1.56820515	     -0.41456859	     -0.04682965	     -0.33847931	      1.86668011	      0.00000000	      0.00000000	      0.01745329
     14.93333400	     -3.41173450	     -0.05832207	     -0.39441213	      3.17144604	      1.18424528	     -0.97407656	     -0.11129238	      0.12940517	      0.39592214	      0.13448728	      0.83688572	      0.35387610	      0.42712714	     -1.01306302	      1.02368544	     -0.40254152	     -0.70069903	     -0.21652628	      0.02005224	     -0.12591411	      2.29001248	     -1.59179355	     -0.45563949	     -0.07408901	     -0.54024050	      1.76661837	      0.00000000	      0.00000000	      0.01745329
     14.96666700	     -3.41844140	     -0.05673335	     -0.39844781	      3.17764210	      1.18254963	     -0.98056506	     -0.11957809	      0.12209161	      0.40342119	      0.14528412	      0.84716339	      0.35592458	      0.42615242	     -1.01670631	      1.02007921	     -0.40920063	     -0.70434002	     -0.18686853	      0.00943588	     -0.11886297	      2.29589159	     -1.57707798	     -0.48363677	     -0.08060752	     -0.52891739	      1.75488283	      0.00000000	      0.00000000	      0.01745329
     15.00000000	     -3.45970630	     -0.04958100	     -0.40053527	      3.18233671	      1.17495156	     -0.99517354	     -0.14271261	      0.13240202	      0.42089346	      0.16806505	      0.90037260	      0.36318676	      0.44253325	     -1.07150555	      1.00797826	     -0.42364222	     -0.72661199	     -0.17254995	      0.05340100	     -0.10361610	      2.11781548	     -1.57071521	     -0.56384758	     -0.08422422	     -0.51805802	      1.63691879	      0.00000000	      0.00000000	      0.01745329
     15.03333400	     -3.47541886	     -0.04286622	     -0.39412990	      3.18545018	      1.16742176	     -1.00245643	     -0.13445801	      0.11148830	      0.42258278	      0.15856916	      0.91169437	      0.33928275	      0.44864862	     -1.11569784	      1.00612842	     -0.43028815	     -0.73649536	     -0.17879657	      0.05270652	     -0.13864259	      2.12907382	     -1.57301191	     -0.59872508	     -0.09248163	     -0.56873609	      1.58452557	      0.00000000	      0.00000000	      0.01745329
     15.06666700	     -3.50731808	     -0.03713136	     -0.36706663	      3.18677868	      1.15934078	     -1.00841059	     -0.13199868	      0.11982558	      0.40608646	      0.15670734	      0.92286086	      0.32420925	      0.46051221	     -1.16755851	      0.98147837	     -0.46093303	     -0.75577162	     -0.17092140	      0.04590221	     -0.05736294	      2.06461541	     -1.51745030	     -0.58172191	     -0.08140545	     -0.65421208	      1.57607005	      0.00000000	      0.00000000	      0.01745329
     15.10000000	     -3.52100733	     -0.03327295	     -0.35681844	      3.19102052	      1.15696005	     -1.00895757	     -0.11335416	      0.11141200	      0.40039914	      0.13689662	      0.92989057	      0.30277848	      0.46572289	     -1.18384115	      0.97410859	     -0.46917715	     -0.76082611	     -0.15294047	      0.04801513	     -0.07746070	      2.08087297	     -1.53401845	     -0.55273884	     -0.10990881	     -0.67006878	      1.54299066	      0.00000000	      0.00000000	      0.01745329
     15.13333400	     -3.53377763	     -0.03159052	     -0.35358331	      3.19341564	      1.14906800	     -1.01271604	     -0.12331935	      0.12500232	      0.39992519	      0.15146663	      0.96392982	      0.30278321	      0.48078408	     -1.23184210	      0.97520028	     -0.47130458	     -0.77503630	     -0.16085785	      0.02273465	     -0.08472464	      2.08143181	     -1.51109723	     -0.54848920	     -0.11521146	     -0.67774170	      1.56105949	      0.00000000	      0.00000000	      0.01745329
     15.16666700	     -3.53273139	     -0.03078625	     -0.35065216	      3.19467474	      1.14447021	     -1.01466448	     -0.12224445	      0.12231600	      0.40447889	      0.15623639	      0.96690145	      0.29356128	      0.48752242	     -1.24660204	      0.97905997	     -0.46791606	     -0.78017011	     -0.15860641	      0.03115569	     -0.10054831	      2.07144611	     -1.50873191	     -0.54890252	     -0.10688435	     -0.68825697	      1.54963933	      0.00000000	      0.00000000	      0.01745329
     15.20000000	     -3.53549036	     -0.02973370	     -0.35332640	      3.19382141	      1.13737841	     -1.01873217	     -0.11867830	      0.14095764	      0.40763976	      0.17177413	      1.00543280	      0.29781897	      0.50533469	     -1.29678258	      0.98475152	     -0.46194620	     -0.79294863	     -0.16432373	      0.03758076	     -0.09048855	      2.04235998	     -1.51516484	     -0.52405077	     -0.11189356	     -0.69692857	      1.53990627	      0.00000000	      0.00000000	      0.01745329
