# Supplementary material for: Simulation of Human Movement in Zero Gravity
Source: Sensors (Basel). 2024 Mar 9;24(6):1770. doi: 10.3390/s24061770 (PMC10976247; doi:10.3390/s24061770)
Supplement: Supplementary file 1 [file sensors-24-01770-s001.zip › supplementary/motion_data/17 StepKokotsu/motion_raw.trc]

PathFileType	4	(X/Y/Z)	sample.trc
DataRate	CameraRate	NumFrames	NumMarkers	Units	OrigDataRate	OrigDataStartFrame	OrigNumFrames
0.033333333333333333	0.033333333333333333	457	32	m	0.033333333333333333	1	457
Frame#	Time	PELVIS			SPINE_NAVEL			SPINE_CHEST			NECK			CLAVICLE_LEFT			SHOULDER_LEFT			ELBOW_LEFT			WRIST_LEFT			HAND_LEFT			HANDTIP_LEFT			THUMB_LEFT			CLAVICLE_RIGHT			SHOULDER_RIGHT			ELBOW_RIGHT			WRIST_RIGHT			HAND_RIGHT
		X1	Y1	Z1	X2	Y2	Z2	X3	Y3	Z3	X4	Y4	Z4	X5	Y5	Z5	X6	Y6	Z6	X7	Y7	Z7	X8	Y8	Z8	X9	Y9	Z9	X10	Y10	Z10	X11	Y11	Z11	X12	Y12	Z12	X13	Y13	Z13	X14	Y14	Z14	X15	Y15	Z15	X16	Y16	Z16
1	0	2.5575087890625	1.292214447021484	-0.5212077026367188	2.54868798828125	1.469591552734375	-0.51734033203125	2.553351806640625	1.611417175292969	-0.5229530029296875	2.581109619140625	1.8250029296875	-0.5414122314453125	2.595683837890625	1.789905151367188	-0.5107923889160156	2.6689462890625	1.758854736328125	-0.3927733154296875	2.71286572265625	1.487791046142578	-0.3753065795898438	2.607242431640625	1.292517669677734	-0.3117081604003906	2.605923828125	1.196648025512695	-0.311651123046875	2.566830322265625	1.122354988098144	-0.3789398193359375	2.5854306640625	1.159323013305664	-0.3427635803222656	2.5591552734375	1.7891962890625	-0.566962890625	2.48443212890625	1.759899963378906	-0.6704266967773438	2.476171875	1.481770080566406	-0.7047318725585937	2.37564208984375	1.280646545410156	-0.6404307861328125	2.376111328125	1.192853424072266	-0.5861212768554688
2	0.03333399999999997	2.557118896484375	1.290915618896484	-0.5216636962890625	2.54890625	1.468308380126953	-0.5189771118164063	2.55295703125	1.61011669921875	-0.5247863159179688	2.58013720703125	1.823808044433594	-0.5423587036132812	2.5949814453125	1.788597106933594	-0.5120151977539062	2.668269287109375	1.757703735351563	-0.3940049743652344	2.714309814453125	1.48712451171875	-0.375385986328125	2.60808935546875	1.292833831787109	-0.30996484375	2.606763916015625	1.197005187988281	-0.3120129089355469	2.568898681640625	1.117640037536621	-0.3739671630859375	2.586505859375	1.160056381225586	-0.3414756469726563	2.558097412109375	1.788088806152344	-0.5679390258789062	2.480124755859375	1.75858642578125	-0.6688827514648438	2.47502685546875	1.480937835693359	-0.7070323486328125	2.37660107421875	1.279847381591797	-0.6396167602539062	2.37756005859375	1.191854095458984	-0.5856779174804687
3	0.06666699999999981	2.55884912109375	1.2903818359375	-0.5222628784179687	2.549554931640625	1.468134338378906	-0.5200940551757812	2.552437255859375	1.610292724609375	-0.5259744262695313	2.579113037109375	1.824533142089844	-0.5437091064453125	2.594165283203125	1.789283813476563	-0.5133333129882812	2.668822509765625	1.75885107421875	-0.3956699829101563	2.71083935546875	1.486884582519531	-0.3785155334472656	2.611089111328125	1.289319732666016	-0.31088916015625	2.61077685546875	1.19328889465332	-0.3078779907226563	2.573796630859375	1.113004951477051	-0.369609375	2.586191162109375	1.155795791625977	-0.3430043640136718	2.557033447265625	1.788674194335937	-0.5692757568359375	2.480498291015625	1.76006201171875	-0.6719490356445312	2.47638916015625	1.481324920654297	-0.7068489379882813	2.376173583984375	1.280379364013672	-0.6397858276367188	2.379324951171875	1.193890426635742	-0.5831151123046875
4	0.09999999999999964	2.557421630859375	1.290038635253906	-0.5225398559570312	2.54888330078125	1.468088043212891	-0.5208966064453125	2.5518544921875	1.61044775390625	-0.5267601318359375	2.58020751953125	1.824709838867188	-0.5453719482421875	2.595173583984375	1.789385803222656	-0.5149282836914062	2.670269287109375	1.758708557128906	-0.3973614807128906	2.710876220703125	1.486221130371094	-0.3788305358886719	2.605190673828125	1.291659881591797	-0.3103896484375	2.607705078125	1.195512680053711	-0.3077945556640625	2.577073974609375	1.113125457763672	-0.3704920043945312	2.588624755859375	1.15687744140625	-0.3412356262207031	2.557654052734375	1.788899963378906	-0.5707276611328125	2.478103515625	1.759208129882813	-0.6710128784179688	2.47458251953125	1.480584136962891	-0.709872314453125	2.374221435546875	1.28052783203125	-0.6392953491210938	2.380334716796875	1.194037521362305	-0.58260009765625
5	0.1333339999999996	2.558843017578125	1.292129486083984	-0.5237472534179688	2.550087890625	1.47063720703125	-0.5215918579101563	2.5533046875	1.613374816894531	-0.5273560180664062	2.58328076171875	1.827899108886719	-0.5470992431640626	2.598057861328125	1.792522705078125	-0.516415283203125	2.671777099609375	1.760715454101562	-0.3978205261230469	2.711931640625	1.487302429199219	-0.3810755615234375	2.60727587890625	1.290690887451172	-0.314859619140625	2.60764013671875	1.194458358764648	-0.3080933837890625	2.57775390625	1.107740417480469	-0.3655889892578125	2.587481201171875	1.155242691040039	-0.3431847229003906	2.560380859375	1.792035766601562	-0.5723241577148438	2.481150390625	1.76151611328125	-0.673071533203125	2.4756650390625	1.482085784912109	-0.7113297119140625	2.375842529296875	1.281089141845703	-0.6405844116210937	2.382036865234375	1.194532012939453	-0.58349755859375
6	0.1666669999999995	2.555682373046875	1.291504058837891	-0.5265927734375	2.5468046875	1.469742584228516	-0.523761962890625	2.55082763671875	1.612247680664062	-0.5297506103515625	2.58078515625	1.826581237792969	-0.5481536254882813	2.595305419921875	1.791113098144531	-0.5175643920898437	2.669283203125	1.759031188964844	-0.3994504699707031	2.71142578125	1.486271453857422	-0.3834359130859375	2.606701904296875	1.290682647705078	-0.3154768676757813	2.61273095703125	1.194735260009766	-0.3093128051757812	2.580903076171875	1.108300392150879	-0.3658965148925781	2.584309814453125	1.154174835205078	-0.3430261840820312	2.5581552734375	1.790879577636719	-0.5737117919921875	2.480588623046875	1.761209350585938	-0.6757553710937499	2.4756015625	1.481759552001953	-0.7108632202148437	2.3748193359375	1.281372375488281	-0.6408622436523438	2.3829423828125	1.194295532226562	-0.5850905151367187
7	0.1999999999999993	2.555500732421875	1.292434478759766	-0.5264190673828125	2.54823193359375	1.471023864746094	-0.52451904296875	2.551532470703125	1.613789611816406	-0.5297538452148437	2.582110595703125	1.828310119628906	-0.5487619018554688	2.596651123046875	1.792813598632812	-0.5180985107421875	2.669782470703125	1.759387512207031	-0.3995732116699219	2.712982666015625	1.486322601318359	-0.3845026245117187	2.608431640625	1.290351684570312	-0.3162001037597656	2.608891357421875	1.194210235595703	-0.30817041015625	2.580585205078125	1.107383598327637	-0.3663117065429687	2.58744384765625	1.154276992797852	-0.34332958984375	2.5592529296875	1.792566955566406	-0.5742012329101562	2.48011767578125	1.761338562011719	-0.67481787109375	2.47534130859375	1.481631683349609	-0.7112464599609375	2.374060546875	1.281410614013672	-0.6403219604492187	2.382563232421875	1.193925857543945	-0.5849596557617187
8	0.2333339999999993	2.556829833984375	1.292209655761719	-0.5267608642578125	2.548707763671875	1.470786865234375	-0.5244256591796875	2.55381787109375	1.613453491210938	-0.531300048828125	2.58284326171875	1.828221984863281	-0.5503571166992187	2.597944580078125	1.792772583007813	-0.5198977661132812	2.6725185546875	1.760552917480469	-0.4019096984863281	2.7137470703125	1.487247039794922	-0.3849559936523437	2.60621435546875	1.293612060546875	-0.3145220642089844	2.606785888671875	1.197317184448242	-0.3083631286621094	2.581786865234375	1.108684829711914	-0.3653171997070312	2.58662109375	1.15912434387207	-0.3491180419921875	2.559928955078125	1.792362182617187	-0.575596435546875	2.479306884765625	1.760811462402344	-0.6749530639648438	2.47493798828125	1.481747436523438	-0.7163832397460937	2.373251220703125	1.283433532714844	-0.640710205078125	2.38527490234375	1.195341323852539	-0.586954833984375
9	0.266667	2.556142822265625	1.292498779296875	-0.5270659790039063	2.54847998046875	1.471205474853515	-0.5253104858398437	2.55243701171875	1.614013916015625	-0.5316866455078125	2.582172607421875	1.828834045410156	-0.5504879760742187	2.597189453125	1.793273681640625	-0.5200711669921875	2.67066552734375	1.759843811035156	-0.4016322326660156	2.714543212890625	1.486760894775391	-0.3851489868164062	2.606677001953125	1.292868072509766	-0.3154986877441406	2.6080234375	1.196618942260742	-0.3080201416015625	2.5858828125	1.108207542419434	-0.3665955200195313	2.588593017578125	1.156820388793945	-0.3462847290039063	2.55910693359375	1.793063720703125	-0.5757718505859375	2.4782734375	1.760844177246094	-0.6748418579101563	2.47374755859375	1.481583099365234	-0.7160281372070313	2.372166748046875	1.283254455566406	-0.6398338012695313	2.38891748046875	1.194504135131836	-0.5883593139648438
10	0.2999999999999998	2.5573857421875	1.292732818603516	-0.5288624267578125	2.5504609375	1.471593475341797	-0.52656494140625	2.555010986328125	1.614515563964844	-0.5322965087890625	2.5845009765625	1.829494445800781	-0.5514970703124999	2.5997421875	1.793947204589844	-0.5211184692382812	2.676538330078125	1.761567932128906	-0.4043799438476562	2.718927734375	1.4881376953125	-0.3864406127929688	2.6111123046875	1.294316955566406	-0.3159523315429688	2.61405859375	1.197973190307617	-0.3092901000976562	2.58739208984375	1.107378227233887	-0.3625476379394531	2.58641552734375	1.158829238891601	-0.3483952331542969	2.561286865234375	1.793658325195313	-0.5766221923828125	2.479478271484375	1.760934448242188	-0.6748504028320312	2.474146484375	1.481539276123047	-0.7164348754882812	2.37389501953125	1.282531463623047	-0.6397234497070312	2.3926689453125	1.193336135864258	-0.5895810546875
11	0.3333339999999998	2.55699462890625	1.292792419433594	-0.5299039306640625	2.549756103515625	1.471493072509766	-0.5267493896484375	2.554485595703125	1.614317443847656	-0.5320777587890625	2.58371435546875	1.829159851074219	-0.5513504638671874	2.59886669921875	1.793692199707031	-0.5208944702148437	2.67538134765625	1.761816955566406	-0.40396484375	2.72035205078125	1.488816375732422	-0.389278564453125	2.61150146484375	1.294979736328125	-0.3210377502441406	2.608836669921875	1.199182556152344	-0.3093341369628906	2.588273193359375	1.107394065856934	-0.3630862121582031	2.586074951171875	1.158427673339844	-0.3484926147460938	2.56067919921875	1.793291076660156	-0.5765204467773437	2.4797529296875	1.760641052246094	-0.675369140625	2.47285693359375	1.481118438720703	-0.7143446044921875	2.37291064453125	1.280649871826172	-0.6416893310546875	2.381254150390625	1.190397018432617	-0.5907864379882812
12	0.3666669999999996	2.557037353515625	1.292749267578125	-0.5299545288085937	2.549781982421875	1.471436157226563	-0.5268114624023438	2.554485107421875	1.614250671386719	-0.532139892578125	2.5836171875	1.8290888671875	-0.5514228515625	2.5987939453125	1.793630126953125	-0.5209744873046875	2.67541796875	1.761801940917969	-0.4041165771484375	2.720650634765625	1.488862640380859	-0.3894832458496094	2.61211474609375	1.294884643554687	-0.3212012634277344	2.6097158203125	1.199093658447266	-0.3094488830566406	2.589431640625	1.10721085357666	-0.3631296691894531	2.587376953125	1.158261917114258	-0.3485774230957031	2.56058935546875	1.79321337890625	-0.5765823364257813	2.4796455078125	1.760530395507812	-0.6753925170898437	2.472900146484375	1.481028869628906	-0.714394287109375	2.373134765625	1.280482635498047	-0.6417608032226563	2.3817158203125	1.190204376220703	-0.5909583740234375
13	0.3999999999999995	2.5577255859375	1.292948516845703	-0.53165283203125	2.550376953125	1.471478271484375	-0.528697265625	2.554662109375	1.614185546875	-0.5338970336914063	2.584025634765625	1.828721740722656	-0.55402685546875	2.599161865234375	1.793395629882812	-0.5234735717773438	2.672586669921875	1.761001098632812	-0.4048839721679687	2.718227294921875	1.488301116943359	-0.3917115478515625	2.609227783203125	1.295762573242188	-0.3208354187011719	2.614906494140625	1.200091445922852	-0.3099590759277344	2.589544189453125	1.108778251647949	-0.3622435913085937	2.5884140625	1.158854354858398	-0.3487912292480469	2.56095947265625	1.792807312011719	-0.5790100708007813	2.47891943359375	1.759527038574219	-0.676554931640625	2.47130078125	1.480454772949219	-0.7166691284179687	2.372506103515625	1.281040893554688	-0.640351806640625	2.384736328125	1.190147201538086	-0.5916223754882812
14	0.4333339999999994	2.558741455078125	1.294044036865234	-0.533086181640625	2.5499033203125	1.472519348144531	-0.5310300903320313	2.55139990234375	1.615291381835938	-0.5360088500976562	2.581646728515625	1.829735534667969	-0.5558140258789063	2.596702392578125	1.794287353515625	-0.5253621215820312	2.67302734375	1.761560791015625	-0.4087101135253906	2.718451416015625	1.489008361816406	-0.3921558532714844	2.61533251953125	1.292790161132813	-0.3225816040039062	2.611744873046875	1.197479583740234	-0.3082092590332031	2.589480712890625	1.107006553649902	-0.3632909851074219	2.58819921875	1.156119323730469	-0.3478259887695312	2.55836474609375	1.793967712402344	-0.5808080444335938	2.47803857421875	1.760667297363281	-0.6797626953125	2.471313232421875	1.480966552734375	-0.7154148559570312	2.374290283203125	1.279816162109375	-0.6414156494140625	2.377337646484375	1.187757019042969	-0.5934398803710937
15	0.4666669999999993	2.5594541015625	1.293792114257812	-0.533693359375	2.551456787109375	1.472905914306641	-0.5323347778320312	2.554583740234375	1.616076965332031	-0.5385386962890625	2.584712158203125	1.831397888183594	-0.5568741455078124	2.5998837890625	1.795624633789062	-0.5265982055664062	2.67512158203125	1.76280859375	-0.4086890869140625	2.71833544921875	1.488738189697266	-0.3965133972167968	2.613344970703125	1.292662322998047	-0.3267651062011719	2.6090068359375	1.197366622924805	-0.3104816589355469	2.590642333984375	1.10380305480957	-0.3624562683105469	2.590151611328125	1.154807830810547	-0.3491560974121094	2.561358154296875	1.795673889160156	-0.5821859130859375	2.478164306640625	1.763332092285156	-0.6796593627929688	2.473521240234375	1.482838165283203	-0.716779541015625	2.376454833984375	1.281274810791016	-0.6414918212890625	2.3794384765625	1.188575775146484	-0.594001220703125
16	0.5	2.55946044921875	1.293767333984375	-0.5337235107421875	2.551456298828125	1.472870361328125	-0.5323593139648437	2.55456640625	1.616033996582031	-0.5385501708984375	2.584636962890625	1.831351013183594	-0.5568746948242187	2.599821044921875	1.795581726074219	-0.5266051025390625	2.675100830078125	1.762787231445313	-0.4087270202636719	2.718438232421875	1.488751800537109	-0.3965697937011719	2.613576171875	1.292628234863281	-0.3268074951171875	2.609323974609375	1.197335815429688	-0.3105157165527344	2.59104443359375	1.10375463104248	-0.3624752807617188	2.59056103515625	1.154762268066406	-0.3491942443847657	2.561289794921875	1.795625061035156	-0.5821839599609375	2.4780966796875	1.763264038085937	-0.6796414184570313	2.473552734375	1.482785614013672	-0.7167650756835937	2.376587158203125	1.281185577392578	-0.6414890747070312	2.37968798828125	1.188495330810547	-0.594002197265625
17	0.533334	2.55946044921875	1.293767333984375	-0.5337235107421875	2.551456298828125	1.472870361328125	-0.5323593139648437	2.55456640625	1.616033996582031	-0.5385501708984375	2.584636962890625	1.831351013183594	-0.5568746948242187	2.599821044921875	1.795581726074219	-0.5266051025390625	2.675100830078125	1.762787231445313	-0.4087270202636719	2.718438232421875	1.488751800537109	-0.3965697937011719	2.613576171875	1.292628234863281	-0.3268074951171875	2.609323974609375	1.197335815429688	-0.3105157165527344	2.59104443359375	1.10375463104248	-0.3624752807617188	2.59056103515625	1.154762268066406	-0.3491942443847657	2.561289794921875	1.795625061035156	-0.5821839599609375	2.4780966796875	1.763264038085937	-0.6796414184570313	2.473552734375	1.482785614013672	-0.7167650756835937	2.376587158203125	1.281185577392578	-0.6414890747070312	2.37968798828125	1.188495330810547	-0.594002197265625
18	0.5666669999999998	2.559469482421875	1.293768951416016	-0.5337278442382812	2.55146728515625	1.472872406005859	-0.532363525390625	2.55457958984375	1.616036315917969	-0.5385549926757812	2.584649169921875	1.831353881835938	-0.5568810424804688	2.599833984375	1.795584533691406	-0.5266116943359375	2.67512548828125	1.762792602539062	-0.4087400512695312	2.71848876953125	1.488760284423828	-0.3965903625488281	2.61366015625	1.292619049072266	-0.3268258056640625	2.609443359375	1.197324813842773	-0.3105339965820312	2.5912001953125	1.103736236572266	-0.3624935302734375	2.590717041015625	1.154746231079101	-0.34922314453125	2.561301025390625	1.795627624511719	-0.582189697265625	2.478109130859375	1.763264404296875	-0.6796478881835938	2.473585205078125	1.48278564453125	-0.7167771606445312	2.37663916015625	1.281170715332031	-0.6415137939453125	2.379765869140625	1.188476089477539	-0.5940365600585937
19	0.5999999999999996	2.559469482421875	1.293768951416016	-0.5337278442382812	2.55146728515625	1.472872406005859	-0.532363525390625	2.55457958984375	1.616036315917969	-0.5385549926757812	2.584649169921875	1.831353881835938	-0.5568810424804688	2.599833984375	1.795584533691406	-0.5266116943359375	2.67512548828125	1.762792602539062	-0.4087400512695312	2.71848876953125	1.488760284423828	-0.3965903625488281	2.61366015625	1.292619049072266	-0.3268258056640625	2.609443359375	1.197324813842773	-0.3105339965820312	2.5912001953125	1.103736236572266	-0.3624935302734375	2.590717041015625	1.154746231079101	-0.34922314453125	2.561301025390625	1.795627624511719	-0.582189697265625	2.478109130859375	1.763264404296875	-0.6796478881835938	2.473585205078125	1.48278564453125	-0.7167771606445312	2.37663916015625	1.281170715332031	-0.6415137939453125	2.379765869140625	1.188476089477539	-0.5940365600585937
20	0.6333339999999996	2.56239697265625	1.294308807373047	-0.538751220703125	2.553204833984375	1.473368103027344	-0.5361094360351563	2.555009033203125	1.616621520996094	-0.5411453857421875	2.5848115234375	1.831895080566406	-0.5607738647460937	2.60018408203125	1.796293884277344	-0.5303890991210938	2.67511767578125	1.7624619140625	-0.4125565795898438	2.72013134765625	1.488779632568359	-0.3978289794921875	2.615405029296875	1.292706237792969	-0.3276033325195313	2.613255126953125	1.19745768737793	-0.3105703430175781	2.59666552734375	1.104091468811035	-0.3635094909667969	2.592072265625	1.154199356079102	-0.3502576293945313	2.56135888671875	1.7960107421875	-0.5857750244140625	2.479658935546875	1.762933471679688	-0.6842770385742187	2.473806640625	1.481633331298828	-0.7147343139648438	2.378836181640625	1.278147033691406	-0.6419160766601563	2.380743408203125	1.182996429443359	-0.5994640502929688
21	0.6666669999999995	2.56338623046875	1.293247528076172	-0.5396603393554688	2.55254541015625	1.472062408447266	-0.5375083618164063	2.55226708984375	1.615206970214844	-0.5423475341796875	2.582576904296875	1.830327270507813	-0.5606946411132813	2.597870849609375	1.794537048339844	-0.5305635986328125	2.673110595703125	1.761379272460938	-0.4128894348144531	2.7200166015625	1.4882900390625	-0.3976905212402344	2.613458251953125	1.293498107910156	-0.3273378601074219	2.614535888671875	1.198172836303711	-0.3111382141113281	2.595786865234375	1.104671951293945	-0.3629093017578125	2.594441650390625	1.155967346191406	-0.3546816101074219	2.559032470703125	1.79468505859375	-0.5858680419921874	2.4758251953125	1.763599975585938	-0.6835978393554687	2.474207763671875	1.483597290039063	-0.7229183959960938	2.3789853515625	1.281533386230469	-0.6472015380859375	2.382501953125	1.189141906738281	-0.59932958984375
22	0.6999999999999993	2.5641064453125	1.293960266113281	-0.5399853515625	2.55361865234375	1.472676544189453	-0.537702392578125	2.554218994140625	1.615716247558594	-0.5428186035156251	2.58466455078125	1.830656127929688	-0.5613511352539062	2.599654296875	1.794961242675781	-0.5310077514648438	2.67299609375	1.761621215820313	-0.4123064270019531	2.723348388671875	1.489297302246094	-0.3977492980957031	2.617377197265625	1.294160797119141	-0.3279743041992187	2.61317138671875	1.198586074829102	-0.3143370056152344	2.60277001953125	1.102682716369629	-0.3638653869628906	2.59415185546875	1.15720295715332	-0.3596121215820313	2.561388916015625	1.794976135253906	-0.5866565551757813	2.47985546875	1.762920104980469	-0.6853612060546875	2.473398681640625	1.482707855224609	-0.721201904296875	2.377059326171875	1.280869781494141	-0.6467901611328125	2.38439453125	1.187361358642578	-0.6017524414062499
23	0.7333339999999993	2.564453125	1.294273834228516	-0.5423489990234375	2.554663818359375	1.473085632324219	-0.5387589721679688	2.555715576171875	1.616225219726563	-0.5425685424804687	2.5823583984375	1.831824462890625	-0.5603912353515625	2.598268310546875	1.796232360839844	-0.5303632202148437	2.675643798828125	1.762601135253906	-0.4142584228515625	2.72268310546875	1.489638519287109	-0.3983628540039063	2.618489013671875	1.293863006591797	-0.3273768310546875	2.6177724609375	1.198010955810547	-0.3148018188476562	2.603634521484375	1.103105400085449	-0.3654170227050781	2.597158447265625	1.157277114868164	-0.3602716064453125	2.55941357421875	1.795858764648437	-0.5856363525390625	2.477689453125	1.76376904296875	-0.6842484741210938	2.477373291015625	1.483866729736328	-0.7238543090820313	2.381705078125	1.281984527587891	-0.648381591796875	2.38330126953125	1.189427917480469	-0.600778076171875
24	0.766667	2.565747802734375	1.29474951171875	-0.5429427490234375	2.555917236328125	1.473644378662109	-0.53954931640625	2.556365966796875	1.616856750488281	-0.5431832885742187	2.583610595703125	1.832624938964844	-0.5591688232421875	2.599132080078125	1.796771545410156	-0.5292114868164063	2.675130126953125	1.762367431640625	-0.4123452758789062	2.72196435546875	1.489119873046875	-0.3986978759765625	2.61691015625	1.293366363525391	-0.3285768737792969	2.61828271484375	1.197529174804687	-0.31561181640625	2.60320703125	1.101514419555664	-0.3639173889160156	2.59982080078125	1.156743789672852	-0.3606622619628906	2.5608681640625	1.796868896484375	-0.5849336547851562	2.480216064453125	1.763976623535156	-0.6842415161132812	2.476644287109375	1.484011138916016	-0.7241563720703125	2.377736328125	1.283764770507813	-0.6481689453125	2.384502685546875	1.190511734008789	-0.6023071899414062
25	0.7999999999999998	2.566254150390625	1.296862457275391	-0.5432239379882813	2.557531982421875	1.475840515136719	-0.5403607177734375	2.557750244140625	1.619077331542969	-0.5435447998046875	2.58718994140625	1.834413879394531	-0.5615969848632812	2.6026455078125	1.798630920410156	-0.53151416015625	2.67804638671875	1.764268371582031	-0.4142336730957031	2.726123046875	1.491304626464844	-0.3988246154785156	2.62408203125	1.294249176025391	-0.3278352966308594	2.618780517578125	1.197902542114258	-0.3210762023925781	2.605215576171875	1.099534721374512	-0.3649106750488281	2.59916845703125	1.158528228759766	-0.3596432800292969	2.56377294921875	1.798701599121094	-0.5868211669921874	2.481056640625	1.764953552246094	-0.6841403198242187	2.47541162109375	1.484967376708984	-0.7238538208007812	2.38015234375	1.282972381591797	-0.6477659301757812	2.385470458984375	1.189746795654297	-0.60163671875
26	0.8333339999999998	2.567051025390625	1.297212829589844	-0.5448731689453125	2.557111572265625	1.476164520263672	-0.5419318237304688	2.555403076171875	1.619436096191406	-0.5443970336914062	2.586241455078125	1.834565063476562	-0.5631384277343749	2.601409912109375	1.798783447265625	-0.5328911132812501	2.677634033203125	1.762920104980469	-0.4165580444335937	2.722461181640625	1.489529754638672	-0.3981397399902344	2.615861572265625	1.295045135498047	-0.32659814453125	2.62496142578125	1.198741394042969	-0.3284000244140625	2.603898193359375	1.100333389282226	-0.3691302795410156	2.5983427734375	1.161798004150391	-0.3657414245605469	2.56264990234375	1.798905029296875	-0.5882945556640625	2.48014453125	1.764013427734375	-0.6854276733398438	2.4756865234375	1.483660827636719	-0.723084716796875	2.381921142578125	1.280794219970703	-0.6473043212890625	2.387432861328125	1.186764572143555	-0.6028084716796875
27	0.8666669999999996	2.56819873046875	1.296567718505859	-0.544983154296875	2.55797802734375	1.475380065917969	-0.54195751953125	2.556006591796875	1.618551879882812	-0.5443577880859375	2.58663525390625	1.833616943359375	-0.5624410400390625	2.601803955078125	1.797786682128906	-0.5323063354492188	2.677365966796875	1.762589782714844	-0.41545947265625	2.72521435546875	1.489871246337891	-0.397532958984375	2.620974365234375	1.293903656005859	-0.3270856628417969	2.6286728515625	1.19752717590332	-0.326870361328125	2.607174560546875	1.098248092651367	-0.364978271484375	2.598677978515625	1.160500518798828	-0.3647699890136719	2.5631123046875	1.798031799316406	-0.587700927734375	2.48018408203125	1.764375244140625	-0.6847877197265625	2.4769423828125	1.484524505615234	-0.724784912109375	2.38268115234375	1.282276580810547	-0.64846728515625	2.3889814453125	1.188654693603516	-0.6033858032226562
28	0.8999999999999995	2.570992919921875	1.294704254150391	-0.54567822265625	2.559281982421875	1.473440887451172	-0.5420177001953125	2.558010009765625	1.616624572753906	-0.5453244018554687	2.582628173828125	1.83256591796875	-0.5625281982421875	2.598640869140625	1.797070983886719	-0.5324207153320313	2.67429052734375	1.762309814453125	-0.4154730529785156	2.728126953125	1.490468322753906	-0.4008556823730469	2.619072265625	1.296282318115234	-0.3326827392578125	2.62531787109375	1.199961456298828	-0.3268608703613281	2.60763232421875	1.099799240112305	-0.3646641540527344	2.599875244140625	1.160450332641602	-0.3644598693847656	2.56026318359375	1.796409729003906	-0.5880426025390625	2.480232666015625	1.76326171875	-0.6877291259765625	2.476520751953125	1.482565673828125	-0.7215994873046875	2.3826328125	1.278725921630859	-0.649037353515625	2.383611572265625	1.184229049682617	-0.6053361206054687
29	0.9333339999999994	2.57258349609375	1.295680023193359	-0.5465007934570313	2.56069287109375	1.474709869384766	-0.5427169189453125	2.558828125	1.618141296386719	-0.5456171264648437	2.588755126953125	1.833720336914062	-0.5636646118164063	2.603955810546875	1.797891845703125	-0.53339404296875	2.678115234375	1.763700439453125	-0.4150304260253906	2.726121826171875	1.490173767089844	-0.4026847839355469	2.618587646484375	1.293881225585938	-0.3368028564453125	2.6235966796875	1.197858367919922	-0.3250897216796875	2.6060029296875	1.098335304260254	-0.3650938720703125	2.601630859375	1.157049743652344	-0.3664406433105469	2.565441650390625	1.797969482421875	-0.5890662841796875	2.482939208984375	1.766213500976562	-0.687482421875	2.47736669921875	1.485360046386719	-0.72375537109375	2.385724853515625	1.278917541503906	-0.6544379272460937	2.383878662109375	1.186349868774414	-0.6064232177734376
30	0.9666669999999993	2.572608642578125	1.295676574707031	-0.54647021484375	2.560717529296875	1.474703186035156	-0.5426708374023438	2.558845458984375	1.618132568359375	-0.5455541381835938	2.588761474609375	1.833710510253906	-0.5635904541015625	2.603985107421875	1.797877502441406	-0.533337890625	2.67825927734375	1.76368017578125	-0.4150509948730469	2.726345947265625	1.490169616699219	-0.4027596130371094	2.618951171875	1.293831451416016	-0.3368003234863281	2.624023681640625	1.197822067260742	-0.3250172119140625	2.60648291015625	1.09825798034668	-0.3649376831054688	2.60218017578125	1.15695588684082	-0.36623681640625	2.56542822265625	1.797964660644531	-0.5889791259765625	2.4828134765625	1.766224975585938	-0.687303466796875	2.477117431640625	1.485376251220703	-0.7235575561523437	2.385489501953125	1.278971496582031	-0.6541226196289063	2.38366650390625	1.186405776977539	-0.6061069946289063
31	1	2.573677734375	1.292436004638672	-0.5492142944335937	2.55916748046875	1.470178527832031	-0.5431756591796875	2.5560634765625	1.612784912109375	-0.5449246826171875	2.5765576171875	1.828491027832031	-0.5591229248046875	2.59341552734375	1.793002014160156	-0.5298037719726563	2.673236328125	1.761438903808594	-0.415458984375	2.72324169921875	1.489797241210937	-0.4053945617675781	2.62327587890625	1.292386260986328	-0.3357632141113281	2.626959716796875	1.196658233642578	-0.325861328125	2.605515625	1.09834162902832	-0.3652784729003906	2.60543896484375	1.157631301879883	-0.3668394165039062	2.554697509765625	1.792455932617187	-0.5848580322265625	2.475395263671875	1.761677734375	-0.68518115234375	2.479427490234375	1.482779205322266	-0.72401611328125	2.388312744140625	1.277715270996094	-0.6545128173828125	2.388078125	1.185412490844727	-0.60725341796875
32	1.033334	2.57459521484375	1.290934967041016	-0.5506738891601562	2.559652099609375	1.468111450195313	-0.5444998779296875	2.5560068359375	1.610289489746094	-0.54598681640625	2.575224365234375	1.825438598632813	-0.5606866455078126	2.59237353515625	1.790203430175781	-0.5314703979492188	2.67050634765625	1.759311889648437	-0.4163025817871094	2.71727490234375	1.488097381591797	-0.4021968383789062	2.62181982421875	1.289558166503906	-0.3317117004394531	2.62675732421875	1.193765579223633	-0.3271786804199219	2.612667724609375	1.094154991149902	-0.3657860412597656	2.60567138671875	1.155524261474609	-0.3670069580078125	2.553485107421875	1.789341552734375	-0.5861585693359375	2.47425146484375	1.759365234375	-0.6862735595703126	2.47824560546875	1.481926330566406	-0.7293546752929687	2.389234375	1.278476440429688	-0.6548845825195313	2.39329296875	1.186054977416992	-0.6087096557617188
33	1.066667	2.57627001953125	1.290086761474609	-0.5525662841796875	2.559751708984375	1.467090972900391	-0.5453026733398437	2.55638232421875	1.60927490234375	-0.5474226684570312	2.57194482421875	1.824977416992188	-0.5578875122070313	2.590076171875	1.789427307128906	-0.5296585083007812	2.67150830078125	1.758310302734375	-0.4168525085449219	2.719018310546875	1.487172973632813	-0.4034904479980469	2.6214423828125	1.289733184814453	-0.3327837219238281	2.629956787109375	1.194172958374023	-0.3285627746582031	2.608458984375	1.094933906555176	-0.36464501953125	2.6077109375	1.157074340820313	-0.3677697448730469	2.550418701171875	1.789064147949219	-0.5838012084960937	2.470897705078125	1.75935498046875	-0.6837765502929688	2.476157958984375	1.482423767089844	-0.729967529296875	2.3884990234375	1.278667083740234	-0.6546995849609375	2.394311767578125	1.186495239257813	-0.6082026977539062
34	1.1	2.57715625	1.290109130859375	-0.5535433959960937	2.560476318359375	1.466719299316406	-0.54622998046875	2.555621826171875	1.608573974609375	-0.5470441284179688	2.565239013671875	1.824280029296875	-0.5548120117187501	2.584629638671875	1.78894384765625	-0.5273395385742188	2.6718291015625	1.755505737304687	-0.4200213317871094	2.721727783203125	1.485402648925781	-0.4063847961425781	2.6214638671875	1.291533203125	-0.3312879028320312	2.627628662109375	1.195935729980469	-0.3287644958496094	2.60991064453125	1.096095436096191	-0.3645636901855469	2.6123349609375	1.160457580566406	-0.3685301818847656	2.544404541015625	1.788214111328125	-0.5808814697265625	2.466655517578125	1.75658447265625	-0.68129833984375	2.475132568359375	1.480735626220703	-0.7298355102539062	2.389193115234375	1.276431396484375	-0.6556102294921875	2.393319580078125	1.184034103393555	-0.60987060546875
35	1.133334	2.577428955078125	1.291547119140625	-0.5546283569335938	2.56061083984375	1.468345031738281	-0.5465881958007812	2.5546806640625	1.61034521484375	-0.5460961303710937	2.565154296875	1.826220642089844	-0.5556719970703125	2.584732421875	1.790967651367187	-0.5281128540039063	2.67331005859375	1.756820068359375	-0.4219064636230469	2.717498291015625	1.485355529785156	-0.4083792419433594	2.620740478515625	1.290345794677734	-0.3307534484863281	2.639351806640625	1.196252822875977	-0.333456787109375	2.615809326171875	1.098387878417969	-0.3716920471191406	2.6177763671875	1.161374176025391	-0.3736210632324219	2.54383740234375	1.789998657226562	-0.5812510986328125	2.4650966796875	1.757660705566406	-0.6808889770507812	2.474753173828125	1.481689483642578	-0.7306036376953124	2.391216064453125	1.276123199462891	-0.65616162109375	2.39636962890625	1.183581207275391	-0.610515625
36	1.166666999999999	2.576717041015625	1.292802307128906	-0.5543289794921875	2.5582509765625	1.46975	-0.5474260864257813	2.549122314453125	1.611789672851562	-0.5464067993164062	2.56235107421875	1.827639404296875	-0.5597054443359375	2.5816689453125	1.792549621582031	-0.5316301269531249	2.66834375	1.755374877929687	-0.4245891723632813	2.720776611328125	1.485054901123047	-0.4093463134765625	2.6209921875	1.290668060302735	-0.3329752807617187	2.643174560546875	1.197166595458984	-0.3330885314941406	2.610677978515625	1.099517860412598	-0.3652902221679687	2.6218173828125	1.162526550292969	-0.3728916931152344	2.540377685546875	1.791220092773437	-0.5845800170898438	2.45946484375	1.759001892089844	-0.6827623901367188	2.473726806640625	1.482688140869141	-0.7318199462890626	2.3899326171875	1.277241455078125	-0.656249267578125	2.394512451171875	1.1830419921875	-0.6136885986328126
37	1.199999999999999	2.57806494140625	1.292323425292969	-0.5546365356445313	2.557709228515625	1.468673583984375	-0.548666748046875	2.548024658203125	1.610341796875	-0.54915234375	2.562446044921875	1.825646545410156	-0.5616848754882813	2.581807373046875	1.790401916503906	-0.5340380859375	2.67142919921875	1.756454223632812	-0.4288163452148437	2.7168056640625	1.48553564453125	-0.413349853515625	2.618289794921875	1.293416748046875	-0.3314503784179688	2.638633544921875	1.199737335205078	-0.3325787963867187	2.614662109375	1.1001806640625	-0.3655509948730469	2.61435400390625	1.163932693481445	-0.3714891052246094	2.540016357421875	1.789556640625	-0.586401123046875	2.456495849609375	1.760249450683594	-0.6828826293945313	2.46656103515625	1.484241516113281	-0.730889404296875	2.386380615234375	1.276434326171875	-0.659696533203125	2.39150732421875	1.184713150024414	-0.6126190185546875
38	1.233333999999999	2.578398681640625	1.293094085693359	-0.5547313232421875	2.55860009765625	1.469263488769531	-0.5487664794921875	2.547806396484375	1.610656494140625	-0.5481652221679687	2.56569189453125	1.825181701660156	-0.5640596313476562	2.58474755859375	1.790072326660156	-0.5361473388671875	2.672656982421875	1.756743103027344	-0.4295552062988282	2.712871826171875	1.485409271240234	-0.4137707824707031	2.61446630859375	1.294045318603516	-0.3308662414550781	2.639292724609375	1.201612167358398	-0.3284920349121094	2.5993408203125	1.104908447265625	-0.3528634643554687	2.613628173828125	1.167916931152344	-0.370104248046875	2.5424033203125	1.789167846679688	-0.5879448852539062	2.45512109375	1.760020751953125	-0.6808357543945313	2.4611298828125	1.484288757324219	-0.7288724975585937	2.383766845703125	1.275568725585937	-0.6582838745117188	2.39131494140625	1.183604095458984	-0.6123297729492188
39	1.266667	2.579840576171875	1.292658325195313	-0.554941650390625	2.559221923828125	1.468771148681641	-0.5491181030273438	2.54736865234375	1.6101044921875	-0.5483260498046875	2.56451171875	1.824581481933594	-0.5661150512695312	2.58383203125	1.78975830078125	-0.5380111694335937	2.672484619140625	1.7577451171875	-0.4315965270996094	2.716122802734375	1.487057556152344	-0.4131539611816406	2.613883056640625	1.296446960449219	-0.3330845031738282	2.64046435546875	1.204674179077148	-0.326725341796875	2.6189501953125	1.103563369750977	-0.3560459289550781	2.6162880859375	1.166961578369141	-0.3705400085449219	2.541197998046875	1.7882919921875	-0.5895734252929687	2.45189306640625	1.759440856933594	-0.6806503295898437	2.458064697265625	1.483746765136719	-0.729180908203125	2.381086669921875	1.2757197265625	-0.6560307006835937	2.393474365234375	1.183343536376953	-0.6119473876953125
40	1.3	2.5776376953125	1.293374267578125	-0.5580092163085938	2.556031982421875	1.468707427978516	-0.5514439086914062	2.544471923828125	1.609561279296875	-0.55100732421875	2.55897802734375	1.823427185058594	-0.5692062377929688	2.57896484375	1.788978576660156	-0.5414080810546875	2.667960205078125	1.761493041992187	-0.4346871948242187	2.708073974609375	1.491060974121094	-0.4192540588378906	2.616273193359375	1.297678833007812	-0.3356157836914063	2.636257568359375	1.204724243164063	-0.3275966796875	2.607044921875	1.105150390625	-0.3539740295410156	2.619718017578125	1.171811447143555	-0.37296533203125	2.535849853515625	1.786982604980469	-0.5922398071289062	2.44511962890625	1.75937939453125	-0.6816131591796875	2.454591552734375	1.484617706298828	-0.7291630249023437	2.382052001953125	1.275742706298828	-0.6565382690429687	2.39124560546875	1.184126953125	-0.6109661254882812
41	1.333334	2.578175537109375	1.293311004638672	-0.5580399780273437	2.556127197265625	1.468452331542969	-0.5514876098632813	2.5435634765625	1.6091083984375	-0.550532958984375	2.556193603515625	1.8229443359375	-0.5685255126953125	2.57671728515625	1.788638549804688	-0.5410089111328125	2.667459716796875	1.761473815917969	-0.4358328857421875	2.70797412109375	1.491320953369141	-0.4202951354980469	2.617426513671875	1.298397003173828	-0.3347407836914063	2.6377607421875	1.205476760864258	-0.3282154235839844	2.612064453125	1.10508137512207	-0.3548035888671875	2.623201171875	1.173116577148438	-0.3730045471191406	2.533135986328125	1.7863818359375	-0.5913619384765625	2.4423173828125	1.758968322753906	-0.680557861328125	2.45148046875	1.484064697265625	-0.7260438842773438	2.381787353515625	1.273402801513672	-0.6564290161132813	2.389516845703125	1.182522048950195	-0.6093175659179687
42	1.366667	2.57814990234375	1.293307891845703	-0.5580604248046875	2.55609326171875	1.468464691162109	-0.5515097045898437	2.54353173828125	1.609134155273438	-0.5505640869140624	2.55618896484375	1.82298583984375	-0.5685874633789062	2.576713134765625	1.788677795410156	-0.541065673828125	2.66746337890625	1.76150244140625	-0.4358817138671875	2.707860107421875	1.491308441162109	-0.4203072814941406	2.617169189453125	1.298459167480469	-0.3346790161132813	2.637243408203125	1.205474578857422	-0.3281360778808594	2.61086962890625	1.105269805908203	-0.3548193969726562	2.62250439453125	1.173125839233399	-0.3728880004882812	2.533122314453125	1.786419982910156	-0.5914191284179687	2.442272705078125	1.759022094726562	-0.6806054077148438	2.45129248046875	1.484087799072266	-0.7260924072265625	2.3814970703125	1.273452331542969	-0.6564284057617188	2.38903955078125	1.182572647094727	-0.6092638549804688
43	1.399999999999999	2.577503173828125	1.292236236572266	-0.5589407348632812	2.55386962890625	1.466950225830078	-0.5521204833984374	2.541058837890625	1.607419982910156	-0.5519025268554687	2.551169921875	1.821298156738281	-0.5678423461914063	2.572513427734375	1.786964050292969	-0.54109619140625	2.665059326171875	1.760883178710937	-0.4374529418945313	2.70616162109375	1.491082092285156	-0.4230639953613281	2.619501220703125	1.298061004638672	-0.3344822082519531	2.640919921875	1.20527067565918	-0.3344716796875	2.610043212890625	1.104976127624512	-0.3546491088867187	2.61928857421875	1.173754455566406	-0.3739189453125	2.5281015625	1.784780456542969	-0.5906165771484375	2.4370458984375	1.758853332519531	-0.6797909545898437	2.447746826171875	1.484264556884766	-0.724828125	2.372463623046875	1.279715270996094	-0.6445384521484375	2.38161669921875	1.185130233764649	-0.6060206298828125
44	1.433333999999999	2.57698779296875	1.292881164550781	-0.5602213745117187	2.55478369140625	1.468131774902344	-0.5536474609374999	2.54380419921875	1.609025329589844	-0.5542872924804687	2.55125048828125	1.82366748046875	-0.5665241088867188	2.573035888671875	1.789079528808594	-0.5402984008789062	2.668443359375	1.761982849121094	-0.4391723327636719	2.707901123046875	1.491430694580078	-0.4243682861328125	2.621404541015625	1.298332153320312	-0.3346670837402344	2.6412880859375	1.205019714355469	-0.3337029724121094	2.615864990234375	1.103426986694336	-0.355968017578125	2.6222353515625	1.173133575439453	-0.37382177734375	2.52862744140625	1.787193664550781	-0.5900047607421876	2.438769287109375	1.759042419433594	-0.6800775756835937	2.4471318359375	1.483769256591797	-0.7247203369140625	2.369840087890625	1.279914245605469	-0.6432972412109375	2.380549072265625	1.185762161254883	-0.6036157836914062
45	1.466666999999999	2.576504150390625	1.290248565673828	-0.56082763671875	2.55378515625	1.464824829101562	-0.5532771606445313	2.541787353515625	1.605183471679688	-0.55275732421875	2.55140771484375	1.818947082519531	-0.56669677734375	2.572923828125	1.784445556640625	-0.54042138671875	2.6678828125	1.759067138671875	-0.4390594787597656	2.701398193359375	1.488810546875	-0.4207502746582031	2.6264970703125	1.289182342529297	-0.3369822692871094	2.64041748046875	1.195257690429687	-0.3315146484375	2.602911376953125	1.097998153686524	-0.3544063720703125	2.626654052734375	1.166055480957031	-0.3747620544433594	2.52832080078125	1.782650085449219	-0.5896695556640625	2.43702197265625	1.758263366699219	-0.6787859497070312	2.446302490234375	1.484101470947266	-0.7245211181640625	2.37237158203125	1.279816375732422	-0.6431725463867187	2.379615234375	1.185772186279297	-0.6032987060546875
46	1.5	2.5760185546875	1.289843872070312	-0.5610503540039062	2.552676513671875	1.464540588378906	-0.5537783203125	2.54055078125	1.605040832519531	-0.5539035034179688	2.544693603515625	1.8194130859375	-0.5642868041992187	2.56717138671875	1.785000366210937	-0.5386109008789063	2.66202001953125	1.75525537109375	-0.4381257019042969	2.7033623046875	1.485706634521484	-0.4210588073730469	2.62287158203125	1.288168731689453	-0.3368485717773437	2.645813720703125	1.195782867431641	-0.3349916076660156	2.604398193359375	1.099219589233398	-0.3543533935546875	2.62298681640625	1.163131423950195	-0.3736764221191406	2.52245751953125	1.782889038085937	-0.5878424682617187	2.431996826171875	1.75785595703125	-0.6778334350585937	2.44909716796875	1.484336578369141	-0.726856689453125	2.376259521484375	1.279985107421875	-0.6439932861328125	2.374266845703125	1.189327713012695	-0.5961761474609375
47	1.533334	2.57371484375	1.290001831054687	-0.5608301391601562	2.551693359375	1.464932983398437	-0.5542610473632813	2.53840185546875	1.605349853515625	-0.552967041015625	2.548125	1.819571838378906	-0.563599853515625	2.569766357421875	1.784602661132813	-0.5379390869140624	2.663880859375	1.754003234863281	-0.4369818725585938	2.701953369140625	1.483859252929687	-0.4208804931640625	2.6251298828125	1.284905670166016	-0.3364546203613281	2.653509765625	1.194126739501953	-0.3317341003417969	2.623167724609375	1.094830543518067	-0.3570072021484375	2.627138427734375	1.159422668457031	-0.3768160705566406	2.524875	1.783610412597656	-0.5870621337890625	2.432849853515625	1.75787158203125	-0.6752876586914063	2.449793701171875	1.484473205566406	-0.725342529296875	2.38238818359375	1.277225738525391	-0.6449837646484375	2.374052978515625	1.18783366394043	-0.5954564819335938
48	1.566667	2.571990478515625	1.290998229980469	-0.5604420776367187	2.551298583984375	1.466452667236328	-0.55469775390625	2.53958740234375	1.607280517578125	-0.5546220703125	2.552149169921875	1.821747985839844	-0.5654374389648438	2.5735341796875	1.78643310546875	-0.5398644409179687	2.66562060546875	1.753943664550781	-0.4372705383300781	2.70164697265625	1.483006134033203	-0.4211217956542969	2.624647216796875	1.283450439453125	-0.3371133728027344	2.6666474609375	1.197786392211914	-0.3368506774902344	2.582039306640625	1.1321884765625	-0.3363941955566406	2.624036376953125	1.162069290161133	-0.3775489501953125	2.52820849609375	1.786028686523438	-0.5887651977539062	2.4346484375	1.757831481933594	-0.6749601440429688	2.44758642578125	1.484053466796875	-0.7269932250976563	2.369828369140625	1.288239105224609	-0.6281764526367187	2.373366943359375	1.194128540039062	-0.5871474609375
49	1.6	2.573018798828125	1.292706970214844	-0.5589857788085938	2.551635498046875	1.468668334960938	-0.55310888671875	2.539015625	1.609890014648438	-0.5526106567382812	2.54909033203125	1.825247741699219	-0.5626004638671875	2.570796142578125	1.789982421875	-0.5369214477539063	2.6639326171875	1.756683471679688	-0.4348832702636719	2.70118017578125	1.484732757568359	-0.4238287048339844	2.62536962890625	1.282596649169922	-0.3428628540039063	2.670242919921875	1.198322540283203	-0.3359717102050781	2.58485546875	1.133150695800781	-0.3359902954101562	2.62419140625	1.158947311401367	-0.3774239196777344	2.52566748046875	1.789208435058594	-0.5863009643554687	2.434938720703125	1.760052795410156	-0.6757984619140625	2.448228759765625	1.484917388916016	-0.7255291137695312	2.3665966796875	1.289431640625	-0.6273576049804688	2.3744013671875	1.195039901733398	-0.5867068481445312
50	1.633334	2.57303662109375	1.292717590332031	-0.5589697875976563	2.5516552734375	1.4686904296875	-0.5530851440429687	2.539044677734375	1.609922119140625	-0.552588134765625	2.549146240234375	1.825291442871094	-0.5625982055664063	2.570853759765625	1.790023193359375	-0.536918701171875	2.664036376953125	1.75672412109375	-0.4349098815917969	2.70130322265625	1.484757690429688	-0.4238700256347656	2.625566162109375	1.282582092285156	-0.3428915710449219	2.670567626953125	1.198369827270508	-0.3359926147460938	2.585359619140625	1.132952102661133	-0.336057861328125	2.624432373046875	1.158956909179687	-0.3775237121582031	2.52571240234375	1.7892509765625	-0.5862929077148438	2.434943359375	1.760095886230469	-0.6757620849609375	2.448101806640625	1.484917327880859	-0.7253897094726562	2.366379638671875	1.289534149169922	-0.6270531616210937	2.373975341796875	1.195180923461914	-0.5862568359375
51	1.666666999999999	2.569570556640625	1.290688598632812	-0.5583809204101563	2.551194580078125	1.466828216552734	-0.5509990844726562	2.543998779296875	1.608338989257812	-0.55256396484375	2.553330810546875	1.823774658203125	-0.5576715698242187	2.575333251953125	1.788019836425781	-0.5329954833984375	2.673000732421875	1.756522216796875	-0.4348103332519531	2.70212255859375	1.483747833251953	-0.4236560363769531	2.62516064453125	1.282808044433594	-0.3411968078613281	2.67114501953125	1.199018920898437	-0.3370339050292969	2.582729248046875	1.138137130737305	-0.3360591430664063	2.620429443359375	1.159148101806641	-0.3768875122070313	2.529845947265625	1.788234741210938	-0.5819970703125	2.440046875	1.760882934570313	-0.67287890625	2.44771728515625	1.485560791015625	-0.7218316650390625	2.3653310546875	1.289372528076172	-0.6260454711914063	2.37760400390625	1.195182586669922	-0.5861907958984375
52	1.699999999999999	2.573272216796875	1.289071746826172	-0.557986328125	2.554129638671875	1.464513641357422	-0.5506902465820313	2.546813720703125	1.605520874023437	-0.5526256103515625	2.556365966796875	1.820200805664062	-0.5575661010742188	2.578329833984375	1.784521911621094	-0.53307958984375	2.6752646484375	1.756366638183594	-0.4338704833984375	2.6968984375	1.483924713134766	-0.4210976867675781	2.62621923828125	1.280043182373047	-0.3425603332519531	2.667670654296875	1.196233840942383	-0.3239371032714844	2.57847509765625	1.138360290527344	-0.3357589111328125	2.622984375	1.156693054199219	-0.3733299865722656	2.53283642578125	1.784834289550781	-0.5817579956054687	2.4413330078125	1.760622497558594	-0.6711677856445313	2.447237060546875	1.486306793212891	-0.7204725341796875	2.36564697265625	1.289692291259766	-0.6268744506835937	2.3772578125	1.19776188659668	-0.5827021484375
53	1.733333999999999	2.57349658203125	1.291472106933594	-0.5570670166015625	2.556794677734375	1.468224060058594	-0.55020703125	2.550477783203125	1.610118041992187	-0.5514485473632813	2.56557763671875	1.825603088378906	-0.5607149658203125	2.586556884765625	1.789683959960938	-0.5351724853515625	2.680099609375	1.758595336914063	-0.4324552917480469	2.711812744140625	1.485415252685547	-0.4222095947265625	2.628392822265625	1.285457275390625	-0.3421421813964844	2.65621484375	1.194727905273437	-0.3283468627929688	2.56885400390625	1.132204879760742	-0.3345791320800781	2.622213623046875	1.160998886108398	-0.3716982727050781	2.54121630859375	1.790142395019531	-0.58452490234375	2.446822021484375	1.764868591308594	-0.6717254028320313	2.451120849609375	1.488459777832031	-0.718741943359375	2.36953173828125	1.289175659179687	-0.627411865234375	2.3756826171875	1.196660079956055	-0.5819758911132813
54	1.766667	2.569874755859375	1.291304229736328	-0.5580450439453125	2.554869384765625	1.468051971435547	-0.5507241821289063	2.549607421875	1.609882629394531	-0.551475830078125	2.567015380859375	1.824854858398437	-0.5641030883789062	2.5876630859375	1.789133605957031	-0.5380892333984375	2.681333740234375	1.760889465332031	-0.4348207092285156	2.712468505859375	1.4879482421875	-0.4223773803710937	2.6309775390625	1.287221710205078	-0.3427623291015625	2.662126953125	1.197386047363281	-0.3308772888183594	2.5807744140625	1.127278953552246	-0.3362367553710938	2.624742431640625	1.162617477416992	-0.3737539367675781	2.5422158203125	1.789327819824219	-0.5872745971679687	2.4470205078125	1.764019287109375	-0.673436279296875	2.451225830078125	1.487593322753906	-0.7190485229492187	2.37157373046875	1.287963104248047	-0.62722802734375	2.378699951171875	1.198128402709961	-0.5769898071289062
55	1.8	2.569106689453125	1.289919311523438	-0.5585667114257813	2.55346630859375	1.466210052490234	-0.5514481811523437	2.547260009765625	1.60767724609375	-0.5518610839843749	2.563828369140625	1.822337585449219	-0.5622285766601562	2.583992431640625	1.786578063964844	-0.5360980834960938	2.67569384765625	1.755716979980469	-0.4322626647949219	2.710779052734375	1.483890960693359	-0.4198788757324219	2.630164794921875	1.282348266601562	-0.343017578125	2.644343994140625	1.189098892211914	-0.3274191284179688	2.556177978515625	1.129039810180664	-0.31608056640625	2.624805908203125	1.161945648193359	-0.3684900512695313	2.539818603515625	1.7869716796875	-0.58622412109375	2.44837548828125	1.762608642578125	-0.6761820678710937	2.456294921875	1.486503936767578	-0.7192202758789062	2.37272607421875	1.288601226806641	-0.6285150756835938	2.378063720703125	1.199021102905274	-0.5780875244140625
56	1.833334	2.5710703125	1.291062805175781	-0.5578366088867187	2.55552490234375	1.467834167480469	-0.5509120483398438	2.54992041015625	1.609694152832031	-0.5518182983398437	2.565207763671875	1.824958923339844	-0.5632783203125	2.5854375	1.789386108398437	-0.5367106323242188	2.6749677734375	1.7586669921875	-0.4304593811035156	2.712973876953125	1.486425262451172	-0.4201054382324219	2.6281982421875	1.286036743164062	-0.3429012451171875	2.66548583984375	1.200863464355469	-0.319604736328125	2.579037109375	1.137888381958008	-0.3309990844726562	2.62088916015625	1.166632171630859	-0.3781447448730469	2.5415712890625	1.789209594726562	-0.5873385620117187	2.4506376953125	1.764093505859375	-0.6780978393554687	2.4590517578125	1.486939636230469	-0.718991455078125	2.37372509765625	1.288549072265625	-0.6294284057617188	2.3821923828125	1.198852447509766	-0.579087158203125
57	1.866667	2.574001953125	1.292185974121094	-0.5585975341796875	2.5584453125	1.469276245117187	-0.5505394897460938	2.55264111328125	1.611423461914062	-0.5501517944335937	2.571317138671875	1.826826293945313	-0.56238134765625	2.59123583984375	1.790932678222656	-0.5358251342773438	2.68367919921875	1.759317932128906	-0.4319648132324219	2.7115	1.485310180664063	-0.4207713623046875	2.629700439453125	1.283354522705078	-0.3430172119140625	2.662535888671875	1.195963409423828	-0.3204309997558594	2.580644287109375	1.126737236022949	-0.3313088073730469	2.61537841796875	1.158569808959961	-0.3708214721679687	2.546861572265625	1.791321960449219	-0.58619140625	2.454240478515625	1.766156799316406	-0.6756103515625	2.459583740234375	1.488845458984375	-0.7197861938476563	2.37508056640625	1.289560302734375	-0.6301690673828125	2.381950927734375	1.199974716186524	-0.5789577026367188
58	1.899999999999999	2.57393017578125	1.29429052734375	-0.5570759887695312	2.558688720703125	1.472122894287109	-0.5506728515625	2.55174560546875	1.614734619140625	-0.5502288818359375	2.576409912109375	1.830110961914063	-0.5657742309570313	2.594861572265625	1.794059936523438	-0.5380696411132813	2.67942333984375	1.75973388671875	-0.4278392944335938	2.7152685546875	1.485578582763672	-0.418636474609375	2.6307802734375	1.282531402587891	-0.3441732482910156	2.64968505859375	1.190368438720703	-0.3231726379394531	2.566810302734375	1.121784248352051	-0.3345320739746094	2.6199609375	1.157890380859375	-0.371106201171875	2.55147021484375	1.794706665039063	-0.5896007690429688	2.4592314453125	1.766837768554688	-0.6793104248046875	2.464383056640625	1.488077026367188	-0.7207803955078125	2.3768974609375	1.289473754882813	-0.6302940063476562	2.3856484375	1.199025192260742	-0.5801396484375
59	1.933333999999999	2.57543896484375	1.294940307617187	-0.5569669189453125	2.560329345703125	1.472939819335938	-0.5502396850585938	2.55338916015625	1.615683532714844	-0.5493904418945312	2.57678515625	1.831482543945313	-0.5638410034179687	2.5954404296875	1.795371887207031	-0.53626953125	2.6822939453125	1.760059814453125	-0.4279755249023438	2.715024658203125	1.485216827392578	-0.4199734497070313	2.62763916015625	1.284031585693359	-0.3431593322753906	2.6463369140625	1.191503845214844	-0.3231882019042969	2.5598564453125	1.128098663330078	-0.3381524353027344	2.62201220703125	1.160304306030273	-0.37219921875	2.552065673828125	1.796014343261719	-0.587896728515625	2.461050048828125	1.767370544433594	-0.6787850952148438	2.46518994140625	1.488408050537109	-0.720802001953125	2.3759140625	1.290066650390625	-0.6309199829101563	2.388333984375	1.199658157348633	-0.5812693481445312
60	1.966666999999999	2.576725341796875	1.295606292724609	-0.557387939453125	2.562223876953125	1.4739150390625	-0.5504262084960938	2.5563662109375	1.616921325683594	-0.5496932373046876	2.58474365234375	1.832498168945313	-0.5634041137695313	2.602531982421875	1.795829406738281	-0.53586572265625	2.68785791015625	1.759536865234375	-0.4264049072265625	2.7218994140625	1.484488128662109	-0.4167971496582031	2.629581298828125	1.284351715087891	-0.341989501953125	2.666656494140625	1.198823303222656	-0.3165345458984375	2.585942626953125	1.12712183380127	-0.3266409912109375	2.619750244140625	1.157180694580078	-0.3658164978027344	2.559244384765625	1.79762744140625	-0.5876701660156251	2.46425634765625	1.770000915527344	-0.67502490234375	2.4662626953125	1.491292419433594	-0.7214776000976563	2.381095458984375	1.290476531982422	-0.632184814453125	2.392693359375	1.200264953613281	-0.5816602172851563
61	2	2.573014892578125	1.295550201416016	-0.556570556640625	2.561884033203125	1.474571655273437	-0.5499866943359375	2.55627880859375	1.617937072753906	-0.5477858276367188	2.5871865234375	1.833748229980469	-0.5611474609375	2.604907470703125	1.796675170898438	-0.5338847045898437	2.6906787109375	1.757050354003906	-0.425453857421875	2.726837158203125	1.481549926757812	-0.4161566772460937	2.63092041015625	1.283502288818359	-0.3385276184082031	2.6595244140625	1.193002807617187	-0.3191161804199219	2.574091552734375	1.126059936523438	-0.3252579650878906	2.617650390625	1.157483932495117	-0.3653753967285156	2.560903076171875	1.799187744140625	-0.5852778320312499	2.46617236328125	1.770719177246094	-0.6731477661132812	2.467127685546875	1.491856964111328	-0.7229633178710938	2.382391357421875	1.290189208984375	-0.6335973510742188	2.397316162109375	1.200194519042969	-0.5830140380859375
62	2.033334	2.573039306640625	1.295550811767578	-0.5565675048828125	2.561909912109375	1.474572906494141	-0.5499860229492187	2.5563046875	1.617938781738281	-0.5477855224609375	2.587209716796875	1.833751647949219	-0.5611356811523438	2.6049267578125	1.796678100585937	-0.5338707885742188	2.690670654296875	1.757045776367188	-0.4254206848144531	2.726790771484375	1.481539215087891	-0.4161333923339844	2.63080029296875	1.283519683837891	-0.33852197265625	2.659273193359375	1.192964492797852	-0.3191761779785156	2.57359716796875	1.126336334228516	-0.3253589782714844	2.617362548828125	1.157563095092773	-0.3654829711914063	2.56093115234375	1.799190979003906	-0.585271728515625	2.466231201171875	1.770716186523438	-0.673173095703125	2.46726806640625	1.4918583984375	-0.7230161743164063	2.382561767578125	1.290144805908203	-0.6337235107421875	2.397543701171875	1.200130599975586	-0.5831912841796875
63	2.066667	2.5808017578125	1.296164978027344	-0.557595947265625	2.567770751953125	1.475053771972656	-0.5504236450195312	2.562861083984375	1.618471740722656	-0.549295166015625	2.5905849609375	1.834940979003906	-0.558802490234375	2.608355712890625	1.797733032226563	-0.5317477416992188	2.69380224609375	1.758097778320312	-0.4230454406738281	2.728839111328125	1.48236279296875	-0.4157886962890625	2.631178955078125	1.284805419921875	-0.3390180053710937	2.650009521484375	1.190833908081055	-0.324811767578125	2.565572021484375	1.122354499816895	-0.3237621459960938	2.62282861328125	1.162302886962891	-0.3699429016113281	2.56533349609375	1.800343383789063	-0.5839700927734375	2.4720947265625	1.771194763183594	-0.6732218017578125	2.472104248046875	1.492558654785156	-0.7244547119140625	2.387956787109375	1.290700744628906	-0.6348987426757813	2.40573583984375	1.200652450561523	-0.5853215942382812
64	2.1	2.583167236328125	1.295707427978516	-0.556708740234375	2.56739404296875	1.473880340576172	-0.5485635986328125	2.561934814453125	1.616921325683594	-0.5480946655273438	2.58492333984375	1.833392944335937	-0.5575823364257813	2.6035546875	1.796654357910156	-0.5306913452148437	2.690253662109375	1.757565612792969	-0.4232678833007812	2.72650830078125	1.482714996337891	-0.4152218017578125	2.633656005859375	1.283464324951172	-0.3386421203613281	2.642347900390625	1.188592437744141	-0.3224024963378906	2.556302490234375	1.122584091186523	-0.3225641784667969	2.6177421875	1.161535171508789	-0.3668604736328125	2.560371826171875	1.798362365722656	-0.5825968627929687	2.46964453125	1.770391906738281	-0.6742884521484375	2.4737138671875	1.492218719482422	-0.7239193115234375	2.389049560546875	1.291161560058594	-0.6346142578125	2.4050166015625	1.200118728637695	-0.5868197631835937
65	2.133334	2.58220703125	1.295883270263672	-0.5582886962890625	2.567627685546875	1.474312835693359	-0.5499484252929687	2.563547607421875	1.617530578613281	-0.5495751342773437	2.586694091796875	1.834205871582031	-0.5585847778320312	2.60504052734375	1.797401611328125	-0.5315061645507813	2.69036962890625	1.760639526367187	-0.4220096130371094	2.729316162109375	1.485872467041016	-0.41503955078125	2.63747119140625	1.285402008056641	-0.33979443359375	2.664923583984375	1.193623107910156	-0.3263785095214844	2.578998291015625	1.127425910949707	-0.3305144958496094	2.622113037109375	1.16284635925293	-0.3742384948730469	2.562390625	1.799174438476562	-0.583927734375	2.47107421875	1.771826049804687	-0.6753951416015626	2.47635302734375	1.493331665039062	-0.7245765991210937	2.390474609375	1.291925537109375	-0.6366600952148438	2.403216796875	1.199481292724609	-0.5904052734375
66	2.166666999999999	2.586466796875	1.295154479980469	-0.557787841796875	2.571599853515625	1.473288726806641	-0.5499306030273438	2.56543310546875	1.616188293457031	-0.5482222900390625	2.59162255859375	1.832159606933594	-0.5572012329101562	2.608989501953125	1.795222595214844	-0.529804931640625	2.69006640625	1.757003845214844	-0.4179090881347656	2.7375400390625	1.483978485107422	-0.4140774536132812	2.63401904296875	1.288134674072266	-0.3431022033691406	2.659300537109375	1.196017028808594	-0.3289005126953125	2.580272705078125	1.121891258239746	-0.3308805847167969	2.624677490234375	1.163733123779297	-0.373099609375	2.567307373046875	1.797468688964844	-0.5828414306640625	2.476348388671875	1.769829650878906	-0.674266845703125	2.477602783203125	1.491994995117187	-0.7247789916992188	2.389402587890625	1.292714416503906	-0.6353619384765625	2.405435791015625	1.200209030151367	-0.5906611938476563
67	2.199999999999999	2.586872802734375	1.296299621582031	-0.5567684326171874	2.572882080078125	1.475016052246094	-0.5498243408203125	2.5671279296875	1.61831640625	-0.5487674560546875	2.59276416015625	1.834884460449219	-0.5588373413085937	2.610461669921875	1.798007934570312	-0.5313388061523437	2.692256103515625	1.760015747070312	-0.4194033508300781	2.7338037109375	1.485323699951172	-0.4135067749023438	2.635366943359375	1.285942138671875	-0.34313916015625	2.65274951171875	1.191762512207031	-0.3288645935058594	2.56817431640625	1.123549995422363	-0.3290662231445313	2.623902099609375	1.162858047485352	-0.3732579040527344	2.5682978515625	1.7999345703125	-0.5842332763671875	2.47752392578125	1.770869995117188	-0.6759022216796875	2.479223876953125	1.492133728027344	-0.7255934448242187	2.3911259765625	1.292175170898437	-0.6359520874023438	2.40710595703125	1.199784393310547	-0.59036572265625
68	2.233333999999999	2.58605126953125	1.296088775634766	-0.5583712768554687	2.571093017578125	1.47546875	-0.5499924316406249	2.564364013671875	1.619352111816406	-0.5476839599609375	2.589833984375	1.836956481933594	-0.5569468994140625	2.607675048828125	1.799828125	-0.5294852294921875	2.6928740234375	1.7606162109375	-0.4197059020996094	2.7356591796875	1.484851379394531	-0.4142428283691406	2.639207275390625	1.283429016113281	-0.34348583984375	2.66232958984375	1.189852233886719	-0.3305149230957031	2.576795654296875	1.12206315612793	-0.3306507263183594	2.623404296875	1.15808642578125	-0.3729407348632813	2.565286376953125	1.801921936035156	-0.5825802001953125	2.47644873046875	1.772419128417969	-0.6768224487304687	2.482279296875	1.492523681640625	-0.726890869140625	2.3920205078125	1.292731414794922	-0.6362536010742188	2.408285400390625	1.200149856567383	-0.5900933227539062
69	2.266667	2.58974072265625	1.295697906494141	-0.5588518676757812	2.574305419921875	1.474803039550781	-0.5502465209960937	2.567327880859375	1.618494873046875	-0.5478505859375	2.591973388671875	1.835858215332031	-0.5584932250976562	2.609917724609375	1.799018676757812	-0.5308209228515625	2.6927236328125	1.761473876953125	-0.4188833618164062	2.733500244140625	1.485769989013672	-0.4126456298828125	2.644246826171875	1.280738464355469	-0.3437914123535156	2.66297119140625	1.186374633789062	-0.3303373718261719	2.57519775390625	1.121739608764649	-0.3299608459472656	2.623346923828125	1.156595550537109	-0.3731710205078125	2.56759375	1.800613037109375	-0.58387744140625	2.477321044921875	1.772152648925781	-0.676836669921875	2.483998779296875	1.492715454101563	-0.7273624877929687	2.393005859375	1.293322052001953	-0.6373497314453125	2.4065927734375	1.200852020263672	-0.5904000854492187
70	2.3	2.58892919921875	1.295727905273437	-0.5601118774414062	2.575408935546875	1.475087890625	-0.5512548217773438	2.569533935546875	1.618909545898437	-0.5483637084960937	2.59828173828125	1.836007629394531	-0.5566787109375	2.6153701171875	1.798546569824219	-0.5292449951171875	2.699241455078125	1.760407775878906	-0.4181893615722656	2.73372607421875	1.483674346923828	-0.4118320617675781	2.641252685546875	1.279724548339844	-0.3435219116210937	2.65450439453125	1.18441960144043	-0.3297649536132812	2.56459033203125	1.122684181213379	-0.3287349853515625	2.6288076171875	1.157080261230469	-0.3738428344726563	2.573406982421875	1.801452087402344	-0.5825858154296875	2.483130859375	1.772884216308594	-0.6756266479492188	2.4834423828125	1.49328662109375	-0.7266965942382813	2.3935087890625	1.293128356933594	-0.6369287719726563	2.4077421875	1.200567276000977	-0.5902057495117188
71	2.333334	2.590304443359375	1.294776916503906	-0.5589846801757813	2.5767109375	1.473894226074219	-0.5517716064453125	2.570364501953125	1.617463439941406	-0.5497888793945312	2.5938564453125	1.834895812988281	-0.5555728149414062	2.61174853515625	1.797612182617188	-0.5285663452148438	2.69475830078125	1.756932250976563	-0.4180888977050781	2.74041357421875	1.482281463623047	-0.4129757995605469	2.642128662109375	1.281414947509766	-0.3450239868164062	2.65619091796875	1.186773803710937	-0.3288770446777344	2.56867431640625	1.121994163513184	-0.3295162658691406	2.626605712890625	1.157942474365234	-0.3732520141601562	2.5699208984375	1.800107788085938	-0.5818856201171875	2.479888427734375	1.772015686035156	-0.6749819946289063	2.48353076171875	1.493233947753906	-0.727640380859375	2.394444091796875	1.293635437011719	-0.6368633422851563	2.409653564453125	1.2009150390625	-0.591177978515625
72	2.366667	2.590517822265625	1.294789489746094	-0.5590502319335937	2.577027587890625	1.473949432373047	-0.5518508911132812	2.5709111328125	1.617557678222656	-0.5500021362304688	2.594974853515625	1.834961853027344	-0.5560621337890626	2.61275	1.797661804199219	-0.528984130859375	2.695531982421875	1.756888427734375	-0.4183345336914063	2.74026513671875	1.482039794921875	-0.4128303833007813	2.6411689453125	1.281585052490234	-0.3446885070800781	2.65399658203125	1.186686401367187	-0.3289180908203125	2.563703369140625	1.12580046081543	-0.3296117553710938	2.624717041015625	1.158510650634766	-0.3733524780273437	2.5709677734375	1.800193420410156	-0.582353759765625	2.48090625	1.772165954589844	-0.6754773559570313	2.483930419921875	1.493226593017578	-0.7276285400390625	2.39436328125	1.293880920410156	-0.6366515502929687	2.408865478515625	1.201053253173828	-0.5909085693359375
73	2.399999999999999	2.593987060546875	1.295038330078125	-0.5597177124023438	2.579162109375	1.474017578125	-0.5518639526367187	2.570919189453125	1.617454956054687	-0.5485417480468751	2.595502197265625	1.834702819824219	-0.5558953247070313	2.613241455078125	1.797523498535156	-0.5286520385742187	2.6949345703125	1.757666564941406	-0.4169141540527344	2.73852783203125	1.482689422607422	-0.4125154724121094	2.643824462890625	1.280031494140625	-0.3448563842773438	2.66211767578125	1.185934005737305	-0.3298544921875	2.5738525390625	1.122189041137695	-0.3300543212890625	2.6307158203125	1.156551483154297	-0.3745054931640625	2.571355712890625	1.799854248046875	-0.581927001953125	2.480501708984375	1.772169189453125	-0.6743303833007812	2.485599853515625	1.493871948242187	-0.7292683715820313	2.397689697265625	1.291814758300781	-0.6429383544921875	2.40861767578125	1.201368255615234	-0.5918116455078125
74	2.433333999999999	2.59582177734375	1.296080963134766	-0.5597233276367187	2.57967919921875	1.475164215087891	-0.5514765625	2.571430419921875	1.618801879882813	-0.5487651977539062	2.5975810546875	1.836133666992187	-0.5567037353515625	2.615123291015625	1.798847106933594	-0.5293626708984375	2.6973115234375	1.758967407226562	-0.4177535705566406	2.738159423828125	1.483211761474609	-0.4127701416015625	2.6464287109375	1.279022827148438	-0.3445672607421875	2.667887451171875	1.18543896484375	-0.3297281188964844	2.579491455078125	1.121650024414063	-0.3312285766601563	2.62656201171875	1.153882751464844	-0.3727355651855469	2.5731123046875	1.801348999023437	-0.5826436767578125	2.482410400390625	1.772609802246094	-0.6751228637695312	2.484957763671875	1.493503234863281	-0.7280067138671875	2.3984111328125	1.290433654785156	-0.6418278198242188	2.410445556640625	1.199788208007813	-0.5910242309570313
75	2.466666999999999	2.594786865234375	1.296085815429687	-0.5602390747070313	2.57871435546875	1.475107849121094	-0.55126123046875	2.57066162109375	1.618719787597656	-0.5480155029296875	2.597652099609375	1.8359228515625	-0.5555758056640625	2.615016845703125	1.798532165527344	-0.528279541015625	2.697147216796875	1.758353942871094	-0.4167682495117188	2.738593505859375	1.482719329833984	-0.4129606018066406	2.6439140625	1.279856719970703	-0.344973876953125	2.67039111328125	1.18750715637207	-0.3306297302246094	2.58268310546875	1.12279899597168	-0.3316492309570312	2.62924267578125	1.154580001831055	-0.3742575073242188	2.57308349609375	1.8012802734375	-0.5815941162109375	2.48379833984375	1.773443359375	-0.675679931640625	2.484839599609375	1.494038787841797	-0.72673681640625	2.39684326171875	1.290864929199219	-0.6424082641601563	2.409293701171875	1.201006317138672	-0.5903609008789062
76	2.5	2.591101318359375	1.29520458984375	-0.5611547241210938	2.576907958984375	1.474566802978516	-0.5532344360351562	2.56855517578125	1.61825634765625	-0.5495611572265625	2.598635498046875	1.835197814941406	-0.557578125	2.6156064453125	1.797573669433594	-0.5302899780273438	2.697537353515625	1.757171813964844	-0.4185772399902344	2.740285888671875	1.481567749023438	-0.4126659240722656	2.643445556640625	1.279657531738281	-0.3443019409179687	2.657856201171875	1.184587356567383	-0.33005517578125	2.5739697265625	1.114939926147461	-0.3268117370605469	2.6303046875	1.157217346191406	-0.3746942749023437	2.573430419921875	1.8008486328125	-0.5834462280273438	2.48236181640625	1.772647155761719	-0.6758348999023438	2.484012451171875	1.493203948974609	-0.727807373046875	2.398090576171875	1.289191650390625	-0.6428804931640625	2.41006298828125	1.199057525634766	-0.591044677734375
77	2.533334	2.592212158203125	1.294767242431641	-0.56187939453125	2.578219970703125	1.473943542480469	-0.5529330444335937	2.5709208984375	1.617566223144531	-0.5491881103515625	2.598968505859375	1.834623901367187	-0.55629638671875	2.616269287109375	1.797077758789063	-0.5291846923828125	2.700115234375	1.758447387695313	-0.4184283142089844	2.738623046875	1.482425354003906	-0.4143118896484375	2.643061279296875	1.280425018310547	-0.3451005249023438	2.67775048828125	1.192521560668945	-0.3226824340820312	2.59581103515625	1.122425964355469	-0.3385115661621094	2.63034765625	1.153644775390625	-0.3746405944824219	2.574106689453125	1.800179504394531	-0.5822881469726563	2.48421142578125	1.773027282714844	-0.6759695434570312	2.485607177734375	1.493847686767578	-0.7280475463867188	2.39819775390625	1.290563232421875	-0.6434559936523437	2.4113134765625	1.201110153198242	-0.5909013671875
78	2.566667	2.592212158203125	1.294767242431641	-0.56187939453125	2.578219970703125	1.473943542480469	-0.5529330444335937	2.5709208984375	1.617566223144531	-0.5491881103515625	2.598968505859375	1.834623901367187	-0.55629638671875	2.616269287109375	1.797077758789063	-0.5291846923828125	2.700115234375	1.758447387695313	-0.4184283142089844	2.738623046875	1.482425354003906	-0.4143118896484375	2.643061279296875	1.280425018310547	-0.3451005249023438	2.67775048828125	1.192521560668945	-0.3226824340820312	2.59581103515625	1.122425964355469	-0.3385115661621094	2.63034765625	1.153644775390625	-0.3746405944824219	2.574106689453125	1.800179504394531	-0.5822881469726563	2.48421142578125	1.773027282714844	-0.6759695434570312	2.485607177734375	1.493847686767578	-0.7280475463867188	2.39819775390625	1.290563232421875	-0.6434559936523437	2.4113134765625	1.201110153198242	-0.5909013671875
79	2.6	2.592605712890625	1.293456878662109	-0.5605946655273437	2.579715576171875	1.472467712402344	-0.55273291015625	2.57329638671875	1.615916320800781	-0.5499754638671875	2.59527490234375	1.833376892089844	-0.5544931030273438	2.61358740234375	1.796067321777344	-0.5278728637695312	2.698890869140625	1.75658154296875	-0.4188553771972656	2.74131005859375	1.481612762451172	-0.4139843139648438	2.645805908203125	1.279899597167969	-0.3451648864746094	2.65553271484375	1.184655670166016	-0.3298117065429688	2.569006591796875	1.118686553955078	-0.32962841796875	2.629855224609375	1.157302810668945	-0.3737266235351562	2.57141064453125	1.798625305175781	-0.5808504028320313	2.483071044921875	1.771796203613281	-0.6757857666015625	2.4850517578125	1.492896636962891	-0.7267716064453125	2.3965146484375	1.290435272216797	-0.6424766235351562	2.41019189453125	1.200678833007812	-0.5909361572265625
80	2.633334	2.5964013671875	1.294153930664062	-0.5615848999023437	2.581561767578125	1.472996063232422	-0.5518070678710938	2.574416015625	1.616446533203125	-0.547965576171875	2.597643310546875	1.833831420898437	-0.5540980834960938	2.61589892578125	1.796581298828125	-0.5273167724609376	2.702711181640625	1.758021240234375	-0.4190807800292969	2.738013427734375	1.481927276611328	-0.4143094787597656	2.64998193359375	1.276700378417969	-0.3455765991210937	2.65442724609375	1.180378875732422	-0.3349862060546875	2.561629638671875	1.123503593444824	-0.3365958862304688	2.62828564453125	1.15341748046875	-0.3743307495117187	2.573416259765625	1.799026794433594	-0.5800917358398437	2.48525634765625	1.772215087890625	-0.67527734375	2.4863837890625	1.493584075927734	-0.7283848266601562	2.39958349609375	1.290306976318359	-0.6439639282226562	2.41225830078125	1.200353973388672	-0.592419921875
81	2.666666999999999	2.597218505859375	1.29466586303711	-0.561332763671875	2.581870361328125	1.473352203369141	-0.5522554321289063	2.574518310546875	1.616689636230469	-0.5491015014648437	2.599415771484375	1.833696228027344	-0.5555946655273437	2.61712890625	1.796414611816406	-0.5285694580078125	2.701894287109375	1.758638122558594	-0.4186075439453125	2.741814697265625	1.483380889892578	-0.4157562561035156	2.64247900390625	1.28457373046875	-0.3442761535644531	2.6773974609375	1.194410354614258	-0.3375372009277344	2.596073486328125	1.12245174407959	-0.3436599426269532	2.62824072265625	1.158853408813477	-0.379611572265625	2.575187255859375	1.799032165527344	-0.5816956176757813	2.4855869140625	1.772814270019531	-0.6755393676757813	2.485024658203125	1.494414581298828	-0.7286122436523438	2.400237548828125	1.288826110839844	-0.648397705078125	2.4113232421875	1.201126998901367	-0.5929282836914063
82	2.699999999999999	2.5977529296875	1.294763854980469	-0.5618037719726563	2.58198291015625	1.473463623046875	-0.5526310424804688	2.574448486328125	1.61683544921875	-0.5494757080078125	2.596567138671875	1.834234313964844	-0.55509912109375	2.614856201171875	1.797052001953125	-0.5282942504882813	2.700860595703125	1.759763610839844	-0.4190727233886719	2.741615478515625	1.484544555664062	-0.4160572814941406	2.647154296875	1.283343658447266	-0.3444342651367188	2.674869384765625	1.190800491333008	-0.3362171630859375	2.5912626953125	1.121536415100098	-0.3432001647949219	2.626484375	1.158114974975586	-0.3785483093261719	2.5726796875	1.799368408203125	-0.581274658203125	2.484236572265625	1.772604370117187	-0.6761135864257812	2.48751904296875	1.493886352539062	-0.7278632202148437	2.40281787109375	1.288265960693359	-0.6474270629882812	2.411232177734375	1.200307830810547	-0.5918385009765625
83	2.733333999999999	2.595243408203125	1.293272674560547	-0.5632766723632813	2.5809072265625	1.471847045898437	-0.554103515625	2.574328369140625	1.6150693359375	-0.5509255981445312	2.59654833984375	1.832206237792969	-0.5541985473632812	2.614515625	1.794808410644531	-0.5276007080078124	2.69912353515625	1.757384521484375	-0.4175962219238281	2.7460595703125	1.4835224609375	-0.4165096435546875	2.644959716796875	1.285643157958984	-0.3457389526367188	2.677946533203125	1.195021926879883	-0.3371413879394531	2.59297412109375	1.12760986328125	-0.3434206237792969	2.628191162109375	1.159937911987305	-0.3793785400390625	2.572959228515625	1.79765380859375	-0.580926025390625	2.48504248046875	1.771821655273437	-0.6762596435546875	2.48741796875	1.493609497070312	-0.7286597900390624	2.401693359375	1.289028594970703	-0.647607421875	2.41545556640625	1.20078596496582	-0.5938331909179687
84	2.766667	2.599297119140625	1.295059722900391	-0.5621638793945313	2.583718017578125	1.473744445800781	-0.5521084594726563	2.576130859375	1.617104431152344	-0.5480903930664063	2.596597900390625	1.834639221191406	-0.555239501953125	2.6150263671875	1.797800170898437	-0.528051025390625	2.70057666015625	1.759405944824219	-0.4188393859863281	2.744864013671875	1.484703216552734	-0.4163834838867188	2.644849365234375	1.285947082519531	-0.3454111633300782	2.679089599609375	1.195619842529297	-0.3370384826660156	2.594045654296875	1.128076248168945	-0.3436571960449219	2.635208740234375	1.160759368896484	-0.3810214538574219	2.573125244140625	1.799389099121094	-0.581283447265625	2.485776123046875	1.773042541503906	-0.6772626342773438	2.487976806640625	1.494354248046875	-0.7293629150390625	2.400916259765625	1.28970849609375	-0.6488999633789062	2.414130615234375	1.201872192382813	-0.594040283203125
85	2.8	2.60142919921875	1.293804107666016	-0.5623576049804687	2.58521923828125	1.471826599121094	-0.5534567260742187	2.57917431640625	1.61477783203125	-0.5520193481445312	2.59767431640625	1.831784301757812	-0.554211181640625	2.616314453125	1.794640563964844	-0.5279270629882813	2.700643310546875	1.757630004882813	-0.4179901428222656	2.74677880859375	1.484268432617188	-0.4162896118164062	2.64510302734375	1.287149017333984	-0.3459499816894531	2.66109033203125	1.192420639038086	-0.3357957458496094	2.58290576171875	1.117589851379394	-0.3420116882324219	2.62737841796875	1.163902404785156	-0.3795373229980469	2.574637451171875	1.797056762695312	-0.5809859008789062	2.486611328125	1.7722548828125	-0.676080078125	2.488405517578125	1.494924865722656	-0.7297304077148438	2.404149658203125	1.290226837158203	-0.6489788208007813	2.41551904296875	1.202670440673828	-0.5939910888671875
86	2.833334	2.60241064453125	1.294042358398438	-0.5623304443359375	2.585337646484375	1.471882476806641	-0.5523167114257812	2.578308349609375	1.614739196777344	-0.5497653198242187	2.596935546875	1.831658996582031	-0.5536707763671875	2.615651611328125	1.794711242675781	-0.5271871948242187	2.701682861328125	1.759340087890625	-0.4180767822265625	2.744898193359375	1.485570556640625	-0.4160211791992188	2.646684814453125	1.286922180175781	-0.3452461547851562	2.67849072265625	1.196544326782226	-0.3330808410644531	2.60002880859375	1.122621932983398	-0.3442505493164063	2.628792724609375	1.162074951171875	-0.3797799987792969	2.573775146484375	1.79675390625	-0.5800839233398437	2.48688720703125	1.772399047851563	-0.6762906494140625	2.49052197265625	1.495075592041016	-0.7295283203125	2.40611474609375	1.290337066650391	-0.6492013549804687	2.416797607421875	1.202486938476562	-0.5945923461914062
87	2.866667	2.6025478515625	1.293803009033203	-0.5625656738281249	2.587045654296875	1.471860290527344	-0.5511284790039063	2.57974072265625	1.614763488769531	-0.5460802001953124	2.60318115234375	1.831388854980469	-0.5510154418945312	2.621079345703125	1.794130615234375	-0.5243211669921874	2.70602490234375	1.758335998535156	-0.4143349914550781	2.74466845703125	1.483629730224609	-0.4151332092285156	2.645953857421875	1.284499359130859	-0.3457473449707031	2.65159375	1.189142227172852	-0.3309329833984375	2.567924560546875	1.120151657104492	-0.3284613647460938	2.629052734375	1.166963134765625	-0.3802180786132813	2.57924609375	1.796847595214844	-0.5772981567382812	2.490064208984375	1.77154443359375	-0.6712957153320313	2.4883310546875	1.494673065185547	-0.7281829223632813	2.403307861328125	1.290006958007813	-0.6477099609375	2.416511474609375	1.201318832397461	-0.5948599853515625
88	2.899999999999999	2.603715087890625	1.292549560546875	-0.5589939575195313	2.587830078125	1.470210601806641	-0.548981689453125	2.580525634765625	1.61280419921875	-0.545521240234375	2.60314013671875	1.828977233886719	-0.5502113647460938	2.621100341796875	1.791849853515625	-0.5236021118164063	2.704535400390625	1.758245727539062	-0.4122428894042969	2.7450458984375	1.484535217285156	-0.4162830200195313	2.648795166015625	1.284873779296875	-0.3469043579101562	2.654182373046875	1.190170913696289	-0.329579833984375	2.594363037109375	1.102085205078125	-0.3488248596191406	2.630319091796875	1.163296783447266	-0.3847279968261719	2.57941357421875	1.79446240234375	-0.576485595703125	2.491486083984375	1.77020263671875	-0.6714736938476562	2.491017822265625	1.493111419677734	-0.7236265258789063	2.408475830078125	1.285446868896484	-0.650285400390625	2.41649365234375	1.199108444213867	-0.5931840209960938
89	2.933333999999999	2.61066015625	1.292469879150391	-0.5588663940429688	2.593140380859375	1.469546844482422	-0.5492037353515625	2.58390234375	1.611661010742187	-0.5453881225585937	2.60100390625	1.827844848632812	-0.5457454833984375	2.619649658203125	1.790767761230469	-0.5197716064453125	2.702470947265625	1.756790832519531	-0.4085271301269531	2.7493388671875	1.484814727783203	-0.4134945068359375	2.647447021484375	1.287495361328125	-0.3474951782226562	2.67554248046875	1.200925506591797	-0.3163883972167969	2.613772705078125	1.120542503356934	-0.3534338684082031	2.631736572265625	1.162601791381836	-0.3851000061035156	2.578423095703125	1.793343322753906	-0.5728029174804687	2.49022265625	1.768883483886719	-0.6670275268554687	2.488952392578125	1.493699005126953	-0.7251168823242188	2.409489990234375	1.285981689453125	-0.6504208984375	2.421648681640625	1.199466217041016	-0.5948099975585938
90	2.966666999999999	2.612477294921875	1.292490692138672	-0.5599879150390625	2.593876220703125	1.469535339355469	-0.54889404296875	2.583606689453125	1.611669677734375	-0.5438583984374999	2.60100830078125	1.828023620605469	-0.5449013671875	2.61972607421875	1.790962280273438	-0.5188734741210937	2.704211181640625	1.757005004882813	-0.4087138671875	2.753474365234375	1.485221221923828	-0.4147584838867188	2.65174951171875	1.287662506103516	-0.3484840698242188	2.67454736328125	1.20167610168457	-0.3116787109375	2.60643701171875	1.125826774597168	-0.3474308471679687	2.63365966796875	1.164472763061523	-0.3838141784667969	2.578253173828125	1.793444274902344	-0.571793701171875	2.490101318359375	1.768947265625	-0.6662190551757813	2.490130615234375	1.493759735107422	-0.7255241088867187	2.409395263671875	1.286596221923828	-0.6499948120117187	2.421472900390625	1.200084259033203	-0.59418701171875
91	3	2.613283203125	1.291125152587891	-0.5605617065429688	2.595457275390625	1.468119873046875	-0.5497501220703125	2.5845673828125	1.610069885253906	-0.5441583251953125	2.599936767578125	1.826306701660156	-0.5377427368164063	2.618955078125	1.78857861328125	-0.512997802734375	2.70472705078125	1.750657653808594	-0.4053053283691406	2.754050048828125	1.479160186767578	-0.4131267700195312	2.64978125	1.283070068359375	-0.347109375	2.69105029296875	1.198150848388672	-0.3287125244140625	2.634257080078125	1.113823554992676	-0.3649709167480469	2.629375732421875	1.152496124267578	-0.3812117004394531	2.577553466796875	1.792490478515625	-0.5658175659179687	2.490850830078125	1.769077270507812	-0.6616986694335938	2.495883056640625	1.495101226806641	-0.7251593627929688	2.411678466796875	1.290530700683594	-0.6469939575195313	2.42310546875	1.201867691040039	-0.5946930541992187
92	3.033334	2.616767822265625	1.29080908203125	-0.5628602905273438	2.59865576171875	1.467791870117187	-0.5499883422851563	2.586408203125	1.609622375488281	-0.54169189453125	2.6014794921875	1.826134094238281	-0.5381531982421875	2.620844970703125	1.788718566894531	-0.5131210327148438	2.705080078125	1.751294555664062	-0.4038889465332031	2.7563701171875	1.479942260742187	-0.4124721984863281	2.6560595703125	1.281090423583984	-0.3478959350585937	2.695225341796875	1.194782806396484	-0.33098779296875	2.63552392578125	1.111398262023926	-0.3649605712890625	2.63199658203125	1.150562957763672	-0.3807021484375	2.5788359375	1.791901916503906	-0.5655828247070313	2.49151708984375	1.76948779296875	-0.6612986450195313	2.49785302734375	1.495260223388672	-0.7246326904296875	2.41420263671875	1.290286895751953	-0.6463195190429688	2.42572998046875	1.201988571166992	-0.5932521362304688
93	3.066667	2.624258544921875	1.288862030029297	-0.5640020141601563	2.60623291015625	1.465968963623047	-0.549171142578125	2.59398828125	1.607911193847656	-0.5392722778320312	2.604486572265625	1.824780944824219	-0.5285420532226562	2.624689453125	1.786918823242188	-0.5047291564941406	2.711837890625	1.749327331542969	-0.3975808410644531	2.76216943359375	1.477479919433594	-0.4089957580566406	2.660992431640625	1.277696960449219	-0.3474731750488281	2.6834248046875	1.186125259399414	-0.3272752075195313	2.633611328125	1.099202423095703	-0.3681323547363281	2.635606201171875	1.143734603881836	-0.3758050231933594	2.582520751953125	1.790953918457031	-0.5571334228515625	2.494760498046875	1.767456420898438	-0.6524548950195312	2.500865478515625	1.494705413818359	-0.7235787963867187	2.41789794921875	1.289197387695312	-0.64488916015625	2.435396728515625	1.201217681884766	-0.5926292724609376
94	3.1	2.631156005859375	1.289639495849609	-0.5622837524414063	2.613639404296875	1.468437805175781	-0.5459888916015625	2.601560791015625	1.611704772949219	-0.5347423706054687	2.607211181640625	1.830519348144531	-0.518063232421875	2.62855517578125	1.792131713867188	-0.4951053466796875	2.718943603515625	1.74636767578125	-0.3920106506347656	2.76765234375	1.471289703369141	-0.3978697204589844	2.66424365234375	1.2685546875	-0.3412647705078125	2.655331787109375	1.173285522460938	-0.3232569580078125	2.63415380859375	1.078102806091309	-0.372540771484375	2.64264794921875	1.131065368652344	-0.3637445373535156	2.58571875	1.796647644042969	-0.5477823486328125	2.496459716796875	1.773215576171875	-0.643521484375	2.50332177734375	1.499214477539063	-0.7205484619140625	2.419722412109375	1.289513519287109	-0.6468138427734375	2.434404541015625	1.201113708496094	-0.5924059448242187
95	3.133334	2.638537353515625	1.289328125	-0.562672607421875	2.620048095703125	1.467702087402344	-0.5433724975585937	2.60583349609375	1.610419006347656	-0.5284892578125	2.6088876953125	1.829102233886719	-0.509938720703125	2.630857177734375	1.790791259765625	-0.4874635314941406	2.723433837890625	1.746895080566406	-0.3855348205566406	2.774935546875	1.472380096435547	-0.3919277038574219	2.669017578125	1.270378540039062	-0.3375267028808594	2.66041748046875	1.174234985351563	-0.3248942260742188	2.634457763671875	1.080265281677246	-0.3741833801269531	2.648165771484375	1.134924255371094	-0.365479736328125	2.5876181640625	1.795229431152344	-0.5398043212890625	2.49865869140625	1.771408386230469	-0.6356990356445312	2.507247314453125	1.497732055664063	-0.7135482177734375	2.432326904296875	1.281374298095703	-0.6506212768554688	2.433889892578125	1.195270416259766	-0.5908653564453125
96	3.166666999999999	2.6450634765625	1.289525177001953	-0.5601004028320312	2.6265400390625	1.467614044189453	-0.5399881591796875	2.611697265625	1.609980102539063	-0.5238760375976562	2.60853271484375	1.828065246582031	-0.501439453125	2.63134423828125	1.790016418457031	-0.4794786682128906	2.722486572265625	1.743757202148438	-0.3775176086425781	2.7809990234375	1.470904754638672	-0.3814800415039062	2.668264404296875	1.272166656494141	-0.3298920288085938	2.662518310546875	1.175179244995117	-0.3256921081542969	2.63622119140625	1.080898056030273	-0.3739424133300781	2.65489306640625	1.139633453369141	-0.3650885925292969	2.58848193359375	1.794197692871094	-0.5320568237304687	2.50274951171875	1.769064819335938	-0.6303327026367187	2.513341552734375	1.496956512451172	-0.7122327880859375	2.42534423828125	1.289424682617188	-0.6383945922851563	2.438336181640625	1.196281280517578	-0.5923563232421875
97	3.199999999999999	2.660642333984375	1.288762298583984	-0.5632717895507813	2.638447509765625	1.465646148681641	-0.5376136474609375	2.62012939453125	1.606908874511719	-0.5165972290039063	2.60929736328125	1.823977478027344	-0.4882719116210937	2.633137451171875	1.786140930175781	-0.4670923156738281	2.7265595703125	1.741001708984375	-0.3667829895019531	2.78682763671875	1.468670623779297	-0.3725096435546875	2.66570166015625	1.273787750244141	-0.3258716735839844	2.65301806640625	1.178163757324219	-0.3138186950683594	2.64827001953125	1.081830917358398	-0.3647799377441406	2.6601962890625	1.138640289306641	-0.3608266906738281	2.5907587890625	1.790325317382813	-0.5200283203125	2.507315673828125	1.766690124511719	-0.6205530395507812	2.51849951171875	1.494476226806641	-0.7016484375000001	2.439127197265625	1.279194763183594	-0.6418428344726562	2.427983154296875	1.18590966796875	-0.59569677734375
98	3.233333999999999	2.674467529296875	1.289452056884766	-0.5638060302734375	2.65123876953125	1.466399017333984	-0.5367853393554688	2.628607177734375	1.606700927734375	-0.5117698364257812	2.610739013671875	1.822835144042969	-0.4769262084960937	2.63524267578125	1.784962158203125	-0.456325439453125	2.727154052734375	1.740024719238281	-0.3540966796875	2.791122802734375	1.468083709716797	-0.3652233276367188	2.6750751953125	1.268192779541016	-0.3247144470214844	2.64440625	1.176175796508789	-0.3155769653320312	2.650185791015625	1.079644660949707	-0.3665642395019531	2.6709404296875	1.132785125732422	-0.3578984985351563	2.59388525390625	1.789616455078125	-0.5102110595703125	2.513968505859375	1.764587036132812	-0.6136040649414063	2.521822509765625	1.492696044921875	-0.6982622680664062	2.42917333984375	1.286889587402344	-0.62391748046875	2.4364404296875	1.187745498657227	-0.5904354858398437
99	3.266667	2.68590673828125	1.289218994140625	-0.5586862182617187	2.664042724609375	1.466301849365234	-0.5300648803710938	2.639305419921875	1.605477783203125	-0.5002485046386719	2.620229248046875	1.821425109863281	-0.4633408508300781	2.64520947265625	1.783506469726563	-0.4432650756835937	2.735557373046875	1.734738586425781	-0.3411607971191406	2.7935185546875	1.461012329101562	-0.3491332092285157	2.685160400390625	1.255003982543945	-0.3173326721191406	2.63259375	1.172880172729492	-0.31495751953125	2.6615576171875	1.081510665893555	-0.3677948913574219	2.67854833984375	1.119927360534668	-0.3586767883300781	2.603286865234375	1.788336608886719	-0.4967968444824219	2.52250732421875	1.761964904785156	-0.5993811645507813	2.52800439453125	1.492180297851562	-0.6917271118164062	2.439403076171875	1.281263854980469	-0.62643994140625	2.437167236328125	1.182214630126953	-0.5916089477539063
100	3.3	2.704728759765625	1.291033355712891	-0.560423095703125	2.677884521484375	1.468354156494141	-0.5291436157226562	2.6454677734375	1.605934875488281	-0.4944694519042969	2.621324951171875	1.821988403320312	-0.45184033203125	2.646813720703125	1.783727783203125	-0.4321419677734375	2.73853125	1.736500305175781	-0.3290114440917969	2.79445458984375	1.460344390869141	-0.3402381591796875	2.688053466796875	1.251219802856445	-0.3092616577148438	2.631354248046875	1.171006378173828	-0.3116878356933594	2.6738994140625	1.082557807922363	-0.3619291687011719	2.6884189453125	1.115965888977051	-0.3552738342285156	2.605577392578125	1.789274475097656	-0.4867724304199219	2.52880810546875	1.761132263183594	-0.5931819458007812	2.5330107421875	1.488731903076172	-0.6844674682617188	2.44525537109375	1.276424163818359	-0.6161639404296875	2.443808837890625	1.174523773193359	-0.5877500610351563
101	3.333334	2.731212646484375	1.289375152587891	-0.5517984008789063	2.697314453125	1.465015838623047	-0.516768798828125	2.664470703125	1.603308166503906	-0.4846460876464844	2.62194140625	1.815971008300781	-0.4380675964355469	2.649202880859375	1.779101501464844	-0.4179337768554687	2.7384794921875	1.738226013183594	-0.3098073425292969	2.794167236328125	1.461483642578125	-0.3152696533203125	2.6515517578125	1.272519683837891	-0.304809814453125	2.6123525390625	1.182375854492187	-0.308918701171875	2.693068359375	1.126572128295898	-0.3595073547363281	2.707730712890625	1.154686080932617	-0.3558715209960938	2.61052001953125	1.783148193359375	-0.4746338500976562	2.53521484375	1.756377319335938	-0.5826461791992188	2.53796875	1.483092529296875	-0.672479248046875	2.455949462890625	1.264726470947266	-0.61612451171875	2.4446533203125	1.16816357421875	-0.5740586547851563
102	3.366666999999999	2.7419208984375	1.288874633789062	-0.5494775390625	2.706394287109375	1.463606292724609	-0.5131295166015625	2.6695771484375	1.5998349609375	-0.4777676086425781	2.621810791015625	1.81041064453125	-0.4286228942871094	2.649575439453125	1.773905395507812	-0.4087231140136719	2.73590966796875	1.736206115722656	-0.297429931640625	2.80012939453125	1.461853637695313	-0.3049643249511719	2.645760009765625	1.282584228515625	-0.3056441345214844	2.61287451171875	1.190772720336914	-0.3173115234375	2.70652392578125	1.143745971679687	-0.3514541931152343	2.7186650390625	1.172909866333008	-0.3578805236816406	2.611613525390625	1.777967468261719	-0.4657687072753906	2.54043798828125	1.748421997070313	-0.5755631713867188	2.54466162109375	1.476404357910156	-0.6676143798828125	2.453193603515625	1.266713134765625	-0.59650146484375	2.455777587890625	1.165249633789063	-0.5667959594726563
103	3.399999999999999	2.754958984375	1.288267059326172	-0.5454769287109374	2.719770751953125	1.462761047363281	-0.5071555480957032	2.68514111328125	1.599553100585938	-0.4713955383300781	2.621730712890625	1.805652587890625	-0.4203961791992187	2.65185107421875	1.770978515625	-0.4005709228515625	2.729421875	1.735475646972656	-0.2822100524902344	2.82437158203125	1.469940338134766	-0.2774369812011719	2.6304736328125	1.335164123535156	-0.2940240173339844	2.590944091796875	1.254529602050781	-0.333951171875	2.69837109375	1.244452621459961	-0.3111443481445312	2.738322509765625	1.299425415039063	-0.3670116882324219	2.614309326171875	1.772996887207031	-0.4580521545410156	2.542612060546875	1.7345009765625	-0.56479150390625	2.546853515625	1.461212463378906	-0.6535663452148438	2.46187646484375	1.251490921020508	-0.574448486328125	2.472966552734375	1.147473236083984	-0.5584820556640625
104	3.433333999999999	2.773371826171875	1.287482696533203	-0.5411373291015625	2.734729736328125	1.460793670654297	-0.499691650390625	2.70075537109375	1.598099914550781	-0.4644488830566406	2.6235009765625	1.799046020507812	-0.4107034301757813	2.65530859375	1.765818420410156	-0.3908594055175781	2.73328515625	1.736282409667969	-0.270885498046875	2.805856689453125	1.463461212158203	-0.2624169921875	2.611268310546875	1.331606781005859	-0.2931194458007813	2.5559140625	1.27537890625	-0.35194189453125	2.657009521484375	1.276680603027344	-0.3075083618164062	2.7114716796875	1.299788177490234	-0.37704296875	2.618939697265625	1.766774597167969	-0.44922998046875	2.552230224609375	1.722654174804688	-0.5572545776367187	2.54666943359375	1.445127380371094	-0.63317919921875	2.461275634765625	1.234055435180664	-0.5571455078125001	2.50409619140625	1.139390670776367	-0.5779759521484376
105	3.466667	2.783406005859375	1.287538146972656	-0.545379150390625	2.741091064453125	1.458339874267578	-0.4977677612304687	2.70583837890625	1.594265075683594	-0.4587802124023437	2.62716162109375	1.793587829589844	-0.4014094848632813	2.65907373046875	1.760169555664063	-0.3820930480957031	2.741715087890625	1.733050598144531	-0.2647450561523437	2.782137451171875	1.453617431640625	-0.2612657775878906	2.566708740234375	1.361509185791016	-0.2969145202636719	2.4981953125	1.330749389648437	-0.3604796752929688	2.602224609375	1.317223297119141	-0.3260552368164062	2.651618408203125	1.351455993652344	-0.4003211975097656	2.62296337890625	1.762071655273437	-0.4405803833007813	2.553962158203125	1.72220068359375	-0.548774658203125	2.54675537109375	1.443587860107422	-0.62016943359375	2.472814453125	1.222867645263672	-0.5617702026367187	2.543596923828125	1.145713272094727	-0.5779012451171875
106	3.499999999999999	2.800242919921875	1.287150024414063	-0.5465238037109375	2.7557509765625	1.45777554321289	-0.4995162048339844	2.7189697265625	1.593673950195313	-0.4612665405273437	2.63284326171875	1.78820263671875	-0.3975647277832031	2.666122314453125	1.75542822265625	-0.3793423767089844	2.74940380859375	1.7220087890625	-0.263891357421875	2.77695556640625	1.440690826416016	-0.2653087463378906	2.54392919921875	1.399597930908203	-0.2824951477050781	2.477335693359375	1.408064392089844	-0.3545733642578125	2.57649267578125	1.402600738525391	-0.3060512390136719	2.62088525390625	1.449422668457031	-0.3824432983398438	2.629701904296875	1.757719909667969	-0.4377103576660156	2.558423095703125	1.714519348144531	-0.54329833984375	2.551766357421875	1.433278930664063	-0.605042236328125	2.51436669921875	1.205364593505859	-0.5388932495117188	2.596535400390625	1.139867462158203	-0.5532388305664062
107	3.533333999999999	2.8065478515625	1.288168823242188	-0.5537787475585938	2.765431396484375	1.459179260253906	-0.5048680419921875	2.7325771484375	1.595900207519531	-0.4657750244140625	2.640905029296875	1.786750183105469	-0.3984939575195313	2.67543359375	1.754817932128906	-0.381066650390625	2.756784912109375	1.715835510253906	-0.2659143981933594	2.742337890625	1.433509002685547	-0.2725533752441406	2.51365283203125	1.424160827636719	-0.3353502502441406	2.4394287109375	1.465625885009766	-0.3851541442871094	2.53617333984375	1.480152465820312	-0.4366811828613281	2.57911669921875	1.511175567626953	-0.4161306762695313	2.63830322265625	1.75670654296875	-0.4390312194824219	2.564059814453125	1.70937060546875	-0.5407987670898438	2.56079296875	1.425100036621094	-0.5876471557617188	2.550417236328125	1.197534210205078	-0.5110381164550781	2.63098095703125	1.128663055419922	-0.5157371826171875
108	3.566667	2.818596923828125	1.292237518310547	-0.55824658203125	2.775426513671875	1.463313629150391	-0.5118757934570313	2.749684814453125	1.603117614746094	-0.4792752685546875	2.648212890625	1.785112548828125	-0.4026802062988281	2.684291748046875	1.7541650390625	-0.3867849731445313	2.756638427734375	1.707926147460938	-0.2684811401367188	2.73214794921875	1.426478240966797	-0.27455859375	2.5147880859375	1.465900054931641	-0.3608716430664062	2.431177001953125	1.503712524414063	-0.3965760803222656	2.517739990234375	1.537915771484375	-0.4561201782226563	2.5532919921875	1.556602355957031	-0.4520734558105469	2.6472412109375	1.757136352539062	-0.4446979064941406	2.56509375	1.707978942871094	-0.5391414184570312	2.572087646484375	1.422647735595703	-0.5770454711914063	2.605668212890625	1.196412338256836	-0.5037503356933594	2.62396484375	1.094203956604004	-0.4823296203613281
109	3.599999999999999	2.83264404296875	1.286177368164062	-0.5636360473632812	2.785	1.457534790039062	-0.51710986328125	2.756810546875	1.598000854492188	-0.4843119201660157	2.655486328125	1.781557678222656	-0.4062638854980469	2.690822265625	1.74940966796875	-0.3898624267578125	2.755336669921875	1.699516174316406	-0.2671906433105469	2.713639892578125	1.418680999755859	-0.2891721496582031	2.520159423828125	1.514962097167969	-0.39124267578125	2.449177734375	1.575744140625	-0.4246073608398437	2.528436767578125	1.638550170898438	-0.4712078552246094	2.51318603515625	1.62877099609375	-0.4759794921875	2.65526513671875	1.754263488769531	-0.4492020263671875	2.571544921875	1.708511779785156	-0.5454456787109375	2.5669541015625	1.420153686523437	-0.5773206176757812	2.594264404296875	1.198412033081055	-0.4842440185546875	2.64193212890625	1.107679389953613	-0.4540745239257812
110	3.633333999999999	2.83620654296875	1.284920837402344	-0.5708933715820312	2.7910859375	1.456589996337891	-0.5241722412109375	2.77052880859375	1.598282470703125	-0.4920465393066406	2.667143798828125	1.778618713378906	-0.410314208984375	2.701875732421875	1.745851013183594	-0.3941008911132812	2.757787353515625	1.693453735351563	-0.2685689392089844	2.700379150390625	1.416376312255859	-0.2961572265625	2.531031494140625	1.540684265136719	-0.4093290100097656	2.459185546875	1.602790405273438	-0.4375294494628906	2.513420166015625	1.686871398925781	-0.4859774169921875	2.44055029296875	1.636598388671875	-0.4553370971679688	2.66822802734375	1.753030883789062	-0.4541827392578125	2.5881728515625	1.708987854003906	-0.5539691772460937	2.561124267578125	1.421186370849609	-0.5728031616210938	2.543727783203125	1.20075927734375	-0.4753410339355469	2.62184375	1.132622360229492	-0.4501769409179687
111	3.666666999999999	2.839201171875	1.281358215332031	-0.5825707397460937	2.79713818359375	1.451897216796875	-0.5345042724609375	2.778386474609375	1.592035827636719	-0.499792724609375	2.6739833984375	1.769189636230469	-0.4171633605957031	2.707432861328125	1.735810668945313	-0.4007258911132813	2.7540419921875	1.676947387695312	-0.2756060485839844	2.679440185546875	1.407808929443359	-0.315181884765625	2.544681640625	1.568195129394531	-0.4254842834472656	2.47496044921875	1.635772338867187	-0.4407622680664062	2.563566162109375	1.700207458496094	-0.4535099792480469	2.4440615234375	1.643433776855469	-0.457204345703125	2.676710205078125	1.745259033203125	-0.4614349975585937	2.5982783203125	1.705785461425781	-0.5629755859375	2.5668671875	1.420228363037109	-0.5717360229492188	2.52758935546875	1.210377182006836	-0.4626581115722656	2.60649462890625	1.142857528686523	-0.4422755126953125
112	3.7	2.841625732421875	1.282611083984375	-0.5850487670898438	2.807361083984375	1.456138244628906	-0.5391663818359375	2.80073681640625	1.598086120605469	-0.5052870483398437	2.68698828125	1.769473571777344	-0.4208125610351562	2.720693115234375	1.736281066894531	-0.4040005798339844	2.756592041015625	1.669211547851563	-0.2788948974609375	2.669572509765625	1.404807708740234	-0.3301954650878906	2.5740869140625	1.586858276367187	-0.4492550964355469	2.504695068359375	1.656892700195312	-0.4465250244140625	2.57243798828125	1.743678100585937	-0.4578411865234375	2.473155517578125	1.666189025878906	-0.4621989135742188	2.692540283203125	1.747331970214844	-0.4659395751953125	2.613760498046875	1.703000183105469	-0.5658013916015625	2.577535400390625	1.416986785888672	-0.5733879394531251	2.522602294921875	1.218313873291016	-0.4493542175292969	2.59920751953125	1.149606018066406	-0.4231210632324219
113	3.733334	2.85810986328125	1.274067565917969	-0.596906494140625	2.821914794921875	1.445665100097656	-0.5489691162109375	2.8127587890625	1.586155029296875	-0.5128561401367188	2.69452099609375	1.755777038574219	-0.4341334228515625	2.7277216796875	1.723192443847656	-0.4159429626464844	2.7604365234375	1.665398071289062	-0.2862835388183594	2.665736083984375	1.407197235107422	-0.3468541564941406	2.5908955078125	1.599033447265625	-0.4628843078613281	2.534195556640625	1.678890869140625	-0.4567869262695313	2.595505859375	1.770200866699219	-0.4621449584960938	2.505177734375	1.695209411621094	-0.4702733459472656	2.702052001953125	1.733620788574219	-0.4786764221191406	2.623703857421875	1.691939575195312	-0.5791005249023438	2.581109375	1.408242004394531	-0.5731765136718751	2.531366455078125	1.211458999633789	-0.4463273620605469	2.614868408203125	1.151348388671875	-0.4222951049804687
114	3.766666999999999	2.868477783203125	1.266267333984375	-0.6066555786132812	2.829810791015625	1.436283813476563	-0.5582106323242187	2.815295166015625	1.575208984375	-0.5205426025390625	2.7037607421875	1.748962280273437	-0.4439559020996094	2.735505126953125	1.715458740234375	-0.4254724426269531	2.76979052734375	1.661347045898438	-0.2953882446289062	2.660458984375	1.412174072265625	-0.3626904907226562	2.488492919921875	1.475136535644531	-0.5103770446777344	2.45345703125	1.565610717773438	-0.4991085510253906	2.5263154296875	1.645711364746094	-0.4821253356933594	2.508375	1.614780029296875	-0.4801608276367187	2.710574462890625	1.726288024902344	-0.4880887145996094	2.631130126953125	1.687528137207031	-0.5879921875	2.597928955078125	1.403923675537109	-0.5818795166015625	2.548846923828125	1.211874237060547	-0.4497204895019531	2.6323544921875	1.15452214050293	-0.4214844360351562
115	3.8	2.879416259765625	1.260806060791016	-0.6185096435546875	2.8396484375	1.430358276367187	-0.5710538330078125	2.823296630859375	1.568806335449219	-0.533793701171875	2.717739990234375	1.746080017089844	-0.4584178466796875	2.74841943359375	1.711842651367188	-0.4398206481933594	2.784688232421875	1.659255187988281	-0.3100596008300781	2.661169189453125	1.414905853271484	-0.3666984252929688	2.57393896484375	1.610901489257813	-0.461796875	2.494578369140625	1.605863708496094	-0.518083251953125	2.544494873046875	1.656933837890625	-0.4353057861328125	2.504509765625	1.702645629882813	-0.5085952758789063	2.723675048828125	1.722917297363281	-0.5022788696289062	2.648524658203125	1.687496948242188	-0.6062113037109375	2.607712158203125	1.4056826171875	-0.5977069091796875	2.5379912109375	1.242916259765625	-0.4392261352539062	2.5968115234375	1.168050628662109	-0.3951889343261719
116	3.833334	2.88109521484375	1.260519500732422	-0.6192792358398438	2.841296875	1.429907012939453	-0.5719141845703125	2.825031005859375	1.568239868164063	-0.5347202758789062	2.71937939453125	1.745269165039062	-0.4595127563476563	2.750026611328125	1.71107861328125	-0.4409020385742187	2.78690380859375	1.658957824707031	-0.3112776184082031	2.66802392578125	1.412328430175781	-0.36663232421875	2.5774267578125	1.605446044921875	-0.4638948974609375	2.5206201171875	1.558602233886719	-0.5275523681640625	2.5640927734375	1.624058654785156	-0.4516922607421875	2.529085205078125	1.602936645507812	-0.572820068359375	2.725376220703125	1.722140258789063	-0.5033291015625	2.65062255859375	1.687065551757812	-0.60750244140625	2.6122373046875	1.405132293701172	-0.6009441528320313	2.5422099609375	1.241119934082031	-0.4442320556640625	2.600613037109375	1.167353240966797	-0.3980742797851562
117	3.866666999999999	2.903650634765625	1.246414566040039	-0.6454555053710938	2.861406982421875	1.415399200439453	-0.6005835571289062	2.842810791015625	1.553407287597656	-0.5647229614257813	2.74536083984375	1.735517272949219	-0.4922528991699219	2.77360546875	1.699846313476562	-0.4729669799804688	2.799220947265625	1.640383850097656	-0.3442011108398437	2.69687109375	1.385872528076172	-0.3929215087890625	2.6269189453125	1.581985900878906	-0.4993569641113281	2.594279296875	1.672367126464844	-0.5131844482421875	2.692618408203125	1.708126403808594	-0.4828677978515625	2.591889892578125	1.692232055664062	-0.5476309204101563	2.751114501953125	1.712091613769531	-0.5357985229492187	2.677532958984375	1.682393005371094	-0.6420252685546874	2.64928857421875	1.40056640625	-0.6611596069335938	2.58802294921875	1.268925872802734	-0.4740963134765625	2.557525390625	1.204668106079102	-0.3974943237304687
118	3.899999999999999	2.916670654296875	1.239913650512695	-0.6561673583984375	2.87541650390625	1.410149688720703	-0.6146405639648438	2.859909423828125	1.549260559082031	-0.58118115234375	2.758797607421875	1.730525634765625	-0.5111087646484375	2.787153564453125	1.695251098632812	-0.4911649169921875	2.815399658203125	1.637655090332031	-0.3619696960449219	2.71784814453125	1.381407287597656	-0.4126926879882812	2.62102734375	1.575855834960938	-0.4997964477539062	2.604114990234375	1.669258361816406	-0.5205494384765625	2.6936220703125	1.730110900878906	-0.5073876342773438	2.58921044921875	1.694062805175781	-0.5406071777343751	2.765643310546875	1.707005004882812	-0.5544913940429688	2.697457763671875	1.674819030761719	-0.6636881103515625	2.669024658203125	1.393232208251953	-0.6886325073242188	2.59247607421875	1.274095520019531	-0.4985960998535156	2.578416015625	1.211875823974609	-0.4156749877929687
119	3.933333999999999	2.929252197265625	1.229580932617188	-0.6788005981445312	2.88447607421875	1.399500091552734	-0.641749267578125	2.868916748046875	1.5388984375	-0.6111251831054687	2.77414208984375	1.723086364746094	-0.5414715576171875	2.801212890625	1.686983520507813	-0.5215204467773438	2.8359111328125	1.634216857910156	-0.3922231140136719	2.733451904296875	1.378621734619141	-0.4315916442871094	2.6364287109375	1.576496337890625	-0.5086584167480469	2.61835302734375	1.666236511230469	-0.5405193481445313	2.684392578125	1.750910400390625	-0.5232130737304688	2.63972705078125	1.702008361816406	-0.5562216186523438	2.78021044921875	1.69936474609375	-0.5847220458984375	2.717540283203125	1.674269226074219	-0.69859375	2.690427978515625	1.392723999023437	-0.7167404174804688	2.616340087890625	1.276155975341797	-0.5248583374023438	2.59417578125	1.21841096496582	-0.4407969665527344
120	3.966667	2.940160400390625	1.223073364257812	-0.6935060424804688	2.8985556640625	1.394012939453125	-0.664135009765625	2.885479736328125	1.533712280273438	-0.6387161865234375	2.791930419921875	1.719208251953125	-0.5758450317382813	2.8174931640625	1.68325244140625	-0.5545121459960938	2.847182373046875	1.629771179199219	-0.4253444213867187	2.760569580078125	1.368413726806641	-0.4481564636230469	2.648224365234375	1.55975146484375	-0.515522705078125	2.623163818359375	1.647736206054688	-0.5455011596679687	2.659611083984375	1.745744445800781	-0.5183656005859375	2.641699462890625	1.683206481933594	-0.5597080078125	2.799115478515625	1.694866638183594	-0.6181841430664062	2.738524169921875	1.674199768066406	-0.73302587890625	2.718140380859375	1.395201843261719	-0.764490234375	2.63448291015625	1.289474945068359	-0.5722326660156249	2.62201708984375	1.237741775512695	-0.4832776794433594
121	3.999999999999999	2.954852294921875	1.210335556030274	-0.7195902709960937	2.90478759765625	1.378699279785156	-0.6876436767578125	2.883758056640625	1.516883728027344	-0.6587676391601562	2.80541650390625	1.710761657714844	-0.5998184204101562	2.827586669921875	1.673071411132812	-0.5775972900390625	2.866051025390625	1.623128662109375	-0.4491824035644531	2.797119873046875	1.355510345458984	-0.4592579650878906	2.66113427734375	1.532966247558594	-0.5216088256835938	2.638039306640625	1.623970397949219	-0.5432941284179688	2.70849755859375	1.705814331054687	-0.54871630859375	2.608107421875	1.647789794921875	-0.5477420043945312	2.81105126953125	1.685223083496094	-0.6417388305664062	2.76326708984375	1.669849182128906	-0.7633927001953125	2.753548828125	1.394063079833984	-0.8203232421875	2.668614013671875	1.308942352294922	-0.6183743896484375	2.65583935546875	1.252531890869141	-0.532238037109375
122	4.033333999999999	2.967388916015625	1.204018341064453	-0.7419391479492188	2.91272021484375	1.370851135253906	-0.7126105346679688	2.88515576171875	1.507788665771484	-0.685462890625	2.8163935546875	1.70558349609375	-0.6300859375	2.8357353515625	1.667002014160156	-0.6070908203124999	2.883240234375	1.620493286132813	-0.480910400390625	2.82491552734375	1.351190490722656	-0.4715513916015625	2.66660693359375	1.509956970214844	-0.5288092651367188	2.6367568359375	1.592819396972656	-0.5671812133789063	2.720331298828125	1.660890869140625	-0.5690709228515625	2.589998779296875	1.614303771972656	-0.5482880859375	2.821735107421875	1.679529663085938	-0.6715504150390625	2.788708740234375	1.67688037109375	-0.7985054321289062	2.796069580078125	1.407426239013672	-0.8776068115234374	2.69834912109375	1.322602172851562	-0.6822439575195313	2.693003662109375	1.283320556640625	-0.5867005615234375
123	4.066667	2.978281005859375	1.205060302734375	-0.7694773559570313	2.9362646484375	1.376087371826172	-0.7458698120117188	2.922638671875	1.515427978515625	-0.721838623046875	2.851512451171875	1.710640563964844	-0.66192822265625	2.8698408203125	1.67124365234375	-0.6396769409179688	2.892145751953125	1.608065368652344	-0.5140494995117187	2.854645751953125	1.337596832275391	-0.4795204162597656	2.685172607421875	1.487726013183594	-0.5253739013671875	2.632961181640625	1.565030395507812	-0.5476420288085937	2.721696533203125	1.617481689453125	-0.5785756225585937	2.60927197265625	1.588564392089844	-0.55886962890625	2.8586494140625	1.686258483886719	-0.7040335693359375	2.821707275390625	1.679508972167969	-0.8295159301757813	2.827145751953125	1.414205810546875	-0.9202337646484375	2.71931103515625	1.321257049560547	-0.7346153564453125	2.71738134765625	1.302232635498047	-0.6331378784179688
124	4.099999999999999	2.989260498046875	1.198439651489258	-0.7844694213867187	2.944792724609375	1.367989013671875	-0.7614150390625	2.9285400390625	1.506288299560547	-0.7372184448242187	2.87170947265625	1.706891845703125	-0.6841614379882812	2.8855537109375	1.666762634277344	-0.6605558471679688	2.90104052734375	1.601741394042969	-0.5356557006835938	2.9075166015625	1.332503540039063	-0.4860575561523438	2.711570068359375	1.447880432128906	-0.5195177612304688	2.65401171875	1.522671691894531	-0.505419189453125	2.7396494140625	1.537857421875	-0.56787890625	2.62351904296875	1.524363891601562	-0.5457159423828125	2.878651611328125	1.681290588378906	-0.7252755737304688	2.85805908203125	1.676781555175781	-0.8538812255859375	2.8673671875	1.417234405517578	-0.9558806762695312	2.727056640625	1.3320078125	-0.7908903198242188	2.7373828125	1.322049468994141	-0.6891533203125
125	4.133333999999999	3.008756591796875	1.192411911010742	-0.8105108642578125	2.9643447265625	1.364501525878906	-0.78791796875	2.947864501953125	1.504785369873047	-0.764185791015625	2.89447216796875	1.709619873046875	-0.711981689453125	2.908411376953125	1.669069458007812	-0.6878128051757812	2.930863525390625	1.604889038085938	-0.5613812866210938	2.949763916015625	1.331750518798828	-0.5161171875	2.732831787109375	1.41587710571289	-0.5267225341796875	2.708568603515625	1.509254577636719	-0.53325390625	2.814915771484375	1.512744567871094	-0.55452783203125	2.713608154296875	1.508553863525391	-0.5967354736328125	2.90021826171875	1.683018737792969	-0.753428466796875	2.8776884765625	1.678918701171875	-0.8834931640625	2.91429296875	1.431681518554687	-1.015727905273438	2.785701171875	1.337197723388672	-0.8420372314453125	2.761675048828125	1.331630218505859	-0.7408823852539063
126	4.166666999999999	3.024473876953125	1.181711303710937	-0.8234262084960937	2.97598046875	1.354326843261719	-0.8072697753906251	2.95300244140625	1.495193176269531	-0.7887803955078125	2.907388427734375	1.702843933105469	-0.7359181518554687	2.9168837890625	1.660857299804688	-0.7115619506835937	2.923615966796875	1.5945185546875	-0.5836489868164062	2.9125546875	1.322717102050781	-0.5223406372070313	2.70625537109375	1.433238464355469	-0.5214728393554687	2.650721923828125	1.492350494384766	-0.46796435546875	2.725318359375	1.537552307128906	-0.533391845703125	2.778822021484375	1.545557739257812	-0.52193310546875	2.91504150390625	1.67662548828125	-0.77758740234375	2.91265966796875	1.689231384277344	-0.9096694946289062	2.93096630859375	1.430079254150391	-1.0247001953125	2.8128349609375	1.327470733642578	-0.8466912841796875	2.844258056640625	1.3143525390625	-0.7477665405273437
127	4.2	3.031314208984375	1.176744369506836	-0.82628466796875	2.9803232421875	1.347388397216797	-0.8144173583984375	2.952052490234375	1.486552886962891	-0.8003952026367187	2.918527587890625	1.695747314453125	-0.7524852294921875	2.9253203125	1.654141784667969	-0.727431396484375	2.9385234375	1.59417236328125	-0.5982606811523438	2.91877099609375	1.327213287353516	-0.5290960693359374	2.713359130859375	1.433748138427734	-0.5116518859863282	2.662177978515625	1.495325500488281	-0.458076904296875	2.737175537109375	1.570134582519531	-0.4796724243164063	2.7598623046875	1.552114318847656	-0.5190684204101562	2.9248896484375	1.668516845703125	-0.7932076416015625	2.929574462890625	1.688924743652344	-0.9231068115234375	2.954539306640625	1.430631988525391	-1.032753295898438	2.8384755859375	1.331146942138672	-0.8542822875976562	2.865714111328125	1.31296630859375	-0.7558551635742188
128	4.233334	3.050369140625	1.169501541137695	-0.8573264770507812	3.00007666015625	1.341706146240234	-0.8474957275390625	2.969604248046875	1.481531494140625	-0.835189697265625	2.934203125	1.691340209960937	-0.7848822021484375	2.9395458984375	1.648971557617188	-0.7601250610351562	2.94386572265625	1.582988891601563	-0.6322457885742188	2.937853759765625	1.320320404052734	-0.5404947509765625	2.732358642578125	1.420684112548828	-0.4929860229492187	2.669589599609375	1.472937255859375	-0.4407024536132813	2.689421875	1.579924926757812	-0.4393615112304687	2.676429931640625	1.537347900390625	-0.4891312866210937	2.942638427734375	1.66465869140625	-0.8259845581054688	2.9553681640625	1.685798889160156	-0.9561058959960937	3.009929931640625	1.442120025634765	-1.090459594726563	2.89767724609375	1.322095001220703	-0.9203374633789062	2.8981103515625	1.312786529541015	-0.8163402099609375
129	4.266666999999999	3.0549404296875	1.165599731445313	-0.865830322265625	3.007548095703125	1.338142517089844	-0.8583465576171875	2.98118115234375	1.478456329345703	-0.847603271484375	2.95356640625	1.689206604003906	-0.799452880859375	2.958	1.647123352050781	-0.7743479614257812	2.957844970703125	1.584450622558594	-0.6452571411132813	2.945447998046875	1.324578033447266	-0.5490066528320312	2.734883544921875	1.410412963867187	-0.498979736328125	2.688067138671875	1.472392028808594	-0.4414439392089844	2.728458984375	1.572907470703125	-0.4469736938476562	2.673310302734375	1.518086791992188	-0.4815973510742187	2.96034375	1.66186376953125	-0.8402330322265625	2.969158447265625	1.686615905761719	-0.9696063842773438	3.0408076171875	1.444546752929687	-1.096727172851562	2.90367431640625	1.331605621337891	-0.9417190551757812	2.90587841796875	1.310032958984375	-0.8399252319335937
130	4.3	3.063595458984375	1.158613494873047	-0.8815930786132813	3.017069580078125	1.332463195800781	-0.8734208374023438	2.98692333984375	1.472974884033203	-0.8639083862304687	2.964557373046875	1.6860185546875	-0.8172739868164063	2.96708544921875	1.64371923828125	-0.7916978149414062	2.96906689453125	1.58276708984375	-0.6608597412109375	2.9398984375	1.328316711425781	-0.5500778198242188	2.727837890625	1.40507373046875	-0.4868943786621094	2.707658935546875	1.486796691894531	-0.4382217407226562	2.78107568359375	1.566116027832031	-0.4531891174316406	2.685471923828125	1.518597839355469	-0.4675330200195312	2.971517578125	1.658071716308594	-0.8579725952148437	2.9903916015625	1.6812890625	-0.9873565673828125	3.05923291015625	1.437119842529297	-1.115749877929687	2.90510693359375	1.356821990966797	-0.9543541870117187	2.923869140625	1.298032623291016	-0.8697783203125
131	4.333334	3.069086669921875	1.155991622924805	-0.8996973266601562	3.0241650390625	1.329925628662109	-0.8890228271484375	2.99041357421875	1.469454956054687	-0.87951806640625	2.97493359375	1.682825988769531	-0.8327025146484375	2.976061279296875	1.640483276367187	-0.8072019653320313	2.97507275390625	1.578472290039063	-0.6770242309570312	2.949417236328125	1.322474426269531	-0.5697549438476562	2.7449091796875	1.404170959472656	-0.4907807006835938	2.71607763671875	1.481544525146484	-0.4396295166015625	2.779473876953125	1.568760620117188	-0.4236897583007813	2.698374755859375	1.515446044921875	-0.4643564453125	2.981020263671875	1.654745910644531	-0.8733834228515625	3.003871337890625	1.675794372558594	-1.002348876953125	3.06800439453125	1.425963806152344	-1.121257690429688	2.908359619140625	1.342415161132813	-0.9674315185546875	2.93821240234375	1.272445007324219	-0.895664306640625
132	4.366666999999999	3.075104248046875	1.148902404785156	-0.9104846801757812	3.031937744140625	1.323981231689453	-0.9031669311523437	2.996865234375	1.463818298339844	-0.8975618896484375	2.988066162109375	1.678659973144531	-0.8528682250976563	2.98662158203125	1.636421325683594	-0.8269413452148437	2.98513818359375	1.573927612304687	-0.696544189453125	2.942595947265625	1.324489288330078	-0.577744384765625	2.738698486328125	1.390762939453125	-0.4824534301757812	2.722687744140625	1.4754052734375	-0.4369837036132813	2.79660693359375	1.55288818359375	-0.4150777587890625	2.70335693359375	1.505684509277344	-0.4396071472167969	2.99451318359375	1.649910949707031	-0.8931985473632813	3.024132080078125	1.662092834472656	-1.022318359375	3.087259765625	1.409538024902344	-1.137896606445312	2.91042578125	1.346029998779297	-0.992481201171875	2.954904296875	1.267966217041016	-0.9383741455078125
133	4.399999999999999	3.084387939453125	1.14132405090332	-0.9205892944335937	3.0410361328125	1.316161254882813	-0.9164418334960938	3.001201416015625	1.454586853027344	-0.9158029174804687	2.997859130859375	1.670448974609375	-0.8774757080078125	2.993586181640625	1.629112731933594	-0.8505770874023437	2.98368798828125	1.568790771484375	-0.7197832641601563	2.951644287109375	1.318428497314453	-0.60069091796875	2.75961474609375	1.388933685302734	-0.4865715942382812	2.73209228515625	1.474497100830078	-0.4494363098144531	2.812061279296875	1.541107055664062	-0.4166165771484375	2.7034658203125	1.496666442871094	-0.4407848510742188	3.005305419921875	1.640398620605469	-0.9165667114257813	3.041677734375	1.652522705078125	-1.043730712890625	3.0923623046875	1.391897521972656	-1.145572387695313	2.927822998046875	1.327055511474609	-0.9874907836914063	2.963564453125	1.242711151123047	-0.9367655639648438
134	4.433333999999999	3.086987548828125	1.133469696044922	-0.928033935546875	3.043185791015625	1.307032775878906	-0.9286891479492188	3.004456787109375	1.444771118164063	-0.9314658813476563	3.006036865234375	1.65971240234375	-0.8961077270507812	2.999367919921875	1.619146484375	-0.869115234375	2.985423583984375	1.560083190917969	-0.7391527709960938	2.94283544921875	1.322169891357422	-0.603272705078125	2.748900146484375	1.372439178466797	-0.4848695373535156	2.739214599609375	1.464624450683594	-0.4576134033203125	2.80341943359375	1.537997497558594	-0.4101939086914063	2.7038955078125	1.487652893066406	-0.4431073608398438	3.0142138671875	1.629140808105469	-0.934223388671875	3.05602880859375	1.641429443359375	-1.05877099609375	3.094604736328125	1.378974700927734	-1.155960327148438	2.93738330078125	1.321136779785156	-0.9902098388671875	2.967640869140625	1.236255615234375	-0.9382310791015624
135	4.466667	3.0879111328125	1.126308929443359	-0.9295735473632812	3.046765869140625	1.2997705078125	-0.9311199951171875	3.0109384765625	1.43769091796875	-0.934013916015625	3.0126865234375	1.652611267089844	-0.904430419921875	3.007038818359375	1.612901672363281	-0.8763170166015625	2.993979248046875	1.558543518066406	-0.7448577270507812	2.948045166015625	1.322922027587891	-0.608361328125	2.7524326171875	1.369133636474609	-0.4929501342773437	2.745200439453125	1.458207153320312	-0.4572710266113281	2.81677783203125	1.515801696777344	-0.4005348205566406	2.707747802734375	1.479244537353516	-0.4397729187011719	3.01979541015625	1.621212280273437	-0.9418206176757813	3.057277587890625	1.633959838867188	-1.06713427734375	3.08925146484375	1.3707548828125	-1.161326782226562	2.937492919921875	1.321070343017578	-0.9893120727539062	2.9674267578125	1.232410888671875	-0.944835693359375
136	4.499999999999999	3.089667236328125	1.118765670776367	-0.932529052734375	3.0528828125	1.29316748046875	-0.9350150756835938	3.0179501953125	1.431233581542969	-0.9400886840820313	3.023376708984375	1.646826721191406	-0.9167250366210937	3.01662353515625	1.608071838378906	-0.8875549926757812	2.995793212890625	1.555701354980469	-0.7563126220703125	2.948090087890625	1.321046661376953	-0.6188399658203125	2.7558095703125	1.3668388671875	-0.4978617858886719	2.742259033203125	1.451409790039063	-0.4540333251953125	2.829511962890625	1.505911285400391	-0.421281005859375	2.732992431640625	1.485604949951172	-0.4658677673339844	3.03036669921875	1.614227600097656	-0.9530872192382812	3.0699560546875	1.618775390625	-1.078299194335937	3.082585205078125	1.351451263427734	-1.165059692382812	2.933365234375	1.320539306640625	-0.98659228515625	2.96680712890625	1.231013748168945	-0.946611328125
137	4.533333999999999	3.098375244140625	1.115932350158691	-0.9380455322265625	3.061507568359375	1.291980895996094	-0.9394129638671875	3.025126953125	1.431005767822266	-0.9445940551757812	3.028292236328125	1.649093017578125	-0.92612841796875	3.021955322265625	1.610615905761719	-0.8957723999023437	2.997187744140625	1.555469787597656	-0.764935302734375	2.948019287109375	1.316100921630859	-0.6311026611328125	2.7573193359375	1.361491485595703	-0.5036029357910157	2.744165283203125	1.440880584716797	-0.4492911071777344	2.84003271484375	1.486999694824219	-0.4258179626464844	2.759489501953125	1.479558624267578	-0.497674072265625	3.0356337890625	1.615425598144531	-0.9620550537109375	3.075726806640625	1.610178100585937	-1.0883310546875	3.072585693359375	1.339689849853516	-1.174455078125	2.931891845703125	1.318781890869141	-0.985129150390625	2.96875439453125	1.229703247070312	-0.944714599609375
138	4.566667	3.09979833984375	1.111529563903809	-0.9385565795898437	3.05357080078125	1.286238128662109	-0.9463546142578125	3.015717529296875	1.425639434814453	-0.9532156372070313	3.040552734375	1.643823669433594	-0.9378892822265625	3.03078515625	1.6063564453125	-0.9067346801757813	2.989904296875	1.555820068359375	-0.7771849975585937	2.958261474609375	1.3094501953125	-0.6475449829101563	2.76807470703125	1.346310363769531	-0.5142297973632812	2.755478759765625	1.418434143066406	-0.4496405639648438	2.849420654296875	1.463531585693359	-0.4158141784667969	2.772168212890625	1.463143127441406	-0.4926290893554687	3.04416455078125	1.60891943359375	-0.9735943603515625	3.081394775390625	1.600573547363281	-1.1013603515625	3.048585693359375	1.323433166503906	-1.161536987304687	2.91935107421875	1.317854583740234	-0.961589599609375	2.94873095703125	1.224323120117188	-0.923646240234375
139	4.599999999999999	3.097103271484375	1.109727310180664	-0.9409326171875	3.05042431640625	1.283413452148437	-0.9513570556640625	3.018407958984375	1.423749328613281	-0.9561708374023438	3.04445751953125	1.640907531738281	-0.9411612548828125	3.03494140625	1.6036318359375	-0.9100217895507813	2.992518310546875	1.556281372070313	-0.7804244995117188	2.95893994140625	1.308579376220703	-0.6563966064453125	2.770936279296875	1.339796813964844	-0.5202628173828125	2.753723388671875	1.410534606933594	-0.4558071899414062	2.85233154296875	1.451542022705078	-0.433443603515625	2.766177734375	1.456147857666016	-0.4989569091796875	3.0474130859375	1.606141235351563	-0.976775390625	3.071039794921875	1.602015258789062	-1.107388793945312	3.040496826171875	1.324358093261719	-1.160440551757812	2.92265185546875	1.311998809814453	-0.9549906005859375	2.965068115234375	1.224867721557617	-0.9153665771484375
140	4.633333999999999	3.09481494140625	1.107676345825195	-0.9442998657226562	3.048694091796875	1.281532440185547	-0.9553656005859374	3.016459716796875	1.421821228027344	-0.9613512573242188	3.046423583984375	1.63844140625	-0.9449018554687501	3.036312255859375	1.601113891601563	-0.9139872436523437	2.994743896484375	1.553215698242187	-0.7842622680664062	2.954165771484375	1.303896453857422	-0.6654744262695312	2.767172119140625	1.332359344482422	-0.52723095703125	2.750659912109375	1.403317626953125	-0.4627867736816406	2.8490712890625	1.446403106689453	-0.4435011596679688	2.761047607421875	1.448810943603516	-0.5066712646484375	3.048677001953125	1.603864807128906	-0.980773681640625	3.075014892578125	1.600380004882813	-1.11093017578125	3.038922119140625	1.321541290283203	-1.1538203125	2.91770263671875	1.304285675048828	-0.9506098022460937	2.970377685546875	1.226101119995117	-0.9049955444335938
141	4.666666999999999	3.096190673828125	1.104568183898926	-0.9448677978515625	3.045897216796875	1.277641357421875	-0.9595204467773437	3.014461181640625	1.418599273681641	-0.9659203491210937	3.05038330078125	1.635192687988281	-0.9510964965820312	3.03952734375	1.598214599609375	-0.919745361328125	2.998232177734375	1.551966796875	-0.7887884521484375	2.955959716796875	1.300753479003906	-0.6723537597656249	2.770021484375	1.333717254638672	-0.5323356323242188	2.750437744140625	1.404179931640625	-0.4677041320800781	2.848807861328125	1.447229583740234	-0.4461429138183594	2.76160595703125	1.450307312011719	-0.5110601806640624	3.05141455078125	1.600223449707031	-0.9868815307617187	3.080364501953125	1.586701354980469	-1.116290649414063	3.027806884765625	1.307922790527344	-1.147416748046875	2.92191650390625	1.306488433837891	-0.9342080688476563	2.966399169921875	1.221545913696289	-0.8912023315429688
142	4.7	3.093145751953125	1.102199775695801	-0.9465037841796875	3.04683740234375	1.276480255126953	-0.95934228515625	3.01605810546875	1.417541687011719	-0.965880859375	3.05393017578125	1.634070251464844	-0.9568787841796875	3.04349853515625	1.597920349121094	-0.9244547729492187	3.00270068359375	1.552712463378906	-0.793017578125	2.950341064453125	1.301408905029297	-0.6811246948242188	2.76915283203125	1.336201721191406	-0.5355261840820312	2.748622802734375	1.403319122314453	-0.46773974609375	2.847211669921875	1.44639990234375	-0.4474053344726562	2.75786865234375	1.451495910644531	-0.50918798828125	3.053899169921875	1.598288635253906	-0.991849853515625	3.0796201171875	1.588205139160156	-1.12221875	3.023768310546875	1.309192504882813	-1.14325634765625	2.931869873046875	1.306461669921875	-0.923726806640625	2.965640869140625	1.21545198059082	-0.883539794921875
143	4.733334	3.091520751953125	1.099875335693359	-0.9493321533203125	3.0466796875	1.274459197998047	-0.9646422119140625	3.01945751953125	1.416322174072266	-0.9716348266601562	3.0576474609375	1.632887817382813	-0.9615126953125001	3.0467216796875	1.596642578125	-0.9293101196289062	2.99885205078125	1.551382629394531	-0.8001950073242188	2.9532783203125	1.302381286621094	-0.6800439453125	2.76704345703125	1.335686126708984	-0.5403431396484375	2.746738525390625	1.403581207275391	-0.4731767883300781	2.844805419921875	1.449847534179687	-0.4574692993164062	2.753022216796875	1.451174560546875	-0.5159119873046875	3.058000244140625	1.597183837890625	-0.996606689453125	3.07752392578125	1.583939819335938	-1.127851928710937	3.012009521484375	1.306314544677734	-1.139930053710938	2.935373046875	1.307051177978516	-0.91444287109375	2.964512939453125	1.211905319213867	-0.8805249633789063
144	4.766666999999999	3.090758056640625	1.098592338562012	-0.9490612182617187	3.045253662109375	1.272256317138672	-0.9648868408203125	3.016712646484375	1.413258666992188	-0.9727997436523438	3.058090576171875	1.628428649902344	-0.9633388061523438	3.046432373046875	1.592627502441406	-0.9311826782226562	3.0012724609375	1.551303466796875	-0.80039013671875	2.951585693359375	1.304837158203125	-0.6790880126953125	2.76701953125	1.337400604248047	-0.5384791259765624	2.739976806640625	1.404853515625	-0.4738187866210937	2.833587646484375	1.458285766601563	-0.4565907287597656	2.74403662109375	1.451641174316406	-0.5173289794921875	3.058105712890625	1.592712890625	-0.9981549682617188	3.0844501953125	1.581673706054687	-1.127897827148437	3.0134443359375	1.306451141357422	-1.138661376953125	2.9358251953125	1.307409301757813	-0.9144540405273438	2.964504638671875	1.212830657958984	-0.8797827758789063
145	4.8	3.091886474609375	1.09603832244873	-0.94885595703125	3.04725	1.269821136474609	-0.9665558471679687	3.018154296875	1.410629577636719	-0.976648193359375	3.057834716796875	1.626329467773437	-0.9705547485351562	3.046634765625	1.590896301269531	-0.9378032836914062	3.0016865234375	1.548872253417969	-0.80709716796875	2.94975537109375	1.306101196289063	-0.6792061157226562	2.76447021484375	1.338984588623047	-0.53946435546875	2.740557861328125	1.409634124755859	-0.4769618530273437	2.824266357421875	1.475160278320312	-0.4519913635253906	2.74427978515625	1.454505249023438	-0.5224307250976562	3.05795849609375	1.590093933105469	-1.004858276367188	3.083266845703125	1.584378295898437	-1.1352041015625	3.004709228515625	1.310903442382813	-1.13833642578125	2.938451171875	1.306909912109375	-0.910447265625	2.9632978515625	1.210285507202149	-0.8784336547851562
146	4.833334	3.092490234375	1.095317893981934	-0.9496064453125	3.047635498046875	1.268600494384766	-0.9673875122070312	3.01833544921875	1.409015655517578	-0.9775784301757813	3.0581416015625	1.624176086425781	-0.971608154296875	3.04699853515625	1.588840759277344	-0.9389058227539062	3.001633056640625	1.546674987792969	-0.80876220703125	2.943528564453125	1.305722351074219	-0.6815076904296875	2.759873779296875	1.345264923095703	-0.5422542724609375	2.73896533203125	1.415363250732422	-0.4784208068847656	2.83037646484375	1.471899475097656	-0.4606297302246094	2.7429306640625	1.460696533203125	-0.5233247680664063	3.058162841796875	1.588019958496094	-1.005826721191406	3.07653515625	1.582033020019531	-1.137004638671875	2.9944599609375	1.310270324707031	-1.135718872070312	2.94537939453125	1.307172546386719	-0.9040747680664063	2.983733154296875	1.213950881958008	-0.8763955688476562
147	4.866666999999999	3.092500244140625	1.095840103149414	-0.95259326171875	3.044802001953125	1.268928985595703	-0.9723606567382812	3.0178779296875	1.410485565185547	-0.9817727661132812	3.061733642578125	1.625805358886719	-0.976383544921875	3.0500517578125	1.590592468261719	-0.943426025390625	3.0024833984375	1.546376098632813	-0.8140842895507813	2.94578466796875	1.305974792480469	-0.682669677734375	2.761774169921875	1.347166351318359	-0.5427230834960938	2.73742626953125	1.416084503173828	-0.4782096252441406	2.821724365234375	1.483033111572266	-0.4587207336425781	2.737041015625	1.461637725830078	-0.5234364013671875	3.060958984375	1.58943701171875	-1.01067138671875	3.08456103515625	1.572150451660156	-1.140564453125	2.98997509765625	1.303397094726563	-1.130957153320312	2.955607177734375	1.309063323974609	-0.8957268676757812	2.983129150390625	1.21124169921875	-0.8694151000976562
148	4.899999999999999	3.092483154296875	1.097206329345703	-0.9545405273437499	3.046114501953125	1.270898956298828	-0.9729646606445312	3.018200927734375	1.412332489013672	-0.9824656372070313	3.0599541015625	1.628096252441406	-0.9743088378906249	3.0482607421875	1.592402709960937	-0.9418381347656249	3.000610595703125	1.547032165527344	-0.8128447265625	2.95033837890625	1.304545349121094	-0.68234814453125	2.76226513671875	1.352075958251953	-0.5498084716796875	2.73752294921875	1.416430877685547	-0.4808128356933594	2.8127861328125	1.493041717529297	-0.4596834411621094	2.72997314453125	1.463393524169922	-0.5239583129882812	3.059885986328125	1.592076049804688	-1.00900732421875	3.085316650390625	1.576478454589844	-1.138838012695313	2.99441162109375	1.306301696777344	-1.129340942382812	2.956264404296875	1.309930206298828	-0.8945316772460937	2.982914306640625	1.21171647644043	-0.8685730590820312
149	4.933333999999999	3.09270361328125	1.097131492614746	-0.9551992797851563	3.04636767578125	1.270776336669922	-0.9738657836914062	3.018266357421875	1.412127136230469	-0.9836810302734375	3.059726806640625	1.627941650390625	-0.9763807983398437	3.048067626953125	1.592370300292969	-0.9437763061523438	3.000405029296875	1.547466369628906	-0.8146507568359375	2.950385986328125	1.305454498291016	-0.6832756958007813	2.76200830078125	1.353392547607422	-0.5513848266601562	2.735396728515625	1.419034729003906	-0.4843478393554688	2.81143798828125	1.495601989746094	-0.4661409606933594	2.727885009765625	1.464835754394531	-0.5287293090820312	3.059720703125	1.591787170410156	-1.010927429199219	3.085023193359375	1.57622314453125	-1.140765014648438	2.994576171875	1.30592626953125	-1.131717163085938	2.956662109375	1.309774810791016	-0.8969129028320313	2.985569580078125	1.21230744934082	-0.8706286010742188
150	4.966667	3.09319140625	1.096979675292969	-0.9559771118164062	3.04676806640625	1.270556091308594	-0.974497314453125	3.0186240234375	1.411858306884766	-0.984203369140625	3.060240234375	1.627578857421875	-0.97715771484375	3.04870556640625	1.592036987304688	-0.9445012817382813	3.001579345703125	1.547030212402344	-0.8152672119140625	2.949458251953125	1.304722534179688	-0.6854564208984375	2.761865234375	1.35592138671875	-0.55380810546875	2.7359931640625	1.422156829833984	-0.4871117858886719	2.8150927734375	1.494309204101562	-0.4646202087402344	2.7328583984375	1.468764953613281	-0.5311090087890625	3.060059814453125	1.591424926757813	-1.011681213378906	3.08250927734375	1.575531005859375	-1.141958618164062	2.9892041015625	1.306311950683594	-1.132705444335937	2.9575986328125	1.311240844726562	-0.8970668334960937	2.98585595703125	1.213467803955078	-0.8713526000976562
151	4.999999999999999	3.09470166015625	1.097237297058105	-0.9561553955078125	3.04634814453125	1.270564849853516	-0.9756856079101562	3.018611572265625	1.412297790527344	-0.9847056884765625	3.06126220703125	1.628308044433594	-0.97859130859375	3.04979638671875	1.592837280273438	-0.94567822265625	3.003290771484375	1.54790869140625	-0.81585791015625	2.9493515625	1.304378356933594	-0.6878423461914063	2.764455322265625	1.359916412353516	-0.5533024902343751	2.735217529296875	1.426701721191406	-0.4882708129882812	2.8180673828125	1.494609191894531	-0.4649766845703125	2.735326171875	1.473355194091797	-0.532489013671875	3.060677001953125	1.591979187011719	-1.013076293945312	3.08060888671875	1.57754345703125	-1.144211791992187	2.997694580078125	1.304311614990235	-1.13547607421875	2.9590302734375	1.310762542724609	-0.900430908203125	2.985990234375	1.213375717163086	-0.8712105102539063
152	5.033333999999999	3.092975341796875	1.09851545715332	-0.9598493041992188	3.044446533203125	1.271752777099609	-0.9769673461914062	3.01631640625	1.413262847900391	-0.9845084228515625	3.058369384765625	1.629014709472656	-0.9776157836914062	3.04739501953125	1.593374877929687	-0.944835693359375	3.001430419921875	1.547866271972656	-0.8152789916992188	2.949685791015625	1.301144134521484	-0.693587890625	2.767880126953125	1.366413269042969	-0.5598526000976562	2.736924072265625	1.426271911621094	-0.4893331604003906	2.8126435546875	1.501408264160156	-0.4648061828613281	2.730017822265625	1.475073608398437	-0.5304417724609375	3.05749267578125	1.592944213867188	-1.012251525878906	3.079616455078125	1.575712219238281	-1.14248193359375	2.99230712890625	1.304290832519531	-1.134833862304687	2.95835791015625	1.311726531982422	-0.8994682006835938	2.987078857421875	1.214127517700195	-0.8733964233398438
153	5.066667	3.09322119140625	1.097655128479004	-0.9605960693359376	3.04681591796875	1.270951049804687	-0.9776705322265625	3.0190556640625	1.412097076416016	-0.985645751953125	3.06117236328125	1.627228271484375	-0.9794120483398437	3.04966552734375	1.591901306152344	-0.9466864624023438	3.000095458984375	1.54442333984375	-0.8196431274414062	2.9523876953125	1.301193878173828	-0.6912573852539062	2.765848388671875	1.362615081787109	-0.5635075073242187	2.737142333984375	1.426230438232422	-0.4957570495605469	2.812480224609375	1.498661041259766	-0.4642705993652343	2.7363583984375	1.474415710449219	-0.5379518432617187	3.06079443359375	1.591051025390625	-1.013741943359375	3.080398681640625	1.571700134277344	-1.14369677734375	2.985826416015625	1.303738128662109	-1.131528076171875	2.959993408203125	1.309997528076172	-0.8957706909179688	2.985986572265625	1.211410171508789	-0.8718258666992188
154	5.099999999999999	3.095998779296875	1.098229675292969	-0.9634987182617187	3.04779541015625	1.272003295898438	-0.978850341796875	3.01895361328125	1.413628265380859	-0.9856292724609375	3.06039013671875	1.629840881347656	-0.9790012817382813	3.049977294921875	1.594064636230469	-0.9460750732421875	3.005497314453125	1.548831298828125	-0.8156656494140625	2.95498388671875	1.297861083984375	-0.7014126586914062	2.774690185546875	1.365407562255859	-0.5661557006835938	2.736194580078125	1.425990112304687	-0.4998948974609375	2.818498046875	1.492879272460937	-0.4721799621582031	2.736253173828125	1.475181945800781	-0.5412042236328125	3.059166015625	1.593760681152344	-1.013723754882812	3.08015576171875	1.575110290527344	-1.144149169921875	2.987614013671875	1.305182830810547	-1.131173828125	2.967302490234375	1.312089050292969	-0.893869873046875	2.986295166015625	1.211148941040039	-0.8712113647460937
155	5.133333999999999	3.097561279296875	1.097655296325684	-0.9634495239257812	3.048691162109375	1.271353485107422	-0.9808273315429688	3.019495849609375	1.413069427490234	-0.9889907836914062	3.05983740234375	1.629814270019531	-0.98135400390625	3.04910107421875	1.593868713378906	-0.9485962524414062	3.007023681640625	1.549210510253906	-0.8169390869140625	2.953308837890625	1.298829467773438	-0.7017567749023438	2.768140869140625	1.366874938964844	-0.5728281860351563	2.738225830078125	1.425084014892578	-0.5000958557128906	2.821330078125	1.491274169921875	-0.4723982238769531	2.73607373046875	1.4764404296875	-0.5387730102539062	3.0592978515625	1.593736022949219	-1.016211242675781	3.0875927734375	1.577909423828125	-1.145845825195313	3.000826416015625	1.305629272460938	-1.132082763671875	2.96713623046875	1.312576324462891	-0.8959223022460937	2.98613916015625	1.212235961914063	-0.8700545043945312
156	5.166666999999999	3.099170166015625	1.098390060424805	-0.9644810180664063	3.0516689453125	1.272922698974609	-0.9835834350585938	3.021830322265625	1.414847961425781	-0.994115234375	3.059956298828125	1.632674682617187	-0.9846207885742188	3.048861083984375	1.596347717285156	-0.9521495971679688	3.004206298828125	1.548455444335938	-0.8219458618164063	2.954970947265625	1.298901580810547	-0.7008123779296875	2.77057421875	1.363980407714844	-0.5678568115234375	2.73277001953125	1.423554260253906	-0.4995960998535156	2.808874267578125	1.502576934814453	-0.4896249694824219	2.70756982421875	1.457659729003906	-0.5138543090820312	3.06050927734375	1.596637634277344	-1.019762756347656	3.09261328125	1.582888793945312	-1.149211181640625	2.9991572265625	1.312094146728516	-1.130703857421875	2.966956298828125	1.310077239990235	-0.893431396484375	2.98460205078125	1.208874481201172	-0.868533447265625
157	5.2	3.0959501953125	1.098401786804199	-0.9631961059570312	3.051181884765625	1.273472595214844	-0.9807655639648437	3.021707275390625	1.4152021484375	-0.9913101196289062	3.061308349609375	1.632461303710937	-0.9846491088867187	3.050809814453125	1.596547912597656	-0.9516631469726563	3.008298095703125	1.549328552246094	-0.82079443359375	2.957455078125	1.298413513183594	-0.7044214477539062	2.771806884765625	1.360278167724609	-0.5724412841796875	2.73118212890625	1.417678192138672	-0.5041949768066406	2.811575927734375	1.492598022460937	-0.5002425231933594	2.71249853515625	1.460236267089844	-0.5379956665039063	3.06078173828125	1.596189880371094	-1.019417419433594	3.0895107421875	1.582527221679688	-1.149414428710938	2.998329833984375	1.311688934326172	-1.128451049804688	2.963181884765625	1.309900421142578	-0.8920359497070313	2.984620849609375	1.209210739135742	-0.8689137573242187
158	5.233334	3.09789501953125	1.103728775024414	-0.9637452392578125	3.047146728515625	1.278002380371094	-0.9827178955078125	3.0192978515625	1.421000549316406	-0.9906528930664062	3.06287451171875	1.638581237792969	-0.9815320434570313	3.052008056640625	1.602238159179687	-0.9487428588867187	3.010083740234375	1.55202880859375	-0.8179541015625	2.9670068359375	1.296607055664063	-0.7047492675781249	2.77639599609375	1.351751953125	-0.57467578125	2.73137255859375	1.412356872558594	-0.5114078979492187	2.8245078125	1.470459259033203	-0.4984497375488281	2.714046142578125	1.451183715820312	-0.5321173095703124	3.061409423828125	1.6025908203125	-1.0169384765625	3.08580224609375	1.591343688964844	-1.148758911132812	3.005032470703125	1.3154013671875	-1.131567626953125	2.9541279296875	1.308984283447266	-0.896845703125	2.98509228515625	1.210930679321289	-0.8708545532226563
159	5.266666999999999	3.098184814453125	1.104586875915527	-0.9639774169921875	3.046588623046875	1.278713195800781	-0.9826223754882812	3.0177041015625	1.421546356201172	-0.9907569580078125	3.058361083984375	1.639705749511719	-0.98020849609375	3.04838037109375	1.602917419433594	-0.9476082153320312	3.01117724609375	1.551978088378906	-0.8156220703125	2.97454443359375	1.294294677734375	-0.7050595092773437	2.7848125	1.343558502197266	-0.5712440185546875	2.73881689453125	1.409596771240234	-0.5143843994140626	2.82916943359375	1.471268341064453	-0.4982760925292969	2.725431884765625	1.448634155273437	-0.5420536499023437	3.056986328125	1.603994873046875	-1.015925170898438	3.084234130859375	1.59396337890625	-1.14733154296875	3.00738134765625	1.316689025878906	-1.132043334960938	2.952554931640625	1.308940277099609	-0.8981609497070312	2.985536376953125	1.21164453125	-0.8716578979492188
160	5.3	3.09676416015625	1.106119201660156	-0.9630348510742187	3.047936279296875	1.281360565185547	-0.9795316772460938	3.01902197265625	1.424272430419922	-0.9875960083007812	3.060873779296875	1.64240966796875	-0.9788917236328125	3.051297607421875	1.60581494140625	-0.9459125366210938	3.012497802734375	1.552121154785156	-0.8153984375	2.980215576171875	1.292228698730469	-0.70831396484375	2.79389599609375	1.340182159423828	-0.5691083374023438	2.743417724609375	1.408227172851563	-0.5186902465820312	2.841974853515625	1.456418518066406	-0.5044159240722657	2.725596923828125	1.441942901611328	-0.5383020629882812	3.058704833984375	1.606504455566406	-1.014412414550781	3.084564697265625	1.603486206054688	-1.146520263671875	3.019500244140625	1.322723449707031	-1.139456298828125	2.93794091796875	1.314623565673828	-0.9133767700195312	2.9786494140625	1.222618133544922	-0.8795145263671875
161	5.333334	3.09453857421875	1.107181213378906	-0.963017578125	3.044429443359375	1.282225952148437	-0.97861083984375	3.014806640625	1.425091156005859	-0.9860521850585937	3.0549755859375	1.643543212890625	-0.9751366577148437	3.0455771484375	1.606547241210937	-0.9425231323242188	3.012234130859375	1.556082641601563	-0.8091720581054688	2.98732373046875	1.292109039306641	-0.7100757446289062	2.799405029296875	1.340504699707031	-0.5730138549804688	2.74613720703125	1.406884643554688	-0.5231661987304688	2.841781982421875	1.456515869140625	-0.4978872680664063	2.72369873046875	1.43622509765625	-0.5341458740234375	3.053188232421875	1.607947937011719	-1.011019714355469	3.079853759765625	1.608684631347656	-1.143059204101563	3.027502685546875	1.325062835693359	-1.1420419921875	2.92937451171875	1.31417626953125	-0.9226522216796875	2.977676025390625	1.227342544555664	-0.8851627197265625
162	5.366666999999999	3.093903076171875	1.106980857849121	-0.9623589477539063	3.04410791015625	1.282017822265625	-0.976822509765625	3.01499658203125	1.424882781982422	-0.9833008422851562	3.053333251953125	1.643409790039063	-0.9719232788085937	3.04510302734375	1.606152404785156	-0.9393703002929688	3.012640380859375	1.555781433105469	-0.8059304809570312	2.995385009765625	1.290485473632812	-0.7095991821289063	2.804337890625	1.339162017822266	-0.5774696655273438	2.752797119140625	1.405530364990234	-0.5260155029296875	2.845704833984375	1.457630950927734	-0.4963678588867187	2.733052734375	1.437505432128906	-0.5389944458007813	3.0509921875	1.608069152832031	-1.007953430175781	3.07277099609375	1.608215454101563	-1.140749145507812	3.023267578125	1.324393280029297	-1.13794775390625	2.926607177734375	1.314665130615234	-0.91812109375	2.97468408203125	1.227741836547852	-0.8808577270507812
163	5.399999999999999	3.0941484375	1.10692406463623	-0.962398681640625	3.044360595703125	1.281998596191406	-0.9768685302734375	3.015380859375	1.424920959472656	-0.9832930297851562	3.054226318359375	1.643401550292969	-0.9719287109375	3.0459453125	1.606151916503906	-0.9393651733398437	3.01358935546875	1.555879211425781	-0.8058320922851563	2.99615234375	1.290625610351563	-0.7092601928710938	2.80540673828125	1.339904510498047	-0.5768381958007812	2.754077880859375	1.406384124755859	-0.5252799682617187	2.84739404296875	1.458003326416016	-0.4959972839355469	2.734568359375	1.438582733154297	-0.5384530639648437	3.05176806640625	1.608063842773438	-1.007967102050781	3.073162841796875	1.608251831054687	-1.14085107421875	3.022832275390625	1.324517578125	-1.138275024414062	2.92683056640625	1.314490844726563	-0.9181238403320312	2.974953369140625	1.227421813964844	-0.8812042236328125
164	5.433333999999999	3.0958427734375	1.108131416320801	-0.9631660766601563	3.04434814453125	1.283847137451172	-0.9770488891601562	3.015475830078125	1.427684143066406	-0.9824129638671875	3.05665087890625	1.646986267089844	-0.9702687377929687	3.048648681640625	1.609369384765625	-0.9376160888671875	3.016924560546875	1.557335693359375	-0.8036903076171875	2.998475830078125	1.289796722412109	-0.7088925170898438	2.807290283203125	1.343754180908203	-0.5764964599609375	2.7533798828125	1.408016540527344	-0.5236998901367188	2.847222412109375	1.463778015136719	-0.5023937683105468	2.731649169921875	1.439380554199219	-0.5378656005859375	3.05315771484375	1.611722229003906	-1.006696838378906	3.072046630859375	1.610034057617188	-1.140724243164063	3.030385498046875	1.3232265625	-1.140953247070313	2.9260478515625	1.312347259521484	-0.9231475830078125	2.977215087890625	1.227889923095703	-0.8826820678710937
165	5.466667	3.096987548828125	1.110410339355469	-0.9634142456054687	3.043322265625	1.285809387207031	-0.97732861328125	3.0144150390625	1.429920196533203	-0.9821589355468749	3.057758544921875	1.649214599609375	-0.9702308959960938	3.049368896484375	1.611648559570312	-0.9374808959960937	3.017036376953125	1.557746643066406	-0.8041580810546874	3.000838134765625	1.29041357421875	-0.7069071044921875	2.80476123046875	1.340857208251953	-0.579625244140625	2.754047607421875	1.406512268066406	-0.5250783081054687	2.84753515625	1.463437561035156	-0.5042793273925781	2.733418701171875	1.439260711669922	-0.5398101196289062	3.053935791015625	1.613881774902344	-1.006683227539062	3.07362353515625	1.614625427246094	-1.14084326171875	3.044163818359375	1.325854400634766	-1.146455322265625	2.914142333984375	1.308344085693359	-0.9428961181640625	2.9786572265625	1.245565567016601	-0.8852322998046875
166	5.499999999999999	3.097008056640625	1.110407775878906	-0.9633987426757813	3.043332763671875	1.285812835693359	-0.9773065185546875	3.0144287109375	1.429931121826172	-0.98212744140625	3.05777685546875	1.649233520507813	-0.9701776733398437	3.0493916015625	1.61166162109375	-0.9374296875	3.017082763671875	1.557741149902344	-0.8041014404296875	3.0008837890625	1.290385192871094	-0.7068767700195312	2.804834228515625	1.340862121582031	-0.5795464477539063	2.754173095703125	1.406561065673828	-0.52499560546875	2.847703369140625	1.463432495117188	-0.5042158813476563	2.733584716796875	1.439344421386719	-0.539763916015625	3.053948486328125	1.613903686523438	-1.006635437011719	3.073538330078125	1.614684692382812	-1.140815673828125	3.044124755859375	1.325897552490234	-1.1465048828125	2.914314697265625	1.308300537109375	-0.9428057861328125	2.978926025390625	1.245549697875977	-0.8852108764648438
167	5.533333999999999	3.0986962890625	1.110746803283691	-0.96299755859375	3.0444638671875	1.286264556884765	-0.9753515625	3.015425537109375	1.430523101806641	-0.9789099731445312	3.0576650390625	1.650091979980469	-0.9644912719726563	3.049922119140625	1.611991882324219	-0.9321298217773437	3.020253662109375	1.557370544433594	-0.7983322143554688	3.003995849609375	1.287488922119141	-0.7075846557617187	2.808677734375	1.344109954833984	-0.5813277587890625	2.756087158203125	1.407788024902344	-0.52605419921875	2.852931640625	1.458244445800781	-0.5034494323730468	2.740764892578125	1.445250122070312	-0.5464615478515625	3.05356787109375	1.615211608886719	-1.001411437988281	3.071444580078125	1.619403991699219	-1.135886596679688	3.0548017578125	1.329777893066406	-1.152675537109375	2.918712158203125	1.311754699707031	-0.9528993530273437	2.981812255859375	1.251784622192383	-0.8906796264648438
168	5.566667	3.0986953125	1.110760353088379	-0.9630020751953124	3.0444609375	1.286278472900391	-0.9753594360351563	3.015417236328125	1.430536743164063	-0.9789223022460938	3.05764404296875	1.650109741210938	-0.9645072021484375	3.04990283203125	1.612009582519531	-0.9321449584960938	3.020232421875	1.557392639160156	-0.7983450317382812	3.003953857421875	1.287515899658203	-0.7075812377929688	2.808637939453125	1.344172790527344	-0.58133447265625	2.756056640625	1.407880676269531	-0.5260853881835937	2.8528798828125	1.458374664306641	-0.5034703063964844	2.74075439453125	1.445348541259766	-0.5465272216796875	3.05354931640625	1.615228149414063	-1.001427062988281	3.0714287109375	1.619445617675781	-1.135901977539062	3.0548134765625	1.329820617675781	-1.152768432617187	2.918722412109375	1.311775726318359	-0.9529931640625	2.981880615234375	1.251747100830078	-0.8908877563476563
169	5.599999999999999	3.098716796875	1.110771041870117	-0.9629866333007813	3.04447900390625	1.286290649414062	-0.9753438110351562	3.015443603515625	1.430552673339844	-0.9789026489257813	3.05770654296875	1.650121765136719	-0.9644884643554688	3.0499638671875	1.612021545410156	-0.93212548828125	3.02030810546875	1.557414245605469	-0.7983162841796875	3.003931640625	1.287549072265625	-0.70752392578125	2.80868115234375	1.344361602783203	-0.5812393188476562	2.75620849609375	1.408172515869141	-0.526003662109375	2.85296728515625	1.458763732910156	-0.5033226623535156	2.74094970703125	1.445652496337891	-0.5464734497070313	3.05360107421875	1.615241149902344	-1.001408935546875	3.0714365234375	1.619469055175781	-1.13589111328125	3.054755859375	1.329844543457031	-1.152766967773438	2.91875927734375	1.311902618408203	-0.9529144287109375	2.98191748046875	1.25185221862793	-0.8908275756835937
170	5.633333999999999	3.098577880859375	1.114467483520508	-0.962738525390625	3.04470947265625	1.290001159667969	-0.9741564331054687	3.014156982421875	1.4338193359375	-0.9778325195312501	3.054759765625	1.653317626953125	-0.96075634765625	3.0472626953125	1.614810485839844	-0.9288878173828125	3.02115966796875	1.5585615234375	-0.7951559448242187	3.008159423828125	1.287489105224609	-0.7082542114257813	2.81297705078125	1.347636779785156	-0.5838059082031249	2.76678125	1.415355010986328	-0.5277724609375	2.86414794921875	1.46778857421875	-0.5141473999023437	2.752397216796875	1.453387084960938	-0.5517081909179687	3.050958251953125	1.618880798339844	-0.9980645141601563	3.070182861328125	1.628495727539062	-1.131960815429687	3.0508291015625	1.340641326904297	-1.164640014648437	2.9211650390625	1.321760711669922	-0.9609506225585938	2.97711279296875	1.260067443847656	-0.8939117431640625
171	5.666666999999999	3.098794921875	1.117134033203125	-0.9586546020507812	3.045300048828125	1.292774322509766	-0.9701104125976563	3.015452880859375	1.436738098144531	-0.9737230834960937	3.057108154296875	1.656238891601562	-0.9595369873046875	3.04927587890625	1.618221008300781	-0.9271677856445313	3.020557861328125	1.566215698242188	-0.792263671875	3.01232861328125	1.291940002441406	-0.715439453125	2.816673583984375	1.345659057617187	-0.5888233642578125	2.771816650390625	1.415516082763672	-0.5343543090820313	2.86879931640625	1.469147827148438	-0.5228416137695312	2.7529560546875	1.449684997558594	-0.5522764892578125	3.053291259765625	1.621304138183594	-0.9963757934570312	3.072956787109375	1.630222351074219	-1.130252685546875	3.061689697265625	1.346750579833984	-1.192018432617187	2.93710205078125	1.3399013671875	-0.9844452514648437	2.95865380859375	1.257470336914063	-0.9198661499023437
172	5.7	3.096797119140625	1.12023316192627	-0.9523272705078125	3.043645751953125	1.295551300048828	-0.96591015625	3.013964111328125	1.439288146972656	-0.9710623779296875	3.0559052734375	1.65855517578125	-0.95935498046875	3.04788818359375	1.620994934082031	-0.9266113891601563	3.023798095703125	1.567068725585937	-0.7917852783203125	3.016318603515625	1.292459228515625	-0.7176293334960937	2.82157080078125	1.345144775390625	-0.589829345703125	2.769663330078125	1.409564086914062	-0.5351790161132812	2.868061767578125	1.461386810302734	-0.531822265625	2.754260009765625	1.447309143066406	-0.5644791870117187	3.052173828125	1.623239440917969	-0.9957362060546875	3.072686767578125	1.628728332519531	-1.129474609375	3.062112060546875	1.345109771728516	-1.18869140625	2.935947509765625	1.364604370117187	-0.9832874755859375	2.946967529296875	1.273441101074219	-0.9288352661132813
173	5.733334	3.095450439453125	1.122513259887695	-0.9514853515625	3.04219873046875	1.296584930419922	-0.9643516845703125	3.012947265625	1.439430114746094	-0.9692323608398438	3.0534638671875	1.657494079589844	-0.9581187133789062	3.04643408203125	1.620079833984375	-0.9254928588867187	3.026281005859375	1.572952880859375	-0.7885460205078125	3.028887939453125	1.299105926513672	-0.718533447265625	2.844252685546875	1.334217132568359	-0.5737501220703125	2.775559814453125	1.399401489257813	-0.54665869140625	2.8769140625	1.441798400878906	-0.558748046875	2.76538037109375	1.424517425537109	-0.596699951171875	3.04920947265625	1.622445739746094	-0.9942330932617187	3.066831787109375	1.629249389648437	-1.127420532226562	3.080268798828125	1.349565155029297	-1.194864868164063	2.934008056640625	1.363085083007813	-1.004748474121094	2.954765869140625	1.274159423828125	-0.9508160400390625
174	5.766666999999999	3.09440673828125	1.122444747924805	-0.9541024169921875	3.041218505859375	1.296871307373047	-0.9630535278320312	3.01162158203125	1.439780181884766	-0.9653813476562501	3.050903076171875	1.658167297363281	-0.9540827636718749	3.045134521484375	1.620480590820312	-0.921486572265625	3.030439697265625	1.573568237304688	-0.7837003173828125	3.03119921875	1.298051025390625	-0.7199354248046875	2.834627685546875	1.324834075927734	-0.5896253662109375	2.768140869140625	1.386569091796875	-0.5511660766601563	2.869823974609375	1.413275817871094	-0.585447021484375	2.753860595703125	1.412215789794922	-0.6074688720703125	3.045803466796875	1.623298767089844	-0.9902950439453125	3.059484619140625	1.634343627929687	-1.123725708007812	3.079614990234375	1.356169372558594	-1.196147094726562	2.933816162109375	1.363085693359375	-1.005179138183594	2.96007666015625	1.272693725585937	-0.9562131958007812
175	5.8	3.09178955078125	1.126262084960937	-0.9535093994140625	3.039676025390625	1.300598236083984	-0.9618119506835937	3.0163154296875	1.44433056640625	-0.9617852783203125	3.0549765625	1.6622861328125	-0.9502313232421875	3.050515869140625	1.624421447753906	-0.9178172607421875	3.0361396484375	1.578901000976562	-0.7798937377929688	3.051363037109375	1.3013974609375	-0.7312899780273437	2.837428466796875	1.327722198486328	-0.6332388916015625	2.777513427734375	1.386097381591797	-0.5815872192382813	2.8765615234375	1.425440277099609	-0.610089111328125	2.75924072265625	1.420197662353516	-0.6258598022460937	3.0487734375	1.62774755859375	-0.9864227905273437	3.05340625	1.635889831542969	-1.120364501953125	3.092018798828125	1.3623115234375	-1.199779174804688	2.935887939453125	1.361936492919922	-1.017771850585937	2.959390869140625	1.270637878417969	-0.9696312255859375
176	5.833334	3.0922685546875	1.126974449157715	-0.9537697143554688	3.04007763671875	1.301434997558594	-0.9618504638671875	3.017279296875	1.445363464355469	-0.9615060424804688	3.05734619140625	1.663281921386719	-0.9510261840820312	3.053474853515625	1.6254306640625	-0.91846533203125	3.043536376953125	1.580278381347656	-0.7799197387695312	3.05256787109375	1.302127258300781	-0.7323024291992187	2.842591552734375	1.347067352294922	-0.6320724487304688	2.760979736328125	1.383581359863281	-0.59101708984375	2.861567626953125	1.428964141845703	-0.594283447265625	2.7415712890625	1.417724487304687	-0.626347900390625	3.050089111328125	1.628731201171875	-0.9870602416992188	3.050047119140625	1.636615966796875	-1.121194458007813	3.08797900390625	1.363518615722656	-1.203297119140625	2.937362060546875	1.360714385986328	-1.016500122070312	2.964475830078125	1.269718597412109	-0.9695308837890625
177	5.866666999999999	3.093089111328125	1.131828018188477	-0.9554351806640625	3.037283447265625	1.305563201904297	-0.9590293579101562	3.012037841796875	1.449248016357422	-0.9563446655273438	3.050923095703125	1.667903137207031	-0.9535165405273438	3.04935498046875	1.630779174804688	-0.9198458251953125	3.0449130859375	1.589121459960937	-0.7797310791015625	3.094173095703125	1.311378082275391	-0.7609149780273438	2.883753662109375	1.355564025878906	-0.6605582885742187	2.792858642578125	1.362269104003906	-0.623177490234375	2.89014111328125	1.413465148925781	-0.611571533203125	2.765289306640625	1.400283325195312	-0.6338735961914063	3.0417548828125	1.632395324707031	-0.9882520141601563	3.03666064453125	1.628372619628906	-1.122633666992187	3.1245107421875	1.368896606445313	-1.211679931640625	2.95416748046875	1.3432646484375	-1.04416650390625	2.970424072265625	1.261453857421875	-0.9786450805664062
178	5.899999999999999	3.0913681640625	1.133858840942383	-0.9568907470703125	3.035525634765625	1.307153869628906	-0.9592294311523437	3.010302490234375	1.450484100341797	-0.9560075073242188	3.052986328125	1.667914611816406	-0.9549900512695313	3.052142578125	1.630921447753906	-0.9213244018554687	3.055515380859375	1.589300231933594	-0.7815269775390625	3.083133056640625	1.309405609130859	-0.7604609985351563	2.859752685546875	1.329964294433594	-0.684864013671875	2.783840087890625	1.335687805175781	-0.6227087402343749	2.874107177734375	1.398784088134766	-0.6284579467773438	2.759638671875	1.387328674316406	-0.6530609741210938	3.041819580078125	1.632644775390625	-0.9892069702148437	3.024678466796875	1.623689880371094	-1.122029296875	3.126238037109375	1.373805999755859	-1.221173583984375	2.96084375	1.331542785644531	-1.052880249023437	2.969785400390625	1.253597290039063	-0.9818718872070312
179	5.933333999999999	3.094130615234375	1.134595947265625	-0.958896728515625	3.037724853515625	1.308472290039063	-0.957517333984375	3.01211083984375	1.452224975585938	-0.9514931030273438	3.061269287109375	1.669158569335937	-0.9545617065429688	3.06082275390625	1.63236474609375	-0.920380859375	3.067091796875	1.5913408203125	-0.779907958984375	3.075862060546875	1.309479156494141	-0.754376953125	2.849402099609375	1.292024108886719	-0.6844522094726563	2.768685791015625	1.2832666015625	-0.6283889770507812	2.86158251953125	1.342819091796875	-0.61933642578125	2.745824951171875	1.340739959716797	-0.6479905395507812	3.047550048828125	1.633788330078125	-0.9880311889648438	3.01854443359375	1.619519958496094	-1.11884765625	3.1274326171875	1.375861877441406	-1.228443359375	2.968786376953125	1.332102081298828	-1.05284814453125	2.969185302734375	1.252345565795898	-0.9826719970703125
180	5.966667	3.093578369140625	1.135667694091797	-0.9592294921875	3.03749462890625	1.309169281005859	-0.9562804565429688	3.013697265625	1.452831512451172	-0.9492036743164063	3.06607958984375	1.668437866210938	-0.9536580810546875	3.06586962890625	1.631765075683594	-0.9195211181640625	3.0722080078125	1.590744018554688	-0.779415771484375	3.128820556640625	1.314286254882812	-0.7668467407226562	2.90134033203125	1.29575537109375	-0.7026766357421875	2.819111572265625	1.298312713623047	-0.6486366577148438	2.89995263671875	1.373542694091797	-0.64643212890625	2.78694873046875	1.331796722412109	-0.6756157836914063	3.051037353515625	1.633353210449219	-0.9866742553710938	3.01127490234375	1.614629333496094	-1.113715454101563	3.1125673828125	1.371530822753906	-1.22982958984375	2.964033203125	1.340563446044922	-1.043767211914062	2.973128173828125	1.25410807800293	-0.983147216796875
181	5.999999999999999	3.096272216796875	1.136089721679687	-0.9565180053710938	3.04070654296875	1.309717163085937	-0.9519622192382813	3.016617919921875	1.453274536132813	-0.9439067993164062	3.067260498046875	1.669273498535156	-0.9490536499023438	3.068690185546875	1.632386840820312	-0.9151797485351563	3.0762607421875	1.590642456054687	-0.775354248046875	3.1484833984375	1.317566284179688	-0.7756943359375	2.926624755859375	1.297639526367187	-0.6945368041992187	2.838328125	1.284053009033203	-0.6532218017578125	2.902520751953125	1.373683990478516	-0.6465494384765625	2.80377685546875	1.326998992919922	-0.6752989501953125	3.051141357421875	1.634290344238281	-0.9816641235351562	3.00354931640625	1.605559936523437	-1.104055053710937	3.086125	1.357099639892578	-1.22356689453125	2.95096337890625	1.350713287353516	-1.025255249023437	2.95405615234375	1.269648376464844	-0.9570625610351563
182	6.033333999999999	3.096175048828125	1.135282348632813	-0.9559338989257813	3.041030517578125	1.308741027832031	-0.9499111938476562	3.017551513671875	1.452164337158203	-0.9412473754882813	3.06824853515625	1.667704833984375	-0.9505235595703125	3.07088818359375	1.631215637207031	-0.9163927612304688	3.08007421875	1.588846130371094	-0.777058837890625	3.15800244140625	1.317762115478516	-0.7805835571289063	2.9377333984375	1.302065765380859	-0.6952100830078125	2.8483623046875	1.284913909912109	-0.6580579833984375	2.91497412109375	1.367450134277344	-0.6277821044921875	2.821589111328125	1.337052001953125	-0.6850437622070312	3.05087939453125	1.6324677734375	-0.9820972900390625	2.9950986328125	1.602581970214844	-1.100488891601562	3.081115234375	1.356997772216797	-1.222556640625	2.94989111328125	1.348993713378906	-1.022062927246094	2.950864501953125	1.270313079833984	-0.951285400390625
183	6.066667	3.09630224609375	1.134839294433594	-0.955724365234375	3.04126708984375	1.308200927734375	-0.949545654296875	3.018187255859375	1.451581115722656	-0.9407133178710938	3.069776123046875	1.6667626953125	-0.9499066772460938	3.072447509765625	1.63022607421875	-0.9158775634765625	3.082196044921875	1.587582763671875	-0.7767665405273437	3.15776025390625	1.316034515380859	-0.7810382080078125	2.937869140625	1.303942504882813	-0.6945450439453125	2.84808984375	1.291167816162109	-0.656790283203125	2.910466552734375	1.376042114257813	-0.624302001953125	2.82379052734375	1.348068878173828	-0.681414794921875	3.05207421875	1.631683715820313	-0.9814182739257813	2.994217529296875	1.60189501953125	-1.098732666015625	3.074407958984375	1.354672790527344	-1.221013305664062	2.947502197265625	1.349862121582031	-1.017845031738281	2.949651611328125	1.272694519042969	-0.9455485229492188
184	6.099999999999999	3.096365966796875	1.134669570922852	-0.9554921264648437	3.0413876953125	1.308018096923828	-0.9491947021484375	3.018630126953125	1.451420501708984	-0.9402268676757812	3.0710859375	1.666367980957031	-0.9492361450195312	3.0737294921875	1.629765686035156	-0.9152859497070313	3.0837666015625	1.586897338867188	-0.7762861938476563	3.15620361328125	1.314540710449219	-0.7806448364257812	2.93652685546875	1.306788482666016	-0.6932056884765625	2.846451171875	1.298469940185547	-0.6549513549804687	2.908322021484375	1.382122589111328	-0.6186090087890626	2.825331787109375	1.358859283447266	-0.67611767578125	3.05312109375	1.631424499511719	-0.9807380981445313	2.9938984375	1.601914306640625	-1.09741796875	3.0704638671875	1.353621734619141	-1.21975830078125	2.945861083984375	1.350813507080078	-1.015171508789062	2.948558837890625	1.274561767578125	-0.9419492797851563
185	6.133333999999999	3.096745849609375	1.132008605957031	-0.9578688354492187	3.041900634765625	1.305621337890625	-0.9512944946289063	3.02024267578125	1.449352081298828	-0.9419912719726562	3.0758994140625	1.663787719726562	-0.9506143798828125	3.07865869140625	1.626865417480469	-0.9169312133789063	3.090405029296875	1.579569152832031	-0.7793222045898438	3.15777490234375	1.305629730224609	-0.771826416015625	2.94553515625	1.340119018554688	-0.6725054321289062	2.88310107421875	1.382630920410156	-0.6095419921875	2.977120849609375	1.438270324707031	-0.594030029296875	2.878087890625	1.435545501708984	-0.646355712890625	3.05674462890625	1.629305480957031	-0.9820215454101563	2.99027197265625	1.600173400878906	-1.095021118164063	3.03957080078125	1.340822448730469	-1.208978271484375	2.9304765625	1.358672088623047	-0.9961190185546875	2.92579345703125	1.294751220703125	-0.911842529296875
186	6.166666999999999	3.098186767578125	1.129963455200195	-0.9600595092773437	3.0414482421875	1.302854370117188	-0.9520841674804688	3.016768798828125	1.446003845214844	-0.94201171875	3.066462890625	1.661958251953125	-0.9466375732421874	3.070677490234375	1.624415771484375	-0.9138225708007812	3.089672119140625	1.572137329101563	-0.77889501953125	3.142124755859375	1.295574249267578	-0.7600569458007812	2.94061181640625	1.367853942871094	-0.6588794555664063	2.865002685546875	1.385101593017578	-0.5984638061523437	2.962658935546875	1.436392181396484	-0.5998333740234375	2.841545654296875	1.429281280517578	-0.62178662109375	3.04782861328125	1.627661987304688	-0.978534912109375	2.986173583984375	1.601611694335938	-1.094922973632813	3.029196533203125	1.338174072265625	-1.201614379882812	2.928979736328125	1.358893951416016	-0.98476318359375	2.948179931640625	1.305066558837891	-0.89566748046875
187	6.2	3.099780029296875	1.129231170654297	-0.962051025390625	3.04659619140625	1.304029418945313	-0.9530266113281251	3.025994384765625	1.448419158935547	-0.9423029785156249	3.085027587890625	1.663046997070313	-0.9449572143554688	3.08784375	1.624840576171875	-0.9124261474609375	3.08987890625	1.562459594726562	-0.7797984008789063	3.1487763671875	1.285511657714844	-0.7688123168945312	2.96779931640625	1.390937133789063	-0.6561530151367188	2.87964306640625	1.390814971923828	-0.6116858520507813	2.977033935546875	1.443611358642578	-0.6098487548828125	2.859780029296875	1.44280078125	-0.6435186767578125	3.064688720703125	1.629773010253906	-0.9772421875	2.994588134765625	1.607072570800781	-1.090177856445312	3.025572021484375	1.338482574462891	-1.191449340820312	2.930913330078125	1.355893249511719	-0.9706849365234375	2.953599853515625	1.311562316894531	-0.8767583007812501
188	6.233334	3.09977734375	1.129223587036133	-0.962045166015625	3.04659521484375	1.304022003173828	-0.9530188598632813	3.025996826171875	1.448411926269531	-0.9422931518554688	3.0850439453125	1.663035949707031	-0.9449408569335938	3.087856201171875	1.62482861328125	-0.9124105834960937	3.0898759765625	1.562441162109375	-0.779785888671875	3.148646728515625	1.285467163085938	-0.768788818359375	2.9677080078125	1.390929809570312	-0.6561038818359375	2.879626953125	1.390864776611328	-0.6114883422851562	2.976951416015625	1.443777587890625	-0.6094906005859375	2.85982177734375	1.443046936035156	-0.6431470336914062	3.06470361328125	1.629763854980469	-0.9772271728515625	2.99460302734375	1.607060180664063	-1.090161743164062	3.025578857421875	1.338450225830078	-1.191381469726563	2.93089306640625	1.355906799316406	-0.9706327514648437	2.953557373046875	1.311602355957031	-0.8766883544921875
189	6.266666999999999	3.099624267578125	1.12922021484375	-0.961809814453125	3.046202392578125	1.304023101806641	-0.9526008911132813	3.02437646484375	1.448299713134766	-0.9418706665039063	3.08033935546875	1.663868957519531	-0.9422015991210938	3.083547119140625	1.625382507324219	-0.9100033569335938	3.084503662109375	1.56216943359375	-0.777684326171875	3.127751953125	1.282686096191406	-0.758158447265625	2.9488271484375	1.389900634765625	-0.6436964111328125	2.863963134765625	1.389938354492188	-0.5931414184570313	2.96608837890625	1.433028411865234	-0.593940185546875	2.8473701171875	1.448717163085937	-0.6156591186523438	3.060635009765625	1.630598327636719	-0.9749168090820313	2.99258984375	1.607156311035156	-1.089025146484375	3.031399658203125	1.338773834228516	-1.188507568359375	2.9304921875	1.356796051025391	-0.9704577026367187	2.9545029296875	1.317432647705078	-0.8746119995117188
190	6.3	3.1004541015625	1.127486053466797	-0.9626709594726562	3.04740771484375	1.302673431396484	-0.9528264770507813	3.026567138671875	1.447302093505859	-0.9417053833007812	3.08484814453125	1.662616638183594	-0.943461181640625	3.08774951171875	1.62422802734375	-0.9109931030273437	3.086942138671875	1.5634091796875	-0.7772991943359375	3.10171630859375	1.281327056884766	-0.7484886474609375	2.908802490234375	1.370904205322266	-0.6410123291015625	2.826177001953125	1.368519409179688	-0.5866419067382812	2.926356689453125	1.409681121826172	-0.562231689453125	2.814348388671875	1.431145172119141	-0.5962097778320312	3.0646806640625	1.629307006835937	-0.9759786376953125	2.99417529296875	1.609604614257813	-1.089553100585938	3.0260166015625	1.338677551269531	-1.185899047851563	2.92970263671875	1.350527465820313	-0.9649442138671875	2.95979248046875	1.322740142822266	-0.8666034545898438
191	6.333334	3.10025	1.129262451171875	-0.9623512573242188	3.043772705078125	1.303952331542969	-0.9513257446289063	3.01939111328125	1.448490966796875	-0.939740234375	3.07141455078125	1.666180725097656	-0.9399385986328125	3.07531201171875	1.627571594238281	-0.9075734252929688	3.08345263671875	1.562908081054688	-0.775394287109375	3.11726904296875	1.281470397949219	-0.7469166870117188	2.927644287109375	1.377239990234375	-0.6371710815429688	2.841382080078125	1.375233032226562	-0.5880842895507813	2.94399658203125	1.417319549560547	-0.5776890869140625	2.8104501953125	1.405530059814453	-0.5975966186523437	3.05234326171875	1.632368530273438	-0.9728629150390625	2.9896865234375	1.610286743164063	-1.091048461914063	3.030944091796875	1.33837109375	-1.183899780273437	2.93182861328125	1.349391326904297	-0.9632534790039062	2.96054931640625	1.316281188964844	-0.8657666015625
192	6.366666999999999	3.103359130859375	1.131615173339844	-0.96247607421875	3.0435751953125	1.306062652587891	-0.950892822265625	3.01658740234375	1.450775146484375	-0.9386569213867187	3.065313720703125	1.670278625488281	-0.9372805786132813	3.069744873046875	1.6313515625	-0.9050006103515625	3.079243408203125	1.562713256835937	-0.7741644897460938	3.124166748046875	1.281476593017578	-0.7458971557617188	2.926219970703125	1.380819732666016	-0.652894775390625	2.840646240234375	1.367052124023437	-0.6035660400390624	2.94759619140625	1.397453094482422	-0.590870361328125	2.804494384765625	1.370569549560547	-0.6039396362304688	3.04681787109375	1.636219421386719	-0.970638916015625	2.983302734375	1.612168395996094	-1.088700317382812	3.029361572265625	1.340074523925781	-1.1829521484375	2.93108935546875	1.349145111083984	-0.9606192626953125	2.9614521484375	1.323314361572266	-0.8609133911132812
193	6.399999999999999	3.0997880859375	1.132362533569336	-0.9604959106445312	3.03865283203125	1.305932708740234	-0.9486905517578125	3.010307373046875	1.45005224609375	-0.936101806640625	3.05810986328125	1.669234497070312	-0.9306671142578125	3.063502685546875	1.629641174316406	-0.8995237426757813	3.082934326171875	1.566872863769531	-0.7671820678710938	3.100605712890625	1.282335601806641	-0.7495899047851563	2.925343505859375	1.376982086181641	-0.616189697265625	2.834062255859375	1.364535064697266	-0.5785237426757812	2.930916015625	1.41602490234375	-0.5995411376953125	2.798606689453125	1.371052032470703	-0.6020921630859375	3.038938232421875	1.635972900390625	-0.9642908325195313	2.977166259765625	1.619178466796875	-1.084203125	3.028603271484375	1.348336853027344	-1.177468017578125	2.923716552734375	1.348565124511719	-0.9585311279296875	2.962065673828125	1.335667358398438	-0.8592980346679687
194	6.433333999999999	3.09977978515625	1.132364166259766	-0.9604830932617188	3.038645263671875	1.305934265136719	-0.948674560546875	3.010298828125	1.450053344726562	-0.936083740234375	3.058096435546875	1.669236450195313	-0.930647216796875	3.06349267578125	1.629642456054687	-0.8995052490234375	3.082947509765625	1.566876037597656	-0.7671661376953125	3.1006533203125	1.282341827392578	-0.7495626220703125	2.925408935546875	1.376975189208984	-0.61613037109375	2.834140625	1.364527252197266	-0.5784332885742187	2.931255859375	1.415368682861328	-0.5998181762695313	2.798677978515625	1.371060180664063	-0.6020025634765624	3.038923095703125	1.635975280761719	-0.964270263671875	2.977121337890625	1.619181823730469	-1.084167358398437	3.02848876953125	1.348320861816406	-1.177413940429688	2.923666748046875	1.348589172363281	-0.9584464111328125	2.96203125	1.335699066162109	-0.8592183837890625
195	6.466667	3.098232177734375	1.136894515991211	-0.9538689575195313	3.034699462890625	1.308491882324219	-0.93967333984375	3.00220458984375	1.450875152587891	-0.9255654907226563	3.04366943359375	1.669998657226563	-0.9134276123046875	3.050827392578125	1.629711181640625	-0.8839630126953125	3.081343994140625	1.572266906738281	-0.7520717163085937	3.087581787109375	1.288586608886719	-0.7346856689453125	2.92232958984375	1.365544097900391	-0.5807409057617188	2.826991943359375	1.349774627685547	-0.5589515380859374	2.93177001953125	1.386859283447266	-0.5605283813476563	2.794245849609375	1.358697418212891	-0.5792772216796875	3.0248134765625	1.637535278320313	-0.947640625	2.961552490234375	1.622775451660156	-1.066313110351562	3.000119873046875	1.356141326904297	-1.172714721679688	2.91422900390625	1.341497436523438	-0.9473516235351562	2.952199462890625	1.321108917236328	-0.8497877197265625
196	6.499999999999999	3.0964365234375	1.137203765869141	-0.9484132690429687	3.038970703125	1.310247772216797	-0.9327299194335937	2.9983037109375	1.450169677734375	-0.9195432739257813	3.0273388671875	1.670445007324219	-0.9042294311523438	3.036521484375	1.630330993652344	-0.87533984375	3.072864990234375	1.572198852539063	-0.7457114868164062	3.08458544921875	1.289673706054687	-0.7257246704101562	2.92192138671875	1.348014221191406	-0.56218994140625	2.82364599609375	1.346681579589844	-0.5523313598632813	2.9317314453125	1.368744934082031	-0.5415208129882813	2.79502783203125	1.358026397705078	-0.5763639526367188	3.010580810546875	1.637550415039063	-0.9389052734375	2.95048388671875	1.630653991699219	-1.059486938476562	2.97227001953125	1.355038391113281	-1.1430810546875	2.87851513671875	1.330368591308594	-0.9225125122070312	2.93043115234375	1.318380249023438	-0.830465576171875
197	6.533333999999999	3.091643310546875	1.135450347900391	-0.9396264038085937	3.038591796875	1.308233856201172	-0.9223172607421875	2.9953583984375	1.446118591308594	-0.908554443359375	3.010900390625	1.665480895996094	-0.8870842895507812	3.022938720703125	1.625489135742187	-0.8598038330078125	3.065468505859375	1.571075866699219	-0.731751220703125	3.078458984375	1.2917080078125	-0.7020164794921875	2.907337158203125	1.336918670654297	-0.5458307495117187	2.812300537109375	1.337147216796875	-0.5219081420898437	2.91840478515625	1.362082305908203	-0.5072824401855469	2.78743798828125	1.370746795654297	-0.5400831298828125	2.9957265625	1.632913879394531	-0.9222167358398438	2.931658203125	1.628333312988281	-1.039641235351562	2.94266748046875	1.35397509765625	-1.121658935546875	2.8702890625	1.331222564697266	-0.894978515625	2.947524658203125	1.320829467773438	-0.8238361206054687
198	6.566667	3.089381103515625	1.140223571777344	-0.931816162109375	3.03524462890625	1.312403930664062	-0.9120547485351562	2.99048974609375	1.44959521484375	-0.8963792724609375	2.9927978515625	1.669034790039063	-0.8706499633789062	3.00823193359375	1.629367370605469	-0.8446365356445312	3.061009765625	1.57952734375	-0.71855322265625	3.06921142578125	1.301306701660156	-0.6782642822265625	2.899708740234375	1.357652069091797	-0.5239491577148437	2.805637939453125	1.339862396240235	-0.5030146789550781	2.90402490234375	1.373386993408203	-0.4671038208007813	2.777899658203125	1.37735498046875	-0.5095347290039063	2.9785751953125	1.636260925292969	-0.9059866943359375	2.9101884765625	1.631989440917969	-1.020959594726562	2.9032685546875	1.356866394042969	-1.10082080078125	2.8562314453125	1.346355865478515	-0.8666929321289063	2.940685302734375	1.348849914550781	-0.8034822387695313
199	6.599999999999999	3.08027197265625	1.142749145507812	-0.921681640625	3.025445556640625	1.314712768554688	-0.9007463989257812	2.98132421875	1.452098419189453	-0.8840253295898437	2.980982177734375	1.670887451171875	-0.8520263671875	2.998189453125	1.630758056640625	-0.8278270263671875	3.049141845703125	1.579958374023438	-0.7012536010742187	3.043658935546875	1.303151794433594	-0.6506439819335937	2.876738525390625	1.376701171875	-0.5005474548339843	2.791110595703125	1.351846435546875	-0.4597034606933594	2.88794580078125	1.374927032470703	-0.4127843322753906	2.763623779296875	1.387041687011719	-0.4491458740234375	2.96582568359375	1.638849914550781	-0.88770068359375	2.886043212890625	1.629013916015625	-0.9948364868164062	2.862326904296875	1.349410980224609	-1.053985473632812	2.852019287109375	1.382623779296875	-0.8173141479492188	2.9457060546875	1.384471618652344	-0.7686317138671875
200	6.633333999999999	3.06941015625	1.141943862915039	-0.9019929809570313	3.010428466796875	1.311646697998047	-0.8792661743164063	2.95663623046875	1.444817749023438	-0.8610592651367187	2.9610341796875	1.663630981445313	-0.8352455444335938	2.97962109375	1.624083435058594	-0.81145703125	3.03732373046875	1.588756286621094	-0.6830908813476563	3.019722900390625	1.317624908447266	-0.6133753662109375	2.848185546875	1.344513793945312	-0.4543823547363281	2.758691650390625	1.344540588378906	-0.4150823974609375	2.84852001953125	1.372529846191406	-0.3587132263183594	2.7516064453125	1.404942626953125	-0.4167914733886719	2.94285009765625	1.630955261230469	-0.8686142578125	2.853017578125	1.635489074707031	-0.9672516479492187	2.810513427734375	1.353965118408203	-0.9922560424804687	2.86961376953125	1.407050842285156	-0.767471435546875	2.972168701171875	1.400621643066406	-0.7447348022460938
201	6.666666999999999	3.0480712890625	1.156041610717773	-0.8764810791015625	2.992142333984375	1.327433166503906	-0.8470593872070312	2.944235107421875	1.463334716796875	-0.8233450317382812	2.94927490234375	1.684441711425781	-0.8009439086914063	2.969157958984375	1.644960388183594	-0.7771823120117187	3.01654296875	1.602215026855469	-0.6454562377929688	2.997852294921875	1.326987487792969	-0.5825215454101562	2.814936767578125	1.365958923339844	-0.4361632385253906	2.752724853515625	1.379225982666016	-0.3608329162597656	2.855695556640625	1.383130859375	-0.3205522766113281	2.74112646484375	1.409159698486328	-0.3352237548828125	2.9295498046875	1.65092919921875	-0.8332496337890625	2.824711669921875	1.655491943359375	-0.9176300048828125	2.776580322265625	1.371315948486328	-0.910873291015625	2.88739306640625	1.430460266113281	-0.7057952270507812	2.950738525390625	1.500593017578125	-0.6574364013671875
202	6.7	3.02235009765625	1.165822540283203	-0.8542597045898438	2.970616455078125	1.338361633300781	-0.8225376586914063	2.927458251953125	1.475671173095703	-0.7967760009765625	2.935595703125	1.697282287597656	-0.7777576293945313	2.95751416015625	1.657936218261719	-0.7554752197265625	3.011627685546875	1.609356689453125	-0.6282363891601562	2.96828369140625	1.339667114257812	-0.5530709838867187	2.794721435546875	1.383711090087891	-0.3966252746582031	2.729584716796875	1.385755432128906	-0.3224740905761719	2.81714111328125	1.394858673095703	-0.2552251892089843	2.716102783203125	1.412505432128906	-0.2936808166503906	2.912696533203125	1.663443908691406	-0.807637939453125	2.79943408203125	1.657667297363281	-0.8805462036132813	2.736980712890625	1.387135375976563	-0.8015608520507812	2.8410419921875	1.483793670654297	-0.6071182250976562	2.853134765625	1.586974182128906	-0.58463232421875
203	6.733334	2.996611083984375	1.172610366821289	-0.8306087646484375	2.9428974609375	1.343769317626953	-0.7946224975585937	2.9017880859375	1.481260070800781	-0.7663157958984375	2.921768798828125	1.701841247558594	-0.7435488891601563	2.94284228515625	1.661004272460938	-0.7231763305664063	2.99820458984375	1.612958190917969	-0.5962141723632812	2.9325517578125	1.348431396484375	-0.5185494384765625	2.758030029296875	1.389854095458984	-0.36233056640625	2.68540966796875	1.385555236816406	-0.2955481262207031	2.76558447265625	1.391033111572266	-0.2192469482421875	2.67302099609375	1.418640869140625	-0.2671914367675781	2.895733154296875	1.669780090332031	-0.77284423828125	2.7768466796875	1.666572692871094	-0.8364498901367188	2.7361259765625	1.390291748046875	-0.7629998779296875	2.856935302734375	1.50407177734375	-0.5884180297851562	2.85220849609375	1.6073828125	-0.5637122802734374
204	6.766666999999999	2.964526611328125	1.187964050292969	-0.7783969116210937	2.910926025390625	1.35795556640625	-0.7415532836914063	2.8729609375	1.495700469970703	-0.7140289916992187	2.906379638671875	1.714556518554688	-0.70742724609375	2.927399658203125	1.674003112792969	-0.6870777587890625	2.98679296875	1.627145690917969	-0.562393310546875	2.905158447265625	1.368375122070312	-0.4858736877441406	2.7267998046875	1.424602996826172	-0.3409028015136719	2.664264404296875	1.417222534179688	-0.2654996643066406	2.733313232421875	1.420252136230469	-0.1796198272705078	2.637362548828125	1.423052032470703	-0.2426753387451172	2.875778564453125	1.682609741210938	-0.731517333984375	2.755461181640625	1.681280700683594	-0.790870361328125	2.7827783203125	1.397572052001953	-0.7550833129882812	2.85009716796875	1.560559753417969	-0.5928497924804688	2.931847900390625	1.627590698242187	-0.589377197265625
205	6.8	2.94442724609375	1.185772430419922	-0.7570635986328125	2.889661865234375	1.354752197265625	-0.7180896606445313	2.848213623046875	1.490796905517578	-0.6879036865234375	2.876887939453125	1.709974914550781	-0.6771605224609375	2.899499755859375	1.669490051269531	-0.65855859375	2.96373583984375	1.623335571289062	-0.5361762084960937	2.87097607421875	1.371644226074219	-0.4501741638183594	2.69989404296875	1.436669219970703	-0.3005097045898438	2.63898095703125	1.427897216796875	-0.2240419769287109	2.73488818359375	1.4373388671875	-0.1707064361572266	2.607196533203125	1.417365844726562	-0.205612548828125	2.846209228515625	1.677924072265625	-0.700923828125	2.72260400390625	1.6715263671875	-0.7524182739257812	2.763814208984375	1.387818481445313	-0.7385758666992187	2.900274658203125	1.441970275878906	-0.5494544067382813	2.945763427734375	1.537107788085938	-0.5424274291992187
206	6.833334	2.914771484375	1.186069488525391	-0.7265768432617188	2.873184326171875	1.361605773925781	-0.691698974609375	2.83956396484375	1.501799987792969	-0.6635679321289063	2.85351318359375	1.724909912109375	-0.6590158081054688	2.88052734375	1.686142272949219	-0.6412537231445312	2.968971923828125	1.661049438476562	-0.5262639160156251	2.8679072265625	1.405814788818359	-0.45117919921875	2.689398193359375	1.427372344970703	-0.2939312133789063	2.62423828125	1.436187713623047	-0.2196941986083984	2.6985078125	1.431609130859375	-0.1369479522705078	2.587243896484375	1.412531097412109	-0.2007762451171875	2.823192626953125	1.689901672363281	-0.6800109252929688	2.702511474609375	1.664574462890625	-0.7360333862304688	2.763080078125	1.381105041503906	-0.72786572265625	2.85730908203125	1.408278289794922	-0.5067473754882813	2.88964404296875	1.501807983398437	-0.4666443481445313
207	6.866666999999999	2.896297607421875	1.18452848815918	-0.6886741333007812	2.8523642578125	1.363863250732422	-0.6528551025390625	2.81894091796875	1.507876037597656	-0.6254403076171875	2.84529931640625	1.735216491699219	-0.6280337524414062	2.871507080078125	1.694630004882812	-0.60970458984375	2.970154541015625	1.663978942871094	-0.4999731140136719	2.867478759765625	1.397013031005859	-0.4446689758300781	2.691531005859375	1.423189514160156	-0.2769072570800781	2.609947021484375	1.428812225341797	-0.2167606048583984	2.694333251953125	1.429680938720703	-0.1402455902099609	2.574659423828125	1.413790832519531	-0.1953520812988281	2.811642333984375	1.700508361816406	-0.6473203735351563	2.68947900390625	1.659455627441406	-0.6984319458007813	2.750865478515625	1.39570263671875	-0.576861083984375	2.74819921875	1.445437866210938	-0.334313232421875	2.794853759765625	1.475708099365234	-0.2402166442871094
208	6.899999999999999	2.87243994140625	1.197566253662109	-0.6578319091796875	2.832037353515625	1.375757446289062	-0.6191928100585937	2.803565673828125	1.519679443359375	-0.5915023193359376	2.83805078125	1.744015563964844	-0.603067626953125	2.86368896484375	1.703263366699219	-0.58533251953125	2.967878662109375	1.660389892578125	-0.48684765625	2.852543212890625	1.401118774414063	-0.4306676025390625	2.69117431640625	1.42068359375	-0.2503213348388672	2.60041943359375	1.445388641357422	-0.2140757293701172	2.666599853515625	1.437905303955078	-0.1226517333984375	2.563933837890625	1.409680938720703	-0.1702302398681641	2.802138671875	1.710363830566406	-0.6188547973632812	2.67167333984375	1.675078369140625	-0.6450360107421875	2.7182255859375	1.394955810546875	-0.5660396728515625	2.723963134765625	1.444580291748047	-0.3253037414550781	2.7396787109375	1.475501251220703	-0.2224627685546875
209	6.933333999999999	2.855897705078125	1.202573715209961	-0.6356771240234375	2.819197265625	1.383528533935547	-0.59768310546875	2.792878662109375	1.529330139160156	-0.5701055908203125	2.826689697265625	1.755786987304687	-0.5841688232421876	2.852936279296875	1.714905944824219	-0.5662220458984375	2.96197119140625	1.676784057617188	-0.4688915100097656	2.846109130859375	1.413101501464844	-0.4208760375976562	2.68397998046875	1.418084411621094	-0.2371688079833984	2.592364013671875	1.448096466064453	-0.2046434631347656	2.63856005859375	1.440618408203125	-0.1005020141601562	2.549746337890625	1.411012451171875	-0.1663412475585938	2.790380126953125	1.721548400878906	-0.599370849609375	2.658295166015625	1.681378540039062	-0.615148681640625	2.701194580078125	1.400733795166016	-0.526195556640625	2.68221484375	1.458447296142578	-0.2855752563476562	2.60279443359375	1.435579528808594	-0.2136661071777344
210	6.966667	2.83355810546875	1.20509294128418	-0.617053466796875	2.800068603515625	1.381437103271484	-0.5809110717773438	2.77787109375	1.524048278808594	-0.5564989013671875	2.7788974609375	1.746831787109375	-0.5601653442382812	2.810615966796875	1.710401489257813	-0.5461192626953125	2.9198798828125	1.683778259277344	-0.4519002380371094	2.849578857421875	1.411951568603516	-0.4118576354980469	2.693571533203125	1.423689117431641	-0.2324537048339844	2.600317626953125	1.448633453369141	-0.2112870483398437	2.644009033203125	1.466490051269531	-0.1109362945556641	2.56775830078125	1.432163757324219	-0.1537470550537109	2.747841552734375	1.709604248046875	-0.5749105224609375	2.619614990234375	1.667733459472656	-0.5795635375976562	2.682034912109375	1.3986826171875	-0.494574951171875	2.672670166015625	1.457897888183594	-0.261098388671875	2.5891845703125	1.435022399902344	-0.1992156219482422
211	6.999999999999999	2.8137177734375	1.20256330871582	-0.5985206909179688	2.7899384765625	1.383584930419922	-0.5709623413085938	2.773893798828125	1.529180297851563	-0.5526693115234375	2.779267333984375	1.753813720703125	-0.5529526367187499	2.811008544921875	1.7162412109375	-0.5405330810546874	2.925390869140625	1.6802548828125	-0.4538650817871094	2.842193115234375	1.409764587402344	-0.4124783325195313	2.69553515625	1.422273498535156	-0.2228525848388672	2.597327392578125	1.4390634765625	-0.2252068023681641	2.55673681640625	1.44640185546875	-0.1212586364746094	2.561545166015625	1.425643768310547	-0.1574651336669922	2.74668896484375	1.717128173828125	-0.567241455078125	2.61662109375	1.677025695800781	-0.5673976440429688	2.67899267578125	1.409628967285156	-0.4697610778808594	2.66792236328125	1.471525238037109	-0.2349476470947266	2.579195068359375	1.450544860839844	-0.1783616027832031
212	7.033333999999999	2.79126953125	1.200279739379883	-0.575439453125	2.76882373046875	1.378117492675781	-0.5564774169921874	2.749263427734375	1.519802124023438	-0.5389346923828126	2.749084716796875	1.738870178222656	-0.5278546142578125	2.781045166015625	1.702400634765625	-0.51781201171875	2.894688720703125	1.677997375488281	-0.4320829772949219	2.8301240234375	1.407936676025391	-0.4029331970214844	2.69163134765625	1.432800964355469	-0.2155475311279297	2.596036376953125	1.443312591552735	-0.2008498077392578	2.565825439453125	1.458588073730469	-0.09706058502197265	2.57660986328125	1.446276153564453	-0.1307643585205078	2.718087158203125	1.703043640136719	-0.5434783935546875	2.587060546875	1.681427917480469	-0.5391217651367187	2.665791748046875	1.416223907470703	-0.4728138732910157	2.6583154296875	1.460939727783203	-0.2398859100341797	2.574940673828125	1.449673217773437	-0.1774789428710938
213	7.066667	2.765703857421875	1.19575798034668	-0.5668927612304687	2.74737939453125	1.373230804443359	-0.5431904907226562	2.727320068359375	1.512939392089844	-0.5152083740234376	2.735539306640625	1.731542114257812	-0.5043648986816406	2.766026123046875	1.6939375	-0.4942851867675781	2.889737548828125	1.677104064941406	-0.4221006164550781	2.794895263671875	1.416269592285156	-0.3957870178222656	2.685079833984375	1.430629943847656	-0.1896684417724609	2.59077587890625	1.448195037841797	-0.2050086517333984	2.571129638671875	1.464118041992188	-0.09897230529785156	2.5476279296875	1.435016815185547	-0.1380381622314453	2.70324267578125	1.696967529296875	-0.5199443359375	2.571356689453125	1.683220397949219	-0.5155360717773437	2.653603271484375	1.416861968994141	-0.4609518127441406	2.6551015625	1.451484039306641	-0.2265494079589844	2.571919921875	1.454122375488281	-0.1631889801025391
214	7.099999999999999	2.7406279296875	1.200741409301758	-0.5512416381835937	2.7237265625	1.376746185302734	-0.5287127685546875	2.708846923828125	1.516919738769531	-0.5078450317382812	2.71425927734375	1.733585998535156	-0.499145263671875	2.74609716796875	1.6969482421875	-0.4926523742675781	2.87453173828125	1.673523559570313	-0.4347371826171875	2.78713232421875	1.412642059326172	-0.4117413940429687	2.70014794921875	1.438858856201172	-0.1985668029785156	2.604876708984375	1.450352386474609	-0.2054099884033203	2.573065673828125	1.464858489990234	-0.1032718048095703	2.565633056640625	1.433508087158203	-0.1445234375	2.681298095703125	1.698686828613281	-0.5105044860839844	2.5533876953125	1.680173034667969	-0.4868441772460937	2.640080322265625	1.418743041992188	-0.429599853515625	2.66287060546875	1.502499328613281	-0.2115848236083984	2.590348876953125	1.47077392578125	-0.1447695770263672
215	7.133333999999999	2.721194091796875	1.206362533569336	-0.5316651611328125	2.7068828125	1.382402404785156	-0.5075780639648437	2.6968876953125	1.523744262695312	-0.4923887023925781	2.70673046875	1.740443359375	-0.4925579833984375	2.73812890625	1.70344140625	-0.4859697875976562	2.86310693359375	1.675389770507812	-0.4227669372558594	2.80140478515625	1.406366790771484	-0.4152809448242187	2.70450439453125	1.443928436279297	-0.2081493072509766	2.6086015625	1.450889221191406	-0.2048456878662109	2.5733515625	1.465539672851563	-0.1038560638427734	2.57376708984375	1.433081634521484	-0.1474728240966797	2.672658203125	1.705806274414063	-0.5011090698242188	2.547431640625	1.673494079589844	-0.4778680725097657	2.5993271484375	1.440187286376953	-0.3294656982421875	2.565827880859375	1.671673278808594	-0.3103782958984375	2.4699111328125	1.709039123535156	-0.322011962890625
216	7.166666999999999	2.693560302734375	1.206790054321289	-0.5177938842773437	2.67636181640625	1.383184844970703	-0.4980361633300781	2.665135986328125	1.525134521484375	-0.4910220336914062	2.674660888671875	1.741236206054688	-0.4735986328125	2.70675244140625	1.704261169433594	-0.475436767578125	2.84117529296875	1.666869750976562	-0.4446109924316407	2.842967041015625	1.393342590332031	-0.4061505432128906	2.699816650390625	1.450373779296875	-0.2329344482421875	2.60828564453125	1.4405732421875	-0.204821044921875	2.578284423828125	1.443919067382812	-0.1011172943115234	2.573237060546875	1.434896179199219	-0.1912650451660156	2.639667724609375	1.706954467773437	-0.4795992126464844	2.516958251953125	1.670362854003906	-0.4498744201660156	2.551205322265625	1.431970581054687	-0.3042375183105469	2.57844873046875	1.635364990234375	-0.1901923980712891	2.513155517578125	1.71082568359375	-0.2181723937988281
217	7.2	2.67788427734375	1.206652679443359	-0.5093643798828125	2.66230224609375	1.383471740722656	-0.4899883422851563	2.652341796875	1.525724731445313	-0.4834958190917969	2.66412548828125	1.742059875488281	-0.4668890686035156	2.6958916015625	1.704801818847656	-0.4699408874511719	2.832776123046875	1.670883605957031	-0.4458023071289062	2.848586669921875	1.397787261962891	-0.4050039978027344	2.7057470703125	1.453593841552734	-0.23073583984375	2.61507666015625	1.441634826660156	-0.2003377685546875	2.594812744140625	1.448083923339844	-0.09430213928222657	2.580388427734375	1.435175628662109	-0.1865357818603516	2.62862841796875	1.707978820800781	-0.4714172973632813	2.508828857421875	1.677353698730469	-0.4263080749511719	2.494322998046875	1.436263610839844	-0.2811080627441406	2.58790673828125	1.639850280761719	-0.2100144958496094	2.622965576171875	1.707827087402344	-0.2801437377929688
218	7.233334	2.639057373046875	1.19948551940918	-0.4932954711914063	2.6282890625	1.374632598876953	-0.4722118530273438	2.6224716796875	1.5157138671875	-0.4670653686523438	2.635389404296875	1.72994970703125	-0.4531114501953125	2.666572021484375	1.692957397460938	-0.4572337646484375	2.806030517578125	1.671972045898438	-0.4443307189941406	2.855927490234375	1.409306274414063	-0.3854867553710937	2.703600341796875	1.470044647216797	-0.2245459747314453	2.618547119140625	1.441057006835937	-0.1925204925537109	2.59392578125	1.451258239746094	-0.08884579467773437	2.58441650390625	1.436401733398438	-0.1881004943847656	2.600004638671875	1.696276184082031	-0.455677734375	2.4820634765625	1.668694396972656	-0.4076919250488281	2.45751806640625	1.43234814453125	-0.261588623046875	2.57693310546875	1.62969482421875	-0.2310266418457031	2.651246337890625	1.689402221679687	-0.2692685852050781
219	7.266666999999999	2.621973876953125	1.19155158996582	-0.4791159973144531	2.615134521484375	1.368109130859375	-0.4577645568847656	2.610751220703125	1.510177917480469	-0.4513141174316406	2.6199501953125	1.726291564941406	-0.4404583129882813	2.65194287109375	1.689591918945312	-0.4449860229492187	2.79383837890625	1.678353942871094	-0.4362512512207031	2.880828369140625	1.424233673095703	-0.3741808471679687	2.724435546875	1.482710906982422	-0.2140027008056641	2.637185791015625	1.442537933349609	-0.2151204223632812	2.613216796875	1.450307922363281	-0.1103129577636719	2.598476806640625	1.438071258544922	-0.1938268280029297	2.58492578125	1.691678405761719	-0.4416126403808594	2.46446435546875	1.662369079589844	-0.3986977233886719	2.427013916015625	1.420566375732422	-0.2607530212402344	2.529212646484375	1.6225791015625	-0.2003744201660156	2.5921708984375	1.703163146972656	-0.2158766784667969
220	7.3	2.601607421875	1.189593231201172	-0.4652891540527344	2.59633544921875	1.370899841308594	-0.4474697265625	2.592105224609375	1.516442687988281	-0.4420491333007813	2.60963232421875	1.737467163085938	-0.4363594360351563	2.640818115234375	1.698664855957031	-0.4417548828125	2.78647900390625	1.689538269042969	-0.4469213562011718	2.8975830078125	1.441383178710937	-0.3709462890625	2.73135205078125	1.465249084472656	-0.2037949829101562	2.645141357421875	1.417874145507813	-0.2043040618896484	2.613318603515625	1.429565490722656	-0.09925242614746094	2.603906005859375	1.439455200195312	-0.1947089080810547	2.5725595703125	1.703291748046875	-0.4349888305664062	2.452015869140625	1.672067687988281	-0.3845513000488281	2.371199951171875	1.427553649902344	-0.2563992614746094	2.47795458984375	1.62265966796875	-0.1663478240966797	2.55289599609375	1.697081420898437	-0.1743402709960938
221	7.333334	2.579544677734375	1.184397308349609	-0.4513357543945313	2.575231689453125	1.365802581787109	-0.4334332275390625	2.571578857421875	1.511429901123047	-0.4281194763183594	2.59531494140625	1.732041137695313	-0.429684326171875	2.625528076171875	1.692199645996094	-0.4327427978515625	2.77079833984375	1.676873107910156	-0.4299739685058594	2.822252197265625	1.425075988769531	-0.3128465576171875	2.654608154296875	1.55214794921875	-0.2035762023925781	2.577690185546875	1.603609924316406	-0.1700980377197266	2.493234130859375	1.665612121582031	-0.1351839599609375	2.5452890625	1.61138232421875	-0.13623583984375	2.557229248046875	1.698966430664063	-0.4282570190429688	2.434236328125	1.667060607910156	-0.3844336547851562	2.344988037109375	1.426244140625	-0.2545987396240235	2.4230576171875	1.61879638671875	-0.1343815307617187	2.49488330078125	1.696668884277344	-0.1320078887939453
222	7.366666999999999	2.557296630859375	1.186128768920898	-0.4381738586425781	2.5541953125	1.367038543701172	-0.4206025695800781	2.551192626953125	1.512212036132813	-0.4145584716796875	2.573039306640625	1.732320678710938	-0.4182314758300781	2.603392578125	1.692817138671875	-0.4217753295898438	2.748160888671875	1.677845275878906	-0.4277334594726562	2.853446533203125	1.430089172363281	-0.3451531677246094	2.670416259765625	1.439902893066406	-0.1959651794433594	2.599603271484375	1.378625640869141	-0.1666772613525391	2.50046142578125	1.338649658203125	-0.1930483703613281	2.591065185546875	1.366899261474609	-0.1214535598754883	2.535383544921875	1.699058959960937	-0.4156141662597656	2.413792724609375	1.668334655761719	-0.3684061279296875	2.3197666015625	1.424449920654297	-0.25010400390625	2.362682861328125	1.614547485351562	-0.1111887969970703	2.428698974609375	1.695986145019531	-0.09812538146972656
223	7.399999999999999	2.546490966796875	1.185685821533203	-0.4323141784667969	2.542635009765625	1.366191223144531	-0.4139335021972656	2.53906787109375	1.511002410888672	-0.4057829284667969	2.5516318359375	1.731489440917969	-0.4049659423828125	2.5835126953125	1.693443969726562	-0.4096708068847656	2.727658447265625	1.685721069335937	-0.427221923828125	2.885695068359375	1.470123840332031	-0.3402636108398437	2.761566162109375	1.447623443603516	-0.14088916015625	2.671533935546875	1.409443237304687	-0.1464603729248047	2.569745361328125	1.373268341064453	-0.1667595825195312	2.645285400390625	1.388225158691406	-0.1230387344360352	2.5154931640625	1.696685913085938	-0.4026668090820312	2.394415771484375	1.662871154785156	-0.3569176940917969	2.290586669921875	1.421638061523438	-0.242621078491211	2.31585546875	1.5958818359375	-0.08111828613281249	2.358861328125	1.691641479492187	-0.07092679595947265
224	7.433333999999999	2.52271044921875	1.182535278320312	-0.4213948974609375	2.52442236328125	1.361832122802734	-0.4036730346679688	2.524271728515625	1.5057099609375	-0.3967557678222656	2.539166015625	1.724465942382813	-0.3963612670898438	2.570023681640625	1.686366333007812	-0.4031923522949219	2.71133740234375	1.688848205566406	-0.4326531677246094	2.891888916015625	1.527699829101563	-0.2936468811035156	2.765208251953125	1.653388122558594	-0.1419117584228516	2.7188603515625	1.72372509765625	-0.09330999755859375	2.661505126953125	1.796624450683594	-0.03582046127319336	2.7025634765625	1.763094665527344	-0.0872181625366211	2.503140380859375	1.690295288085938	-0.391769287109375	2.38263720703125	1.661952880859375	-0.343642822265625	2.277645751953125	1.422315277099609	-0.2322151641845703	2.26317578125	1.576425170898438	-0.05247162246704101	2.291596435546875	1.676688537597656	-0.04227971267700195
225	7.466667	2.51295947265625	1.175999053955078	-0.4067741394042969	2.51108837890625	1.356192779541016	-0.3926153259277343	2.5090595703125	1.500394775390625	-0.3834397277832031	2.519660400390625	1.720041748046875	-0.3780438537597656	2.5508232421875	1.682686828613281	-0.3880318908691406	2.687694091796875	1.653181213378906	-0.42509716796875	2.89709033203125	1.468097869873047	-0.4421322937011719	2.845645751953125	1.542740600585938	-0.2253262634277344	2.7948046875	1.61930810546875	-0.1925983123779297	2.7610908203125	1.697501770019531	-0.1237876434326172	2.768904052734375	1.641322326660156	-0.1612122039794922	2.484603515625	1.684881652832031	-0.3719314575195313	2.3629794921875	1.661605712890625	-0.3227371826171875	2.247782958984375	1.419860046386719	-0.2243711395263672	2.217922607421875	1.564589172363281	-0.03784565734863281	2.229416748046875	1.6671005859375	-0.01798677444458008
226	7.499999999999999	2.51098681640625	1.176157257080078	-0.4059375	2.50840185546875	1.356315368652344	-0.391481689453125	2.50596142578125	1.500449493408203	-0.3814218139648438	2.515986328125	1.720012878417969	-0.3727037353515625	2.547165283203125	1.682910888671875	-0.3835426635742187	2.677803466796875	1.646144958496094	-0.4341312866210937	2.8233388671875	1.426793518066406	-0.5294965209960938	2.85767236328125	1.405243774414062	-0.298027587890625	2.789098876953125	1.434071472167969	-0.2349021148681641	2.79964892578125	1.357610260009766	-0.1572635803222656	2.732121337890625	1.396370941162109	-0.2236629791259766	2.48108447265625	1.684658752441406	-0.3668334655761719	2.35957470703125	1.660794860839844	-0.3176447143554688	2.238894287109375	1.419611755371094	-0.2246332244873047	2.20497265625	1.556774841308594	-0.03315596389770508	2.20492529296875	1.658498840332031	-0.00694654893875122
227	7.533333999999999	2.499975830078125	1.181779495239258	-0.3927066650390625	2.49482421875	1.36038427734375	-0.3783186950683594	2.489069091796875	1.503440490722656	-0.3720846557617187	2.496783935546875	1.721436767578125	-0.3701063842773438	2.527811767578125	1.684666198730469	-0.3806263427734375	2.65882470703125	1.647951599121094	-0.4266550598144531	2.73827978515625	1.409129486083984	-0.5439019165039063	2.719162841796875	1.362995849609375	-0.316271484375	2.650280517578125	1.380747222900391	-0.2506881103515625	2.587193115234375	1.333815582275391	-0.1758223724365234	2.61283642578125	1.352374603271485	-0.2237931060791016	2.46274267578125	1.68620263671875	-0.3623005065917969	2.343813232421875	1.657585205078125	-0.3123269653320312	2.222222412109375	1.423817504882813	-0.2093269653320312	2.1404619140625	1.525992736816406	-0.01293824577331543	2.12611328125	1.626663024902344	0.009692052841186523
228	7.566667	2.496682373046875	1.181134155273438	-0.3847205505371094	2.488866943359375	1.360197448730469	-0.3755446166992187	2.481595947265625	1.503419403076172	-0.3710641174316406	2.48428759765625	1.721801452636719	-0.3711698303222656	2.5159208984375	1.685617309570313	-0.3821792602539062	2.643982177734375	1.647011535644531	-0.4349949340820313	2.697947021484375	1.396312286376953	-0.5423046264648438	2.6788681640625	1.359334747314453	-0.3127266540527344	2.611815673828125	1.369407958984375	-0.2435483093261719	2.5466220703125	1.328196197509766	-0.1669541625976562	2.60069677734375	1.348202941894531	-0.2041371154785156	2.45124658203125	1.685823669433594	-0.3621758117675781	2.336028564453125	1.651877868652344	-0.3067302856445313	2.2124150390625	1.424587585449219	-0.1914561157226563	2.103871337890625	1.506462921142578	0.001777172088623047	2.08879052734375	1.607551574707031	0.02255613708496094
229	7.599999999999999	2.496682373046875	1.181134033203125	-0.3847199096679688	2.48886669921875	1.360197479248047	-0.3755437622070312	2.481595458984375	1.503419525146484	-0.3710628051757813	2.48428662109375	1.7218017578125	-0.3711671142578125	2.515920166015625	1.685617736816406	-0.3821767272949219	2.643981689453125	1.6470107421875	-0.4349912414550781	2.697941162109375	1.396309020996094	-0.5422984619140625	2.67886181640625	1.359335144042969	-0.3127196350097656	2.61181005859375	1.369411193847656	-0.2435411224365234	2.546615234375	1.328203948974609	-0.1669454956054688	2.60068798828125	1.348207275390625	-0.2041305389404297	2.451245849609375	1.685823852539063	-0.36217333984375	2.33602783203125	1.651877380371094	-0.3067280578613281	2.212414306640625	1.424585510253906	-0.1914564056396484	2.1038681640625	1.506453704833984	0.001778692007064819	2.08877880859375	1.607539794921875	0.02256416320800781
230	7.633333999999999	2.495836669921875	1.18011003112793	-0.3793274536132812	2.487014892578125	1.359650451660156	-0.369484375	2.47776806640625	1.503241882324219	-0.3663835754394531	2.47817041015625	1.722228881835937	-0.372666015625	2.509221435546875	1.685894470214844	-0.3853927001953125	2.630925537109375	1.6466240234375	-0.4521331481933594	2.68615966796875	1.392928253173828	-0.5538504028320312	2.634694091796875	1.345116668701172	-0.3305979919433594	2.573539794921875	1.402044708251953	-0.28099072265625	2.505404541015625	1.339216033935547	-0.2235540313720703	2.577148681640625	1.356176330566406	-0.2181029815673828	2.446293701171875	1.686139831542969	-0.3598673706054688	2.335884033203125	1.654789489746094	-0.2932525329589844	2.20870263671875	1.430013488769531	-0.1748069458007812	2.091755126953125	1.491227874755859	0.02203814697265625	2.022567504882812	1.568581237792969	0.03528175354003906
231	7.666666999999999	2.49773388671875	1.181738510131836	-0.3768270874023438	2.486645263671875	1.361135101318359	-0.3664190063476562	2.475265625	1.504582763671875	-0.3632467346191406	2.470121826171875	1.723397583007813	-0.3730365905761719	2.501963623046875	1.687644104003906	-0.3854652099609375	2.624480224609375	1.645618896484375	-0.4489873046875	2.67450341796875	1.389257110595703	-0.54669580078125	2.645775146484375	1.330459808349609	-0.3219687805175781	2.602310302734375	1.402654541015625	-0.273577392578125	2.54783056640625	1.334365509033203	-0.2083147583007812	2.521106201171875	1.340056457519531	-0.2440386199951172	2.43927099609375	1.686734802246094	-0.3593694763183594	2.33176806640625	1.651931762695312	-0.289761962890625	2.202097412109375	1.432277069091797	-0.1645481262207031	2.0566591796875	1.474523559570313	0.01777970886230469	1.991672241210938	1.554945068359375	0.03379768753051758
232	7.7	2.49954345703125	1.180880249023438	-0.3771869812011719	2.488638671875	1.360205780029297	-0.36644287109375	2.477575439453125	1.503606506347656	-0.3624072875976562	2.469998291015625	1.722249877929688	-0.372736328125	2.502115234375	1.686819519042969	-0.3853130798339844	2.6257861328125	1.650365478515625	-0.4499177856445313	2.677792236328125	1.39321630859375	-0.5441858520507813	2.650634033203125	1.341883850097656	-0.3175271606445312	2.594585693359375	1.399105560302734	-0.2625662536621094	2.53816455078125	1.328214416503906	-0.2019566345214844	2.523753662109375	1.343446075439453	-0.2418214721679688	2.439662109375	1.685307495117188	-0.358736328125	2.33349609375	1.64933154296875	-0.2877741394042969	2.196208984375	1.434717407226562	-0.1621625366210938	2.0536083984375	1.476376678466797	0.02242134475708008	1.98585107421875	1.554953125	0.03563568115234375
233	7.733334	2.499918212890625	1.180777725219726	-0.3773928527832031	2.48896630859375	1.360064056396484	-0.3666311950683594	2.4778486328125	1.503432861328125	-0.3626128845214844	2.469936279296875	1.722025024414062	-0.3728668212890625	2.502104248046875	1.686655578613281	-0.3854475708007812	2.62617529296875	1.650397155761719	-0.4493280029296875	2.6800419921875	1.393619018554688	-0.5434015502929688	2.65061572265625	1.341738098144531	-0.3171984252929688	2.59249951171875	1.398013305664062	-0.263454833984375	2.533308349609375	1.328125213623047	-0.2043798828125	2.519759033203125	1.344265380859375	-0.2480215759277344	2.4396611328125	1.685038330078125	-0.358887451171875	2.333632080078125	1.6486796875	-0.2879639282226563	2.1975009765625	1.433276428222656	-0.1625704650878906	2.054899169921875	1.474661163330078	0.02201485633850098	1.987643432617187	1.553566284179687	0.03566414260864258
234	7.766666999999999	2.499728515625	1.180129409790039	-0.3776338195800781	2.487979248046875	1.359234405517578	-0.3661535339355469	2.4762021484375	1.502466186523438	-0.3616181640625	2.4631640625	1.720710510253906	-0.3718141174316406	2.49608251953125	1.6861171875	-0.3845168151855469	2.62100048828125	1.651312561035156	-0.4473923034667969	2.6837353515625	1.396827484130859	-0.541806396484375	2.650945068359375	1.347889373779297	-0.3155256042480469	2.591308349609375	1.400686798095703	-0.2600308227539063	2.5373876953125	1.328740081787109	-0.19852734375	2.518378662109375	1.347356323242187	-0.2484263153076172	2.4338271484375	1.683045959472656	-0.3577281799316406	2.32806396484375	1.646392395019531	-0.2866778869628906	2.205220703125	1.423367126464844	-0.1611946105957031	2.056044189453125	1.472820892333984	0.01591227912902832	1.99347802734375	1.554632446289062	0.03373307800292969
235	7.8	2.4998037109375	1.180123306274414	-0.3776273498535156	2.488065673828125	1.359227111816406	-0.3661444091796875	2.476307861328125	1.502458404541016	-0.3615868835449219	2.463296142578125	1.720705505371094	-0.3717114868164063	2.496209716796875	1.686112426757812	-0.3844273376464844	2.621127685546875	1.651388793945312	-0.4473441162109375	2.684075439453125	1.397016876220703	-0.5419133911132813	2.65128173828125	1.347905029296875	-0.3156730041503906	2.591632568359375	1.400640991210937	-0.260134765625	2.53783203125	1.328563262939453	-0.1986813049316406	2.51847705078125	1.347260894775391	-0.248968994140625	2.433955810546875	1.683040405273438	-0.3576360168457031	2.328199951171875	1.646364501953125	-0.2865890197753906	2.205406982421875	1.423286651611328	-0.1611562194824219	2.056235107421875	1.472652801513672	0.01597596740722656	1.9936279296875	1.554431457519531	0.03379783248901367
236	7.833334	2.503385986328125	1.178750503540039	-0.3781788635253907	2.492148193359375	1.35786557006836	-0.3666440124511719	2.481129150390625	1.501118957519531	-0.3614234924316406	2.470133056640625	1.719570373535156	-0.3686614074707031	2.50293310546875	1.684875366210937	-0.3813737182617187	2.630018798828125	1.647692077636719	-0.438218994140625	2.696907958984375	1.395687713623047	-0.5362770385742187	2.684998046875	1.327116577148437	-0.313078369140625	2.628427001953125	1.378614074707031	-0.2533330078125	2.56544775390625	1.331290863037109	-0.1781129302978516	2.546383056640625	1.342675476074219	-0.2604456787109375	2.440268798828125	1.681973815917969	-0.355555419921875	2.333112548828125	1.644900207519531	-0.2868761901855469	2.212830810546875	1.420173919677734	-0.1620162963867187	2.05801513671875	1.471367797851562	0.009638801574707031	1.994357421875	1.551501342773438	0.03083389472961426
237	7.866666999999999	2.50347705078125	1.176785003662109	-0.379170166015625	2.49304931640625	1.355802947998047	-0.3671270751953125	2.48231884765625	1.499000427246094	-0.36225244140625	2.47461328125	1.717497253417969	-0.3681103820800781	2.50694873046875	1.682423461914063	-0.3808530883789062	2.634661865234375	1.645550598144531	-0.4362477416992188	2.696043212890625	1.392887573242187	-0.535709716796875	2.724864013671875	1.318732391357422	-0.3160198364257812	2.683203369140625	1.383405975341797	-0.2569291076660156	2.632631103515625	1.344395965576172	-0.1687828063964844	2.585121337890625	1.338080780029297	-0.2702313537597656	2.444136474609375	1.680287902832031	-0.3554334716796875	2.335812255859375	1.644657836914063	-0.287992919921875	2.214442626953125	1.420323364257813	-0.163885986328125	2.06270751953125	1.470507202148438	0.01059110450744629	2.000628051757813	1.552373657226563	0.02938735198974609
238	7.899999999999999	2.50798046875	1.175122253417969	-0.3789419250488281	2.497779296875	1.354321075439453	-0.3673355407714844	2.4879501953125	1.497655609130859	-0.3614328002929688	2.481927734375	1.716432556152344	-0.3643782958984375	2.514082275390625	1.681259948730469	-0.3774499206542969	2.643464111328125	1.64324560546875	-0.4283027038574219	2.69873876953125	1.392627014160156	-0.5367161254882813	2.755677978515625	1.313844787597656	-0.3240455322265625	2.7251064453125	1.389157409667969	-0.2709616088867188	2.684698486328125	1.356878112792969	-0.1750834045410156	2.617878173828125	1.335335540771484	-0.2785432434082031	2.451084716796875	1.67926171875	-0.3523405456542969	2.3417978515625	1.643528259277344	-0.2863222961425781	2.22124072265625	1.417948059082031	-0.1631853332519531	2.071422607421875	1.469851867675781	0.01268684864044189	2.007990356445312	1.551921325683594	0.0256118106842041
239	7.933333999999999	2.509853515625	1.167979385375977	-0.3816954345703125	2.503417724609375	1.347621978759766	-0.368664794921875	2.4974541015625	1.491323211669922	-0.3600159606933594	2.49363818359375	1.710556030273438	-0.3650886840820313	2.52530859375	1.674849182128906	-0.3782737121582031	2.65400341796875	1.639962890625	-0.4337347412109375	2.705715087890625	1.381845092773438	-0.526661865234375	2.799994384765625	1.327677337646484	-0.3191112060546875	2.77441455078125	1.409353271484375	-0.2728772888183594	2.754218994140625	1.370231811523438	-0.1729906158447266	2.663364990234375	1.3372998046875	-0.28256884765625	2.462520263671875	1.673755737304687	-0.3522284851074219	2.35043017578125	1.642867553710937	-0.2879468078613281	2.219758056640625	1.41960888671875	-0.1696614685058594	2.075389404296875	1.470880523681641	0.01152265071868896	2.010636352539063	1.551683837890625	0.02728355979919433
240	7.966667	2.513977783203125	1.164130493164063	-0.3821964721679688	2.50805126953125	1.343634674072266	-0.369686767578125	2.502700927734375	1.487203125	-0.3609920654296875	2.5015615234375	1.70625830078125	-0.3647617797851562	2.532757568359375	1.670284790039062	-0.3781527709960937	2.660905517578125	1.634104309082031	-0.4336494750976562	2.721256103515625	1.381279357910156	-0.5346716918945312	2.819803955078125	1.332467956542969	-0.3280593872070313	2.790426025390625	1.412701232910156	-0.2817751159667969	2.772127197265625	1.376862182617188	-0.1804292449951172	2.683629638671875	1.338444793701172	-0.2854166564941406	2.470033447265625	1.669804016113281	-0.3521242065429688	2.35768994140625	1.639766723632813	-0.2881755676269531	2.23158837890625	1.415244354248047	-0.1680647430419922	2.0904521484375	1.478440338134765	0.01156130409240723	2.018294311523437	1.552637451171875	0.02689713096618652
241	7.999999999999999	2.5173876953125	1.15842951965332	-0.38610693359375	2.512761474609375	1.337092742919922	-0.3712140197753906	2.5078349609375	1.480068969726563	-0.3617220458984375	2.507168212890625	1.698172668457031	-0.3695533752441406	2.537692138671875	1.661990783691406	-0.3832261657714844	2.66277001953125	1.626790710449219	-0.4446022033691406	2.74561669921875	1.381486846923828	-0.5452582397460938	2.858315185546875	1.349796112060547	-0.3436256103515625	2.82285302734375	1.412478118896484	-0.2789466857910156	2.810459716796875	1.386836334228516	-0.1741249847412109	2.725341064453125	1.340537475585938	-0.2939694519042969	2.476093994140625	1.662206420898438	-0.3552588195800781	2.364524658203125	1.636061096191406	-0.2893358459472656	2.2371640625	1.412323059082031	-0.1717038879394531	2.09657861328125	1.485223541259766	0.00341680645942688	2.022384399414062	1.554542785644531	0.02693110466003418
242	8.033334	2.52737109375	1.154433090209961	-0.3906472473144531	2.524009521484375	1.333708770751953	-0.3787798461914063	2.521540283203125	1.477005798339844	-0.36886328125	2.527552734375	1.695455810546875	-0.3768797912597656	2.557708740234375	1.65830908203125	-0.3890531311035156	2.688103759765625	1.626278869628906	-0.4410541381835937	2.756044921875	1.370980560302734	-0.5287091674804687	2.84452001953125	1.316591644287109	-0.31944482421875	2.81426806640625	1.396124481201172	-0.272897705078125	2.807430419921875	1.311124633789063	-0.2052665405273437	2.70957666015625	1.342316619873047	-0.2705312805175781	2.494732177734375	1.660357788085937	-0.3640625915527343	2.38082275390625	1.638517639160156	-0.3000751647949219	2.23418505859375	1.428007019042969	-0.1791679229736328	2.097701904296875	1.484443176269531	0.005643993377685547	2.025604736328125	1.556868041992188	0.02715612983703613
243	8.066666999999999	2.545032958984375	1.152152297973633	-0.3937479553222656	2.53983349609375	1.332032470703125	-0.3859812622070313	2.53541552734375	1.475856140136719	-0.3804060363769531	2.544334228515625	1.694725708007812	-0.3883399353027344	2.575121337890625	1.657157775878906	-0.3978126525878906	2.70543408203125	1.620682678222656	-0.4480008544921875	2.829315673828125	1.374400085449219	-0.4909012451171875	2.7595712890625	1.352556823730469	-0.2684295043945312	2.677637939453125	1.341560089111328	-0.21726611328125	2.6407294921875	1.252947570800781	-0.1654283599853516	2.63160546875	1.313597747802734	-0.2192614593505859	2.510095703125	1.659911071777344	-0.3783063659667969	2.3958974609375	1.640845031738281	-0.3133081359863281	2.234914306640625	1.449883575439453	-0.1775377807617187	2.10089208984375	1.494064910888672	0.01303561019897461	2.025723510742187	1.564160583496094	0.03288199996948242
244	8.099999999999998	2.55994677734375	1.154226135253906	-0.4033873291015625	2.554458984375	1.334176300048828	-0.39429443359375	2.54980810546875	1.478058746337891	-0.3876311340332032	2.56089013671875	1.697068298339844	-0.3934090881347656	2.59159814453125	1.659273315429687	-0.402427734375	2.7285390625	1.626164794921875	-0.4342732543945312	2.882585693359375	1.395190490722656	-0.4640066528320312	2.78830078125	1.336529052734375	-0.2576336975097656	2.702297119140625	1.347531433105469	-0.2134888153076172	2.627408447265625	1.300166198730469	-0.1497050323486328	2.6614384765625	1.317833801269531	-0.1960903778076172	2.526068359375	1.662456665039063	-0.3845563049316406	2.4107119140625	1.644331970214844	-0.3211416320800781	2.239757568359375	1.467319763183594	-0.1783735809326172	2.115901123046875	1.508863403320313	0.0197516975402832	2.035936889648438	1.574794067382812	0.03503303527832032
245	8.133333999999998	2.579256103515625	1.15505940246582	-0.4129342651367188	2.5731845703125	1.335524810791016	-0.40296240234375	2.568913818359375	1.479729461669922	-0.3935454406738281	2.580156005859375	1.699445251464844	-0.3990011901855469	2.611200439453125	1.661534301757813	-0.4072203063964844	2.748843017578125	1.632746643066406	-0.4421959533691406	2.88508447265625	1.389750854492187	-0.4714687194824219	2.7833154296875	1.347403045654297	-0.2638056640625	2.69572265625	1.348227600097656	-0.2207451019287109	2.60164892578125	1.338003173828125	-0.1655861053466797	2.67136474609375	1.338314880371094	-0.1896655883789063	2.54499951171875	1.664716491699219	-0.3910725402832032	2.4272587890625	1.6463251953125	-0.3313268127441406	2.24959814453125	1.483221771240234	-0.1786942901611328	2.140113525390625	1.527188110351563	0.02809678077697754	2.052111572265625	1.583727478027344	0.0383094367980957
246	8.166667	2.606885986328125	1.156684982299805	-0.4189328918457031	2.59572998046875	1.337693359375	-0.4108298034667969	2.588451171875	1.482180847167969	-0.3993357849121094	2.599314208984375	1.702823608398437	-0.3988060607910156	2.630708251953125	1.665057067871094	-0.4074973754882812	2.770706298828125	1.634746643066406	-0.4327922973632812	2.93111328125	1.407595458984375	-0.4744762268066406	2.83280810546875	1.375905029296875	-0.262276611328125	2.746181884765625	1.403960998535156	-0.2260966339111328	2.661395751953125	1.378135040283203	-0.1610352935791016	2.70012939453125	1.388386016845703	-0.2116425018310547	2.5639697265625	1.667698547363281	-0.3923981018066406	2.445194580078125	1.647104553222656	-0.3343034362792969	2.26302734375	1.495765380859375	-0.1730670471191406	2.1525947265625	1.555201965332031	0.03037291717529297	2.05682421875	1.5963828125	0.04655751037597657
247	8.199999999999999	2.629929931640625	1.165124313354492	-0.4440901794433594	2.61548046875	1.345388244628906	-0.4346518859863281	2.606216064453125	1.488218383789063	-0.4129163513183594	2.61638134765625	1.708181640625	-0.4042171630859375	2.64864599609375	1.670739501953125	-0.4099037475585938	2.788594970703125	1.638918640136719	-0.4312646179199219	2.9019892578125	1.38338232421875	-0.4084224853515625	2.767741455078125	1.398510498046875	-0.2156191253662109	2.674904541015625	1.424266967773437	-0.1991507720947266	2.6426376953125	1.331247650146484	-0.1508210601806641	2.62139990234375	1.384196624755859	-0.2104851837158203	2.58067333984375	1.673022033691406	-0.4035357360839844	2.461662109375	1.645294677734375	-0.3498090515136719	2.279647216796875	1.512456176757813	-0.1740007019042969	2.172785888671875	1.566678100585937	0.03209938049316406	2.077345703125	1.606915344238281	0.05074001693725586
248	8.233333999999999	2.650474609375	1.167605163574219	-0.4599159240722656	2.6370029296875	1.349667663574219	-0.4517686462402344	2.628163330078125	1.493258666992187	-0.4263376770019531	2.6443076171875	1.714630493164063	-0.4126387023925781	2.67602587890625	1.676008972167969	-0.4174354248046875	2.817505859375	1.644916687011719	-0.4388255004882812	2.920920166015625	1.384681457519531	-0.3975285949707031	2.77775146484375	1.455492034912109	-0.2216596374511719	2.697453857421875	1.492246734619141	-0.1777286834716797	2.598760009765625	1.453931335449219	-0.1454537811279297	2.633931640625	1.442656829833984	-0.1894785766601562	2.60728466796875	1.6802275390625	-0.4145180969238281	2.486607666015625	1.652077209472656	-0.3616921081542969	2.298104248046875	1.530827941894531	-0.1801766662597656	2.1822294921875	1.574575805664062	0.02607195091247558	2.08338916015625	1.60397900390625	0.05146074295043945
249	8.266666999999998	2.665318359375	1.176890853881836	-0.4686380310058594	2.65382373046875	1.357005859375	-0.4581176147460937	2.64486181640625	1.498403381347656	-0.4295580749511719	2.659054443359375	1.717459106445312	-0.4148975524902344	2.6908212890625	1.679327392578125	-0.4168661193847656	2.831448974609375	1.646995239257813	-0.4296440734863281	2.805950439453125	1.4043837890625	-0.2921398315429687	2.653573486328125	1.5230263671875	-0.1581775360107422	2.63269873046875	1.587495361328125	-0.08796665191650391	2.61913720703125	1.645221374511719	0.004084497451782227	2.62842626953125	1.623949279785156	-0.0666716537475586	2.622810791015625	1.683328674316406	-0.4198894653320313	2.50147021484375	1.656617553710938	-0.3716925354003906	2.31652587890625	1.55433203125	-0.1799989624023438	2.205936767578125	1.578895202636719	0.02932076072692871	2.107192138671875	1.598672424316406	0.05927001571655274
250	8.300000000000001	2.6836328125	1.177097198486328	-0.4714246826171875	2.677517578125	1.355119354248047	-0.4593764038085937	2.669645263671875	1.494793060302734	-0.431075439453125	2.67095361328125	1.711918090820312	-0.42348876953125	2.704394775390625	1.676053833007813	-0.4223273315429688	2.84727978515625	1.669146667480469	-0.4213175354003906	2.851808837890625	1.418931671142578	-0.3036443481445312	2.688913330078125	1.5482919921875	-0.2006735229492188	2.6759931640625	1.612740478515625	-0.1302098541259766	2.66355224609375	1.661357543945313	-0.03442800903320312	2.6124375	1.615648376464844	-0.1406316986083984	2.6374052734375	1.676101135253906	-0.4292345886230469	2.516155517578125	1.647684143066406	-0.3866796875	2.339474853515625	1.581247009277344	-0.1774760437011719	2.218354248046875	1.551937805175781	0.02181084442138672	2.127949951171875	1.584651489257813	0.06082418441772461
251	8.333334000000001	2.69731591796875	1.185601852416992	-0.4835779418945312	2.69505810546875	1.361406982421875	-0.466848876953125	2.686958740234375	1.497853332519531	-0.4314571533203125	2.7000908203125	1.71220654296875	-0.4229222412109375	2.7305224609375	1.67481298828125	-0.4174369812011719	2.86623779296875	1.664088623046875	-0.3787947692871094	2.89214794921875	1.420159851074219	-0.2576910705566406	2.697903076171875	1.538791137695313	-0.2274432983398438	2.647190185546875	1.612638488769531	-0.1948589477539062	2.606460693359375	1.691002807617187	-0.1345055084228516	2.59189794921875	1.576737670898438	-0.1897645263671875	2.66592138671875	1.678806579589844	-0.4332197265625	2.539740234375	1.659094360351562	-0.4079395751953125	2.37156591796875	1.596446533203125	-0.1946561737060547	2.237230224609375	1.546652404785156	-0.01152512454986572	2.158116943359375	1.570906188964844	0.04920104217529297
252	8.366667	2.721175537109375	1.187514144897461	-0.49182763671875	2.716350341796875	1.363012176513672	-0.4737540893554688	2.705066650390625	1.498517700195312	-0.4360809020996094	2.719775634765625	1.71263818359375	-0.4280148010253906	2.7494833984375	1.675021118164063	-0.420693359375	2.881367919921875	1.659239685058594	-0.3721465148925781	2.8638203125	1.424863830566406	-0.2325193634033203	2.676513671875	1.557312438964844	-0.2280076293945313	2.605053955078125	1.61953369140625	-0.2181837921142578	2.517649658203125	1.671558227539062	-0.1853115234375	2.567783203125	1.615939086914063	-0.2254328002929687	2.685915771484375	1.679521240234375	-0.4399569396972656	2.55871728515625	1.661065734863281	-0.4198084411621094	2.39630859375	1.598479553222656	-0.2023304290771484	2.260869384765625	1.546287048339844	-0.02089123344421387	2.184893798828125	1.566318176269531	0.04503913879394531
253	8.399999999999999	2.75254150390625	1.188748275756836	-0.4999836730957031	2.744365966796875	1.365037017822265	-0.4818897094726562	2.728547119140625	1.502001953125	-0.4486510009765625	2.744264404296875	1.716240905761719	-0.4271754150390625	2.772616455078125	1.677618103027344	-0.4182315368652344	2.899196044921875	1.649533752441406	-0.3599628601074219	2.84881298828125	1.416880249023438	-0.2226921081542969	2.67339599609375	1.566530395507812	-0.2277426452636719	2.5849736328125	1.603205810546875	-0.2299382476806641	2.491539306640625	1.649621704101563	-0.2042382965087891	2.5550654296875	1.620250427246094	-0.2207042846679687	2.711669677734375	1.684182067871094	-0.445073974609375	2.581886962890625	1.668221801757813	-0.4433648681640625	2.427473388671875	1.605730285644531	-0.2183210754394531	2.297567626953125	1.553309997558594	-0.03144259834289551	2.22245654296875	1.551517700195312	0.03915703964233398
254	8.433333999999999	2.773319580078125	1.182577209472656	-0.5080101013183593	2.76285302734375	1.358735382080078	-0.4855521240234375	2.744029541015625	1.494384399414062	-0.4472059020996094	2.772341796875	1.708081604003906	-0.4273153076171875	2.79821484375	1.667803649902344	-0.4174705810546875	2.926142578125	1.633074279785156	-0.3650658874511719	2.827669921875	1.419899536132812	-0.2208935546875	2.6610869140625	1.580201110839844	-0.2271231689453125	2.565354248046875	1.579545349121094	-0.2197831878662109	2.4630400390625	1.602417907714844	-0.1949380035400391	2.536126220703125	1.617177185058594	-0.2281205444335938	2.73810498046875	1.677780822753906	-0.4455789184570312	2.607162109375	1.6732431640625	-0.4509571228027344	2.449107177734375	1.61027783203125	-0.2276185607910156	2.316164794921875	1.557556213378906	-0.04216040802001953	2.239523193359375	1.555305358886719	0.02718553733825683
255	8.466667000000001	2.79067333984375	1.181389175415039	-0.52404296875	2.778407958984375	1.359166137695313	-0.4982069396972656	2.756195556640625	1.495369049072266	-0.4572511901855469	2.78495849609375	1.711418518066406	-0.4346763000488281	2.810493408203125	1.670467407226563	-0.423800537109375	2.93812353515625	1.63734033203125	-0.3652347412109375	2.79010009765625	1.433632019042969	-0.2453088684082031	2.559773193359375	1.412383880615234	-0.2093009185791016	2.531564697265625	1.494635864257813	-0.1658929290771484	2.5235078125	1.58126806640625	-0.1001389617919922	2.61569970703125	1.521447509765625	-0.2475771484375	2.751004638671875	1.68101904296875	-0.4548344421386719	2.61912060546875	1.678009460449219	-0.4695081481933594	2.466310546875	1.609190734863281	-0.2399988250732422	2.33766455078125	1.551530517578125	-0.04942053604125977	2.261036376953125	1.55104931640625	0.02184046363830566
256	8.5	2.803692138671875	1.177236923217774	-0.5330950317382812	2.794979736328125	1.355001739501953	-0.5067123718261719	2.773725341796875	1.490967620849609	-0.4648629150390625	2.80088623046875	1.707094299316406	-0.4426959838867188	2.825916015625	1.666326293945313	-0.4302471008300781	2.946904541015625	1.62485595703125	-0.3637154846191406	2.76942236328125	1.436655883789062	-0.2600320129394531	2.553954833984375	1.360601715087891	-0.2100024871826172	2.521425537109375	1.442906066894531	-0.1700206451416016	2.5112236328125	1.534280090332031	-0.1115235824584961	2.583034912109375	1.484145446777344	-0.2421182708740234	2.76805419921875	1.676474060058594	-0.4642356262207031	2.6378447265625	1.673631164550781	-0.4892927856445313	2.485887939453125	1.607909851074219	-0.2585852355957031	2.3574609375	1.552600402832031	-0.06739231872558593	2.28255126953125	1.5472978515625	0.005365431308746338
257	8.533334	2.818489013671875	1.178493316650391	-0.5396259155273437	2.80387890625	1.355574249267578	-0.5103665466308593	2.77880029296875	1.491690032958984	-0.470761962890625	2.79657421875	1.709508666992188	-0.4546269226074219	2.82327783203125	1.670188049316406	-0.4408987121582031	2.9449306640625	1.639449829101562	-0.3696561279296875	2.763212158203125	1.452284790039063	-0.2709187622070313	2.561553466796875	1.34592236328125	-0.2177483215332031	2.519435791015625	1.421769073486328	-0.1739294586181641	2.498809814453125	1.509062042236328	-0.11188232421875	2.571544921875	1.474362426757812	-0.2430340881347656	2.7651787109375	1.676882202148438	-0.4754491271972656	2.635985595703125	1.670156982421875	-0.5051844177246094	2.492887451171875	1.610144287109375	-0.2670784912109375	2.371551025390625	1.559387756347656	-0.06983772277832032	2.29490869140625	1.540934875488281	-0.001009881496429443
258	8.566666999999999	2.831989501953125	1.182748489379883	-0.54380517578125	2.812433837890625	1.358979797363281	-0.5155805053710938	2.78154541015625	1.493606018066406	-0.4765323486328125	2.79729833984375	1.71112060546875	-0.463189453125	2.82398193359375	1.672324035644531	-0.4484903564453125	2.9444189453125	1.635431823730469	-0.3789833374023437	2.763555908203125	1.453238891601563	-0.2720343322753906	2.57698828125	1.333084747314453	-0.199650634765625	2.526312255859375	1.408819793701172	-0.1666760864257812	2.495590576171875	1.501014099121094	-0.1178728103637695	2.567788818359375	1.458507843017578	-0.2389205322265625	2.76661767578125	1.678055541992188	-0.4840341491699219	2.64001904296875	1.666070617675781	-0.5207188110351563	2.502980712890625	1.60981494140625	-0.2791535339355469	2.385491943359375	1.561602844238281	-0.07979439544677734	2.30650244140625	1.542893859863281	-0.01423479652404785
259	8.599999999999998	2.844707763671875	1.183431900024414	-0.5503072509765625	2.81777978515625	1.357505798339844	-0.525634765625	2.78133837890625	1.490957855224609	-0.4927474060058594	2.795048828125	1.706239013671875	-0.4750013732910156	2.8219150390625	1.667749633789062	-0.4614123840332031	2.93963037109375	1.622871032714844	-0.3947752075195313	2.763427490234375	1.413355560302734	-0.3638265380859375	2.6083935546875	1.243449111938477	-0.3400653991699219	2.553953369140625	1.286610626220703	-0.2738125610351563	2.519010498046875	1.341079742431641	-0.1876902313232422	2.56890625	1.358662414550781	-0.2899521789550781	2.7648388671875	1.67365234375	-0.4961805114746094	2.638554931640625	1.664790344238281	-0.5302974243164063	2.509635986328125	1.610287170410156	-0.2869657897949219	2.40004248046875	1.564069030761719	-0.08526380157470703	2.32023193359375	1.536800537109375	-0.02550473022460938
260	8.633333999999998	2.858792236328125	1.182541580200195	-0.561292724609375	2.827607421875	1.355019500732422	-0.5346666870117187	2.78738134765625	1.486744049072266	-0.5012273864746094	2.806232666015625	1.700378295898437	-0.4777844543457031	2.83120703125	1.660947204589844	-0.4638613586425781	2.94465869140625	1.608638977050781	-0.3962441711425781	2.778512451171875	1.390132354736328	-0.3885503540039063	2.6312958984375	1.212860565185547	-0.3837544555664062	2.574687744140625	1.246683853149414	-0.3144165649414062	2.536841064453125	1.290549163818359	-0.2240117492675781	2.577353271484375	1.316808807373047	-0.3197237854003906	2.7762978515625	1.669281127929688	-0.5011126403808593	2.652749267578125	1.663573547363281	-0.5433225708007813	2.516804931640625	1.606583312988281	-0.3054980773925781	2.400692138671875	1.558151672363281	-0.1089106521606445	2.3217470703125	1.537136779785156	-0.04613241577148437
261	8.666667	2.875192626953125	1.187119400024414	-0.5679332275390625	2.844539306640625	1.358997985839844	-0.5403991088867187	2.809141845703125	1.492625549316406	-0.5111265869140625	2.823767822265625	1.706940307617188	-0.5002501525878906	2.851110107421875	1.66903466796875	-0.4870746765136719	2.97855419921875	1.635094970703125	-0.4354642333984375	2.8647109375	1.394245452880859	-0.3723444519042969	2.722447509765625	1.221401565551758	-0.3205195922851563	2.645934326171875	1.26680859375	-0.2860982971191406	2.54738525390625	1.291875122070313	-0.2526381683349609	2.597671875	1.290079742431641	-0.3231631774902344	2.792681640625	1.674038513183594	-0.5187947387695313	2.666096923828125	1.665706970214844	-0.548493896484375	2.525032958984375	1.598115112304688	-0.3175220336914062	2.40590771484375	1.541187927246094	-0.1259146194458008	2.327380126953125	1.535983154296875	-0.05990542602539062
262	8.699999999999999	2.8904775390625	1.193663345336914	-0.57185546875	2.859257568359375	1.365883697509766	-0.5470656127929687	2.8218525390625	1.499435852050781	-0.5199237060546875	2.830595458984375	1.714182495117187	-0.5107615051269532	2.8588134765625	1.677135498046875	-0.4969784240722656	2.985875244140625	1.643644226074219	-0.4440916748046875	2.883165771484375	1.399092864990234	-0.3761202087402344	2.762015869140625	1.212331192016602	-0.3190426330566406	2.68360400390625	1.25795703125	-0.2894900817871094	2.58354833984375	1.285432830810547	-0.263087158203125	2.631569580078125	1.271160461425781	-0.3254657287597656	2.800595458984375	1.680293884277344	-0.52933642578125	2.6750947265625	1.666687255859375	-0.5616552124023437	2.52939013671875	1.599200012207031	-0.333501708984375	2.407396728515625	1.542698303222656	-0.1435388793945312	2.3309033203125	1.53796337890625	-0.07512635803222656
263	8.733333999999999	2.909183349609375	1.194259353637695	-0.5867139892578125	2.881535888671875	1.369562713623047	-0.5652664794921874	2.849052490234375	1.506862274169922	-0.542524169921875	2.857025390625	1.723891906738281	-0.5299789428710937	2.88460546875	1.686263061523438	-0.5146342163085937	3.001223388671875	1.647752075195313	-0.4409177856445313	2.893837158203125	1.400774536132813	-0.3765734558105469	2.785525146484375	1.202074493408203	-0.3236959228515625	2.7021630859375	1.241420776367188	-0.295201171875	2.604398193359375	1.275014617919922	-0.2630162963867188	2.653919189453125	1.259246276855469	-0.3282324829101563	2.828047119140625	1.689853576660156	-0.5511740112304687	2.70419140625	1.67103759765625	-0.592036865234375	2.556364990234375	1.588926208496094	-0.3661976928710938	2.4334892578125	1.520697570800781	-0.1774341735839844	2.3596025390625	1.537060302734375	-0.1062616119384766
264	8.766666999999998	2.92411962890625	1.202056243896484	-0.6062595825195313	2.900173828125	1.377009613037109	-0.5846659545898437	2.870192138671875	1.514256103515625	-0.562492431640625	2.863716796875	1.730105163574219	-0.5471607055664063	2.892628662109375	1.694234741210938	-0.5308425903320313	3.00524658203125	1.664930480957031	-0.4485131530761719	2.881483154296875	1.423511352539063	-0.4002218322753906	2.777711181640625	1.22083821105957	-0.3596640930175781	2.698630126953125	1.240526702880859	-0.308886474609375	2.6105947265625	1.278805725097656	-0.2599567260742188	2.65609326171875	1.254192260742188	-0.3268455200195313	2.8382587890625	1.694800231933594	-0.5701715087890625	2.723154541015625	1.660375366210938	-0.62273583984375	2.572251953125	1.567789123535156	-0.4048157958984375	2.446374755859375	1.490556762695312	-0.2230390319824219	2.37818310546875	1.526338012695313	-0.1540579223632813
265	8.800000000000001	2.939772216796875	1.202031219482422	-0.6222064819335937	2.914589111328125	1.374460327148437	-0.6013931884765625	2.88545166015625	1.51026416015625	-0.5815746459960938	2.869787841796875	1.722717407226563	-0.56645849609375	2.898397216796875	1.688364318847656	-0.5483991088867187	3.007009521484375	1.669353149414063	-0.4611269226074219	2.869898193359375	1.438004425048828	-0.4214603271484375	2.75495947265625	1.24375846862793	-0.3881082763671875	2.690478271484375	1.245065963745117	-0.3187333374023438	2.61288134765625	1.272860076904297	-0.251618896484375	2.64659423828125	1.257088104248047	-0.3206585693359375	2.8477578125	1.687072998046875	-0.5910180053710937	2.742958984375	1.650637573242188	-0.6575411987304688	2.591453857421875	1.555625915527344	-0.4460309143066406	2.4652568359375	1.476531158447266	-0.2693976745605469	2.4365576171875	1.546004760742187	-0.2004648590087891
266	8.833334000000001	2.960758056640625	1.201236450195313	-0.6424559936523437	2.9371416015625	1.375294403076172	-0.6184354858398438	2.910126220703125	1.512816162109375	-0.59731396484375	2.902243408203125	1.727482421875	-0.5772642211914063	2.92776513671875	1.691039245605469	-0.5574404296875	3.034512451171875	1.661981384277344	-0.4683300170898437	2.89559912109375	1.428195373535156	-0.4301459350585938	2.779044677734375	1.231956237792969	-0.3980889892578125	2.7112177734375	1.254249389648437	-0.3343785705566406	2.638729248046875	1.279163177490234	-0.2591817932128906	2.665084716796875	1.255961303710937	-0.3257930297851562	2.880888671875	1.693172058105469	-0.6050883178710937	2.7795205078125	1.670039672851563	-0.6842607421875	2.614214111328125	1.534727233886719	-0.5035521240234375	2.499130859375	1.479335876464844	-0.308197509765625	2.426369873046875	1.5072529296875	-0.2408047332763672
267	8.866667	2.983845947265625	1.198074264526367	-0.6665647583007812	2.958124755859375	1.373288024902344	-0.6432752075195313	2.928476318359375	1.511552154541016	-0.6234133911132812	2.9128193359375	1.726370483398437	-0.5941881713867188	2.937561767578125	1.689333679199219	-0.5735911254882813	3.03746826171875	1.654520568847656	-0.4772040100097656	2.90607080078125	1.412061981201172	-0.4549732971191406	2.79580029296875	1.208557830810547	-0.4363124084472656	2.73341064453125	1.231137908935547	-0.3663700256347656	2.66555419921875	1.266275177001953	-0.2897915344238281	2.694208984375	1.236806030273438	-0.3510935668945313	2.894940673828125	1.692706970214844	-0.625664306640625	2.802323974609375	1.671541870117188	-0.7168240966796875	2.6392919921875	1.51951123046875	-0.5442652587890625	2.525304931640625	1.473250274658203	-0.3438595581054688	2.45402197265625	1.489775817871094	-0.2702341613769531
268	8.899999999999999	3.00011376953125	1.201335876464844	-0.6751943359375	2.96871435546875	1.373210845947266	-0.6518896484375	2.93906103515625	1.509710083007813	-0.6332826538085937	2.927314208984375	1.722574157714844	-0.6095703735351562	2.947568603515625	1.6856162109375	-0.5857152099609375	3.039885009765625	1.658202880859375	-0.4823974609375	2.832447509765625	1.500403533935547	-0.4010701904296875	2.655175537109375	1.370894165039062	-0.3353856811523437	2.584306884765625	1.421398284912109	-0.3738346557617188	2.6290205078125	1.362844573974609	-0.2965711059570312	2.59992041015625	1.452103546142578	-0.2781434631347656	2.91276171875	1.689397827148437	-0.6422401123046875	2.82614794921875	1.674163757324219	-0.7378896484375	2.661373291015625	1.483703308105469	-0.6197093505859375	2.559088134765625	1.451141143798828	-0.4139720458984375	2.49356103515625	1.498105255126953	-0.3507737121582031
269	8.933333999999999	3.024978515625	1.199774215698242	-0.6963387451171875	2.99612646484375	1.373728454589844	-0.6755930786132812	2.967247802734375	1.511741638183594	-0.6593028564453125	2.94987451171875	1.72528076171875	-0.6313528442382812	2.9670517578125	1.687502075195312	-0.6057188110351562	3.017881591796875	1.650881103515625	-0.4779911499023438	2.815826904296875	1.472430816650391	-0.4235762634277344	2.65352490234375	1.606217895507812	-0.5186392211914063	2.706312744140625	1.682670227050781	-0.5421287231445312	2.78756201171875	1.748224853515625	-0.567911376953125	2.724695556640625	1.711215942382812	-0.5210018920898437	2.940390869140625	1.692744140625	-0.6669320068359375	2.86748828125	1.669893127441406	-0.773195556640625	2.70492919921875	1.466431976318359	-0.6697623291015625	2.578283935546875	1.46195068359375	-0.4733540649414062	2.486509521484375	1.483894500732422	-0.4316127624511719
270	8.966667000000001	3.046983154296875	1.197258255004883	-0.7229196166992188	3.02326171875	1.374014678955078	-0.7096683349609375	3.013719970703125	1.516164245605469	-0.6977380981445312	2.9723994140625	1.726167663574219	-0.6583455810546875	2.990968017578125	1.68817529296875	-0.6333302001953125	3.018102783203125	1.64271044921875	-0.5001763000488281	2.8868017578125	1.408758941650391	-0.4311999206542969	2.727326416015625	1.5729501953125	-0.4719577331542969	2.726823486328125	1.659401611328125	-0.514884033203125	2.742234375	1.763777954101562	-0.5393743896484375	2.67655078125	1.680446228027344	-0.5158034667968751	2.969474365234375	1.695246887207031	-0.6968798828125	2.897006591796875	1.679811157226562	-0.8059122314453125	2.764267822265625	1.433765167236328	-0.7671348876953125	2.65085888671875	1.448159027099609	-0.5613178100585937	2.575457763671875	1.459207366943359	-0.4906512145996094
271	9	3.067072998046875	1.195552185058594	-0.7400219116210938	3.039648681640625	1.370606414794922	-0.7344221801757812	3.02031689453125	1.510918609619141	-0.729447265625	2.99053125	1.721906066894531	-0.6957164916992188	3.004350341796875	1.683470764160156	-0.6691844482421875	3.0127724609375	1.629640380859375	-0.5380006713867187	2.871230712890625	1.412538970947266	-0.4472511596679687	2.736628173828125	1.595558227539063	-0.486015380859375	2.759986328125	1.6756650390625	-0.5328421630859375	2.812741455078125	1.763947326660156	-0.563692138671875	2.69792333984375	1.708243286132813	-0.5189387817382812	2.988587158203125	1.690959350585937	-0.7337382202148437	2.930071533203125	1.684715576171875	-0.8504171752929688	2.813098876953125	1.433986114501953	-0.8087665405273438	2.88860546875	1.495000366210937	-0.5965263061523437	2.799794677734375	1.526573791503906	-0.5549335327148438
272	9.033334	3.0893984375	1.192573364257812	-0.7679561767578125	3.054085205078125	1.366715515136719	-0.7647430419921875	3.04142724609375	1.508089019775391	-0.7585296020507812	3.00508837890625	1.717707824707031	-0.7196680908203125	3.01668603515625	1.678273010253906	-0.693318359375	3.00816064453125	1.624335388183594	-0.561805419921875	2.87637744140625	1.403815002441406	-0.4629146423339844	2.75663525390625	1.598173095703125	-0.4984949035644531	2.79152783203125	1.677765808105469	-0.5390934448242187	2.8544609375	1.759718322753906	-0.5692398071289062	2.738734375	1.722475891113281	-0.5376491699218749	3.007555908203125	1.688249328613281	-0.7589763793945312	2.9650458984375	1.6905810546875	-0.8828671875	2.86417138671875	1.428950439453125	-0.8894586791992187	2.906098876953125	1.467159149169922	-0.6624754638671875	2.875229736328125	1.498836975097656	-0.5691466064453125
273	9.066666999999999	3.105806640625	1.194897537231445	-0.7840572509765625	3.068354248046875	1.367534606933594	-0.7761676025390625	3.048662841796875	1.507218353271484	-0.766943603515625	3.03013427734375	1.718673889160156	-0.731610107421875	3.035724853515625	1.678751342773438	-0.7044970703125	3.015827880859375	1.626074279785156	-0.5744778442382813	2.900788818359375	1.401334869384766	-0.468273193359375	2.752801025390625	1.575438354492187	-0.4934804077148437	2.705033203125	1.658065734863281	-0.4931155395507812	2.66454150390625	1.75690185546875	-0.4852345886230469	2.72763818359375	1.698271911621094	-0.5288148803710937	3.0327421875	1.688892700195312	-0.77035595703125	3.00026611328125	1.691173522949219	-0.896572998046875	2.929925537109375	1.441210998535156	-0.9988352661132812	2.891455078125	1.387230041503906	-0.7756751098632813	2.8044013671875	1.436281860351563	-0.7516741943359375
274	9.099999999999998	3.123072509765625	1.197492691040039	-0.7984374389648438	3.08177783203125	1.369579254150391	-0.7920677490234375	3.05860400390625	1.508977783203125	-0.7834845581054688	3.0437431640625	1.721301208496094	-0.749748291015625	3.0467119140625	1.681295532226562	-0.7222200927734375	3.028646728515625	1.627258666992188	-0.5922664184570312	2.919314697265625	1.405782348632812	-0.4729573669433594	2.758928955078125	1.569449401855469	-0.4951259765625	2.71438330078125	1.653793884277344	-0.4890108947753906	2.65722509765625	1.744314331054687	-0.4824778137207031	2.73471533203125	1.7011572265625	-0.5357867431640625	3.04776220703125	1.691261352539063	-0.78826318359375	3.03156298828125	1.699354675292969	-0.9175391235351562	2.991087890625	1.445143676757813	-1.026407104492187	2.936987548828125	1.366267456054687	-0.8137947387695312	2.852696044921875	1.418312255859375	-0.7859110717773438
275	9.133333999999998	3.136728271484375	1.194221984863281	-0.8097015991210937	3.095440185546875	1.365792083740234	-0.80487109375	3.07489453125	1.505156402587891	-0.7963094482421875	3.052603515625	1.716537231445312	-0.7651280517578125	3.0553046875	1.676935791015625	-0.7372577514648437	3.034968505859375	1.627190002441406	-0.60641162109375	2.935478515625	1.406247833251953	-0.4796928100585938	2.753610595703125	1.545962158203125	-0.4884020690917969	2.7190859375	1.633883483886719	-0.4758839721679687	2.660792724609375	1.720705139160156	-0.4536128540039063	2.73251318359375	1.67003076171875	-0.5213831787109375	3.059324462890625	1.686463256835937	-0.803040771484375	3.053620849609375	1.693390625	-0.9328619995117188	3.048361572265625	1.445241455078125	-1.059438720703125	2.971377685546875	1.341111999511719	-0.86645068359375	2.92415966796875	1.4203134765625	-0.821473876953125
276	9.166667	3.150729248046875	1.191933090209961	-0.8280841674804688	3.106735595703125	1.3629482421875	-0.8235950317382813	3.080185302734375	1.501457916259766	-0.8163909301757812	3.066544677734375	1.713460205078125	-0.7835978393554688	3.066256103515625	1.673474792480469	-0.7560980834960938	3.044011962890625	1.622490844726562	-0.6259490356445313	2.950180419921875	1.407484832763672	-0.4851326904296875	2.761299072265625	1.537886535644531	-0.4777611389160156	2.7494404296875	1.632105163574219	-0.4862429504394531	2.672005859375	1.696951538085937	-0.4509633483886719	2.73385888671875	1.662124206542969	-0.5266407470703125	3.073391845703125	1.683464965820312	-0.821587890625	3.08510693359375	1.694421447753906	-0.9508052368164063	3.0850693359375	1.439004272460938	-1.062530395507812	2.98738671875	1.337253112792969	-0.8776426391601563	2.953406494140625	1.419537322998047	-0.8265288696289063
277	9.199999999999999	3.162314453125	1.18616227722168	-0.8346577758789062	3.118731201171875	1.357454132080078	-0.83629736328125	3.092266845703125	1.496236206054687	-0.8335950317382812	3.0815615234375	1.709033203125	-0.8040917358398437	3.0788564453125	1.669398071289062	-0.7761630249023438	3.0575498046875	1.620494812011719	-0.6449611206054687	2.961435302734375	1.405876983642578	-0.5047417297363281	2.761641845703125	1.515091674804688	-0.4737633972167969	2.74925	1.609318420410156	-0.4654258728027344	2.6747021484375	1.683065734863281	-0.4438641662597656	2.7308818359375	1.646957763671875	-0.5093436279296875	3.08983544921875	1.678385131835938	-0.8413107299804687	3.1185947265625	1.694192077636719	-0.967405517578125	3.108509521484375	1.435181213378906	-1.070531860351563	3.006394775390625	1.341943023681641	-0.8833700561523438	2.995599853515625	1.424646362304687	-0.8234074096679688
278	9.233333999999999	3.17358642578125	1.1826474609375	-0.8484579467773438	3.12912109375	1.353455535888672	-0.8481533813476563	3.09932275390625	1.491337890625	-0.844853515625	3.090084228515625	1.703578125	-0.8131920166015625	3.086608154296875	1.66372216796875	-0.7857901611328125	3.06375048828125	1.614655700683594	-0.6551324462890625	2.978256591796875	1.396457489013672	-0.5143357543945313	2.777487548828125	1.500197357177735	-0.4745631103515625	2.75385791015625	1.591177612304687	-0.4590829162597656	2.681604736328125	1.667270629882812	-0.4386588745117188	2.74106494140625	1.631097351074219	-0.5052536621093749	3.098634521484375	1.673311340332031	-0.8505671997070312	3.1327119140625	1.689545654296875	-0.975077880859375	3.16114501953125	1.438492919921875	-1.092390625	3.01635400390625	1.368656982421875	-0.9246045532226562	3.010462646484375	1.442940185546875	-0.85411572265625
279	9.266666999999998	3.1916044921875	1.181272125244141	-0.8613012084960937	3.1472529296875	1.353464416503906	-0.8598201904296875	3.111755859375	1.491113616943359	-0.8586585693359375	3.10604248046875	1.705542236328125	-0.8301507568359375	3.10102197265625	1.665891784667969	-0.8020562133789062	3.074394775390625	1.612855346679688	-0.672521484375	2.99004296875	1.39146435546875	-0.53204345703125	2.79082470703125	1.494573059082031	-0.4761712036132812	2.760625244140625	1.581438598632813	-0.4487166137695313	2.681956787109375	1.64994384765625	-0.4219333190917969	2.7421123046875	1.626570983886719	-0.4921548461914063	3.114974365234375	1.674313415527344	-0.8671213989257812	3.154929443359375	1.680412292480469	-0.99181201171875	3.1992978515625	1.432546447753906	-1.115726684570312	3.030662841796875	1.375416412353516	-0.9637367553710937	3.005549072265625	1.431993377685547	-0.8809879760742187
280	9.300000000000001	3.199400390625	1.17898811340332	-0.8666552734375	3.155946533203125	1.350886932373047	-0.8655899658203124	3.121537353515625	1.488393493652344	-0.8645537719726563	3.118474365234375	1.702135009765625	-0.8351889038085938	3.1123037109375	1.66254833984375	-0.8074788818359375	3.08347607421875	1.6095615234375	-0.6788463134765625	2.99792333984375	1.389349761962891	-0.5387860717773437	2.7994404296875	1.490080657958984	-0.4788433837890625	2.770387939453125	1.576587646484375	-0.4500130004882812	2.6915029296875	1.644073974609375	-0.4225280456542969	2.747732177734375	1.621379211425781	-0.48331201171875	3.12766259765625	1.671036499023438	-0.8720187988281251	3.1698544921875	1.68197509765625	-0.9952393798828125	3.220415283203125	1.437112579345703	-1.1209228515625	3.0505078125	1.377816162109375	-0.972246826171875	3.0408642578125	1.437661865234375	-0.8889196166992187
281	9.333334000000001	3.21120947265625	1.172264419555664	-0.8766807861328125	3.16973291015625	1.345750579833984	-0.8737810668945313	3.13444287109375	1.483933135986328	-0.8727708740234374	3.131862548828125	1.699703247070313	-0.8489449462890625	3.12474560546875	1.660651794433594	-0.8201941528320312	3.090516845703125	1.610499328613281	-0.6907841186523438	3.0046240234375	1.391949584960938	-0.5451210327148438	2.799615234375	1.478779083251953	-0.4801410217285156	2.78705419921875	1.567629333496094	-0.4452201538085938	2.706218017578125	1.634180480957031	-0.4185498352050781	2.746400634765625	1.611804321289062	-0.4646940002441406	3.14183447265625	1.667404052734375	-0.8849310302734374	3.18798681640625	1.668701599121094	-1.008065002441406	3.244090087890625	1.429182708740234	-1.1450283203125	3.070009033203125	1.382443298339844	-0.9944556274414063	3.062654052734375	1.44028125	-0.908726318359375
282	9.366667	3.21467041015625	1.172198989868164	-0.885328369140625	3.173788818359375	1.345250183105469	-0.88406494140625	3.139904541015625	1.483310211181641	-0.8837587280273438	3.143217529296875	1.697790893554687	-0.8552578735351563	3.135822509765625	1.658416748046875	-0.8272993774414062	3.104413818359375	1.609387145996094	-0.6972577514648437	3.022074951171875	1.387659118652344	-0.556116943359375	2.8187041015625	1.474090087890625	-0.4882096862792969	2.79347265625	1.558484497070312	-0.45009912109375	2.713393798828125	1.626158142089844	-0.4254675598144531	2.74685595703125	1.591644470214844	-0.4568310546875	3.15152587890625	1.666177856445312	-0.8920470581054688	3.194876220703125	1.676483093261719	-1.015319213867188	3.2547880859375	1.427064849853516	-1.129171875	3.0848095703125	1.357596710205078	-0.9839671020507812	3.0718056640625	1.434987091064453	-0.91673095703125
283	9.399999999999999	3.220740966796875	1.168871017456055	-0.8920735473632813	3.1813701171875	1.342469512939453	-0.8921868286132812	3.1495712890625	1.481179046630859	-0.8924645385742187	3.15288232421875	1.695449157714844	-0.8608153076171875	3.14486962890625	1.6556591796875	-0.8335335693359375	3.112762451171875	1.6056064453125	-0.7038878173828125	3.019704345703125	1.388140899658203	-0.5622080688476563	2.81314111328125	1.464017333984375	-0.4905923461914062	2.8099677734375	1.550259094238281	-0.4483641052246094	2.7293916015625	1.617053955078125	-0.422488525390625	2.719488525390625	1.575035888671875	-0.50475048828125	3.161800048828125	1.664307678222656	-0.8979321899414062	3.206695068359375	1.677968872070313	-1.020470520019531	3.256108642578125	1.425502899169922	-1.133374267578125	3.09072412109375	1.3453583984375	-0.9879654541015624	3.0784150390625	1.427368408203125	-0.9261226806640624
284	9.433333999999999	3.223987060546875	1.166287261962891	-0.8930304565429688	3.18658154296875	1.339898590087891	-0.8940481567382812	3.15462255859375	1.478221588134766	-0.8960448608398438	3.16033251953125	1.692357849121094	-0.8673740844726563	3.152069580078125	1.653115173339844	-0.8395802612304688	3.1199140625	1.605832946777344	-0.7092681884765625	3.02966064453125	1.39045166015625	-0.563870361328125	2.819384033203125	1.453532592773437	-0.4923639221191407	2.83390869140625	1.540394592285156	-0.4545142822265625	2.7472841796875	1.593725463867187	-0.4195533752441406	2.724979248046875	1.559892272949219	-0.4751097412109375	3.16870458984375	1.660701049804687	-0.9040291137695312	3.212731201171875	1.674902038574219	-1.02649853515625	3.2659609375	1.419566345214844	-1.129143798828125	3.098343994140625	1.340990875244141	-0.98632470703125	3.083364501953125	1.424150238037109	-0.9270567626953125
285	9.466667000000001	3.2329931640625	1.161211212158203	-0.9002367553710937	3.19903271484375	1.336681518554687	-0.9048884887695312	3.172274658203125	1.477043060302734	-0.9083576049804688	3.174404052734375	1.692655151367187	-0.8793189697265625	3.165243896484375	1.653056945800781	-0.8517362060546875	3.12426904296875	1.604245483398437	-0.7234344482421875	3.039375244140625	1.37967236328125	-0.5854063110351563	2.834650634765625	1.443115081787109	-0.4954754638671875	2.82589013671875	1.526364196777344	-0.4474669189453125	2.7462099609375	1.595843444824219	-0.42402783203125	2.774985595703125	1.570939514160156	-0.4632967529296875	3.184841552734375	1.660886535644531	-0.9157896118164063	3.2345380859375	1.676817687988281	-1.036807983398438	3.261270751953125	1.415932037353516	-1.14094775390625	3.106433837890625	1.310436401367187	-0.9984788818359375	3.090890380859375	1.390649017333984	-0.9342918701171875
286	9.5	3.241437744140625	1.157218719482422	-0.9028428955078125	3.20048095703125	1.331450469970703	-0.910935302734375	3.171859130859375	1.471744720458984	-0.914664306640625	3.18948681640625	1.68752880859375	-0.8889237670898438	3.17771826171875	1.649016723632812	-0.8606174926757812	3.12432177734375	1.607818237304687	-0.7338858642578125	3.0531298828125	1.375705657958984	-0.5994580078125	2.85044287109375	1.4439111328125	-0.5071614379882813	2.847040771484375	1.517249877929687	-0.4442238464355469	2.760326904296875	1.581342834472656	-0.4320591125488281	2.75892578125	1.544034606933594	-0.4697556457519531	3.19740673828125	1.654487182617188	-0.9250367431640625	3.24591845703125	1.678618347167969	-1.04547998046875	3.275441650390625	1.411780883789063	-1.134267211914062	3.116710205078125	1.302214935302734	-0.9984932861328125	3.095201904296875	1.3824951171875	-0.9357742919921875
287	9.533334	3.245825927734375	1.155883255004883	-0.9027503051757813	3.2007177734375	1.329288238525391	-0.9167286376953125	3.17100634765625	1.469699310302734	-0.9234572143554688	3.19761279296875	1.685031066894531	-0.8959555053710937	3.18319482421875	1.646862976074219	-0.8681466674804688	3.1240244140625	1.606076904296875	-0.7433544921875	3.063522705078125	1.364232391357422	-0.61947705078125	2.87003564453125	1.426081359863281	-0.5040310668945313	2.847040283203125	1.507578918457031	-0.4567145385742187	2.762875244140625	1.565985168457031	-0.4199249877929688	2.79379296875	1.545559814453125	-0.4705616760253906	3.20518505859375	1.651702026367188	-0.9320908813476563	3.253287353515625	1.681061645507812	-1.05198681640625	3.291462158203125	1.413829162597656	-1.13907421875	3.131912353515625	1.298785430908203	-1.00758251953125	3.083100830078125	1.352175476074219	-0.9322457275390625
288	9.566666999999999	3.249101806640625	1.156372772216797	-0.9042635498046875	3.2018173828125	1.329111572265625	-0.9240958251953125	3.172419921875	1.469813812255859	-0.933561279296875	3.20395263671875	1.684828247070313	-0.9043063354492188	3.1878095703125	1.646836120605469	-0.8769803466796875	3.1281064453125	1.606571838378906	-0.75183984375	3.06882080078125	1.363576293945312	-0.6279965209960937	2.878569580078125	1.419588470458984	-0.50332861328125	2.847468505859375	1.498492553710937	-0.4557322082519532	2.76896923828125	1.566311462402344	-0.4218401184082031	2.80678076171875	1.539732482910156	-0.4681425170898437	3.211597900390625	1.651373596191406	-0.94048876953125	3.268959228515625	1.684467224121094	-1.055627075195313	3.282593994140625	1.414113006591797	-1.142787231445312	3.1265029296875	1.289136810302734	-1.015156494140625	3.093060546875	1.349025421142578	-0.936033203125
289	9.599999999999998	3.2511337890625	1.155165405273437	-0.906609619140625	3.206800537109375	1.327687438964844	-0.926688720703125	3.178878173828125	1.467867828369141	-0.9370029296875	3.2115146484375	1.681560974121094	-0.9077669067382812	3.194798828125	1.643930297851563	-0.8807499389648438	3.1332265625	1.606561645507813	-0.75648046875	3.072781005859375	1.366295166015625	-0.6311310424804687	2.88215869140625	1.417684631347656	-0.5073152770996093	2.8582705078125	1.496518402099609	-0.4565666809082031	2.77642431640625	1.55886767578125	-0.4219113159179688	2.811942626953125	1.537248229980469	-0.4673263854980469	3.21934375	1.648169921875	-0.9436121215820312	3.277394287109375	1.68529833984375	-1.0563583984375	3.267088623046875	1.419923828125	-1.1538720703125	3.1234345703125	1.287538269042969	-1.0214736328125	3.091697021484375	1.341563781738281	-0.9382495727539063
290	9.633333999999998	3.250735595703125	1.15530680847168	-0.9116846313476562	3.205742431640625	1.32765625	-0.9289913940429687	3.178742919921875	1.467964752197266	-0.9363753051757813	3.21607177734375	1.680715454101563	-0.9085533447265625	3.199967529296875	1.643393310546875	-0.88089013671875	3.140367431640625	1.604597473144531	-0.7563659057617188	3.076067138671875	1.363176177978516	-0.6362603149414062	2.88753173828125	1.409257354736328	-0.5079524536132812	2.86890771484375	1.492469787597656	-0.4625726928710938	2.78342626953125	1.546241394042969	-0.4231961059570313	2.821965576171875	1.5316318359375	-0.4696293334960938	3.22176318359375	1.647295959472656	-0.9446629028320312	3.27210888671875	1.672266967773437	-1.064016479492188	3.26552978515625	1.401275726318359	-1.143386840820312	3.11943896484375	1.270252349853516	-1.012997253417969	3.09879052734375	1.335248168945312	-0.9344716186523437
291	9.666667	3.253683349609375	1.156110626220703	-0.912978759765625	3.208315673828125	1.328521301269531	-0.9333021240234375	3.182377685546875	1.469366363525391	-0.941519775390625	3.219916748046875	1.682385925292969	-0.9116314086914062	3.202480224609375	1.644996459960937	-0.8846454467773438	3.136125732421875	1.602141052246094	-0.76451123046875	3.075962158203125	1.358874572753906	-0.6443027954101562	2.88806689453125	1.408284576416016	-0.51518701171875	2.867892333984375	1.487891906738281	-0.4638526306152344	2.787272705078125	1.548044067382813	-0.4227066955566406	2.8129990234375	1.523965270996094	-0.4709049682617187	3.2268427734375	1.648930786132813	-0.9476708374023437	3.281999755859375	1.674865905761719	-1.0650595703125	3.245234375	1.406541931152344	-1.147820678710938	3.108936767578125	1.269918975830078	-1.011584655761719	3.099134521484375	1.336426727294922	-0.9318687744140625
292	9.699999999999999	3.25490185546875	1.155654434204102	-0.913350341796875	3.209588623046875	1.328309295654297	-0.9350582885742188	3.1848857421875	1.469676574707031	-0.9434606323242187	3.2241044921875	1.682855529785156	-0.91345849609375	3.20643408203125	1.645492614746094	-0.8863956298828125	3.140811767578125	1.602464050292969	-0.7655557250976562	3.07606640625	1.360052337646484	-0.6446305541992188	2.88383984375	1.406480194091797	-0.5199608764648438	2.8676455078125	1.486503631591797	-0.4674858703613281	2.78838037109375	1.547456787109375	-0.4243236083984375	2.816175048828125	1.523977355957031	-0.4697713317871094	3.230712158203125	1.649306030273437	-0.9496160278320313	3.28644482421875	1.674746887207031	-1.0671591796875	3.271190673828125	1.400814880371094	-1.139753662109375	3.127535400390625	1.262136260986328	-1.012580993652344	3.105336181640625	1.331596282958984	-0.9377282104492187
293	9.733333999999999	3.257040771484375	1.155857894897461	-0.9198553466796875	3.209698974609375	1.32841372680664	-0.9387242431640626	3.18449072265625	1.469929809570313	-0.9440078735351562	3.22447998046875	1.682869079589844	-0.9124114990234375	3.206263916015625	1.645442993164063	-0.8857467041015625	3.14107421875	1.598105834960938	-0.7661881103515625	3.0840888671875	1.351629974365234	-0.6492562866210938	2.8937861328125	1.409433685302734	-0.5261384887695313	2.857710693359375	1.478026641845703	-0.4676199035644531	2.7860205078125	1.547395324707031	-0.4237576904296875	2.8146005859375	1.518993103027344	-0.4772190856933594	3.23136669921875	1.649447448730469	-0.9486759643554687	3.2912939453125	1.668280212402344	-1.06548681640625	3.279869140625	1.392504669189453	-1.132230712890625	3.131654052734375	1.252619689941406	-1.011512878417969	3.10470458984375	1.322120361328125	-0.9381859741210937
294	9.766666999999998	3.255967041015625	1.154239166259766	-0.9184539184570313	3.2103583984375	1.32679296875	-0.937595458984375	3.186858154296875	1.468263732910156	-0.94280859375	3.229863037109375	1.680285949707031	-0.9125835571289063	3.211501708984375	1.64329150390625	-0.8856321411132813	3.143662841796875	1.598881896972656	-0.766832763671875	3.089148193359375	1.351840759277344	-0.6514797363281249	2.897879638671875	1.411127777099609	-0.5316473388671875	2.867103759765625	1.479923248291016	-0.4707639770507813	2.79309716796875	1.544525390625	-0.4241868591308594	2.82193994140625	1.520848754882812	-0.4775615539550781	3.235897216796875	1.646715515136719	-0.9487023315429688	3.2911103515625	1.668885131835937	-1.066890625	3.27683447265625	1.392199645996094	-1.126065063476563	3.132949462890625	1.244382583618164	-1.010769470214844	3.102707275390625	1.310785125732422	-0.9362144775390625
295	9.800000000000001	3.25584912109375	1.15092692565918	-0.9196913452148437	3.21014892578125	1.323494842529297	-0.9392324829101563	3.1865068359375	1.464992431640625	-0.9448217773437499	3.228589111328125	1.677095153808594	-0.9131928100585938	3.210468994140625	1.639806030273438	-0.8864446411132813	3.143966552734375	1.592938232421875	-0.7677567138671875	3.088766845703125	1.346468505859375	-0.6512149658203125	2.896241455078125	1.409900054931641	-0.5353818969726563	2.86064453125	1.473813934326172	-0.4717972717285156	2.79141748046875	1.543539978027344	-0.4251470336914063	2.821691162109375	1.524158081054688	-0.4865798034667969	3.234692138671875	1.643795837402344	-0.9495803222656251	3.2887431640625	1.669904846191406	-1.06756689453125	3.26794970703125	1.395449340820313	-1.13519482421875	3.133546875	1.239475082397461	-1.018990417480469	3.105605712890625	1.300413177490234	-0.93900390625
296	9.833334000000001	3.256551025390625	1.150287826538086	-0.9200823364257813	3.212603515625	1.323474578857422	-0.9418226928710938	3.1900595703125	1.465386444091797	-0.9494956665039063	3.232620361328125	1.677930725097656	-0.9180161743164063	3.21391357421875	1.640736999511719	-0.8913308715820313	3.146067626953125	1.59378662109375	-0.7730374755859375	3.087000732421875	1.34695361328125	-0.6576466674804687	2.89842431640625	1.409246246337891	-0.5338933715820312	2.860873779296875	1.473701049804688	-0.4716549072265625	2.79188671875	1.543349853515625	-0.4239646301269531	2.821028564453125	1.518691772460937	-0.4814218139648437	3.23914208984375	1.644384826660156	-0.9542596435546875	3.29777001953125	1.669249145507812	-1.070658813476562	3.27168310546875	1.393654907226562	-1.134429443359375	3.1374736328125	1.235151321411133	-1.020342468261719	3.109365966796875	1.295535278320312	-0.9396852416992187
297	9.866667	3.254848876953125	1.148910125732422	-0.9195973510742188	3.21188671875	1.322249816894531	-0.939854248046875	3.18970556640625	1.464051239013672	-0.9466199951171875	3.232796142578125	1.676065734863281	-0.9145271606445312	3.214124267578125	1.63886767578125	-0.8879578857421875	3.14443603515625	1.59138818359375	-0.771214111328125	3.083931640625	1.345727630615234	-0.6550554809570313	2.895443359375	1.409473693847656	-0.5325623779296875	2.860247314453125	1.475090606689453	-0.4703843688964844	2.789177490234375	1.543185485839844	-0.4238888549804687	2.819247314453125	1.520551696777344	-0.4808246765136719	3.239106689453125	1.642692504882812	-0.9508670043945312	3.294748046875	1.668366577148438	-1.068329956054688	3.269357177734375	1.393790405273438	-1.134859741210938	3.138603759765625	1.232464630126953	-1.021438110351562	3.11061572265625	1.290661193847656	-0.9393428955078125
298	9.899999999999999	3.25971630859375	1.147793853759766	-0.9182763671875001	3.217608642578125	1.322193695068359	-0.9364437255859375	3.193080810546875	1.464072143554688	-0.9436641845703125	3.233975830078125	1.67768310546875	-0.9144378051757812	3.215183837890625	1.640645263671875	-0.8874268188476563	3.144428466796875	1.591656921386719	-0.771357421875	3.08880859375	1.343689086914063	-0.6554329833984375	2.89728173828125	1.411134216308594	-0.5382619018554687	2.866006591796875	1.474510040283203	-0.4713392333984375	2.798134033203125	1.550097900390625	-0.4312318420410156	2.819012939453125	1.520038696289062	-0.4869115295410156	3.241130615234375	1.643651489257812	-0.9502338256835937	3.2990400390625	1.66320166015625	-1.068276611328125	3.275885009765625	1.386736297607422	-1.131765991210937	3.13828564453125	1.231052764892578	-1.016919616699219	3.109444091796875	1.292968444824219	-0.9374385375976563
299	9.933333999999999	3.256678466796875	1.146825408935547	-0.9179886474609374	3.214481201171875	1.320236450195313	-0.9374149780273437	3.190932373046875	1.461617156982422	-0.9448631591796876	3.233763671875	1.674087707519531	-0.9174776000976562	3.215421630859375	1.637439880371094	-0.8900327758789063	3.1470234375	1.592058044433594	-0.77190185546875	3.086695068359375	1.346227752685547	-0.6567730102539062	2.8953017578125	1.409657196044922	-0.539225830078125	2.866171875	1.471847473144531	-0.4708671569824219	2.793460205078125	1.544951171875	-0.4363472290039063	2.81800048828125	1.51805029296875	-0.4857001647949219	3.23983642578125	1.640035095214844	-0.9531441040039063	3.295119140625	1.663983032226563	-1.070970947265625	3.270781494140625	1.389291229248047	-1.13602685546875	3.13759228515625	1.232853332519531	-1.019204040527344	3.1103271484375	1.293476531982422	-0.9387897338867187
300	9.966667000000001	3.257256591796875	1.15046208190918	-0.918895263671875	3.215322998046875	1.324871307373047	-0.9369951782226562	3.192763916015625	1.46710986328125	-0.9428013305664062	3.237697021484375	1.679898803710937	-0.9138588256835938	3.2188828125	1.643092834472656	-0.8865670776367187	3.147560302734375	1.593293518066406	-0.7712302856445312	3.088543212890625	1.344582733154297	-0.6587716064453125	2.896300537109375	1.409031036376953	-0.5411864013671875	2.866245361328125	1.468422180175781	-0.4702030944824219	2.796511474609375	1.545428771972656	-0.4365741271972656	2.818423828125	1.516818115234375	-0.4875690002441406	3.243548828125	1.645874267578125	-0.9498828125	3.29613623046875	1.663768798828125	-1.070616821289063	3.268334228515625	1.388546905517578	-1.137292846679687	3.135637939453125	1.231387680053711	-1.018846618652344	3.11002392578125	1.291850128173828	-0.9371998291015625
301	10	3.2557998046875	1.148699935913086	-0.9181746826171875	3.21556103515625	1.322689514160156	-0.9366676635742187	3.192415771484375	1.464129516601562	-0.9444248046875	3.235340576171875	1.676606506347656	-0.91712451171875	3.216990966796875	1.639973083496094	-0.8896597900390625	3.147453369140625	1.593693054199219	-0.7725357055664063	3.0887314453125	1.346840759277344	-0.6587277221679687	2.89572998046875	1.4112822265625	-0.54437451171875	2.8623046875	1.467715576171875	-0.4730420837402344	2.794658447265625	1.544695495605469	-0.4366777954101563	2.81973876953125	1.517809753417969	-0.4876961669921875	3.241389892578125	1.642536804199219	-0.9527830200195313	3.294850341796875	1.666208862304687	-1.071512329101562	3.26671240234375	1.392694793701172	-1.13998681640625	3.138430908203125	1.233033172607422	-1.02200830078125	3.113040283203125	1.291384460449219	-0.9393230590820313
302	10.033334	3.25297607421875	1.149692504882812	-0.9187728271484376	3.210704345703125	1.322851257324219	-0.9385947265625	3.187761474609375	1.464181610107422	-0.946074951171875	3.23092529296875	1.676363098144531	-0.918744384765625	3.21306494140625	1.639658630371094	-0.8911478881835937	3.14695654296875	1.593414428710938	-0.7722288818359375	3.091842529296875	1.345403167724609	-0.6598807373046875	2.899522705078125	1.410448059082031	-0.5452359619140625	2.8627158203125	1.468223449707031	-0.4768457946777344	2.79687890625	1.545089172363281	-0.4374013366699219	2.82114306640625	1.516047180175781	-0.4921399230957031	3.23641748046875	1.642461181640625	-0.9545776977539062	3.287563232421875	1.661146423339844	-1.0750439453125	3.27250634765625	1.3865322265625	-1.141954956054688	3.143718017578125	1.231706726074219	-1.01871240234375	3.11495458984375	1.292661987304688	-0.9392142333984375
303	10.066667	3.253774658203125	1.149734588623047	-0.9185989990234374	3.211114990234375	1.322776153564453	-0.9376323852539062	3.188190673828125	1.464065612792969	-0.9442584838867187	3.2321748046875	1.676071594238281	-0.9179288940429687	3.214443603515625	1.639523681640625	-0.8900948486328125	3.145517822265625	1.593633117675781	-0.7727521972656251	3.093578857421875	1.345819946289063	-0.6588732299804687	2.90222607421875	1.414212463378906	-0.5448428344726562	2.862333984375	1.474376007080078	-0.4804393615722656	2.79254541015625	1.545167724609375	-0.436819091796875	2.81909326171875	1.518652160644531	-0.4945279235839844	3.237270751953125	1.642068237304688	-0.95368359375	3.28206591796875	1.660588439941406	-1.076593139648437	3.267296630859375	1.386746215820313	-1.145974487304688	3.142138427734375	1.230423309326172	-1.021161315917969	3.114156982421875	1.291923706054688	-0.9418854370117188
304	10.1	3.25533544921875	1.152595397949219	-0.9178784790039063	3.213837646484375	1.327439025878906	-0.9332323608398437	3.188646728515625	1.4692744140625	-0.93936376953125	3.2298740234375	1.683257385253906	-0.9132450561523437	3.212434814453125	1.646308959960938	-0.88521044921875	3.14406689453125	1.596941955566406	-0.7678511352539062	3.09284619140625	1.345226898193359	-0.6580360107421875	2.89721142578125	1.416869476318359	-0.5504664916992188	2.8699853515625	1.481502288818359	-0.4829575805664063	2.791110595703125	1.544427307128906	-0.4411060791015625	2.813810302734375	1.520963500976563	-0.4935591735839844	3.235605224609375	1.649026306152344	-0.9491175537109375	3.282671142578125	1.663416015625	-1.072619873046875	3.283483642578125	1.386646057128906	-1.139117919921875	3.14764404296875	1.231998321533203	-1.0207578125	3.11191357421875	1.293603790283203	-0.9438552856445312
305	10.133334	3.2491708984375	1.156302017211914	-0.91770947265625	3.207068359375	1.330547943115234	-0.9332404174804687	3.182033203125	1.472071472167969	-0.9392581176757813	3.223248046875	1.68534375	-0.9116749877929687	3.20586181640625	1.648283630371094	-0.8839620971679687	3.1425185546875	1.597384460449219	-0.7648680419921875	3.09710888671875	1.344789520263672	-0.6561900024414062	2.902177978515625	1.417984649658203	-0.5495913696289062	2.863506591796875	1.477332000732422	-0.4831529846191406	2.792022705078125	1.548450073242188	-0.4418171081542969	2.821944580078125	1.523247131347656	-0.4946249694824219	3.228926025390625	1.651453979492187	-0.9477165527343751	3.281655029296875	1.66580810546875	-1.068570678710937	3.290130126953125	1.389678192138672	-1.13433154296875	3.152872802734375	1.232925109863281	-1.021629211425781	3.11218994140625	1.2928193359375	-0.9461842041015625
306	10.166667	3.247726806640625	1.156318008422851	-0.9154562377929687	3.207388671875	1.331651214599609	-0.9301257934570313	3.181599365234375	1.473465087890625	-0.9371234741210938	3.2149052734375	1.688817016601563	-0.9094146728515625	3.1990673828125	1.650967041015625	-0.8815574951171875	3.136425537109375	1.5968154296875	-0.7629655151367187	3.09794189453125	1.341553985595703	-0.6555486450195313	2.90373681640625	1.415368896484375	-0.5464285278320312	2.86234423828125	1.479060485839844	-0.4854166259765625	2.79053173828125	1.548335998535156	-0.440731689453125	2.824210693359375	1.522021484375	-0.4926369323730469	3.221676025390625	1.655101257324219	-0.94565185546875	3.2677724609375	1.672739929199219	-1.069221801757813	3.29270703125	1.398487487792969	-1.142212768554687	3.167780517578125	1.229284378051758	-1.0315859375	3.122630615234375	1.28694775390625	-0.9564779052734375
307	10.2	3.247822509765625	1.158227264404297	-0.9127398071289062	3.20568310546875	1.333934875488281	-0.9293029174804688	3.180148681640625	1.476527435302734	-0.9368759765625	3.207228271484375	1.693986511230469	-0.909783935546875	3.193421142578125	1.655427429199219	-0.88136474609375	3.13223046875	1.601019714355469	-0.761224365234375	3.10090380859375	1.342141174316406	-0.6563818359375	2.907745361328125	1.418513336181641	-0.544570556640625	2.857706787109375	1.477821838378906	-0.4848223876953125	2.7847705078125	1.546968627929687	-0.4403665771484375	2.82326611328125	1.523338745117187	-0.4937842712402344	3.214070556640625	1.660346313476563	-0.9464339599609375	3.253548095703125	1.677831237792969	-1.073026245117187	3.28878076171875	1.404836700439453	-1.152027587890625	3.176072509765625	1.231320404052734	-1.032648559570313	3.12684521484375	1.286715118408203	-0.95763232421875
308	10.233334	3.246345947265625	1.157338226318359	-0.9095479736328125	3.203717529296875	1.334341003417969	-0.9225629882812501	3.174701171875	1.477172668457031	-0.9296719360351563	3.19444287109375	1.696676513671875	-0.901985107421875	3.182931640625	1.657251892089844	-0.8732106323242188	3.127758544921875	1.60584326171875	-0.7478956909179687	3.099769775390625	1.342052703857422	-0.6500882568359375	2.906967529296875	1.419159362792969	-0.5352349243164063	2.8430224609375	1.480855682373047	-0.4926863098144531	2.769647705078125	1.541856811523437	-0.4368598937988281	2.81594091796875	1.518216003417969	-0.4933746337890625	3.201458984375	1.663297058105469	-0.9392465209960937	3.240245849609375	1.690023620605469	-1.065281494140625	3.294285400390625	1.418604400634766	-1.145279052734375	3.18036572265625	1.237784896850586	-1.035412353515625	3.12480322265625	1.290244079589844	-0.9618389282226563
309	10.266667	3.245294921875	1.161616394042969	-0.9021316528320312	3.200799560546875	1.337487701416016	-0.9139445190429687	3.169536865234375	1.479260467529297	-0.9207398071289062	3.181196533203125	1.698112976074219	-0.8905535888671875	3.171364501953125	1.658098693847656	-0.8623250732421875	3.12247021484375	1.605468444824219	-0.7356007690429688	3.078834716796875	1.351430908203125	-0.622213623046875	2.87873974609375	1.425029052734375	-0.5202118530273437	2.825372314453125	1.482833862304688	-0.46157177734375	2.74747900390625	1.553057861328125	-0.4280298767089844	2.789773193359375	1.533134155273438	-0.4808872680664062	3.189208251953125	1.665607177734375	-0.9281115112304688	3.2248994140625	1.693493103027344	-1.054235473632813	3.277490234375	1.426927917480469	-1.14643994140625	3.187415771484375	1.234647964477539	-1.035998779296875	3.128829833984375	1.280583282470703	-0.9610333862304687
310	10.3	3.23707421875	1.16108479309082	-0.8948441772460938	3.19352392578125	1.336171356201172	-0.9030052490234375	3.159609375	1.476388824462891	-0.9090140991210938	3.168517578125	1.694325561523438	-0.8820191040039063	3.160904052734375	1.654735656738281	-0.8530921630859375	3.115530517578125	1.603946655273437	-0.725404052734375	3.0664599609375	1.353388763427734	-0.6110659790039062	2.876705078125	1.434781982421875	-0.4992719421386719	2.806445068359375	1.488765228271484	-0.4586298522949219	2.71998828125	1.545875732421875	-0.4235708312988281	2.780556640625	1.536983093261719	-0.4683522338867188	3.1752392578125	1.661744262695313	-0.91932373046875	3.199520751953125	1.687242431640625	-1.047715698242188	3.25888427734375	1.426401580810547	-1.14614111328125	3.17744921875	1.234529403686524	-1.031739868164063	3.12044580078125	1.279228912353516	-0.955785888671875
311	10.333334	3.2303984375	1.164491455078125	-0.886727783203125	3.184498779296875	1.339220886230469	-0.8932733154296875	3.149037353515625	1.479249908447266	-0.8978401489257812	3.155461669921875	1.697259216308594	-0.869097412109375	3.14935791015625	1.657266296386719	-0.8402870483398438	3.104821044921875	1.608705871582031	-0.7112894287109375	3.044004150390625	1.368102111816406	-0.5816016235351562	2.8439326171875	1.439488647460938	-0.4810587768554688	2.775982177734375	1.488813812255859	-0.4313585510253906	2.694521484375	1.547591064453125	-0.3877989501953125	2.74455712890625	1.540999084472656	-0.4631800537109375	3.1615146484375	1.665083923339844	-0.9069283447265625	3.1744658203125	1.689075317382812	-1.037367309570312	3.23118017578125	1.432031768798828	-1.147433959960938	3.17006787109375	1.234148742675781	-1.030180908203125	3.118046875	1.275586456298828	-0.9488549194335938
312	10.366667	3.22501708984375	1.167344146728516	-0.8825228271484375	3.176301513671875	1.342205780029297	-0.8820884399414063	3.1335556640625	1.480877075195312	-0.8835499877929688	3.136422607421875	1.700087158203125	-0.8564560546875	3.1335205078125	1.660001647949219	-0.8269291381835937	3.097929931640625	1.608962341308594	-0.6954617309570312	3.01257373046875	1.378232391357422	-0.5593236083984375	2.81923779296875	1.453887878417969	-0.4471306457519531	2.743138427734375	1.495439514160156	-0.4015089721679688	2.66272509765625	1.553398010253906	-0.3539521789550781	2.760055419921875	1.566648498535156	-0.4419596252441406	3.140490478515625	1.667664123535156	-0.894613037109375	3.141486572265625	1.688449951171875	-1.0267919921875	3.196510009765625	1.430004699707031	-1.137488037109375	3.14625927734375	1.231450836181641	-1.0143623046875	3.098165771484375	1.272962860107422	-0.9301473388671875
313	10.4	3.216195556640625	1.171868255615234	-0.8735928344726562	3.16485693359375	1.346423553466797	-0.8719984741210938	3.120627197265625	1.485000640869141	-0.8721402587890625	3.123505615234375	1.703875427246094	-0.8387559814453125	3.122594970703125	1.662831970214844	-0.81023193359375	3.092435546875	1.608898620605469	-0.6781779174804687	2.991083740234375	1.382604949951172	-0.5441887817382812	2.798154541015625	1.463846496582031	-0.4340316772460938	2.721111572265625	1.495308013916016	-0.3818826293945313	2.641373779296875	1.55274658203125	-0.3320058288574219	2.693931396484375	1.53994189453125	-0.3976905822753906	3.125598876953125	1.672530212402344	-0.8781124267578125	3.10587353515625	1.695590515136719	-1.008761657714844	3.149221435546875	1.444119537353516	-1.140486450195312	3.126304931640625	1.262229949951172	-0.9863011474609376	3.096029541015625	1.315052612304688	-0.8998438720703125
314	10.433334	3.20445263671875	1.176879043579102	-0.8600062255859375	3.148369140625	1.351303558349609	-0.8556925659179687	3.100771484375	1.489846588134766	-0.8530357666015626	3.101721923828125	1.710387329101563	-0.8198563842773438	3.105673828125	1.669116088867188	-0.7912850952148438	3.085245361328125	1.614513916015625	-0.6565030517578125	2.95513818359375	1.409813934326172	-0.5090036315917968	2.745140869140625	1.464394989013672	-0.4105659790039062	2.6820908203125	1.503507720947266	-0.3451465454101563	2.600046630859375	1.543674011230469	-0.282086669921875	2.6721826171875	1.5524521484375	-0.3642176818847656	3.099614013671875	1.678780151367187	-0.8594689331054688	3.069844970703125	1.688625549316406	-0.9908760986328125	3.069646484375	1.410266235351562	-1.069489624023438	3.0240224609375	1.402347503662109	-0.8326985473632813	2.98175927734375	1.483231231689453	-0.777785400390625
315	10.466667	3.18185546875	1.18423161315918	-0.8459667358398437	3.11979248046875	1.356277465820312	-0.83235986328125	3.070756591796875	1.494019989013672	-0.8213829345703125	3.084457275390625	1.715382690429688	-0.796418212890625	3.0904521484375	1.674834411621094	-0.7671121215820312	3.077307861328125	1.627606750488281	-0.6285730590820312	2.94952685546875	1.416787261962891	-0.4873977661132812	2.74064013671875	1.478012115478516	-0.3900914916992188	2.65959130859375	1.495772583007813	-0.336103515625	2.580550048828125	1.524838989257812	-0.263669677734375	2.641773193359375	1.536040405273438	-0.3363949279785156	3.076065185546875	1.682686279296875	-0.8343243408203125	3.0259189453125	1.681460754394531	-0.95986865234375	3.0101474609375	1.400310241699219	-1.026887084960938	3.000901611328125	1.436005126953125	-0.7882672729492187	2.959836669921875	1.508081420898438	-0.7213418579101563
316	10.5	3.160144287109375	1.188382141113281	-0.8213751220703125	3.094660400390625	1.360342987060547	-0.8036602172851562	3.043784423828125	1.498348876953125	-0.7892943725585938	3.057922119140625	1.720863708496094	-0.7594113159179687	3.06472607421875	1.679345458984375	-0.7309627685546874	3.046798095703125	1.631892456054687	-0.591797119140625	2.908255126953125	1.424579559326172	-0.4510281372070313	2.699570068359375	1.494619750976562	-0.3545861511230469	2.629037841796875	1.504668365478516	-0.2847335815429687	2.538213623046875	1.513431274414063	-0.2198509216308594	2.69939111328125	1.590974182128906	-0.2796915283203125	3.04858447265625	1.688767761230469	-0.7981416625976563	2.982018798828125	1.691460693359375	-0.917012939453125	2.956120849609375	1.401347930908203	-0.9338690795898438	2.955967041015625	1.492556060791016	-0.7082396850585938	2.90773095703125	1.560802612304688	-0.6407344360351562
317	10.533334	3.12179833984375	1.196613494873047	-0.7848314819335938	3.060189453125	1.367905670166015	-0.7611519775390625	3.01506640625	1.506281799316406	-0.7423714599609375	3.036197021484375	1.727968444824219	-0.7247451171875	3.046442626953125	1.687821044921875	-0.6959922485351563	3.038702880859375	1.639092651367188	-0.557425048828125	2.870768310546875	1.439699462890625	-0.4438948669433594	2.6574306640625	1.474546752929688	-0.3427723083496094	2.59895849609375	1.4819404296875	-0.2631288146972656	2.5142880859375	1.492775085449219	-0.1918909912109375	2.69920654296875	1.538469055175781	-0.2455973205566406	3.021009033203125	1.694717834472656	-0.7600256958007813	2.942154541015625	1.703805480957031	-0.869615234375	2.872509521484375	1.425386260986328	-0.8300037841796875	2.943438720703125	1.529733459472656	-0.623885498046875	2.9041455078125	1.61022802734375	-0.5659417114257812
318	10.566667	3.087967529296875	1.208275955200195	-0.7524976806640625	3.029291748046875	1.380517730712891	-0.7315654907226562	2.982815185546875	1.51837255859375	-0.7149093627929688	3.0047177734375	1.739871520996094	-0.703086669921875	3.01888525390625	1.700245361328125	-0.6754946899414063	3.024820068359375	1.658901550292969	-0.5348001708984375	2.866017333984375	1.446152221679688	-0.4347483520507813	2.652923828125	1.487985748291015	-0.3370646057128907	2.609943359375	1.489114471435547	-0.2480438232421875	2.536570068359375	1.49284423828125	-0.1649232788085938	2.727897705078125	1.531861206054687	-0.244573974609375	2.985239013671875	1.706161254882812	-0.7355484619140625	2.891769775390625	1.710448852539062	-0.8328857421875	2.827402587890625	1.43958203125	-0.7550824584960938	2.922885986328125	1.580442687988281	-0.5842408447265625	2.87860400390625	1.658469604492188	-0.5269578857421875
319	10.6	3.0572529296875	1.216529510498047	-0.7194019775390625	3.000890380859375	1.390619110107422	-0.6942361450195312	2.958073486328125	1.530587585449219	-0.6747273559570313	2.98305712890625	1.753789672851563	-0.6657518920898438	2.99987890625	1.713760009765625	-0.63948681640625	3.029861083984375	1.677894714355469	-0.4990604858398437	2.8539287109375	1.465241485595703	-0.4236778869628906	2.635031982421875	1.480882171630859	-0.3261991577148438	2.577906982421875	1.4760458984375	-0.2446368865966797	2.50979296875	1.475873748779297	-0.1558915100097656	2.679362548828125	1.5282041015625	-0.2197060852050781	2.9598076171875	1.719901672363281	-0.69615283203125	2.855845458984375	1.716382446289062	-0.7840054321289063	2.772038330078125	1.479613189697266	-0.6360214233398438	2.931454345703125	1.62814208984375	-0.5280518798828125	2.893414306640625	1.723481506347656	-0.4966517639160156
320	10.633334	3.03040771484375	1.216079254150391	-0.6851559448242187	2.970302001953125	1.388859497070313	-0.661175537109375	2.9260732421875	1.528463134765625	-0.6435443725585938	2.955049072265625	1.751093444824219	-0.6409349365234375	2.97443896484375	1.711180114746094	-0.6164320068359375	3.035306396484375	1.694161804199219	-0.4827861633300781	2.85966357421875	1.478199676513672	-0.4181140747070313	2.64243798828125	1.473748291015625	-0.3164940490722656	2.553337646484375	1.477917694091797	-0.2722163391113281	2.54144287109375	1.478678497314453	-0.1611074981689453	2.63443017578125	1.524018798828125	-0.2031123199462891	2.927748046875	1.7172353515625	-0.6676849975585938	2.817840087890625	1.728487976074219	-0.7469989013671875	2.78037744140625	1.477163940429687	-0.6047845458984376	2.923940185546875	1.630855529785156	-0.4832614440917969	2.902640380859375	1.735921508789062	-0.4812042846679688
321	10.666667	3.006353271484375	1.215283798217774	-0.6618004760742188	2.940270263671875	1.387385681152344	-0.63628955078125	2.8955927734375	1.528378967285156	-0.6201032104492188	2.93284521484375	1.751774291992187	-0.6196796875	2.9537744140625	1.710619689941406	-0.597709228515625	3.03417822265625	1.711565063476562	-0.47211962890625	2.88509423828125	1.468786071777344	-0.428130126953125	2.677952880859375	1.479148223876953	-0.3035270690917969	2.5885576171875	1.477863525390625	-0.2577307739257813	2.52758154296875	1.472416442871094	-0.1630833129882812	2.664696044921875	1.525603515625	-0.1905503845214844	2.901097412109375	1.718859252929688	-0.6433783569335938	2.7852451171875	1.730207763671875	-0.715976318359375	2.8243056640625	1.456947082519531	-0.6155778198242188	2.907492919921875	1.604727111816406	-0.4387351379394531	2.893578857421875	1.709515075683594	-0.46162548828125
322	10.7	2.979561279296875	1.218741165161133	-0.6411643676757812	2.913566162109375	1.389740814208984	-0.6116624145507813	2.871708984375	1.531080871582031	-0.5943603515625	2.9136142578125	1.753083557128906	-0.5943380126953125	2.93420947265625	1.711521057128906	-0.5731253662109375	3.015376708984375	1.708153991699219	-0.44850732421875	2.869796142578125	1.461632873535156	-0.4215272827148437	2.663763671875	1.469994232177734	-0.2960921630859375	2.568231201171875	1.469408935546875	-0.2658594970703125	2.523226318359375	1.460687377929688	-0.1631855010986328	2.54323828125	1.474683074951172	-0.2212386169433594	2.880609130859375	1.721011047363281	-0.6171837158203125	2.761611572265625	1.728620239257812	-0.6843414916992188	2.797297119140625	1.450953796386719	-0.5978501586914062	2.901322509765625	1.508678619384766	-0.3843463439941406	2.962994140625	1.546592346191406	-0.3043476867675781
323	10.733334	2.954457275390625	1.219039932250977	-0.6158046874999999	2.894505859375	1.39230224609375	-0.5838545532226562	2.852886962890625	1.53357421875	-0.5627368774414062	2.87835546875	1.758125244140625	-0.57752099609375	2.904057373046875	1.719156433105469	-0.5566613159179687	2.998386962890625	1.722098876953125	-0.4412040710449219	2.8865751953125	1.457311737060547	-0.4192079772949219	2.688294677734375	1.455386657714844	-0.2805770263671875	2.5913857421875	1.456759643554687	-0.2541832275390625	2.508692138671875	1.454290710449219	-0.1776274108886719	2.5539716796875	1.446220489501953	-0.2315395050048828	2.845519775390625	1.722626892089844	-0.5952545776367187	2.722155517578125	1.712436401367188	-0.6543921508789062	2.794116455078125	1.449549499511719	-0.5449208374023438	2.926457763671875	1.502330718994141	-0.3456001281738281	2.99590673828125	1.534756896972656	-0.2692928771972656
324	10.766667	2.928173583984375	1.224136672973633	-0.5962317504882813	2.881158935546875	1.400523254394531	-0.568971923828125	2.840268310546875	1.540169860839844	-0.5444984741210938	2.8661376953125	1.763217102050781	-0.54981982421875	2.89131787109375	1.723698669433594	-0.530439697265625	2.988947021484375	1.701818969726562	-0.4215289306640625	2.851133544921875	1.453363067626953	-0.3897539672851563	2.667430419921875	1.455064147949219	-0.2353979034423828	2.57188525390625	1.459620727539062	-0.2075700531005859	2.515669189453125	1.456210266113281	-0.1110065841674805	2.537893798828125	1.442688323974609	-0.1707590789794922	2.83369970703125	1.728835327148437	-0.569181396484375	2.714191650390625	1.714780090332031	-0.6326707153320312	2.771218505859375	1.441430297851563	-0.5497119750976562	2.889672119140625	1.436069030761719	-0.3376212463378906	2.965239990234375	1.487525177001953	-0.2815235900878906
325	10.8	2.90377978515625	1.226794708251953	-0.5758033447265625	2.8646630859375	1.406069580078125	-0.5496619262695313	2.835978271484375	1.55025830078125	-0.5311538696289062	2.852975341796875	1.775166381835938	-0.5318214111328124	2.87980126953125	1.736130981445313	-0.5131234130859375	2.973650146484375	1.705918029785156	-0.4020570678710937	2.85411572265625	1.445119689941406	-0.3912219848632812	2.669695556640625	1.448233917236328	-0.2361718597412109	2.570722412109375	1.448481842041016	-0.2216131439208984	2.5430693359375	1.443417083740234	-0.1129327545166016	2.53352490234375	1.426620574951172	-0.1848012390136719	2.821838134765625	1.739774047851562	-0.5520466918945313	2.704829833984375	1.711072265625	-0.6164827270507812	2.762946044921875	1.431107299804687	-0.554741455078125	2.796719970703125	1.481163238525391	-0.3183221435546875	2.86954296875	1.522708129882812	-0.2506977386474609
326	10.833334	2.88182080078125	1.230046737670898	-0.5578162231445313	2.84420556640625	1.406850036621094	-0.5296718139648438	2.815091552734375	1.548540832519531	-0.5081024780273438	2.83109814453125	1.770459167480469	-0.5155958862304687	2.85825830078125	1.732538696289063	-0.4968757629394531	2.961620849609375	1.701968811035156	-0.3975348510742188	2.831065185546875	1.451368438720703	-0.3763382263183594	2.66420458984375	1.446528076171875	-0.2069368438720703	2.56984130859375	1.454125579833984	-0.1788778381347656	2.528797119140625	1.437665435791016	-0.07728559875488281	2.529249755859375	1.425205352783203	-0.1610548400878906	2.79988330078125	1.734895141601563	-0.5336001586914062	2.68143408203125	1.704350708007813	-0.5903609008789062	2.746103271484375	1.429026947021484	-0.5322556762695313	2.771617431640625	1.486711853027344	-0.2998223266601562	2.85533056640625	1.511871154785156	-0.2393082427978516
327	10.866667	2.857320556640625	1.227053649902344	-0.54347998046875	2.82654052734375	1.404879150390625	-0.519513916015625	2.8021044921875	1.547100402832031	-0.5005702514648438	2.809635986328125	1.768500183105469	-0.5033271789550782	2.838705322265625	1.731394165039063	-0.4865994262695312	2.937693603515625	1.711356567382813	-0.38133984375	2.837182861328125	1.449757171630859	-0.3499766540527344	2.663874267578125	1.444923461914063	-0.1888617401123047	2.56841796875	1.451509460449219	-0.1664969787597656	2.555609619140625	1.441690612792969	-0.05742037963867187	2.5294912109375	1.420167114257813	-0.1415119171142578	2.7792451171875	1.732379760742187	-0.5209423217773438	2.659527099609375	1.705442749023438	-0.57527099609375	2.725381103515625	1.435731750488281	-0.5012652893066406	2.77378369140625	1.488537963867187	-0.272544677734375	2.85323388671875	1.515942443847656	-0.2082757263183594
328	10.9	2.8321259765625	1.221559860229492	-0.52325732421875	2.804531005859375	1.400759765625	-0.5021514892578125	2.78131201171875	1.543624816894531	-0.4835582275390625	2.788861328125	1.765564636230469	-0.4888809509277344	2.81922705078125	1.728454650878906	-0.4741915283203125	2.928785400390625	1.708329284667969	-0.3794044189453125	2.8247109375	1.447544158935547	-0.3462101745605469	2.668747802734375	1.439765472412109	-0.1675218963623047	2.5711708984375	1.452627044677735	-0.1719890747070313	2.56386767578125	1.438758209228516	-0.06254960632324219	2.52507568359375	1.41890087890625	-0.1412887878417969	2.757022216796875	1.729251586914063	-0.5037027587890625	2.631807861328125	1.696441772460938	-0.5404458618164063	2.733663818359375	1.465442901611328	-0.4016636047363281	2.91746044921875	1.506219757080078	-0.252314208984375	2.930732177734375	1.515252868652344	-0.1474549865722656
329	10.933334	2.80681982421875	1.219780197143555	-0.5107663879394532	2.7820849609375	1.396305786132813	-0.48995654296875	2.761056884765625	1.536996948242187	-0.4713152770996094	2.76416162109375	1.755338073730469	-0.474682861328125	2.795582275390625	1.719283752441406	-0.4626917419433594	2.91085986328125	1.694972961425781	-0.3802426452636719	2.80718798828125	1.438503051757813	-0.3529240112304687	2.673333740234375	1.441881805419922	-0.1618631896972656	2.576923583984375	1.451179473876953	-0.1608598175048828	2.5666240234375	1.436796752929687	-0.05361569595336914	2.533481689453125	1.420883575439453	-0.1365858154296875	2.73259130859375	1.719196533203125	-0.4874850769042969	2.607311767578125	1.681710571289063	-0.5074837341308593	2.726553466796875	1.472393157958984	-0.3585206298828125	2.89379443359375	1.611202514648437	-0.2658822631835938	2.857873779296875	1.704392822265625	-0.2959228820800781
330	10.966667	2.77183203125	1.214976837158203	-0.4943602294921875	2.755622802734375	1.391984924316406	-0.479928955078125	2.741781494140625	1.533214050292969	-0.4661927795410156	2.740299072265625	1.750208801269531	-0.4634233093261719	2.77388818359375	1.71481787109375	-0.458976318359375	2.891898681640625	1.685890747070312	-0.383772705078125	2.8042705078125	1.425037933349609	-0.3596799621582031	2.6863662109375	1.452734985351563	-0.1619869384765625	2.591377685546875	1.447346588134766	-0.1473943939208984	2.55353515625	1.429056030273438	-0.04789713668823242	2.553321044921875	1.423473541259766	-0.1383659973144531	2.707677490234375	1.713920227050781	-0.4708316040039062	2.58441259765625	1.670344360351562	-0.4571238098144531	2.7538466796875	1.51411376953125	-0.2955629272460937	2.78783447265625	1.746413696289062	-0.29411669921875	2.727763427734375	1.803982238769531	-0.3559092407226562
331	11	2.71947509765625	1.21122966003418	-0.4748039855957031	2.719866455078125	1.38633544921875	-0.4679460144042969	2.71780126953125	1.526031188964844	-0.4575635986328125	2.72107421875	1.738955871582031	-0.4461878662109375	2.75326318359375	1.703294372558594	-0.4430118408203125	2.871146728515625	1.662801818847656	-0.3783546752929687	2.804014892578125	1.401609222412109	-0.3475135192871094	2.697760498046875	1.448708221435547	-0.1515687866210937	2.603275634765625	1.452309600830078	-0.1491519317626953	2.556885986328125	1.439904357910156	-0.05449868774414063	2.564047607421875	1.432740631103516	-0.1170617370605469	2.688288818359375	1.704353210449219	-0.4551276550292969	2.562326904296875	1.677059265136719	-0.4464443054199219	2.601667236328125	1.501777526855469	-0.2361532287597656	2.716292724609375	1.699790893554687	-0.2657637634277344	2.689005859375	1.785764465332031	-0.3130458374023438
332	11.033334	2.698410400390625	1.205777389526367	-0.4556569519042969	2.69962939453125	1.382828704833984	-0.4582655334472656	2.698244384765625	1.524308654785156	-0.4536295471191406	2.705917724609375	1.738886657714844	-0.4354239196777344	2.737711669921875	1.702119567871094	-0.4333985595703125	2.856564208984375	1.65363671875	-0.3729413146972656	2.797279052734375	1.390484252929687	-0.3232827453613281	2.679647705078125	1.441307678222656	-0.1320374755859375	2.585195068359375	1.432660980224609	-0.1202720947265625	2.55970361328125	1.437720031738281	-0.01622027969360352	2.549519287109375	1.429114013671875	-0.09229470825195313	2.672078857421875	1.704897521972656	-0.4454878234863281	2.545134521484375	1.677785095214844	-0.4317781372070312	2.559355712890625	1.497983795166016	-0.2183007659912109	2.68447802734375	1.693887573242188	-0.2359408111572266	2.66355810546875	1.777394958496094	-0.2923211059570313
333	11.066667	2.68047509765625	1.206283050537109	-0.4472853088378906	2.674204833984375	1.382120544433594	-0.4411423645019531	2.668879638671875	1.522523315429688	-0.4328442993164062	2.68188916015625	1.735105529785156	-0.409582763671875	2.7129130859375	1.698054809570313	-0.4116703796386719	2.84212353515625	1.647120178222656	-0.3869504089355469	2.818091552734375	1.385672973632813	-0.3132278442382813	2.68253271484375	1.432274810791016	-0.1347923583984375	2.590631591796875	1.416984832763672	-0.1160813293457031	2.561574462890625	1.436521148681641	-0.01536240386962891	2.561280517578125	1.446322662353516	-0.09525365447998047	2.64685986328125	1.702111328125	-0.4172255249023438	2.519679443359375	1.680297607421875	-0.4033753356933594	2.51180712890625	1.484430786132813	-0.2064441986083984	2.64331982421875	1.675223876953125	-0.2015181732177734	2.66436279296875	1.763184326171875	-0.2493572235107422
334	11.1	2.661789794921875	1.202791397094727	-0.4355942993164063	2.65629833984375	1.379029327392578	-0.428373291015625	2.6518515625	1.519780151367188	-0.4198266906738281	2.660581298828125	1.733236145019531	-0.3979541625976563	2.6924755859375	1.696888671875	-0.4014571838378906	2.82671826171875	1.652902465820313	-0.3952355041503906	2.82197021484375	1.395677978515625	-0.3028720703125	2.68503369140625	1.41540673828125	-0.1198597106933594	2.598836669921875	1.407732177734375	-0.08006627655029297	2.515890869140625	1.409656799316406	-0.01268523216247559	2.593961181640625	1.444659790039063	-0.02950280570983887	2.62598974609375	1.699247741699219	-0.4037401733398437	2.49993603515625	1.675549499511719	-0.382040283203125	2.4689580078125	1.464343536376953	-0.2031428833007813	2.58192431640625	1.660147094726562	-0.1495254364013672	2.61582958984375	1.732534057617187	-0.2137776031494141
335	11.133334	2.637993896484375	1.188446060180664	-0.4169574890136719	2.631893798828125	1.366418060302734	-0.4095914611816406	2.626927734375	1.508728515625	-0.4045780029296875	2.63632421875	1.723746154785156	-0.3777384338378906	2.668386962890625	1.687297912597656	-0.3841579284667969	2.807486572265625	1.655011962890625	-0.3861109924316406	2.85914453125	1.401542907714844	-0.2896818237304687	2.658350830078125	1.413269165039063	-0.174649658203125	2.581940673828125	1.392765533447266	-0.1199228286743164	2.583043212890625	1.42149169921875	-0.01587382698059082	2.59925634765625	1.428410888671875	-0.04993902969360352	2.601216064453125	1.689396423339844	-0.3822719116210938	2.477199951171875	1.665988891601562	-0.3457638244628906	2.42819287109375	1.442329284667969	-0.1823644561767578	2.51987255859375	1.652042785644531	-0.1306847381591797	2.582250732421875	1.730047485351562	-0.158117904663086
336	11.166667	2.60867431640625	1.175611251831055	-0.3989327697753906	2.605376953125	1.355865295410156	-0.3941932983398437	2.60344873046875	1.499804077148438	-0.3861138305664062	2.615124267578125	1.717926513671875	-0.3648521423339844	2.647243896484375	1.680433349609375	-0.3690480041503906	2.78709228515625	1.644938293457031	-0.3771117858886719	2.78715478515625	1.395216705322265	-0.2519130096435547	2.585066162109375	1.409499908447266	-0.1338979339599609	2.52881689453125	1.360630249023437	-0.0712644271850586	2.59874609375	1.416703796386719	-0.008839867591857909	2.600310302734375	1.448498016357422	-0.01331543922424316	2.5792900390625	1.683536376953125	-0.3697934265136719	2.453617431640625	1.659253723144531	-0.3338759765625	2.3873544921875	1.429435852050781	-0.1795737152099609	2.459837646484375	1.635944274902344	-0.08752861785888671	2.51522509765625	1.7230654296875	-0.1056098327636719
337	11.2	2.574526611328125	1.170642730712891	-0.3849380187988281	2.574843994140625	1.349115173339844	-0.3780420532226563	2.576980712890625	1.491173553466797	-0.3637980651855469	2.595929443359375	1.707133666992187	-0.3482182006835938	2.626448974609375	1.668777709960938	-0.3505064086914063	2.763866943359375	1.629719970703125	-0.3589930725097656	2.787684814453125	1.37111376953125	-0.2636407165527344	2.5893955078125	1.392025177001953	-0.1446473693847656	2.518053466796875	1.360479705810547	-0.08800511169433593	2.595626953125	1.404310943603515	-0.02666076278686523	2.61484619140625	1.422305328369141	-0.02217850112915039	2.5593525390625	1.674255493164063	-0.3531690063476562	2.433981689453125	1.655983032226563	-0.3173627319335938	2.335153076171875	1.434424621582031	-0.1738193969726562	2.400263427734375	1.620181030273438	-0.0451951789855957	2.449987548828125	1.709711608886719	-0.06209327697753906
338	11.233334	2.550204345703125	1.162282241821289	-0.3671323547363281	2.553712890625	1.342423553466797	-0.3578677978515625	2.55716650390625	1.486241882324219	-0.3475146179199219	2.5750361328125	1.704347595214844	-0.329845703125	2.6060380859375	1.666004089355469	-0.3348949279785156	2.746084228515625	1.632498779296875	-0.3476403198242187	2.84677099609375	1.383969360351562	-0.2689708862304688	2.634010009765625	1.383770355224609	-0.1702543182373047	2.574092529296875	1.353721710205078	-0.09962010192871094	2.544240966796875	1.379098876953125	0.002384327411651611	2.59155615234375	1.394004364013672	-0.032740234375	2.538185546875	1.670782165527344	-0.3327539978027344	2.413160400390625	1.650249755859375	-0.2923359680175781	2.302310546875	1.423170104980469	-0.1610974426269531	2.32430517578125	1.591367858886719	0.005153954029083252	2.367001220703125	1.685597412109375	-0.01189839744567871
339	11.266667	2.5235634765625	1.145019271850586	-0.3588852233886718	2.5254267578125	1.325801971435547	-0.3452923583984375	2.527593994140625	1.470124237060547	-0.3320738220214844	2.54777685546875	1.689557434082031	-0.3211399536132812	2.57826220703125	1.65073779296875	-0.3278324279785156	2.7147890625	1.614227600097656	-0.3614758911132813	2.842680908203125	1.377185821533203	-0.2819770202636719	2.68544873046875	1.378884429931641	-0.1063899078369141	2.598223876953125	1.335459381103516	-0.1154456024169922	2.539058837890625	1.358492767333984	-0.02585224151611328	2.55853173828125	1.361186096191406	-0.04466980743408203	2.51050341796875	1.655979370117187	-0.3201905822753906	2.38747021484375	1.637469482421875	-0.2713910522460937	2.27299560546875	1.413916351318359	-0.1342888793945312	2.267591552734375	1.585110778808594	0.03194701766967773	2.301750244140625	1.684673095703125	0.02724398803710937
340	11.3	2.5029228515625	1.142625244140625	-0.3430486755371094	2.50796337890625	1.321686340332031	-0.3281740417480469	2.51215966796875	1.464761627197266	-0.3154616088867188	2.53477734375	1.682139221191406	-0.3063883666992188	2.56478125	1.643116760253906	-0.3103635559082031	2.702653076171875	1.607534545898437	-0.3320286865234375	2.83200927734375	1.367890899658203	-0.2740901489257813	2.66060595703125	1.371720031738281	-0.1153021926879883	2.57527490234375	1.327410278320313	-0.1282512054443359	2.507529541015625	1.331449768066406	-0.04312533187866211	2.530082275390625	1.328873382568359	-0.09824559020996093	2.497330078125	1.649411437988281	-0.3075276489257813	2.3738525390625	1.633273315429687	-0.2622602233886719	2.25569384765625	1.412389709472656	-0.1291106719970703	2.213277099609375	1.55612109375	0.05403067016601563	2.2321416015625	1.6569130859375	0.07396049499511718
341	11.333334	2.485859375	1.143263046264648	-0.3244373474121094	2.491018310546875	1.322463653564453	-0.3120754699707031	2.494779541015625	1.465864471435547	-0.3042790832519531	2.517728271484375	1.683158996582031	-0.2954573974609375	2.547548095703125	1.6441611328125	-0.3006927490234375	2.68209814453125	1.598717895507813	-0.3244479064941406	2.796226806640625	1.345750152587891	-0.3030101013183594	2.64261376953125	1.346147399902344	-0.126995246887207	2.552375732421875	1.313124847412109	-0.1401863250732422	2.493209228515625	1.323560272216797	-0.04943245697021485	2.50873291015625	1.325506896972656	-0.09662313842773437	2.480274169921875	1.650440185546875	-0.2952522277832031	2.35858544921875	1.631380981445313	-0.2465125427246094	2.230196044921875	1.421600402832031	-0.1052851104736328	2.16760009765625	1.544141662597656	0.08715757751464843	2.169784912109375	1.648383728027344	0.09308059692382813
342	11.366667	2.466423095703125	1.144716690063477	-0.3170915222167969	2.47188134765625	1.324137908935547	-0.3035538024902344	2.475773193359375	1.467707336425781	-0.29441796875	2.497371826171875	1.685501098632812	-0.2850531311035156	2.527226806640625	1.646749267578125	-0.2923301696777344	2.66121337890625	1.601632629394531	-0.3209228210449219	2.78345068359375	1.351021453857422	-0.3213884582519531	2.645632080078125	1.325340209960937	-0.1339977111816406	2.57153125	1.276718109130859	-0.1738126220703125	2.515539306640625	1.333446685791016	-0.09942192840576172	2.506788818359375	1.315921478271484	-0.1034963912963867	2.460206787109375	1.652388000488281	-0.2829822082519531	2.341312744140625	1.63058056640625	-0.2282383575439453	2.2146552734375	1.420047668457031	-0.08557971954345703	2.111670166015625	1.52572900390625	0.09986491394042969	2.111475830078125	1.629225769042969	0.1151196060180664
343	11.4	2.458288818359375	1.14671403503418	-0.31066064453125	2.462963623046875	1.326167419433594	-0.2957309265136719	2.4664462890625	1.46970556640625	-0.2846368103027344	2.48425439453125	1.688093811035156	-0.2781687316894531	2.5144580078125	1.649829895019531	-0.2867043762207031	2.64611962890625	1.60955419921875	-0.3300210571289062	2.7208837890625	1.360483947753906	-0.4311454772949219	2.730158447265625	1.263108001708984	-0.218369140625	2.642742919921875	1.253461029052734	-0.1769164276123047	2.567979736328125	1.266081451416016	-0.09846731567382813	2.637291748046875	1.316392333984375	-0.1498538360595703	2.44788037109375	1.654273864746094	-0.2738720397949219	2.329985595703125	1.629701721191406	-0.2179365234375	2.202754638671875	1.419218658447266	-0.07533711242675781	2.08213720703125	1.511179382324219	0.1069641876220703	2.064669189453125	1.611957458496094	0.1292711181640625
344	11.433334	2.451013427734375	1.149341369628906	-0.3052620239257812	2.453482177734375	1.328823272705078	-0.2866159057617187	2.457408935546875	1.471760406494141	-0.2674272766113281	2.47417724609375	1.690708618164062	-0.2705002136230469	2.5038759765625	1.65220458984375	-0.2801789245605469	2.630872314453125	1.607707153320312	-0.3331105651855469	2.671927978515625	1.353407928466797	-0.4416661682128906	2.739568359375	1.237092056274414	-0.249471435546875	2.6735390625	1.228050445556641	-0.1784363861083984	2.5949228515625	1.221119583129883	-0.1028172836303711	2.667867919921875	1.291199188232422	-0.1696356506347656	2.438473388671875	1.65686474609375	-0.2618812255859375	2.321525146484375	1.633439331054688	-0.2029670562744141	2.195560546875	1.418011138916015	-0.06568591308593751	2.05349462890625	1.500478271484375	0.1059600982666016	2.02196240234375	1.597369140625	0.1308012847900391
345	11.466667	2.4501455078125	1.150288986206055	-0.3047745971679687	2.45188037109375	1.329751068115234	-0.2846555786132812	2.453787841796875	1.4730908203125	-0.267489013671875	2.46306787109375	1.692662963867188	-0.2668521423339844	2.4935302734375	1.655367065429687	-0.2788037719726563	2.61852099609375	1.615730041503906	-0.3400098876953125	2.666555908203125	1.361784118652344	-0.4470361022949219	2.754834716796875	1.298016418457031	-0.2390380096435547	2.672993896484375	1.271091918945312	-0.1934484100341797	2.590808837890625	1.2552109375	-0.1230392532348633	2.646538818359375	1.300258056640625	-0.1639003601074219	2.42897021484375	1.65742822265625	-0.2571614685058594	2.312680908203125	1.631869140625	-0.19761669921875	2.190498779296875	1.412780334472656	-0.06229880523681641	2.04569482421875	1.490593841552734	0.1094685516357422	1.99593359375	1.582306457519531	0.1207683868408203
346	11.5	2.450694091796875	1.151300765991211	-0.2988369140625	2.44993408203125	1.330704986572266	-0.2800891418457031	2.449627685546875	1.474063751220703	-0.2644721069335937	2.45704541015625	1.693447387695312	-0.2654423217773437	2.487458740234375	1.656374389648438	-0.2779571228027344	2.611336181640625	1.617337890625	-0.3413713073730469	2.6542890625	1.3641201171875	-0.4513839416503906	2.748882080078125	1.316507415771484	-0.2421505737304687	2.670051513671875	1.282796447753906	-0.1960172882080078	2.588287353515625	1.262592437744141	-0.1264302597045898	2.6375009765625	1.324377685546875	-0.1847482604980469	2.42355810546875	1.6580341796875	-0.2546391754150391	2.30867578125	1.631507507324219	-0.1931667022705078	2.18330908203125	1.414134582519531	-0.0587010383605957	2.035865356445313	1.485373931884766	0.1132868499755859	1.97630615234375	1.571363403320313	0.1201972961425781
347	11.533334	2.45232861328125	1.15168537902832	-0.2946590576171875	2.450211181640625	1.330680877685547	-0.275943603515625	2.4477197265625	1.473926177978516	-0.2625868835449219	2.4516904296875	1.69286279296875	-0.2674041442871094	2.482468017578125	1.656132690429688	-0.2796019897460937	2.605995361328125	1.616954895019531	-0.3428840026855469	2.646374267578125	1.362591064453125	-0.449610595703125	2.74744873046875	1.301275573730469	-0.2476830139160156	2.67042431640625	1.280218048095703	-0.1923578948974609	2.58515869140625	1.264991180419922	-0.1261677474975586	2.64175537109375	1.322815795898437	-0.1856124877929687	2.41895654296875	1.657209533691406	-0.2556347198486328	2.305239990234375	1.631738586425781	-0.1922150573730469	2.173068115234375	1.418372497558594	-0.05918826293945312	2.028276733398438	1.477322265625	0.1188727340698242	1.969914306640625	1.564116577148438	0.1199837112426758
348	11.566667	2.452656982421875	1.151640502929687	-0.2945638427734375	2.4504453125	1.33067578125	-0.2758035278320313	2.44787548828125	1.473953308105469	-0.262416748046875	2.451621826171875	1.692950988769531	-0.2671481628417969	2.48245068359375	1.656248413085938	-0.2793502197265625	2.60628369140625	1.617559509277344	-0.342418212890625	2.648945068359375	1.363684997558594	-0.4496045227050781	2.751061279296875	1.296108184814453	-0.2501460266113281	2.6729990234375	1.271931823730469	-0.1975755615234375	2.5873095703125	1.25407600402832	-0.1325545043945313	2.644320068359375	1.315220916748047	-0.1890728912353516	2.418911376953125	1.657250183105469	-0.2554037322998047	2.3051337890625	1.631672241210937	-0.1920665435791016	2.172903076171875	1.418241973876953	-0.05904830932617187	2.027407836914063	1.476170623779297	0.1188535690307617	1.966863525390625	1.561490173339844	0.1199161376953125
349	11.6	2.45266162109375	1.151640182495117	-0.29456298828125	2.45044677734375	1.330675842285156	-0.2758025512695312	2.447872802734375	1.473953918457031	-0.2624190673828125	2.45160546875	1.692952087402344	-0.267159423828125	2.48243701171875	1.656250854492187	-0.2793596801757813	2.606275146484375	1.617570251464844	-0.3424232788085937	2.6489736328125	1.363696380615234	-0.4495978393554688	2.751099365234375	1.296099670410156	-0.2501502685546875	2.673039794921875	1.271911437988281	-0.1975808410644531	2.587353271484375	1.25404167175293	-0.1325597839355469	2.644358154296875	1.31519775390625	-0.1890717468261719	2.4188974609375	1.657249694824219	-0.2554139251708984	2.305119873046875	1.631665893554687	-0.1920782012939453	2.17290087890625	1.418228851318359	-0.05905763626098633	2.027390258789063	1.476137786865234	0.1188386993408203	1.966801513671875	1.561426330566406	0.1198912506103516
350	11.633334	2.466602294921875	1.151201370239258	-0.2910343322753906	2.461230224609375	1.329797088623047	-0.2721741943359375	2.454087646484375	1.472935607910156	-0.2625899047851563	2.44818359375	1.6912265625	-0.273491943359375	2.4802451171875	1.655617553710937	-0.2853517761230469	2.606984619140625	1.622787841796875	-0.3452279968261719	2.663537109375	1.367495666503906	-0.4405077819824219	2.769134521484375	1.291639770507812	-0.2464609069824219	2.69106005859375	1.263757293701172	-0.1961514129638672	2.60473046875	1.240875869750977	-0.1339796905517578	2.66173583984375	1.309057586669922	-0.1917256469726563	2.417388916015625	1.654580017089844	-0.2600294799804688	2.3056748046875	1.625471435546875	-0.1951180419921875	2.169284912109375	1.418458068847656	-0.05745157623291015	2.021481567382812	1.473016540527344	0.118976188659668	1.954782348632812	1.553267272949219	0.1226474914550781
351	11.666667	2.473086181640625	1.152636749267578	-0.29059716796875	2.465397216796875	1.331746704101562	-0.2724649353027344	2.4564677734375	1.475222412109375	-0.2631808471679687	2.4468583984375	1.694120910644531	-0.2717296447753906	2.47961376953125	1.659087829589844	-0.2839976196289062	2.608124755859375	1.624470642089844	-0.339968017578125	2.671160400390625	1.372518310546875	-0.44217529296875	2.77632861328125	1.276503723144531	-0.2561737670898437	2.697749755859375	1.244509414672851	-0.2086299133300781	2.619664306640625	1.223521896362305	-0.1353322448730469	2.67524169921875	1.302069366455078	-0.1951909484863281	2.416594970703125	1.656707641601562	-0.2586439208984375	2.3045478515625	1.626546142578125	-0.1940042114257813	2.173865478515625	1.413698303222656	-0.05801428985595703	2.026285888671875	1.472851257324219	0.118039665222168	1.951921508789062	1.546450988769531	0.1223664474487305
352	11.7	2.479406494140625	1.153107437133789	-0.2919151611328125	2.4710810546875	1.333128540039062	-0.2737924499511719	2.461265869140625	1.477333435058594	-0.2651181335449219	2.450717041015625	1.697338562011719	-0.2733385314941406	2.48366015625	1.662262084960938	-0.2860099182128906	2.61170068359375	1.628239013671875	-0.3452600402832031	2.679584716796875	1.374097290039062	-0.4427908020019531	2.792297119140625	1.286056488037109	-0.2557343902587891	2.715460693359375	1.252355758666992	-0.2055616455078125	2.631019775390625	1.223120681762695	-0.1419292297363281	2.685429931640625	1.298350219726562	-0.1973049926757812	2.42055517578125	1.6596025390625	-0.2599622497558594	2.30806884765625	1.628600708007812	-0.1950664978027344	2.17611181640625	1.413666320800781	-0.06051020431518555	2.042864990234375	1.494819580078125	0.1198158111572266	1.942383911132813	1.522810852050781	0.1339429016113281
353	11.733334	2.4842861328125	1.155063812255859	-0.2934795837402344	2.474578369140625	1.335620758056641	-0.2753953247070313	2.46296533203125	1.480233428955078	-0.2678140869140625	2.448591796875	1.700781066894531	-0.2751817016601563	2.482236083984375	1.666211791992187	-0.2880484619140625	2.612062744140625	1.633050415039063	-0.3450312805175781	2.683519775390625	1.379054168701172	-0.4430533752441406	2.794646240234375	1.306736480712891	-0.2475213165283203	2.72075634765625	1.260629211425781	-0.2024170227050781	2.639272216796875	1.21754621887207	-0.1422690124511719	2.68442822265625	1.298865814208984	-0.1949637145996094	2.4189912109375	1.662353942871094	-0.261898681640625	2.307853515625	1.628199768066406	-0.1953746337890625	2.17963720703125	1.408802001953125	-0.062408447265625	2.047262939453125	1.48951953125	0.1197876815795898	1.945887451171875	1.517275085449219	0.1300530395507813
354	11.766667	2.48748681640625	1.153442565917969	-0.2947654724121094	2.478622802734375	1.333729278564453	-0.2757733764648437	2.467295166015625	1.47822802734375	-0.2689815368652343	2.452108154296875	1.698487609863281	-0.2752632141113281	2.48604638671875	1.664177612304687	-0.2878159790039063	2.616841064453125	1.632580993652344	-0.3429976501464844	2.690788330078125	1.380931549072266	-0.4442010498046875	2.80171923828125	1.303303192138672	-0.2509512634277344	2.726118896484375	1.260723297119141	-0.2054717864990235	2.64204833984375	1.222067932128906	-0.1461224822998047	2.690156494140625	1.297943939208984	-0.1959454956054688	2.42251416015625	1.659905517578125	-0.2626614379882812	2.3099775390625	1.625081481933594	-0.1992332916259766	2.188779052734375	1.40559130859375	-0.06069911956787109	2.0533212890625	1.494544891357422	0.1148980102539063	1.951352905273438	1.517769287109375	0.1286433868408203
355	11.8	2.4901552734375	1.153206848144531	-0.295167724609375	2.4809765625	1.333561645507813	-0.2763840942382813	2.46976220703125	1.478086486816406	-0.2689383850097656	2.4528544921875	1.698310363769531	-0.2746862182617187	2.48712646484375	1.664292602539063	-0.2871946716308594	2.619130859375	1.634632751464844	-0.3406742248535156	2.697963623046875	1.385527252197266	-0.4447091369628906	2.8060634765625	1.311256927490234	-0.2484607086181641	2.7311083984375	1.26550244140625	-0.2049678039550781	2.64724365234375	1.222390533447266	-0.1483931579589844	2.69368359375	1.297602935791016	-0.1964528045654297	2.42350439453125	1.659448120117188	-0.2623089294433594	2.311561279296875	1.623501525878906	-0.1983631286621094	2.190599609375	1.404069366455078	-0.05933010482788086	2.05682861328125	1.493589324951172	0.1173787841796875	1.953537353515625	1.513810363769531	0.124826530456543
356	11.833334	2.49158935546875	1.150636581420899	-0.2987152709960937	2.483324462890625	1.330129272460937	-0.2772567749023437	2.47403955078125	1.474025787353516	-0.265572021484375	2.46054150390625	1.693823486328125	-0.2663541259765625	2.494300048828125	1.659698913574219	-0.2793003540039062	2.623969482421875	1.632805297851562	-0.3383529968261719	2.700941162109375	1.386104034423828	-0.4468932495117188	2.806400634765625	1.331185974121094	-0.2438955535888672	2.729291015625	1.296293334960938	-0.1951479797363281	2.6358623046875	1.250181732177734	-0.1611296844482422	2.692769287109375	1.297460571289063	-0.1962438049316406	2.430597412109375	1.65526611328125	-0.2551809844970703	2.315538330078125	1.621597290039062	-0.196686767578125	2.190634033203125	1.402168640136719	-0.06320275497436524	2.0578681640625	1.491703826904297	0.1131847381591797	1.95590087890625	1.514770263671875	0.1245976715087891
357	11.866667	2.4908759765625	1.148785537719726	-0.298696533203125	2.48362744140625	1.327899688720703	-0.2772926635742187	2.47531298828125	1.471516662597656	-0.2656449584960938	2.46825146484375	1.6910732421875	-0.2623186950683594	2.501369384765625	1.656305297851563	-0.2747497863769531	2.63258154296875	1.623244384765625	-0.3258991088867187	2.704827880859375	1.379190612792969	-0.4417273559570313	2.799673583984375	1.295654266357422	-0.2439606628417969	2.72039208984375	1.262789642333984	-0.1978170166015625	2.630258544921875	1.231792419433594	-0.144234130859375	2.6866259765625	1.298953918457031	-0.1956822052001953	2.436894775390625	1.653298400878906	-0.2530355529785156	2.320297607421875	1.620392517089844	-0.1979673919677734	2.19370849609375	1.403311492919922	-0.06367007064819336	2.061853515625	1.4918349609375	0.1131547546386719	1.960453491210937	1.516317504882812	0.1243954925537109
358	11.9	2.49420947265625	1.149266220092773	-0.301518310546875	2.487977783203125	1.328509643554687	-0.2809225463867188	2.48176904296875	1.472040893554687	-0.2671380004882812	2.4721318359375	1.691507873535156	-0.264807861328125	2.5056923828125	1.657076232910156	-0.2769801635742187	2.637290283203125	1.62801123046875	-0.3295376586914063	2.706085205078125	1.38185107421875	-0.4429715576171875	2.7968701171875	1.294878723144531	-0.244786376953125	2.717865234375	1.262502563476563	-0.1978345947265625	2.628080810546875	1.231855499267578	-0.1434743347167969	2.684912109375	1.299080932617187	-0.1944910125732422	2.441189453125	1.653410583496094	-0.2554561157226563	2.323268310546875	1.618119812011719	-0.2048737487792969	2.1935439453125	1.403614227294922	-0.06944698333740235	2.06303515625	1.494507476806641	0.107167839050293	1.961458984375	1.517364868164063	0.1200928344726563
359	11.933334	2.496081298828125	1.148704147338867	-0.3009980773925781	2.490220703125	1.328140441894531	-0.2809340209960938	2.48443701171875	1.471802825927734	-0.2673336791992187	2.47625341796875	1.691454345703125	-0.2635815734863281	2.509852783203125	1.656854309082031	-0.2752948913574219	2.642917236328125	1.625569274902344	-0.3229169921875	2.707239501953125	1.380098907470703	-0.4408369140625	2.790437744140625	1.263609619140625	-0.2546526184082031	2.7176904296875	1.2394638671875	-0.1943874359130859	2.628587158203125	1.213255310058594	-0.1365512390136719	2.696298095703125	1.292949188232422	-0.1856162261962891	2.444836181640625	1.6534833984375	-0.2551716918945313	2.32538623046875	1.619456848144531	-0.2071429443359375	2.19986865234375	1.403565155029297	-0.06957499694824219	2.063812255859375	1.4940517578125	0.1032323684692383	1.962509033203125	1.517498107910156	0.1177142868041992
360	11.966667	2.49683935546875	1.150416000366211	-0.3002059936523437	2.4915146484375	1.330034484863281	-0.2812666015625	2.486695068359375	1.473744689941406	-0.2674312744140625	2.47757421875	1.693429565429688	-0.2699297790527344	2.511380126953125	1.658649230957031	-0.2805084838867187	2.645171142578125	1.625716186523438	-0.3249840393066406	2.7112177734375	1.379743804931641	-0.4410482482910156	2.7920615234375	1.258929138183594	-0.2565199279785156	2.71981103515625	1.234734512329102	-0.1956426239013672	2.6314443359375	1.208854232788086	-0.1364938354492188	2.700336181640625	1.290561401367188	-0.1860021057128906	2.44626904296875	1.655567321777344	-0.2605913696289063	2.328013916015625	1.621296203613281	-0.2097732391357422	2.2085302734375	1.403477111816406	-0.06975164794921875	2.06494775390625	1.489341827392578	0.0993634033203125	1.965546264648437	1.517950866699219	0.1174705429077148
361	12	2.49727490234375	1.149370452880859	-0.2985667419433594	2.491800537109375	1.328693298339844	-0.2801331176757813	2.486625732421875	1.472209167480469	-0.2672952880859375	2.47960888671875	1.691551208496094	-0.2701147766113281	2.5132177734375	1.656515625	-0.2800177001953125	2.6478984375	1.623624694824219	-0.3207943420410156	2.713864013671875	1.380829376220703	-0.4421959838867188	2.788698974609375	1.262824951171875	-0.2539176940917969	2.71666259765625	1.239234481811524	-0.1928446960449219	2.627111328125	1.213035888671875	-0.1360472717285156	2.69593212890625	1.292562286376953	-0.1834686431884766	2.4478447265625	1.654060485839844	-0.2613513488769531	2.32938134765625	1.621045715332031	-0.2108475494384766	2.20894677734375	1.404902496337891	-0.0701429214477539	2.06306494140625	1.491590454101563	0.09592453002929688	1.963224243164063	1.517810546875	0.1140814514160156
362	12.033334	2.50046826171875	1.151002395629883	-0.2994513854980469	2.495496826171875	1.331018096923828	-0.2811554870605469	2.49084130859375	1.475067077636719	-0.2681502685546875	2.48601953125	1.695287963867187	-0.2691886901855469	2.519421142578125	1.659868591308594	-0.279335205078125	2.653100341796875	1.62649658203125	-0.3246438903808594	2.718321044921875	1.381559417724609	-0.4444940795898438	2.7946318359375	1.283999328613281	-0.2444040069580078	2.717519775390625	1.26219287109375	-0.1885172729492187	2.62199462890625	1.234979843139648	-0.1421090698242188	2.686814697265625	1.297496704101563	-0.1845407867431641	2.453740478515625	1.657912231445313	-0.2607793273925781	2.334414794921875	1.624864318847656	-0.2110496978759765	2.21308642578125	1.405084045410156	-0.07470193481445313	2.06768798828125	1.491381195068359	0.09322766876220703	1.96812841796875	1.519308776855469	0.1125635223388672
363	12.066667	2.500491455078125	1.151009704589844	-0.2994559020996094	2.495526611328125	1.331026763916016	-0.2811590270996094	2.490878662109375	1.475076477050781	-0.26814794921875	2.486081298828125	1.695299499511719	-0.2691796569824219	2.519478515625	1.659876403808594	-0.2793291015625	2.6531640625	1.626484191894531	-0.3246069641113281	2.718427734375	1.381465393066406	-0.4442713012695312	2.794761474609375	1.283780029296875	-0.2442491149902344	2.71765576171875	1.261957275390625	-0.1883587036132812	2.622133544921875	1.234736206054688	-0.1419474182128906	2.686958251953125	1.297267791748047	-0.1843595886230469	2.453798583984375	1.657926940917969	-0.2607695617675782	2.334472412109375	1.624894348144531	-0.2110275573730469	2.21313720703125	1.405135559082031	-0.0746470718383789	2.067786376953125	1.491490356445313	0.09329678344726562	1.968262329101562	1.519529968261719	0.1126569366455078
364	12.1	2.50144970703125	1.151442611694336	-0.2997622375488281	2.496652099609375	1.331563781738281	-0.2813835754394531	2.492255615234375	1.475675994873047	-0.2680276794433594	2.488546142578125	1.696053039550781	-0.2679100036621094	2.52180615234375	1.660497802734375	-0.278191650390625	2.65544287109375	1.625943542480469	-0.3230155639648438	2.718636962890625	1.380358703613281	-0.4430194396972656	2.795979736328125	1.268759613037109	-0.25064599609375	2.7211171875	1.246552383422852	-0.1918321838378906	2.628178466796875	1.22081037902832	-0.1395500640869141	2.694971435546875	1.291189178466797	-0.1852578887939453	2.45604443359375	1.658774963378906	-0.2597496337890625	2.336385498046875	1.625948181152344	-0.2104606323242187	2.214415283203125	1.405801727294922	-0.07491956329345703	2.06932177734375	1.493428619384766	0.09278804016113282	1.970120971679687	1.523747924804687	0.1106536178588867
365	12.133334	2.500084716796875	1.150369430541992	-0.2997080383300781	2.49644970703125	1.329711090087891	-0.2806493530273437	2.493284912109375	1.473145355224609	-0.2660356750488281	2.489176025390625	1.692601928710938	-0.2691935729980469	2.522388427734375	1.657105407714844	-0.2788410034179687	2.65515966796875	1.621623474121094	-0.3236167602539062	2.717945556640625	1.377504058837891	-0.4441791381835937	2.79633251953125	1.24596061706543	-0.2665601501464844	2.7294814453125	1.223154022216797	-0.1995503845214844	2.64185595703125	1.196881439208984	-0.1398159637451172	2.71305224609375	1.27946826171875	-0.1873585815429687	2.45685986328125	1.65553759765625	-0.2605770568847656	2.336610107421875	1.625692932128906	-0.2122985687255859	2.21991357421875	1.405822723388672	-0.07412242889404297	2.072179443359375	1.496021820068359	0.08847126007080078	1.973539184570313	1.524483459472656	0.1096818771362305
366	12.166667	2.50092333984375	1.151094284057617	-0.2995973815917969	2.497383056640625	1.330969512939453	-0.2800090026855468	2.494670166015625	1.47474267578125	-0.2640703735351563	2.488943359375	1.694851257324219	-0.2686079711914062	2.522449462890625	1.659417236328125	-0.2782966613769531	2.655392578125	1.623518310546875	-0.3237409362792969	2.7199462890625	1.378788635253906	-0.4442367248535156	2.8002919921875	1.245964218139648	-0.2674419860839844	2.7318837890625	1.221329574584961	-0.2022149810791016	2.64505224609375	1.194339096069336	-0.1410099487304687	2.71548876953125	1.278208374023438	-0.1886225738525391	2.4568525390625	1.657492309570312	-0.2594974365234375	2.33560888671875	1.627533264160156	-0.2126053314208984	2.216042724609375	1.409149871826172	-0.07263041687011719	2.07314208984375	1.503775299072266	0.09286841583251954	1.971824829101563	1.526108337402344	0.1101129531860352
367	12.2	2.50121484375	1.151229293823242	-0.2993157653808594	2.4977890625	1.331219848632812	-0.2804757690429687	2.495495361328125	1.475002624511719	-0.2643199768066406	2.492877685546875	1.695255187988281	-0.2652313537597656	2.525990478515625	1.659511779785156	-0.2751803588867188	2.658212158203125	1.622087768554688	-0.3215742492675781	2.7218125	1.378427673339844	-0.4448316040039063	2.80105078125	1.247042068481445	-0.2664125671386719	2.731843994140625	1.221381530761719	-0.2024082946777344	2.645239990234375	1.193986968994141	-0.1410249176025391	2.71535546875	1.278360534667969	-0.1885655822753906	2.460173095703125	1.658199035644531	-0.257064453125	2.338447265625	1.627512817382812	-0.2118531036376953	2.216158935546875	1.408827239990234	-0.07462239074707032	2.074962646484375	1.503065460205078	0.09261365509033204	1.973498168945313	1.52496044921875	0.1096704254150391
368	12.233334	2.50133203125	1.151238967895508	-0.2992299194335937	2.49783154296875	1.331239624023437	-0.2803155212402344	2.495521728515625	1.475018707275391	-0.26399267578125	2.492837158203125	1.695295593261719	-0.2642981262207031	2.525962646484375	1.6595859375	-0.2743518371582031	2.65831640625	1.622328674316406	-0.3205510559082031	2.72225634765625	1.379054351806641	-0.4444607543945313	2.803264892578125	1.236001083374023	-0.2760581359863281	2.736070556640625	1.208882141113281	-0.2105130310058594	2.653021484375	1.180889907836914	-0.1446308746337891	2.723261962890625	1.269034454345703	-0.1938546600341797	2.4601416015625	1.658203247070313	-0.2562269287109375	2.338410888671875	1.627403869628906	-0.2110638275146484	2.216275390625	1.408798034667969	-0.07350688934326172	2.07503125	1.503561920166016	0.09342743682861328	1.973608032226563	1.525680419921875	0.1105098190307617
369	12.266667	2.50096826171875	1.151308349609375	-0.2998765869140625	2.497764404296875	1.331168701171875	-0.280405029296875	2.495303466796875	1.474933319091797	-0.2645928955078125	2.495048583984375	1.695091918945312	-0.2609468688964844	2.527925048828125	1.659213623046875	-0.2710995788574219	2.66014794921875	1.621193908691406	-0.316833740234375	2.726503662109375	1.380080993652344	-0.4433693542480469	2.8014921875	1.220410751342774	-0.2877555847167969	2.742502197265625	1.191603775024414	-0.2154510345458985	2.662134765625	1.160671905517578	-0.1476716918945312	2.733324951171875	1.251927398681641	-0.1955272216796875	2.46183349609375	1.65825	-0.2540885467529297	2.33907080078125	1.628309509277344	-0.2113954467773438	2.21936767578125	1.409156219482422	-0.07285639953613281	2.073394287109375	1.500036590576172	0.09199453735351562	1.973461181640625	1.525912963867188	0.1120184020996094
370	12.3	2.502721435546875	1.152300506591797	-0.2998070678710937	2.498575439453125	1.332154205322266	-0.279456787109375	2.495398193359375	1.475904266357422	-0.2628607482910156	2.49530810546875	1.696208801269531	-0.2601080932617187	2.528240234375	1.660240539550781	-0.2699036254882812	2.660886474609375	1.621827453613281	-0.31434228515625	2.7280380859375	1.381782348632812	-0.4428475036621094	2.801816650390625	1.224993713378906	-0.2835541687011719	2.74024658203125	1.196256698608398	-0.2133231658935547	2.659056640625	1.165740692138672	-0.1462317352294922	2.73007421875	1.256553894042969	-0.1939341278076172	2.461996826171875	1.659400390625	-0.2533157806396484	2.338771240234375	1.629119506835937	-0.2119655914306641	2.220132080078125	1.409071166992188	-0.07357518005371094	2.07591455078125	1.500949493408203	0.09247152709960937	1.97539404296875	1.525621398925781	0.1113777160644531
371	12.333334	2.50374072265625	1.152898910522461	-0.3002807922363281	2.4999658203125	1.333153717041016	-0.2800507507324219	2.497137939453125	1.477211120605469	-0.2634260864257812	2.496412353515625	1.697973388671875	-0.2606946716308594	2.529511474609375	1.6620244140625	-0.2705237731933594	2.662521728515625	1.623767700195312	-0.3149961242675781	2.720230712890625	1.378563812255859	-0.4395637817382813	2.792944091796875	1.210669189453125	-0.290717041015625	2.74080126953125	1.182939575195312	-0.2126073913574219	2.6600361328125	1.152556869506836	-0.1445759887695313	2.7356376953125	1.24349137878418	-0.1914149932861328	2.463141845703125	1.660993103027344	-0.2538659210205078	2.3398642578125	1.629860534667969	-0.2124067077636719	2.221466552734375	1.40885824584961	-0.07410015106201172	2.076431884765625	1.500560119628906	0.09204537963867188	1.97562890625	1.524541015625	0.1115475769042969
372	12.366667	2.50485009765625	1.153295745849609	-0.3001045837402344	2.501255615234375	1.333831207275391	-0.2801581420898437	2.498941162109375	1.478014739990234	-0.2628591003417969	2.495743408203125	1.699047119140625	-0.2597680969238281	2.529209716796875	1.663441040039062	-0.2699371643066406	2.662043701171875	1.62635498046875	-0.3165164489746094	2.7268154296875	1.385110260009766	-0.4460941772460937	2.801714599609375	1.212611679077148	-0.3032124633789062	2.746647216796875	1.180166107177734	-0.2288514709472656	2.672794677734375	1.146580871582031	-0.154523193359375	2.743860107421875	1.237453399658203	-0.1990344543457031	2.4629052734375	1.661633178710938	-0.2527176208496094	2.339534912109375	1.62975830078125	-0.2115180969238281	2.220091064453125	1.409012420654297	-0.07290455627441406	2.073096923828125	1.49795849609375	0.09347859191894531	1.972745239257812	1.522739013671875	0.1149731521606445
373	12.4	2.50439013671875	1.153587112426758	-0.2995615844726562	2.501055908203125	1.334055999755859	-0.2802544860839844	2.499052734375	1.47816455078125	-0.2632354431152344	2.495549072265625	1.699025634765625	-0.2604475402832031	2.5289638671875	1.663481994628906	-0.2708125	2.662019775390625	1.627643615722656	-0.3173847045898437	2.72902392578125	1.385885589599609	-0.4443731384277343	2.80690234375	1.222696075439453	-0.2927192993164062	2.74315771484375	1.186474548339844	-0.2277235260009766	2.669868896484375	1.150560729980469	-0.1540543212890625	2.73806494140625	1.240279586791992	-0.1922460784912109	2.46284716796875	1.66160205078125	-0.2530960083007813	2.340175537109375	1.628635681152344	-0.2110147552490234	2.217930908203125	1.409023895263672	-0.07350377655029297	2.072884033203125	1.494733673095703	0.09599274444580078	1.9716875	1.519401977539062	0.1127304916381836
374	12.433334	2.50439013671875	1.153587112426758	-0.2995615844726562	2.501055908203125	1.334055999755859	-0.2802544860839844	2.499052734375	1.47816455078125	-0.2632354431152344	2.495549072265625	1.699025634765625	-0.2604475402832031	2.5289638671875	1.663481994628906	-0.2708125	2.662019775390625	1.627643615722656	-0.3173847045898437	2.72902392578125	1.385885589599609	-0.4443731384277343	2.80690234375	1.222696075439453	-0.2927192993164062	2.74315771484375	1.186474548339844	-0.2277235260009766	2.669868896484375	1.150560729980469	-0.1540543212890625	2.73806494140625	1.240279586791992	-0.1922460784912109	2.46284716796875	1.66160205078125	-0.2530960083007813	2.340175537109375	1.628635681152344	-0.2110147552490234	2.217930908203125	1.409023895263672	-0.07350377655029297	2.072884033203125	1.494733673095703	0.09599274444580078	1.9716875	1.519401977539062	0.1127304916381836
375	12.466667	2.5045048828125	1.154089614868164	-0.2995712585449219	2.50108544921875	1.334661315917969	-0.2801108093261719	2.499243408203125	1.478787017822266	-0.2624126586914062	2.4962919921875	1.699760192871094	-0.2572708129882812	2.52969482421875	1.664218139648437	-0.2678367004394531	2.663554931640625	1.627217529296875	-0.311399169921875	2.7319580078125	1.386486236572266	-0.4399945678710938	2.803098388671875	1.229008712768555	-0.2790337219238281	2.738468505859375	1.187633316040039	-0.218012451171875	2.664758544921875	1.14592057800293	-0.1477907257080078	2.730994140625	1.242649230957031	-0.1831574096679688	2.463431396484375	1.662321716308594	-0.2504997863769531	2.3403642578125	1.629193481445312	-0.2094312286376953	2.217282470703125	1.408476837158203	-0.07405696868896484	2.07234326171875	1.492577056884766	0.0965571517944336	1.971250854492187	1.518298522949219	0.1127686386108398
376	12.5	2.5044873046875	1.154125122070313	-0.2994215698242187	2.50096533203125	1.334464019775391	-0.2798815002441406	2.49897509765625	1.478421203613281	-0.262276611328125	2.49592431640625	1.699132141113281	-0.2574917602539062	2.52932861328125	1.663630615234375	-0.2679018249511719	2.663589599609375	1.625864013671875	-0.3089067993164062	2.731941162109375	1.385550415039063	-0.4375625305175782	2.7993955078125	1.227973999023438	-0.2755361022949219	2.735598876953125	1.186563735961914	-0.2138564300537109	2.6614306640625	1.144705383300781	-0.1444178619384766	2.72706005859375	1.241269714355469	-0.1809814758300781	2.463100830078125	1.661736389160156	-0.2507572479248047	2.340017578125	1.628882263183594	-0.2100491485595703	2.215969482421875	1.408983184814453	-0.07496479034423828	2.071280517578125	1.49279150390625	0.09559796905517579	1.970365844726562	1.5183857421875	0.1122773742675781
377	12.533334	2.504895263671875	1.154926651000977	-0.2990903930664062	2.5018642578125	1.334984649658203	-0.2794721069335938	2.500055908203125	1.478772338867187	-0.2623078918457031	2.494968505859375	1.69915673828125	-0.2618357849121093	2.528753173828125	1.663825622558594	-0.2711753234863281	2.673522705078125	1.653467529296875	-0.2693847351074219	2.82776318359375	1.517144409179688	-0.07870842742919922	2.76902734375	1.656649963378906	0.1017074584960938	2.73113427734375	1.735688598632813	0.1450280914306641	2.66417041015625	1.807062133789063	0.1946189727783203	2.702114013671875	1.756035766601562	0.1490350952148438	2.462461181640625	1.661653991699219	-0.2547482604980469	2.33970263671875	1.628220886230469	-0.2142077026367188	2.219154052734375	1.408233947753906	-0.0770487060546875	2.071837890625	1.49073828125	0.09137229919433594	1.971501098632813	1.517149353027344	0.1091985549926758
378	12.566667	2.505074462890625	1.154353088378906	-0.2989456176757813	2.502110595703125	1.334293487548828	-0.2792886047363281	2.500414794921875	1.477969879150391	-0.2619495239257812	2.495465087890625	1.698217651367187	-0.2610720825195312	2.52924560546875	1.662905700683594	-0.2703327026367188	2.673792724609375	1.650892211914063	-0.2683298950195313	2.84327001953125	1.532707702636719	-0.07874456024169922	2.78145947265625	1.665713256835938	0.1053231201171875	2.765563720703125	1.746752502441406	0.1575497436523438	2.725292236328125	1.826697998046875	0.2208693695068359	2.7426796875	1.778159790039063	0.1501722106933594	2.46292578125	1.6607451171875	-0.25419775390625	2.339989013671875	1.627512268066406	-0.2143138732910156	2.21732470703125	1.406794799804687	-0.08062252044677734	2.068806884765625	1.487159454345703	0.08756531524658204	1.969280517578125	1.515622131347656	0.1063598251342773
379	12.6	2.50501904296875	1.154440612792969	-0.29905029296875	2.502117431640625	1.334399353027344	-0.2794263610839844	2.500455078125	1.478095062255859	-0.2621532287597656	2.49557861328125	1.698361755371094	-0.2614977722167969	2.52934912109375	1.663026611328125	-0.2707254333496094	2.673886962890625	1.650684265136719	-0.2693623657226563	2.847600341796875	1.536622985839844	-0.08105875396728515	2.785817626953125	1.668396423339844	0.1039248428344727	2.766132080078125	1.747611572265625	0.1576513519287109	2.733841552734375	1.833560607910156	0.2176042633056641	2.756649658203125	1.78855859375	0.1491576995849609	2.4630244140625	1.660904357910156	-0.2545831756591797	2.34008349609375	1.62772607421875	-0.2146328430175781	2.2174423828125	1.406837524414063	-0.081156982421875	2.0691728515625	1.487090698242187	0.08732865905761719	1.96986962890625	1.516161865234375	0.1064140548706055
380	12.633334	2.5047890625	1.154199813842773	-0.2992752075195312	2.50187158203125	1.334172607421875	-0.2796607666015625	2.50022900390625	1.477870513916016	-0.2623158569335938	2.495235107421875	1.698148498535156	-0.2611329956054688	2.5290419921875	1.662850952148438	-0.2703912353515625	2.673637451171875	1.651042724609375	-0.2692925109863281	2.85329248046875	1.542873657226562	-0.08306805419921875	2.7898486328125	1.671328979492188	0.1037004852294922	2.7619462890625	1.746508911132812	0.159556884765625	2.72958056640625	1.833817199707031	0.2174856719970703	2.774783203125	1.801603271484375	0.1409477081298828	2.46268701171875	1.660654663085937	-0.2543629455566406	2.339665771484375	1.627276611328125	-0.2147957153320313	2.21663671875	1.405276489257812	-0.08349424743652344	2.068028564453125	1.484241546630859	0.08532572937011719	1.969168212890625	1.514501159667969	0.1048999557495117
381	12.666667	2.5044931640625	1.154109741210938	-0.3003255004882813	2.501510498046875	1.334005920410156	-0.28098974609375	2.49965478515625	1.477689575195313	-0.2642598266601562	2.4942578125	1.6978330078125	-0.2639209594726563	2.528051513671875	1.66258203125	-0.2732489013671875	2.66764501953125	1.636610595703125	-0.3026294555664062	2.8932451171875	1.489057861328125	-0.2258341522216797	2.866021484375	1.58415283203125	-0.01238653087615967	2.83305615234375	1.640003295898437	0.06064385604858399	2.777587646484375	1.683283569335937	0.1446803436279297	2.84140625	1.682360412597656	0.08587284088134765	2.461843017578125	1.660327941894531	-0.2567985229492187	2.339192626953125	1.626750549316406	-0.2165168914794922	2.217381103515625	1.404263397216797	-0.085265380859375	2.069301025390625	1.481881072998047	0.08444599914550781	1.96994677734375	1.510180816650391	0.104121208190918
382	12.7	2.50402880859375	1.154417709350586	-0.3006485290527344	2.5010224609375	1.334536865234375	-0.2813243713378906	2.499236328125	1.478375579833984	-0.2643934631347656	2.494069580078125	1.698785217285156	-0.2624706420898438	2.5278564453125	1.663523010253906	-0.272099609375	2.663821044921875	1.636594665527344	-0.3152720031738281	2.899158935546875	1.484921539306641	-0.2960884399414063	2.847073974609375	1.587314025878906	-0.09046215057373047	2.842205810546875	1.633651489257812	-0.004486299991607666	2.84265625	1.700598510742187	0.08245784759521485	2.8757353515625	1.650235290527344	0.03521039962768555	2.461582763671875	1.661218933105469	-0.2555727081298828	2.338699462890625	1.627525634765625	-0.2155581359863281	2.215764404296875	1.403580657958984	-0.08710436248779296	2.06778955078125	1.480616149902344	0.08337052154541015	1.968396362304687	1.509655944824219	0.1024491500854492
383	12.733334	2.503918701171875	1.153964096069336	-0.3008657836914063	2.500508056640625	1.333800720214844	-0.2811248474121094	2.49829345703125	1.477438568115234	-0.2641022644042968	2.4942998046875	1.697600769042969	-0.2649998474121094	2.527916015625	1.662086486816406	-0.2739516296386719	2.661011474609375	1.630496765136719	-0.3220129089355468	2.82176171875	1.423894317626953	-0.4221763610839844	2.876738525390625	1.443856506347656	-0.1943204956054687	2.85251806640625	1.501135955810547	-0.1190143890380859	2.84224072265625	1.582952270507813	-0.04682379913330078	2.889833984375	1.538272399902344	-0.08414395141601562	2.461610107421875	1.660343872070313	-0.2578469848632812	2.3387255859375	1.628342651367187	-0.2170184478759766	2.2161640625	1.402376495361328	-0.092614013671875	2.071391845703125	1.482794708251953	0.07862586212158203	1.971793334960938	1.510751312255859	0.09751776123046875
384	12.766667	2.505093994140625	1.155918853759766	-0.3034910888671875	2.500890869140625	1.337124298095703	-0.282890869140625	2.49830712890625	1.481756683349609	-0.2643662414550781	2.500111083984375	1.703708190917969	-0.2605482482910156	2.533201171875	1.667216552734375	-0.2697799072265625	2.66779345703125	1.628679748535156	-0.3117971496582031	2.82226123046875	1.415680999755859	-0.4148140563964844	2.902948974609375	1.364842010498047	-0.1976778106689453	2.88674755859375	1.433462677001953	-0.1289528961181641	2.86945947265625	1.520603942871094	-0.06326612854003906	2.897634033203125	1.482714019775391	-0.1175876846313477	2.466064208984375	1.666892333984375	-0.254697021484375	2.34115625	1.634742797851563	-0.2166615753173828	2.21581201171875	1.4048837890625	-0.09689324951171875	2.0748642578125	1.493393737792969	0.07624234008789063	1.971275756835938	1.507566284179688	0.09377994537353515
385	12.8	2.50411083984375	1.15596614074707	-0.3030338745117188	2.499812255859375	1.337003814697266	-0.2816812744140625	2.49681640625	1.481607940673828	-0.2634910278320313	2.500251708984375	1.703472839355469	-0.2619477233886719	2.53303125	1.666662902832031	-0.2709044189453125	2.667236572265625	1.627383056640625	-0.3132533569335937	2.821181396484375	1.417795196533203	-0.4234671630859375	2.916756103515625	1.333440887451172	-0.2236045379638672	2.895509765625	1.383607666015625	-0.1416409912109375	2.883649169921875	1.477983764648438	-0.08552252960205078	2.907906005859375	1.45080419921875	-0.139520980834961	2.46597021484375	1.66698486328125	-0.2556180419921875	2.3409462890625	1.635873474121094	-0.2173042907714844	2.21834033203125	1.405291748046875	-0.09639133453369141	2.073327392578125	1.496403472900391	0.07182557678222656	1.97013232421875	1.508202087402344	0.09282511901855468
386	12.833334	2.502067138671875	1.155051010131836	-0.3029611206054688	2.498385986328125	1.335480590820312	-0.2823119506835938	2.496233154296875	1.479492065429687	-0.2637709655761719	2.494658447265625	1.700522216796875	-0.2659715270996094	2.528150390625	1.664455932617187	-0.2742177734375	2.663123291015625	1.62854052734375	-0.3151625671386719	2.82909326171875	1.427588165283203	-0.4211589660644531	2.931996337890625	1.320620300292969	-0.2374897766113281	2.904948486328125	1.352801422119141	-0.1489186553955078	2.89090478515625	1.449159698486328	-0.09771916198730468	2.911322998046875	1.432654724121094	-0.1498624267578125	2.461325439453125	1.663522521972656	-0.2591075744628906	2.336567626953125	1.633622680664062	-0.2207647247314453	2.215363525390625	1.405230407714844	-0.09693734741210938	2.070628662109375	1.494549835205078	0.07117028045654297	1.96797314453125	1.511428833007812	0.08907089233398438
387	12.866667	2.502337158203125	1.154996551513672	-0.3035305786132813	2.499691162109375	1.336593933105469	-0.2825929260253906	2.498046630859375	1.48163134765625	-0.264625244140625	2.499651123046875	1.704093078613281	-0.2626199340820313	2.532873779296875	1.667476440429688	-0.2714671325683594	2.667582275390625	1.626786560058594	-0.3121739196777344	2.827425537109375	1.413139953613281	-0.4070198669433594	2.93843505859375	1.30116552734375	-0.2291775054931641	2.913638916015625	1.330232421875	-0.1381991577148438	2.90534912109375	1.433120880126953	-0.0981258773803711	2.916896484375	1.420761291503906	-0.1547948608398438	2.465543212890625	1.667216064453125	-0.2565602111816406	2.339374755859375	1.635283874511719	-0.2215855560302734	2.21560791015625	1.404438629150391	-0.1005664901733398	2.073104736328125	1.496621734619141	0.0700899658203125	1.968873901367187	1.510289123535156	0.08549506378173828
388	12.9	2.50372607421875	1.154845855712891	-0.3032697143554687	2.499280029296875	1.335868469238281	-0.2825926818847656	2.49642236328125	1.480384155273438	-0.2642496337890625	2.495281494140625	1.702145324707031	-0.267520263671875	2.529026123046875	1.6658662109375	-0.2747554931640625	2.66576513671875	1.628567199707031	-0.3099364624023437	2.828408935546875	1.420468566894531	-0.4096205139160156	2.93459130859375	1.296787628173828	-0.2376653747558594	2.912719482421875	1.324087646484375	-0.1457253265380859	2.910113525390625	1.424622833251953	-0.1002197189331055	2.919498779296875	1.413569976806641	-0.1585299835205078	2.46160595703125	1.665107604980469	-0.2613293151855469	2.33519970703125	1.637076049804687	-0.2254849395751953	2.219470458984375	1.4048515625	-0.1013174819946289	2.07262841796875	1.496826690673828	0.06466024780273437	1.968831909179688	1.510091064453125	0.08105345916748047
389	12.933334	2.503587890625	1.1548994140625	-0.3031325073242188	2.499022216796875	1.335937713623047	-0.2824710083007813	2.4959443359375	1.480504455566406	-0.2644625549316406	2.493931884765625	1.70225634765625	-0.2690613403320313	2.5278349609375	1.666065307617187	-0.2760247192382813	2.670128173828125	1.638798156738281	-0.2944519348144531	2.90372021484375	1.480767974853516	-0.2813760986328125	2.916718505859375	1.523675476074219	-0.04869472885131836	2.869771728515625	1.604519653320313	-0.01805722427368164	2.808438232421875	1.68762939453125	0.02090557289123535	2.884127685546875	1.663302917480469	-0.0227973575592041	2.4603896484375	1.665119506835937	-0.2627037658691406	2.33403564453125	1.636839538574219	-0.2268236389160156	2.219052001953125	1.404924285888672	-0.1013312911987305	2.071801513671875	1.497345977783203	0.06406721496582031	1.967992065429687	1.510367034912109	0.08063667297363281
390	12.966667	2.501885986328125	1.15415837097168	-0.3033891296386719	2.497452880859375	1.334602294921875	-0.2825711059570313	2.4945478515625	1.478680023193359	-0.2643349914550781	2.491794677734375	1.699627136230469	-0.2723058166503906	2.525578369140625	1.663540832519531	-0.2792566223144531	2.65945556640625	1.628046020507813	-0.3241216125488281	2.864866943359375	1.441801696777344	-0.3723512268066406	2.93860791015625	1.459503234863281	-0.14864306640625	2.8930927734375	1.523417297363281	-0.08981497955322265	2.83826025390625	1.603914428710937	-0.03859157943725586	2.91396923828125	1.586510375976562	-0.07793873596191406	2.45858203125	1.662618041992188	-0.2648334045410156	2.333459228515625	1.636175048828125	-0.2250381164550781	2.215290283203125	1.405896911621094	-0.1015862579345703	2.067998291015625	1.491563751220703	0.06629552459716796	1.964636596679687	1.509392425537109	0.07846724700927735
391	13	2.504907470703125	1.154603775024414	-0.3033075256347657	2.500294677734375	1.335705017089844	-0.282682373046875	2.497434326171875	1.480251373291016	-0.2640984802246094	2.497962158203125	1.7021318359375	-0.2639202270507813	2.53144970703125	1.665701538085937	-0.2717135314941406	2.668246337890625	1.629021057128906	-0.3075686645507812	2.8542919921875	1.430982635498047	-0.384572509765625	2.938709228515625	1.402888885498047	-0.1648641357421875	2.90278662109375	1.464578796386719	-0.09712432098388672	2.868787353515625	1.559861022949219	-0.05284774398803711	2.926314208984375	1.53619189453125	-0.1013584671020508	2.463992919921875	1.6652412109375	-0.2583121337890625	2.33747998046875	1.63863427734375	-0.2215576477050781	2.21426416015625	1.405684906005859	-0.1059689331054687	2.07354443359375	1.498554382324219	0.06488797760009765	1.96914453125	1.511510192871094	0.07756027221679687
392	13.033334	2.504906982421875	1.154603851318359	-0.3033076782226563	2.500294189453125	1.335705108642578	-0.2826825561523437	2.497433837890625	1.480251495361328	-0.2640988159179687	2.497961181640625	1.702131896972656	-0.2639204711914063	2.531448974609375	1.665701599121094	-0.2717137756347656	2.6682451171875	1.629019409179687	-0.3075692749023438	2.854279541015625	1.430972564697266	-0.3845788879394531	2.938711669921875	1.402850921630859	-0.1648797607421875	2.902798828125	1.464536804199219	-0.097131103515625	2.86881005859375	1.559817199707031	-0.05284253692626953	2.926331298828125	1.536148620605469	-0.1013600082397461	2.463991943359375	1.6652412109375	-0.2583124389648437	2.33747900390625	1.638633728027344	-0.221558090209961	2.21426416015625	1.405682922363281	-0.1059710693359375	2.0735439453125	1.498550262451172	0.06488670349121094	1.96914404296875	1.511505676269531	0.07755903625488281
393	13.066667	2.504912353515625	1.154605133056641	-0.3033097229003906	2.500298583984375	1.335705871582031	-0.28268505859375	2.4974375	1.480251861572266	-0.2641013793945313	2.49796435546875	1.702131713867188	-0.2639183349609375	2.531451904296875	1.665701721191406	-0.2717130737304688	2.668202880859375	1.628956604003906	-0.3076740417480469	2.85374755859375	1.430681762695313	-0.3852730102539063	2.93852099609375	1.401755432128906	-0.1658104705810547	2.902873779296875	1.463333068847656	-0.09782383728027344	2.869184326171875	1.558567016601562	-0.05320860290527344	2.9265615234375	1.534902954101562	-0.1018970184326172	2.4639951171875	1.665240905761719	-0.2583104248046875	2.337484375	1.638630493164063	-0.2215534210205078	2.21428076171875	1.405669036865234	-0.1059778747558594	2.073571044921875	1.498525695800781	0.06489312744140625	1.969173706054687	1.511497314453125	0.07756805419921875
394	13.1	2.504912353515625	1.154605133056641	-0.3033097229003906	2.500298583984375	1.335705871582031	-0.28268505859375	2.4974375	1.480251861572266	-0.2641013793945313	2.49796435546875	1.702131713867188	-0.2639183349609375	2.531451904296875	1.665701721191406	-0.2717130737304688	2.668202880859375	1.628956604003906	-0.3076740417480469	2.85374755859375	1.430681762695313	-0.3852730102539063	2.93852099609375	1.401755432128906	-0.1658104705810547	2.902873779296875	1.463333068847656	-0.09782383728027344	2.869184326171875	1.558567016601562	-0.05320860290527344	2.9265615234375	1.534902954101562	-0.1018970184326172	2.4639951171875	1.665240905761719	-0.2583104248046875	2.337484375	1.638630493164063	-0.2215534210205078	2.21428076171875	1.405669036865234	-0.1059778747558594	2.073571044921875	1.498525695800781	0.06489312744140625	1.969173706054687	1.511497314453125	0.07756805419921875
395	13.133334	2.504926025390625	1.154712173461914	-0.3032633666992188	2.50029345703125	1.335823944091797	-0.2826457214355469	2.497383056640625	1.480389282226563	-0.2641536865234375	2.49766259765625	1.702282531738281	-0.2642840881347656	2.531196533203125	1.665876953125	-0.2720109252929688	2.67063916015625	1.634415832519531	-0.3022226867675781	2.889657470703125	1.459926849365234	-0.3390353088378906	2.917718017578125	1.511965393066406	-0.1094745254516602	2.888656982421875	1.595688293457031	-0.06667539978027344	2.85350048828125	1.672885803222656	0.004042387008666992	2.908393798828125	1.650591003417969	-0.06602537536621093	2.463729736328125	1.665359741210938	-0.2586407470703125	2.33724267578125	1.638616516113281	-0.2218696746826172	2.2144501953125	1.405429534912109	-0.1062695770263672	2.0737705078125	1.498167938232422	0.06471031188964843	1.969428833007812	1.511529968261719	0.07748954010009766
396	13.166667	2.503815673828125	1.152902862548828	-0.3036270141601562	2.500295166015625	1.333751190185547	-0.2831428833007812	2.49699072265625	1.478448699951172	-0.2679430236816406	2.496281982421875	1.699959045410156	-0.2705150451660156	2.529598388671875	1.663664428710937	-0.2791187438964844	2.66402978515625	1.627376647949219	-0.3225648803710938	2.849149169921875	1.434054626464844	-0.4112463073730468	2.92546044921875	1.437576110839844	-0.1872552032470703	2.9044951171875	1.503461669921875	-0.1174457397460937	2.87287939453125	1.589557983398437	-0.05625739669799805	2.921060546875	1.569195983886719	-0.1203602523803711	2.462812255859375	1.66302685546875	-0.2631709594726562	2.337811767578125	1.638111206054687	-0.2212103576660156	2.21691064453125	1.402944274902344	-0.1088573760986328	2.07823876953125	1.493552642822266	0.06433330535888672	1.974025268554688	1.506110321044922	0.07751671600341797
397	13.2	2.503678955078125	1.153165634155273	-0.3036004943847656	2.500142578125	1.334070709228516	-0.2830509033203125	2.49691943359375	1.478792083740234	-0.2675731201171875	2.496619140625	1.700391540527344	-0.2690198669433594	2.529885498046875	1.664067016601563	-0.277792236328125	2.66534765625	1.627157836914062	-0.31752734375	2.85133935546875	1.428497619628906	-0.3917174377441406	2.9368203125	1.417240905761719	-0.1712327270507812	2.916529296875	1.485593688964844	-0.1035807418823242	2.885952392578125	1.579233642578125	-0.05396929931640625	2.9291064453125	1.555388793945312	-0.1188107833862305	2.4630654296875	1.66347119140625	-0.2618799438476562	2.337959228515625	1.638632995605469	-0.2200375213623047	2.216709716796875	1.403055358886719	-0.1086662063598633	2.07891650390625	1.49372982788086	0.06530632781982422	1.974813232421875	1.507386688232422	0.07856491851806641
398	13.233334	2.50459033203125	1.154758895874023	-0.3053363647460938	2.500822998046875	1.336399017333984	-0.2836410827636719	2.4972529296875	1.481769866943359	-0.2677941284179687	2.501787353515625	1.704371337890625	-0.2654859924316406	2.53479931640625	1.667286499023438	-0.2733533630371094	2.670129150390625	1.627288757324219	-0.3131077270507813	2.84841064453125	1.424944580078125	-0.4002568969726563	2.941842529296875	1.373007354736328	-0.1877592163085937	2.919269287109375	1.435421997070312	-0.1146313018798828	2.9053642578125	1.536598083496094	-0.07160971069335938	2.941098876953125	1.509797088623047	-0.1357609558105469	2.466988037109375	1.667922546386719	-0.2605177612304688	2.339676025390625	1.6405576171875	-0.2253879547119141	2.219989501953125	1.404797149658203	-0.1092736434936523	2.079675048828125	1.493101440429688	0.06547766876220704	1.974956176757813	1.507085083007813	0.07752461242675782
399	13.266667	2.503380615234375	1.155504089355469	-0.3065432739257812	2.49978125	1.337515319824219	-0.286001220703125	2.497239013671875	1.482930847167969	-0.2687169494628906	2.502986083984375	1.705758239746094	-0.2644600524902344	2.5357900390625	1.668523498535156	-0.2728789672851563	2.670037841796875	1.628102355957031	-0.3163830871582031	2.843552490234375	1.421620422363281	-0.4046112670898437	2.94583935546875	1.347449005126953	-0.2027153778076172	2.92435546875	1.400170013427734	-0.1218665390014648	2.916146240234375	1.503980743408203	-0.08355309295654297	2.945476318359375	1.481889831542969	-0.1456740264892578	2.46798046875	1.669405212402344	-0.2595847473144531	2.340294921875	1.64183984375	-0.2253211975097656	2.22019970703125	1.405268005371094	-0.1103732376098633	2.084504638671875	1.495837463378906	0.06726470184326172	1.979403076171875	1.508304168701172	0.07882540130615234
400	13.3	2.502447021484375	1.155805313110352	-0.3074077453613281	2.499882568359375	1.337796264648437	-0.286008544921875	2.4983818359375	1.483126403808594	-0.2675164489746094	2.504032958984375	1.706031555175781	-0.2633429565429687	2.536885498046875	1.66879345703125	-0.2716543884277344	2.671876953125	1.626164306640625	-0.3106838989257812	2.844819580078125	1.421702911376953	-0.4048436584472656	2.949462158203125	1.326673675537109	-0.2130552215576172	2.929663818359375	1.371117584228516	-0.1269342041015625	2.9279736328125	1.476254455566406	-0.09138826751708984	2.949020751953125	1.458727020263672	-0.1542746887207031	2.46901611328125	1.6696552734375	-0.2585491333007813	2.340843994140625	1.643273071289062	-0.2250022125244141	2.22230224609375	1.405652069091797	-0.1103655090332031	2.084027587890625	1.495156524658203	0.0659261474609375	1.979074951171875	1.508399658203125	0.07827544403076171
401	13.333334	2.5024443359375	1.155806137084961	-0.3074083557128906	2.499879150390625	1.337797607421875	-0.2860093383789062	2.49837744140625	1.483128295898438	-0.2675183715820312	2.5040283203125	1.706034118652344	-0.2633484497070313	2.536881103515625	1.668795776367187	-0.2716590881347656	2.67187255859375	1.626166076660156	-0.310689453125	2.84480419921875	1.421695098876953	-0.4048508605957031	2.949458740234375	1.326644195556641	-0.2130789337158203	2.929671142578125	1.371082489013672	-0.1269523468017578	2.927990234375	1.476216888427734	-0.09139775085449219	2.949030517578125	1.458693176269531	-0.1542876129150391	2.46901123046875	1.669657836914062	-0.2585542907714844	2.340837890625	1.643277648925781	-0.2250083312988281	2.222288330078125	1.405660980224609	-0.1103688583374023	2.08401171875	1.495172393798828	0.06591866302490235	1.979058959960937	1.508418395996094	0.07826654052734375
402	13.366667	2.50164208984375	1.15682844543457	-0.3071117858886719	2.498617431640625	1.339023834228516	-0.2863591003417969	2.49702734375	1.484439605712891	-0.2676882934570313	2.50369775390625	1.707474731445312	-0.2631519470214844	2.5364873046875	1.670063110351562	-0.2711541137695312	2.672091796875	1.627821411132813	-0.3088665466308594	2.849396484375	1.417735992431641	-0.3804642333984375	2.956416259765625	1.315389007568359	-0.193596923828125	2.934956298828125	1.354369476318359	-0.1051743927001953	2.93895361328125	1.464212982177734	-0.08914939880371094	2.95090673828125	1.450216674804687	-0.1550587921142578	2.4684306640625	1.671233154296875	-0.2587919616699219	2.34041455078125	1.643489868164063	-0.2253443756103516	2.2210517578125	1.406042053222656	-0.1106604309082031	2.085202880859375	1.497278839111328	0.06686956024169922	1.97997802734375	1.509193237304687	0.07893289184570312
403	13.4	2.50159130859375	1.156831756591797	-0.3071181335449219	2.49855908203125	1.339035125732422	-0.2863674926757813	2.496959228515625	1.484458465576172	-0.2677073974609375	2.50363134765625	1.707503356933594	-0.2631817016601563	2.536422607421875	1.670089477539062	-0.2711791076660156	2.671944091796875	1.627797180175781	-0.3091560668945312	2.84852392578125	1.417725372314453	-0.3826092834472656	2.95579052734375	1.313789489746094	-0.1967501068115234	2.9346767578125	1.352209320068359	-0.1079947357177734	2.9389990234375	1.461927459716797	-0.09118135833740235	2.950757080078125	1.44836279296875	-0.157213134765625	2.468362060546875	1.6712607421875	-0.2588230590820312	2.340325927734375	1.643550659179688	-0.2254018402099609	2.220800048828125	1.406153045654297	-0.1107519912719727	2.08491015625	1.497456604003906	0.06672612762451172	1.979678344726562	1.509392211914062	0.07874771881103515
404	13.433334	2.498582275390625	1.153899200439453	-0.3054632263183594	2.497740966796875	1.335028228759766	-0.2856231994628906	2.497597900390625	1.479674011230469	-0.2683674011230469	2.505814208984375	1.701259765625	-0.267438232421875	2.538086181640625	1.663735717773438	-0.2749617919921875	2.673380126953125	1.624806457519531	-0.3136565246582032	2.842322265625	1.417680236816406	-0.4043080749511719	2.947401611328125	1.30292626953125	-0.2256861877441406	2.93355810546875	1.341405426025391	-0.1362425994873047	2.94088427734375	1.444336791992187	-0.09711412811279296	2.953865234375	1.430857696533203	-0.1633334197998047	2.470545166015625	1.665577270507812	-0.26235009765625	2.342266845703125	1.646524353027344	-0.2273790588378906	2.201138671875	1.423033935546875	-0.1140745315551758	2.07961572265625	1.499625610351563	0.0780491714477539	1.974515380859375	1.511955139160156	0.08197955322265625
405	13.466667	2.4987802734375	1.153791137695312	-0.3054940490722656	2.497967041015625	1.334880218505859	-0.2856712341308594	2.49784033203125	1.479496124267578	-0.2684460144042969	2.50597119140625	1.701035034179688	-0.2676998291015625	2.538243408203125	1.66352587890625	-0.2752212219238281	2.673541748046875	1.624123168945312	-0.31328955078125	2.84262646484375	1.415804504394531	-0.4006828918457031	2.948488525390625	1.300259521484375	-0.2231081237792969	2.935277587890625	1.338484313964844	-0.1334847564697266	2.943348388671875	1.441503784179687	-0.09480841064453124	2.955278076171875	1.428218292236328	-0.1613595123291016	2.470728271484375	1.665351257324219	-0.262552734375	2.342567626953125	1.646114624023437	-0.2273689270019531	2.20241015625	1.42241943359375	-0.1134324264526367	2.08135400390625	1.499234130859375	0.07882804107666015	1.976324462890625	1.511929168701172	0.08283708953857422
406	13.5	2.496894287109375	1.153976898193359	-0.307967529296875	2.49588916015625	1.335563598632812	-0.2875116577148438	2.496092041015625	1.480430694580078	-0.2686485900878906	2.503745361328125	1.702668395996094	-0.2705227661132812	2.53612060546875	1.665029479980469	-0.27798779296875	2.66988037109375	1.624768798828125	-0.321888916015625	2.833890380859375	1.418261932373047	-0.4247215881347656	2.947269775390625	1.298964660644531	-0.2533968353271485	2.936480224609375	1.334644927978516	-0.1620807647705078	2.939076416015625	1.428768829345703	-0.1039118194580078	2.9568955078125	1.416371765136719	-0.1686127471923828	2.468532958984375	1.666858459472656	-0.264569580078125	2.3404716796875	1.646287475585937	-0.2282055511474609	2.21168359375	1.417840881347656	-0.1081855621337891	2.07441552734375	1.498877410888672	0.07200154876708985	1.971455200195313	1.51328076171875	0.09367632293701172
407	13.533334	2.496113525390625	1.155957077026367	-0.30968115234375	2.495822265625	1.3384775390625	-0.2880271606445313	2.496853271484375	1.484004455566406	-0.2677259521484375	2.5103017578125	1.70723974609375	-0.2640260009765625	2.541742431640625	1.668774047851562	-0.2730741271972656	2.673408203125	1.623271667480469	-0.3208614807128906	2.825733642578125	1.409941802978516	-0.431950927734375	2.941631591796875	1.2824482421875	-0.2663903503417969	2.9356728515625	1.316926940917969	-0.1735609130859375	2.94412646484375	1.410295043945313	-0.113531608581543	2.9582099609375	1.398691009521484	-0.1799688415527344	2.474071044921875	1.671990539550781	-0.2583377990722656	2.34503857421875	1.648415222167969	-0.2244017181396484	2.212962158203125	1.417445892333984	-0.1088232421875	2.0749150390625	1.499678802490234	0.07209859466552734	1.972752563476563	1.516881652832031	0.09810957336425781
408	13.566667	2.492005126953125	1.149267669677734	-0.3066709899902344	2.49202978515625	1.330024505615234	-0.2876365966796875	2.49356591796875	1.474035308837891	-0.2683450622558594	2.501943603515625	1.69504345703125	-0.27099267578125	2.533892578125	1.657467895507812	-0.278795166015625	2.666227783203125	1.615540588378906	-0.322837158203125	2.814822021484375	1.405865142822265	-0.4377996520996094	2.929534912109375	1.273532440185547	-0.2791708679199219	2.9315703125	1.308948455810547	-0.1877081451416016	2.947469482421875	1.396014251708984	-0.1222468185424805	2.95823681640625	1.384128326416016	-0.1909274749755859	2.466886962890625	1.659571350097656	-0.2644299621582031	2.340634033203125	1.640405700683594	-0.2238887023925781	2.210550537109375	1.414741333007812	-0.1037154693603516	2.0734033203125	1.494968841552734	0.07520026397705078	1.97328369140625	1.519131591796875	0.09864000701904296
409	13.6	2.489637939453125	1.142087661743164	-0.3088739929199219	2.491477783203125	1.322606353759766	-0.2914033813476563	2.49436572265625	1.466441955566406	-0.2733119201660156	2.504160888671875	1.686938598632812	-0.2736621704101562	2.53597314453125	1.649312194824219	-0.2810960998535156	2.670897705078125	1.607668212890625	-0.3154705810546875	2.838839599609375	1.405874267578125	-0.4154700927734375	2.9501328125	1.264963714599609	-0.2626435852050781	2.940485595703125	1.288747924804687	-0.1681745300292969	2.953224853515625	1.388320159912109	-0.1235624084472656	2.958228515625	1.384901397705078	-0.1905508270263672	2.468821044921875	1.651708435058594	-0.268229736328125	2.343629638671875	1.632186340332031	-0.2255587310791016	2.210637451171875	1.410393493652344	-0.1028365020751953	2.070996826171875	1.488889770507813	0.07423200988769531	1.9733759765625	1.51657373046875	0.1027594375610352
410	13.633334	2.491926513671875	1.140271667480469	-0.3091684265136719	2.494255859375	1.320403106689453	-0.2919126281738281	2.4976474609375	1.463884124755859	-0.2736561279296875	2.5093994140625	1.68379736328125	-0.2737896423339844	2.540805419921875	1.645977294921875	-0.2812306518554687	2.6770185546875	1.602297973632812	-0.3050085754394531	2.8605498046875	1.394682159423828	-0.3473046569824219	2.9701083984375	1.273305603027344	-0.1781379852294922	2.955160888671875	1.304842193603516	-0.08690798950195312	2.973429443359375	1.412804382324219	-0.09184342193603516	2.95769580078125	1.399712799072266	-0.1631554260253906	2.47382080078125	1.648958312988281	-0.2684171752929688	2.34877880859375	1.630430053710938	-0.2257884826660156	2.21482421875	1.410013732910156	-0.1031051788330078	2.076263671875	1.488798156738281	0.07397394561767578	1.97930029296875	1.516938049316406	0.1034237442016602
411	13.666667	2.494849609375	1.128032165527344	-0.3171193542480469	2.5004580078125	1.308111145019531	-0.3010586853027344	2.507679931640625	1.450973266601562	-0.2798700561523437	2.524308349609375	1.67045458984375	-0.2816050720214844	2.554978515625	1.631906860351563	-0.2881626892089844	2.691740234375	1.594511657714844	-0.3182320556640625	2.924818115234375	1.440218383789063	-0.3373875122070312	3.07419287109375	1.3876083984375	-0.1635575408935547	3.03945947265625	1.327876983642578	-0.09458557891845704	2.9648935546875	1.407367004394531	-0.105686408996582	2.95102734375	1.3953818359375	-0.1422432250976562	2.48789208984375	1.636474060058594	-0.2765906677246094	2.363366455078125	1.61970556640625	-0.2319773101806641	2.220676513671875	1.410646392822266	-0.09995193481445312	2.08335693359375	1.488735534667969	0.07823833465576172	1.98352734375	1.510974334716797	0.1025178604125977
412	13.7	2.500141845703125	1.121512878417969	-0.3215179748535156	2.506235107421875	1.300989349365234	-0.3062764587402343	2.51462109375	1.443093292236328	-0.2840134582519531	2.535998046875	1.661266296386719	-0.2907035522460937	2.56557421875	1.622050537109375	-0.296957275390625	2.700687255859375	1.583743408203125	-0.3305945434570313	2.940530517578125	1.444395843505859	-0.3620328063964844	3.10173974609375	1.421310089111328	-0.1935801696777344	3.068811767578125	1.389034576416016	-0.1079268569946289	2.980377685546875	1.444260925292969	-0.07560588073730469	2.994911376953125	1.393884307861328	-0.1317951354980469	2.4990693359375	1.628347595214844	-0.2843427124023438	2.376234375	1.615684814453125	-0.2353440093994141	2.2242548828125	1.414268615722656	-0.1040377502441406	2.091411865234375	1.494343688964844	0.07550894927978516	1.99221044921875	1.513797973632812	0.1029072875976562
413	13.733334	2.5167041015625	1.117440773010254	-0.3345072631835938	2.52325	1.298963958740234	-0.3205544738769531	2.53213623046875	1.442802978515625	-0.2995140075683594	2.557324951171875	1.663007690429688	-0.304364501953125	2.586439453125	1.622946044921875	-0.3116095581054688	2.72127685546875	1.581478881835938	-0.3491287536621094	2.956870361328125	1.432386566162109	-0.3926525268554688	3.115185791015625	1.411131683349609	-0.2177900390625	3.078068359375	1.390388793945313	-0.1291309967041016	2.992625	1.446535491943359	-0.08764022827148438	3.02422412109375	1.4009560546875	-0.1156624450683594	2.519557861328125	1.630290649414063	-0.2976378784179687	2.395945556640625	1.619528686523438	-0.2462769012451172	2.23954150390625	1.420838287353516	-0.1094252777099609	2.1112958984375	1.501602600097656	0.07645575714111329	2.009504272460938	1.520684814453125	0.09843667602539062
414	13.766667	2.53698095703125	1.122460289001465	-0.3518700866699219	2.54495458984375	1.305119750976563	-0.3341158142089844	2.55482421875	1.450112518310547	-0.3130025024414063	2.587285888671875	1.671198425292969	-0.3191165771484375	2.615004638671875	1.629861999511719	-0.3274811096191406	2.749196533203125	1.580238220214844	-0.3620451049804688	2.98721044921875	1.424449096679687	-0.3558767700195313	3.092890625	1.475699523925781	-0.1479448699951172	3.032658935546875	1.507335906982422	-0.07582408905029298	2.974842529296875	1.520064697265625	0.01837440490722656	3.004569091796875	1.494077301025391	-0.05515636444091797	2.548427734375	1.639475830078125	-0.3108565063476563	2.425402099609375	1.627374328613281	-0.2555965118408203	2.238665283203125	1.445972381591797	-0.1280273132324219	2.137302734375	1.518016479492188	0.07938262939453125	2.03098486328125	1.515638366699219	0.08872258758544922
415	13.8	2.558993408203125	1.129249862670898	-0.3638414001464844	2.56720068359375	1.310918395996094	-0.3457705383300781	2.576816162109375	1.455255035400391	-0.3252890319824219	2.609100830078125	1.675177429199219	-0.3323382568359375	2.636841064453125	1.634013916015625	-0.3398829650878906	2.77390087890625	1.587220275878906	-0.3615052795410156	3.00310888671875	1.432217559814453	-0.3017821350097656	3.058248291015625	1.550140625	-0.1030366134643555	2.98263623046875	1.592860778808594	-0.05626972579956055	2.906857666015625	1.622840698242187	0.01863051223754883	2.934660888671875	1.606794921875	-0.07965486907958984	2.570319091796875	1.643651428222656	-0.3245849304199219	2.446993896484375	1.634728454589844	-0.2711185302734375	2.258283935546875	1.468242004394531	-0.1301917266845703	2.160633056640625	1.549139770507812	0.07426847839355469	2.05765869140625	1.52343115234375	0.07811827087402344
416	13.833334	2.5958583984375	1.142546005249023	-0.3755037536621094	2.596415771484375	1.326203155517578	-0.367960693359375	2.604146240234375	1.469940063476562	-0.33839599609375	2.641951904296875	1.690160339355469	-0.3488316040039062	2.669997802734375	1.648212280273437	-0.3468102111816406	2.806156982421875	1.592262939453125	-0.3516312866210938	3.001714111328125	1.421543487548828	-0.2346844482421875	2.990291748046875	1.591710754394531	-0.06730037689208984	3.00499365234375	1.636666809082031	0.0199102840423584	2.907991455078125	1.5845087890625	0.003651913166046143	2.9129326171875	1.687228393554687	0.02329451179504394	2.6015927734375	1.659200622558594	-0.3495587158203125	2.469506103515625	1.647708862304687	-0.3216245727539063	2.307859375	1.478589050292969	-0.1500747222900391	2.1942099609375	1.543940734863281	0.05332809829711914	2.08839892578125	1.5298125	0.05726566696166992
417	13.866667	2.62172021484375	1.158110733032227	-0.39715625	2.621098876953125	1.343050537109375	-0.3926357421875	2.628552978515625	1.486769500732422	-0.3585425720214844	2.66921142578125	1.708044494628906	-0.3666445922851562	2.696674560546875	1.665683166503906	-0.3607683410644531	2.83900048828125	1.626973999023438	-0.3460031433105469	2.946381591796875	1.413097991943359	-0.1884037017822266	2.83470703125	1.5870888671875	-0.06552863311767577	2.908945068359375	1.653035705566406	-0.05505329513549805	2.88336767578125	1.727806518554687	0.02437859725952149	2.87951220703125	1.702648376464844	0.01007713413238525	2.62875390625	1.677123413085937	-0.3719721069335937	2.49503173828125	1.660603637695313	-0.3509505615234375	2.34151611328125	1.493923706054687	-0.1668360290527344	2.220929931640625	1.544509155273437	0.03862960815429688	2.113773681640625	1.537537841796875	0.04386751937866211
418	13.9	2.64588330078125	1.173207855224609	-0.4109962158203125	2.6469677734375	1.357374206542969	-0.40635205078125	2.653709716796875	1.500168212890625	-0.37090869140625	2.695509033203125	1.720288146972656	-0.378748046875	2.72177197265625	1.67825146484375	-0.3685005798339844	2.8566142578125	1.651998352050781	-0.3144698486328125	2.847326171875	1.438713623046875	-0.1251177673339844	2.743783935546875	1.619359558105469	-0.006757706642150879	2.792311767578125	1.682632873535156	0.0526474494934082	2.854988525390625	1.727986022949219	0.1330525817871094	2.81038720703125	1.746652099609375	0.03400886917114258	2.65613916015625	1.68937646484375	-0.3884472351074219	2.5215205078125	1.674363891601562	-0.3787134399414063	2.3678193359375	1.512022644042969	-0.1928039703369141	2.245092041015625	1.546176879882812	0.01358431625366211	2.13803173828125	1.5453642578125	0.01398418998718262
419	13.933334	2.671289794921875	1.189595016479492	-0.43016064453125	2.679409423828125	1.373885833740234	-0.4219085693359375	2.684131103515625	1.5172685546875	-0.3871041259765625	2.7200947265625	1.739079345703125	-0.3879711608886719	2.74614501953125	1.697606079101563	-0.374740966796875	2.877797607421875	1.675389221191406	-0.3109766235351563	2.869430419921875	1.445121612548828	-0.141522476196289	2.704205078125	1.59164306640625	-0.04739117050170898	2.741754150390625	1.667613098144531	0.005066744804382324	2.7978583984375	1.732878112792969	0.0764858627319336	2.745935302734375	1.725705017089844	-0.003152851104736328	2.68312744140625	1.707087768554687	-0.402856689453125	2.5486474609375	1.689390808105469	-0.4142407531738281	2.394528564453125	1.537439086914063	-0.2190725860595703	2.27327294921875	1.5564814453125	-0.009236038208007813	2.167186767578125	1.547474365234375	0.004194282054901123
420	13.966667	2.684412353515625	1.19687385559082	-0.4383696899414062	2.691648681640625	1.380784149169922	-0.4300216674804688	2.695616943359375	1.524185913085938	-0.39662646484375	2.73030029296875	1.745683044433594	-0.3988674621582031	2.756335693359375	1.704559387207031	-0.3849677429199219	2.880845458984375	1.679608520507812	-0.3096748657226562	2.8517685546875	1.452103088378906	-0.1398549499511719	2.685866455078125	1.618556030273437	-0.09357867431640625	2.736533447265625	1.703399536132812	-0.1046838455200195	2.81381884765625	1.783766052246094	-0.100177375793457	2.716413330078125	1.73374072265625	-0.06113459014892578	2.693795654296875	1.713435119628906	-0.4139493713378906	2.5596201171875	1.696880981445313	-0.4269072265625	2.407555419921875	1.540709777832031	-0.2344477996826172	2.28863134765625	1.561524475097656	-0.02407386970520019	2.183445556640625	1.550006164550781	-0.007712703227996826
421	14	2.71099072265625	1.211761840820313	-0.4506458740234375	2.718666748046875	1.395524383544922	-0.4441596984863281	2.71907568359375	1.539218200683594	-0.4125562438964844	2.752401123046875	1.760668640136719	-0.4100244445800781	2.777645751953125	1.719583068847656	-0.394819091796875	2.901430419921875	1.68446240234375	-0.3227789611816406	2.837570068359375	1.462713653564453	-0.1554127807617187	2.667408935546875	1.630113586425781	-0.1717461242675781	2.717877197265625	1.692810302734375	-0.2299613952636719	2.796761474609375	1.756984130859375	-0.2756061096191406	2.693273193359375	1.745004028320313	-0.1994050445556641	2.717266357421875	1.728425109863281	-0.427915771484375	2.58353173828125	1.710409057617188	-0.4418648376464844	2.431449951171875	1.554687255859375	-0.2495428619384766	2.316102294921875	1.576391784667969	-0.03758414077758789	2.211996826171875	1.559039855957031	-0.02026557731628418
422	14.033334	2.739629638671875	1.218729629516602	-0.4622054443359375	2.7481435546875	1.4002578125	-0.4527412414550781	2.748250732421875	1.543820922851562	-0.42920654296875	2.770976806640625	1.763957092285156	-0.4212927856445313	2.7972646484375	1.72419873046875	-0.4062012023925781	2.91658154296875	1.686779418945312	-0.3312061157226562	2.825293701171875	1.465082000732422	-0.1829929046630859	2.6393232421875	1.611064331054687	-0.1914837646484375	2.686296875	1.687895874023438	-0.2306925659179687	2.75946435546875	1.766965698242188	-0.2539734802246094	2.68313330078125	1.727085144042969	-0.2096908721923828	2.73835546875	1.730911376953125	-0.4407912292480469	2.607374267578125	1.711047119140625	-0.4618406066894531	2.445103759765625	1.564359497070313	-0.2757330627441406	2.3349697265625	1.567650329589844	-0.06300422668457031	2.233489013671875	1.569996337890625	-0.03333782958984375
423	14.066667	2.7651328125	1.220354156494141	-0.473421142578125	2.76786279296875	1.401683074951172	-0.4624078979492188	2.7627236328125	1.545005187988281	-0.4394057922363281	2.78069384765625	1.765143737792969	-0.4294712219238281	2.8074267578125	1.725883850097656	-0.414123046875	2.9242666015625	1.681719299316406	-0.3393489379882813	2.7885849609375	1.480299011230469	-0.1971612243652344	2.57002197265625	1.550900634765625	-0.1420697174072266	2.580399169921875	1.644337524414063	-0.169962890625	2.6178671875	1.746499389648438	-0.1863280487060547	2.623681884765625	1.659463928222656	-0.1982148590087891	2.74923583984375	1.731636535644531	-0.4498659057617188	2.619952880859375	1.712482299804687	-0.479113525390625	2.45671044921875	1.574816711425781	-0.287744873046875	2.35516845703125	1.576287658691406	-0.07118561553955079	2.25437109375	1.569397155761719	-0.04051402282714844
424	14.1	2.793735595703125	1.224361083984375	-0.4852532043457031	2.79464208984375	1.405447509765625	-0.4773779296875	2.78792041015625	1.548680541992188	-0.4564594421386719	2.804883056640625	1.768240600585937	-0.4437875061035156	2.830943359375	1.728985778808594	-0.4276669006347656	2.939544189453125	1.68386572265625	-0.3424346923828125	2.774114501953125	1.490162078857422	-0.2243670196533203	2.54546337890625	1.485561248779297	-0.1675607452392578	2.5318193359375	1.582418701171875	-0.1655980072021484	2.542135009765625	1.690301696777344	-0.1480720062255859	2.582028564453125	1.60942431640625	-0.2023708648681641	2.77450439453125	1.734937744140625	-0.4658001708984375	2.650199462890625	1.711596435546875	-0.5088847351074218	2.47368310546875	1.592011108398438	-0.3181487426757812	2.349755615234375	1.559579895019531	-0.1168169250488281	2.27093115234375	1.573312927246094	-0.04830057907104492
425	14.133334	2.8141787109375	1.227301223754883	-0.4944938659667969	2.8120205078125	1.40740771484375	-0.486756591796875	2.80652490234375	1.550867065429688	-0.4740084533691406	2.81719970703125	1.76955517578125	-0.4600516357421875	2.844718505859375	1.731191162109375	-0.4450752258300781	2.966391845703125	1.701643920898438	-0.373027587890625	2.83844921875	1.485457824707031	-0.2510558319091797	2.609094482421875	1.528963012695312	-0.2301311798095703	2.5647470703125	1.599916198730469	-0.1804550170898437	2.53842724609375	1.695368774414062	-0.1344205474853516	2.559349365234375	1.640593994140625	-0.1829772033691406	2.78738525390625	1.735701049804688	-0.4813705139160157	2.661127197265625	1.716033142089844	-0.5178868408203126	2.47860498046875	1.603164123535156	-0.3310508728027344	2.355392333984375	1.5612353515625	-0.1325708160400391	2.285926025390625	1.578723266601562	-0.05611172485351563
426	14.166667	2.828421630859375	1.229500137329102	-0.5067050476074219	2.8232734375	1.410147125244141	-0.4996167602539062	2.814563720703125	1.553943725585937	-0.4872710266113282	2.825425048828125	1.773503051757813	-0.4765086059570313	2.8521474609375	1.735198852539062	-0.4595469970703125	2.955509521484375	1.6922392578125	-0.3675025329589844	2.779443359375	1.501704162597656	-0.2617807312011719	2.551403076171875	1.464197418212891	-0.2184758911132813	2.5274580078125	1.553587829589844	-0.1874097595214844	2.52869775390625	1.653571350097656	-0.1426787414550781	2.5478779296875	1.592032958984375	-0.1865698089599609	2.796429443359375	1.739267944335937	-0.4987030029296875	2.670780029296875	1.718376770019531	-0.5380697021484375	2.493218017578125	1.603341735839844	-0.3464547729492187	2.368397216796875	1.553253784179688	-0.1499761505126953	2.30200634765625	1.576494812011719	-0.0718772201538086
427	14.2	2.84110986328125	1.230380035400391	-0.5265083618164063	2.836245361328125	1.413557708740234	-0.5165853271484375	2.82659521484375	1.5591767578125	-0.5015786437988281	2.8416376953125	1.781464172363281	-0.4863198547363281	2.866900146484375	1.741752075195313	-0.4682455444335937	2.96879150390625	1.690768981933594	-0.3752912292480469	2.790262939453125	1.491820617675781	-0.2786213989257812	2.570258056640625	1.419714141845703	-0.2210382690429687	2.535705810546875	1.508096923828125	-0.1926622009277344	2.52351708984375	1.608456359863281	-0.1464785308837891	2.54691259765625	1.554406311035156	-0.2013385925292969	2.8128349609375	1.747732788085937	-0.5110579833984376	2.6876474609375	1.732363891601562	-0.5599545288085938	2.509646484375	1.605003662109375	-0.3702731018066406	2.381906982421875	1.543473510742188	-0.1746610565185547	2.3158154296875	1.570344177246094	-0.09539236450195313
428	14.233334	2.85855078125	1.231433883666992	-0.538917724609375	2.85209765625	1.416839172363281	-0.5280187377929687	2.841460205078125	1.564290771484375	-0.5132766723632812	2.855290771484375	1.78930419921875	-0.4953582153320312	2.881189697265625	1.7490537109375	-0.4775834655761719	2.97758056640625	1.695597900390625	-0.3774603881835937	2.79252783203125	1.493128173828125	-0.2901602783203125	2.5783466796875	1.393302764892578	-0.2398520660400391	2.535491943359375	1.475335723876953	-0.2011873474121094	2.51428125	1.569504699707031	-0.1432990875244141	2.547397705078125	1.526451416015625	-0.2098991851806641	2.82626513671875	1.75523828125	-0.5207003784179688	2.698520263671875	1.734333618164063	-0.5655348510742187	2.51729736328125	1.599917114257813	-0.3781447143554688	2.389740478515625	1.537416320800781	-0.1789471435546875	2.321236572265625	1.571430786132813	-0.1026966705322266
429	14.266667	2.87403173828125	1.236302841186523	-0.5505204467773438	2.86568896484375	1.419751098632813	-0.5412084350585937	2.855720947265625	1.56603955078125	-0.5307782592773438	2.857234130859375	1.789307739257813	-0.5160356445312499	2.8842880859375	1.751122802734375	-0.4970098266601563	2.972277099609375	1.707029174804688	-0.3873698425292968	2.802356689453125	1.497313934326172	-0.2964603576660156	2.599705078125	1.381790435791016	-0.2442184753417969	2.550853271484375	1.459076965332031	-0.2056217803955078	2.519287841796875	1.55017578125	-0.1498807067871094	2.5503935546875	1.510004028320313	-0.2168472900390625	2.831157958984375	1.753805114746094	-0.5415148315429688	2.706793701171875	1.724204833984375	-0.5865574340820312	2.530498779296875	1.588510620117187	-0.4002151794433594	2.399344482421875	1.516830017089844	-0.2097974090576172	2.341638671875	1.559252502441406	-0.1304938049316406
430	14.3	2.882494140625	1.242861206054688	-0.5641412353515625	2.87071435546875	1.42544287109375	-0.5531854248046875	2.860638671875	1.571329467773438	-0.5438684692382812	2.86029052734375	1.793748901367187	-0.5271406860351563	2.88785400390625	1.755767456054687	-0.50888037109375	2.983257568359375	1.714027648925781	-0.4053170166015625	2.82261328125	1.497947875976563	-0.3152850646972656	2.6082666015625	1.40501171875	-0.2684000854492187	2.555861572265625	1.464294860839844	-0.2090192718505859	2.5199599609375	1.549708312988281	-0.1478694763183594	2.5438798828125	1.509734985351562	-0.2150457305908203	2.83429345703125	1.758351013183594	-0.5525235595703125	2.712371337890625	1.726175598144531	-0.6010469360351562	2.544864013671875	1.577912231445312	-0.4176328735351563	2.42120068359375	1.508351013183594	-0.2224533233642578	2.35550732421875	1.544145263671875	-0.1466290588378906
431	14.333334	2.895400390625	1.238009796142578	-0.5845181274414063	2.881005615234375	1.421595703125	-0.5696298828125	2.86865576171875	1.568242126464844	-0.5570897827148438	2.873120361328125	1.792573791503906	-0.5428735961914063	2.8990244140625	1.753859985351562	-0.5227095336914063	2.993457275390625	1.715254455566406	-0.41543994140625	2.8287138671875	1.498948883056641	-0.3261951293945313	2.59865478515625	1.437211547851563	-0.295372314453125	2.5650625	1.521188049316406	-0.2533837890625	2.503279541015625	1.549448181152344	-0.1644727630615234	2.540139404296875	1.523640991210938	-0.1987580413818359	2.84728173828125	1.757221008300781	-0.5692720947265625	2.728137451171875	1.732313110351563	-0.6303557739257812	2.56385498046875	1.572017211914063	-0.4505295715332031	2.43885888671875	1.499147674560547	-0.2550185852050781	2.371923828125	1.535494750976563	-0.1793456878662109
432	14.366667	2.9115302734375	1.240723587036133	-0.5990988159179688	2.89316357421875	1.423908935546875	-0.5857848510742187	2.8781533203125	1.570307556152344	-0.5749225463867188	2.8856708984375	1.79451708984375	-0.5635322875976563	2.91024072265625	1.755725402832031	-0.5420081787109375	3.0001455078125	1.717461853027344	-0.4309745788574219	2.8269697265625	1.513920715332031	-0.3293500671386719	2.592842041015625	1.508960235595703	-0.2769570007324219	2.50061767578125	1.501714935302734	-0.2399715118408203	2.402216552734375	1.489108123779297	-0.1884278259277344	2.453549560546875	1.522599060058594	-0.239226806640625	2.8602080078125	1.759237731933594	-0.590302978515625	2.742178466796875	1.735012817382813	-0.6535160522460938	2.586705322265625	1.557326782226562	-0.4828573608398438	2.462202392578125	1.497278106689453	-0.2829932250976562	2.392455810546875	1.526339111328125	-0.2068484039306641
433	14.4	2.92381787109375	1.244625	-0.61178759765625	2.90540966796875	1.427652191162109	-0.5989795532226563	2.8910517578125	1.574025329589844	-0.5889741821289063	2.896783447265625	1.798226135253906	-0.5816118774414063	2.92124755859375	1.760057739257813	-0.5590025634765625	3.009769287109375	1.717417907714844	-0.4486555480957031	2.84859619140625	1.498830902099609	-0.3602119445800781	2.632203125	1.412131317138672	-0.3043108825683594	2.55243310546875	1.445535034179688	-0.2550528106689453	2.45492626953125	1.477380645751953	-0.2108799285888672	2.512906982421875	1.491454498291016	-0.2668339233398437	2.87203857421875	1.762310913085937	-0.6081092529296875	2.75576708984375	1.7369345703125	-0.673781982421875	2.599033203125	1.55475927734375	-0.5096421813964844	2.47069677734375	1.491037384033203	-0.3136802368164063	2.406734130859375	1.517970275878906	-0.2320280151367188
434	14.433334	2.93996923828125	1.248518768310547	-0.6377008666992188	2.92668896484375	1.432016571044922	-0.6243120727539062	2.9105849609375	1.578001953125	-0.6110302124023438	2.909986572265625	1.802208984375	-0.6000179443359375	2.935270263671875	1.76435546875	-0.5777413940429688	3.01264599609375	1.71911572265625	-0.46021142578125	2.85249462890625	1.5003662109375	-0.3699893188476562	2.6160458984375	1.495103271484375	-0.3303086242675781	2.521170654296875	1.479603057861328	-0.3044008178710937	2.423501220703125	1.476723083496094	-0.2502286376953125	2.473113525390625	1.492872222900391	-0.3145124816894531	2.886529296875	1.766045166015625	-0.6273709106445312	2.77034765625	1.727985168457031	-0.686893310546875	2.619309814453125	1.529880737304687	-0.5362269287109375	2.49646533203125	1.500627044677734	-0.3287926940917969	2.41808056640625	1.508828216552734	-0.256124267578125
435	14.466667	2.957502197265625	1.247086853027344	-0.6605474243164062	2.9445390625	1.428179870605469	-0.6468500366210937	2.929156494140625	1.572367370605469	-0.6341825561523438	2.92094091796875	1.793640686035156	-0.6262643432617188	2.945588134765625	1.757342468261719	-0.6022396850585937	3.015454833984375	1.721693969726563	-0.4792281188964844	2.885159423828125	1.486740295410156	-0.3934599304199219	2.655018798828125	1.444876983642578	-0.3572493896484375	2.567523681640625	1.471208923339844	-0.3210745849609375	2.472861572265625	1.486901123046875	-0.2667292175292969	2.524252685546875	1.499550933837891	-0.3561356811523437	2.900701171875	1.756926025390625	-0.654219482421875	2.7917236328125	1.723186645507813	-0.7249213867187499	2.632712646484375	1.534301208496094	-0.577911376953125	2.510122802734375	1.487228729248047	-0.3773824462890625	2.43534033203125	1.496404357910156	-0.30308935546875
436	14.5	2.97189501953125	1.251750442504883	-0.6734679565429688	2.95727392578125	1.432022338867188	-0.66020703125	2.937164794921875	1.575049072265625	-0.6476301879882812	2.94013720703125	1.79570849609375	-0.6457587890624999	2.96222998046875	1.759029113769531	-0.6202847900390625	3.0281171875	1.719889587402344	-0.4968252258300781	2.894045654296875	1.488470916748047	-0.4109411926269531	2.678844482421875	1.405923431396484	-0.3613558349609375	2.59261962890625	1.437459564208984	-0.3274210205078125	2.498739990234375	1.466117462158203	-0.2781308288574219	2.554248291015625	1.483444580078125	-0.3573940734863281	2.918781494140625	1.759455627441406	-0.6731199951171875	2.814500732421875	1.72586962890625	-0.7497227172851563	2.65825439453125	1.528422790527344	-0.6136290893554688	2.5455224609375	1.486071868896484	-0.4074776916503906	2.46363818359375	1.480174499511719	-0.3413908081054687
437	14.533334	2.990104736328125	1.252556655883789	-0.6950869140625	2.970508056640625	1.430938293457031	-0.6825176391601563	2.941972412109375	1.571453186035156	-0.6713564453125	2.93799755859375	1.790332885742187	-0.6720747070312501	2.958330322265625	1.754916381835937	-0.6442364501953125	3.01028515625	1.720275634765625	-0.5143187866210938	2.907826171875	1.479069763183594	-0.41962548828125	2.72143212890625	1.3475546875	-0.3680772094726563	2.640929931640625	1.377294616699219	-0.3226610717773438	2.547280029296875	1.403627746582031	-0.2735928955078125	2.6447626953125	1.461248901367187	-0.4041950988769532	2.920802734375	1.753447387695312	-0.7007543334960937	2.830431884765625	1.717291137695312	-0.7908135375976563	2.677811279296875	1.517994262695312	-0.6581548461914063	2.549198486328125	1.453279144287109	-0.4701114807128906	2.4883779296875	1.481385223388672	-0.3898572387695313
438	14.566667	3.0057958984375	1.25368278503418	-0.724727783203125	2.949087646484375	1.422371887207031	-0.7016671752929687	2.91841259765625	1.561430847167969	-0.6842399291992187	2.95182568359375	1.777186279296875	-0.6890630493164063	2.95934619140625	1.740520385742188	-0.6569722290039063	2.986818115234375	1.710751708984375	-0.519003662109375	2.944425048828125	1.442568145751953	-0.4594610290527344	2.75646728515625	1.57116064453125	-0.5100998840332032	2.794973388671875	1.652422119140625	-0.5460918579101562	2.783050048828125	1.734289794921875	-0.6165819702148437	2.72339306640625	1.685468322753906	-0.551191162109375	2.935250244140625	1.742230712890625	-0.7202072143554688	2.85490478515625	1.727159729003906	-0.8242086791992187	2.727277587890625	1.487513610839844	-0.7436046142578125	2.596812744140625	1.466251403808594	-0.5477935180664063	2.531860595703125	1.5199287109375	-0.4863421020507813
439	14.6	3.024546142578125	1.256565582275391	-0.7651685791015626	2.96281884765625	1.424632415771484	-0.7412990112304687	2.933454833984375	1.564688537597656	-0.7219506225585938	2.97133056640625	1.781208374023437	-0.7210187377929688	2.976322509765625	1.743632751464844	-0.688989990234375	2.994798828125	1.696351684570312	-0.5534510498046875	3.00484814453125	1.423375152587891	-0.4929344482421875	2.812483154296875	1.552659118652344	-0.5306762084960938	2.855996826171875	1.638947814941406	-0.5435437622070313	2.799245361328125	1.7131181640625	-0.6005216674804688	2.740976806640625	1.650298950195312	-0.5505961303710938	2.9558505859375	1.746879699707031	-0.7538955688476563	2.88577978515625	1.722399658203125	-0.8644368896484375	2.7559580078125	1.481755218505859	-0.7837776489257813	2.622705078125	1.460055725097656	-0.588020751953125	2.559658203125	1.4597841796875	-0.5040912475585938
440	14.633334	3.0496513671875	1.253851181030273	-0.7989276123046875	2.980283447265625	1.420961547851562	-0.7794869995117187	2.945210693359375	1.561154479980469	-0.762728515625	2.980333251953125	1.779335998535156	-0.748445068359375	2.982249755859375	1.7401669921875	-0.7174332275390625	2.972388427734375	1.680724609375	-0.58465087890625	2.99880859375	1.411399475097656	-0.5057892150878907	2.81015771484375	1.54985791015625	-0.5405750732421875	2.8396396484375	1.643319702148438	-0.5471324462890625	2.7324716796875	1.637848937988281	-0.5722914428710938	2.714387939453125	1.639372314453125	-0.5625800170898437	2.968905517578125	1.746088195800781	-0.7845066528320312	2.914851806640625	1.726161987304688	-0.9056494750976563	2.796546142578125	1.469058898925781	-0.8567644042968749	2.673647216796875	1.459001739501953	-0.6513607788085938	2.6084091796875	1.451147338867187	-0.5684953002929688
441	14.666667	3.067404541015625	1.248811508178711	-0.8292117309570313	2.99729931640625	1.415129211425781	-0.81090771484375	2.961267822265625	1.554559875488281	-0.7937258911132813	2.99414990234375	1.772122924804687	-0.7757462768554687	2.994513427734375	1.732827331542969	-0.7450882568359375	2.97890185546875	1.670495239257813	-0.6146982421875	2.974897705078125	1.400809326171875	-0.5358538818359375	2.8065859375	1.565783752441406	-0.5447550048828125	2.84482080078125	1.654232849121094	-0.5621505126953125	2.735301513671875	1.64557666015625	-0.560268310546875	2.70726220703125	1.650686706542969	-0.56251904296875	2.98502587890625	1.739221069335938	-0.8125568237304688	2.9439873046875	1.725984191894531	-0.9391427612304688	2.834378173828125	1.461746398925781	-0.9271769409179688	2.7171376953125	1.444421142578125	-0.7198214111328125	2.660229736328125	1.454654937744141	-0.6316619262695312
442	14.7	3.079743408203125	1.24721467590332	-0.8394686889648437	3.0157490234375	1.414990875244141	-0.8259868774414062	2.9822236328125	1.554374938964844	-0.8128623046875	3.010947998046875	1.771539794921875	-0.80706689453125	3.01109326171875	1.734415954589844	-0.774365966796875	2.99857763671875	1.670490112304687	-0.6456192016601563	2.994392333984375	1.409085784912109	-0.5484161376953125	2.812282958984375	1.556142822265625	-0.5522250366210938	2.85799609375	1.639163269042969	-0.573771728515625	2.749826416015625	1.652928833007812	-0.5716059570312499	2.75494580078125	1.680467834472656	-0.5823624877929687	3.003409912109375	1.736624389648437	-0.8418189697265624	2.97670751953125	1.725153747558594	-0.9713372192382812	2.866732177734375	1.464005676269531	-0.9495014038085937	2.731111328125	1.440023620605469	-0.7565448608398437	2.665071044921875	1.441683074951172	-0.6753827514648437
443	14.733334	3.0941533203125	1.239368850708008	-0.8639904174804688	3.042247802734375	1.410416137695313	-0.8521043090820313	3.0101337890625	1.5495693359375	-0.84132373046875	3.027367431640625	1.766815307617188	-0.8355874633789062	3.030078125	1.729897705078125	-0.8031508178710938	3.0248916015625	1.674713195800781	-0.67073974609375	3.027751708984375	1.412432586669922	-0.5801898193359375	2.828787109375	1.533294372558594	-0.5733851318359375	2.801292724609375	1.6256767578125	-0.581052734375	2.7022392578125	1.657260681152344	-0.5500126342773437	2.8114931640625	1.651536437988281	-0.628750244140625	3.021058837890625	1.731779418945313	-0.870094970703125	3.00893408203125	1.730581665039062	-1.001586547851562	2.930318603515625	1.459265472412109	-1.013700500488281	2.78410693359375	1.435758911132813	-0.8301455688476562	2.713017822265625	1.454825714111328	-0.756513916015625
444	14.766667	3.110161865234375	1.228276992797852	-0.8974473266601563	3.053217529296875	1.399724853515625	-0.8855475463867187	3.028523681640625	1.541732299804687	-0.8723710327148437	3.042767333984375	1.761129028320312	-0.85809716796875	3.044017333984375	1.722738342285156	-0.826493896484375	3.04592236328125	1.671995300292969	-0.6906011352539062	3.021644287109375	1.415392242431641	-0.5801029052734376	2.8116337890625	1.521287475585937	-0.5891524047851563	2.77680029296875	1.602417297363281	-0.5472755126953125	2.68516552734375	1.66223046875	-0.5402285766601562	2.852060302734375	1.636796020507812	-0.6318189086914062	3.038938720703125	1.726882446289062	-0.89447216796875	3.033260986328125	1.727993530273437	-1.027805297851563	2.974571044921875	1.454818481445312	-1.087630615234375	2.834900634765625	1.419727935791016	-0.8977030639648438	2.731107177734375	1.428520874023437	-0.8828679809570312
445	14.8	3.119653564453125	1.223795043945312	-0.9173411254882813	3.06476953125	1.395173919677734	-0.9055842895507813	3.03617724609375	1.535968017578125	-0.8935625610351563	3.05774853515625	1.754023681640625	-0.8814491577148438	3.0573271484375	1.716104125976563	-0.8495637817382813	3.05798583984375	1.669593383789063	-0.7127559204101562	3.037849365234375	1.413754302978516	-0.60244873046875	2.836971435546875	1.534290344238281	-0.5932685546874999	2.7772236328125	1.602619567871094	-0.5581205444335937	2.690101806640625	1.665678955078125	-0.5390643310546875	2.865058837890625	1.656974731445312	-0.62003466796875	3.05315625	1.71967626953125	-0.91736669921875	3.05429736328125	1.726265258789062	-1.050132080078125	3.015435302734375	1.454976287841797	-1.126937377929687	2.864103759765625	1.415303436279297	-0.9483585815429687	2.762035888671875	1.409673767089844	-0.9252498779296875
[truncated: 12 more rows]
[truncated: 48 more columns]
