# Supplementary material for: Simulation of Human Movement in Zero Gravity
Source: Sensors (Basel). 2024 Mar 9;24(6):1770. doi: 10.3390/s24061770 (PMC10976247; doi:10.3390/s24061770)
Supplement: Supplementary file 1 [file sensors-24-01770-s001.zip › supplementary/motion_data/17 StepKokotsu/output.sto]

UNKNOWN
version=1
nRows=456
nColumns=30
inDegrees=no
endheader
time	/jointset/global/yaw/value	/jointset/global/roll/value	/jointset/global/pitch/value	/jointset/global/longitudinal/value	/jointset/global/vertical/value	/jointset/global/lateral/value	/jointset/SpineL/SpineL_LL/value	/jointset/SpineL/SpineL_RR/value	/jointset/SpineL/SpineL_FE/value	/jointset/SpineU/SpineU_FE/value	/jointset/Hip_r/Hip_EF_r/value	/jointset/Hip_r/Hip_RR_r/value	/jointset/Hip_r/Hip_DB_r/value	/jointset/Knee_r/Knee_FE_r/value	/jointset/Hip_l/Hip_EF_l/value	/jointset/Hip_l/Hip_RR_l/value	/jointset/Hip_l/Hip_BD_l/value	/jointset/Knee_l/Knee_FE_l/value	/jointset/Shoulder_r/Shoulder_BD_r/value	/jointset/Shoulder_r/Shoulder_EF_r/value	/jointset/Shoulder_r/Shoulder_RR_r/value	/jointset/Elbow_r/Elbow_EF_r/value	/jointset/Shoulder_l/Shoulder_DB_l/value	/jointset/Shoulder_l/Shoulder_EF_l/value	/jointset/Shoulder_l/Shoulder_RR_l/value	/jointset/Elbow_l/Elbow_EF_l/value	/jointset/Neck/Neck_LL/value	/jointset/Neck/Neck_RR/value	/jointset/Neck/Neck_FE/value
      0.03292367	     -2.55624002	      0.01220733	     -0.16197933	      2.55866123	      1.27469786	     -0.52172794	     -0.01660596	      0.02217652	      0.41670285	     -0.17420412	      0.08203514	     -0.08183978	      0.09443536	     -0.14992497	      0.03816542	      0.07437456	     -0.10414925	     -0.14174244	     -0.00160905	     -0.14780785	     -0.03096105	      0.59387897	     -0.03609437	     -0.19390159	      0.02379619	      0.72731348	     -0.00875178	     -0.01525172	      0.01225377
      0.06625667	     -2.55176615	     -0.00529190	     -0.14271898	      2.55532933	      1.27440716	     -0.52386321	      0.00586277	      0.00811340	      0.40838587	     -0.21295955	      0.05496672	     -0.04492115	      0.06485190	     -0.12030005	      0.01354500	      0.01659849	     -0.13034771	     -0.10809636	     -0.01816643	     -0.08967075	     -0.01857191	      0.55657915	     -0.04899624	     -0.18042165	     -0.01565613	      0.77363611	     -0.00152143	      0.02611378	      0.05154327
      0.09958967	     -2.51467338	      0.01099074	     -0.16020786	      2.55870751	      1.27470976	     -0.52681237	     -0.00929399	     -0.04074186	      0.41618865	     -0.19817008	      0.07643406	     -0.04573834	      0.07021573	     -0.12248337	      0.06259939	     -0.02026350	     -0.11532204	     -0.10424219	     -0.04824120	     -0.11170750	     -0.01545664	      0.64641426	     -0.08677313	     -0.18087516	     -0.01111386	      0.71945633	      0.01668360	     -0.02727628	      0.01037507
      0.13292267	     -2.55430269	      0.02171543	     -0.17511692	      2.56392890	      1.27499564	     -0.52852577	     -0.03455858	      0.00951435	      0.41629524	     -0.18611435	      0.12607514	     -0.03233852	      0.08275196	     -0.15101755	      0.07780008	      0.02007283	     -0.08649380	     -0.08348785	     -0.06936179	     -0.09518221	     -0.01779320	      0.55630238	     -0.11521407	     -0.18279253	      0.00395987	      0.74222303	      0.00592440	      0.01431973	     -0.00740502
      0.16625567	     -2.55718880	      0.00373445	     -0.16941368	      2.56567588	      1.27471422	     -0.53017676	     -0.00883547	      0.03075865	      0.40346503	     -0.20577387	      0.11354894	     -0.03766322	      0.05727428	     -0.08810168	      0.09674540	      0.02238335	     -0.09624190	     -0.12317217	     -0.05489885	     -0.10672505	     -0.02151603	      0.63634294	     -0.09462528	     -0.16512303	     -0.02075858	      0.76370615	     -0.02900233	      0.00360338	      0.03792879
      0.19958867	     -2.51831280	      0.00447755	     -0.16269899	      2.56763855	      1.27457471	     -0.53086239	      0.00470743	     -0.02971100	      0.38662991	     -0.20970853	      0.12404169	     -0.03682074	      0.04916832	     -0.15407893	      0.10267831	      0.02827440	     -0.08892788	     -0.08206245	     -0.03433718	     -0.08099854	     -0.01945067	      0.57872815	     -0.06928958	     -0.17733652	     -0.00899898	      0.73552662	      0.01099471	     -0.00488861	      0.03602981
      0.23292167	     -2.52019079	      0.00682680	     -0.16330875	      2.56933505	      1.27467693	     -0.52897741	      0.00264782	     -0.01289876	      0.38811594	     -0.21225928	      0.11269184	     -0.03916175	      0.05298668	     -0.10259705	      0.11577914	      0.03070466	     -0.07176140	     -0.09763757	     -0.01147496	     -0.13109815	     -0.02177225	      0.64363945	     -0.04740957	     -0.18751262	      0.02278936	      0.72864125	      0.02078307	     -0.01916212	     -0.00580266
      0.26625467	     -2.55388170	      0.01534130	     -0.16113798	      2.57124615	      1.27473479	     -0.52655588	     -0.01112025	      0.02976121	      0.38771349	     -0.22311388	      0.12426446	     -0.03896383	      0.06716893	     -0.12111411	      0.11443611	      0.03310709	     -0.04674105	     -0.10672572	     -0.00326888	     -0.13325360	     -0.01879848	      0.56712975	     -0.02601275	     -0.20449821	     -0.01179356	      0.76541899	     -0.01291809	      0.02558810	     -0.00816270
      0.29958767	     -2.52787650	      0.02677144	     -0.15304061	      2.57085421	      1.27456450	     -0.52562449	     -0.02068491	      0.00313672	      0.37699993	     -0.22965502	      0.10315580	     -0.04006063	      0.07463392	     -0.10657892	      0.11132225	      0.03142847	     -0.03284995	     -0.09186186	     -0.00821828	     -0.15764204	     -0.01803851	      0.61686131	     -0.03604566	     -0.20107312	      0.02241370	      0.71722982	     -0.01707822	     -0.01770481	      0.02253597
      0.33292067	     -2.50229450	      0.02065670	     -0.16154158	      2.56980597	      1.27462630	     -0.52902441	     -0.01356473	     -0.03653117	      0.38428445	     -0.22576510	      0.11207095	     -0.04177251	      0.05484750	     -0.11865058	      0.13130827	      0.02348640	     -0.04972626	     -0.09562239	     -0.02212650	     -0.15564014	     -0.01451003	      0.60854683	     -0.04626048	     -0.23090130	     -0.00194436	      0.74707784	      0.01589755	      0.00123219	      0.03035363
      0.36625367	     -2.53292354	     -0.00427129	     -0.16226552	      2.56761166	      1.27462259	     -0.53263919	      0.00075618	      0.01683612	      0.38372199	     -0.22062468	      0.12357219	     -0.03816935	      0.02016670	     -0.12758165	      0.12377538	      0.02922784	     -0.08733094	     -0.10141858	     -0.03748688	     -0.15040113	     -0.01973111	      0.58694111	     -0.06972306	     -0.20544448	      0.00751439	      0.71651420	      0.01453095	     -0.00065144	      0.01736397
      0.39958667	     -2.53486049	     -0.00563486	     -0.15887043	      2.56555371	      1.27449827	     -0.53367833	     -0.00164220	      0.01766193	      0.38601473	     -0.22396015	      0.10856209	     -0.03896931	      0.01597780	     -0.09968719	      0.11191763	      0.02946110	     -0.09961932	     -0.09500194	     -0.05299053	     -0.13524868	     -0.02120886	      0.62961777	     -0.08767499	     -0.20181862	     -0.00953826	      0.77043241	     -0.00905695	      0.01387879	      0.00424413
      0.43291967	     -2.51295902	      0.01792718	     -0.15900387	      2.56629295	      1.27455616	     -0.53301620	     -0.02658137	     -0.02309729	      0.38553540	     -0.21735286	      0.11153776	     -0.03918386	      0.04500108	     -0.13822690	      0.11559506	      0.02986571	     -0.08229293	     -0.09814213	     -0.06318979	     -0.09266161	     -0.02055319	      0.59969209	     -0.10112413	     -0.18022001	     -0.01011773	      0.72517610	     -0.01561169	     -0.00286603	     -0.00092475
      0.46625267	     -2.51059469	      0.01937018	     -0.16405908	      2.56588498	      1.27460838	     -0.53196905	     -0.02756760	     -0.02611801	      0.39324136	     -0.20957742	      0.09887768	     -0.04065458	      0.05546967	     -0.09519045	      0.11219990	      0.02914781	     -0.08816883	     -0.09580963	     -0.04794564	     -0.09739321	     -0.02064344	      0.66360196	     -0.08732401	     -0.17572686	     -0.00560259	      0.74654893	     -0.00901733	     -0.01423074	      0.01148454
      0.49958567	     -2.54359715	     -0.00143605	     -0.17159742	      2.56540330	      1.27477407	     -0.53185841	     -0.00704139	      0.01417852	      0.40236663	     -0.19836650	      0.11755912	     -0.03934216	      0.04537915	     -0.11522870	      0.09996909	      0.03160196	     -0.11582632	     -0.09645581	     -0.01803837	     -0.07985262	     -0.01781232	      0.58896354	     -0.05209981	     -0.17364332	     -0.00900947	      0.76370977	      0.00008636	      0.01856159	      0.02654999
      0.53291867	     -2.53947490	     -0.00145301	     -0.17227707	      2.56432736	      1.27481608	     -0.52945473	     -0.00459281	      0.01399243	      0.40849507	     -0.19304345	      0.10385559	     -0.04012719	      0.05803176	     -0.09383547	      0.09111701	      0.03058398	     -0.12115835	     -0.10373011	      0.00214495	     -0.10854697	     -0.01798199	      0.64629548	     -0.03180526	     -0.16275907	      0.01519736	      0.73027681	      0.01291782	     -0.00543794	      0.03443147
      0.56625167	     -2.51665247	      0.02254205	     -0.16917195	      2.56353657	      1.27484299	     -0.52615035	     -0.02329189	     -0.03518424	      0.41501369	     -0.19596433	      0.09383192	     -0.04168975	      0.09414003	     -0.12223629	      0.08090439	      0.02844928	     -0.10111107	     -0.09316372	     -0.00306657	     -0.09637817	     -0.01495181	      0.60388448	     -0.03034490	     -0.18930774	      0.01603515	      0.77689528	      0.01443347	      0.00154703	      0.02768685
      0.59958467	     -2.52808114	      0.02015319	     -0.16225145	      2.56168010	      1.27475134	     -0.52492753	     -0.02306132	     -0.01193270	      0.41457755	     -0.19970857	      0.08739832	     -0.04003108	      0.09927693	     -0.13091392	      0.06357104	      0.03092779	     -0.10836232	     -0.10655717	     -0.01437185	     -0.12375993	     -0.01865959	      0.63770471	     -0.03645819	     -0.16124446	      0.00298309	      0.70392641	     -0.01592695	     -0.01303167	      0.01678746
      0.63291767	     -2.53540329	      0.00591163	     -0.16130579	      2.55911753	      1.27464131	     -0.52681031	     -0.00943454	     -0.00731951	      0.41783261	     -0.20384794	      0.07881035	     -0.04025739	      0.08220041	     -0.09349152	      0.05345811	      0.03003006	     -0.13360660	     -0.10207193	     -0.03469416	     -0.12058022	     -0.01827253	      0.59672435	     -0.05526328	     -0.19233707	     -0.00692269	      0.80154454	     -0.01315665	      0.01716524	      0.01500811
      0.66625067	     -2.53256786	      0.00055376	     -0.16987483	      2.56031330	      1.27477915	     -0.53020137	     -0.00884337	     -0.00463578	      0.41843765	     -0.19896557	      0.10797158	     -0.03947762	      0.07179391	     -0.12754205	      0.07111337	      0.03086732	     -0.14593411	     -0.10431149	     -0.05624736	     -0.13625987	     -0.02142432	      0.62664923	     -0.08676536	     -0.16317603	      0.01250527	      0.70140133	      0.01518636	     -0.01023395	      0.02339380
      0.69958367	     -2.51860151	      0.01197316	     -0.17478937	      2.56291116	      1.27473215	     -0.53187737	     -0.01776465	     -0.03590612	      0.41319568	     -0.19909499	      0.11402601	     -0.04176751	      0.08116221	     -0.10147935	      0.09099800	      0.02704365	     -0.13331696	     -0.09460951	     -0.07029919	     -0.11538617	     -0.01869393	      0.60824559	     -0.10057166	     -0.18989999	     -0.01603242	      0.77670602	      0.01564957	      0.00238455	      0.03792268
      0.73291667	     -2.54211408	      0.01089295	     -0.17917098	      2.56732401	      1.27478077	     -0.53298860	     -0.01924032	      0.00441389	      0.40695396	     -0.20156480	      0.14223750	     -0.03962086	      0.08189457	     -0.10731064	      0.10690898	      0.03062345	     -0.12245607	     -0.10375082	     -0.06051646	     -0.11261236	     -0.02120454	      0.62948376	     -0.10096456	     -0.15712957	      0.00632327	      0.73283344	     -0.02470808	     -0.00811098	      0.03143948
      0.76624967	     -2.54668756	      0.00966267	     -0.17929838	      2.57093051	      1.27475410	     -0.53384749	     -0.01662567	      0.00817761	      0.39742551	     -0.20470174	      0.15338722	     -0.03964286	      0.07820225	     -0.09333956	      0.12044576	      0.03081879	     -0.11269943	     -0.09671371	     -0.03767113	     -0.09071958	     -0.01985823	      0.60625955	     -0.07751928	     -0.15951318	     -0.00299293	      0.76126193	     -0.00499604	      0.01154638	      0.00903574
      0.79958267	     -2.52730869	      0.00961218	     -0.18090748	      2.57429152	      1.27475721	     -0.53492250	     -0.01049238	     -0.01352744	      0.39077563	     -0.21071357	      0.16570412	     -0.03986429	      0.07202912	     -0.10522507	      0.14548915	      0.03070790	     -0.10303008	     -0.09720570	     -0.01171325	     -0.09138669	     -0.01820023	      0.64157565	     -0.05142257	     -0.16000988	      0.00888656	      0.76005524	      0.02591569	     -0.00129634	     -0.00120248
      0.83291567	     -2.50969805	      0.01115233	     -0.18032568	      2.57669049	      1.27480607	     -0.53552135	     -0.00429057	     -0.02933860	      0.38254053	     -0.21585305	      0.16740342	     -0.04110470	      0.06667810	     -0.09950098	      0.16497989	      0.02810899	     -0.09122395	     -0.09779632	      0.00296732	     -0.08982357	     -0.01638593	      0.61332317	     -0.03086698	     -0.15422979	      0.00610813	      0.72399444	      0.00150300	     -0.01305922	      0.00714386
      0.86624867	     -2.52461343	      0.01593490	     -0.18633520	      2.57851188	      1.27483287	     -0.53596830	     -0.01662063	     -0.00051596	      0.38280385	     -0.21652404	      0.18200732	     -0.03961586	      0.06511699	     -0.09865662	      0.17776391	      0.03073089	     -0.07582575	     -0.09439050	     -0.00609029	     -0.12363268	     -0.01647414	      0.62163599	     -0.03550459	     -0.17573989	      0.00704507	      0.78471703	     -0.01841799	      0.00463956	      0.01863452
      0.89958167	     -2.52951998	      0.01931117	     -0.18599299	      2.57848970	      1.27495032	     -0.53687324	     -0.03067557	      0.02088213	      0.38137548	     -0.22061545	      0.18389296	     -0.03899802	      0.05864487	     -0.10068952	      0.18495149	      0.03162986	     -0.06730264	     -0.09878140	     -0.03084357	     -0.14639363	     -0.01919212	      0.60228594	     -0.05708603	     -0.15219476	      0.00969618	      0.70732524	     -0.00538572	      0.00861303	      0.02201334
      0.93291467	     -2.50467928	      0.01069966	     -0.18557421	      2.57645223	      1.27480702	     -0.53929771	     -0.01834738	     -0.00777020	      0.38215667	     -0.22323040	      0.17485911	     -0.03991945	      0.03497239	     -0.09706592	      0.19492299	      0.03044789	     -0.07916186	     -0.09780945	     -0.05067887	     -0.15433973	     -0.01973287	      0.60695251	     -0.07454247	     -0.18216621	      0.00060094	      0.77751917	      0.01074628	      0.00423308	      0.01465246
      0.96624767	     -2.48333740	      0.00369846	     -0.18334164	      2.57522820	      1.27482999	     -0.54080856	     -0.00586998	     -0.02680603	      0.38241543	     -0.22733272	      0.16879365	     -0.04038024	      0.01849090	     -0.10866270	      0.20022747	      0.02944525	     -0.08803241	     -0.09432116	     -0.06122504	     -0.15060305	     -0.02039305	      0.62266028	     -0.08456424	     -0.15805965	     -0.01748377	      0.71120786	      0.00785370	     -0.01451832	      0.00634031
      0.99958067	     -2.49517381	      0.01161097	     -0.18753464	      2.57666064	      1.27490340	     -0.54028849	     -0.01871064	     -0.01107140	      0.38526219	     -0.22287612	      0.17231753	     -0.03976814	      0.03023943	     -0.10428856	      0.20619794	      0.03032819	     -0.07539630	     -0.09952660	     -0.06447105	     -0.13346557	     -0.01994951	      0.60185634	     -0.09509113	     -0.15633113	     -0.00997923	      0.75534111	      0.00047396	      0.00510685	      0.00450720
      1.03291367	     -2.51589420	      0.01924952	     -0.19716514	      2.57967960	      1.27513073	     -0.53888649	     -0.03166266	      0.02298210	      0.39264585	     -0.21609091	      0.18534948	     -0.03908926	      0.04948481	     -0.10075307	      0.21428309	      0.03136653	     -0.06117084	     -0.09894195	     -0.05000456	     -0.13380677	     -0.02043292	      0.64532820	     -0.08570522	     -0.12872750	     -0.01746348	      0.74581895	     -0.01241882	      0.00508380	      0.01477886
      1.06624667	     -2.50750831	      0.01582123	     -0.20463813	      2.58177378	      1.27535052	     -0.53857427	     -0.01815351	      0.01091794	      0.39632371	     -0.20669631	      0.19109085	     -0.03976214	      0.05555895	     -0.09940172	      0.22658128	      0.03006731	     -0.06397969	     -0.09861847	     -0.02063557	     -0.09752836	     -0.01812919	      0.59745613	     -0.06075150	     -0.11422052	     -0.01145089	      0.73105829	     -0.01400230	      0.00472597	      0.02453975
      1.09957967	     -2.49153648	      0.01553524	     -0.21331957	      2.58307861	      1.27544271	     -0.53811255	     -0.01013388	     -0.00793756	      0.40556703	     -0.20055282	      0.19646023	     -0.03997551	      0.06514023	     -0.10522812	      0.23935855	      0.02982446	     -0.06666206	     -0.09807671	      0.00143906	     -0.10441312	     -0.01686925	      0.67256199	     -0.04452443	     -0.11443296	      0.02164959	      0.76237834	      0.01002281	     -0.00845393	      0.02685056
      1.13291267	     -2.49139990	      0.02125498	     -0.21076085	      2.58296948	      1.27556762	     -0.53671188	     -0.01712953	     -0.00916571	      0.40774626	     -0.20148170	      0.18865177	     -0.03999920	      0.08180706	     -0.10412608	      0.23191295	      0.02972631	     -0.06553406	     -0.09733325	      0.00113534	     -0.08291811	     -0.01652256	      0.61264428	     -0.03385411	     -0.08597209	      0.00063811	      0.70685720	      0.02147469	     -0.00193170	      0.01862320
      1.16624567	     -2.50821550	      0.02206079	     -0.21485053	      2.58221932	      1.27554307	     -0.53631006	     -0.02502173	      0.01737680	      0.41561746	     -0.19858691	      0.19482794	     -0.03953465	      0.09077722	     -0.10749467	      0.22762997	      0.03024914	     -0.07355289	     -0.10228014	     -0.01654174	     -0.11936082	     -0.01872082	      0.66881215	     -0.04535024	     -0.09510283	      0.01738179	      0.76560288	     -0.00708918	      0.00456745	      0.01035461
      1.19957867	     -2.51026393	      0.01655886	     -0.21353340	      2.58013558	      1.27563916	     -0.53747111	     -0.02275075	      0.02247708	      0.41976433	     -0.20443819	      0.19099516	     -0.03947060	      0.08652244	     -0.10158131	      0.22161926	      0.03023661	     -0.09351605	     -0.10514418	     -0.04259165	     -0.12138055	     -0.01992622	      0.62022601	     -0.05394678	     -0.07736739	     -0.02106526	      0.71023047	     -0.02009233	      0.00525023	      0.01731715
      1.23291167	     -2.49586444	      0.01408612	     -0.21887406	      2.57894594	      1.27558243	     -0.54009470	     -0.02199012	      0.00085830	      0.42229623	     -0.20104020	      0.20106390	     -0.03961731	      0.08146260	     -0.11756828	      0.23133371	      0.02983292	     -0.11171584	     -0.10335609	     -0.06578244	     -0.14751036	     -0.02049764	      0.65607125	     -0.07948169	     -0.09635912	      0.01299272	      0.72897505	      0.00770180	     -0.00114017	      0.02885931
      1.26624467	     -2.48780766	      0.01311392	     -0.22112548	      2.57887590	      1.27563124	     -0.54198764	     -0.02206185	     -0.01210749	      0.42409371	     -0.20721153	      0.20657863	     -0.03975885	      0.08021451	     -0.11338479	      0.23938108	      0.02955134	     -0.12344675	     -0.10192439	     -0.07365509	     -0.15071081	     -0.02118704	      0.65548833	     -0.08150200	     -0.09376531	     -0.01833758	      0.70509530	      0.01977896	     -0.00537015	      0.03616028
      1.29957767	     -2.49687115	      0.01540340	     -0.22276614	      2.58101426	      1.27562236	     -0.54277451	     -0.02661608	      0.00017437	      0.41995366	     -0.20785017	      0.21901439	     -0.03973965	      0.08688501	     -0.10752836	      0.24705952	      0.02957641	     -0.12372233	     -0.10553843	     -0.06335582	     -0.14595725	     -0.02088248	      0.64055889	     -0.07926770	     -0.08585955	      0.00710557	      0.69356211	     -0.00788435	      0.00014292	      0.02330570
      1.33291067	     -2.51406413	      0.01664050	     -0.22726730	      2.58462505	      1.27561773	     -0.54317045	     -0.03174922	      0.02477710	      0.41891871	     -0.21255624	      0.24217452	     -0.03877422	      0.09343390	     -0.11063450	      0.25634638	      0.03115073	     -0.11929397	     -0.10147672	     -0.03810893	     -0.15142378	     -0.02069806	      0.69255826	     -0.05662701	     -0.07978589	     -0.00529740	      0.71767867	     -0.02152708	      0.00234084	      0.01105736
      1.36624367	     -2.50883371	      0.01625151	     -0.22741655	      2.58803949	      1.27565031	     -0.54432848	     -0.02788560	      0.01683423	      0.40938210	     -0.21554140	      0.25227728	     -0.03967463	      0.09431396	     -0.10196068	      0.27383713	      0.02960778	     -0.11502348	     -0.10851222	     -0.01073279	     -0.11639746	     -0.01893522	      0.64094673	     -0.03439965	     -0.05942224	      0.00354122	      0.66846379	      0.00391100	      0.00497645	      0.00703652
      1.39957667	     -2.50262900	      0.01704455	     -0.23616122	      2.59146899	      1.27564434	     -0.54579463	     -0.02542398	      0.00882933	      0.40834890	     -0.21455566	      0.27595599	     -0.03950621	      0.09373121	     -0.11336035	      0.29482297	      0.03032454	     -0.10741549	     -0.09484230	      0.00343922	     -0.13148357	     -0.01758755	      0.72939032	     -0.01990156	     -0.07276734	      0.00151825	      0.70545552	      0.02138141	     -0.00563042	      0.01289245
      1.43290967	     -2.50316130	      0.02076756	     -0.23585195	      2.59326731	      1.27578140	     -0.54654819	     -0.02841093	      0.01063472	      0.40270143	     -0.21837809	      0.27955329	     -0.03990957	      0.09341474	     -0.10055027	      0.30600810	      0.02942023	     -0.09591714	     -0.10194186	     -0.00639182	     -0.10801557	     -0.01859446	      0.65654372	     -0.02675034	     -0.05736999	      0.02169889	      0.64921843	      0.00152463	     -0.00390322	      0.01853966
      1.46624267	     -2.51153688	      0.01918124	     -0.23924561	      2.59348100	      1.27572648	     -0.54743786	     -0.02998027	      0.02641809	      0.40386927	     -0.21774098	      0.29026055	     -0.03883169	      0.08319853	     -0.10934040	      0.31159608	      0.03100439	     -0.09161115	     -0.10017569	     -0.03276222	     -0.14354498	     -0.02121593	      0.72780203	     -0.03775597	     -0.07351598	     -0.00801618	      0.68079039	     -0.02050305	      0.00415555	      0.01445737
      1.49957567	     -2.50064066	      0.01713546	     -0.23205120	      2.59114192	      1.27571484	     -0.54798901	     -0.02757480	      0.01532111	      0.40232183	     -0.22664879	      0.27370717	     -0.03938051	      0.06936551	     -0.10302323	      0.30613408	      0.02959731	     -0.08916276	     -0.09924157	     -0.06543170	     -0.14001276	     -0.02220255	      0.68374636	     -0.06012492	     -0.06989374	     -0.00715369	      0.64548778	     -0.00470754	      0.00543626	      0.00919630
      1.53290867	     -2.49157210	      0.01364868	     -0.23002466	      2.58921607	      1.27563033	     -0.54823100	     -0.02444211	      0.01075946	      0.40386087	     -0.22687996	      0.26864289	     -0.03921360	      0.05508697	     -0.12178455	      0.30560839	      0.02926657	     -0.08696961	     -0.10380886	     -0.08691272	     -0.16361952	     -0.02315264	      0.71233186	     -0.07565336	     -0.07629148	     -0.00487945	      0.64030190	      0.01759988	     -0.01064867	      0.00458300
      1.56624167	     -2.49116406	      0.01376199	     -0.22834509	      2.58808056	      1.27566846	     -0.54685901	     -0.02311036	      0.01393462	      0.40837067	     -0.23020781	      0.26011129	     -0.03882756	      0.04985143	     -0.12734900	      0.29820319	      0.02959222	     -0.07794776	     -0.09802957	     -0.08901616	     -0.17180213	     -0.02342489	      0.72062805	     -0.07593941	     -0.08088584	     -0.01017007	      0.65087179	      0.00849984	      0.00212547	      0.01263198
      1.59957467	     -2.49289933	      0.01879441	     -0.22889257	      2.58845783	      1.27587009	     -0.54462280	     -0.02606435	      0.02104859	      0.41178387	     -0.22630594	      0.25026871	     -0.03882563	      0.05522835	     -0.11641285	      0.29827093	      0.02919236	     -0.06133308	     -0.10941452	     -0.07205681	     -0.16222880	     -0.02297507	      0.69051438	     -0.06279996	     -0.06699232	     -0.01453969	      0.61055403	     -0.01430778	      0.00764366	      0.01867951
      1.63290767	     -2.49214297	      0.02320959	     -0.23602047	      2.58938579	      1.27605194	     -0.54279214	     -0.02844240	      0.02061327	      0.42212241	     -0.22036528	      0.25219153	     -0.03865003	      0.06133378	     -0.11960961	      0.30006429	      0.02945985	     -0.04751269	     -0.09836751	     -0.04333111	     -0.16738161	     -0.02188306	      0.75260162	     -0.04445260	     -0.07957875	     -0.00387872	      0.65988009	     -0.01251780	     -0.00425790	      0.02182586
      1.66624067	     -2.48699261	      0.02094658	     -0.23612596	      2.58943781	      1.27624442	     -0.54228110	     -0.02315354	      0.01179214	      0.42454762	     -0.21641746	      0.24909781	     -0.03900782	      0.05798496	     -0.13014864	      0.30092657	      0.02833233	     -0.04686026	     -0.10768623	     -0.01811379	     -0.12381816	     -0.02057451	      0.69566803	     -0.02930327	     -0.05363046	      0.01786005	      0.59264087	      0.00975716	     -0.00169016	      0.02000328
      1.69957367	     -2.49357067	      0.01748841	     -0.23883503	      2.58855569	      1.27618269	     -0.54217410	     -0.02269509	      0.01730669	      0.42994034	     -0.21125933	      0.24839337	     -0.03851354	      0.05289994	     -0.13215066	      0.29412383	      0.02909212	     -0.05336968	     -0.09847698	     -0.01154545	     -0.12589578	     -0.01990413	      0.77533148	     -0.02295867	     -0.06603005	      0.01358602	      0.65853244	      0.01931971	      0.00306849	      0.01727803
      1.73290667	     -2.49785810	      0.01914575	     -0.23645617	      2.58684516	      1.27630149	     -0.54237033	     -0.02890899	      0.02017389	      0.43278849	     -0.21121649	      0.23739658	     -0.03844340	      0.05282921	     -0.11950425	      0.28772291	      0.02880038	     -0.05914702	     -0.11170840	     -0.02926130	     -0.09739596	     -0.02114476	      0.71959184	     -0.03229881	     -0.04248113	      0.00709607	      0.60371761	     -0.00051994	      0.00006282	      0.01482063
      1.76623967	     -2.49681743	      0.01778151	     -0.24061960	      2.58467064	      1.27630339	     -0.54369041	     -0.03021480	      0.01396508	      0.43856573	     -0.20366970	      0.23923153	     -0.03844852	      0.04816423	     -0.12577986	      0.28574747	      0.02873928	     -0.07306896	     -0.11095414	     -0.05834593	     -0.11522954	     -0.02254726	      0.75719501	     -0.05105983	     -0.06171956	      0.00681278	      0.64307141	     -0.01933248	      0.00014843	      0.01540988
      1.79957267	     -2.49278488	      0.01169590	     -0.23860770	      2.58160516	      1.27630318	     -0.54500486	     -0.02705222	      0.00624447	      0.44257813	     -0.20844820	      0.23498703	     -0.03817980	      0.03913087	     -0.13470370	      0.27449393	      0.02922330	     -0.09450966	     -0.10141060	     -0.08461881	     -0.12479322	     -0.02365978	      0.74913609	     -0.06608554	     -0.05893065	     -0.00400036	      0.61806826	     -0.00593966	     -0.00084640	      0.02776753
      1.83290567	     -2.48564101	      0.00993695	     -0.23501525	      2.57959542	      1.27617564	     -0.54561673	     -0.02687594	     -0.00624558	      0.43984366	     -0.20790317	      0.22745656	     -0.03848309	      0.03924814	     -0.13285086	      0.27353433	      0.02851085	     -0.10901111	     -0.12331684	     -0.09624048	     -0.13566745	     -0.02386333	      0.71786624	     -0.07414553	     -0.06877376	     -0.00824421	      0.62104374	      0.01625512	      0.00025941	      0.03051859
      1.86623867	     -2.48706061	      0.01139347	     -0.23244613	      2.57901559	      1.27608365	     -0.54448978	     -0.02790483	     -0.00472270	      0.44179080	     -0.21418821	      0.22411006	     -0.03826614	      0.04994637	     -0.12942595	      0.26162786	      0.02863522	     -0.11475430	     -0.10770109	     -0.08579805	     -0.16777912	     -0.02398634	      0.76842727	     -0.06905156	     -0.07743576	     -0.00848274	      0.63867844	      0.00709676	     -0.00196957	      0.02515969
      1.89957167	     -2.49072288	      0.01532543	     -0.22968071	      2.58057664	      1.27610885	     -0.54339739	     -0.02735023	     -0.00636736	      0.43730132	     -0.21648559	      0.22955186	     -0.03821687	      0.06676856	     -0.13603662	      0.26001000	      0.02850467	     -0.11362532	     -0.11260553	     -0.06047697	     -0.15050320	     -0.02270886	      0.68899517	     -0.05514031	     -0.07381451	     -0.00420114	      0.61061883	     -0.01621738	      0.00484702	      0.01433875
      1.93290467	     -2.49513710	      0.01727405	     -0.23299754	      2.58332520	      1.27593797	     -0.54314154	     -0.02710802	     -0.00315799	      0.43461296	     -0.21773406	      0.24308663	     -0.03834049	      0.08092678	     -0.13154582	      0.27154046	      0.02836845	     -0.11305649	     -0.12713101	     -0.03148524	     -0.16903817	     -0.02186202	      0.77018113	     -0.04199904	     -0.08702169	      0.01444418	      0.65603967	     -0.01222926	     -0.00376573	      0.01613405
      1.96623767	     -2.50429153	      0.01634055	     -0.22896056	      2.58516729	      1.27590709	     -0.54360071	     -0.02699277	     -0.00197604	      0.42430953	     -0.22299251	      0.24666613	     -0.03811361	      0.08749391	     -0.11160516	      0.26294789	      0.02871665	     -0.11687881	     -0.10198094	     -0.01641784	     -0.12813782	     -0.02073638	      0.70067680	     -0.03174159	     -0.07357654	      0.00085927	      0.61500034	      0.01517376	      0.00169976	      0.02192845
      1.99957067	     -2.51133345	      0.01110461	     -0.24003547	      2.58788253	      1.27587954	     -0.54631207	     -0.02078538	      0.00023267	      0.42454673	     -0.21560845	      0.27695228	     -0.03820508	      0.08333615	     -0.11753226	      0.28603192	      0.02870607	     -0.12612697	     -0.11509887	     -0.01958955	     -0.13358049	     -0.02109433	      0.75784526	     -0.03702631	     -0.09415880	      0.01458012	      0.65903556	      0.01393344	      0.00243589	      0.01664419
      2.03290367	     -2.51670379	      0.01349907	     -0.23683419	      2.58861595	      1.27582193	     -0.54772654	     -0.02480420	      0.00024148	      0.41722658	     -0.22127034	      0.28032959	     -0.03809656	      0.08381169	     -0.10514140	      0.28314962	      0.02890327	     -0.12580954	     -0.10417042	     -0.04525798	     -0.11094148	     -0.02230120	      0.72797763	     -0.05109321	     -0.08279860	     -0.00290364	      0.62920871	     -0.00613919	     -0.00375572	      0.01579330
      2.06623667	     -2.51608556	      0.01541527	     -0.23493234	      2.58844415	      1.27565673	     -0.54925279	     -0.02846472	     -0.00560546	      0.41127835	     -0.22164474	      0.28432142	     -0.03800268	      0.07952841	     -0.10903654	      0.28629267	      0.02888534	     -0.12488666	     -0.11054333	     -0.07656158	     -0.11211777	     -0.02352784	      0.72747106	     -0.07115107	     -0.09337074	     -0.00591108	      0.65749737	     -0.01631934	     -0.00093602	      0.00997158
      2.09956967	     -2.50885284	      0.00879782	     -0.23098161	      2.58673069	      1.27552598	     -0.55032785	     -0.02155143	     -0.01010651	      0.40910387	     -0.22619926	      0.27804528	     -0.03798170	      0.06325248	     -0.10913585	      0.28352925	      0.02870965	     -0.13156862	     -0.11082960	     -0.09473574	     -0.13329969	     -0.02459943	      0.75362189	     -0.07973263	     -0.09131010	     -0.01693414	      0.65026126	     -0.00507737	      0.00032337	      0.00762855
      2.13290267	     -2.50172779	      0.00831106	     -0.22615482	      2.58512439	      1.27556853	     -0.54973328	     -0.02130604	     -0.01717681	      0.40739928	     -0.22789414	      0.26611869	     -0.03795180	      0.05514773	     -0.10781769	      0.27500534	      0.02870914	     -0.12644489	     -0.10327786	     -0.09634113	     -0.13466662	     -0.02423148	      0.68499027	     -0.08152312	     -0.09551809	     -0.00987522	      0.65164049	      0.01480561	      0.00083958	      0.00777193
      2.16623567	     -2.49847287	      0.01044672	     -0.22736920	      2.58488755	      1.27556544	     -0.54785510	     -0.02204210	     -0.01126253	      0.41180395	     -0.22680373	      0.26288329	     -0.03796251	      0.05327857	     -0.11652270	      0.27692122	      0.02858359	     -0.11275374	     -0.11443856	     -0.07691958	     -0.17831117	     -0.02450064	      0.75698814	     -0.06795604	     -0.10073299	     -0.01422278	      0.66782409	      0.00853106	     -0.00634689	      0.01589826
      2.19956867	     -2.49865503	      0.01556827	     -0.22074738	      2.58422803	      1.27572211	     -0.54495077	     -0.02379393	     -0.01251259	      0.41055577	     -0.22922131	      0.24398031	     -0.03778003	      0.05579070	     -0.10670775	      0.26026140	      0.02873009	     -0.09456023	     -0.10021199	     -0.04987978	     -0.15343992	     -0.02299318	      0.66269113	     -0.05286851	     -0.09748091	     -0.00407916	      0.65239644	     -0.00965944	      0.00967922	      0.02260691
      2.23290167	     -2.50051293	      0.01572734	     -0.22588895	      2.58462022	      1.27576755	     -0.54366548	     -0.02277521	     -0.00513385	      0.41759127	     -0.22232462	      0.24652546	     -0.03789898	      0.05154911	     -0.11623776	      0.26722378	      0.02838956	     -0.08373201	     -0.11552759	     -0.02490739	     -0.17404389	     -0.02287298	      0.74935529	     -0.04170460	     -0.10650277	      0.01750209	      0.67693161	     -0.01391961	     -0.00391788	      0.01887704
      2.26623467	     -2.50495684	      0.01622357	     -0.22191778	      2.58364402	      1.27589615	     -0.54298828	     -0.02584232	     -0.00748593	      0.41782677	     -0.22266870	      0.23483104	     -0.03758987	      0.04527992	     -0.11146495	      0.25355092	      0.02883995	     -0.07755854	     -0.09855970	     -0.01935596	     -0.12558964	     -0.02210091	      0.68243360	     -0.03599512	     -0.09998777	     -0.00085018	      0.66069837	      0.00861768	     -0.00079161	      0.01591923
      2.29956767	     -2.50589772	      0.01161391	     -0.22684629	      2.58303513	      1.27590658	     -0.54424861	     -0.02275311	     -0.00737036	      0.42213869	     -0.21424205	      0.23572965	     -0.03782038	      0.03188510	     -0.10955304	      0.26205527	      0.02817736	     -0.08166703	     -0.11295606	     -0.03088284	     -0.11830583	     -0.02299843	      0.73910001	     -0.04639500	     -0.10257747	      0.01753937	      0.67342343	      0.01561960	      0.00196651	      0.01277322
      2.33290067	     -2.51020143	      0.01044383	     -0.22768470	      2.58186556	      1.27596358	     -0.54516613	     -0.02419685	     -0.00545094	      0.42495635	     -0.21229957	      0.23230443	     -0.03748033	      0.02411557	     -0.10884209	      0.25540440	      0.02892750	     -0.08490046	     -0.09620375	     -0.05830031	     -0.09409269	     -0.02378808	      0.72363945	     -0.05615398	     -0.09683916	     -0.01507474	      0.67607305	      0.00041125	     -0.00009472	      0.01873200
      2.36623367	     -2.50831297	      0.01197532	     -0.23021037	      2.58112451	      1.27599485	     -0.54597028	     -0.02811112	     -0.00448004	      0.42650755	     -0.20522042	      0.23010171	     -0.03768884	      0.02265639	     -0.10831072	      0.26229646	      0.02831281	     -0.08652950	     -0.11185424	     -0.08527135	     -0.09156540	     -0.02494015	      0.70753079	     -0.07397885	     -0.08914977	     -0.00051057	      0.66882609	     -0.01587346	     -0.00604568	      0.02183606
      2.39956667	     -2.50340728	      0.00994362	     -0.23009382	      2.57960965	      1.27596077	     -0.54568138	     -0.02634721	     -0.00532266	      0.43061116	     -0.20588352	      0.22167140	     -0.03752028	      0.02172391	     -0.10474949	      0.25499821	      0.02898464	     -0.09298265	     -0.09403986	     -0.09619545	     -0.11839069	     -0.02563464	      0.74941120	     -0.07420841	     -0.09136667	     -0.01969772	      0.69157573	     -0.01036944	      0.00306682	      0.02515814
      2.43289967	     -2.49345340	      0.00894471	     -0.22576750	      2.57872358	      1.27597269	     -0.54473433	     -0.02273407	     -0.01281945	      0.42923303	     -0.20728224	      0.21246943	     -0.03792999	      0.02666618	     -0.11351249	      0.25567538	      0.02787415	     -0.09772492	     -0.11193947	     -0.08802498	     -0.11888003	     -0.02486883	      0.67467206	     -0.07046998	     -0.08363927	      0.00532652	      0.66438219	      0.00855121	      0.00454393	      0.02166422
      2.46623267	     -2.48990693	      0.01102586	     -0.22297137	      2.57851841	      1.27584090	     -0.54230737	     -0.02206581	     -0.01045662	      0.43012883	     -0.21045376	      0.20401271	     -0.03772323	      0.04120239	     -0.11339413	      0.24541742	      0.02875322	     -0.09724879	     -0.09382423	     -0.06335915	     -0.16592450	     -0.02479796	      0.74971122	     -0.05334246	     -0.09686321	      0.00345371	      0.69337037	      0.01342299	     -0.00819494	      0.01951009
      2.49956567	     -2.49011737	      0.01732196	     -0.21944976	      2.57964334	      1.27589805	     -0.54031970	     -0.02371938	     -0.01536205	      0.42770374	     -0.21530163	      0.19940040	     -0.03832018	      0.06244721	     -0.11004978	      0.24772699	      0.02734794	     -0.09232368	     -0.11265647	     -0.03757192	     -0.15222444	     -0.02317033	      0.66684097	     -0.03629599	     -0.10095459	     -0.00950707	      0.66698280	      0.00055560	      0.00790663	      0.01950985
      2.53289867	     -2.50389811	      0.01783826	     -0.22221807	      2.58128796	      1.27579081	     -0.53976492	     -0.02496143	      0.00108564	      0.42605751	     -0.21392653	      0.21172422	     -0.03792446	      0.07596928	     -0.11308057	      0.24572670	      0.02864379	     -0.09642566	     -0.09690997	     -0.01954773	     -0.17755220	     -0.02334687	      0.73780579	     -0.03504445	     -0.11566039	      0.01780439	      0.67478149	     -0.01277839	     -0.00075339	      0.02135487
      2.56623167	     -2.51250449	      0.01530767	     -0.22446104	      2.58270866	      1.27578436	     -0.54154141	     -0.02389650	      0.00055868	      0.42300697	     -0.21709420	      0.22280782	     -0.03833833	      0.07983394	     -0.10119551	      0.25654837	      0.02799248	     -0.10860416	     -0.11058340	     -0.01954468	     -0.14717816	     -0.02229550	      0.69361828	     -0.03702732	     -0.12805819	     -0.00703784	      0.67857998	     -0.00292811	     -0.00053414	      0.02525461
      2.59956467	     -2.51983817	      0.01157500	     -0.22743944	      2.58404783	      1.27565711	     -0.54455131	     -0.02483121	      0.00330918	      0.41645274	     -0.21457467	      0.24165190	     -0.03809535	      0.07755867	     -0.10652923	      0.26409432	      0.02890974	     -0.12411628	     -0.10255750	     -0.03521782	     -0.13859496	     -0.02318601	      0.72686629	     -0.05752294	     -0.12522623	      0.01606847	      0.64795069	      0.01255635	     -0.00163175	      0.02023610
      2.63289767	     -2.51577459	      0.01209349	     -0.23112688	      2.58524315	      1.27554732	     -0.54755019	     -0.02590093	     -0.01156095	      0.41373409	     -0.21669539	      0.25331004	     -0.03865490	      0.07730269	     -0.09695066	      0.27970425	      0.02846114	     -0.13328904	     -0.10624357	     -0.05747606	     -0.12442083	     -0.02335884	      0.74130303	     -0.06969326	     -0.13953359	     -0.01283597	      0.69130512	      0.01137197	      0.00509648	      0.01396410
      2.66623067	     -2.50988559	      0.01399233	     -0.23081032	      2.58665742	      1.27549672	     -0.54949147	     -0.02759492	     -0.01551726	      0.40580167	     -0.21671080	      0.26364176	     -0.03846732	      0.07860388	     -0.10589634	      0.29129209	      0.02880257	     -0.13555368	     -0.11131446	     -0.07118646	     -0.11545740	     -0.02399797	      0.71203527	     -0.08116500	     -0.11348756	     -0.00132318	      0.63338662	     -0.00965434	     -0.00945720	      0.00808851
      2.69956367	     -2.50393898	      0.01592417	     -0.23435912	      2.58781924	      1.27540868	     -0.55002659	     -0.02844367	     -0.01831783	      0.40536417	     -0.21734929	      0.26872556	     -0.03873628	      0.08043646	     -0.09588001	      0.30065938	      0.02845355	     -0.13201030	     -0.10378851	     -0.06684360	     -0.14549590	     -0.02348080	      0.76148145	     -0.07532386	     -0.12749043	     -0.01714657	      0.70415928	     -0.01677015	      0.00024474	      0.01067210
      2.73289667	     -2.49834442	      0.01528845	     -0.23444003	      2.58916900	      1.27552976	     -0.54985492	     -0.02711725	     -0.01415512	      0.40227719	     -0.21867389	      0.27408563	     -0.03832443	      0.07908263	     -0.10564715	      0.31410118	      0.02857562	     -0.12581054	     -0.12731595	     -0.04483410	     -0.15015618	     -0.02258034	      0.69758371	     -0.06645228	     -0.10130223	      0.00488016	      0.63689825	     -0.00024882	      0.00607078	      0.01617739
      2.76622967	     -2.49084132	      0.01649030	     -0.23680827	      2.59027145	      1.27544221	     -0.54872452	     -0.02479756	     -0.01673421	      0.40258640	     -0.21762647	      0.27352275	     -0.03854131	      0.07942647	     -0.09835070	      0.32617128	      0.02740489	     -0.11346517	     -0.14329340	     -0.01292309	     -0.18483114	     -0.02085466	      0.74922434	     -0.05231660	     -0.12437377	      0.00839650	      0.69510501	      0.01506522	     -0.00096574	      0.02121302
      2.79956267	     -2.49032576	      0.02110028	     -0.23397616	      2.59133823	      1.27554198	     -0.54717127	     -0.02580066	     -0.01880807	      0.40103983	     -0.22294145	      0.27376915	     -0.03795525	      0.08199897	     -0.10987631	      0.32596349	      0.02715761	     -0.09542889	     -0.14593359	      0.01402441	     -0.17172822	     -0.01938622	      0.71111869	     -0.04744443	     -0.12138217	      0.01775045	      0.65451436	      0.00779344	     -0.00045893	      0.02208315
      2.83289567	     -2.49356390	      0.02363654	     -0.23792250	      2.59304147	      1.27555205	     -0.54724082	     -0.02547867	     -0.01979181	      0.40098438	     -0.21905775	      0.28169778	     -0.03780143	      0.07887537	     -0.10805969	      0.34371170	      0.02602731	     -0.08084423	     -0.17834304	      0.02750095	     -0.16345152	     -0.01838468	      0.73548586	     -0.05184994	     -0.13844953	      0.00642168	      0.66521100	     -0.00961159	      0.00337525	      0.01514184
      2.86622867	     -2.50362180	      0.02319231	     -0.24275076	      2.59486787	      1.27558348	     -0.54890352	     -0.02784158	     -0.01272146	      0.40120278	     -0.21997047	      0.29550964	     -0.03708524	      0.06869051	     -0.10632657	      0.36293738	      0.02586308	     -0.07245316	     -0.20871284	      0.02298710	     -0.13343925	     -0.01908030	      0.74552982	     -0.07331306	     -0.14399312	      0.01430000	      0.68509440	     -0.01064849	     -0.00243301	      0.01759518
      2.89956167	     -2.50900140	      0.01889562	     -0.24739745	      2.59707612	      1.27562241	     -0.55202388	     -0.02590893	     -0.01021800	      0.39512813	     -0.21549273	      0.31516568	     -0.03618769	      0.05231591	     -0.11700067	      0.38134431	      0.02558718	     -0.07047519	     -0.21907320	      0.00889473	     -0.09018494	     -0.02031298	      0.72510046	     -0.09092076	     -0.12276649	     -0.01495767	      0.64857965	      0.00213782	     -0.00161648	      0.02110623
      2.93289467	     -2.49963709	      0.01713304	     -0.25967802	      2.60029406	      1.27560502	     -0.55573423	     -0.02160836	     -0.02133227	      0.39593908	     -0.21005492	      0.34027855	     -0.03589701	      0.04092521	     -0.11995463	      0.41699911	      0.02399608	     -0.06507628	     -0.23524980	     -0.00394802	     -0.07462871	     -0.02100017	      0.77472341	     -0.11079963	     -0.12229919	     -0.00438049	      0.72322348	      0.01067285	      0.00240098	      0.02391510
      2.96622767	     -2.48923612	      0.01891581	     -0.26406103	      2.60424025	      1.27566723	     -0.55821692	     -0.02095541	     -0.02079369	      0.38816940	     -0.20805765	      0.35736437	     -0.03512240	      0.03918302	     -0.12267437	      0.44712006	      0.02251324	     -0.05335387	     -0.25769159	     -0.00556818	     -0.04044029	     -0.02227378	      0.71321455	     -0.11394883	     -0.06156374	     -0.01792224	      0.66691127	      0.00386173	     -0.00845662	      0.02233357
      2.99956067	     -2.48047763	      0.02211412	     -0.27378263	      2.60911947	      1.27548582	     -0.56008136	     -0.02051659	     -0.01671004	      0.38478348	     -0.20431430	      0.38665539	     -0.03390650	      0.04410596	     -0.14373616	      0.48538158	      0.02146711	     -0.03929568	     -0.28794209	      0.00851965	     -0.04900216	     -0.02293485	      0.75210070	     -0.10681776	     -0.04741557	     -0.00504079	      0.77381817	     -0.00891840	      0.00129386	      0.01951190
      3.03289367	     -2.46644685	      0.02260094	     -0.27137807	      2.61290389	      1.27534862	     -0.56112800	     -0.01438642	     -0.01790612	      0.37380044	     -0.21209604	      0.39677713	     -0.03302350	      0.04955951	     -0.15307676	      0.50703326	      0.01826339	     -0.02985122	     -0.30891224	      0.03335888	     -0.02531666	     -0.02401467	      0.69783375	     -0.08577250	      0.00960245	     -0.01100679	      0.73155912	     -0.01175524	      0.00859229	      0.01961923
      3.06622667	     -2.45768866	      0.01994273	     -0.27726674	      2.61685083	      1.27510085	     -0.56332721	     -0.00685287	     -0.02243396	      0.36748341	     -0.21128958	      0.42290905	     -0.03196566	      0.05184413	     -0.17622958	      0.53953430	      0.01376141	     -0.02939364	     -0.33688955	      0.05542407	     -0.01761710	     -0.02487806	      0.70134772	     -0.07152094	      0.01037852	     -0.00062317	      0.80401501	      0.00403072	     -0.00139911	      0.01554648
      3.09955967	     -2.46083262	      0.01327661	     -0.27962222	      2.62028701	      1.27486876	     -0.56617923	      0.00099082	     -0.01834969	      0.35905124	     -0.21757770	      0.44818325	     -0.02996339	      0.04903533	     -0.19670946	      0.56609336	      0.01307518	     -0.03986081	     -0.36534888	      0.06486807	      0.01457014	     -0.02694314	      0.68378009	     -0.06872128	      0.02579007	      0.01377518	      0.81970855	      0.01520103	     -0.00389369	      0.01934270
      3.13289267	     -2.46923215	      0.00780813	     -0.27749760	      2.62376001	      1.27447415	     -0.56960718	      0.00717318	     -0.01744298	      0.34009634	     -0.21910008	      0.46887667	     -0.02795363	      0.04765417	     -0.20819725	      0.58849919	      0.00663265	     -0.05444841	     -0.39416199	      0.05527895	      0.06948099	     -0.02944622	      0.64685607	     -0.07055711	      0.04508777	     -0.00765296	      0.82762643	      0.00486209	      0.00971088	      0.02265423
      3.16622567	     -2.47818495	      0.00650210	     -0.28120871	      2.62822095	      1.27397790	     -0.57369752	      0.00648975	     -0.01248121	      0.32705246	     -0.22134851	      0.50096344	     -0.02511786	      0.05209702	     -0.22942570	      0.62057050	     -0.00027811	     -0.06664177	     -0.42473297	      0.03105955	      0.11193277	     -0.03226562	      0.67164485	     -0.08244135	      0.06124771	     -0.00885781	      0.92546386	     -0.00950165	     -0.00620770	      0.02309042
      3.19955867	     -2.47808253	      0.00425670	     -0.26877936	      2.63257705	      1.27316590	     -0.57775190	      0.00800106	     -0.00700786	      0.28618335	     -0.21409107	      0.51354742	     -0.02224477	      0.05817881	     -0.24961536	      0.63895182	     -0.00278504	     -0.07808137	     -0.45194499	      0.00551907	      0.18577811	     -0.03510957	      0.59114301	     -0.08174458	      0.14177374	     -0.01802783	      0.91106690	     -0.01203391	     -0.01033135	      0.01693098
      3.23289167	     -2.46883575	     -0.00393538	     -0.27027113	      2.63743420	      1.27241606	     -0.58263926	      0.01885405	     -0.00155750	      0.26997829	     -0.22002861	      0.54030064	     -0.01781500	      0.06022889	     -0.27660205	      0.67862091	     -0.01578191	     -0.09488383	     -0.47907574	     -0.00796792	      0.22228130	     -0.03778563	      0.63357522	     -0.06026308	      0.20958188	     -0.01245530	      1.04171045	      0.00054679	      0.01100200	      0.01783311
      3.26622467	     -2.45090773	     -0.01152331	     -0.27314260	      2.64248815	      1.27185823	     -0.58711859	      0.03226880	      0.00507456	      0.25552104	     -0.21890104	      0.56264167	     -0.01387534	      0.06636807	     -0.30065526	      0.71879291	     -0.01686103	     -0.10428896	     -0.49378104	     -0.01046580	      0.28345479	     -0.04027332	      0.53951613	     -0.01402879	      0.30660594	     -0.00155926	      1.08677577	      0.01328051	     -0.00552226	      0.00500203
      3.29955767	     -2.43698052	     -0.00512803	     -0.28082243	      2.64777066	      1.27125437	     -0.59004594	      0.02759711	      0.01321978	      0.24687604	     -0.21240801	      0.58597486	     -0.00760869	      0.08860938	     -0.32440721	      0.75736537	     -0.02240559	     -0.09700631	     -0.49997964	     -0.01508776	      0.30497595	     -0.04316139	      0.55203422	      0.03083052	      0.38155828	      0.01958040	      1.14923883	      0.01271372	     -0.00310822	      0.00013114
      3.33289067	     -2.43076464	     -0.00655703	     -0.27923340	      2.65027750	      1.27039676	     -0.59272058	      0.03174093	      0.01188252	      0.23462102	     -0.21639121	      0.58956052	      0.00405185	      0.09612472	     -0.33831144	      0.78765156	     -0.02564012	     -0.10345616	     -0.53262071	     -0.03350881	      0.36747879	     -0.04565317	      0.49578999	      0.05742815	      0.42347704	      0.01602481	      1.27431899	     -0.00829562	      0.01218352	      0.01759477
      3.36622367	     -2.43719952	     -0.01323644	     -0.26776456	      2.65023914	      1.26933668	     -0.59507108	      0.03313951	      0.03127310	      0.21479368	     -0.21874997	      0.58119955	      0.01877227	      0.08984990	     -0.36945700	      0.80166751	     -0.02196039	     -0.12259475	     -0.57204555	     -0.05882358	      0.41920436	     -0.04884257	      0.48309033	      0.06837165	      0.48594905	      0.00490690	      1.27966767	     -0.01252017	     -0.01568609	      0.02350736
      3.39955667	     -2.43898603	     -0.01588465	     -0.25873041	      2.64851438	      1.26821154	     -0.59715030	      0.02781672	      0.02326215	      0.20395223	     -0.21977908	      0.56779452	      0.01546019	      0.08220137	     -0.41355994	      0.81054926	     -0.02704081	     -0.13958223	     -0.59096231	     -0.10447595	      0.47749121	     -0.05152624	      0.47300538	      0.06052371	      0.50613813	     -0.01972768	      1.39701421	      0.00580312	      0.01817751	      0.01191171
      3.43288967	     -2.43134000	     -0.02754431	     -0.24510491	      2.64540018	      1.26703097	     -0.59892945	      0.03531510	      0.03545734	      0.19257830	     -0.22368942	      0.53319380	      0.02823965	      0.06571173	     -0.43620406	      0.81589391	     -0.03014919	     -0.16194412	     -0.60570127	     -0.12413551	      0.53675982	     -0.05466072	      0.44563524	      0.09552091	      0.56368037	      0.02187644	      1.45804336	      0.01788760	     -0.02223685	      0.00064344
      3.46622267	     -2.41024737	     -0.02213803	     -0.23772055	      2.64378247	      1.26552659	     -0.59964917	      0.02725768	      0.02594011	      0.18462918	     -0.21998834	      0.50154850	      0.02359979	      0.06980833	     -0.46855267	      0.83100613	     -0.03162894	     -0.15647291	     -0.62272082	     -0.14155116	      0.58374124	     -0.05730351	      0.45445612	      0.17448347	      0.62964030	      0.01199789	      1.53166639	      0.00736323	      0.01574837	      0.00331102
      3.49955567	     -2.40094188	     -0.02344591	     -0.23793858	      2.64237056	      1.26376355	     -0.60141868	      0.02410773	      0.03614352	      0.18243855	     -0.21078668	      0.47913733	      0.02644695	      0.06475440	     -0.50001833	      0.86055821	     -0.03031889	     -0.16386478	     -0.65730131	     -0.15126239	      0.63495484	     -0.06025058	      0.43287045	      0.23741167	      0.70305294	      0.01785793	      1.63200802	     -0.01612604	      0.00232157	      0.01725369
      3.53288867	     -2.39011042	     -0.02922558	     -0.23817774	      2.63944142	      1.26207323	     -0.60385113	      0.02499122	      0.03617794	      0.18134020	     -0.20005391	      0.44612070	      0.02869211	      0.05266517	     -0.51025830	      0.88852712	     -0.03322053	     -0.18042027	     -0.67623789	     -0.17346044	      0.67221073	     -0.06311326	      0.45951992	      0.21343950	      0.78504717	      0.00510479	      1.70802064	     -0.01467814	     -0.01357757	      0.02740309
      3.56622167	     -2.38461918	     -0.03504770	     -0.23549297	      2.63604871	      1.26043384	     -0.60536864	      0.02391003	      0.03827454	      0.18220138	     -0.19469460	      0.40913123	      0.03055496	      0.04406592	     -0.52474769	      0.90505520	     -0.03515602	     -0.20027609	     -0.67128211	     -0.20435424	      0.71442178	     -0.06593897	      0.47100259	      0.17835831	      0.86015588	     -0.01742356	      1.76062178	      0.01071960	      0.00976438	      0.02656890
      3.59955467	     -2.37446338	     -0.04103721	     -0.23167035	      2.63328743	      1.25863221	     -0.60517314	      0.02917333	      0.04440920	      0.18198974	     -0.18843415	      0.37211535	      0.03309087	      0.04452359	     -0.55494429	      0.92395027	     -0.03583210	     -0.21673959	     -0.67501046	     -0.21814067	      0.74558866	     -0.06892444	      0.50113253	      0.25952284	      0.89577966	      0.00278842	      1.85083764	      0.01604990	      0.00121936	      0.01708181
      3.63288767	     -2.36426189	     -0.03360878	     -0.22850332	      2.63149903	      1.25691838	     -0.60288745	      0.02346196	      0.03985171	      0.18873952	     -0.19042243	      0.33605302	      0.03028645	      0.06841982	     -0.58798444	      0.94481705	     -0.03852817	     -0.22046024	     -0.69594928	     -0.23807905	      0.76689527	     -0.07166436	      0.54942882	      0.30030180	      0.90061825	      0.00917029	      1.92562771	     -0.00820027	     -0.00705068	      0.01018974
      3.66622067	     -2.37326612	     -0.03130285	     -0.22127695	      2.62923446	      1.25550562	     -0.60066597	      0.01904675	      0.04947302	      0.19135315	     -0.19540518	      0.29662246	      0.03390029	      0.09312499	     -0.59585606	      0.96114185	     -0.03766065	     -0.24597546	     -0.72799862	     -0.25199810	      0.78484446	     -0.07441496	      0.58067246	      0.23003249	      0.89468005	     -0.01868639	      1.93755021	     -0.02096361	      0.00807785	      0.01449354
      3.69955367	     -2.36960523	     -0.03883646	     -0.21876719	      2.62647750	      1.25428935	     -0.60010785	      0.02412696	      0.04791805	      0.19846948	     -0.20477116	      0.25986662	      0.03354042	      0.10626174	     -0.58884881	      0.98814952	     -0.03975729	     -0.28401129	     -0.73823132	     -0.23580407	      0.77505342	     -0.07666498	      0.67487246	      0.22376072	      0.88675432	      0.00382929	      1.96020930	      0.01201237	      0.00184692	      0.03198843
      3.73288667	     -2.37641246	     -0.04427845	     -0.22473494	      2.62608830	      1.25309075	     -0.60112104	      0.02534142	      0.04703181	      0.20611875	     -0.20229525	      0.25914722	      0.03393905	      0.12855408	     -0.62332778	      1.01904267	     -0.04078753	     -0.32855349	     -0.71645190	     -0.22547334	      0.77082871	     -0.07860402	      0.68612673	      0.25633034	      0.88521203	      0.01097339	      1.96597998	      0.01958322	     -0.00169058	      0.03041522
      3.76621967	     -2.39791431	     -0.04239229	     -0.23681073	      2.62717662	      1.25207253	     -0.60264816	      0.01623908	      0.04940026	      0.21908352	     -0.20164238	      0.27986748	      0.03604181	      0.16518112	     -0.65480271	      1.05170306	     -0.03978186	     -0.37702006	     -0.69517293	     -0.22831632	      0.72454787	     -0.08077428	      0.81468985	      0.21627237	      0.89620432	     -0.02771884	      1.97392109	     -0.01426225	      0.00866279	      0.02407549
      3.79955267	     -2.41714210	     -0.04513789	     -0.23827202	      2.62703383	      1.25093370	     -0.60431158	      0.00854005	      0.04806037	      0.22299555	     -0.21250942	      0.27739384	      0.03635928	      0.19317424	     -0.62684063	      1.08714670	     -0.04058825	     -0.43503027	     -0.71006177	     -0.21746690	      0.70433067	     -0.08209358	      0.85534356	      0.16662661	      0.91535089	      0.01209233	      1.98244325	     -0.01394836	     -0.00273783	      0.02507052
      3.83288567	     -2.43996022	     -0.04532791	     -0.24944975	      2.62828707	      1.25014880	     -0.60636939	     -0.00597761	      0.04792113	      0.23308175	     -0.21287537	      0.29910614	      0.03757378	      0.22379156	     -0.60912362	      1.13211984	     -0.04068634	     -0.49068729	     -0.72743626	     -0.18247979	      0.65467488	     -0.08284160	      0.94953033	      0.12532665	      0.90139354	      0.00669672	      1.98843440	      0.01306375	     -0.00554548	      0.01319371
      3.86621867	     -2.46586711	     -0.03866964	     -0.26681974	      2.63146594	      1.24992844	     -0.60816456	     -0.02628774	      0.04680351	      0.24921471	     -0.21596544	      0.35317133	      0.03824622	      0.26175994	     -0.64506636	      1.16563536	     -0.04018169	     -0.53328747	     -0.70828790	     -0.14470913	      0.60080809	     -0.08328479	      1.05733853	      0.09828977	      0.85213217	     -0.02523883	      1.98880883	      0.01451491	      0.00860591	      0.01197079
      3.89955167	     -2.48750227	     -0.04498709	     -0.27261478	      2.63312637	      1.24990142	     -0.61037898	     -0.02567677	      0.04690812	      0.25173940	     -0.22682808	      0.39284020	      0.03975606	      0.27552697	     -0.67321751	      1.18910993	     -0.04111664	     -0.58216484	     -0.67553297	     -0.11110064	      0.57221566	     -0.08333017	      1.10497637	      0.06857800	      0.78024103	      0.00791635	      1.99093008	     -0.01580353	     -0.00106823	      0.03003999
      3.93288467	     -2.50565681	     -0.04948564	     -0.28343622	      2.63434649	      1.25020335	     -0.61283632	     -0.02996965	      0.04464750	      0.26192619	     -0.23676245	      0.43110876	      0.04062389	      0.28172842	     -0.67846068	      1.21991798	     -0.04194526	     -0.62140593	     -0.66086247	     -0.08722649	      0.51038102	     -0.08367925	      1.23867669	     -0.00734986	      0.69945559	      0.01755623	      1.98902998	     -0.01481800	     -0.00974110	      0.03280956
      3.96621767	     -2.52607126	     -0.05363562	     -0.29581885	      2.63596966	      1.25054368	     -0.61548870	     -0.03822982	      0.04822466	      0.27497107	     -0.24455172	      0.47584592	      0.04345962	      0.28272623	     -0.68594342	      1.25540647	     -0.04073178	     -0.65438387	     -0.67268330	     -0.06656772	      0.45161021	     -0.08390512	      1.31321122	     -0.08511368	      0.63231210	     -0.00415185	      1.98401490	      0.01328775	      0.00474650	      0.01331753
      3.99955067	     -2.52771551	     -0.05832815	     -0.30965913	      2.63849507	      1.25091836	     -0.61804581	     -0.03467086	      0.04735588	      0.28653249	     -0.25361673	      0.52098935	      0.04431808	      0.28014151	     -0.71609791	      1.29472580	     -0.04309929	     -0.66327160	     -0.66673339	     -0.03044249	      0.39003305	     -0.08311585	      1.37371585	     -0.12660510	      0.59262176	     -0.00553838	      1.98093715	      0.01246507	     -0.00317333	      0.00135294
      4.03288367	     -2.52299757	     -0.05177980	     -0.33424456	      2.64316349	      1.25168973	     -0.61985898	     -0.03911251	      0.04769044	      0.30729072	     -0.26046737	      0.58620708	      0.04444365	      0.29253359	     -0.77014286	      1.32041067	     -0.04407242	     -0.64398606	     -0.62552966	      0.00858705	      0.30679996	     -0.08353677	      1.47971420	     -0.16590842	      0.56586773	      0.00709016	      1.98045982	     -0.01143242	     -0.00866754	      0.00709245
      4.06621667	     -2.53148239	     -0.05559434	     -0.36597369	      2.64735554	      1.25296499	     -0.62223996	     -0.03538768	      0.04994874	      0.34012533	     -0.26279693	      0.65888779	      0.04569089	      0.28972252	     -0.80236613	      1.35352860	     -0.04538886	     -0.64494212	     -0.59707038	      0.03381852	      0.24382514	     -0.08328517	      1.51402066	     -0.23150091	      0.51106249	      0.01368820	      1.97176377	     -0.01956548	      0.01887965	      0.01008672
      4.09954967	     -2.55028608	     -0.05786770	     -0.39211007	      2.65070378	      1.25392975	     -0.62366228	     -0.03881547	      0.04922866	      0.36145189	     -0.25036281	      0.72309042	      0.04670557	      0.28816493	     -0.81662499	      1.37780398	     -0.04586286	     -0.65729166	     -0.60168125	      0.04967020	      0.18515480	     -0.08347127	      1.57455631	     -0.30550917	      0.42350961	      0.01050472	      1.96291731	      0.00984163	     -0.00648088	      0.00953615
      4.13288267	     -2.57808126	     -0.06126847	     -0.40248730	      2.65278922	      1.25415948	     -0.62338736	     -0.03857746	      0.04734937	      0.36907900	     -0.24626225	      0.77344333	      0.04731385	      0.28860175	     -0.84299256	      1.37570748	     -0.04774001	     -0.68240101	     -0.60773428	      0.06931157	      0.15099379	     -0.08341149	      1.66710678	     -0.35627015	      0.33279833	     -0.00807915	      1.95225485	      0.01716499	     -0.00559398	      0.02250546
      4.16621567	     -2.61067583	     -0.05953745	     -0.40710997	      2.65482358	      1.25405719	     -0.62150502	     -0.04301351	      0.04960586	      0.37569892	     -0.24571103	      0.82848539	      0.04874327	      0.30186570	     -0.90364873	      1.34318680	     -0.04865913	     -0.70602859	     -0.58355612	      0.09459625	      0.13429085	     -0.08352837	      1.69448431	     -0.38319539	      0.26670234	     -0.01622650	      1.93507888	     -0.00515729	      0.01200622	      0.02347351
      4.19954867	     -2.62631386	     -0.05956062	     -0.41871539	      2.65657515	      1.25376459	     -0.61976895	     -0.03884431	      0.04808973	      0.38821705	     -0.23410867	      0.88245039	      0.04818630	      0.31995180	     -0.97220833	      1.32744225	     -0.05085581	     -0.72185407	     -0.55558434	      0.12612001	      0.08671460	     -0.08403326	      1.72025859	     -0.40095769	      0.22991421	      0.01576263	      1.90837611	     -0.02069451	     -0.01199248	      0.00167441
      4.23288167	     -2.63849725	     -0.06017149	     -0.43330632	      2.65797132	      1.25324883	     -0.61863334	     -0.03726205	      0.04507713	      0.40244752	     -0.22044099	      0.93184272	      0.04729202	      0.34004584	     -1.02107423	      1.33155784	     -0.05176038	     -0.74216903	     -0.55975319	      0.14219569	      0.02089716	     -0.08515093	      1.75654051	     -0.42705666	      0.21308935	      0.00939601	      1.85958942	      0.00321437	     -0.00071291	     -0.00147852
      4.26621467	     -2.65830753	     -0.06242200	     -0.44519440	      2.65894546	      1.25267703	     -0.61804880	     -0.03784467	      0.04397040	      0.41198854	     -0.20820967	      0.97588058	      0.04746659	      0.35718164	     -1.04676275	      1.33491012	     -0.05178677	     -0.77386181	     -0.56856018	      0.13249150	     -0.02785636	     -0.08722890	      1.75444789	     -0.47251221	      0.18708844	     -0.01715218	      1.80388095	      0.02255383	      0.01558858	      0.02290515
      4.29954767	     -2.67852122	     -0.06357888	     -0.45692693	      2.66001813	      1.25209749	     -0.61747259	     -0.03566169	      0.04174200	      0.41939962	     -0.19342931	      1.02010560	      0.04657049	      0.37661836	     -1.07316193	      1.32824076	     -0.05215240	     -0.80322347	     -0.54379585	      0.10946529	     -0.05923729	     -0.08999376	      1.75639720	     -0.52259881	      0.13525901	     -0.01017070	      1.76091243	     -0.00178818	     -0.01558966	      0.04096424
      4.33288067	     -2.70002309	     -0.06293687	     -0.46444207	      2.66135603	      1.25112683	     -0.61636914	     -0.03647547	      0.04208293	      0.42353797	     -0.17985513	      1.06674863	      0.04564590	      0.40009365	     -1.12111406	      1.31511925	     -0.05189702	     -0.82871273	     -0.51212125	      0.08899094	     -0.06847310	     -0.09265155	      1.77041367	     -0.54316459	      0.07764596	     -0.00883673	      1.71212057	     -0.02174087	      0.00045756	      0.03026660
      4.36621367	     -2.71163822	     -0.06215733	     -0.46521911	      2.66280355	      1.24968011	     -0.61519728	     -0.03762501	      0.04359554	      0.41966713	     -0.17024579	      1.10366002	      0.04465834	      0.42601993	     -1.18408723	      1.32014553	     -0.05114072	     -0.84591699	     -0.51253048	      0.08293700	     -0.05631209	     -0.09541914	      1.75992495	     -0.52695635	      0.04112264	     -0.02049389	      1.65380125	      0.00117828	      0.00816391	      0.00915907
      4.39954667	     -2.70848619	     -0.06102356	     -0.46735828	      2.66463979	      1.24849468	     -0.61465682	     -0.03478362	      0.04318272	      0.41115252	     -0.15683211	      1.12835280	      0.04223144	      0.44993232	     -1.23760364	      1.34513801	     -0.05049461	     -0.84769990	     -0.52003045	      0.08521319	     -0.04570885	     -0.09850725	      1.74028233	     -0.50449826	      0.01444141	      0.00505945	      1.62115983	      0.02295849	     -0.01556151	     -0.00039675
      4.43287967	     -2.70546926	     -0.05698915	     -0.47495194	      2.66696751	      1.24831575	     -0.61489865	     -0.03627305	      0.04471372	      0.40205120	     -0.13498582	      1.15082380	      0.04045686	      0.46440417	     -1.26720794	      1.35734671	     -0.04939251	     -0.83730850	     -0.49413131	      0.07348788	     -0.04658266	     -0.10220459	      1.72340711	     -0.49041354	     -0.01456762	      0.01951773	      1.59264240	      0.00460357	      0.00536196	      0.00881510
      4.46621267	     -2.70661676	     -0.05508632	     -0.48598644	      2.66870643	      1.24907596	     -0.61649868	     -0.04105863	      0.04717068	      0.39824075	     -0.11263643	      1.17007020	      0.04095872	      0.45881393	     -1.28221653	      1.36293135	     -0.04767589	     -0.82745178	     -0.46086542	      0.03990598	     -0.04761672	     -0.10672715	      1.69148117	     -0.49179000	     -0.04107110	     -0.00013146	      1.54220350	     -0.01612454	      0.01069648	      0.02359230
      4.49954567	     -2.70718581	     -0.06032432	     -0.49114136	      2.66864914	      1.24963808	     -0.61926362	     -0.03922262	      0.04381847	      0.39653991	     -0.10224854	      1.17481664	      0.03927950	      0.43095380	     -1.30782239	      1.37963469	     -0.04660334	     -0.82624864	     -0.47056693	     -0.00412673	     -0.03441814	     -0.11101879	      1.65957216	     -0.51380194	     -0.06592275	     -0.00483250	      1.51156399	     -0.00887490	     -0.01331855	      0.03341429
      4.53287867	     -2.71008571	     -0.06168852	     -0.48436814	      2.66747917	      1.24964224	     -0.62085193	     -0.04328862	      0.04275285	      0.38777311	     -0.09954106	      1.17196891	      0.04054320	      0.40446159	     -1.35524173	      1.37246899	     -0.04598502	     -0.82010532	     -0.49640131	     -0.04428248	     -0.01800135	     -0.11566417	      1.64599074	     -0.52847959	     -0.07286593	     -0.01777428	      1.49134412	      0.01029915	     -0.00013189	      0.02532972
      4.56621167	     -2.70846509	     -0.06079420	     -0.47627310	      2.66631156	      1.25008627	     -0.62066528	     -0.04163756	      0.04343659	      0.38110020	     -0.09708273	      1.16507740	      0.04046458	      0.38367916	     -1.40591312	      1.34096705	     -0.04737584	     -0.79984578	     -0.49160712	     -0.06642285	     -0.00340114	     -0.12021806	      1.61676181	     -0.51670157	     -0.06744815	     -0.01486468	      1.46440201	      0.00491277	      0.01085063	     -0.00022750
      4.59954467	     -2.70759676	     -0.05677125	     -0.47583329	      2.66637493	      1.25122188	     -0.61876180	     -0.03826038	      0.04425734	      0.38139185	     -0.09036738	      1.16711099	      0.03847122	      0.37078885	     -1.44035755	      1.30447834	     -0.04886993	     -0.76964072	     -0.48329147	     -0.07611718	      0.00793899	     -0.12423903	      1.57177257	     -0.47818632	     -0.07406816	     -0.01273504	      1.46466915	     -0.01518727	     -0.00827742	     -0.00749723
      4.63287767	     -2.71511326	     -0.05074989	     -0.48064557	      2.66764225	      1.25252498	     -0.61596719	     -0.03977346	      0.04546532	      0.38305834	     -0.07869132	      1.18124769	      0.03794988	      0.36318172	     -1.45289113	      1.27802975	     -0.04973896	     -0.74222852	     -0.51250832	     -0.08986088	      0.01740567	     -0.12838196	      1.54581145	     -0.43846998	     -0.09018365	     -0.00928643	      1.45575206	     -0.01283223	     -0.00017151	      0.01780129
      4.66621067	     -2.72759837	     -0.05021899	     -0.48495232	      2.66881138	      1.25365918	     -0.61377359	     -0.03632757	      0.04514241	      0.38345589	     -0.06535403	      1.19537801	      0.03653643	      0.34999694	     -1.45034966	      1.25680710	     -0.05074145	     -0.72758709	     -0.54886220	     -0.11885791	      0.03681699	     -0.13237961	      1.52047881	     -0.42251279	     -0.10610960	      0.02153301	      1.42455712	      0.00707550	      0.01333886	      0.04082794
      4.69954367	     -2.74254021	     -0.05048849	     -0.48566200	      2.66952586	      1.25430989	     -0.61209817	     -0.03327806	      0.04504726	      0.38255036	     -0.05417883	      1.20877823	      0.03557193	      0.33995674	     -1.45111799	      1.22114464	     -0.05128928	     -0.71932119	     -0.54825586	     -0.16302490	      0.06495709	     -0.13644807	      1.48986003	     -0.41500279	     -0.11719356	      0.00596537	      1.43264780	      0.01853477	     -0.01088700	      0.03346495
      4.73287667	     -2.75135170	     -0.04781104	     -0.48230563	      2.66994617	      1.25415009	     -0.61071246	     -0.03069129	      0.04467904	      0.37936321	     -0.04852966	      1.21956935	      0.03456333	      0.34288408	     -1.46782553	      1.18587726	     -0.05179924	     -0.71111625	     -0.53291868	     -0.20616728	      0.09102237	     -0.14066011	      1.47902104	     -0.42602719	     -0.10174844	      0.00263068	      1.44446379	     -0.00041408	     -0.00454321	      0.01130526
      4.76620967	     -2.75209086	     -0.04802062	     -0.47848790	      2.67021515	      1.25343378	     -0.61023389	     -0.02498303	      0.04522579	      0.37454094	     -0.04500161	      1.22511698	      0.03280323	      0.35038554	     -1.49039183	      1.17892709	     -0.05179827	     -0.71193271	     -0.54768243	     -0.23154355	      0.11260195	     -0.14428536	      1.46141674	     -0.43906127	     -0.06744971	      0.00567180	      1.44505832	     -0.01386893	      0.01214726	      0.00053337
      4.79954267	     -2.74908276	     -0.04977764	     -0.47997959	      2.67044103	      1.25293932	     -0.61047830	     -0.02240309	      0.04431696	      0.37227844	     -0.03741356	      1.22781163	      0.02993815	      0.35907550	     -1.50117728	      1.19225199	     -0.05107822	     -0.71988777	     -0.56902701	     -0.23702516	      0.12240733	     -0.14683370	      1.42993169	     -0.43333526	     -0.04957045	     -0.01804004	      1.47335521	      0.00323085	     -0.00758614	      0.01015349
      4.83287567	     -2.74592024	     -0.05099110	     -0.48415605	      2.67003956	      1.25303565	     -0.61084068	     -0.02384085	      0.04364358	      0.37290810	     -0.02753932	      1.22359372	      0.02886335	      0.36871848	     -1.49330822	      1.19879348	     -0.05013808	     -0.72996718	     -0.55128608	     -0.23256864	      0.11718238	     -0.14898523	      1.41503455	     -0.42139203	     -0.05068875	     -0.01006753	      1.48011243	      0.02167415	     -0.00556724	      0.02663192
      4.86620867	     -2.74676002	     -0.05215821	     -0.48269260	      2.66849493	      1.25300378	     -0.61100019	     -0.02560262	      0.04359675	      0.37198335	     -0.02398689	      1.20612848	      0.02562203	      0.37480709	     -1.47868163	      1.19365445	     -0.04935474	     -0.74529122	     -0.51854067	     -0.23594551	      0.11805125	     -0.15033889	      1.39818692	     -0.39944355	     -0.07054205	     -0.00083332	      1.47421828	      0.00400971	      0.01535585	      0.03568357
      4.89954167	     -2.74755397	     -0.04956530	     -0.47461752	      2.66610001	      1.25218446	     -0.61112640	     -0.03450040	      0.04293258	      0.36887686	     -0.02888820	      1.18228570	      0.02753214	      0.38512106	     -1.47625050	      1.19561042	     -0.04857661	     -0.76103145	     -0.52272111	     -0.25213028	      0.12942440	     -0.15178115	      1.38528044	     -0.37614457	     -0.09860344	      0.00059010	      1.50202092	     -0.01233519	     -0.01072330	      0.02869232
      4.93287467	     -2.74386108	     -0.05215238	     -0.46301094	      2.66318307	      1.25095552	     -0.61231977	     -0.03737362	      0.04185705	      0.36402943	     -0.03890263	      1.15007410	      0.02718683	      0.38463323	     -1.48657434	      1.21253633	     -0.04766739	     -0.78115096	     -0.54629957	     -0.27410957	      0.14704075	     -0.15269078	      1.38582406	     -0.36312152	     -0.11405699	      0.01580064	      1.51280736	     -0.01247456	     -0.00434677	      0.01231464
      4.96620767	     -2.73225707	     -0.05451335	     -0.45583063	      2.66097681	      1.25034229	     -0.61413649	     -0.03894842	      0.04063968	      0.36052650	     -0.04607823	      1.12033318	      0.02657509	      0.38141060	     -1.49932855	      1.22512306	     -0.04687896	     -0.78754022	     -0.52688009	     -0.29028781	      0.15995223	     -0.15293442	      1.38606649	     -0.35538559	     -0.11042210	      0.01436828	      1.51192109	      0.00165179	      0.01129139	      0.00154514
      4.99954067	     -2.71431011	     -0.05473121	     -0.45898626	      2.66042041	      1.25063263	     -0.61597823	     -0.03978299	      0.04195458	      0.36084933	     -0.04392371	      1.10323061	      0.02818695	      0.37973743	     -1.50268003	      1.23791146	     -0.04608801	     -0.77554673	     -0.47834545	     -0.29203005	      0.16014175	     -0.15298831	      1.37710445	     -0.35656326	     -0.10337775	      0.01138216	      1.55092158	      0.00802412	     -0.01085554	      0.00673117
      5.03287367	     -2.69579047	     -0.05324404	     -0.46723064	      2.66125701	      1.25133218	     -0.61708883	     -0.03645374	      0.04213717	      0.36252153	     -0.03677009	      1.09357234	      0.02291671	      0.37667000	     -1.49369139	      1.26359353	     -0.04582072	     -0.75369943	     -0.46871185	     -0.28359505	      0.15234974	     -0.15184419	      1.36717183	     -0.36549652	     -0.09390835	      0.01433188	      1.57215022	     -0.00518169	     -0.00128280	      0.02212341
      5.06620667	     -2.68385546	     -0.04647083	     -0.47175197	      2.66241407	      1.25204077	     -0.61668705	     -0.03910982	      0.04286555	      0.36177679	     -0.03177989	      1.08981219	      0.02383268	      0.38048387	     -1.47741900	      1.27835939	     -0.04633056	     -0.72593079	     -0.49291695	     -0.27314979	      0.14110024	     -0.15051479	      1.37026266	     -0.37163976	     -0.08433634	     -0.00148703	      1.56815846	     -0.01537389	      0.01388412	      0.03315393
      5.09953967	     -2.68402734	     -0.04621632	     -0.46967411	      2.66236118	      1.25273165	     -0.61585690	     -0.03731467	      0.04370659	      0.36063597	     -0.03329776	      1.08322648	      0.02308074	      0.36939232	     -1.45885987	      1.26293101	     -0.04769820	     -0.71062484	     -0.49175340	     -0.26963790	      0.13741009	     -0.14818222	      1.36738776	     -0.37342754	     -0.10159108	     -0.02319733	      1.60278226	     -0.00440289	     -0.00293977	      0.02692815
      5.13287267	     -2.68968454	     -0.04661670	     -0.46157034	      2.66136716	      1.25332138	     -0.61429349	     -0.03412414	      0.04213815	      0.35914396	     -0.04218544	      1.07544068	      0.02272335	      0.35600452	     -1.44993756	      1.21960948	     -0.04977709	     -0.69857428	     -0.46148200	     -0.27016947	      0.13523545	     -0.14586005	      1.38108991	     -0.37840310	     -0.12186554	     -0.00097513	      1.61180445	      0.00913171	     -0.00626385	      0.01090551
      5.16620567	     -2.70029845	     -0.04500143	     -0.45296089	      2.66074678	      1.25363524	     -0.61201173	     -0.03349145	      0.04226186	      0.35730057	     -0.05186121	      1.07589864	      0.02341707	      0.34729652	     -1.45305359	      1.18113316	     -0.05167584	     -0.68905230	     -0.46452942	     -0.26837030	      0.12942959	     -0.14320592	      1.39979519	     -0.36153326	     -0.13379209	     -0.00627779	      1.60036115	      0.01060668	      0.00925949	      0.00259290
      5.19953867	     -2.70881193	     -0.04184447	     -0.45183283	      2.66110457	      1.25396332	     -0.60995917	     -0.03466925	      0.04234935	      0.35898948	     -0.05494292	      1.08632032	      0.02297653	      0.34301017	     -1.45652283	      1.16615990	     -0.05295156	     -0.67938512	     -0.49971959	     -0.25756912	      0.11454539	     -0.13986830	      1.40263081	     -0.33697278	     -0.14381636	     -0.01437139	      1.63129541	      0.00199146	     -0.00242633	      0.00899815
      5.23287167	     -2.70741952	     -0.03969130	     -0.45537619	      2.66158167	      1.25473374	     -0.60892934	     -0.03321742	      0.04040974	      0.36152180	     -0.05194062	      1.09207553	      0.02152133	      0.34001235	     -1.44522403	      1.15593480	     -0.05418787	     -0.66772105	     -0.49545860	     -0.23472691	      0.08618342	     -0.13622902	      1.41225680	     -0.32598857	     -0.13435258	      0.01160932	      1.64385749	     -0.00644250	     -0.01141233	      0.02178012
      5.26620467	     -2.70338797	     -0.04099460	     -0.45836695	      2.66143430	      1.25565721	     -0.60905742	     -0.03086798	      0.03829934	      0.36280862	     -0.04761194	      1.08648252	      0.01566321	      0.33190216	     -1.41873115	      1.14115158	     -0.05486740	     -0.66332018	     -0.44905698	     -0.20965388	      0.05544848	     -0.13211514	      1.42778675	     -0.31995564	     -0.11473602	      0.01197883	      1.63926308	     -0.00205862	      0.01143551	      0.02941934
      5.29953767	     -2.69851964	     -0.04210360	     -0.45966220	      2.66072729	      1.25594032	     -0.60981581	     -0.03342260	      0.03797521	      0.36334740	     -0.04422668	      1.07688226	      0.01752067	      0.32988876	     -1.39425722	      1.14329910	     -0.05480021	     -0.66705546	     -0.43340598	     -0.18971003	      0.02988405	     -0.12831749	      1.44770359	     -0.32229364	     -0.10269476	     -0.00635980	      1.66646313	      0.01334692	     -0.00052876	      0.02493264
      5.33287067	     -2.69173731	     -0.04287275	     -0.45641101	      2.65933525	      1.25538249	     -0.61062050	     -0.03477441	      0.03667329	      0.36131885	     -0.04525292	      1.05952686	      0.01901789	      0.33390474	     -1.38523303	      1.16255610	     -0.05489521	     -0.67721473	     -0.45646913	     -0.17693486	      0.01675855	     -0.12433721	      1.47094237	     -0.33248929	     -0.10133393	     -0.01454404	      1.67687999	      0.01026042	     -0.01096809	      0.01485160
      5.36620367	     -2.68527208	     -0.04139941	     -0.45068739	      2.65738101	      1.25464424	     -0.61075869	     -0.03757925	      0.03603438	      0.35884209	     -0.04953675	      1.03468631	      0.01252262	      0.34326002	     -1.38853384	      1.16840220	     -0.05457853	     -0.68583639	     -0.44366021	     -0.16668246	      0.00751427	     -0.12023076	      1.50387746	     -0.33642401	     -0.11563485	     -0.01522264	      1.66257326	     -0.00830174	      0.00936515	      0.00901390
      5.39953667	     -2.67402623	     -0.04247322	     -0.44787200	      2.65506464	      1.25414195	     -0.61065487	     -0.03759460	      0.03880832	      0.35961749	     -0.05267919	      1.00798773	      0.01780075	      0.35739325	     -1.38920263	      1.17052162	     -0.05427627	     -0.69264469	     -0.39053089	     -0.14754786	     -0.01185810	     -0.11628409	      1.54075445	     -0.31965306	     -0.14802752	     -0.01447759	      1.67668762	     -0.01464339	     -0.00071708	      0.01145720
      5.43286967	     -2.65723599	     -0.04235523	     -0.44723877	      2.65306678	      1.25366015	     -0.61031159	     -0.03899083	      0.04068006	      0.36116263	     -0.05383890	      0.97661304	      0.01841334	      0.37300933	     -1.38322355	      1.19182118	     -0.05354877	     -0.69436252	     -0.37064931	     -0.12011347	     -0.04043349	     -0.11213648	      1.56204697	     -0.28937439	     -0.17895396	     -0.01202812	      1.68786472	      0.00194575	     -0.01214239	      0.01972658
      5.46620267	     -2.63544598	     -0.04019388	     -0.44635474	      2.65145005	      1.25309172	     -0.60988674	     -0.04017446	      0.04124803	      0.36127617	     -0.05494895	      0.94015374	      0.01240597	      0.38707912	     -1.37166904	      1.22800942	     -0.05291533	     -0.68950743	     -0.38782454	     -0.08950266	     -0.08014114	     -0.10795902	      1.59500208	     -0.26292501	     -0.18927601	      0.00357974	      1.66981066	      0.01381350	      0.00871945	      0.02655496
      5.49953567	     -2.61397177	     -0.03754818	     -0.44540512	      2.64990287	      1.25269160	     -0.60978632	     -0.04093986	      0.04181831	      0.36141232	     -0.05660125	      0.90934404	      0.01410984	      0.39778261	     -1.35887139	      1.24624055	     -0.05255191	     -0.67998755	     -0.36801777	     -0.06357706	     -0.12352494	     -0.10451040	      1.63437661	     -0.24840645	     -0.19154615	      0.01984627	      1.68917365	      0.00584942	      0.00616940	      0.02446237
      5.53286867	     -2.60338114	     -0.03902785	     -0.44420717	      2.64851051	      1.25256952	     -0.61046847	     -0.04019902	      0.04395495	      0.36104239	     -0.05781639	      0.89218419	      0.01787778	      0.39456761	     -1.35148629	      1.24377308	     -0.05223789	     -0.67846253	     -0.31769766	     -0.04563296	     -0.15522206	     -0.10094692	      1.66084010	     -0.23776862	     -0.19333419	     -0.00367135	      1.72094786	     -0.00946912	     -0.00633061	      0.01477826
      5.56620167	     -2.60126979	     -0.04054986	     -0.44567274	      2.64803547	      1.25258572	     -0.61158937	     -0.04155244	      0.04287873	      0.36110878	     -0.05617884	      0.89359767	      0.02120104	      0.38473985	     -1.35284388	      1.24999132	     -0.05212912	     -0.68143946	     -0.31361081	     -0.02905804	     -0.18193084	     -0.09750137	      1.70633183	     -0.24076142	     -0.19268146	     -0.01844204	      1.70662309	     -0.01251451	      0.00519659	      0.00764878
      5.59953467	     -2.60614062	     -0.04345613	     -0.44981297	      2.64836228	      1.25282326	     -0.61262199	     -0.04285795	      0.04068113	      0.36156918	     -0.05213097	      0.90785338	      0.02349541	      0.36882432	     -1.35158672	      1.26011297	     -0.05213205	     -0.68728103	     -0.34084185	     -0.00495111	     -0.20785494	     -0.09409600	      1.75522065	     -0.24435166	     -0.20581915	     -0.01329072	      1.71217400	      0.00062759	      0.00799745	      0.01274903
      5.63286767	     -2.61412461	     -0.04599360	     -0.45289521	      2.64902635	      1.25360508	     -0.61241652	     -0.04267043	      0.04169121	      0.36165153	     -0.04941402	      0.92264505	      0.02645357	      0.35331188	     -1.33621672	      1.24098321	     -0.05259697	     -0.68657099	     -0.32116275	      0.02903130	     -0.23794531	     -0.09073330	      1.78168843	     -0.22361495	     -0.22554378	     -0.01768784	      1.74207896	      0.00811605	     -0.01073604	      0.02390647
      5.66620067	     -2.61716696	     -0.04340093	     -0.45571246	      2.65009636	      1.25464768	     -0.61055467	     -0.04114815	      0.04194925	      0.36340513	     -0.04741038	      0.93379021	      0.02703178	      0.34742024	     -1.31448489	      1.20912979	     -0.05378137	     -0.67039818	     -0.28547499	      0.06624083	     -0.28502922	     -0.08757488	      1.81689664	     -0.18673712	     -0.23799938	     -0.00915638	      1.74127930	     -0.00379845	     -0.00225930	      0.02469012
      5.69953367	     -2.61704110	     -0.03853019	     -0.45871324	      2.65134278	      1.25526996	     -0.60823453	     -0.04034016	      0.04295101	      0.36643706	     -0.04587685	      0.94585965	      0.02768314	      0.34712538	     -1.30221411	      1.19902195	     -0.05483607	     -0.64946777	     -0.31017922	      0.09383582	     -0.34205219	     -0.08493937	      1.85619333	     -0.15209597	     -0.25184622	      0.01222510	      1.75436718	     -0.01417671	      0.00966178	      0.01627535
      5.73286667	     -2.61742626	     -0.03690838	     -0.45749883	      2.65173384	      1.25546841	     -0.60666879	     -0.03867991	      0.04364881	      0.36628666	     -0.04886574	      0.95361267	      0.02943233	      0.34158398	     -1.30266101	      1.19108879	     -0.05569500	     -0.63448858	     -0.34176458	      0.10379855	     -0.38324940	     -0.08290214	      1.87143509	     -0.12702366	     -0.27196880	      0.01417567	      1.79381603	     -0.00270078	     -0.00381007	      0.01342674
      5.76619967	     -2.61794041	     -0.03840945	     -0.45613720	      2.65143079	      1.25582880	     -0.60612899	     -0.03560357	      0.04522151	      0.36601486	     -0.05206950	      0.95839020	      0.03253338	      0.33025830	     -1.30694293	      1.16763803	     -0.05631045	     -0.62375923	     -0.31024352	      0.10188320	     -0.41340745	     -0.08164819	      1.90152687	     -0.12386630	     -0.29191995	      0.01173556	      1.79937281	      0.01276035	     -0.00660052	      0.01509287
      5.79953267	     -2.61678656	     -0.04010169	     -0.46212184	      2.65163105	      1.25630046	     -0.60658134	     -0.03276766	      0.04535556	      0.37011494	     -0.04784258	      0.96720289	      0.03340188	      0.31834194	     -1.30792456	      1.16154100	     -0.05638049	     -0.61551476	     -0.27852542	      0.10311380	     -0.44029858	     -0.08042556	      1.94310079	     -0.13776403	     -0.32157647	      0.01379466	      1.80732992	      0.01324599	      0.00830907	      0.01472631
      5.83286567	     -2.61370449	     -0.04017841	     -0.47061285	      2.65259392	      1.25653992	     -0.60754687	     -0.03440598	      0.04759229	      0.37314424	     -0.04011467	      0.97554603	      0.03620419	      0.31235064	     -1.30153904	      1.18765278	     -0.05587317	     -0.60999244	     -0.30352651	      0.11823401	     -0.45673400	     -0.07917236	      1.93077217	     -0.14104572	     -0.34952705	     -0.01235391	      1.84688238	      0.00389375	     -0.00242749	      0.01845458
      5.86619867	     -2.60164492	     -0.03718465	     -0.47628101	      2.65353815	      1.25646112	     -0.60840220	     -0.03730587	      0.04842736	      0.37254157	     -0.03517587	      0.97151476	      0.03736360	      0.31546260	     -1.28964649	      1.21595246	     -0.05542737	     -0.59955698	     -0.31066591	      0.14721922	     -0.47770533	     -0.07809582	      1.95408924	     -0.13604504	     -0.35636230	     -0.01409827	      1.86582430	     -0.00732476	     -0.01123411	      0.02509770
      5.89953167	     -2.58886583	     -0.03958799	     -0.47942883	      2.65342216	      1.25637545	     -0.60981930	     -0.03656667	      0.04971512	      0.37169358	     -0.03213683	      0.95760933	      0.03820869	      0.31340920	     -1.27618091	      1.23099501	     -0.05475002	     -0.59845264	     -0.26073075	      0.17499324	     -0.49309240	     -0.07677412	      1.94191961	     -0.11677617	     -0.36028886	     -0.00515084	      1.88073579	     -0.00528793	      0.01196334	      0.02247678
      5.93286467	     -2.57695723	     -0.04131440	     -0.48480014	      2.65297125	      1.25573211	     -0.61176410	     -0.04031184	      0.05001675	      0.37335618	     -0.02712726	      0.94831632	      0.03966762	      0.31499934	     -1.27832722	      1.26144732	     -0.05377270	     -0.60410015	     -0.23614921	      0.18247133	     -0.51695893	     -0.07636917	      1.96150881	     -0.09096256	     -0.37592715	     -0.00660729	      1.92302989	      0.00952269	      0.00119853	      0.01310788
      5.96619767	     -2.56795757	     -0.04694606	     -0.48601984	      2.65172831	      1.25456267	     -0.61427263	     -0.04011119	      0.05135059	      0.37159668	     -0.02625547	      0.93645939	      0.04207275	      0.31412208	     -1.29037327	      1.31012751	     -0.05295459	     -0.62260140	     -0.26373873	      0.16836422	     -0.52865921	     -0.07657555	      1.94768290	     -0.08119046	     -0.39054370	      0.00865614	      1.93468089	      0.01118168	     -0.01041895	      0.01248533
      5.99953067	     -2.56387155	     -0.04707017	     -0.48531935	      2.65053942	      1.25337817	     -0.61599962	     -0.04446227	      0.04852784	      0.36860837	     -0.02764514	      0.92497726	      0.04204755	      0.32333737	     -1.29861633	      1.33687304	     -0.05184211	     -0.63934284	     -0.25440516	      0.14507234	     -0.53383772	     -0.07697548	      1.95873026	     -0.08892929	     -0.40677387	      0.01529496	      1.93672674	     -0.00494187	      0.01121367	      0.01911287
      6.03286367	     -2.56406104	     -0.05239044	     -0.48584243	      2.64950820	      1.25257989	     -0.61739713	     -0.04339108	      0.05202617	      0.36756848	     -0.02670925	      0.91411429	      0.04489909	      0.32997896	     -1.28578975	      1.35156493	     -0.05126519	     -0.66147885	     -0.21049345	      0.13687017	     -0.53795999	     -0.07761407	      1.95351588	     -0.09886694	     -0.41997386	     -0.00263840	      1.95305707	     -0.01863917	      0.00157986	      0.01971909
      6.06619667	     -2.56057258	     -0.05295894	     -0.48838427	      2.64969740	      1.25187342	     -0.61798748	     -0.04404626	      0.04976678	      0.36707836	     -0.02278219	      0.90633987	      0.04429521	      0.34617091	     -1.26399605	      1.38069612	     -0.05055080	     -0.67334582	     -0.21574965	      0.14874203	     -0.54149814	     -0.07764055	      1.95205068	     -0.11365663	     -0.41774644	     -0.01117560	      1.95042810	     -0.00590389	     -0.01322426	      0.01398814
      6.09952967	     -2.56003500	     -0.05230822	     -0.48950093	      2.65092435	      1.25111255	     -0.61790982	     -0.04514036	      0.05109713	      0.36396527	     -0.01943473	      0.90531900	      0.04492650	      0.36645984	     -1.24584617	      1.41216864	     -0.05013899	     -0.68196633	     -0.25207004	      0.16556225	     -0.53844236	     -0.07766917	      1.95246014	     -0.12376050	     -0.39749001	     -0.01511135	      1.95612828	      0.00959252	      0.00920102	      0.01310837
      6.13286267	     -2.55779897	     -0.05007386	     -0.48992345	      2.65245298	      1.25081167	     -0.61747840	     -0.04362780	      0.05242025	      0.35978323	     -0.01635539	      0.90764050	      0.04511495	      0.38639693	     -1.23625630	      1.41714972	     -0.05034660	     -0.68105473	     -0.23923096	      0.16602149	     -0.52747530	     -0.07841110	      1.94422490	     -0.12618728	     -0.36782041	     -0.01060103	      1.96220377	      0.00600788	      0.00436266	      0.01561074
      6.16619567	     -2.55688018	     -0.04868809	     -0.49307027	      2.65381971	      1.25108764	     -0.61733623	     -0.04008078	      0.05182031	      0.35882336	     -0.01014391	      0.91476254	      0.04409949	      0.39745054	     -1.23083487	      1.41448975	     -0.05094163	     -0.67791866	     -0.21874250	      0.14131423	     -0.51044805	     -0.07981796	      1.94254781	     -0.12090216	     -0.34711041	     -0.01191956	      1.95582381	     -0.00750605	     -0.01094723	      0.01406439
      6.19952867	     -2.56308715	     -0.04915673	     -0.49553869	      2.65457489	      1.25154217	     -0.61763760	     -0.04120974	      0.05376773	      0.35803673	     -0.00258780	      0.92296130	      0.04596345	      0.39646353	     -1.22023967	      1.42447060	     -0.05120489	     -0.68186632	     -0.26001644	      0.09968889	     -0.48458355	     -0.08170115	      1.93295811	     -0.12058764	     -0.33810234	     -0.00744066	      1.96137527	     -0.00651612	      0.00616570	      0.01314323
      6.23286167	     -2.56305818	     -0.04872378	     -0.49187214	      2.65413352	      1.25215489	     -0.61787658	     -0.04218058	      0.05175929	      0.35282108	      0.00047238	      0.91181258	      0.04584398	      0.38674781	     -1.19673995	      1.42528199	     -0.05187669	     -0.67807145	     -0.30403139	      0.06557815	     -0.45438556	     -0.08344381	      1.91903281	     -0.12592845	     -0.31986794	      0.00684195	      1.95167658	      0.00526538	      0.00409617	      0.01757784
      6.26619467	     -2.55515352	     -0.04864940	     -0.48584288	      2.65286305	      1.25309859	     -0.61794206	     -0.04094060	      0.05209571	      0.34762374	      0.00092940	      0.88642532	      0.04667884	      0.37054452	     -1.16489081	      1.40591861	     -0.05310358	     -0.66346171	     -0.29891714	      0.05386255	     -0.43274463	     -0.08521193	      1.90836173	     -0.12856627	     -0.28634408	      0.01622506	      1.94994825	      0.01085316	     -0.01443530	      0.01962430
      6.29952767	     -2.54424193	     -0.04592890	     -0.48146433	      2.65171620	      1.25409880	     -0.61781887	     -0.04241399	      0.05333079	      0.34481426	      0.00376080	      0.86211577	      0.04753792	      0.35506900	     -1.14430472	      1.39201476	     -0.05389901	     -0.64168992	     -0.30853339	      0.05700295	     -0.41430679	     -0.08631056	      1.87624490	     -0.12311601	     -0.24359173	     -0.00114955	      1.93897541	      0.00443854	      0.00586797	      0.01319519
      6.33286067	     -2.52820130	     -0.04204374	     -0.47815983	      2.65058583	      1.25469749	     -0.61806584	     -0.04403252	      0.05317720	      0.34195486	      0.00825702	      0.83926339	      0.04765419	      0.33982707	     -1.14113669	      1.40116465	     -0.05430094	     -0.61650852	     -0.36989013	      0.05645858	     -0.39238456	     -0.08744762	      1.84505753	     -0.12010740	     -0.19665035	     -0.01151688	      1.92604968	     -0.00597039	      0.00663407	      0.00929542
      6.36619367	     -2.51001857	     -0.03939791	     -0.47129712	      2.64887819	      1.25518552	     -0.61875676	     -0.04437198	      0.05251835	      0.33361078	      0.01266201	      0.80907861	      0.04771083	      0.32170014	     -1.13643539	      1.40305865	     -0.05460787	     -0.59192046	     -0.41000335	      0.03458479	     -0.35527334	     -0.08929010	      1.82502238	     -0.11980846	     -0.14690067	     -0.01139785	      1.87943484	     -0.00979869	     -0.01205713	      0.01575217
      6.39952667	     -2.49749096	     -0.03988477	     -0.46260659	      2.64675538	      1.25586811	     -0.61973307	     -0.04448547	      0.05348279	      0.32235963	      0.01874424	      0.77385056	      0.04825506	      0.30016322	     -1.11308180	      1.38979199	     -0.05448692	     -0.57509743	     -0.40622119	     -0.01236779	     -0.29860558	     -0.09130714	      1.79770947	     -0.11622327	     -0.10832137	     -0.01206926	      1.82847457	     -0.00177158	      0.00562226	      0.02398506
      6.43285967	     -2.48421156	     -0.03857808	     -0.45448480	      2.64494644	      1.25622125	     -0.62023226	     -0.04543097	      0.05444155	      0.31214683	      0.02548298	      0.73639702	      0.04851216	      0.28636367	     -1.07933814	      1.38749848	     -0.05394135	     -0.55820155	     -0.42768032	     -0.06962848	     -0.23900472	     -0.09337626	      1.77544140	     -0.10266205	     -0.07450657	     -0.01249309	      1.78582543	      0.00639064	      0.00618881	      0.02398728
      6.46619267	     -2.46411507	     -0.03269141	     -0.44299017	      2.64370890	      1.25577314	     -0.61965991	     -0.04558239	      0.05377827	      0.29804529	      0.03074141	      0.69461342	      0.04756992	      0.28605721	     -1.05438044	      1.39874872	     -0.05345609	     -0.53387628	     -0.49362365	     -0.11773400	     -0.18572117	     -0.09514413	      1.75759606	     -0.07796709	     -0.02870008	     -0.00790958	      1.72644941	      0.00224325	     -0.01424721	      0.01858401
      6.49952567	     -2.44410246	     -0.02512327	     -0.42821291	      2.64291779	      1.25496862	     -0.61831307	     -0.04588298	      0.05489668	      0.28148304	      0.03155044	      0.65389388	      0.04680406	      0.29389076	     -1.04470143	      1.39917294	     -0.05260222	     -0.50720900	     -0.53832990	     -0.14896142	     -0.13788653	     -0.09597860	      1.72454171	     -0.05018343	      0.02619382	      0.00000750	      1.66973842	     -0.00789643	      0.00544930	      0.01664426
      6.53285867	     -2.42277387	     -0.01988878	     -0.41735052	      2.64205110	      1.25441712	     -0.61717581	     -0.04380697	      0.05598570	      0.27257632	      0.02809321	      0.61790781	      0.04566371	      0.29901656	     -1.03904437	      1.39122179	     -0.05156632	     -0.48099689	     -0.53987590	     -0.16769118	     -0.10370933	     -0.09619586	      1.69703848	     -0.02843833	      0.07963259	      0.01700282	      1.62867875	     -0.00901059	      0.00843226	      0.01714166
      6.56619167	     -2.40408739	     -0.01693180	     -0.40791381	      2.64069794	      1.25393710	     -0.61634245	     -0.04161178	      0.05514748	      0.26609162	      0.02580240	      0.58343660	      0.04410820	      0.29815580	     -1.02717331	      1.38804896	     -0.05029332	     -0.46118163	     -0.55774721	     -0.19017598	     -0.07664086	     -0.09597033	      1.67407163	     -0.00947338	      0.12824488	      0.00887907	      1.57469586	      0.00359338	     -0.01047732	      0.01604189
      6.59952467	     -2.39438357	     -0.01403642	     -0.39642625	      2.63899328	      1.25334305	     -0.61540452	     -0.04290919	      0.05454340	      0.25845138	      0.02269221	      0.55097091	      0.04337971	      0.29417133	     -1.00873094	      1.38886826	     -0.04839273	     -0.44980813	     -0.62050049	     -0.22991649	     -0.04054958	     -0.09552418	      1.64300911	      0.00303628	      0.17136363	     -0.01370030	      1.51454341	      0.01399233	      0.00481039	      0.01649369
      6.63285767	     -2.38467240	     -0.00988936	     -0.38491047	      2.63731566	      1.25294923	     -0.61431427	     -0.04393212	      0.05469327	      0.25142046	      0.01839221	      0.52075626	      0.04300638	      0.28673903	     -0.98929890	      1.37923957	     -0.04644414	     -0.43293444	     -0.67433940	     -0.28144464	      0.00157472	     -0.09497450	      1.63091489	      0.01384466	      0.20902844	     -0.01405044	      1.47117118	      0.00287865	      0.00636074	      0.01841357
      6.66619067	     -2.36859356	     -0.00471149	     -0.37504572	      2.63606044	      1.25308442	     -0.61317504	     -0.04263018	      0.05358598	      0.24594019	      0.01543972	      0.49541379	      0.04118476	      0.27371593	     -0.97881902	      1.35232367	     -0.04508149	     -0.40146824	     -0.68708118	     -0.33009078	      0.05081483	     -0.09374650	      1.62262529	      0.04127506	      0.24436870	     -0.00431509	      1.43410118	     -0.01520549	     -0.01349580	      0.01590299
      6.69952367	     -2.35296800	     -0.00041178	     -0.36647160	      2.63528851	      1.25354635	     -0.61183006	     -0.04216753	      0.05495601	      0.24149430	      0.01545543	      0.48056335	      0.04053632	      0.25489206	     -0.98157526	      1.31827694	     -0.04357559	     -0.36292816	     -0.70027914	     -0.36323617	      0.10561040	     -0.09167676	      1.60465843	      0.08938722	      0.27644220	     -0.00896051	      1.39938842	     -0.00988629	      0.00361402	      0.01032075
      6.73285667	     -2.33437927	      0.00369313	     -0.35809265	      2.63442720	      1.25406350	     -0.60993679	     -0.04103318	      0.05517351	      0.23789530	      0.01621367	      0.46943127	      0.03965938	      0.22985450	     -0.98480135	      1.28648826	     -0.04266969	     -0.31652550	     -0.75103896	     -0.37713630	      0.15305397	     -0.08871018	      1.61017411	      0.13210331	      0.30288208	     -0.00069160	      1.37510916	      0.00970983	      0.00888650	      0.01085668
      6.76618967	     -2.31771070	      0.01003709	     -0.34951780	      2.63352256	      1.25491988	     -0.60718798	     -0.04038779	      0.05361033	      0.23569991	      0.01636827	      0.46170912	      0.03798496	      0.20346715	     -0.97703346	      1.24510013	     -0.04207691	     -0.26286882	     -0.81364652	     -0.38350799	      0.19316149	     -0.08544326	      1.61523380	      0.14543970	      0.32251653	      0.02388446	      1.36227257	      0.01245782	     -0.00871786	      0.01735962
      6.79952267	     -2.31547394	      0.01611781	     -0.34201147	      2.63302181	      1.25636880	     -0.60379755	     -0.04025773	      0.05636565	      0.23563529	      0.01715746	      0.46615496	      0.03844897	      0.17811093	     -0.96098659	      1.18369255	     -0.04082917	     -0.21160428	     -0.84959165	     -0.39545756	      0.22587892	     -0.08164916	      1.61075481	      0.14328871	      0.33624532	     -0.00360987	      1.35387270	     -0.00690924	      0.00420768	      0.02175440
      6.83285567	     -2.31797307	      0.02107865	     -0.33447096	      2.63258223	      1.25797171	     -0.60019414	     -0.03878513	      0.05624267	      0.23607908	      0.01636959	      0.47911188	      0.03718960	      0.15117754	     -0.94530463	      1.10878039	     -0.04006543	     -0.16060605	     -0.85999626	     -0.41067306	      0.24730805	     -0.07776989	      1.63870778	      0.12771964	      0.34942925	     -0.02143812	      1.35158666	     -0.01714407	      0.00944367	      0.02432338
      6.86618867	     -2.32562884	      0.02136694	     -0.32636944	      2.63234516	      1.25916195	     -0.59680868	     -0.03415540	      0.05544375	      0.23590744	      0.01321100	      0.50267061	      0.03664882	      0.12139974	     -0.93700484	      1.03469289	     -0.03961514	     -0.11713652	     -0.88330602	     -0.41869682	      0.27169466	     -0.07433344	      1.66542606	      0.11855177	      0.36168582	     -0.01207651	      1.37122849	      0.00190646	     -0.00796541	      0.02388529
      6.89952167	     -2.34275743	      0.02343005	     -0.31918335	      2.63352006	      1.25993718	     -0.59310083	     -0.03305296	      0.05578904	      0.23462892	      0.01038265	      0.53903623	      0.03762124	      0.10106384	     -0.93146646	      0.96542807	     -0.03791230	     -0.07527771	     -0.92916741	     -0.41137510	      0.30284860	     -0.07059126	      1.67971992	      0.13509884	      0.37500490	     -0.01917041	      1.39045015	      0.02087917	      0.00115702	      0.01943842
      6.93285467	     -2.36102341	      0.03147910	     -0.31508672	      2.63626209	      1.26064464	     -0.58882481	     -0.03439901	      0.05247721	      0.23327522	      0.00867510	      0.58114248	      0.03644036	      0.09501468	     -0.90750910	      0.89979797	     -0.03744928	     -0.02674127	     -0.97049138	     -0.38361330	      0.32966098	     -0.06669099	      1.72836494	      0.15243706	      0.38270764	     -0.00248725	      1.41241274	      0.00279373	      0.01025827	      0.01872317
      6.96618767	     -2.38732337	      0.03663401	     -0.31396012	      2.63951598	      1.26148137	     -0.58488457	     -0.03293637	      0.05135428	      0.23261353	      0.00623792	      0.62564701	      0.03659555	      0.09151819	     -0.85662458	      0.83561975	     -0.03646228	      0.01226756	     -0.99138606	     -0.34302543	      0.35857540	     -0.06299622	      1.77041626	      0.14892722	      0.37710817	      0.02235493	      1.45893985	     -0.02044077	     -0.00365871	      0.02452997
      6.99952067	     -2.42399104	      0.03885290	     -0.31357472	      2.64275630	      1.26215153	     -0.58174665	     -0.03365091	      0.05030477	      0.23048172	      0.00316050	      0.67506900	      0.03748972	      0.08836204	     -0.80546309	      0.77372431	     -0.03473858	      0.03718375	     -0.99636399	     -0.30530166	      0.38722302	     -0.05885418	      1.79359624	      0.12058489	      0.36688754	      0.00830818	      1.49328230	     -0.00579238	     -0.00263924	      0.02858804
      7.03285367	     -2.45847995	      0.03791768	     -0.31272504	      2.64575956	      1.26225316	     -0.57953130	     -0.03050096	      0.04716978	      0.22633772	     -0.00242154	      0.72924184	      0.03759674	      0.08707672	     -0.77663845	      0.72154246	     -0.03396706	      0.04838462	     -1.00597868	     -0.26984334	      0.40230869	     -0.05460439	      1.85383271	      0.06852377	      0.35453444	      0.00253674	      1.51963727	      0.01554867	      0.00567388	      0.02765448
      7.06618667	     -2.48794344	      0.03921545	     -0.30836942	      2.64873119	      1.26188549	     -0.57710797	     -0.02738560	      0.04615089	      0.21952714	     -0.01462492	      0.77925903	      0.03844995	      0.09854075	     -0.75775168	      0.67571483	     -0.03216315	      0.05355940	     -1.02238127	     -0.22799039	      0.40907213	     -0.05019593	      1.90403502	      0.01835556	      0.33919942	      0.00395089	      1.57434488	      0.01021857	     -0.00493351	      0.02458438
      7.09951967	     -2.50562821	      0.04603403	     -0.29980047	      2.65150341	      1.26157961	     -0.57413469	     -0.02800940	      0.04360585	      0.21007368	     -0.03118478	      0.81172019	      0.03860207	      0.12909488	     -0.71517474	      0.63306796	     -0.03245048	      0.05518462	     -1.03442855	     -0.17200134	      0.40651004	     -0.04480386	      1.91362728	     -0.01006626	      0.33005311	      0.00210753	      1.62129164	     -0.00972465	     -0.01005200	      0.01793615
      7.13285267	     -2.50846004	      0.05251488	     -0.29346134	      2.65378977	      1.26154185	     -0.57180306	     -0.02813894	      0.04157221	      0.20330208	     -0.04627029	      0.83030898	      0.03826776	      0.17155593	     -0.64852334	      0.60242925	     -0.03240021	      0.04377139	     -1.03983306	     -0.10516426	      0.38307163	     -0.03865469	      1.94503280	     -0.02495003	      0.32215134	      0.01034995	      1.65767277	     -0.01455901	      0.00173786	      0.01061054
      7.16618567	     -2.50335572	      0.05597689	     -0.28965306	      2.65538002	      1.26140492	     -0.57081304	     -0.02644955	      0.03815247	      0.19922780	     -0.06008428	      0.84829027	      0.03788341	      0.21935290	     -0.60400733	      0.58400601	     -0.03378343	      0.01403821	     -1.03787984	     -0.05023931	      0.36383515	     -0.02916805	      1.93992668	     -0.05497685	      0.30172935	      0.02064747	      1.71335764	      0.00261328	      0.00392030	      0.00947077
      7.19951867	     -2.49305288	      0.05598627	     -0.28605800	      2.65615191	      1.26093428	     -0.57093934	     -0.02079151	      0.03947838	      0.19444316	     -0.07197842	      0.86704468	      0.03828973	      0.27027973	     -0.59693075	      0.57479368	     -0.03257844	     -0.03060181	     -1.02812800	     -0.00741894	      0.35369089	     -0.00981820	      1.95534600	     -0.10632313	      0.27513723	      0.01031166	      1.74548260	      0.01395499	     -0.00964659	      0.01604453
      7.23285167	     -2.47354435	      0.05737684	     -0.28150149	      2.65609986	      1.26039302	     -0.57130317	     -0.01405241	      0.03370493	      0.19048018	     -0.08184920	      0.86921643	      0.03789444	      0.32843077	     -0.58177417	      0.57328105	     -0.03503459	     -0.08031969	     -1.01124952	      0.03427665	      0.36082393	      0.03159053	      1.94327537	     -0.17793745	      0.23559605	      0.00810655	      1.76571931	      0.00706341	      0.00172293	      0.01763775
      7.26618467	     -2.45270748	      0.05831417	     -0.27857969	      2.65530579	      1.25983273	     -0.57128104	     -0.00961258	      0.03921978	      0.19086572	     -0.08855023	      0.85065400	      0.03888453	      0.38547211	     -0.53278525	      0.58052304	     -0.03328521	     -0.12980360	     -0.99772241	      0.10399648	      0.35763962	      0.03685035	      1.95366445	     -0.23620173	      0.19155220	      0.00889871	      1.79930239	     -0.00297254	      0.00279627	      0.01074568
      7.29951767	     -2.42148607	      0.06859375	     -0.27496648	      2.65424212	      1.25909174	     -0.57051287	     -0.01749998	      0.03703272	      0.19333425	     -0.09347439	      0.82263154	      0.03895278	      0.45316421	     -0.50109701	      0.59724911	     -0.03689725	     -0.16572116	     -0.99224029	      0.17455262	      0.34392770	      0.04732182	      1.94299566	     -0.26732640	      0.15232513	     -0.01412529	      1.82807137	      0.00161403	     -0.00752632	      0.00370227
      7.33285067	     -2.38957417	      0.07706092	     -0.27088740	      2.65217756	      1.25817553	     -0.56990227	     -0.02650040	      0.03783671	      0.19729645	     -0.09813588	      0.79558401	      0.04059231	      0.51043870	     -0.51352917	      0.61826639	     -0.03868622	     -0.19833216	     -0.99463750	      0.22732620	      0.31866649	      0.05368823	      1.93179108	     -0.28365163	      0.12104449	     -0.01735121	      1.83276680	      0.00993332	      0.00054305	      0.00691744
      7.36618367	     -2.36222560	      0.07054149	     -0.26742004	      2.64803038	      1.25744180	     -0.57036161	     -0.01945146	      0.03750697	      0.20315646	     -0.10103717	      0.75616043	      0.04262457	      0.53301497	     -0.52830876	      0.63852014	     -0.03961081	     -0.24351412	     -0.99412473	      0.25702608	      0.29912307	      0.05898355	      1.89532008	     -0.29815331	      0.07356030	      0.00632073	      1.84831432	      0.00578815	      0.01218990	      0.01525902
      7.39951667	     -2.34251828	      0.07414833	     -0.26595572	      2.64405338	      1.25731961	     -0.56966297	     -0.02821578	      0.03492334	      0.21306771	     -0.10318492	      0.71606969	      0.04463280	      0.55173179	     -0.52472668	      0.64609074	     -0.04156279	     -0.26412653	     -0.97121433	      0.27285962	      0.27797371	      0.06435970	      1.85741067	     -0.32008090	      0.01953810	      0.01602632	      1.85599358	      0.00140886	     -0.00763091	      0.02028211
      7.43284967	     -2.33316888	      0.07303942	     -0.26731657	      2.64052483	      1.25743397	     -0.56901573	     -0.03264144	      0.03668615	      0.22505094	     -0.10320605	      0.68422053	      0.04694528	      0.55121649	     -0.51635516	      0.65147203	     -0.04255661	     -0.27933948	     -0.96034020	      0.30925252	      0.25851132	      0.06970402	      1.81138381	     -0.33835923	     -0.03252754	     -0.00019517	      1.83979319	     -0.00671536	     -0.00144007	      0.01859594
      7.46618267	     -2.32670438	      0.07037811	     -0.27112023	      2.63828686	      1.25736954	     -0.56870203	     -0.03331670	      0.03351889	      0.23618398	     -0.10168676	      0.67164231	      0.04828304	      0.54265768	     -0.53375827	      0.66342503	     -0.04519268	     -0.28667260	     -0.97713479	      0.36815203	      0.24131208	      0.07641566	      1.75817421	     -0.35731251	     -0.08158463	     -0.01816568	      1.83806888	     -0.00954233	      0.01284464	      0.01873085
      7.49951567	     -2.32303038	      0.07134386	     -0.27248839	      2.63726906	      1.25734295	     -0.56782579	     -0.03711519	      0.03266805	      0.24258042	     -0.10281306	      0.66903103	      0.04976426	      0.53607529	     -0.55588119	      0.66737378	     -0.04708955	     -0.27967842	     -0.99812072	      0.42775091	      0.21631449	      0.08295140	      1.70862394	     -0.37991021	     -0.11237085	     -0.00973833	      1.83826269	     -0.00389877	     -0.00935021	      0.02468052
      7.53284867	     -2.32425627	      0.06894595	     -0.27222685	      2.63659070	      1.25772760	     -0.56674687	     -0.03314018	      0.02644677	      0.24602584	     -0.10474631	      0.66489085	      0.05026500	      0.52295909	     -0.55072265	      0.65970263	     -0.05007207	     -0.27143765	     -1.00269393	      0.46074471	      0.19774840	      0.09060227	      1.64814443	     -0.38603573	     -0.14441346	     -0.01481093	      1.82496427	     -0.00216579	      0.00123688	      0.02606778
      7.56618167	     -2.33731533	      0.07018436	     -0.27714849	      2.63719191	      1.25843034	     -0.56558168	     -0.03583214	      0.02927062	      0.25256575	     -0.10401090	      0.68303814	      0.05139819	      0.51522758	     -0.54215673	      0.64639151	     -0.05103846	     -0.25689554	     -0.99319423	      0.46353370	      0.16754102	      0.09596855	      1.60052099	     -0.38654917	     -0.17715686	     -0.01326956	      1.81189567	     -0.00058928	      0.00993854	      0.01919238
      7.59951467	     -2.34555027	      0.06725997	     -0.28123441	      2.63828802	      1.25868932	     -0.56537986	     -0.02872217	      0.02186342	      0.25531170	     -0.10597701	      0.70888790	      0.05127146	      0.50873050	     -0.55017156	      0.64324401	     -0.05298234	     -0.25209030	     -1.00076390	      0.46044401	      0.14847673	      0.10095630	      1.54163964	     -0.37975457	     -0.21329767	     -0.01032804	      1.81082611	     -0.00336764	     -0.00421228	      0.02024096
      7.63284767	     -2.35179045	      0.07053751	     -0.28171906	      2.64040099	      1.25842930	     -0.56504564	     -0.02926802	      0.01679997	      0.25227007	     -0.11278516	      0.74011002	      0.05136938	      0.51827981	     -0.56395695	      0.64370692	     -0.05393948	     -0.24573200	     -1.02350655	      0.46901899	      0.12697626	      0.10457045	      1.48782147	     -0.38131045	     -0.23041882	      0.00644207	      1.79751619	     -0.00147696	     -0.01028352	      0.02919303
      7.66618067	     -2.35500321	      0.07144912	     -0.28242150	      2.64260153	      1.25789276	     -0.56521943	     -0.02699375	      0.01349946	      0.24926196	     -0.12002001	      0.76479000	      0.05117030	      0.53125261	     -0.55465924	      0.65070737	     -0.05441888	     -0.25139230	     -1.04653315	      0.49634668	      0.10506484	      0.10776080	      1.43808961	     -0.38342917	     -0.24208919	      0.01656616	      1.78979433	      0.00159658	      0.00979755	      0.02740016
      7.69951367	     -2.35284168	      0.07515514	     -0.28405994	      2.64482633	      1.25722191	     -0.56582423	     -0.02801100	      0.00511739	      0.24685025	     -0.12508056	      0.78688159	      0.05075344	      0.55407182	     -0.53820954	      0.66030809	     -0.05437869	     -0.26254961	     -1.04880936	      0.52983926	      0.09238912	      0.11060291	      1.38410400	     -0.38345476	     -0.25825499	     -0.00067564	      1.79867674	      0.00635122	      0.00117652	      0.01327851
      7.73284667	     -2.34663588	      0.07871012	     -0.28494209	      2.64662982	      1.25632521	     -0.56720772	     -0.02883991	     -0.00588589	      0.24378512	     -0.13183304	      0.81130981	      0.05027502	      0.58180598	     -0.54220738	      0.67193019	     -0.05371934	     -0.28230484	     -1.03551887	      0.55901195	      0.09383547	      0.11214484	      1.34313189	     -0.38947785	     -0.26741134	     -0.01309987	      1.79190238	      0.00458740	     -0.01137616	      0.00533634
      7.76617967	     -2.34046778	      0.07960150	     -0.28435275	      2.64785774	      1.25515936	     -0.56935680	     -0.02821592	     -0.01652176	      0.23798179	     -0.13895498	      0.83441695	      0.04976081	      0.60758296	     -0.55826261	      0.68775401	     -0.05254642	     -0.31124779	     -1.02797053	      0.57605478	      0.11374602	      0.11285869	      1.30440031	     -0.39793750	     -0.26943758	     -0.01252462	      1.78726215	     -0.00043036	      0.00831652	      0.01135157
      7.79951267	     -2.33944824	      0.08165936	     -0.28498585	      2.64919898	      1.25406741	     -0.57128972	     -0.03380680	     -0.01090329	      0.23256099	     -0.14188315	      0.85346436	      0.04974795	      0.63180226	     -0.55765132	      0.70688778	     -0.05026876	     -0.33793976	     -1.03664805	      0.58183231	      0.13029778	      0.11193097	      1.26539788	     -0.40073290	     -0.25347618	     -0.00266200	      1.80013115	     -0.00061531	     -0.00245526	      0.01688553
      7.83284567	     -2.33815715	      0.08353586	     -0.28683406	      2.65095782	      1.25329523	     -0.57254375	     -0.03680751	     -0.00375056	      0.22786166	     -0.13729591	      0.86313362	      0.04957603	      0.65315085	     -0.54245085	      0.72854281	     -0.04796657	     -0.35611814	     -1.05598871	      0.58440411	      0.15643262	      0.11041896	      1.21437550	     -0.37900045	     -0.23066983	     -0.01365652	      1.81118098	     -0.00348918	     -0.00781503	      0.01059885
      7.86617867	     -2.33365971	      0.08979192	     -0.29019492	      2.65364425	      1.25291317	     -0.57265142	     -0.03938176	     -0.00083577	      0.22496944	     -0.12747849	      0.87615068	      0.04925359	      0.67832881	     -0.54776688	      0.74612609	     -0.04598799	     -0.35253326	     -1.06714506	      0.59060458	      0.18801439	      0.10842400	      1.18406161	     -0.35331962	     -0.20225082	     -0.00896038	      1.81013927	     -0.01044249	      0.00846552	      0.00181174
      7.89951167	     -2.33221018	      0.09402595	     -0.29255396	      2.65659782	      1.25292641	     -0.57193380	     -0.03725582	      0.00521921	      0.22284141	     -0.11986917	      0.89063954	      0.04887794	      0.69387514	     -0.57446097	      0.75132122	     -0.04437973	     -0.33390980	     -1.06484425	      0.60699198	      0.23714861	      0.10597116	      1.14222719	     -0.33797282	     -0.16701527	      0.02048616	      1.81956421	     -0.01192253	      0.00236342	      0.00747231
      7.93284467	     -2.34171101	      0.09722268	     -0.29428783	      2.65979457	      1.25345392	     -0.57035865	     -0.03561060	      0.01705942	      0.21948375	     -0.11118135	      0.90352182	      0.04896842	      0.69367036	     -0.59320256	      0.74194997	     -0.04262927	     -0.30013411	     -1.05869984	      0.62476144	      0.30087411	      0.10329328	      1.09614016	     -0.32258486	     -0.13020265	      0.00701247	      1.83523868	     -0.00205540	     -0.00715338	      0.02004330
      7.96617767	     -2.35690706	      0.10158508	     -0.29944714	      2.66336320	      1.25447627	     -0.56830329	     -0.03515967	      0.02834784	      0.22099915	     -0.09978089	      0.91543798	      0.04961912	      0.68063830	     -0.59807576	      0.73211876	     -0.03995129	     -0.24949014	     -1.06626416	      0.63452135	      0.36634663	      0.09974302	      1.06959595	     -0.31850211	     -0.08919195	     -0.00999628	      1.82675400	      0.00696470	      0.00717958	      0.02152184
      7.99951067	     -2.36730610	      0.10655033	     -0.30304071	      2.66683154	      1.25551148	     -0.56625122	     -0.03143341	      0.02529058	      0.22205521	     -0.08866624	      0.92247189	      0.04939559	      0.65936870	     -0.61510216	      0.72690648	     -0.03952237	     -0.18625785	     -1.09273631	      0.63251876	      0.44606681	      0.09653000	      1.02028095	     -0.31948093	     -0.04401359	     -0.01627414	      1.81426077	      0.00750385	      0.00531779	      0.01555864
      8.03284367	     -2.38104034	      0.10932072	     -0.30310646	      2.66979944	      1.25638680	     -0.56432172	     -0.02838617	      0.02824494	      0.21874328	     -0.08049762	      0.93182231	      0.04974006	      0.62484092	     -0.65518914	      0.71711285	     -0.03770380	     -0.11830883	     -1.12149703	      0.62508735	      0.51282646	      0.09234695	      0.98254934	     -0.30641537	      0.02018871	     -0.01547948	      1.80931623	      0.00478338	     -0.01303776	      0.01610962
      8.06617667	     -2.39805669	      0.10982900	     -0.30174127	      2.67214448	      1.25729237	     -0.56292026	     -0.02665862	      0.02913453	      0.21182784	     -0.07145111	      0.93954707	      0.04998304	      0.57682022	     -0.70004291	      0.70305629	     -0.03478239	     -0.05174407	     -1.13375408	      0.60893286	      0.57825951	      0.08864648	      0.92715438	     -0.26635749	      0.08955835	     -0.01568807	      1.79189424	      0.00537787	      0.01033800	      0.01978196
      8.09950967	     -2.41340371	      0.11148670	     -0.30324703	      2.67431602	      1.25826539	     -0.56229450	     -0.02943214	      0.02613735	      0.20638933	     -0.05923657	      0.94637403	      0.04990133	      0.52360965	     -0.73482586	      0.69359299	     -0.03249283	      0.01284638	     -1.13068708	      0.59113299	      0.63467600	      0.08480158	      0.87421212	     -0.20493457	      0.15736713	     -0.00933201	      1.74418856	      0.00966291	      0.00548957	      0.02037715
      8.13284267	     -2.43117604	      0.10845635	     -0.30638804	      2.67606162	      1.25873511	     -0.56301672	     -0.02911069	      0.01944199	      0.19963438	     -0.04556073	      0.95429694	      0.04923574	      0.46061393	     -0.76686500	      0.69300678	     -0.02964883	      0.06305308	     -1.13542041	      0.57487769	      0.70225394	      0.08178984	      0.81534724	     -0.13686929	      0.20880779	     -0.01350839	      1.70321257	      0.00776807	     -0.00999940	      0.02255721
      8.16617567	     -2.45696405	      0.10669460	     -0.30639934	      2.67751150	      1.25841152	     -0.56406711	     -0.03559306	      0.02073657	      0.18844114	     -0.03556405	      0.96799446	      0.04919015	      0.39915669	     -0.81385669	      0.69536176	     -0.02412327	      0.10497463	     -1.15371190	      0.56018060	      0.77855125	      0.07909917	      0.76595477	     -0.08856970	      0.26150480	      0.00125651	      1.64010509	      0.00064283	      0.00145406	      0.02671774
      8.19950867	     -2.47990989	      0.10223250	     -0.30212177	      2.67826888	      1.25749917	     -0.56544250	     -0.03733046	      0.02060955	      0.17359373	     -0.02714536	      0.97576795	      0.04843844	      0.34276916	     -0.87056558	      0.69985822	     -0.01575924	      0.13416666	     -1.17971575	      0.53231242	      0.86966785	      0.07688311	      0.70623480	     -0.05198309	      0.31190483	      0.01839722	      1.55113518	     -0.01097939	      0.00849310	      0.02311664
      8.23284167	     -2.49699913	      0.09834242	     -0.29676306	      2.67858075	      1.25656815	     -0.56631169	     -0.03789171	      0.02096253	      0.16071281	     -0.01996344	      0.97611657	      0.04731741	      0.30102232	     -0.92348345	      0.70403224	     -0.00326108	      0.15624476	     -1.19241136	      0.47856354	      0.95476604	      0.07495289	      0.66369418	     -0.00049567	      0.35512189	      0.00376352	      1.46604359	     -0.01185553	     -0.01274636	      0.01231825
      8.26617467	     -2.50887993	      0.09450050	     -0.28888174	      2.67862972	      1.25575720	     -0.56610374	     -0.03650344	      0.02976921	      0.14840817	     -0.01530712	      0.96513485	      0.04546519	      0.27619189	     -0.96760675	      0.70669963	      0.02385781	      0.17516973	     -1.18777201	      0.42688892	      1.03671237	      0.07355284	      0.59624351	      0.07070013	      0.40042848	     -0.01497209	      1.36294402	     -0.00219443	     -0.00503391	      0.00552457
      8.29950767	     -2.50978934	      0.09418623	     -0.28255062	      2.67857527	      1.25511204	     -0.56551157	     -0.03543154	      0.03610954	      0.13870584	     -0.00830195	      0.94829144	      0.04439344	      0.27296502	     -1.01068427	      0.70921082	      0.02230619	      0.18125118	     -1.17988725	      0.37034010	      1.10430048	      0.07251610	      0.54131262	      0.13682304	      0.43846321	     -0.00906063	      1.24897702	      0.00692871	      0.01232776	      0.00806482
      8.33284067	     -2.49449558	      0.09170121	     -0.27820404	      2.67768836	      1.25441741	     -0.56560452	     -0.02697059	      0.03563223	      0.13389653	      0.00029342	      0.91966923	      0.03914001	      0.27880676	     -1.05422115	      0.72388326	      0.02410600	      0.17750974	     -1.18982796	      0.31486368	      1.16372623	      0.07217942	      0.48253523	      0.18806173	      0.46776661	      0.02304401	      1.12621890	      0.00530932	     -0.01071563	      0.01551378
      8.36617367	     -2.48483629	      0.08961557	     -0.27366356	      2.67541681	      1.25366973	     -0.56580536	     -0.02531094	      0.04299247	      0.13130775	      0.00950451	      0.88083935	      0.03628473	      0.28350683	     -1.09475686	      0.74155358	      0.02755310	      0.16505305	     -1.20910226	      0.23420269	      1.21743612	      0.07226510	      0.41205200	      0.23864519	      0.48984529	     -0.00673598	      1.00691359	      0.00434726	     -0.00241919	      0.01974820
      8.39950667	     -2.46516250	      0.08706492	     -0.26543265	      2.67098343	      1.25294374	     -0.56684893	     -0.02690925	      0.04568336	      0.13098525	      0.01282460	      0.81934717	      0.03291925	      0.28186241	     -1.12743788	      0.75769112	      0.03025286	      0.14391802	     -1.22408742	      0.19220686	      1.25985301	      0.07286254	      0.35956999	      0.27001133	      0.51643193	     -0.01086132	      0.87689974	      0.00904969	      0.01199087	      0.02127412
      8.43283967	     -2.44116910	      0.07742185	     -0.25739784	      2.66424826	      1.25230473	     -0.56942102	     -0.02386005	      0.04516512	      0.13404239	      0.01580076	      0.73997081	      0.02836202	      0.25656629	     -1.14746281	      0.77425559	      0.02652365	      0.10622976	     -1.22592749	      0.10361971	      1.30337040	      0.07449303	      0.28535948	      0.29205855	      0.53452425	      0.00666380	      0.76503164	      0.00948409	     -0.00896823	      0.01508250
      8.46617267	     -2.41427821	      0.07133242	     -0.25232225	      2.65676748	      1.25169525	     -0.57235768	     -0.03085064	      0.04841092	      0.14251287	      0.01800122	      0.65731339	      0.02703998	      0.22305469	     -1.16562317	      0.79743900	      0.03048139	      0.07576076	     -1.20859326	      0.05528862	      1.33263916	      0.07612604	      0.22791390	      0.33355515	      0.55067002	     -0.00564132	      0.65809152	      0.00909301	     -0.00542241	      0.00915226
      8.49950567	     -2.38272314	      0.06369156	     -0.25018325	      2.64897914	      1.25078395	     -0.57598942	     -0.03600143	      0.04899809	      0.15308236	      0.02042092	      0.57425437	      0.02482025	      0.17557130	     -1.18119291	      0.83208315	      0.02782041	      0.04684647	     -1.19271612	     -0.00796939	      1.36394018	      0.07905585	      0.14822663	      0.37471647	      0.56285643	     -0.00248062	      0.56128484	     -0.00230103	      0.01325714	      0.01292033
      8.53283867	     -2.34854507	      0.05486697	     -0.25105510	      2.64129794	      1.24962619	     -0.57969764	     -0.03884192	      0.05019286	      0.16574479	      0.02372033	      0.49377071	      0.02175961	      0.11965473	     -1.18623436	      0.87969460	      0.02372811	      0.02447301	     -1.18805316	     -0.08325045	      1.37754849	      0.08323198	      0.09234113	      0.40627504	      0.56614939	      0.00773253	      0.49460414	     -0.01509322	     -0.00992549	      0.02087340
      8.56617167	     -2.31483056	      0.04825040	     -0.25127477	      2.63426695	      1.24841713	     -0.58218903	     -0.04242864	      0.05118608	      0.18024533	      0.02192260	      0.41391501	      0.01925099	      0.06913174	     -1.17541251	      0.93074413	      0.02167712	      0.01479328	     -1.18681594	     -0.12091934	      1.36399340	      0.08768487	      0.08692395	      0.41518217	      0.57354586	      0.01966467	      0.43684283	     -0.01358059	     -0.00237569	      0.02681944
      8.59950467	     -2.29227809	      0.04191746	     -0.24979404	      2.62868700	      1.24732149	     -0.58298740	     -0.04196155	      0.05614731	      0.19516061	      0.01385926	      0.33796096	      0.01718585	      0.03303401	     -1.15123497	      0.97616626	      0.01020176	      0.00732206	     -1.17796728	     -0.17616986	      1.34085128	      0.09390722	      0.07635881	      0.39536080	      0.58209401	      0.01070564	      0.41341108	     -0.00746142	      0.01472253	      0.02729098
      8.63283767	     -2.27798895	      0.04027764	     -0.24853193	      2.62537981	      1.24655618	     -0.58227674	     -0.04086366	      0.05892075	      0.21157552	      0.00023006	      0.27147762	      0.01130281	      0.02188888	     -1.12436322	      1.01534360	     -0.01436967	      0.00221063	     -1.15287292	     -0.21823481	      1.30392535	      0.10046245	      0.07343714	      0.34853501	      0.59425878	      0.00349258	      0.41941447	     -0.00358478	     -0.00723361	      0.02308440
      8.66617067	     -2.27573586	      0.03665511	     -0.24984753	      2.62421466	      1.24608215	     -0.58118024	     -0.03257983	      0.05995675	      0.22864527	     -0.01555215	      0.22040130	     -0.00340538	      0.02897777	     -1.09665301	      1.05487443	     -0.02716980	     -0.00936985	     -1.12539697	     -0.24416329	      1.25584367	      0.10780914	      0.06768660	      0.29115021	      0.61086810	     -0.01645415	      0.43858063	     -0.00443158	      0.00037829	      0.02000769
      8.69950367	     -2.29077502	      0.03870463	     -0.25476327	      2.62516365	      1.24602309	     -0.57989636	     -0.03404532	      0.06314412	      0.24580175	     -0.03255298	      0.18665943	     -0.01749795	      0.06586571	     -1.06489484	      1.09443637	     -0.02877391	     -0.02968537	     -1.10152290	     -0.25922752	      1.19489781	      0.11549356	      0.06077640	      0.23387701	      0.62183906	     -0.01972559	      0.50701914	      0.00474069	      0.01562352	      0.02409701
      8.73283667	     -2.31414330	      0.03008901	     -0.25984972	      2.62595020	      1.24602279	     -0.58011275	     -0.02365811	      0.06429665	      0.25868275	     -0.05015315	      0.16363925	     -0.01482894	      0.10643229	     -1.00984637	      1.13666445	     -0.02973125	     -0.08242775	     -1.09259323	     -0.27882273	      1.12539918	      0.12357325	      0.05390212	      0.19120598	      0.64138596	     -0.01573179	      0.56691892	      0.01175704	     -0.00572846	      0.03064915
      8.76616967	     -2.35050974	      0.02166840	     -0.26858109	      2.62689386	      1.24643268	     -0.58160155	     -0.01996478	      0.06201563	      0.27238546	     -0.06672704	      0.16110130	     -0.01108772	      0.15460477	     -0.94894686	      1.17528812	     -0.03487269	     -0.16071430	     -1.07263390	     -0.28351263	      1.04414394	      0.13191489	      0.04692140	      0.14978871	      0.65029767	     -0.01206426	      0.67902339	      0.01572164	     -0.00087034	      0.02896336
      8.79950267	     -2.39711161	      0.01907499	     -0.27831151	      2.62802677	      1.24716662	     -0.58389149	     -0.03114814	      0.06036771	      0.28740218	     -0.08703016	      0.17873693	     -0.01342539	      0.20867997	     -0.90093707	      1.19899493	     -0.03225284	     -0.24874123	     -1.02743025	     -0.26517598	      0.95801779	      0.14013041	      0.03780971	      0.09812358	      0.67034215	     -0.00895573	      0.77883653	      0.01019575	      0.01245497	      0.02291443
      8.83283567	     -2.44251776	      0.00581352	     -0.28690960	      2.62793871	      1.24779287	     -0.58775139	     -0.03078692	      0.05596980	      0.30017289	     -0.10765556	      0.20981129	     -0.00652951	      0.24240154	     -0.85915394	      1.21995224	     -0.03228074	     -0.35307288	     -0.97884464	     -0.23195628	      0.87280541	      0.14823014	      0.02492773	      0.03107050	      0.68003084	     -0.01106124	      0.90802250	     -0.00747543	     -0.00631872	      0.01837219
      8.86616867	     -2.48413901	     -0.00485654	     -0.30180228	      2.62802193	      1.24862140	     -0.59162236	     -0.03645828	      0.05163813	      0.32532245	     -0.13202390	      0.26030319	      0.02262655	      0.27340561	     -0.82313104	      1.24454581	     -0.03299133	     -0.44646690	     -0.93936453	     -0.19144617	      0.78279045	      0.15593981	      0.01452790	     -0.05110012	      0.68379634	     -0.00488687	      1.03817035	     -0.01318630	     -0.01053484	      0.01373376
      8.89950167	     -2.51633287	     -0.01531219	     -0.31906184	      2.62820009	      1.24963483	     -0.59493514	     -0.04033418	      0.04778253	      0.35479220	     -0.15520878	      0.30403313	      0.02075383	      0.28544618	     -0.78468716	      1.27080323	     -0.03038837	     -0.51865389	     -0.91596959	     -0.14963755	      0.68788980	      0.16309366	      0.00323617	     -0.12794331	      0.67994838	      0.00106508	      1.15642087	     -0.00688795	      0.00915002	      0.01048430
      8.93283467	     -2.53036651	     -0.02051045	     -0.32641800	      2.62870841	      1.25046196	     -0.59643160	     -0.04173631	      0.04784108	      0.36588384	     -0.17307014	      0.33252153	      0.03166578	      0.29678833	     -0.75073541	      1.28675297	     -0.03514111	     -0.55509499	     -0.89289562	     -0.10447031	      0.59003246	      0.16950034	     -0.00779674	     -0.18472316	      0.67107280	      0.02010318	      1.28447726	     -0.00594539	     -0.01078687	      0.01948748
      8.96616767	     -2.53476422	     -0.01852047	     -0.33288828	      2.63068260	      1.25149051	     -0.59670137	     -0.04201511	      0.04449888	      0.37476663	     -0.19471584	      0.36487344	      0.03121077	      0.31035401	     -0.75303141	      1.28910440	     -0.03994666	     -0.55598501	     -0.85246009	     -0.07165200	      0.49810304	      0.17533343	     -0.01703353	     -0.25010060	      0.65323389	      0.00742180	      1.41145559	     -0.01449353	     -0.00417735	      0.03245253
      8.99950067	     -2.53878140	     -0.01854555	     -0.34392863	      2.63404977	      1.25268664	     -0.59703830	     -0.03784318	      0.05044019	      0.38159893	     -0.20242965	      0.41447257	      0.03693647	      0.32113793	     -0.77653211	      1.29044484	     -0.04204859	     -0.54314715	     -0.80501256	     -0.04409529	      0.40050798	      0.18023822	     -0.02645098	     -0.33587390	      0.61991768	      0.00511383	      1.50530383	     -0.01371647	      0.01119101	      0.02031613
      9.03283367	     -2.53949769	     -0.01740860	     -0.35929520	      2.63813641	      1.25406404	     -0.59735219	     -0.03262759	      0.05047262	      0.39096410	     -0.20643104	      0.46511678	      0.03870253	      0.32926204	     -0.78262458	      1.29785032	     -0.04492219	     -0.52123826	     -0.76624250	     -0.02037886	      0.30869776	      0.18444068	     -0.03411219	     -0.42449711	      0.56684629	      0.00171709	      1.59573425	      0.00410388	     -0.00400351	      0.00378990
      9.06616667	     -2.54906509	     -0.01566763	     -0.37313918	      2.64297549	      1.25532600	     -0.59753015	     -0.02993226	      0.05097584	      0.39549511	     -0.21229056	      0.51916076	      0.04038207	      0.33835056	     -0.77260859	      1.30429990	     -0.04724496	     -0.50628511	     -0.74384397	      0.00624748	      0.23588642	      0.18784919	     -0.04019688	     -0.48682867	      0.50784798	     -0.02194586	      1.67600931	      0.01782909	     -0.00309480	      0.01071483
      9.09949967	     -2.56894017	     -0.01200779	     -0.38897409	      2.64891599	      1.25646429	     -0.59804310	     -0.03305267	      0.05266452	      0.39710477	     -0.21253504	      0.59173259	      0.04300610	      0.35070379	     -0.77870557	      1.30694078	     -0.04864179	     -0.50227438	     -0.71444643	      0.04090466	      0.17578618	      0.19041159	     -0.04508281	     -0.52830106	      0.45490308	     -0.01021425	      1.72528889	      0.00853235	      0.01326489	      0.02431406
      9.13283267	     -2.59598431	     -0.01478389	     -0.40553316	      2.65447869	      1.25728481	     -0.59990908	     -0.03263831	      0.04971747	      0.39882611	     -0.20987184	      0.67710887	      0.04422564	      0.35212562	     -0.80852019	      1.30745852	     -0.04991237	     -0.52132563	     -0.66622870	      0.08551044	      0.12793351	      0.19229002	     -0.04812951	     -0.55631880	      0.40682068	      0.00273018	      1.77073451	     -0.00626748	      0.00007832	      0.02720328
      9.16616567	     -2.63198305	     -0.02050129	     -0.41640924	      2.65868696	      1.25744294	     -0.60227026	     -0.03689390	      0.04544152	      0.39712620	     -0.20707447	      0.76035742	      0.04557465	      0.34699551	     -0.84499876	      1.29743087	     -0.05025020	     -0.56255822	     -0.61351168	      0.13371847	      0.08678060	      0.19345859	     -0.04969868	     -0.58706237	      0.37040517	      0.00575989	      1.80875346	     -0.00480005	     -0.00751719	      0.01547510
      9.19949867	     -2.66914887	     -0.02890759	     -0.42048909	      2.66110795	      1.25688476	     -0.60425008	     -0.04035427	      0.04140113	      0.39233285	     -0.20489118	      0.82700316	      0.04746473	      0.33896746	     -0.86939821	      1.28419272	     -0.05055046	     -0.61781275	     -0.57881356	      0.18183977	      0.04086374	      0.19395270	     -0.05029026	     -0.61730416	      0.34423477	      0.00810923	      1.81897502	      0.00286664	      0.00662015	     -0.00023299
      9.23283167	     -2.69717075	     -0.03198935	     -0.42434990	      2.66271928	      1.25590527	     -0.60471674	     -0.04344239	      0.03348741	      0.38903844	     -0.20078011	      0.88299470	      0.04790800	      0.34529582	     -0.89287602	      1.27200200	     -0.05100103	     -0.66452806	     -0.55574870	      0.22232522	     -0.02069779	      0.19387329	     -0.05028775	     -0.63475303	      0.31217860	      0.01188894	      1.82308684	     -0.00016997	     -0.00145082	     -0.00093039
      9.26616467	     -2.71758898	     -0.03106370	     -0.43029451	      2.66397668	      1.25472488	     -0.60354900	     -0.04381678	      0.02771459	      0.38843955	     -0.19371400	      0.93695680	      0.04773262	      0.36813625	     -0.93039035	      1.25706545	     -0.05165549	     -0.69889316	     -0.52433856	      0.24576001	     -0.09472769	      0.19326358	     -0.04986072	     -0.63473061	      0.26278734	      0.01285712	      1.82820644	     -0.01495088	     -0.01186815	      0.01451467
      9.29949767	     -2.73290172	     -0.02818164	     -0.43395293	      2.66459916	      1.25340352	     -0.60127807	     -0.04297408	      0.02585298	      0.38776675	     -0.18734784	      0.98461414	      0.04715658	      0.40298084	     -0.98005373	      1.23488309	     -0.05226671	     -0.72268235	     -0.48318171	      0.24215471	     -0.16151525	      0.19224238	     -0.04849800	     -0.63027150	      0.20118945	      0.01259766	      1.80824842	     -0.01542465	      0.00450961	      0.02884900
      9.33283067	     -2.74316936	     -0.02670057	     -0.43336445	      2.66460616	      1.25200989	     -0.59880120	     -0.03883500	      0.02676425	      0.38497077	     -0.18292275	      1.01878593	      0.04614379	      0.44092779	     -1.02692137	      1.21672747	     -0.05308234	     -0.73990451	     -0.45482929	      0.21094843	     -0.20080998	      0.19084885	     -0.04582679	     -0.63115751	      0.13157501	      0.01431747	      1.78014857	      0.00335954	      0.00358263	      0.02695843
      9.36616367	     -2.75061855	     -0.02421889	     -0.43163475	      2.66493585	      1.25087676	     -0.59639729	     -0.03461832	      0.02833870	      0.38104885	     -0.17886370	      1.04365841	      0.04479531	      0.47894038	     -1.06269690	      1.20560316	     -0.05366822	     -0.74743591	     -0.44241769	      0.16175463	     -0.20168435	      0.18919707	     -0.04151549	     -0.63611782	      0.05808879	      0.01087049	      1.76542079	      0.01673167	     -0.00971730	      0.01248708
      9.39949667	     -2.75680179	     -0.02039098	     -0.43309287	      2.66646589	      1.25038142	     -0.59436776	     -0.03176719	      0.03410597	      0.37553638	     -0.16787337	      1.06728323	      0.04366326	      0.51161887	     -1.09146386	      1.19676731	     -0.05392235	     -0.74302381	     -0.42148242	      0.11147568	     -0.17277134	      0.18728727	     -0.03606680	     -0.63677659	     -0.00267339	      0.00582502	      1.73712507	      0.00624168	     -0.00050587	     -0.00158251
      9.43282967	     -2.75796511	     -0.01683542	     -0.44394535	      2.66948451	      1.25074784	     -0.59343049	     -0.02896285	      0.03823120	      0.36916228	     -0.13867982	      1.09501316	      0.04200418	      0.53227829	     -1.12365695	      1.19846785	     -0.05388540	     -0.72667798	     -0.38483061	      0.07756890	     -0.13366292	      0.18522669	     -0.02993464	     -0.62520020	     -0.05487486	     -0.00596526	      1.70910033	     -0.00720212	      0.00793673	     -0.00371714
      9.46616267	     -2.75539472	     -0.01532564	     -0.46743977	      2.67305850	      1.25217420	     -0.59386109	     -0.02845329	      0.04034730	      0.37497581	     -0.10156736	      1.12694220	      0.04045908	      0.53396211	     -1.16159001	      1.21778095	     -0.05338869	     -0.70502149	     -0.35287712	      0.06641284	     -0.09784460	      0.18307830	     -0.02361369	     -0.60583946	     -0.09640426	     -0.02071107	      1.69325848	     -0.00145046	     -0.00631049	      0.00839169
      9.49949567	     -2.75268186	     -0.01545932	     -0.48169119	      2.67444504	      1.25374318	     -0.59484110	     -0.03116571	      0.04052610	      0.38150688	     -0.08179280	      1.13668652	      0.04025952	      0.51646110	     -1.20350275	      1.22646792	     -0.05327730	     -0.68599992	     -0.33694702	      0.07372833	     -0.05758796	      0.18087867	     -0.01707022	     -0.59122704	     -0.11208054	     -0.00922188	      1.66765999	      0.01735557	     -0.00198036	      0.03518201
      9.53282867	     -2.75546880	     -0.01712701	     -0.47899513	      2.67257649	      1.25489535	     -0.59563269	     -0.03534297	      0.03951140	      0.37801154	     -0.07028692	      1.11764481	      0.04100319	      0.48111838	     -1.24228612	      1.20638495	     -0.05410836	     -0.67548165	     -0.32929425	      0.08857155	     -0.02814169	      0.17877592	     -0.01051927	     -0.56973490	     -0.12722207	     -0.01052152	      1.65003451	      0.01467689	      0.01336491	      0.03769651
      9.56616167	     -2.76259894	     -0.01745965	     -0.47316404	      2.66835749	      1.25610272	     -0.59599887	     -0.04325165	      0.03694450	      0.38060030	     -0.06156525	      1.08945186	      0.04285833	      0.43761514	     -1.27268352	      1.16901736	     -0.05508921	     -0.66837935	     -0.32428453	      0.09723839	     -0.02860706	      0.17677045	     -0.00504927	     -0.54762255	     -0.15983921	     -0.01380966	      1.64830814	     -0.00640711	     -0.00458340	      0.00657284
      9.59949467	     -2.77083990	     -0.02159586	     -0.46587401	      2.66305481	      1.25717077	     -0.59648133	     -0.04558664	      0.03218060	      0.38449637	     -0.05777225	      1.05913609	      0.04310505	      0.38800272	     -1.29791017	      1.13078906	     -0.05656863	     -0.66785675	     -0.33063064	      0.09364980	     -0.05042537	      0.17497348	     -0.00023490	     -0.52788315	     -0.20130398	     -0.00939419	      1.63021477	     -0.02049911	     -0.00569981	     -0.00605657
      9.63282767	     -2.77892515	     -0.02446450	     -0.46032183	      2.65893355	      1.25793601	     -0.59654632	     -0.04878314	      0.03024608	      0.38549816	     -0.05644466	      1.04381856	      0.04426040	      0.35077569	     -1.32505522	      1.09609550	     -0.05758759	     -0.66472716	     -0.34098596	      0.07391255	     -0.08478544	      0.17333569	      0.00356934	     -0.51309205	     -0.23265406	      0.00463877	      1.60945612	     -0.00576545	      0.00676547	      0.02299879
      9.66616067	     -2.78118748	     -0.02420358	     -0.46231316	      2.65774277	      1.25856982	     -0.59572699	     -0.04629433	      0.02723958	      0.38755534	     -0.05077655	      1.05141050	      0.04286602	      0.33687663	     -1.35061603	      1.07480423	     -0.05866118	     -0.65161709	     -0.34063302	      0.04426697	     -0.11943211	      0.17191653	      0.00682139	     -0.49612544	     -0.25530972	      0.01982097	      1.61695034	      0.00256709	     -0.00125054	      0.04898274
      9.69949367	     -2.78541373	     -0.01985923	     -0.46614282	      2.65963464	      1.25894644	     -0.59353659	     -0.04315535	      0.03060078	      0.38795949	     -0.04439016	      1.07838486	      0.04101727	      0.34892139	     -1.36245795	      1.05738917	     -0.05934703	     -0.63277372	     -0.33154068	      0.00984930	     -0.13354639	      0.17068896	      0.01003196	     -0.47479432	     -0.25469800	      0.00856577	      1.62165676	     -0.00574481	     -0.00902276	      0.03528910
      9.73282667	     -2.79376928	     -0.01420043	     -0.46463490	      2.66356060	      1.25870146	     -0.59084980	     -0.03890461	      0.03315243	      0.37925657	     -0.04534287	      1.11149854	      0.03855037	      0.37695534	     -1.35173293	      1.04433569	     -0.06002400	     -0.61811050	     -0.33294578	     -0.02071566	     -0.10662006	      0.16969297	      0.01384687	     -0.47328244	     -0.24248906	      0.01417696	      1.62804091	     -0.01244908	      0.01067636	      0.01644533
      9.76615967	     -2.80840118	     -0.01344643	     -0.46263785	      2.66839750	      1.25809223	     -0.58892252	     -0.03325774	      0.03675379	      0.36683363	     -0.04942492	      1.14790715	      0.03617034	      0.40278706	     -1.31901396	      1.04066107	     -0.06027276	     -0.61953445	     -0.34254452	     -0.04004959	     -0.05390405	      0.16892338	      0.01770121	     -0.48573021	     -0.24004176	      0.01267133	      1.64693741	      0.00134304	      0.00325964	      0.00951099
      9.79949267	     -2.82312688	     -0.01366016	     -0.46556208	      2.67305434	      1.25747765	     -0.58779792	     -0.02991776	      0.03675164	      0.35776986	     -0.04825413	      1.18629782	      0.03296893	      0.42638436	     -1.28455193	      1.04356379	     -0.06011803	     -0.63028737	     -0.33693740	     -0.04441740	     -0.00787415	      0.16837490	      0.02091665	     -0.50029192	     -0.25246086	     -0.00475661	      1.64690797	      0.02068583	     -0.01235288	      0.00754669
      9.83282567	     -2.83274492	     -0.01584177	     -0.46967312	      2.67603076	      1.25663701	     -0.58749257	     -0.02674433	      0.04000871	      0.35201425	     -0.04358451	      1.21571482	      0.03016200	      0.44581029	     -1.26956088	      1.05235132	     -0.05949774	     -0.64988903	     -0.32249927	     -0.03063219	      0.00754208	      0.16798454	      0.02267666	     -0.50843302	     -0.26275721	     -0.01997379	      1.63940827	      0.01140646	      0.00159247	      0.00826255
      9.86615867	     -2.82638802	     -0.01371067	     -0.46737438	      2.67613773	      1.25527399	     -0.58786524	     -0.03007860	      0.04045994	      0.34549814	     -0.04325516	      1.21909493	      0.02840769	      0.47079854	     -1.27917436	      1.06910611	     -0.05883851	     -0.66674639	     -0.32141601	     -0.00321148	     -0.01302758	      0.16768485	      0.02267559	     -0.51183195	     -0.25321789	     -0.00917019	      1.66270411	     -0.00043950	      0.00064835	      0.01458261
      9.89949167	     -2.80770776	     -0.01727765	     -0.45390052	      2.67262261	      1.25374501	     -0.58971677	     -0.02978101	      0.03923878	      0.33442104	     -0.04924272	      1.17688339	      0.02763448	      0.48092753	     -1.28523940	      1.08955889	     -0.05841266	     -0.69178214	     -0.33058740	      0.03037212	     -0.05778509	      0.16747358	      0.02151164	     -0.49282324	     -0.22109564	     -0.01711631	      1.67726767	      0.00241478	     -0.00800978	      0.01893652
      9.93282467	     -2.78637902	     -0.02007802	     -0.43572721	      2.66644377	      1.25269709	     -0.59234789	     -0.03701096	      0.03575819	      0.32495652	     -0.05711324	      1.10366316	      0.03064865	      0.47687710	     -1.26745801	      1.09965398	     -0.05772955	     -0.71627137	     -0.32753965	      0.05539627	     -0.11236970	      0.16729114	      0.01936871	     -0.47987725	     -0.18397165	     -0.00381511	      1.67175103	      0.01699996	      0.00315552	      0.01162864
      9.96615767	     -2.76795799	     -0.02596850	     -0.42174326	      2.65942420	      1.25228727	     -0.59582092	     -0.04371486	      0.03238823	      0.32315696	     -0.06439308	      1.02171711	      0.03462092	      0.45284435	     -1.23015529	      1.11419508	     -0.05671056	     -0.74259425	     -0.32774494	      0.07002391	     -0.15619182	      0.16710512	      0.01683799	     -0.47690669	     -0.16458555	      0.01997398	      1.68219480	      0.01012266	      0.00852125	      0.00321387
      9.99949067	     -2.74917218	     -0.02977482	     -0.41369980	      2.65377581	      1.25226348	     -0.59925349	     -0.04948781	      0.02745435	      0.32354591	     -0.06778564	      0.95297677	      0.03785779	      0.42560602	     -1.20383176	      1.14016205	     -0.05569471	     -0.75743793	     -0.34308843	      0.07666260	     -0.17404406	      0.16688884	      0.01441935	     -0.47093038	     -0.14987174	      0.00884920	      1.68187233	     -0.01766099	     -0.00880475	      0.00855030
     10.03282367	     -2.73066407	     -0.03254253	     -0.41116336	      2.65081088	      1.25250888	     -0.60215582	     -0.05410445	      0.02872619	      0.32099534	     -0.06231037	      0.90857064	      0.04050151	      0.40242435	     -1.20389004	      1.16819332	     -0.05421631	     -0.75643587	     -0.35466904	      0.07979602	     -0.16507118	      0.16651082	      0.01182821	     -0.47165530	     -0.12014038	      0.00729437	      1.65729041	     -0.02032290	     -0.00518266	      0.02163540
     10.06615667	     -2.70688892	     -0.03418810	     -0.41488073	      2.65081871	      1.25315763	     -0.60372876	     -0.05101664	      0.03161955	      0.31918028	     -0.05108771	      0.88223251	      0.04079002	      0.38953696	     -1.21094328	      1.19538041	     -0.05361203	     -0.73297327	     -0.35148930	      0.08762939	     -0.13441764	      0.16604751	      0.00942021	     -0.47068448	     -0.07734979	      0.01863696	      1.64820726	     -0.00097367	      0.00859984	      0.02903700
     10.09948967	     -2.67861209	     -0.02522570	     -0.41925595	      2.65337307	      1.25416439	     -0.60235585	     -0.04892603	      0.03797486	      0.31485349	     -0.03665187	      0.86119519	      0.04078972	      0.40207487	     -1.19375743	      1.21105200	     -0.05353024	     -0.67981952	     -0.35757547	      0.09924694	     -0.09700989	      0.16535165	      0.00641891	     -0.45533077	     -0.01508351	      0.00875243	      1.63898368	     -0.00035388	     -0.00769298	      0.02254304
     10.13282267	     -2.65166815	     -0.01255726	     -0.41866883	      2.65633117	      1.25528687	     -0.59898036	     -0.04359481	      0.04192173	      0.30631556	     -0.02329891	      0.83011778	      0.03908737	      0.42374279	     -1.13695562	      1.21789556	     -0.05441883	     -0.61758000	     -0.39451046	      0.11002998	     -0.05909594	      0.16452180	      0.00330367	     -0.44165553	      0.04492891	      0.00043944	      1.61933830	     -0.01224095	     -0.00074082	      0.01052834
     10.16615567	     -2.63410760	     -0.00163323	     -0.41348920	      2.65790069	      1.25635656	     -0.59531438	     -0.04096057	      0.04695608	      0.29762039	     -0.01503719	      0.79548680	      0.03929328	      0.43990663	     -1.06607369	      1.20849008	     -0.05485135	     -0.56558456	     -0.43781863	      0.10625343	     -0.03216757	      0.16349119	     -0.00056283	     -0.44449816	      0.09342630	      0.00041138	      1.59154395	     -0.00662223	      0.01336068	      0.00806199
     10.19948867	     -2.62043828	      0.00139913	     -0.40737870	      2.65719477	      1.25721179	     -0.59330502	     -0.03487721	      0.04752516	      0.29227904	     -0.01049893	      0.76579272	      0.03840685	      0.43753478	     -1.02730954	      1.19113220	     -0.05513081	     -0.53285775	     -0.46402558	      0.08289885	     -0.02592404	      0.16233238	     -0.00508537	     -0.44881083	      0.12932765	     -0.01368235	      1.55301892	      0.01482524	     -0.00411982	      0.01664350
     10.23282167	     -2.60855845	      0.00093210	     -0.40111249	      2.65470352	      1.25768823	     -0.59288496	     -0.03074641	      0.04845967	      0.28941813	     -0.00666069	      0.74704785	      0.03925614	      0.42314810	     -1.03515858	      1.17270460	     -0.05464233	     -0.51538037	     -0.48611939	      0.04152265	     -0.04633990	      0.16100480	     -0.01066037	     -0.44013761	      0.17050050	     -0.01850040	      1.50052879	      0.01925295	     -0.00805363	      0.02437189
     10.26615467	     -2.59241114	      0.00149643	     -0.38999714	      2.65071726	      1.25776214	     -0.59323999	     -0.03081021	      0.04625375	      0.28424591	     -0.00763465	      0.71804235	      0.03882378	      0.40129829	     -1.04734304	      1.15749076	     -0.05397859	     -0.50398514	     -0.52421282	     -0.00893546	     -0.07869564	      0.15960275	     -0.01634283	     -0.40015760	      0.22626705	     -0.01626269	      1.45950231	      0.00086542	      0.00965454	      0.02730135
     10.29948767	     -2.57036522	      0.00251419	     -0.37277839	      2.64568299	      1.25775634	     -0.59413181	     -0.03668624	      0.04394090	      0.27423752	     -0.01414295	      0.66650766	      0.03915154	      0.37159994	     -1.01877055	      1.14406592	     -0.05295495	     -0.49486420	     -0.56936024	     -0.05832770	     -0.10434780	      0.15807534	     -0.02208882	     -0.32438861	      0.30052199	     -0.01452953	      1.42263502	     -0.00367703	     -0.00299801	      0.02499680
     10.33282067	     -2.54745874	     -0.00031870	     -0.36014488	      2.64111726	      1.25808241	     -0.59615366	     -0.04086993	      0.04008424	      0.26820578	     -0.02059419	      0.61376828	      0.03876972	      0.33213025	     -0.96006364	      1.14048232	     -0.05170764	     -0.48984930	     -0.60223759	     -0.09629591	     -0.10770841	      0.15658679	     -0.02682437	     -0.24601694	      0.36691963	      0.01214199	      1.38003095	      0.00245760	     -0.00679160	      0.01602556
     10.36615367	     -2.53333051	     -0.00251461	     -0.35702862	      2.63924567	      1.25856305	     -0.59893675	     -0.04592238	      0.03803734	      0.26430854	     -0.01926208	      0.59173779	      0.03845988	      0.29760980	     -0.93118804	      1.14655809	     -0.04944378	     -0.48251074	     -0.62183986	     -0.12109303	     -0.08073477	      0.15519423	     -0.03025176	     -0.18794838	      0.40868014	      0.01434270	      1.33919560	      0.00138319	      0.01233292	      0.01050511
     10.39948667	     -2.51924179	     -0.00240442	     -0.35786739	      2.64007107	      1.25879752	     -0.60160284	     -0.04709157	      0.04045087	      0.25742094	     -0.01441709	      0.59282859	      0.03903850	      0.27401448	     -0.95114335	      1.16239355	     -0.04680698	     -0.46144756	     -0.64264429	     -0.13690746	     -0.02503899	      0.15389146	     -0.03312307	     -0.15772083	      0.44152067	      0.01133333	      1.28464463	     -0.01643828	     -0.00496535	      0.01731846
     10.43281967	     -2.49388451	      0.00345262	     -0.35800409	      2.64203638	      1.25894075	     -0.60274117	     -0.04593878	      0.03858630	      0.24979095	     -0.01093906	      0.58635938	      0.03627673	      0.26232471	     -0.97115149	      1.18112374	     -0.04492408	     -0.41430771	     -0.66914951	     -0.15442708	      0.04605440	      0.15288633	     -0.03471842	     -0.13575864	      0.46427347	      0.01656294	      1.24297719	     -0.01803109	     -0.01270213	      0.02446071
     10.46615267	     -2.46013916	      0.01154250	     -0.35536515	      2.64355671	      1.25922475	     -0.60165278	     -0.04388332	      0.04578155	      0.24485295	     -0.00809432	      0.55644263	      0.03632569	      0.25609902	     -0.94857010	      1.19306636	     -0.04323411	     -0.34716694	     -0.69894828	     -0.18432748	      0.10956611	      0.15210497	     -0.03650079	     -0.07719463	      0.48061832	     -0.00350992	      1.21260905	      0.00238094	      0.00600411	      0.01683792
     10.49948567	     -2.41100222	      0.02550838	     -0.34968823	      2.64378452	      1.25942460	     -0.59869578	     -0.04137593	      0.04783633	      0.24419186	     -0.00671749	      0.50548604	      0.03260679	      0.25259718	     -0.91009426	      1.19447820	     -0.04285017	     -0.25739517	     -0.72560592	     -0.23730414	      0.15667679	      0.15176343	     -0.03835451	     -0.00198932	      0.49006917	     -0.01696656	      1.18268107	      0.01331256	      0.00018579	      0.00158550
     10.53281867	     -2.36422599	      0.03669256	     -0.34397946	      2.64264663	      1.25910578	     -0.59588090	     -0.03648854	      0.05055494	      0.24677314	     -0.00524645	      0.46709278	      0.03054096	      0.24005537	     -0.91779997	      1.18954211	     -0.04278497	     -0.17318405	     -0.75967694	     -0.31879012	      0.18982294	      0.15191346	     -0.04029881	      0.05116440	      0.48982925	     -0.00090851	      1.16832316	      0.00417076	     -0.00453129	      0.00122864
     10.56615167	     -2.33084582	      0.04205242	     -0.33886731	      2.64010778	      1.25837344	     -0.59427476	     -0.03295297	      0.05370304	      0.24966408	     -0.00254431	      0.45218327	      0.03136730	      0.21443552	     -0.97509751	      1.17600623	     -0.04206475	     -0.11080189	     -0.79776192	     -0.42134271	      0.21268399	      0.15269001	     -0.04239356	      0.08245886	      0.49040579	      0.00766214	      1.15134520	     -0.00398805	      0.01254533	      0.01806241
     10.59948467	     -2.30634037	      0.04132820	     -0.33242509	      2.63573445	      1.25786722	     -0.59347529	     -0.03053619	      0.05190837	      0.25217251	      0.00052321	      0.43966450	      0.02945158	      0.17297473	     -1.01293618	      1.14741292	     -0.04116086	     -0.07109712	     -0.82647841	     -0.51980004	      0.22583790	      0.15414328	     -0.04433084	      0.11903761	      0.49203558	     -0.01788925	      1.13914776	      0.00584057	      0.00284635	      0.03282142
     10.63281767	     -2.29236342	      0.04070569	     -0.32489889	      2.63093518	      1.25817035	     -0.59205665	     -0.03510211	      0.05265718	      0.25629672	      0.00182267	      0.42525705	      0.03144975	      0.13274449	     -0.99433275	      1.10081613	     -0.03936996	     -0.04484754	     -0.84293543	     -0.58514978	      0.23494787	      0.15619331	     -0.04647419	      0.16124130	      0.49015872	     -0.00994664	      1.15089966	      0.01932686	     -0.00937606	      0.02986738
     10.66615067	     -2.28973809	      0.04012366	     -0.31763242	      2.62763241	      1.25907515	     -0.59004875	     -0.03744396	      0.05093640	      0.26043540	      0.00057449	      0.42268186	      0.02890573	      0.10089911	     -0.95371152	      1.04641790	     -0.03849505	     -0.02801903	     -0.86679298	     -0.60152737	      0.25083452	      0.15904590	     -0.04812012	      0.21310655	      0.48664950	     -0.00596268	      1.16081414	      0.00293536	      0.01461820	      0.01667215
     10.69948367	     -2.30163637	      0.04304637	     -0.31389858	      2.62762997	      1.26014037	     -0.58816343	     -0.04224236	      0.04894130	      0.26162797	     -0.00073791	      0.45621391	      0.02900471	      0.08860869	     -0.95094964	      0.99381502	     -0.03723417	     -0.01391019	     -0.90687591	     -0.57301159	      0.28128288	      0.16264518	     -0.04935462	      0.26074998	      0.48054809	     -0.01327434	      1.17845934	     -0.01855748	      0.00414138	      0.01494138
     10.73281667	     -2.32911234	      0.04230308	     -0.31359685	      2.63036723	      1.26121042	     -0.58697637	     -0.04147781	      0.04598529	      0.25943853	     -0.00321871	      0.52200102	      0.02967830	      0.08414176	     -0.97299297	      0.94258339	     -0.03664183	     -0.00820825	     -0.95268522	     -0.51855032	      0.32968359	      0.16719419	     -0.05018177	      0.27455921	      0.46805410	      0.00085727	      1.20887266	     -0.01309219	     -0.00801933	      0.02950814
     10.76614967	     -2.37107269	      0.04249720	     -0.31390640	      2.63505307	      1.26253604	     -0.58511798	     -0.04038145	      0.04346408	      0.25472866	     -0.00642287	      0.59611811	      0.02941792	      0.08836785	     -0.95926734	      0.88122573	     -0.03569535	     -0.00096776	     -0.97701630	     -0.46531205	      0.38944247	      0.17271973	     -0.05080619	      0.25847902	      0.45019227	      0.01939508	      1.22713683	      0.00630869	      0.01072878	      0.03665774
     10.79948267	     -2.42410262	      0.04540454	     -0.31501779	      2.64081256	      1.26394762	     -0.58190112	     -0.03988184	      0.04372077	      0.25118438	     -0.01152222	      0.66514584	      0.03166096	      0.09918496	     -0.88477852	      0.81228219	     -0.03471044	      0.01330289	     -0.98232950	     -0.43673722	      0.44853230	      0.17932896	     -0.05177313	      0.24523814	      0.41948503	     -0.00516070	      1.25893349	      0.00915606	      0.00359608	      0.02504021
     10.83281567	     -2.47910227	      0.05148932	     -0.31508155	      2.64700439	      1.26457814	     -0.57795483	     -0.03950540	      0.04045499	      0.24561809	     -0.02073409	      0.73337183	      0.03115381	      0.11236888	     -0.79997226	      0.74750273	     -0.03535925	      0.03488434	     -0.99943019	     -0.44338106	      0.49720089	      0.18717665	     -0.05315485	      0.23310887	      0.38842886	     -0.01849512	      1.29529747	     -0.00791065	     -0.01200923	      0.01443324
     10.86614867	     -2.53175437	      0.05589998	     -0.31476424	      2.65310933	      1.26398377	     -0.57425925	     -0.03792749	      0.03928455	      0.23714523	     -0.03117816	      0.81497414	      0.03280180	      0.12309360	     -0.76740585	      0.69550468	     -0.03529652	      0.05463586	     -1.04388576	     -0.46538943	      0.52403437	      0.19620037	     -0.05511050	      0.21921132	      0.36865316	      0.01456138	      1.32189867	     -0.01785451	      0.00277802	      0.01443516
     10.89948167	     -2.57272330	      0.05591077	     -0.31372957	      2.65789535	      1.26287781	     -0.57106093	     -0.03269473	      0.03671203	      0.22838038	     -0.04061121	      0.89591856	      0.03447793	      0.13132154	     -0.76395036	      0.64940743	     -0.03616909	      0.06350835	     -1.08765899	     -0.46460902	      0.52387852	      0.20632803	     -0.05742296	      0.21782162	      0.35233280	      0.01446022	      1.36390991	      0.00095668	      0.00322336	      0.01596374
     10.93281467	     -2.59486773	      0.05591880	     -0.30882855	      2.66060171	      1.26239040	     -0.56797357	     -0.02684058	      0.03500603	      0.22040065	     -0.05263279	      0.94728064	      0.03619990	      0.14833618	     -0.72068820	      0.59815038	     -0.03576295	      0.06111565	     -1.09625321	     -0.41139457	      0.50610899	      0.21732375	     -0.05980390	      0.19763921	      0.34363721	      0.02206365	      1.40125124	      0.02047768	     -0.01639372	      0.01464082
     10.96614767	     -2.59656351	      0.05958156	     -0.30219937	      2.66186151	      1.26257989	     -0.56546462	     -0.02155203	      0.02782257	      0.21411625	     -0.06608701	      0.96873020	      0.03682341	      0.18235091	     -0.63406741	      0.55102453	     -0.03752142	      0.04490438	     -1.08104622	     -0.31191566	      0.48298365	      0.22934656	     -0.06114604	      0.14368220	      0.33529344	      0.01675573	      1.43969480	      0.00772533	      0.00254340	      0.01336949
     10.99948067	     -2.58104852	      0.06664984	     -0.29706846	      2.66267067	      1.26244391	     -0.56485811	     -0.02400617	      0.02810568	      0.20878487	     -0.07784707	      0.98735767	      0.03798760	      0.23357481	     -0.57769727	      0.52800958	     -0.03732075	      0.01082797	     -1.08472793	     -0.18840704	      0.46229655	      0.24204448	     -0.06212306	      0.06674454	      0.33105005	      0.01623027	      1.47469702	     -0.00643308	     -0.00239867	      0.01665901
     11.03281367	     -2.54497270	      0.06818472	     -0.29274429	      2.66262968	      1.26149842	     -0.56769365	     -0.02189036	      0.01962139	      0.20119195	     -0.08581330	      1.00629683	      0.03848348	      0.29242994	     -0.57711259	      0.53724608	     -0.03885969	     -0.05580602	     -1.12027202	     -0.07561325	      0.45424506	      0.25555863	     -0.06185177	     -0.00795945	      0.31799750	     -0.00170566	      1.51712621	     -0.00257831	     -0.00894275	      0.02237680
     11.06614667	     -2.50915272	      0.06298153	     -0.28565819	      2.66084808	      1.26038969	     -0.57240185	     -0.01985829	      0.02151030	      0.19027208	     -0.09277760	      1.00261699	      0.04000114	      0.34490970	     -0.56283315	      0.55596968	     -0.03908459	     -0.14720028	     -1.13644705	      0.00671051	      0.46319607	      0.26961707	     -0.06051416	     -0.06160873	      0.29803725	     -0.02449380	      1.53624525	      0.01494244	      0.00233757	      0.02181141
     11.09947967	     -2.47205191	      0.06964447	     -0.27970126	      2.65860604	      1.25973188	     -0.57637272	     -0.03399560	      0.02106773	      0.18234976	     -0.09712603	      0.97739618	      0.04193463	      0.41052401	     -0.50706433	      0.57590500	     -0.03801287	     -0.22516471	     -1.09894355	      0.05058869	      0.48596324	      0.28398146	     -0.05864704	     -0.10629775	      0.25611782	     -0.00778760	      1.56445630	      0.01669896	      0.00694905	      0.00973594
     11.13281267	     -2.43084385	      0.07076855	     -0.27673588	      2.65594018	      1.25891905	     -0.58025535	     -0.03593950	      0.01921817	      0.17933257	     -0.09910864	      0.94140488	      0.04324823	      0.47044434	     -0.46091598	      0.61077974	     -0.03710451	     -0.30176075	     -1.05628562	      0.08146733	      0.51764786	      0.29846925	     -0.05545196	     -0.12278482	      0.20000417	     -0.00973419	      1.58293420	     -0.01503693	     -0.00667103	     -0.00236515
     11.16614567	     -2.39307320	      0.07277485	     -0.27583884	      2.65389694	      1.25739063	     -0.58322516	     -0.04128342	      0.03002153	      0.17703054	     -0.09756908	      0.92313187	      0.04585066	      0.52885139	     -0.48455185	      0.66076077	     -0.03424472	     -0.36210128	     -1.05208274	      0.12345668	      0.53745090	      0.31253870	     -0.05224807	     -0.13911947	      0.15565731	     -0.00141371	      1.58619185	     -0.01640800	     -0.00720453	      0.00313483
     11.19947867	     -2.34919030	      0.07240473	     -0.27331768	      2.65169285	      1.25561226	     -0.58466333	     -0.03871681	      0.03239899	      0.17514836	     -0.09556188	      0.89020655	      0.04788813	      0.58173506	     -0.51068250	      0.71941475	     -0.03423673	     -0.40641013	     -1.08158186	      0.18774856	      0.53732052	      0.32607375	     -0.04831180	     -0.17560267	      0.11495470	      0.02251708	      1.61049622	      0.00551402	      0.01473121	      0.02086304
     11.23281167	     -2.30772414	      0.08014700	     -0.26782078	      2.64976658	      1.25462225	     -0.58278194	     -0.04040107	      0.03229553	      0.17675655	     -0.09456896	      0.83407645	      0.05031724	      0.63227904	     -0.48555848	      0.75310480	     -0.03649900	     -0.41566180	     -1.09569142	      0.26723253	      0.50570450	      0.33877353	     -0.04473030	     -0.22132269	      0.08642258	      0.00564112	      1.61709935	      0.01183080	     -0.00434472	      0.02500481
     11.26614467	     -2.28634637	      0.08387786	     -0.26689769	      2.64799747	      1.25434244	     -0.57957389	     -0.03672726	      0.03510749	      0.18673145	     -0.09094824	      0.79742383	      0.05225051	      0.65825948	     -0.47169524	      0.75503812	     -0.03873847	     -0.41275786	     -1.08111707	      0.34268307	      0.45610099	      0.35055103	     -0.04108949	     -0.27346180	      0.04708563	     -0.02566418	      1.62597739	     -0.00753388	      0.00128199	      0.00969872
     11.29947767	     -2.28851521	      0.08399155	     -0.26944852	      2.64679515	      1.25425332	     -0.57644933	     -0.03285177	      0.03590612	      0.19807199	     -0.08800577	      0.81049553	      0.05362238	      0.66286399	     -0.52025405	      0.73159278	     -0.04050442	     -0.40596202	     -1.05967816	      0.40149816	      0.41543474	      0.36129717	     -0.03729082	     -0.33146700	     -0.00628621	     -0.01027986	      1.64477753	     -0.01795042	      0.01650947	      0.00542274
     11.33281067	     -2.30751699	      0.07893194	     -0.26840511	      2.64599783	      1.25428607	     -0.57357764	     -0.02657825	      0.03186021	      0.20092932	     -0.08881134	      0.83442939	      0.05439266	      0.64541408	     -0.55402143	      0.69409784	     -0.04366849	     -0.40193289	     -1.06519777	      0.44594381	      0.39568410	      0.37085877	     -0.03281648	     -0.34713905	     -0.05301619	     -0.02627815	      1.63036355	      0.00185774	     -0.00901758	      0.02438688
     11.36614367	     -2.33653324	      0.07569689	     -0.27299538	      2.64656708	      1.25465720	     -0.57115544	     -0.02447089	      0.02404641	      0.20592436	     -0.08513914	      0.86021816	      0.05468702	      0.61711867	     -0.52520883	      0.66198888	     -0.04624362	     -0.39228817	     -1.10276664	      0.47765847	      0.38023355	      0.37911725	     -0.02878828	     -0.33655680	     -0.09610301	     -0.01014090	      1.62094327	      0.02253475	      0.00074830	      0.03383294
     11.39947667	     -2.36657685	      0.07978635	     -0.28328579	      2.64855460	      1.25501265	     -0.56935727	     -0.03107099	      0.01926633	      0.21442123	     -0.07792827	      0.90317900	      0.05463517	      0.59443543	     -0.49753885	      0.63858327	     -0.04764441	     -0.37288794	     -1.14353842	      0.50289966	      0.35110070	      0.38607082	     -0.02519288	     -0.30682412	     -0.12045431	     -0.01005575	      1.63204426	      0.00579916	      0.00750939	      0.02492131
     11.43280967	     -2.37709731	      0.07972912	     -0.28984752	      2.64950932	      1.25490045	     -0.56959622	     -0.02963686	      0.00684720	      0.21768467	     -0.07340520	      0.94781122	      0.05443129	      0.57666953	     -0.52756510	      0.62687951	     -0.04877361	     -0.36824036	     -1.15924670	      0.52807947	      0.30970233	      0.39161470	     -0.02266025	     -0.29245542	     -0.12018579	      0.01678308	      1.63176035	     -0.01949445	     -0.01266024	      0.01772002
     11.46614267	     -2.35994105	      0.07919424	     -0.29039377	      2.64851438	      1.25449614	     -0.57170103	     -0.02405768	     -0.03972832	      0.21531634	     -0.07432209	      0.97128576	      0.05304756	      0.57356963	     -0.57388430	      0.62771587	     -0.05249557	     -0.38002243	     -1.13670568	      0.54269881	      0.27772363	      0.39612069	     -0.01926575	     -0.29597601	     -0.13674816	      0.01255136	      1.63690338	     -0.00594669	      0.00591844	      0.02226069
     11.49947567	     -2.36192066	      0.06696397	     -0.29091333	      2.64600162	      1.25413507	     -0.57456983	     -0.02213046	     -0.02574064	      0.21312351	     -0.07801246	      0.97857820	      0.05408400	      0.55230273	     -0.57000894	      0.62246853	     -0.04842990	     -0.41671713	     -1.10200772	      0.55630847	      0.21057147	      0.39902627	     -0.01953563	     -0.31916757	     -0.14040544	      0.01796833	      1.61101054	      0.02235354	     -0.01430874	      0.02470689
     11.53280867	     -2.35164137	      0.07532665	     -0.29435825	      2.64540322	      1.25341970	     -0.57612682	     -0.03419961	     -0.04118807	      0.21451940	     -0.08125330	      0.98816678	      0.05311840	      0.57297959	     -0.55966386	      0.64369884	     -0.05209888	     -0.43391870	     -1.08911809	      0.55833784	      0.17567032	      0.40133365	     -0.01726605	     -0.33891379	     -0.20825307	     -0.02587475	      1.62656849	      0.00669733	      0.01177409	      0.02115806
     11.56614167	     -2.34372002	      0.07359778	     -0.29128965	      2.64507923	      1.25192932	     -0.57720633	     -0.03283628	     -0.02646382	      0.21006482	     -0.09084449	      0.99087116	      0.05334139	      0.59533468	     -0.57288789	      0.67722371	     -0.04875352	     -0.46545044	     -1.11942104	      0.56774361	      0.15512844	      0.40226389	     -0.01746781	     -0.35673920	     -0.26391399	      0.00051832	      1.58636446	     -0.02891101	     -0.00696896	      0.01917377
     11.59947467	     -2.32318939	      0.07963495	     -0.28061624	      2.64557697	      1.25017198	     -0.57696915	     -0.03742589	     -0.03367341	      0.19831914	     -0.10432068	      0.98435624	      0.05283659	      0.64418410	     -0.60879013	      0.71661144	     -0.05072769	     -0.48351270	     -1.14230325	      0.56737764	      0.17999883	      0.40270489	     -0.01500289	     -0.33491523	     -0.33414508	     -0.02548607	      1.56961589	      0.00133091	     -0.00604743	      0.01893215
     11.63280767	     -2.30699763	      0.07792085	     -0.27380910	      2.64645771	      1.24920271	     -0.57646045	     -0.03207671	     -0.01135838	      0.19149231	     -0.11189835	      0.96377531	      0.05310650	      0.68435945	     -0.61757650	      0.74929206	     -0.04887672	     -0.49905731	     -1.12414740	      0.56638045	      0.20024539	      0.40222854	     -0.01493920	     -0.31180574	     -0.37506745	      0.01084147	      1.55701459	      0.02222333	     -0.00336683	      0.00572722
     11.66614067	     -2.28430043	      0.08862038	     -0.27522812	      2.64912824	      1.24929200	     -0.57534294	     -0.03381579	      0.00554126	      0.19300194	     -0.11096107	      0.94402200	      0.05231894	      0.73904240	     -0.61027903	      0.77991746	     -0.04951239	     -0.48288403	     -1.06754519	      0.55509630	      0.22258294	      0.40134518	     -0.01429012	     -0.27856729	     -0.39723103	      0.01274904	      1.54581260	     -0.00082128	      0.00481174	     -0.00695498
     11.69947367	     -2.27053266	      0.08909229	     -0.28499165	      2.65142105	      1.24958848	     -0.57592467	     -0.02827768	      0.03738234	      0.19950005	     -0.10220466	      0.93413231	      0.05320300	      0.76815662	     -0.61467461	      0.81759200	     -0.04731663	     -0.47491110	     -1.03459468	      0.53654570	      0.24091050	      0.39989008	     -0.01539948	     -0.25944129	     -0.39934613	      0.01528999	      1.53761688	     -0.02224773	     -0.00064479	      0.00199851
     11.73280667	     -2.24710467	      0.09504701	     -0.29518531	      2.65280413	      1.24967146	     -0.57711692	     -0.02927569	      0.02703475	      0.20798936	     -0.09265719	      0.92314689	      0.05217677	      0.79532506	     -0.64186328	      0.86561471	     -0.04969340	     -0.45693986	     -1.04907960	      0.49997529	      0.28516321	      0.39844006	     -0.01483248	     -0.26195660	     -0.41237381	      0.01340624	      1.53008884	      0.00253146	      0.01416840	      0.02450654
     11.76613967	     -2.24316619	      0.08536244	     -0.29977102	      2.65158181	      1.25002445	     -0.57801026	     -0.01939511	      0.03479819	      0.21436041	     -0.08556737	      0.89930871	      0.05401677	      0.77973024	     -0.64680066	      0.88888550	     -0.04876780	     -0.46006336	     -1.09060475	      0.46520864	      0.31735814	      0.39658268	     -0.01574656	     -0.27522454	     -0.40488878	      0.01095350	      1.48707821	      0.02341874	     -0.00543914	      0.03256868
     11.79947267	     -2.24929048	      0.09529589	     -0.30089760	      2.65057902	      1.25111630	     -0.57588431	     -0.03274310	      0.02798702	      0.22377229	     -0.08151743	      0.88650883	      0.05406508	      0.77379860	     -0.63761164	      0.86555644	     -0.05060858	     -0.43194851	     -1.09796000	      0.42921578	      0.33520916	      0.39485938	     -0.01662672	     -0.28677244	     -0.41474301	     -0.02105576	      1.49222882	      0.00573191	      0.00275317	      0.01581051
     11.83280567	     -2.26952706	      0.08927908	     -0.30039680	      2.64800778	      1.25265564	     -0.57343039	     -0.02931506	      0.03455363	      0.23422190	     -0.08089562	      0.87778147	      0.05569887	      0.73432748	     -0.63061364	      0.81617183	     -0.05052408	     -0.42137952	     -1.08209083	      0.42136239	      0.32659409	      0.39293564	     -0.01829861	     -0.29222541	     -0.41688503	     -0.01461760	      1.47800320	     -0.02514532	      0.01072750	      0.00057926
     11.86613867	     -2.28289012	      0.08823039	     -0.30024157	      2.64607658	      1.25406377	     -0.57093137	     -0.02975471	      0.01494760	      0.24250481	     -0.08118417	      0.88384367	      0.05540813	      0.70020082	     -0.64913152	      0.76703112	     -0.05323925	     -0.40066340	     -1.06908443	      0.43270865	      0.30998333	      0.39122574	     -0.01969665	     -0.27724805	     -0.42405280	     -0.01620655	      1.44666790	     -0.00103476	      0.00020810	      0.01209129
     11.89947167	     -2.30432600	      0.08312980	     -0.30415429	      2.64541571	      1.25503980	     -0.56936342	     -0.02679672	      0.00221466	      0.24874206	     -0.07905937	      0.90632010	      0.05570240	      0.65733638	     -0.65669523	      0.73059080	     -0.05402605	     -0.38640561	     -1.09412615	      0.46263579	      0.28515877	      0.38949184	     -0.02133479	     -0.25230166	     -0.42530306	     -0.00895555	      1.42945842	      0.02513739	     -0.00826866	      0.03590611
     11.93280467	     -2.31916304	      0.09206245	     -0.30804060	      2.64683304	      1.25575675	     -0.56789689	     -0.03146087	     -0.03074011	      0.25188045	     -0.07640728	      0.93019955	      0.05463810	      0.63556644	     -0.63078259	      0.70582424	     -0.05600405	     -0.35541531	     -1.13387591	      0.48788218	      0.27694037	      0.38805336	     -0.02195711	     -0.23270628	     -0.42202173	      0.00054187	      1.42271024	      0.00035482	      0.01472293	      0.04197560
     11.96613767	     -2.34625937	      0.08971897	     -0.30963293	      2.64765333	      1.25628303	     -0.56837568	     -0.03290790	     -0.03187394	      0.25103359	     -0.07846416	      0.95142688	      0.05442411	      0.59662687	     -0.58409856	      0.68001747	     -0.05598566	     -0.34841016	     -1.15996998	      0.49893286	      0.27039544	      0.38662088	     -0.02332088	     -0.23053303	     -0.38347451	      0.01494874	      1.39566042	     -0.02351429	     -0.01490391	      0.02745694
     11.99947067	     -2.37043027	      0.08494820	     -0.31106904	      2.64805621	      1.25633982	     -0.57120043	     -0.03753298	     -0.04007890	      0.24673452	     -0.08287148	      0.98446376	      0.05414229	      0.56227807	     -0.57582712	      0.66194417	     -0.05650796	     -0.35678206	     -1.15182791	      0.47763646	      0.28750983	      0.38557389	     -0.02382846	     -0.23261096	     -0.35836411	     -0.01809866	      1.40838916	      0.00106736	      0.00193338	      0.01296897
     12.03280367	     -2.38074894	      0.07407930	     -0.31357230	      2.64858187	      1.25623294	     -0.57553674	     -0.03121474	     -0.03795250	      0.24077814	     -0.08673902	      1.01608333	      0.05414300	      0.53934532	     -0.59186193	      0.66273641	     -0.05452982	     -0.38048502	     -1.12293837	      0.44555534	      0.30158818	      0.38455023	     -0.02474932	     -0.26304832	     -0.32248500	      0.02099824	      1.38335827	      0.01543301	      0.00292379	      0.00889358
     12.06613667	     -2.37078112	      0.07701747	     -0.31648260	      2.65113675	      1.25614148	     -0.57836559	     -0.02971160	     -0.04280464	      0.23310863	     -0.08884798	      1.03499137	      0.05306837	      0.55885076	     -0.58177026	      0.68559685	     -0.05568511	     -0.38762658	     -1.09564635	      0.41308469	      0.31498548	      0.38382653	     -0.02533526	     -0.26344674	     -0.30212832	     -0.00786337	      1.37193940	      0.00170381	     -0.01660748	      0.01828377
     12.09946967	     -2.35246509	      0.08361065	     -0.31746186	      2.65456802	      1.25576120	     -0.57936419	     -0.02776546	     -0.03425299	      0.22529201	     -0.09130507	      1.03175844	      0.05251555	      0.60133640	     -0.53292764	      0.72227001	     -0.05395669	     -0.38886878	     -1.09516554	      0.39660018	      0.32286996	      0.38312259	     -0.02602200	     -0.25805043	     -0.29577773	     -0.01116557	      1.38712805	     -0.02004492	      0.00099633	      0.02550313
     12.13280267	     -2.31792138	      0.09099441	     -0.31032252	      2.65712931	      1.25473867	     -0.57912653	     -0.02228741	     -0.03190187	      0.21549638	     -0.09817417	      1.00859244	      0.05148442	      0.66258113	     -0.50901844	      0.76624428	     -0.05432982	     -0.39004066	     -1.11072762	      0.39723714	      0.33904094	      0.38258381	     -0.02585116	     -0.25747434	     -0.29082778	      0.02045005	      1.36617049	     -0.00852044	      0.00862532	      0.02037703
     12.16613567	     -2.28724174	      0.08811110	     -0.29840694	      2.65754673	      1.25319021	     -0.57889293	     -0.00935329	     -0.02363689	      0.20518626	     -0.10691903	      0.98208004	      0.05169650	      0.71116931	     -0.53728375	      0.79966524	     -0.05358879	     -0.40687201	     -1.11416992	      0.40911173	      0.36660080	      0.38212773	     -0.02530285	     -0.24479819	     -0.29585331	      0.00046056	      1.36048148	      0.02095500	     -0.00876396	      0.00763881
     12.19946867	     -2.26682338	      0.08120624	     -0.28829915	      2.65639865	      1.25199159	     -0.57898850	      0.00489677	     -0.01136898	      0.19896025	     -0.11407873	      0.95089025	      0.05258058	      0.74053006	     -0.56296195	      0.81586846	     -0.05256652	     -0.42977455	     -1.08460404	      0.42089997	      0.40019346	      0.38182611	     -0.02417119	     -0.25619542	     -0.30048006	      0.00551307	      1.37666921	      0.01239115	      0.00196850	     -0.00247391
     12.23280167	     -2.25813346	      0.07892352	     -0.28475396	      2.65508510	      1.25173403	     -0.57953235	      0.00655527	      0.01078908	      0.19748728	     -0.11469745	      0.91822739	      0.05353323	      0.75397497	     -0.54391729	      0.81933511	     -0.05165617	     -0.44519113	     -1.04149678	      0.42402925	      0.42029344	      0.38155290	     -0.02353536	     -0.28690653	     -0.27044338	      0.01419621	      1.36934044	     -0.01050360	      0.00771358	      0.00006112
     12.26613467	     -2.25609398	      0.08797057	     -0.29274750	      2.65476427	      1.25188424	     -0.58102052	     -0.01443225	      0.02659649	      0.20350968	     -0.10395445	      0.91178980	      0.05441113	      0.76378584	     -0.51878035	      0.82879727	     -0.05039446	     -0.44433820	     -1.03020491	      0.41035523	      0.42617374	      0.38135749	     -0.02372371	     -0.31349014	     -0.22259833	     -0.02574245	      1.40071648	     -0.00395826	     -0.00051553	      0.01119439
     12.29946767	     -2.24838460	      0.09134675	     -0.30237445	      2.65363699	      1.25195656	     -0.58388252	     -0.02748220	      0.01974287	      0.21235368	     -0.09308671	      0.91030533	      0.05491828	      0.75593322	     -0.52073265	      0.85059515	     -0.04990690	     -0.44882904	     -1.06605119	      0.39477724	      0.43589464	      0.38122144	     -0.02347000	     -0.34772737	     -0.14964664	     -0.00889373	      1.42696947	      0.01082870	      0.00645584	      0.02502335
     12.33280067	     -2.24003396	      0.07852510	     -0.30285247	      2.65053873	      1.25210565	     -0.58682243	     -0.01603722	     -0.00162045	      0.21393452	     -0.08608855	      0.89121282	      0.05591091	      0.71708121	     -0.53163801	      0.85595966	     -0.05005627	     -0.46923786	     -1.10355316	      0.39109464	      0.45205669	      0.38112096	     -0.02259507	     -0.35203540	     -0.06177944	     -0.02182790	      1.43902373	      0.00771540	      0.00951949	      0.02955221
     12.36613367	     -2.23560429	      0.08758054	     -0.30188607	      2.64851832	      1.25308734	     -0.58689797	     -0.03031456	     -0.03647074	      0.21894596	     -0.08040770	      0.88604267	      0.05547541	      0.69650012	     -0.53569138	      0.81845349	     -0.05275688	     -0.44943348	     -1.08531034	      0.38940276	      0.45256750	      0.38113277	     -0.02207509	     -0.36782776	      0.01149394	     -0.00240299	      1.49621407	      0.00293540	     -0.00701428	      0.01505640
     12.39946667	     -2.26548711	      0.07256179	     -0.30414155	      2.64539138	      1.25442051	     -0.58668357	     -0.02590066	     -0.02437739	      0.22768259	     -0.07437454	      0.88987792	      0.05742781	      0.62871273	     -0.51331537	      0.75417894	     -0.05070046	     -0.45691294	     -1.05474503	      0.41412735	      0.42715837	      0.38084133	     -0.02270547	     -0.37149399	      0.08313742	      0.01632854	      1.52230449	     -0.01393209	     -0.00382971	      0.00140414
     12.43279967	     -2.28862167	      0.07404981	     -0.30867548	      2.64440870	      1.25537884	     -0.58514751	     -0.03247563	     -0.04303358	      0.23646332	     -0.06831412	      0.91103923	      0.05673143	      0.58803326	     -0.51211502	      0.70074769	     -0.05450091	     -0.43499264	     -1.05096963	      0.43776452	      0.40918679	      0.38093987	     -0.02195647	     -0.38849685	      0.11030279	      0.00864947	      1.55815981	     -0.01256379	      0.01395462	      0.01437352
     12.46613267	     -2.31476107	      0.06681040	     -0.31331687	      2.64429879	      1.25554073	     -0.58403356	     -0.02846443	     -0.04051053	      0.24132753	     -0.06308999	      0.93663066	      0.05731153	      0.54383649	     -0.51802180	      0.66796316	     -0.05343822	     -0.42082464	     -1.10271031	      0.47035084	      0.38159327	      0.38064179	     -0.02260362	     -0.41737581	      0.13788472	      0.01622801	      1.56999349	     -0.00161691	     -0.01925068	      0.04000208
     12.49946567	     -2.33356163	      0.06597799	     -0.31448613	      2.64527771	      1.25542252	     -0.58241765	     -0.02665443	     -0.04290872	      0.24279677	     -0.06144144	      0.95313265	      0.05725292	      0.52064675	     -0.50781662	      0.64542164	     -0.05471463	     -0.39734288	     -1.15286269	      0.48599134	      0.36295388	      0.38061811	     -0.02247216	     -0.45727257	      0.15349480	      0.01141085	      1.59902443	      0.00390245	      0.01252817	      0.04236612
     12.53279867	     -2.33577915	      0.07164780	     -0.31031164	      2.64663287	      1.25548889	     -0.58076980	     -0.02780430	     -0.04497616	      0.24122089	     -0.06751013	      0.95431327	      0.05698188	      0.52395982	     -0.48726117	      0.62745303	     -0.05599333	     -0.36856830	     -1.15242565	      0.47970474	      0.34781803	      0.38046451	     -0.02277305	     -0.49762532	      0.18250147	      0.00887249	      1.62576195	      0.00072777	     -0.00361286	      0.02250332
     12.56613167	     -2.32575995	      0.06252090	     -0.30594421	      2.64723286	      1.25558785	     -0.58154998	     -0.00758214	     -0.04240149	      0.23638548	     -0.07584479	      0.94722310	      0.05686551	      0.52609559	     -0.48438065	      0.62753472	     -0.05519361	     -0.37012345	     -1.11385264	      0.45728652	      0.34541160	      0.38027822	     -0.02338223	     -0.52000905	      0.20806970	     -0.00578513	      1.65525201	     -0.01245902	     -0.01362751	      0.00867888
     12.59946467	     -2.30620403	      0.05445280	     -0.30792212	      2.64874878	      1.25557080	     -0.58424409	      0.01228069	     -0.04211941	      0.23136323	     -0.07926587	      0.95312982	      0.05653330	      0.54440714	     -0.51066305	      0.65711700	     -0.05516668	     -0.38167265	     -1.07140894	      0.41935500	      0.35287166	      0.38017109	     -0.02349632	     -0.54045142	      0.21642229	     -0.01621495	      1.67588561	     -0.00933573	      0.01217743	      0.01147140
     12.63279767	     -2.28020562	      0.05135694	     -0.31298333	      2.65120429	      1.25526114	     -0.58738144	      0.02631321	     -0.03786050	      0.22520575	     -0.07858959	      0.95373269	      0.05579739	      0.57973860	     -0.51705749	      0.71179490	     -0.05413127	     -0.39337371	     -1.05854905	      0.38325186	      0.36290253	      0.37992352	     -0.02417307	     -0.56646890	      0.20766309	      0.00080552	      1.67928459	      0.00742204	     -0.00364420	      0.02509804
     12.66613067	     -2.25852434	      0.05948549	     -0.31361245	      2.65406429	      1.25451418	     -0.58869269	      0.02590410	     -0.03393024	      0.21705324	     -0.08139259	      0.94130813	      0.05492868	      0.63125451	     -0.48865623	      0.76400138	     -0.05365117	     -0.39417884	     -1.06856696	      0.35794002	      0.38292114	      0.37970325	     -0.02438622	     -0.59667857	      0.16782212	      0.01521234	      1.68968223	      0.01793482	     -0.00837962	      0.03314424
     12.69946367	     -2.24810400	      0.06628536	     -0.30780009	      2.65559763	      1.25332067	     -0.58843566	      0.02340969	     -0.02180007	      0.20860288	     -0.08964925	      0.92561007	      0.05464935	      0.67681557	     -0.47347932	      0.79702795	     -0.05251040	     -0.40176535	     -1.07751870	      0.35479225	      0.40439675	      0.37944005	     -0.02425346	     -0.61656199	      0.11073909	      0.00480416	      1.68520708	      0.00431173	      0.01340888	      0.01958505
     12.73279667	     -2.23923262	      0.06876646	     -0.29866466	      2.65499030	      1.25195830	     -0.58781770	      0.02152819	     -0.00982753	      0.20156952	     -0.09920586	      0.91422099	      0.05448948	      0.71161374	     -0.50619001	      0.81330974	     -0.05192620	     -0.41929449	     -1.06374093	      0.37126626	      0.41222919	      0.37912855	     -0.02435839	     -0.63042951	      0.05442093	     -0.01642692	      1.67523604	     -0.00462524	     -0.00150616	     -0.00374001
     12.76612967	     -2.23398102	      0.06553223	     -0.29146205	      2.65239162	      1.25093165	     -0.58766324	      0.01882373	      0.00312443	      0.19765119	     -0.10692016	      0.89813716	      0.05482899	      0.72538433	     -0.53786981	      0.81767763	     -0.05111372	     -0.44624841	     -1.03320765	      0.39422546	      0.39896645	      0.37877726	     -0.02501812	     -0.65165804	      0.00974008	     -0.01203083	      1.67956359	      0.00515699	     -0.00953953	     -0.00623549
     12.79946267	     -2.23231315	      0.06547747	     -0.29117901	      2.64945770	      1.25061340	     -0.58780461	      0.00800981	      0.00913376	      0.20004174	     -0.10758806	      0.87854142	      0.05531613	      0.72559341	     -0.52966797	      0.81903560	     -0.05038836	     -0.46652974	     -1.01282500	      0.40647972	      0.36988351	      0.37845266	     -0.02623573	     -0.67287626	     -0.02026511	     -0.00203464	      1.67361127	      0.01819032	      0.01581443	      0.00931181
     12.83279567	     -2.23218670	      0.07809239	     -0.29801573	      2.64764559	      1.25083938	     -0.58778614	     -0.01674596	     -0.00207640	      0.20957537	     -0.10091387	      0.87577341	      0.05500056	      0.72815481	     -0.51479660	      0.82150476	     -0.05083791	     -0.46471025	     -1.02369194	      0.39933718	      0.34147797	      0.37814435	     -0.02782593	     -0.68287705	     -0.04181157	     -0.01678121	      1.65540116	      0.00841470	      0.00256300	      0.02093642
     12.86612867	     -2.24046915	      0.08447162	     -0.30465902	      2.64525993	      1.25121082	     -0.58832378	     -0.03330673	     -0.02690459	      0.22007225	     -0.09467696	      0.88681980	      0.05484562	      0.70913515	     -0.52472154	      0.81726721	     -0.05137010	     -0.46757201	     -1.06045489	      0.38015932	      0.33733796	      0.37797834	     -0.02860580	     -0.68771067	     -0.06902810	     -0.01303006	      1.65108938	     -0.01371345	     -0.00359981	      0.02411112
     12.89946167	     -2.26784631	      0.06889144	     -0.30324687	      2.64107317	      1.25175340	     -0.58919813	     -0.03009197	     -0.03059896	      0.22421983	     -0.09453814	      0.89251800	      0.05545328	      0.64739720	     -0.54173165	      0.78491279	     -0.05159862	     -0.49378357	     -1.08778567	      0.36548340	      0.34529842	      0.37779072	     -0.02903251	     -0.68263384	     -0.07113354	      0.00942112	      1.62940809	     -0.01675966	      0.00211902	      0.02225242
     12.93279467	     -2.29634847	      0.06792722	     -0.30205691	      2.63878175	      1.25297595	     -0.58809367	     -0.04218936	     -0.03718473	      0.22982959	     -0.09321182	      0.90533401	      0.05624710	      0.60276440	     -0.55084049	      0.72800927	     -0.05252228	     -0.48195275	     -1.07455759	      0.35384102	      0.34740773	      0.37765617	     -0.02971802	     -0.67533180	     -0.07011911	      0.01578111	      1.61989635	      0.00673038	      0.00073469	      0.01179452
     12.96612767	     -2.31911654	      0.06008926	     -0.30948819	      2.63831598	      1.25443914	     -0.58670059	     -0.03317902	     -0.03979543	      0.24181607	     -0.08480385	      0.91652826	      0.05562666	      0.55799430	     -0.54239472	      0.68953106	     -0.05418691	     -0.46331731	     -1.06181229	      0.36579206	      0.33526985	      0.37755947	     -0.03030707	     -0.65963580	     -0.07994879	      0.01508201	      1.61051524	      0.00133704	     -0.00707845	      0.00525961
     12.99946067	     -2.33472528	      0.06964982	     -0.31877618	      2.64115091	      1.25551662	     -0.58370775	     -0.03720351	     -0.04121932	      0.25035946	     -0.07629642	      0.94288354	      0.05535784	      0.55006508	     -0.54457168	      0.66913962	     -0.05592209	     -0.41279225	     -1.07480071	      0.38649520	      0.31259187	      0.37746279	     -0.03131981	     -0.66635029	     -0.09205531	      0.01598825	      1.58655985	     -0.01417052	     -0.00511883	      0.02371291
     13.03279367	     -2.34285943	      0.06970012	     -0.32363530	      2.64389795	      1.25576002	     -0.58147517	     -0.02684043	     -0.04007875	      0.25101871	     -0.07153885	      0.95696947	      0.05456981	      0.54440156	     -0.54657284	      0.67070718	     -0.05720358	     -0.37890617	     -1.11708042	      0.40772980	      0.29458250	      0.37743608	     -0.03194208	     -0.68784036	     -0.12054121	      0.01246408	      1.56643460	     -0.01432423	      0.00519603	      0.04740998
     13.06612667	     -2.34405423	      0.07291814	     -0.32247999	      2.64592788	      1.25563714	     -0.57944433	     -0.02361522	     -0.03841063	      0.25006505	     -0.07565413	      0.96009669	      0.05440849	      0.55454160	     -0.54472652	      0.67499856	     -0.05772294	     -0.35086265	     -1.14091197	      0.40899580	      0.28178776	      0.37747109	     -0.03266592	     -0.72447716	     -0.15478440	      0.01209804	      1.54121193	      0.01343376	     -0.00530753	      0.03631793
     13.09945967	     -2.33897375	      0.06876203	     -0.31428058	      2.64640335	      1.25537454	     -0.57861058	     -0.01125475	     -0.03637904	      0.24405864	     -0.08871863	      0.94560098	      0.05436752	      0.56578816	     -0.54025392	      0.67941402	     -0.05789270	     -0.34772739	     -1.12959150	      0.39285885	      0.28316985	      0.37761142	     -0.03274388	     -0.73837480	     -0.19187881	     -0.02599931	      1.50835269	      0.01754605	     -0.00424747	      0.01383835
     13.13279267	     -2.32507390	      0.06516724	     -0.30977099	      2.64685471	      1.25499666	     -0.57960124	      0.00016000	     -0.03210100	      0.23783169	     -0.09884265	      0.93678205	      0.05452259	      0.58790935	     -0.55096579	      0.70097121	     -0.05706063	     -0.35946551	     -1.09825164	      0.36554985	      0.28210591	      0.37775977	     -0.03326794	     -0.75462705	     -0.22389045	     -0.00203980	      1.49222911	     -0.00318108	      0.00140696	      0.00041422
     13.16612567	     -2.30302939	      0.06496639	     -0.31039051	      2.64807388	      1.25438338	     -0.58225341	      0.00544062	     -0.02843359	      0.23008421	     -0.10378854	      0.93381347	      0.05415402	      0.62196362	     -0.56274247	      0.74729870	     -0.05621659	     -0.37967280	     -1.07917168	      0.33895927	      0.27858357	      0.37793381	     -0.03358200	     -0.74375828	     -0.24189190	     -0.01444104	      1.47489405	     -0.01090317	     -0.00344917	      0.01159401
     13.19945867	     -2.28172577	      0.06973082	     -0.31438140	      2.64983036	      1.25342620	     -0.58545633	     -0.00034680	     -0.02196645	      0.22222657	     -0.10308154	      0.93188178	      0.05358153	      0.66265650	     -0.55119269	      0.80748592	     -0.05487629	     -0.40274467	     -1.08456228	      0.32416828	      0.27414093	      0.37805267	     -0.03388071	     -0.73213717	     -0.24731398	     -0.00987729	      1.44656288	      0.00521430	     -0.00245384	      0.02682088
     13.23279167	     -2.27027269	      0.08064074	     -0.31584140	      2.65134750	      1.25206141	     -0.58770620	     -0.01868712	     -0.01752709	      0.21513753	     -0.10470627	      0.93198143	      0.05284837	      0.70488158	     -0.52514390	      0.85552235	     -0.05349353	     -0.42513697	     -1.09770685	      0.32658185	      0.28212323	      0.37818539	     -0.03306333	     -0.73019202	     -0.25974686	      0.01236621	      1.43707465	      0.02192828	      0.01161486	      0.02750752
     13.26612467	     -2.27593789	      0.08426095	     -0.31090176	      2.65132928	      1.25045690	     -0.58901903	     -0.03235705	     -0.00294782	      0.20602107	     -0.11019380	      0.93548435	      0.05290528	      0.72657977	     -0.51144019	      0.87482102	     -0.05115898	     -0.46284883	     -1.10250661	      0.35371889	      0.30006159	      0.37820232	     -0.03170942	     -0.72204708	     -0.26795999	      0.01148676	      1.42073000	      0.00092083	      0.00152939	      0.01076573
     13.29945767	     -2.28774222	      0.08051155	     -0.30411229	      2.64981131	      1.24892898	     -0.58989899	     -0.03801365	      0.00663616	      0.19851205	     -0.11492246	      0.94197044	      0.05338662	      0.72970358	     -0.52017412	      0.87205274	     -0.04874378	     -0.50773702	     -1.09231684	      0.39665465	      0.31983431	      0.37813102	     -0.02971510	     -0.72055356	     -0.27917999	      0.01005319	      1.41198958	     -0.02203664	     -0.00280144	     -0.00778480
     13.33279067	     -2.28863649	      0.07911509	     -0.29936380	      2.64799315	      1.24794368	     -0.59012960	     -0.04232186	     -0.00443687	      0.19538466	     -0.11710148	      0.93897473	      0.05421438	      0.73169509	     -0.52204966	      0.86141442	     -0.04675858	     -0.53468478	     -1.07957377	      0.44009906	      0.32948832	      0.37791640	     -0.02768376	     -0.73240491	     -0.28203195	      0.01721742	      1.41027909	     -0.00763588	      0.00773683	     -0.00243620
     13.36612367	     -2.27704308	      0.08110901	     -0.30077837	      2.64699432	      1.24782815	     -0.58970788	     -0.04174424	     -0.02818064	      0.19839087	     -0.10939697	      0.92552700	      0.05414638	      0.73391416	     -0.49992220	      0.85654247	     -0.04731636	     -0.53748354	     -1.08790616	      0.47343868	      0.31575959	      0.37753485	     -0.02602881	     -0.74245181	     -0.25749347	      0.01066744	      1.40053785	      0.00953451	     -0.00195132	      0.01040270
     13.39945667	     -2.28083533	      0.08139144	     -0.30833906	      2.64699237	      1.24839353	     -0.58861840	     -0.04049120	     -0.02890917	      0.20924054	     -0.09819039	      0.93233927	      0.05459168	      0.72027077	     -0.47854987	      0.83930546	     -0.04724277	     -0.52741042	     -1.12273403	      0.48671398	      0.28478735	      0.37684695	     -0.02517237	     -0.75411146	     -0.20209204	      0.01128902	      1.42027227	      0.00740191	     -0.01003143	      0.01963199
     13.43278967	     -2.29897376	      0.08444808	     -0.31015213	      2.64773430	      1.24935453	     -0.58610775	     -0.04099113	     -0.03308322	      0.21549295	     -0.09247304	      0.95348487	      0.05488816	      0.69889584	     -0.47659283	      0.79207691	     -0.04825323	     -0.49687847	     -1.15826581	      0.47225247	      0.28390008	      0.37601715	     -0.02290125	     -0.75303023	     -0.15092743	     -0.01928214	      1.45827440	     -0.01153476	      0.02010784	      0.02847868
     13.46612267	     -2.32550798	      0.08288522	     -0.30737606	      2.64856733	      1.25070026	     -0.58305776	     -0.03511151	     -0.03523516	      0.21729325	     -0.08832177	      0.96954298	      0.05525684	      0.66286951	     -0.47035887	      0.72690776	     -0.04891137	     -0.45566593	     -1.17683050	      0.44212038	      0.30714308	      0.37477339	     -0.02035186	     -0.75707109	     -0.09633216	     -0.00685158	      1.45765456	     -0.01842743	     -0.00991554	      0.02467382
     13.49945567	     -2.35887897	      0.07956218	     -0.30829146	      2.65037996	      1.25225553	     -0.58015608	     -0.02826964	     -0.03937156	      0.22079183	     -0.08305450	      0.98637051	      0.05571862	      0.61825318	     -0.44831156	      0.66655930	     -0.04991278	     -0.40541922	     -1.18317087	      0.40803126	      0.34765962	      0.37330590	     -0.01656208	     -0.75174585	     -0.06382389	     -0.00261500	      1.48667999	      0.00398892	     -0.00639764	      0.01486593
     13.53278867	     -2.38465087	      0.07983857	     -0.31278570	      2.65411082	      1.25369975	     -0.57769722	     -0.02304440	     -0.03628377	      0.22277227	     -0.07616655	      1.00658139	      0.05628719	      0.58360975	     -0.43139260	      0.63204373	     -0.04827748	     -0.34575959	     -1.19457379	      0.39505797	      0.38030984	      0.37129193	     -0.01288333	     -0.72706677	     -0.00987399	     -0.01600951	      1.51119177	      0.01956442	      0.00742718	      0.01445744
     13.56612167	     -2.38436243	      0.08396427	     -0.31745422	      2.65904673	      1.25476969	     -0.57657511	     -0.01399880	     -0.04025128	      0.21898795	     -0.06681603	      1.01986304	      0.05588949	      0.57059262	     -0.43145596	      0.63469682	     -0.04903561	     -0.28967058	     -1.21424451	      0.41343057	      0.40281398	      0.36880426	     -0.00882703	     -0.69500081	      0.06791243	     -0.00815769	      1.52527484	      0.00486904	     -0.01126206	      0.02733845
     13.59945467	     -2.37769314	      0.07993644	     -0.31948384	      2.66274414	      1.25544818	     -0.57749005	      0.00022229	     -0.04031208	      0.21031781	     -0.05971614	      1.01822568	      0.05593742	      0.55286815	     -0.42877737	      0.65057232	     -0.04785697	     -0.26029079	     -1.22687802	      0.44630114	      0.42694337	      0.36583325	     -0.00425628	     -0.66322927	      0.13840963	      0.01067910	      1.57250443	     -0.00784308	     -0.00191081	      0.03836302
     13.63278767	     -2.37385381	      0.07818323	     -0.31491496	      2.66453306	      1.25597618	     -0.57919245	      0.00128883	     -0.03932825	      0.19834267	     -0.05987861	      1.00663073	      0.05624342	      0.53696105	     -0.42664435	      0.65777034	     -0.04561701	     -0.24586769	     -1.21093057	      0.46297964	      0.46276021	      0.36241463	      0.00078432	     -0.63432137	      0.19896531	      0.01290131	      1.59179788	      0.00373133	      0.01295395	      0.02864030
     13.66612067	     -2.37516573	      0.08556897	     -0.30432661	      2.66486737	      1.25639919	     -0.58092237	     -0.01748947	     -0.04053868	      0.18294161	     -0.06535579	      0.99499862	      0.05644652	      0.53009783	     -0.43967653	      0.65373938	     -0.04365125	     -0.23606255	     -1.17592722	      0.44534972	      0.51406407	      0.35854818	      0.00604120	     -0.59971087	      0.24349895	     -0.01645530	      1.58233849	      0.02311309	     -0.00746648	      0.00798851
     13.69945367	     -2.38197502	      0.08567534	     -0.29409249	      2.66370130	      1.25659308	     -0.58362543	     -0.03026446	     -0.03556557	      0.16879134	     -0.07195897	      0.97905801	      0.05712791	      0.51281665	     -0.45682353	      0.65509247	     -0.03850033	     -0.24790605	     -1.16178946	      0.40379108	      0.57596044	      0.35426089	      0.01165071	     -0.55219953	      0.27058034	     -0.01160057	      1.59501178	      0.00220172	     -0.00531674	     -0.00246057
     13.73278667	     -2.37503630	      0.08203901	     -0.28282198	      2.66194779	      1.25657811	     -0.58682252	     -0.03452779	     -0.03652556	      0.15426312	     -0.07888765	      0.95059191	      0.05689348	      0.49944067	     -0.47647822	      0.67077689	     -0.03559039	     -0.26910859	     -1.17572942	      0.35607749	      0.63672445	      0.34960376	      0.01760547	     -0.47510420	      0.31713643	      0.01280827	      1.58153448	     -0.02166532	      0.00666856	      0.00886755
     13.76611967	     -2.35742096	      0.08204907	     -0.27242246	      2.66064940	      1.25654267	     -0.58918865	     -0.04180999	     -0.03719315	      0.14029533	     -0.08024866	      0.92037445	      0.05646944	      0.49698000	     -0.50573764	      0.68779865	     -0.03100039	     -0.27700979	     -1.18715890	      0.31772825	      0.68297496	      0.34443576	      0.02304389	     -0.36661600	      0.39007225	      0.01701485	      1.55309735	     -0.00612285	     -0.00703812	      0.02090670
     13.79945267	     -2.34371500	      0.07734926	     -0.26524507	      2.65939963	      1.25660443	     -0.59045699	     -0.03928111	     -0.03601755	      0.13164034	     -0.07612258	      0.89148627	      0.05552991	      0.48616103	     -0.53951846	      0.69160769	     -0.02802599	     -0.27649750	     -1.17116750	      0.28972399	      0.72854958	      0.33901024	      0.02894647	     -0.26926118	      0.45677738	      0.01858173	      1.55521258	      0.00728608	     -0.00022222	      0.01844929
     13.83278567	     -2.34025270	      0.07816274	     -0.25599938	      2.65860853	      1.25687395	     -0.58935305	     -0.03864044	     -0.03343129	      0.12494965	     -0.07188898	      0.86574595	      0.05447441	      0.47465336	     -0.57759555	      0.66630491	     -0.02372637	     -0.25019504	     -1.12513385	      0.26056873	      0.78280680	      0.33329534	      0.03519495	     -0.22529993	      0.53094162	      0.01386163	      1.50961058	     -0.00206323	      0.01227990	      0.00522361
     13.86611867	     -2.34716142	      0.07522561	     -0.24778697	      2.65782238	      1.25708645	     -0.58687721	     -0.02986526	     -0.03097616	      0.12011362	     -0.06345004	      0.84079624	      0.05303638	      0.44875449	     -0.61503317	      0.63061459	     -0.02293092	     -0.21400044	     -1.09106802	      0.22049226	      0.84460955	      0.32740203	      0.04114301	     -0.20879873	      0.59517566	     -0.01150352	      1.44905546	     -0.02049341	     -0.00118637	     -0.00268741
     13.89945167	     -2.36064661	      0.07298897	     -0.24394909	      2.65738423	      1.25712026	     -0.58306730	     -0.02471707	     -0.02358685	      0.12020112	     -0.05022823	      0.82140223	      0.05201100	      0.41452011	     -0.65623675	      0.59928371	     -0.02201958	     -0.16268859	     -1.09657380	      0.17456869	      0.89809629	      0.32138327	      0.04582046	     -0.15318286	      0.64704198	     -0.01818198	      1.40645837	     -0.00177400	     -0.01071031	      0.00476934
     13.93278467	     -2.36764817	      0.06598491	     -0.23875734	      2.65591806	      1.25697195	     -0.57846947	     -0.01234051	     -0.02199121	      0.12211410	     -0.03596915	      0.78960050	      0.05020384	      0.36788440	     -0.69743333	      0.57074165	     -0.02366571	     -0.10744949	     -1.12658553	      0.12880078	      0.94377937	      0.31519888	      0.04981608	     -0.02732337	      0.69088588	     -0.00665169	      1.33124015	      0.02251950	      0.00977915	      0.01845100
     13.96611767	     -2.37302503	      0.05887336	     -0.22923255	      2.65245032	      1.25676095	     -0.57321844	      0.00167934	     -0.02846378	      0.12457495	     -0.02448088	      0.74636494	      0.04827810	      0.31088391	     -0.74282959	      0.52834222	     -0.02742623	     -0.04989834	     -1.13261844	      0.07082235	      0.98499620	      0.30911828	      0.05330401	      0.08586347	      0.71587703	     -0.00595324	      1.25178240	      0.00769149	      0.00518518	      0.02727413
     13.99945067	     -2.39107939	      0.05347686	     -0.21891631	      2.64698395	      1.25656641	     -0.56807163	      0.00508021	     -0.02040710	      0.13050493	     -0.01526796	      0.70229641	      0.04777850	      0.24244686	     -0.79246853	      0.47322366	     -0.02620333	      0.00691036	     -1.09881365	      0.02673453	      1.01288923	      0.30290952	      0.05606554	      0.11645597	      0.73095299	      0.02655602	      1.18195020	     -0.01087639	     -0.01558895	      0.02181989
     14.03278367	     -2.40647796	      0.04411241	     -0.21138188	      2.64015234	      1.25614563	     -0.56514536	      0.00629764	     -0.01512812	      0.13965349	     -0.00608826	      0.65486856	      0.04686671	      0.16269274	     -0.83673043	      0.43335043	     -0.02534400	      0.04666285	     -1.06834924	      0.00331732	      1.03333346	      0.29700397	      0.05885880	      0.12992613	      0.74627292	     -0.00638053	      1.10743812	     -0.00394675	      0.00970827	      0.01257681
     14.06611667	     -2.40954551	      0.03756342	     -0.20672991	      2.63383312	      1.25532402	     -0.56465234	     -0.00183257	     -0.00705130	      0.14548938	      0.00509071	      0.60786068	      0.04561013	      0.08887078	     -0.87566002	      0.42346614	     -0.02690805	      0.07441846	     -1.07270943	     -0.00096433	      1.04869162	      0.29086464	      0.06110371	      0.18579534	      0.76784832	     -0.01716422	      1.03271129	      0.02127235	     -0.00330785	      0.01835841
     14.09944967	     -2.40810990	      0.04378811	     -0.20555797	      2.62922636	      1.25452797	     -0.56501963	     -0.02370877	     -0.00499848	      0.14839154	      0.01753028	      0.56543997	      0.04358036	      0.03944606	     -0.91050379	      0.43587413	     -0.02994925	      0.10333013	     -1.08301987	     -0.06902959	      1.06499749	      0.28505879	      0.06256115	      0.24620598	      0.76987933	      0.01020878	      1.00409106	      0.00856026	     -0.00824824	      0.03513460
     14.13278267	     -2.41591614	      0.04273941	     -0.20390790	      2.62468269	      1.25424165	     -0.56594137	     -0.03656484	      0.01655039	      0.14956872	      0.02982037	      0.51493932	      0.04166213	     -0.00549560	     -0.92229393	      0.45405702	     -0.03016834	      0.10926233	     -1.06757059	     -0.14236550	      1.07509732	      0.27933648	      0.06334171	      0.30186805	      0.76458103	      0.01513849	      0.92664791	     -0.02867060	      0.00477884	      0.03397176
     14.16611567	     -2.41969242	      0.02647059	     -0.20244224	      2.61946461	      1.25466043	     -0.56755939	     -0.03097181	      0.03924813	      0.15352510	      0.03743571	      0.45506759	      0.04271995	     -0.04834489	     -0.91842107	      0.47735327	     -0.02564406	      0.08192175	     -1.02116187	     -0.16294395	      1.07541121	      0.27346144	      0.06388472	      0.30943663	      0.72227548	      0.01484611	      0.92186983	     -0.00407089	      0.00253846	      0.02007610
     14.19944867	     -2.40247440	      0.02613752	     -0.19802948	      2.61634090	      1.25527546	     -0.56782733	     -0.03363783	      0.02984109	      0.15518570	      0.03456532	      0.39683237	      0.03920364	     -0.04792623	     -0.94428282	      0.50594027	     -0.03568846	      0.06031246	     -0.95441949	     -0.17734776	      1.06965363	      0.26809631	      0.06396679	      0.26763850	      0.68656996	      0.01401002	      0.89117939	      0.02418023	     -0.00208382	      0.01771969
     14.23278167	     -2.39908501	      0.02306750	     -0.19451037	      2.61596099	      1.25556679	     -0.56731576	     -0.02448252	      0.04153217	      0.15148089	      0.03219701	      0.34507886	      0.03695648	     -0.02263395	     -0.98118399	      0.55492298	     -0.03311963	      0.03276174	     -0.91944193	     -0.18691318	      1.05190657	      0.26252673	      0.06330124	      0.25495831	      0.64315300	     -0.02084254	      0.88321725	     -0.01179743	     -0.00269861	      0.02547050
     14.26611467	     -2.39390063	      0.02705105	     -0.19521377	      2.61681843	      1.25578072	     -0.56659896	     -0.02462629	      0.04388708	      0.15173077	      0.02791151	      0.28975315	      0.03132263	      0.02808464	     -0.98213235	      0.62431083	     -0.03411007	      0.00316940	     -0.91345905	     -0.22584663	      1.00751347	      0.25739227	      0.06149604	      0.24230103	      0.58628190	      0.00371132	      0.94254099	     -0.01780626	      0.00588879	      0.03094772
     14.29944767	     -2.38511133	      0.02631294	     -0.19538849	      2.61692586	      1.25596370	     -0.56653925	     -0.02330703	      0.04423178	      0.15169486	      0.02553540	      0.22161558	      0.02782406	      0.07962844	     -0.92991842	      0.69635720	     -0.03764783	     -0.04210675	     -0.89769622	     -0.25075556	      0.93426195	      0.25208163	      0.05874087	      0.24716534	      0.55354594	      0.01116272	      0.93361372	      0.01848475	     -0.00264764	      0.01987145
     14.33278067	     -2.39150630	      0.01695363	     -0.20435338	      2.61750581	      1.25613152	     -0.56771693	     -0.00975419	      0.04929454	      0.15939954	      0.02286714	      0.17744423	      0.02737527	      0.12797731	     -0.88871124	      0.76646386	     -0.03768886	     -0.10544722	     -0.83816974	     -0.27161988	      0.84717645	      0.24706232	      0.05534140	      0.22928544	      0.49161783	      0.00127303	      1.04729488	      0.01288069	      0.00539218	      0.01255868
     14.36611367	     -2.39883370	      0.01068051	     -0.21167180	      2.61862954	      1.25570843	     -0.56991629	      0.00071635	      0.04758729	      0.16221969	      0.01617585	      0.15591976	      0.02362998	      0.17848448	     -0.90334055	      0.82568768	     -0.03745949	     -0.16782254	     -0.75187207	     -0.27731310	      0.76373777	      0.24212884	      0.05138446	      0.16823989	      0.46009146	      0.02153476	      1.09209051	     -0.01449621	      0.00522858	      0.02058356
     14.39944667	     -2.41225535	      0.00207362	     -0.21981117	      2.61957925	      1.25466822	     -0.57298493	      0.00748291	      0.04634660	      0.16333625	      0.01121865	      0.15084318	      0.02411739	      0.22353541	     -0.92996438	      0.88965002	     -0.03682258	     -0.23455127	     -0.70515111	     -0.26433304	      0.68548945	      0.23738079	      0.04685289	      0.10275671	      0.41898813	     -0.00283111	      1.17272079	     -0.00976809	     -0.00572299	      0.02890106
     14.43277967	     -2.42885004	     -0.00567782	     -0.22814525	      2.61968995	      1.25363923	     -0.57538026	      0.00760572	      0.04822359	      0.16909207	      0.00453255	      0.14225390	      0.02857386	      0.26101912	     -0.90289465	      0.95363339	     -0.03675450	     -0.29684973	     -0.70191558	     -0.23840229	      0.61252288	      0.23281574	      0.04147948	      0.04107415	      0.35533831	     -0.02118363	      1.30432668	      0.01833851	     -0.00312089	      0.02288178
     14.46611267	     -2.43884244	      0.00187588	     -0.23715725	      2.62025215	      1.25344128	     -0.57605418	     -0.00853976	      0.04613838	      0.17957442	     -0.00248397	      0.12841343	      0.02936579	      0.30047373	     -0.83214481	      0.99416374	     -0.03918088	     -0.32715378	     -0.67257024	     -0.21277375	      0.54313402	      0.22837892	      0.03455756	     -0.01804389	      0.29943636	      0.00287170	      1.35932981	      0.01456103	      0.00444622	      0.00511380
     14.49944567	     -2.45980823	      0.01308356	     -0.25933327	      2.62269116	      1.25427758	     -0.57778381	     -0.03171303	      0.04712290	      0.19753730	     -0.00085342	      0.16211663	      0.03098547	      0.33508813	     -0.80351134	      1.01892295	     -0.03941599	     -0.34641725	     -0.60554384	     -0.20124126	      0.47640266	      0.22417743	      0.02651897	     -0.05834153	      0.21429989	     -0.00050935	      1.47652953	     -0.01308810	      0.00532813	      0.00238872
     14.53277867	     -2.47985645	     -0.00332261	     -0.28201684	      2.62388564	      1.25534480	     -0.58325938	     -0.02385258	      0.04781218	      0.21132738	     -0.00027057	      0.22443418	      0.03574286	      0.31844254	     -0.82092058	      1.05005932	     -0.04071891	     -0.38930449	     -0.55868183	     -0.19162143	      0.42091029	      0.22027787	      0.01905089	     -0.08344613	      0.13597064	     -0.01592219	      1.58298483	     -0.01819741	     -0.00340641	      0.02584884
     14.56611167	     -2.49331643	     -0.01104530	     -0.29734795	      2.62455766	      1.25680817	     -0.58827090	     -0.03040168	      0.04361572	      0.21914813	     -0.00224909	      0.28012501	      0.03704406	      0.29461569	     -0.83380140	      1.06260615	     -0.04247087	     -0.41094685	     -0.52976860	     -0.18225458	      0.36158523	      0.21658950	      0.01127772	     -0.13609281	      0.09441747	      0.01030608	      1.62998262	      0.01820514	     -0.00706008	      0.03800431
     14.59944467	     -2.51257801	     -0.01607205	     -0.31474008	      2.62549931	      1.25887454	     -0.59186771	     -0.03649478	      0.04405575	      0.23409542	     -0.00306212	      0.33597037	      0.04014277	      0.26915955	     -0.80653301	      1.06043876	     -0.04422612	     -0.42220508	     -0.50816903	     -0.16452681	      0.28806496	      0.21317506	      0.00352290	     -0.19953178	      0.04873568	      0.01069821	      1.73831316	      0.00922378	      0.01089235	      0.01760848
     14.63277767	     -2.53199699	     -0.01824616	     -0.33150587	      2.62740842	      1.26123134	     -0.59378945	     -0.03833144	      0.04490541	      0.25026213	     -0.00623950	      0.39408024	      0.04254979	      0.24802492	     -0.77097730	      1.04163900	     -0.04648392	     -0.41979689	     -0.47475757	     -0.13297176	      0.20686646	      0.21003104	     -0.00425615	     -0.26075588	      0.01242696	     -0.02302634	      1.82966638	     -0.02948569	      0.00050037	     -0.00235075
     14.66611067	     -2.55081281	     -0.02047704	     -0.34693577	      2.63086188	      1.26326013	     -0.59496894	     -0.03786203	      0.04100786	      0.26038931	     -0.00921264	      0.47048637	      0.04413568	      0.23317001	     -0.78501599	      1.01753633	     -0.04885599	     -0.41081594	     -0.44039712	     -0.09045060	      0.12675217	      0.20711134	     -0.01159340	     -0.32893819	     -0.01422128	     -0.00721083	      1.85382396	     -0.00625310	     -0.00740239	      0.00661588
     14.69944367	     -2.58313597	     -0.02825941	     -0.36507473	      2.63621226	      1.26474490	     -0.59538698	     -0.02840847	      0.04038120	      0.27017886	     -0.01122055	      0.57171187	      0.04610379	      0.22270950	     -0.83631013	      0.99779991	     -0.05074956	     -0.41222691	     -0.42108768	     -0.04228344	      0.05672044	      0.20454762	     -0.01759408	     -0.37261232	     -0.06287585	     -0.01015862	      1.89682128	      0.01983683	      0.01442383	      0.03119975
     14.73277667	     -2.61938335	     -0.02210254	     -0.38053444	      2.64251877	      1.26588241	     -0.59320301	     -0.03194150	      0.04030902	      0.27970953	     -0.01560754	      0.66632550	      0.04755387	      0.23773831	     -0.86124951	      0.96597025	     -0.05209634	     -0.40033647	     -0.39147001	     -0.00197421	     -0.00477422	      0.20217480	     -0.02331189	     -0.39933341	     -0.10854441	     -0.01747113	      1.93347998	      0.00756700	     -0.00484581	      0.03762820
     14.76610967	     -2.64790602	     -0.02344298	     -0.39142978	      2.64732334	      1.26669772	     -0.59168108	     -0.02274736	      0.03663195	      0.28954645	     -0.02498835	      0.73307946	      0.04756206	      0.24535452	     -0.83415874	      0.94245506	     -0.05404818	     -0.40335819	     -0.36574154	      0.02635787	     -0.05357118	      0.20005916	     -0.02762397	     -0.42160683	     -0.13589118	     -0.00002051	      1.92309838	     -0.02210111	     -0.00907026	      0.01775407
     14.79944267	     -2.67907199	     -0.02291835	     -0.40289434	      2.65172671	      1.26676418	     -0.59174076	     -0.02831922	      0.03607451	      0.29941712	     -0.03412729	      0.80475396	      0.04878412	      0.25779957	     -0.83157556	      0.92860564	     -0.05457476	     -0.41997842	     -0.34405673	      0.02785364	     -0.09379405	      0.19813636	     -0.03148062	     -0.46099726	     -0.14804637	      0.02139479	      1.93313571	     -0.00001032	      0.01023400	     -0.00133884
     14.83277567	     -2.69794438	     -0.03229902	     -0.41411997	      2.65523365	      1.26588620	     -0.59468722	     -0.02240977	      0.03293687	      0.30416592	     -0.04060285	      0.87903548	      0.04949031	      0.26305845	     -0.88698837	      0.93558978	     -0.05504405	     -0.45938372	     -0.31869590	      0.01509559	     -0.12817970	      0.19644310	     -0.03430836	     -0.49364708	     -0.14778180	     -0.00204851	      1.92136437	      0.02306598	     -0.00286142	      0.00336539
     14.86610867	     -2.70243843	     -0.04379990	     -0.42609242	      2.65774738	      1.26451822	     -0.59867046	     -0.00776368	      0.02540766	      0.30778602	     -0.04267554	      0.94279993	      0.04922846	      0.27469727	     -0.96231409	      0.95441895	     -0.05523389	     -0.50677581	     -0.26864905	     -0.00117169	     -0.16185401	      0.19491666	     -0.03659957	     -0.52564982	     -0.14657204	     -0.01693070	      1.88015939	      0.00241854	     -0.01176515	      0.01885414
     14.89944167	     -2.70665505	     -0.04852914	     -0.44047295	      2.65941631	      1.26317197	     -0.60158151	     -0.00658629	      0.02476108	      0.32025744	     -0.04487928	      0.98887668	      0.04912114	      0.30148153	     -1.00463369	      0.97805767	     -0.05455820	     -0.55197659	     -0.21627080	     -0.01601021	     -0.19406935	      0.19352654	     -0.03827908	     -0.56132485	     -0.15252927	     -0.00327101	      1.85976425	     -0.01332958	      0.00580509	      0.02313717
     14.93277467	     -2.70789375	     -0.04475641	     -0.44878296	      2.65990829	      1.26176601	     -0.60278482	     -0.01956533	      0.02665060	      0.33088112	     -0.04764509	      1.00454447	      0.04852852	      0.34307573	     -1.00845826	      1.00687795	     -0.05376977	     -0.58909225	     -0.19773360	     -0.02006717	     -0.21494189	      0.19222453	     -0.03909055	     -0.58117752	     -0.15795833	      0.00263574	      1.82523816	     -0.00144443	      0.00021820	      0.01274984
     14.96610767	     -2.70505467	     -0.04181832	     -0.44490743	      2.65845437	      1.26000764	     -0.60319750	     -0.03003785	      0.02486450	      0.33062761	     -0.05256862	      0.99082080	      0.04789102	      0.38318427	     -1.01457325	      1.02829632	     -0.05306871	     -0.62571235	     -0.18565386	     -0.00468274	     -0.21286934	      0.19106246	     -0.03857678	     -0.57828532	     -0.16891632	     -0.01454094	      1.76185065	      0.01559559	     -0.00598645	      0.00417634
     14.99944067	     -2.70374458	     -0.04881238	     -0.44004025	      2.65550402	      1.25806506	     -0.60428108	     -0.02954075	      0.02904019	      0.33354840	     -0.05918104	      0.97438342	      0.04796530	      0.40419826	     -1.06500319	      1.04294197	     -0.05225736	     -0.67061754	     -0.14698004	      0.02429704	     -0.19693392	      0.19002873	     -0.03715352	     -0.57989548	     -0.18941311	     -0.00617293	      1.71619512	      0.00909921	      0.00382439	      0.00427606
     15.03277367	     -2.69626250	     -0.04865850	     -0.44554885	      2.65294367	      1.25652122	     -0.60568349	     -0.03691472	      0.02971827	      0.34844666	     -0.06019751	      0.97220319	      0.04829946	      0.42512126	     -1.15553411	      1.06612926	     -0.05058161	     -0.69591961	     -0.10970512	      0.04711534	     -0.18396604	      0.18906174	     -0.03584260	     -0.60078727	     -0.20236596	      0.02436544	      1.67795763	     -0.00702916	     -0.00056864	      0.00645502
     15.06610667	     -2.68428540	     -0.05450937	     -0.45249993	      2.65035004	      1.25584550	     -0.60841500	     -0.03711152	      0.03159755	      0.35758650	     -0.04934889	      0.95815276	      0.04827454	      0.42053814	     -1.22496734	      1.10372111	     -0.04929705	     -0.71492521	     -0.10566827	      0.05719349	     -0.17460256	      0.18823418	     -0.03411910	     -0.60461203	     -0.19510426	     -0.01242599	      1.61403166	     -0.01582863	     -0.00600308	      0.01200865
     15.09943967	     -2.67087815	     -0.05593990	     -0.45804905	      2.64760153	      1.25634994	     -0.61107092	     -0.04351982	      0.02913427	      0.36407850	     -0.03737012	      0.93227147	      0.04907868	      0.40231722	     -1.24548613	      1.12095043	     -0.04777670	     -0.71491881	     -0.09642313	      0.04444413	     -0.16282342	      0.18750966	     -0.03257596	     -0.62590750	     -0.17506160	     -0.01153647	      1.57342633	     -0.00171151	      0.00372825	      0.02136517
     15.13277267	     -2.66099322	     -0.06053896	     -0.46101946	      2.64503438	      1.25774471	     -0.61325461	     -0.04226697	      0.02739086	      0.36894157	     -0.02829890	      0.90489232	      0.04925855	      0.36645377	     -1.23281555	      1.12299206	     -0.04849167	     -0.70670797	     -0.09928888	      0.01731893	     -0.14584703	      0.18691583	     -0.03069013	     -0.64150868	     -0.15400298	      0.00153368	      1.55077991	      0.00352392	      0.00703700	      0.02799387
     15.16610567	     -2.66009551	     -0.05702892	     -0.46293926	      2.64414637	      1.25950834	     -0.61326540	     -0.04468239	      0.02542053	      0.37321621	     -0.02042464	      0.90232523	      0.04943380	      0.33940377	     -1.23820567	      1.09348376	     -0.04953925	     -0.68007402	     -0.09711330	     -0.01780507	     -0.12775144	      0.18638202	     -0.02894705	     -0.63801480	     -0.13544965	     -0.00873233	      1.50408782	     -0.01014830	     -0.00311968	      0.02414516
     15.19943867	     -2.67538213	     -0.05585897	     -0.46569623	      2.64507058	      1.26112044	     -0.61178420	     -0.04230420	      0.02833333	      0.37815371	     -0.01328931	      0.93295015	      0.04925921	      0.31149985	     -1.27960434	      1.04814432	     -0.05166524	     -0.65243535	     -0.10265380	     -0.04772163	     -0.11063523	      0.18599752	     -0.02714378	     -0.62815327	     -0.14101962	     -0.01564849	      1.47589811	     -0.02073833	      0.00348490	      0.01771592
