# Supplementary material for: Simulation of Human Movement in Zero Gravity
Source: Sensors (Basel). 2024 Mar 9;24(6):1770. doi: 10.3390/s24061770 (PMC10976247; doi:10.3390/s24061770)
Supplement: Supplementary file 1 [file sensors-24-01770-s001.zip › supplementary/motion_data/18 StepZenKutsu/motion.sto]

UNKNOWN
version=1
nRows=457
nColumns=30
inDegrees=no
endheader
time	/jointset/global/yaw/value	/jointset/global/roll/value	/jointset/global/pitch/value	/jointset/global/longitudinal/value	/jointset/global/vertical/value	/jointset/global/lateral/value	/jointset/SpineL/SpineL_LL/value	/jointset/SpineL/SpineL_RR/value	/jointset/SpineL/SpineL_FE/value	/jointset/SpineU/SpineU_FE/value	/jointset/Hip_r/Hip_EF_r/value	/jointset/Hip_r/Hip_RR_r/value	/jointset/Hip_r/Hip_DB_r/value	/jointset/Knee_r/Knee_FE_r/value	/jointset/Hip_l/Hip_EF_l/value	/jointset/Hip_l/Hip_RR_l/value	/jointset/Hip_l/Hip_BD_l/value	/jointset/Knee_l/Knee_FE_l/value	/jointset/Shoulder_r/Shoulder_BD_r/value	/jointset/Shoulder_r/Shoulder_EF_r/value	/jointset/Shoulder_r/Shoulder_RR_r/value	/jointset/Elbow_r/Elbow_EF_r/value	/jointset/Shoulder_l/Shoulder_DB_l/value	/jointset/Shoulder_l/Shoulder_EF_l/value	/jointset/Shoulder_l/Shoulder_RR_l/value	/jointset/Elbow_l/Elbow_EF_l/value	/jointset/Neck/Neck_LL/value	/jointset/Neck/Neck_RR/value	/jointset/Neck/Neck_FE/value
      0.00000000	      2.55562094	     -0.04680412	     -0.24870371	      2.87686816	      1.19529455	      0.27685156	      0.02895066	      0.01483911	      0.31927057	     -0.04348598	      0.17844416	     -0.13187443	      0.03249876	     -0.06877599	      0.18431958	      0.27794139	     -0.15242230	     -0.08523742	      0.08034060	     -0.14518450	     -0.11628904	      0.61280329	     -0.12011887	     -0.07363617	      0.12469872	      0.41371090	      0.00000000	      0.00000000	      0.01745329
      0.03333300	      2.55563184	     -0.04684672	     -0.24855962	      2.87711722	      1.19531788	      0.27732971	      0.02889348	      0.01482797	      0.31934593	     -0.04346354	      0.17848256	     -0.13187121	      0.03248138	     -0.06876341	      0.18429131	      0.27793303	     -0.15241425	     -0.08526417	      0.08030938	     -0.14520161	     -0.11631431	      0.61281691	     -0.12008420	     -0.07364237	      0.12470858	      0.41374667	      0.00000000	      0.00000000	      0.01745329
      0.06666700	      2.55558735	     -0.04706196	     -0.24726836	      2.87736850	      1.19532143	      0.27775547	      0.02819621	      0.01460174	      0.32003082	     -0.04284700	      0.17938595	     -0.13183902	      0.03244557	     -0.06846773	      0.18401764	      0.27782589	     -0.15218600	     -0.08566137	      0.07985767	     -0.14512705	     -0.11661863	      0.61305929	     -0.11900506	     -0.07324095	      0.12490596	      0.41435231	      0.00000000	      0.00000000	      0.01745329
      0.10000000	      2.55553856	     -0.04706665	     -0.24695011	      2.87760657	      1.19536915	      0.27827291	      0.02783894	      0.01448920	      0.32026031	     -0.04262579	      0.17971213	     -0.13182000	      0.03240908	     -0.06837863	      0.18380384	      0.27775396	     -0.15208471	     -0.08593711	      0.07953853	     -0.14513491	     -0.11678391	      0.61316412	     -0.11834471	     -0.07304570	      0.12501983	      0.41465524	      0.00000000	      0.00000000	      0.01745329
      0.13333300	      2.55499843	     -0.04640944	     -0.24644840	      2.87782136	      1.19540698	      0.27886461	      0.02565917	      0.01433788	      0.32058653	     -0.04185062	      0.18132905	     -0.13164243	      0.03271896	     -0.06826065	      0.18312949	      0.27721687	     -0.15117210	     -0.08819459	      0.07680633	     -0.14533069	     -0.11817896	      0.61393425	     -0.11315420	     -0.07186106	      0.12591808	      0.41705510	      0.00000000	      0.00000000	      0.01745329
      0.16666700	      2.55500755	     -0.04644644	     -0.24630419	      2.87812051	      1.19543722	      0.27935413	      0.02562273	      0.01435187	      0.32062960	     -0.04186453	      0.18133331	     -0.13163914	      0.03273449	     -0.06826856	      0.18314842	      0.27721016	     -0.15115874	     -0.08822433	      0.07677073	     -0.14536151	     -0.11820007	      0.61394037	     -0.11313295	     -0.07188489	      0.12592463	      0.41708137	      0.00000000	      0.00000000	      0.01745329
      0.20000000	      2.55495466	     -0.04667235	     -0.24508645	      2.87838626	      1.19544729	      0.27984109	      0.02516398	      0.01440260	      0.32086384	     -0.04170454	      0.18187944	     -0.13160938	      0.03309108	     -0.06819027	      0.18344020	      0.27712864	     -0.15089871	     -0.08863821	      0.07636373	     -0.14544099	     -0.11842377	      0.61407941	     -0.11235626	     -0.07169834	      0.12606182	      0.41753334	      0.00000000	      0.00000000	      0.01745329
      0.23333300	      2.55495600	     -0.04669247	     -0.24500667	      2.87866880	      1.19550019	      0.28037372	      0.02510040	      0.01439704	      0.32089673	     -0.04171424	      0.18189055	     -0.13160561	      0.03309696	     -0.06819656	      0.18340874	      0.27711240	     -0.15088043	     -0.08870566	      0.07631128	     -0.14547620	     -0.11844556	      0.61408426	     -0.11228233	     -0.07169963	      0.12607496	      0.41756774	      0.00000000	      0.00000000	      0.01745329
      0.26666700	      2.55473587	     -0.04682249	     -0.24377859	      2.87897769	      1.19550566	      0.28092694	      0.02408655	      0.01425269	      0.32096667	     -0.04159353	      0.18291616	     -0.13155804	      0.03368134	     -0.06803552	      0.18341930	      0.27688277	     -0.15042989	     -0.08980941	      0.07559823	     -0.14575059	     -0.11876035	      0.61422980	     -0.11044079	     -0.07119872	      0.12636270	      0.41832060	      0.00000000	      0.00000000	      0.01745329
      0.30000000	      2.55473313	     -0.04681780	     -0.24375379	      2.87929376	      1.19556616	      0.28150384	      0.02402729	      0.01425396	      0.32096726	     -0.04163226	      0.18290601	     -0.13155364	      0.03368801	     -0.06805342	      0.18338450	      0.27686353	     -0.15041270	     -0.08989384	      0.07555394	     -0.14579804	     -0.11877818	      0.61422809	     -0.11036965	     -0.07120982	      0.12637475	      0.41834876	      0.00000000	      0.00000000	      0.01745329
      0.33333300	      2.55466118	     -0.04703143	     -0.24314515	      2.87964293	      1.19560344	      0.28211245	      0.02357956	      0.01421732	      0.32082838	     -0.04182170	      0.18334555	     -0.13153831	      0.03403126	     -0.06799102	      0.18351815	      0.27678050	     -0.15024566	     -0.09034490	      0.07539713	     -0.14602637	     -0.11885882	      0.61422820	     -0.10975014	     -0.07115003	      0.12646923	      0.41856376	      0.00000000	      0.00000000	      0.01745329
      0.36666700	      2.55458519	     -0.04712472	     -0.24266577	      2.88001930	      1.19563424	      0.28276136	      0.02315711	      0.01421684	      0.32055551	     -0.04213098	      0.18377802	     -0.13152181	      0.03438058	     -0.06794294	      0.18366651	      0.27669151	     -0.15010027	     -0.09084852	      0.07533237	     -0.14629245	     -0.11891618	      0.61420556	     -0.10917406	     -0.07114525	      0.12655456	      0.41874799	      0.00000000	      0.00000000	      0.01745329
      0.40000000	      2.55452460	     -0.04726758	     -0.24215739	      2.88041785	      1.19566212	      0.28346063	      0.02270597	      0.01425392	      0.32015791	     -0.04256724	      0.18426223	     -0.13150581	      0.03479718	     -0.06789187	      0.18389363	      0.27660258	     -0.14994535	     -0.09138913	      0.07538880	     -0.14659172	     -0.11894586	      0.61416449	     -0.10864955	     -0.07121648	      0.12662972	      0.41889854	      0.00000000	      0.00000000	      0.01745329
      0.43333300	      2.55448081	     -0.04742078	     -0.24164572	      2.88083952	      1.19568594	      0.28422263	      0.02223716	      0.01434333	      0.31961606	     -0.04313898	      0.18479644	     -0.13148983	      0.03527101	     -0.06784082	      0.18420757	      0.27651405	     -0.14978553	     -0.09197074	      0.07560182	     -0.14691101	     -0.11894233	      0.61410766	     -0.10818566	     -0.07137439	      0.12669268	      0.41901304	      0.00000000	      0.00000000	      0.01745329
      0.46666700	      2.54636369	     -0.03712932	     -0.23720348	      2.88055396	      1.19534928	      0.28974940	      0.01306157	      0.02990628	      0.30333902	     -0.04403358	      0.18924170	     -0.12902871	      0.05464748	     -0.07961155	      0.20762856	      0.26905041	     -0.12512422	     -0.13506778	      0.08868215	     -0.14218176	     -0.11858531	      0.61959123	     -0.09599251	     -0.06018030	      0.12718577	      0.43336049	      0.00000000	      0.00000000	      0.01745329
      0.50000000	      2.54644629	     -0.03751524	     -0.23659466	      2.88109409	      1.19528685	      0.29049932	      0.01249090	      0.02984201	      0.30274792	     -0.04485749	      0.18978764	     -0.12899423	      0.05472437	     -0.07951014	      0.20797206	      0.26891655	     -0.12529428	     -0.13541938	      0.08841247	     -0.14261930	     -0.11866578	      0.61955907	     -0.09653850	     -0.06073071	      0.12710543	      0.43314267	      0.00000000	      0.00000000	      0.01745329
      0.53333300	      2.54653329	     -0.03790124	     -0.23603882	      2.88158217	      1.19531294	      0.29134490	      0.01186361	      0.02980752	      0.30199156	     -0.04575693	      0.19045940	     -0.12896453	      0.05489536	     -0.07938520	      0.20837372	      0.26877192	     -0.12546226	     -0.13584299	      0.08845935	     -0.14300237	     -0.11868535	      0.61952282	     -0.09701938	     -0.06131035	      0.12702913	      0.43293217	      0.00000000	      0.00000000	      0.01745329
      0.56666700	      2.53528832	     -0.02887951	     -0.23340952	      2.88485702	      1.19493132	      0.29492631	     -0.00415282	      0.03425447	      0.27829383	     -0.04347593	      0.20661891	     -0.12163582	      0.06540373	     -0.09853305	      0.24464388	      0.24311697	     -0.10860102	     -0.19829156	      0.08380595	     -0.13030048	     -0.12368191	      0.63171852	     -0.10603391	     -0.05376599	      0.12220740	      0.44247512	      0.00000000	      0.00000000	      0.01745329
      0.60000000	      2.53652808	     -0.02888576	     -0.23279434	      2.88499372	      1.19491082	      0.29618822	     -0.00547836	      0.03428709	      0.27739611	     -0.04491215	      0.20817466	     -0.12122557	      0.06701416	     -0.09898065	      0.24484623	      0.24106312	     -0.10874041	     -0.19924650	      0.08883587	     -0.13189939	     -0.12290211	      0.63052328	     -0.10467455	     -0.05495906	      0.12223648	      0.44270995	      0.00000000	      0.00000000	      0.01745329
      0.63333300	      2.53657514	     -0.02903588	     -0.23265466	      2.88526485	      1.19491686	      0.29738880	     -0.00553768	      0.03427978	      0.27743087	     -0.04493943	      0.20818720	     -0.12121531	      0.06702792	     -0.09899600	      0.24485154	      0.24101420	     -0.10872373	     -0.19927616	      0.08889304	     -0.13193939	     -0.12289705	      0.63050034	     -0.10466736	     -0.05499906	      0.12223492	      0.44272010	      0.00000000	      0.00000000	      0.01745329
      0.66666700	      2.53696119	     -0.02846983	     -0.23408833	      2.88573101	      1.19488859	      0.30274161	      0.00064655	      0.03724796	      0.26871315	     -0.04161886	      0.21709960	     -0.11955863	      0.07557302	     -0.10122929	      0.25729570	      0.23186325	     -0.10064005	     -0.20452906	      0.10844029	     -0.12527848	     -0.12082085	      0.62900342	     -0.09082983	     -0.05001217	      0.12338471	      0.45046957	      0.00000000	      0.00000000	      0.01745329
      0.70000000	      2.53638373	     -0.02947865	     -0.23548504	      2.88816826	      1.19465837	      0.30768965	      0.00472128	      0.03899680	      0.25274604	     -0.03628060	      0.23201718	     -0.11431536	      0.07877062	     -0.11112102	      0.28072626	      0.21043430	     -0.09634153	     -0.22979420	      0.11586831	     -0.11269655	     -0.12552547	      0.62946969	     -0.07970453	     -0.04290898	      0.12337048	      0.46591884	      0.00000000	      0.00000000	      0.01745329
      0.73333300	      2.53586892	     -0.02994981	     -0.23478142	      2.88818445	      1.19471114	      0.30947029	      0.00379810	      0.03692248	      0.25068370	     -0.03693136	      0.23657768	     -0.11372959	      0.07923583	     -0.11125326	      0.28051538	      0.20718408	     -0.09669652	     -0.23433006	      0.11922608	     -0.11321950	     -0.12580370	      0.62866900	     -0.07895200	     -0.04246385	      0.12341422	      0.46784587	      0.00000000	      0.00000000	      0.01745329
      0.76666700	      2.53387001	     -0.03109900	     -0.23762522	      2.88994661	      1.19463566	      0.31601136	      0.01257857	      0.03881843	      0.23491654	     -0.03122009	      0.25084145	     -0.11112754	      0.08499974	     -0.11476799	      0.29983517	      0.19336439	     -0.09093788	     -0.24762618	      0.13230417	     -0.09769453	     -0.12817931	      0.62809178	     -0.06136013	     -0.03486168	      0.12661143	      0.48328788	      0.00000000	      0.00000000	      0.01745329
      0.80000000	      2.55023811	     -0.04677048	     -0.24371441	      2.89596893	      1.19407874	      0.31920899	      0.04025557	     -0.01525322	      0.20144595	      0.01791717	      0.29332222	     -0.01896788	      0.07018750	     -0.16646751	      0.38591205	     -0.12605414	     -0.14798252	     -0.33076282	      0.15570511	     -0.06721886	     -0.23909947	      0.60046230	     -0.06833595	     -0.09499355	      0.14633393	      0.58407706	      0.00000000	      0.00000000	      0.01745329
      0.83333300	      2.54751255	     -0.04728942	     -0.24620261	      2.89686317	      1.19429930	      0.32485078	      0.04204853	     -0.00747782	      0.19189121	      0.02319831	      0.30275246	     -0.01761647	      0.07514904	     -0.15856488	      0.39374637	     -0.12869486	     -0.14251265	     -0.33338904	      0.15983375	     -0.06346971	     -0.24011346	      0.59914736	     -0.05117604	     -0.07931663	      0.14924932	      0.59297009	      0.00000000	      0.00000000	      0.01745329
      0.86666700	      2.54060721	     -0.04872329	     -0.24915409	      2.89803060	      1.19428123	      0.33189904	      0.04708654	     -0.00196377	      0.17874770	      0.03085245	      0.31566374	     -0.01632084	      0.08045296	     -0.15240042	      0.40399150	     -0.13093402	     -0.13722999	     -0.33984798	      0.16954275	     -0.05162974	     -0.24040891	      0.59891865	     -0.03434844	     -0.06246156	      0.15471396	      0.60692259	      0.00000000	      0.00000000	      0.01745329
      0.90000000	      2.53296855	     -0.05191313	     -0.25118282	      2.89939275	      1.19432451	      0.33916888	      0.05341769	      0.00255348	      0.16363941	      0.03891749	      0.32918328	     -0.01490593	      0.08371500	     -0.14954368	      0.41585319	     -0.13230434	     -0.13362610	     -0.34931433	      0.17471667	     -0.03619113	     -0.24238187	      0.59886254	     -0.01504558	     -0.04497832	      0.16394543	      0.62652382	      0.00000000	      0.00000000	      0.01745329
      0.93333300	      2.50336264	     -0.07404348	     -0.23311469	      2.90360345	      1.19288342	      0.34593645	      0.07302936	      0.02540508	      0.11001520	      0.03926295	      0.34705723	      0.00245048	      0.06412651	     -0.18829247	      0.44271356	     -0.13324010	     -0.15949023	     -0.43273595	      0.18780756	      0.01404974	     -0.26620841	      0.58993744	     -0.01749342	     -0.02237161	      0.22476442	      0.73053577	      0.00000000	      0.00000000	      0.01745329
      0.96666700	      2.49470761	     -0.07799527	     -0.23855174	      2.90552333	      1.19302527	      0.35539691	      0.08282416	      0.02200136	      0.09267306	      0.05589680	      0.36400477	      0.00539146	      0.06699112	     -0.17964027	      0.45360376	     -0.13593161	     -0.15518656	     -0.42432850	      0.19695256	      0.03693955	     -0.27196015	      0.58843615	      0.00070091	     -0.00342384	      0.25172955	      0.76147811	      0.00000000	      0.00000000	      0.01745329
      1.00000000	      2.47674697	     -0.09797507	     -0.22224138	      2.90879854	      1.19155583	      0.36185907	      0.10275662	      0.02250251	      0.04205166	      0.06517273	      0.37067886	      0.02472619	      0.04936687	     -0.20427235	      0.46693634	     -0.13567248	     -0.17621913	     -0.47305340	      0.19699773	      0.08487000	     -0.31439895	      0.57147908	     -0.02623661	      0.00889593	      0.39716087	      0.91197223	      0.00000000	      0.00000000	      0.01745329
      1.03333300	      2.46608758	     -0.09929029	     -0.21697907	      2.91156621	      1.19068321	      0.37126860	      0.10376170	      0.01570898	     -0.00117836	      0.09747030	      0.37612535	      0.04040893	      0.05458828	     -0.20117378	      0.47511393	     -0.14174949	     -0.17098774	     -0.48285606	      0.19362487	      0.11330538	     -0.36231747	      0.55943152	     -0.06310620	      0.03894379	      0.55525593	      1.02244608	      0.00000000	      0.00000000	      0.01745329
      1.06666700	      2.45682479	     -0.10337912	     -0.22333134	      2.91467784	      1.19041783	      0.38261875	      0.10936463	      0.01281183	     -0.02264695	      0.12010164	      0.39340226	      0.04208893	      0.05681730	     -0.19390532	      0.49213255	     -0.14018790	     -0.16489517	     -0.48190914	      0.19070767	      0.13315256	     -0.36892809	      0.56081830	     -0.04376246	      0.07655871	      0.58563452	      1.06097532	      0.00000000	      0.00000000	      0.01745329
      1.10000000	      2.43923196	     -0.11768032	     -0.21257305	      2.91892958	      1.18826012	      0.39087252	      0.11774915	      0.01183205	     -0.06739989	      0.13852765	      0.39984622	      0.05156233	      0.04396935	     -0.21850370	      0.51153630	     -0.12618070	     -0.17733910	     -0.53280330	      0.17430843	      0.16867802	     -0.39526778	      0.55953550	     -0.08119940	      0.12755654	      0.73255296	      1.20879187	      0.00000000	      0.00000000	      0.01745329
      1.13333300	      2.42719906	     -0.12213182	     -0.21267105	      2.92339942	      1.18706195	      0.40256759	      0.11930424	      0.01051564	     -0.10541710	      0.16678031	      0.40937071	      0.05559806	      0.04540738	     -0.22606452	      0.53075105	     -0.12161450	     -0.17314289	     -0.54384452	      0.16164397	      0.19217359	     -0.41721812	      0.55515975	     -0.09330644	      0.19374499	      0.83862438	      1.30087599	      0.00000000	      0.00000000	      0.01745329
      1.16666700	      2.41146904	     -0.12979958	     -0.21091171	      2.92834974	      1.18537898	      0.41351567	      0.11993601	      0.01074571	     -0.14060467	      0.19331193	      0.41667898	      0.05866615	      0.04285349	     -0.24284049	      0.54992810	     -0.11527881	     -0.17430492	     -0.56560755	      0.13879003	      0.21719540	     -0.43580069	      0.55686547	     -0.09782617	      0.26048092	      0.92464332	      1.38414951	      0.00000000	      0.00000000	      0.01745329
      1.20000000	      2.39477384	     -0.13775019	     -0.20921776	      2.93370673	      1.18366907	      0.42437242	      0.11871847	      0.00936728	     -0.17494719	      0.21642973	      0.42140074	      0.06043528	      0.03831539	     -0.26655507	      0.57032384	     -0.10970152	     -0.17854793	     -0.58444549	      0.11141865	      0.23960768	     -0.45374659	      0.55820757	     -0.09215448	      0.32569294	      1.00031870	      1.45931570	      0.00000000	      0.00000000	      0.01745329
      1.23333300	      2.38002144	     -0.14626285	     -0.21243587	      2.93973313	      1.18190779	      0.43697158	      0.12312228	      0.00901812	     -0.20440865	      0.24098624	      0.42794664	      0.06033034	      0.03758587	     -0.28900574	      0.59517631	     -0.10561110	     -0.17987307	     -0.59771356	      0.08782630	      0.26140335	     -0.46736865	      0.55858757	     -0.07594391	      0.38730472	      1.04934680	      1.51870203	      0.00000000	      0.00000000	      0.01745329
      1.26666700	      2.36390007	     -0.15602289	     -0.21180169	      2.94653633	      1.17975448	      0.44805046	      0.12392023	      0.00715428	     -0.23448768	      0.26149156	      0.42990538	      0.05986405	      0.03339369	     -0.33029375	      0.62097572	     -0.09975131	     -0.18777795	     -0.62068801	      0.05450660	      0.28263189	     -0.48574730	      0.55943192	     -0.06199397	      0.44603045	      1.11011558	      1.57885180	      0.00000000	      0.00000000	      0.01745329
      1.30000000	      2.34818270	     -0.16431972	     -0.21024946	      2.95350746	      1.17727974	      0.45890704	      0.12341523	      0.00635239	     -0.26065473	      0.27824674	      0.42725481	      0.05681756	      0.03202250	     -0.37865424	      0.64437320	     -0.09536200	     -0.19518363	     -0.64111942	      0.02046768	      0.30081479	     -0.50684403	      0.56082965	     -0.04246988	      0.49616062	      1.16193277	      1.62204214	      0.00000000	      0.00000000	      0.01745329
      1.33333300	      2.33139134	     -0.17219738	     -0.20685128	      2.96066183	      1.17430926	      0.46976486	      0.12350377	      0.00671408	     -0.28499077	      0.29226936	      0.42128627	      0.04991190	      0.03378755	     -0.43665662	      0.66669738	     -0.09212576	     -0.20209649	     -0.66370492	     -0.01150745	      0.31598763	     -0.53265562	      0.56204009	     -0.02424500	      0.54217392	      1.21233181	      1.65640256	      0.00000000	      0.00000000	      0.01745329
      1.36666700	      2.31153735	     -0.17679368	     -0.20149487	      2.96843450	      1.17085434	      0.48016733	      0.11613541	      0.01227954	     -0.30574972	      0.30158834	      0.40918773	      0.03455772	      0.03717709	     -0.49578703	      0.68483017	     -0.09151455	     -0.20868894	     -0.68149110	     -0.04124109	      0.32742459	     -0.57057638	      0.56590198	     -0.00620892	      0.58427344	      1.25787491	      1.67610633	      0.00000000	      0.00000000	      0.01745329
      1.40000000	      2.29762416	     -0.18142161	     -0.20570500	      2.97599775	      1.16767055	      0.49057523	      0.11730236	      0.01008279	     -0.30637347	      0.30399855	      0.38389299	      0.03106002	      0.04686842	     -0.51670918	      0.70386045	     -0.08744947	     -0.21225691	     -0.68098289	     -0.07368659	      0.33141078	     -0.58083272	      0.57373217	      0.01433700	      0.58727723	      1.27054879	      1.68614487	      0.00000000	      0.00000000	      0.01745329
      1.43333300	      2.28534986	     -0.18560329	     -0.20379173	      2.98522222	      1.16332114	      0.49992151	      0.11115869	      0.00727674	     -0.31376160	      0.30686774	      0.35999915	      0.02546024	      0.05447694	     -0.56409877	      0.72963693	     -0.08255377	     -0.21964121	     -0.70486081	     -0.10326348	      0.33655430	     -0.60145799	      0.58015496	      0.02616550	      0.59578130	      1.30707655	      1.70549704	      0.00000000	      0.00000000	      0.01745329
      1.46666700	      2.27224444	     -0.18440087	     -0.20018927	      2.99561666	      1.15854072	      0.50990844	      0.10381598	      0.01256852	     -0.32339886	      0.31128279	      0.33631140	      0.01500543	      0.06891528	     -0.61604405	      0.76124783	     -0.07850507	     -0.22535790	     -0.74039620	     -0.11942111	      0.34065752	     -0.63614183	      0.58838267	      0.01814140	      0.61370941	      1.35129520	      1.71895604	      0.00000000	      0.00000000	      0.01745329
      1.50000000	      2.26445076	     -0.18688426	     -0.20443938	      3.00697897	      1.15439772	      0.52068931	      0.10701663	      0.01794036	     -0.32043195	      0.31276062	      0.30467318	      0.01240647	      0.08354107	     -0.63007478	      0.78312308	     -0.07284148	     -0.22930628	     -0.73245159	     -0.12821468	      0.34371964	     -0.63996824	      0.59245490	      0.01681462	      0.61075480	      1.35523768	      1.71898864	      0.00000000	      0.00000000	      0.01745329
      1.53333300	      2.24098496	     -0.17851941	     -0.20009667	      3.01782559	      1.14860124	      0.52915026	      0.08576018	      0.03472261	     -0.31543646	      0.30553226	      0.26671982	      0.00548974	      0.10967751	     -0.64365165	      0.81241415	     -0.07578658	     -0.23455191	     -0.77792264	     -0.13396632	      0.33755616	     -0.69694334	      0.62291552	     -0.00593339	      0.61041896	      1.38701567	      1.72776566	      0.00000000	      0.00000000	      0.01745329
      1.56666700	      2.22643512	     -0.17961768	     -0.19761332	      3.02988978	      1.14381783	      0.53796242	      0.08207308	      0.03779726	     -0.30761382	      0.29558329	      0.23245137	      0.00580833	      0.12545808	     -0.65594868	      0.82730398	     -0.07267694	     -0.24401696	     -0.77661165	     -0.13701731	      0.33857124	     -0.71234347	      0.63817001	     -0.02316544	      0.58714084	      1.40025928	      1.72362242	      0.00000000	      0.00000000	      0.01745329
      1.60000000	      2.20551317	     -0.17527216	     -0.19266994	      3.04187624	      1.13832216	      0.54533175	      0.07150214	      0.04841185	     -0.29218719	      0.28203175	      0.19032233	      0.00951802	      0.15022903	     -0.64997137	      0.84431196	     -0.07354654	     -0.25621370	     -0.79398513	     -0.12838139	      0.32611368	     -0.74284291	      0.67008934	     -0.05930863	      0.56330354	      1.40147667	      1.71860296	      0.00000000	      0.00000000	      0.01745329
      1.63333300	      2.17790848	     -0.16541497	     -0.19457828	      3.05518479	      1.13239946	      0.55508323	      0.05311969	      0.07085391	     -0.27363629	      0.26849995	      0.15707617	      0.02413778	      0.18587594	     -0.61784580	      0.87751688	     -0.09634357	     -0.27172580	     -0.80949956	     -0.08817040	      0.31775573	     -0.82463045	      0.76612771	     -0.08517510	      0.52580050	      1.36339458	      1.72988049	      0.00000000	      0.00000000	      0.01745329
      1.66666700	      2.15867069	     -0.16432111	     -0.19147543	      3.06976318	      1.12735507	      0.56227426	      0.04620123	      0.07708149	     -0.25716548	      0.25361843	      0.13076092	      0.03911349	      0.20712380	     -0.61266314	      0.89672297	     -0.10077669	     -0.29420927	     -0.81545660	     -0.05826410	      0.30384377	     -0.87050895	      0.82622290	     -0.11904043	      0.48080236	      1.34213996	      1.72103510	      0.00000000	      0.00000000	      0.01745329
      1.70000000	      2.13936267	     -0.16085727	     -0.18756438	      3.08423805	      1.12220714	      0.56965104	      0.03887739	      0.08373706	     -0.23878844	      0.23738406	      0.10250009	      0.05387607	      0.23042426	     -0.59575006	      0.91425535	     -0.10422430	     -0.31211589	     -0.82329998	     -0.02037468	      0.28875405	     -0.89138091	      0.88376456	     -0.14983009	      0.42981542	      1.31105857	      1.71512602	      0.00000000	      0.00000000	      0.01745329
      1.73333300	      2.11872260	     -0.15745645	     -0.18114182	      3.09864819	      1.11699286	      0.57620827	      0.03485634	      0.08645876	     -0.21908274	      0.21740988	      0.07680375	      0.07094345	      0.25632316	     -0.57797873	      0.92681262	     -0.10843157	     -0.33167934	     -0.82837395	      0.01567495	      0.26343952	     -0.90006724	      0.95014047	     -0.17754803	      0.37429195	      1.27037222	      1.70528974	      0.00000000	      0.00000000	      0.01745329
      1.76666700	      2.09946389	     -0.15295805	     -0.18019881	      3.11397629	      1.11220115	      0.58389583	      0.03027617	      0.09433128	     -0.19906971	      0.20136709	      0.06273466	      0.09920150	      0.28145120	     -0.55050505	      0.94774426	     -0.11825647	     -0.35419867	     -0.82982548	      0.07195850	      0.23256856	     -0.89335261	      1.04647575	     -0.19107680	      0.30224338	      1.20083025	      1.69956810	      0.00000000	      0.00000000	      0.01745329
      1.80000000	      2.08039122	     -0.15081615	     -0.17228428	      3.12901178	      1.10749420	      0.58909481	      0.02880953	      0.09343468	     -0.17926297	      0.18212794	      0.04828257	      0.12277775	      0.30350474	     -0.53949695	      0.95546175	     -0.12043647	     -0.37828523	     -0.83143507	      0.11083995	      0.19397378	     -0.87972822	      1.11402671	     -0.20571227	      0.23862907	      1.15574501	      1.68740365	      0.00000000	      0.00000000	      0.01745329
      1.83333300	      2.06064385	     -0.14739937	     -0.16802443	      3.14372214	      1.10320567	      0.59543358	      0.02879284	      0.10071879	     -0.15959253	      0.16581167	      0.04190098	      0.15191595	      0.32757768	     -0.51628159	      0.96643825	     -0.12681467	     -0.40002652	     -0.82863161	      0.16286414	      0.14769741	     -0.85309388	      1.19960312	     -0.20639592	      0.16741901	      1.08426409	      1.67751386	      0.00000000	      0.00000000	      0.01745329
      1.86666700	      2.04461763	     -0.14663687	     -0.16322114	      3.15922946	      1.09937279	      0.60118358	      0.02990044	      0.10515775	     -0.14297098	      0.15389790	      0.04373744	      0.18259203	      0.34667397	     -0.50300655	      0.97694257	     -0.13018821	     -0.42523635	     -0.82404298	      0.20675326	      0.09955869	     -0.82393371	      1.27285584	     -0.20202450	      0.10254383	      1.02036624	      1.66788969	      0.00000000	      0.00000000	      0.01745329
      1.90000000	      2.02648544	     -0.14620305	     -0.16155113	      3.17430508	      1.09602073	      0.60702405	      0.03153281	      0.11410357	     -0.12488198	      0.14807106	      0.05382952	      0.21934197	      0.36361287	     -0.48702981	      0.98770708	     -0.13330494	     -0.45187728	     -0.81749091	      0.25089183	      0.04616836	     -0.79254425	      1.34782053	     -0.18724909	      0.03668212	      0.94690815	      1.65848757	      0.00000000	      0.00000000	      0.01745329
      1.93333300	      2.01049205	     -0.14700188	     -0.15777442	      3.18865033	      1.09325020	      0.61195268	      0.03709457	      0.12035789	     -0.10780976	      0.14260811	      0.06754866	      0.25289702	      0.37890158	     -0.47867765	      0.99426957	     -0.13514734	     -0.47746383	     -0.81021642	      0.28502708	     -0.00354949	     -0.77038742	      1.40312678	     -0.17450282	     -0.02086274	      0.88605699	      1.64865534	      0.00000000	      0.00000000	      0.01745329
      1.96666700	      1.99356748	     -0.14806357	     -0.15354933	      3.20196404	      1.09106367	      0.61661836	      0.04296713	      0.12776561	     -0.09031665	      0.13796812	      0.08387816	      0.28443307	      0.39268985	     -0.47003000	      0.99758281	     -0.13747616	     -0.50028355	     -0.80014302	      0.31503430	     -0.04788109	     -0.75311557	      1.45027406	     -0.16200512	     -0.07265337	      0.82449831	      1.63845243	      0.00000000	      0.00000000	      0.01745329
      2.00000000	      1.97412189	     -0.15379766	     -0.16110163	      3.21566131	      1.08972428	      0.62366081	      0.05184145	      0.13773067	     -0.07185464	      0.15079573	      0.12738738	      0.33070972	      0.40523176	     -0.46157203	      1.01830216	     -0.13902185	     -0.52941368	     -0.79086205	      0.34317929	     -0.09079186	     -0.73654421	      1.49005288	     -0.13804919	     -0.12310171	      0.74808756	      1.62866016	      0.00000000	      0.00000000	      0.01745329
      2.03333300	      1.96654343	     -0.15096623	     -0.15008032	      3.22716426	      1.08846671	      0.62582575	      0.05063608	      0.13318064	     -0.05814918	      0.14076341	      0.12859170	      0.34064157	      0.40904680	     -0.46523822	      1.00871740	     -0.13912413	     -0.54402821	     -0.78621914	      0.35018247	     -0.11058709	     -0.73605316	      1.50091490	     -0.14615796	     -0.14551751	      0.73206143	      1.61945484	      0.00000000	      0.00000000	      0.01745329
      2.06666700	      1.94973908	     -0.15017116	     -0.14690252	      3.23790045	      1.08815269	      0.62919409	      0.05008089	      0.13982429	     -0.04118668	      0.13484735	      0.14580861	      0.36022854	      0.41229693	     -0.45406631	      0.99802145	     -0.14059735	     -0.56232051	     -0.76344235	      0.35103762	     -0.13671754	     -0.72951908	      1.53073496	     -0.13634813	     -0.17281795	      0.67502580	      1.60283839	      0.00000000	      0.00000000	      0.01745329
      2.10000000	      1.94591425	     -0.14682957	     -0.14068638	      3.24688264	      1.08753533	      0.63412268	      0.04961696	      0.13213315	     -0.03814886	      0.13466618	      0.15105545	      0.36015092	      0.41206417	     -0.45164748	      0.99621585	     -0.13917064	     -0.56838315	     -0.76208444	      0.35287794	     -0.14331927	     -0.72898697	      1.53117449	     -0.13577722	     -0.17103965	      0.67030354	      1.60128074	      0.00000000	      0.00000000	      0.01745329
      2.13333300	      1.91874622	     -0.15092484	     -0.14224334	      3.25486691	      1.08842889	      0.63681708	      0.05291876	      0.14501054	     -0.01088941	      0.13521204	      0.18041701	      0.38660724	      0.41299598	     -0.43681559	      0.98171992	     -0.14449199	     -0.59333754	     -0.72917046	      0.33578548	     -0.17065678	     -0.71320713	      1.55057106	     -0.10912490	     -0.20145891	      0.57805203	      1.55844219	      0.00000000	      0.00000000	      0.01745329
      2.16666700	      1.91132611	     -0.15013844	     -0.13942714	      3.26263751	      1.08846489	      0.64030030	      0.05309863	      0.13952946	     -0.00352617	      0.13699269	      0.19040228	      0.39230641	      0.40837163	     -0.43671483	      0.98117562	     -0.14304543	     -0.60406848	     -0.72767767	      0.32338130	     -0.17873968	     -0.71551193	      1.55297918	     -0.12517157	     -0.19897267	      0.55623812	      1.54438593	      0.00000000	      0.00000000	      0.01745329
      2.20000000	      1.89862054	     -0.15063505	     -0.13782520	      3.26929311	      1.08899383	      0.64308768	      0.05141821	      0.13403436	      0.00888606	      0.13954197	      0.20174687	      0.39904825	      0.40081417	     -0.43430020	      0.97556457	     -0.14373162	     -0.61588307	     -0.71917749	      0.30012724	     -0.18685011	     -0.71652862	      1.55407867	     -0.13468360	     -0.19978063	      0.52740284	      1.51382172	      0.00000000	      0.00000000	      0.01745329
      2.23333300	      1.88430887	     -0.15094031	     -0.13914314	      3.27449376	      1.08980595	      0.64616416	      0.05004321	      0.12901375	      0.02386699	      0.14351366	      0.21350194	      0.40307208	      0.39323526	     -0.42934524	      0.96864576	     -0.14673660	     -0.62641893	     -0.70794400	      0.27695461	     -0.19638348	     -0.71523706	      1.54709951	     -0.14276172	     -0.19558246	      0.49394878	      1.47157099	      0.00000000	      0.00000000	      0.01745329
      2.26666700	      1.86697319	     -0.14918962	     -0.14438929	      3.27715854	      1.09096480	      0.64954516	      0.05089741	      0.13157669	      0.05007622	      0.14072835	      0.22972257	      0.39824063	      0.39070573	     -0.41933652	      0.96402434	     -0.15685564	     -0.63634196	     -0.69045593	      0.25293354	     -0.20951706	     -0.70522462	      1.52092753	     -0.13939872	     -0.18589567	      0.44930133	      1.40029623	      0.00000000	      0.00000000	      0.01745329
      2.30000000	      1.85657238	     -0.14958953	     -0.14367034	      3.28148899	      1.09087950	      0.65210944	      0.04820455	      0.12064641	      0.05674562	      0.14106153	      0.23420435	      0.39848823	      0.38106068	     -0.42009561	      0.96136244	     -0.15511160	     -0.64428401	     -0.68953713	      0.22828575	     -0.21634949	     -0.71011496	      1.52495055	     -0.16921521	     -0.17511080	      0.43223700	      1.37471660	      0.00000000	      0.00000000	      0.01745329
      2.33333300	      1.84339382	     -0.14734358	     -0.14558574	      3.28460708	      1.09157199	      0.65423474	      0.04329133	      0.10943651	      0.07258502	      0.14244558	      0.23779431	      0.39171070	      0.37012690	     -0.41962695	      0.95545845	     -0.15865226	     -0.65131226	     -0.68493628	      0.19329938	     -0.22169326	     -0.70832621	      1.50953906	     -0.19168347	     -0.16233451	      0.41037268	      1.30312709	      0.00000000	      0.00000000	      0.01745329
      2.36666700	      1.83143459	     -0.14174206	     -0.15007381	      3.28500414	      1.09272238	      0.65713317	      0.04085432	      0.10613718	      0.09519399	      0.13466116	      0.24050882	      0.36532562	      0.36506722	     -0.41468094	      0.95039760	     -0.17002917	     -0.65139617	     -0.67436168	      0.15912695	     -0.23269098	     -0.69200264	      1.46738229	     -0.20322440	     -0.13060249	      0.38467852	      1.19120575	      0.00000000	      0.00000000	      0.01745329
      2.40000000	      1.82131556	     -0.14270585	     -0.15047068	      3.28803765	      1.09229317	      0.65915143	      0.03530174	      0.09565878	      0.09945826	      0.13241945	      0.24110705	      0.36324279	      0.35440881	     -0.41707989	      0.94809050	     -0.16646443	     -0.65936216	     -0.67403440	      0.13068074	     -0.24099752	     -0.69549363	      1.47042467	     -0.24124632	     -0.11743896	      0.36816542	      1.16026515	      0.00000000	      0.00000000	      0.01745329
      2.43333300	      1.80807584	     -0.13455765	     -0.15314872	      3.28742312	      1.09340737	      0.66114809	      0.03050235	      0.08723208	      0.12111830	      0.12593540	      0.23966314	      0.33022195	      0.34972350	     -0.41736333	      0.94261951	     -0.18001847	     -0.65693277	     -0.67303291	      0.08117794	     -0.24437976	     -0.66947130	      1.41623252	     -0.25307573	     -0.08700388	      0.34660720	      1.01864009	      0.00000000	      0.00000000	      0.01745329
      2.46666700	      1.79282457	     -0.12679911	     -0.15472242	      3.28796379	      1.09370623	      0.66277680	      0.01596526	      0.08989669	      0.14259968	      0.10399732	      0.23514973	      0.29000488	      0.34361816	     -0.42065866	      0.93586201	     -0.19205051	     -0.65926517	     -0.66733922	      0.03020332	     -0.24958425	     -0.63499081	      1.38598973	     -0.27415325	     -0.03991473	      0.32495608	      0.90413480	      0.00000000	      0.00000000	      0.01745329
      2.50000000	      1.78440351	     -0.12858239	     -0.15647039	      3.29012605	      1.09293365	      0.66425928	      0.00860790	      0.08397568	      0.14600390	      0.10054425	      0.23427391	      0.28734108	      0.33361701	     -0.42403369	      0.93541245	     -0.18857889	     -0.66663353	     -0.66788259	     -0.00036545	     -0.25792763	     -0.63797143	      1.38522360	     -0.30756581	     -0.02607256	      0.31212492	      0.87746255	      0.00000000	      0.00000000	      0.01745329
      2.53333300	      1.76924751	     -0.11776511	     -0.16092727	      3.28838740	      1.09362458	      0.66596749	     -0.00134979	      0.08047955	      0.16729176	      0.09026724	      0.23575445	      0.25058569	      0.33761090	     -0.42623766	      0.93699264	     -0.20693430	     -0.66531855	     -0.67382738	     -0.04916566	     -0.25950195	     -0.59808300	      1.32023279	     -0.31423564	      0.00812413	      0.28580887	      0.73395239	      0.00000000	      0.00000000	      0.01745329
      2.56666700	      1.76126139	     -0.11799491	     -0.16251562	      3.28999490	      1.09293918	      0.66662304	     -0.01069929	      0.07776829	      0.17165105	      0.08428891	      0.23368602	      0.24741726	      0.33104614	     -0.42971033	      0.93562978	     -0.20675067	     -0.67171061	     -0.67252927	     -0.07625250	     -0.26955600	     -0.59721346	      1.32142816	     -0.34188598	      0.02176677	      0.27317594	      0.70659672	      0.00000000	      0.00000000	      0.01745329
      2.60000000	      1.74483803	     -0.10178532	     -0.16838514	      3.28668322	      1.09331951	      0.66823177	     -0.03031017	      0.08702536	      0.19466901	      0.06914221	      0.24002649	      0.21184570	      0.34776681	     -0.42869200	      0.94073771	     -0.23711569	     -0.66720916	     -0.67559029	     -0.11479363	     -0.27679536	     -0.54452540	      1.27090995	     -0.33658117	      0.06805152	      0.23455828	      0.56244518	      0.00000000	      0.00000000	      0.01745329
      2.63333300	      1.73840776	     -0.10306977	     -0.16940142	      3.28754887	      1.09274517	      0.66808860	     -0.03805042	      0.08501955	      0.19789114	      0.06202522	      0.23853534	      0.21211147	      0.34476748	     -0.43238496	      0.93886789	     -0.23689033	     -0.67415104	     -0.67539958	     -0.12654093	     -0.28818183	     -0.54308957	      1.27349018	     -0.35732347	      0.07600498	      0.22589220	      0.55004259	      0.00000000	      0.00000000	      0.01745329
      2.66666700	      1.72600118	     -0.09765965	     -0.17051108	      3.28628833	      1.09244652	      0.66696801	     -0.04982305	      0.08243502	      0.20899002	      0.05200415	      0.24021839	      0.20757095	      0.35433027	     -0.43263120	      0.93780104	     -0.24871256	     -0.67995469	     -0.68583513	     -0.13722556	     -0.29943747	     -0.52779131	      1.26943490	     -0.37083310	      0.08300872	      0.20635192	      0.50096164	      0.00000000	      0.00000000	      0.01745329
      2.70000000	      1.72279791	     -0.09803367	     -0.17269036	      3.28468241	      1.09198353	      0.66785193	     -0.04874371	      0.08097386	      0.20508608	      0.04712094	      0.24169957	      0.20610110	      0.35837178	     -0.43133725	      0.94040944	     -0.24908229	     -0.67909184	     -0.68506742	     -0.13537511	     -0.30678483	     -0.52715915	      1.26611176	     -0.37136937	      0.08688684	      0.20433151	      0.49795421	      0.00000000	      0.00000000	      0.01745329
      2.73333300	      1.72084242	     -0.09806370	     -0.17480927	      3.28303104	      1.09180911	      0.66766121	     -0.05148860	      0.07873578	      0.20363607	      0.04299528	      0.24263254	      0.20502082	      0.36417516	     -0.43025646	      0.94117474	     -0.25124493	     -0.68070598	     -0.68717005	     -0.12734598	     -0.31633187	     -0.52431006	      1.26219204	     -0.37452021	      0.09138712	      0.20009684	      0.49081288	      0.00000000	      0.00000000	      0.01745329
      2.76666700	      1.71333355	     -0.06997172	     -0.18817932	      3.27768676	      1.09196883	      0.66790451	     -0.09860083	      0.10239876	      0.22229083	      0.04973469	      0.26741556	      0.21958816	      0.41116013	     -0.42102657	      0.96842163	     -0.30450300	     -0.67304511	     -0.70057121	     -0.12939352	     -0.34626657	     -0.50367065	      1.27419106	     -0.35936128	      0.14336563	      0.11984497	      0.36132814	      0.00000000	      0.00000000	      0.01745329
      2.80000000	      1.71184081	     -0.07173693	     -0.18845737	      3.27443850	      1.09179955	      0.66560868	     -0.09665278	      0.10384335	      0.22439261	      0.04216116	      0.26801400	      0.22182303	      0.41925567	     -0.42529069	      0.96552519	     -0.30893105	     -0.67429329	     -0.70242195	     -0.11445236	     -0.35689085	     -0.49839783	      1.26995038	     -0.35517192	      0.14383079	      0.11455776	      0.36179379	      0.00000000	      0.00000000	      0.01745329
      2.83333300	      1.71209418	     -0.07264512	     -0.19087985	      3.27110713	      1.09196558	      0.66370227	     -0.09943344	      0.10462857	      0.22357295	      0.03763857	      0.26924375	      0.22309594	      0.42854550	     -0.42579262	      0.96648570	     -0.31208283	     -0.67507556	     -0.70625051	     -0.09748258	     -0.36577029	     -0.49496716	      1.26972469	     -0.35276610	      0.14722386	      0.10917742	      0.36211687	      0.00000000	      0.00000000	      0.01745329
      2.86666700	      1.71864045	     -0.06611432	     -0.19415469	      3.26467905	      1.09147141	      0.66128466	     -0.10976037	      0.11362093	      0.22397443	      0.03327562	      0.27370485	      0.23199231	      0.45154537	     -0.42559408	      0.97670388	     -0.32607283	     -0.66823639	     -0.72428852	     -0.06962061	     -0.38269683	     -0.49978125	      1.28889858	     -0.33383064	      0.15640996	      0.08959285	      0.36173609	      0.00000000	      0.00000000	      0.01745329
      2.90000000	      1.71989557	     -0.06822123	     -0.19781617	      3.26092511	      1.09151749	      0.65844303	     -0.11367532	      0.11080171	      0.22117384	      0.03080002	      0.27554876	      0.23191275	      0.45952157	     -0.42438427	      0.97768657	     -0.32592247	     -0.67157004	     -0.72598597	     -0.05142076	     -0.39100816	     -0.49707243	      1.28943052	     -0.34000105	      0.16096150	      0.08477172	      0.36217267	      0.00000000	      0.00000000	      0.01745329
      2.93333300	      1.73974796	     -0.05446654	     -0.20819428	      3.25232423	      1.09020295	      0.65599762	     -0.13219416	      0.10678862	      0.21936042	      0.03775839	      0.29553812	      0.26724644	      0.49877504	     -0.42559192	      1.00368129	     -0.34599413	     -0.65528563	     -0.75904517	     -0.00013589	     -0.42303053	     -0.53925664	      1.36514886	     -0.32557122	      0.17280170	      0.01540701	      0.35932833	      0.00000000	      0.00000000	      0.01745329
      2.96666700	      1.74378123	     -0.05822878	     -0.21181264	      3.24514616	      1.09050205	      0.65176409	     -0.13058299	      0.10571114	      0.21774993	      0.03542538	      0.29725713	      0.26635734	      0.50667539	     -0.42496263	      1.00259181	     -0.34837653	     -0.65421869	     -0.76141987	      0.02659321	     -0.43027743	     -0.53372740	      1.35831161	     -0.32689609	      0.17470221	      0.01057382	      0.36148573	      0.00000000	      0.00000000	      0.01745329
      3.00000000	      1.76459090	     -0.05547641	     -0.21880476	      3.23429749	      1.09029551	      0.64752743	     -0.13059784	      0.10219944	      0.21535312	      0.03697306	      0.29678955	      0.26966866	      0.52304473	     -0.42723480	      1.01205663	     -0.35556469	     -0.63827415	     -0.78213523	      0.06629269	     -0.44378142	     -0.54518849	      1.36739146	     -0.30837020	      0.18026805	     -0.00991325	      0.37146528	      0.00000000	      0.00000000	      0.01745329
      3.03333300	      1.77087445	     -0.06013230	     -0.22413991	      3.22557638	      1.09082585	      0.64178693	     -0.13106794	      0.10042951	      0.21368095	      0.03775150	      0.29812282	      0.26921899	      0.52362922	     -0.42710291	      1.01024634	     -0.35906693	     -0.63481383	     -0.78807804	      0.08843424	     -0.45043043	     -0.54212782	      1.36754987	     -0.32536630	      0.18562408	     -0.01591498	      0.37433614	      0.00000000	      0.00000000	      0.01745329
      3.06666700	      1.81071044	     -0.04957321	     -0.23483219	      3.21156341	      1.08989434	      0.63672504	     -0.13666107	      0.07463860	      0.20815172	      0.04077334	      0.28709312	      0.26172023	      0.54004949	     -0.43708701	      1.02927350	     -0.36119833	     -0.60544327	     -0.82794821	      0.13893134	     -0.47111837	     -0.56670864	      1.40676597	     -0.31770445	      0.19325188	     -0.04395374	      0.38724383	      0.00000000	      0.00000000	      0.01745329
      3.10000000	      1.86795040	     -0.04818433	     -0.25468745	      3.19986308	      1.08985255	      0.63060098	     -0.12216389	      0.00785860	      0.20854846	      0.05559075	      0.27299518	      0.25382484	      0.52596969	     -0.45557895	      1.03164485	     -0.32599828	     -0.55135723	     -0.84864656	      0.18847505	     -0.48630414	     -0.62213793	      1.46881247	     -0.33395157	      0.17390814	     -0.10642034	      0.40050604	      0.00000000	      0.00000000	      0.01745329
      3.13333300	      1.87804039	     -0.05342308	     -0.26179998	      3.18473351	      1.09100295	      0.62273199	     -0.11698695	      0.00661768	      0.20748277	      0.05697476	      0.27529545	      0.25211735	      0.51943852	     -0.45485731	      1.02425744	     -0.32941470	     -0.54129834	     -0.85623971	      0.21411868	     -0.49293621	     -0.61929139	      1.46107389	     -0.35046627	      0.17980332	     -0.11363902	      0.40673894	      0.00000000	      0.00000000	      0.01745329
      3.16666700	      1.93989430	     -0.04878474	     -0.27670082	      3.16852635	      1.09119820	      0.61446150	     -0.10599795	     -0.04409702	      0.20807716	      0.06276240	      0.25759089	      0.22434412	      0.49691104	     -0.49328951	      1.02829294	     -0.30632127	     -0.48949781	     -0.89006548	      0.24527829	     -0.50827149	     -0.64699175	      1.48840691	     -0.36153034	      0.18311915	     -0.14006562	      0.42484371	      0.00000000	      0.00000000	      0.01745329
      3.20000000	      1.95321200	     -0.05492248	     -0.28481363	      3.15061741	      1.09284178	      0.60475884	     -0.09706998	     -0.05488951	      0.20847964	      0.06487275	      0.26526954	      0.21671426	      0.47823020	     -0.49697231	      1.01382042	     -0.30553240	     -0.47444004	     -0.89549916	      0.26504845	     -0.51418874	     -0.64584363	      1.49436688	     -0.39332133	      0.18482223	     -0.14841655	      0.42841055	      0.00000000	      0.00000000	      0.01745329
      3.23333300	      2.01886154	     -0.05256219	     -0.30432083	      3.13217416	      1.09410988	      0.59561887	     -0.07001961	     -0.12013618	      0.21436659	      0.07037332	      0.26568827	      0.16306513	      0.43294799	     -0.56281017	      1.00669407	     -0.27054268	     -0.41226095	     -0.90960712	      0.28111632	     -0.52214093	     -0.66711668	      1.54690041	     -0.41086451	      0.17831743	     -0.15809725	      0.43533426	      0.00000000	      0.00000000	      0.01745329
      3.26666700	      2.07226828	     -0.05802802	     -0.32597973	      3.11301336	      1.09621949	      0.58430559	     -0.04157010	     -0.16833008	      0.22773114	      0.07560919	      0.28171622	      0.11771900	      0.37712560	     -0.61130167	      0.99379655	     -0.21807706	     -0.35965376	     -0.92126625	      0.30139500	     -0.53439916	     -0.68565604	      1.57889374	     -0.43609550	      0.16874751	     -0.16036471	      0.44552542	      0.00000000	      0.00000000	      0.01745329
      3.30000000	      2.09878796	     -0.06372927	     -0.33142423	      3.09167316	      1.09833686	      0.56954820	     -0.02966706	     -0.18480815	      0.23250629	      0.07598508	      0.30950165	      0.10909626	      0.33612195	     -0.64049303	      0.97053440	     -0.21706839	     -0.34469498	     -0.93090117	      0.30183683	     -0.54858068	     -0.69113826	      1.59415248	     -0.47068262	      0.17202384	     -0.16287125	      0.45070851	      0.00000000	      0.00000000	      0.01745329
      3.33333300	      2.14369338	     -0.07029075	     -0.34110285	      3.07119029	      1.10032200	      0.55570557	     -0.00380430	     -0.21975448	      0.23189725	      0.08000195	      0.36483276	      0.08128654	      0.27890799	     -0.72084486	      0.95060322	     -0.20476953	     -0.31940505	     -0.93052615	      0.29014517	     -0.55550108	     -0.69232517	      1.63254901	     -0.49647139	      0.17321610	     -0.15942917	      0.45428237	      0.00000000	      0.00000000	      0.01745329
      3.36666700	      2.18185269	     -0.07697175	     -0.35264769	      3.04955907	      1.10219772	      0.54167189	      0.02207647	     -0.24681006	      0.23305304	      0.08705115	      0.43915193	      0.05317469	      0.21888177	     -0.79897594	      0.92915723	     -0.18195980	     -0.29218595	     -0.93528894	      0.28417287	     -0.56426275	     -0.68582998	      1.66811391	     -0.52266903	      0.17173487	     -0.15318345	      0.45959541	      0.00000000	      0.00000000	      0.01745329
      3.40000000	      2.21482616	     -0.08306434	     -0.36287245	      3.02735916	      1.10407045	      0.52597244	      0.04350074	     -0.26248274	      0.23537441	      0.09531241	      0.52339544	      0.03800986	      0.15983944	     -0.86110938	      0.90269115	     -0.16421567	     -0.26957228	     -0.93857159	      0.26831536	     -0.57511580	     -0.68057895	      1.70109495	     -0.54349938	      0.17126077	     -0.14587827	      0.46750037	      0.00000000	      0.00000000	      0.01745329
      3.43333300	      2.24574146	     -0.08722448	     -0.37250561	      3.00465773	      1.10533290	      0.50957870	      0.06174869	     -0.27394835	      0.23668311	      0.10435977	      0.61957444	      0.03110804	      0.10491458	     -0.91704145	      0.87305078	     -0.14941720	     -0.24927281	     -0.93784642	      0.25884632	     -0.58718914	     -0.66689585	      1.73538989	     -0.56410422	      0.17190947	     -0.13781513	      0.47785914	      0.00000000	      0.00000000	      0.01745329
      3.46666700	      2.27566691	     -0.08695402	     -0.38182623	      2.98131768	      1.10601200	      0.49199118	      0.07420262	     -0.27937301	      0.24078283	      0.11367391	      0.71879853	      0.03242218	      0.05964293	     -0.95440853	      0.83973481	     -0.13714333	     -0.22852700	     -0.93537378	      0.24558359	     -0.60195762	     -0.65101310	      1.77346642	     -0.57773802	      0.17348197	     -0.12803539	      0.49238891	      0.00000000	      0.00000000	      0.01745329
      3.50000000	      2.30703159	     -0.08006910	     -0.39169124	      2.95711471	      1.10606726	      0.47356145	      0.08001970	     -0.28043425	      0.24862247	      0.12136025	      0.81522342	      0.03933239	      0.02749182	     -0.96731189	      0.80264965	     -0.12701318	     -0.20293603	     -0.92591501	      0.23916858	     -0.62196838	     -0.62744102	      1.81560959	     -0.58732709	      0.17751345	     -0.11647089	      0.51359046	      0.00000000	      0.00000000	      0.01745329
      3.53333300	      2.34410678	     -0.06552353	     -0.40267998	      2.93167257	      1.10574354	      0.45384685	      0.07775489	     -0.27911553	      0.26593350	      0.12600335	      0.90157859	      0.04793504	      0.01558267	     -0.94810341	      0.75946933	     -0.11564731	     -0.16857679	     -0.90749252	      0.22904310	     -0.64829716	     -0.59763670	      1.86460262	     -0.58329205	      0.18312056	     -0.10013346	      0.54535233	      0.00000000	      0.00000000	      0.01745329
      3.56666700	      2.38780270	     -0.04231643	     -0.41204430	      2.90495938	      1.10506159	      0.43236187	      0.06701556	     -0.27924852	      0.29175071	      0.12382062	      0.97189924	      0.05759881	      0.02316190	     -0.90179832	      0.70956292	     -0.09899642	     -0.13043335	     -0.88574474	      0.22002872	     -0.67497357	     -0.56039080	      1.90455423	     -0.57226488	      0.18806328	     -0.08101096	      0.58424755	      0.00000000	      0.00000000	      0.01745329
      3.60000000	      2.43390668	     -0.02396160	     -0.41500327	      2.87969229	      1.10378965	      0.41042507	      0.05713685	     -0.27842710	      0.30323307	      0.11897257	      1.03055958	      0.06189900	      0.03449935	     -0.84719192	      0.65921862	     -0.08382851	     -0.10189400	     -0.86341241	      0.21042516	     -0.68315460	     -0.53199934	      1.93552124	     -0.56079819	      0.20092079	     -0.06793801	      0.62133397	      0.00000000	      0.00000000	      0.01745329
      3.63333300	      2.49141269	      0.00482433	     -0.41319686	      2.85272446	      1.10201661	      0.38545081	      0.03019419	     -0.28341082	      0.32758724	      0.10231765	      1.06663912	      0.06789245	      0.06520379	     -0.78357418	      0.59346323	     -0.03874787	     -0.06352337	     -0.82751817	      0.18503873	     -0.68935381	     -0.47488877	      1.97256285	     -0.53974970	      0.20833791	     -0.04914430	      0.68476025	      0.00000000	      0.00000000	      0.01745329
      3.66666700	      2.54105446	      0.01801177	     -0.41339580	      2.82951429	      1.10035818	      0.36405785	      0.02050690	     -0.26475602	      0.32050354	      0.10947258	      1.11098857	      0.05819689	      0.08515831	     -0.73639268	      0.55193329	     -0.03112630	     -0.05622194	     -0.81043750	      0.17159442	     -0.66001212	     -0.46242999	      1.99024547	     -0.49780240	      0.22884275	     -0.03584637	      0.71965912	      0.00000000	      0.00000000	      0.01745329
      3.70000000	      2.61328053	      0.04006966	     -0.39726239	      2.80310614	      1.09742425	      0.33834736	     -0.01193582	     -0.24936723	      0.31473847	      0.09240625	      1.10856045	      0.04696180	      0.13031332	     -0.67058465	      0.47440404	      0.00869191	     -0.04730133	     -0.75707402	      0.15103655	     -0.64487859	     -0.40296006	      2.02504858	     -0.45161235	      0.25412394	     -0.01457651	      0.80955817	      0.00000000	      0.00000000	      0.01745329
      3.73333300	      2.67559377	      0.06608437	     -0.36209760	      2.77770489	      1.09409918	      0.31290814	     -0.05833863	     -0.23918897	      0.27412172	      0.07643552	      1.09788156	      0.04889970	      0.18153905	     -0.64826258	      0.38367765	      0.08152713	     -0.02690639	     -0.71315813	      0.07752155	     -0.56571687	     -0.31207589	      2.02601642	     -0.41859962	      0.25703044	      0.02574584	      0.91887383	      0.00000000	      0.00000000	      0.01745329
      3.76666700	      2.73974265	      0.08679359	     -0.32792925	      2.75342221	      1.09076959	      0.28916240	     -0.10381260	     -0.21061050	      0.22376094	      0.08146898	      1.08693058	      0.04091519	      0.23378839	     -0.64827582	      0.30184530	      0.12460157	     -0.02783898	     -0.66966316	      0.06256187	     -0.47216811	     -0.26820856	      2.00310124	     -0.37188244	      0.26247020	      0.07986377	      1.01288275	      0.00000000	      0.00000000	      0.01745329
      3.80000000	      2.78231035	      0.10303915	     -0.27584987	      2.73047849	      1.08718184	      0.26635803	     -0.14437183	     -0.19113118	      0.13648906	      0.10710556	      1.05763859	      0.04093003	      0.27686094	     -0.65960174	      0.19923499	      0.16846910	     -0.03081282	     -0.62440115	      0.05866963	     -0.30809356	     -0.25286739	      1.94664367	     -0.36343999	      0.22377368	      0.13656543	      1.12292631	      0.00000000	      0.00000000	      0.01745329
      3.83333300	      2.82772634	      0.10131862	     -0.24633955	      2.70844426	      1.08341843	      0.24264763	     -0.15572804	     -0.16694493	      0.09616744	      0.13446562	      1.04638030	      0.03998471	      0.30034740	     -0.69730289	      0.11943169	      0.19040761	     -0.06583926	     -0.58385379	      0.09331034	     -0.14583551	     -0.26657055	      1.84170472	     -0.32084506	      0.15726302	      0.17966391	      1.23483777	      0.00000000	      0.00000000	      0.01745329
      3.86666700	      2.86361424	      0.10201872	     -0.19098533	      2.68680715	      1.07781852	      0.22346348	     -0.15405882	     -0.23509844	      0.00911154	      0.16618460	      0.99756116	      0.03770988	      0.32663794	     -0.71759838	      0.01694265	      0.19107512	     -0.09438623	     -0.54626584	      0.15983331	      0.15591463	     -0.40854657	      1.62932947	     -0.29338261	     -0.01243924	      0.08666537	      1.42636411	      0.00000000	      0.00000000	      0.01745329
      3.90000000	      2.88949737	      0.08585701	     -0.19167958	      2.66870848	      1.07109862	      0.20343687	     -0.12333715	     -0.20354032	      0.00895028	      0.19459190	      1.02648173	      0.06308327	      0.33803112	     -0.78208426	     -0.02660605	      0.20319243	     -0.13810680	     -0.52663637	      0.20798911	      0.32481534	     -0.40416101	      1.46717906	     -0.26080707	     -0.11599701	      0.14565174	      1.51044995	      0.00000000	      0.00000000	      0.01745329
      3.93333300	      2.93217741	      0.08837604	     -0.19918602	      2.65288433	      1.06501678	      0.18629335	     -0.12358879	     -0.14705063	      0.00770805	      0.22013679	      1.04673727	      0.05973813	      0.36636337	     -0.83578324	     -0.04357652	      0.20379099	     -0.17099771	     -0.50877267	      0.30743649	      0.42739746	     -0.36863424	      1.33443954	     -0.20708580	     -0.18150912	      0.18560820	      1.58083507	      0.00000000	      0.00000000	      0.01745329
      3.96666700	      2.94712848	      0.07414054	     -0.19081836	      2.63709982	      1.05695261	      0.16842832	     -0.09177316	     -0.13489154	     -0.00950900	      0.23473792	      1.06652528	      0.10218851	      0.38024365	     -0.89918411	     -0.09398579	      0.19152447	     -0.21240839	     -0.48071932	      0.36011755	      0.61756764	     -0.42441542	      1.10159981	     -0.21071263	     -0.30222705	      0.23767763	      1.65900677	      0.00000000	      0.00000000	      0.01745329
      4.00000000	      2.98180162	      0.08024341	     -0.20162027	      2.62474538	      1.05073398	      0.15369841	     -0.09764487	     -0.08248350	     -0.01769915	      0.26447994	      1.08893315	      0.09145579	      0.40287283	     -0.96051109	     -0.10041320	      0.18757007	     -0.23891729	     -0.46345839	      0.47315322	      0.66981356	     -0.36694856	      0.99043645	     -0.18374181	     -0.37665878	      0.25775829	      1.70119233	      0.00000000	      0.00000000	      0.01745329
      4.03333300	      3.00019648	      0.08103353	     -0.20517387	      2.61270490	      1.04411092	      0.13857086	     -0.10045157	     -0.03034885	     -0.02969834	      0.29315920	      1.11510937	      0.10891084	      0.42088114	     -1.02939219	     -0.11805420	      0.17774611	     -0.26506253	     -0.44926683	      0.56446400	      0.71353874	     -0.32273465	      0.87391317	     -0.19590086	     -0.44860629	      0.30035026	      1.72987248	      0.00000000	      0.00000000	      0.01745329
      4.06666700	      3.01708933	      0.08638393	     -0.21299684	      2.60177526	      1.03820209	      0.12730433	     -0.10033604	      0.01100803	     -0.03462574	      0.31796857	      1.13186821	      0.10719258	      0.44218007	     -1.07972595	     -0.12863816	      0.16963548	     -0.28122167	     -0.43270229	      0.64842004	      0.73907301	     -0.27831119	      0.79882781	     -0.20371377	     -0.51598987	      0.33303505	      1.74169067	      0.00000000	      0.00000000	      0.01745329
      4.10000000	      3.02931809	      0.08964187	     -0.21669734	      2.59228532	      1.03261315	      0.11523960	     -0.10948770	      0.05162783	     -0.04143084	      0.34035056	      1.15169184	      0.11683916	      0.45617594	     -1.13651973	     -0.14198499	      0.15954004	     -0.30127125	     -0.41884339	      0.71731133	      0.74506400	     -0.24133503	      0.72777684	     -0.22659465	     -0.56536934	      0.36681870	      1.74688625	      0.00000000	      0.00000000	      0.01745329
      4.13333300	      3.03547583	      0.09119965	     -0.21495249	      2.58420976	      1.02781354	      0.10442369	     -0.12132569	      0.09015560	     -0.05694345	      0.36242750	      1.17056295	      0.13220888	      0.46635971	     -1.18918801	     -0.15930074	      0.13870830	     -0.31728065	     -0.40028275	      0.76802475	      0.74290624	     -0.20541894	      0.65972606	     -0.25912873	     -0.59528928	      0.42398718	      1.74492768	      0.00000000	      0.00000000	      0.01745329
      4.16666700	      3.04234653	      0.09662792	     -0.21557985	      2.57584892	      1.02378312	      0.09506370	     -0.13183547	      0.10348525	     -0.05391298	      0.36581247	      1.16675491	      0.13553120	      0.46864818	     -1.21007173	     -0.16877500	      0.13182862	     -0.32561308	     -0.39962433	      0.79539392	      0.74433514	     -0.19011703	      0.64526012	     -0.28391721	     -0.62829179	      0.43018683	      1.73080169	      0.00000000	      0.00000000	      0.01745329
      4.20000000	      3.04420778	      0.09795640	     -0.21726386	      2.56974372	      1.01948887	      0.08838059	     -0.13789438	      0.12980336	     -0.05777334	      0.38718675	      1.18414437	      0.13828250	      0.47764085	     -1.26312124	     -0.18061619	      0.11265704	     -0.33584037	     -0.38134225	      0.82380737	      0.73702978	     -0.15951432	      0.60939132	     -0.29955687	     -0.64173407	      0.46338735	      1.71901730	      0.00000000	      0.00000000	      0.01745329
      4.23333300	      3.04476915	      0.10120962	     -0.21584101	      2.56368734	      1.01634248	      0.08215685	     -0.14542458	      0.14197429	     -0.05643403	      0.39179541	      1.18323963	      0.14140785	      0.47997768	     -1.28371932	     -0.18933672	      0.09839369	     -0.34154485	     -0.37650034	      0.83128662	      0.73596082	     -0.14189300	      0.59824244	     -0.32052914	     -0.65615933	      0.47538648	      1.70223902	      0.00000000	      0.00000000	      0.01745329
      4.26666700	      3.04407121	      0.10325773	     -0.21613845	      2.55904688	      1.01362290	      0.07721968	     -0.15390564	      0.14825360	     -0.05478812	      0.39707994	      1.18629765	      0.14354116	      0.47885921	     -1.30699629	     -0.19594435	      0.08560768	     -0.34693550	     -0.37154883	      0.83343073	      0.73514578	     -0.12618150	      0.59018206	     -0.32954462	     -0.66491994	      0.48299227	      1.68441033	      0.00000000	      0.00000000	      0.01745329
      4.30000000	      3.04148263	      0.10532642	     -0.21661916	      2.55528821	      1.01157535	      0.07392221	     -0.15977695	      0.15267611	     -0.05225956	      0.40309970	      1.19151267	      0.14356887	      0.47726996	     -1.33059945	     -0.20060350	      0.06738951	     -0.35017131	     -0.36471222	      0.82251272	      0.73606845	     -0.10661627	      0.58361444	     -0.33077303	     -0.66719657	      0.48818744	      1.65957379	      0.00000000	      0.00000000	      0.01745329
      4.33333300	      3.04159029	      0.10694036	     -0.21801755	      2.55295062	      1.01004214	      0.07181603	     -0.16465583	      0.15211949	     -0.04942089	      0.40658302	      1.18942857	      0.14546574	      0.47597698	     -1.33240597	     -0.20218703	      0.06614757	     -0.35215179	     -0.36531455	      0.82260773	      0.73876393	     -0.10518963	      0.58428144	     -0.32836960	     -0.66645696	      0.48883429	      1.65803578	      0.00000000	      0.00000000	      0.01745329
      4.36666700	      3.03794416	      0.10843326	     -0.21923276	      2.55088133	      1.00942584	      0.07067807	     -0.16723092	      0.14757680	     -0.04480507	      0.41134648	      1.19405499	      0.13982571	      0.47203681	     -1.35390749	     -0.19998455	      0.04431191	     -0.35325977	     -0.36268827	      0.78853715	      0.74620056	     -0.08546177	      0.58435750	     -0.31333239	     -0.66002292	      0.47672955	      1.61227003	      0.00000000	      0.00000000	      0.01745329
      4.40000000	      3.03751679	      0.10936231	     -0.22093126	      2.54956718	      1.00875224	      0.07055843	     -0.17132268	      0.14478038	     -0.04215535	      0.41480306	      1.19225562	      0.14163397	      0.47022070	     -1.35443923	     -0.20142733	      0.04271701	     -0.35385422	     -0.36354709	      0.78838841	      0.74808898	     -0.08396436	      0.58473511	     -0.30939786	     -0.65803754	      0.47673961	      1.61130910	      0.00000000	      0.00000000	      0.01745329
      4.43333300	      3.03703806	      0.11329412	     -0.22451310	      2.54995512	      1.01019606	      0.07221853	     -0.17167247	      0.12899106	     -0.03665448	      0.41603174	      1.18903790	      0.13082625	      0.46232990	     -1.35041723	     -0.17903345	      0.00849194	     -0.35375480	     -0.37138937	      0.74016466	      0.76487579	     -0.04873223	      0.58355436	     -0.26543382	     -0.64475491	      0.42580025	      1.54329548	      0.00000000	      0.00000000	      0.01745329
      4.46666700	      3.04462308	      0.10346193	     -0.22786893	      2.55164261	      1.01052916	      0.07348406	     -0.15688678	      0.11068183	     -0.02474148	      0.39203679	      1.19073865	      0.14251947	      0.45808371	     -1.34498333	     -0.13357868	     -0.06216249	     -0.38278653	     -0.39617536	      0.71218205	      0.79671201	      0.03964680	      0.56112399	     -0.18924170	     -0.62990669	      0.30928666	      1.52411188	      0.00000000	      0.00000000	      0.01745329
      4.50000000	      3.04524006	      0.10293462	     -0.22932870	      2.55269803	      1.01153892	      0.07648722	     -0.15688067	      0.10717925	     -0.02317428	      0.39525292	      1.19121729	      0.14189185	      0.45573303	     -1.34420165	     -0.13031170	     -0.06394137	     -0.38191464	     -0.39407573	      0.70458732	      0.79888356	      0.03881816	      0.56182849	     -0.17347614	     -0.61578479	      0.31416827	      1.52612149	      0.00000000	      0.00000000	      0.01745329
      4.53333300	      3.05200112	      0.10511089	     -0.23236740	      2.55544234	      1.01395682	      0.08053978	     -0.15437652	      0.09462453	     -0.01983483	      0.39266610	      1.18487310	      0.13136777	      0.45137262	     -1.32782120	     -0.10842075	     -0.07551203	     -0.38515013	     -0.40651988	      0.68785292	      0.81046517	      0.04324240	      0.56290693	     -0.14499070	     -0.58526222	      0.29416156	      1.48761562	      0.00000000	      0.00000000	      0.01745329
      4.56666700	      3.05383275	      0.10414672	     -0.23289276	      2.55782052	      1.01610999	      0.08553800	     -0.15380778	      0.09373176	     -0.02019781	      0.39629822	      1.18637089	      0.13019903	      0.45087386	     -1.32462861	     -0.10128440	     -0.07657000	     -0.38385645	     -0.40746373	      0.68252932	      0.80981692	      0.04276248	      0.56095200	     -0.12161216	     -0.56737473	      0.29540461	      1.49181724	      0.00000000	      0.00000000	      0.01745329
      4.60000000	      3.05803743	      0.10436296	     -0.23410703	      2.56158137	      1.01903438	      0.09171380	     -0.15226886	      0.09354679	     -0.02236526	      0.40140691	      1.18643741	      0.12538001	      0.45068917	     -1.31333297	     -0.08934690	     -0.07702036	     -0.38200555	     -0.41107534	      0.67882034	      0.80956663	      0.04234264	      0.55835647	     -0.09586336	     -0.54454178	      0.29235684	      1.49425137	      0.00000000	      0.00000000	      0.01745329
      4.63333300	      3.10266849	      0.09036141	     -0.23108652	      2.56877845	      1.02205326	      0.09788758	     -0.11683370	      0.05832675	     -0.02518832	      0.36782088	      1.17784386	      0.15464013	      0.46943828	     -1.28633461	     -0.01531775	     -0.09466707	     -0.42705284	     -0.47796968	      0.73018170	      0.84081962	      0.06610018	      0.54677373	     -0.00135632	     -0.49027782	      0.15620333	      1.45508455	      0.00000000	      0.00000000	      0.01745329
      4.66666700	      3.11281836	      0.09205422	     -0.23213278	      2.57362860	      1.02622218	      0.10589307	     -0.12072281	      0.06034094	     -0.02308829	      0.36931604	      1.16748636	      0.14729627	      0.46932977	     -1.25507141	      0.00438797	     -0.09037423	     -0.42403940	     -0.48994174	      0.73657413	      0.83067832	      0.06598892	      0.53449985	      0.02194867	     -0.47134952	      0.15551518	      1.47132239	      0.00000000	      0.00000000	      0.01745329
      4.70000000	      3.12362558	      0.09298209	     -0.23376743	      2.58090881	      1.03089577	      0.11517977	     -0.12084689	      0.06414038	     -0.02877270	      0.37221964	      1.16204548	      0.14024774	      0.47045457	     -1.22379954	      0.03278874	     -0.08206079	     -0.42023896	     -0.51291762	      0.75855619	      0.82438175	      0.06780015	      0.52505158	      0.04555955	     -0.45099546	      0.14522107	      1.49816913	      0.00000000	      0.00000000	      0.01745329
      4.73333300	      3.13557320	      0.09295004	     -0.23252492	      2.58854600	      1.03551300	      0.12560002	     -0.11928077	      0.06953887	     -0.03454664	      0.37327214	      1.15635084	      0.13433777	      0.47354435	     -1.19313447	      0.05680953	     -0.07313511	     -0.41777197	     -0.53238003	      0.77646891	      0.81673759	      0.06788378	      0.51818370	      0.07203971	     -0.43078694	      0.13821899	      1.53351085	      0.00000000	      0.00000000	      0.01745329
      4.76666700	      3.15128433	      0.09286832	     -0.23113170	      2.59756728	      1.04060401	      0.13718106	     -0.11701686	      0.07711590	     -0.04121590	      0.37386749	      1.14327169	      0.12852997	      0.47854128	     -1.14630556	      0.08707921	     -0.05994651	     -0.41358786	     -0.56076225	      0.80842714	      0.80508862	      0.07000657	      0.50983865	      0.09340523	     -0.41300275	      0.12376371	      1.59187821	      0.00000000	      0.00000000	      0.01745329
      4.80000000	      3.16863405	      0.09124461	     -0.22810964	      2.60718855	      1.04585055	      0.14954002	     -0.11234931	      0.08510315	     -0.04951594	      0.36951967	      1.12810461	      0.12584642	      0.48389853	     -1.09925515	      0.11835250	     -0.04216548	     -0.40885782	     -0.59618143	      0.84549786	      0.79227897	      0.07202549	      0.50405745	      0.10709613	     -0.40383074	      0.10389139	      1.66728961	      0.00000000	      0.00000000	      0.01745329
      4.83333300	      3.18618193	      0.08861421	     -0.22481030	      2.61786396	      1.05142218	      0.16302431	     -0.10530584	      0.09217705	     -0.05742070	      0.36399334	      1.11267137	      0.12459202	      0.48909662	     -1.04984170	      0.14842997	     -0.02138200	     -0.40212620	     -0.62933134	      0.87747914	      0.78046884	      0.07265856	      0.50082870	      0.11617464	     -0.39672914	      0.08308450	      1.75352798	      0.00000000	      0.00000000	      0.01745329
      4.86666700	      3.20399995	      0.08518886	     -0.22088532	      2.62946906	      1.05748278	      0.17744474	     -0.09818478	      0.09817235	     -0.06573279	      0.35452079	      1.09408961	      0.12550639	      0.49322716	     -0.99550376	      0.17980280	      0.00374328	     -0.39209362	     -0.66381973	      0.90757352	      0.76802661	      0.07286306	      0.49874919	      0.11762052	     -0.39677267	      0.05702724	      1.85444870	      0.00000000	      0.00000000	      0.01745329
      4.90000000	      3.22792189	      0.08070840	     -0.21904939	      2.64291063	      1.06296022	      0.19416533	     -0.08002862	      0.08448013	     -0.07444375	      0.34598772	      1.07913665	      0.12457480	      0.50291105	     -0.94512802	      0.21730623	      0.05057099	     -0.37423512	     -0.71729053	      0.93065967	      0.77372866	      0.06587233	      0.51181719	      0.13190162	     -0.40650322	      0.01277338	      1.98861292	      0.00000000	      0.00000000	      0.01745329
      4.93333300	      3.24967686	      0.07804378	     -0.21750390	      2.65640171	      1.06999274	      0.21061073	     -0.07351614	      0.08575679	     -0.07542981	      0.33961283	      1.05467914	      0.13179966	      0.50976754	     -0.87448922	      0.24968229	      0.08133802	     -0.35503833	     -0.74106666	      0.94319761	      0.75772924	      0.06263913	      0.50293240	      0.11591850	     -0.40526938	     -0.03251275	      2.10276329	      0.00000000	      0.00000000	      0.01745329
      4.96666700	      3.26667214	      0.07434435	     -0.21654507	      2.67078654	      1.07652395	      0.22885399	     -0.06170100	      0.08128992	     -0.07615922	      0.33116483	      1.03085326	      0.13630802	      0.51442265	     -0.80613393	      0.28167780	      0.11506559	     -0.33161972	     -0.77334021	      0.94895504	      0.75533370	      0.06023682	      0.50284683	      0.09332925	     -0.41002248	     -0.09288927	      2.22907121	      0.00000000	      0.00000000	      0.01745329
      5.00000000	      3.28367638	      0.07039207	     -0.21646922	      2.68596153	      1.08356368	      0.24789338	     -0.04848533	      0.07204014	     -0.07429201	      0.32170323	      1.00379432	      0.14133303	      0.51635967	     -0.73545153	      0.31512702	      0.14902547	     -0.30511401	     -0.80293928	      0.94458337	      0.75688223	      0.05915103	      0.50179778	      0.05965575	     -0.41639075	     -0.17732951	      2.35020937	      0.00000000	      0.00000000	      0.01745329
      5.03333300	      3.29858615	      0.06510591	     -0.21808244	      2.70166821	      1.09080108	      0.26802070	     -0.03182760	      0.05847569	     -0.06866185	      0.31153969	      0.97379950	      0.14728040	      0.51686107	     -0.66510476	      0.34966450	      0.18127076	     -0.27564982	     -0.82891555	      0.92908220	      0.76559442	      0.06105868	      0.49862855	      0.01380350	     -0.42665291	     -0.29143796	      2.45450246	      0.00000000	      0.00000000	      0.01745329
      5.06666700	      3.32945364	      0.06249704	     -0.23027022	      2.71794626	      1.09817720	      0.28841058	     -0.00898385	      0.00293084	     -0.04790316	      0.30414515	      0.95049109	      0.14616492	      0.52015606	     -0.61806189	      0.39785249	      0.22488184	     -0.23976999	     -0.84362018	      0.87978354	      0.80663076	      0.07980416	      0.46421566	     -0.01508349	     -0.47935216	     -0.54168534	      2.52824672	      0.00000000	      0.00000000	      0.01745329
      5.10000000	      3.32933367	      0.06016701	     -0.23634432	      2.73447558	      1.10515102	      0.31002851	      0.00373028	     -0.01106917	     -0.03303702	      0.29066827	      0.92906511	      0.15510511	      0.51461301	     -0.56254880	      0.43265064	      0.23228314	     -0.20744627	     -0.85704747	      0.83633532	      0.83989711	      0.10348104	      0.42510969	     -0.09285692	     -0.51490784	     -0.71162208	      2.57429321	      0.00000000	      0.00000000	      0.01745329
      5.13333300	      3.32745852	      0.04830003	     -0.23137335	      2.75102992	      1.11166612	      0.33045247	      0.02276251	      0.00475947	     -0.03379884	      0.27775944	      0.90398309	      0.17226371	      0.49723779	     -0.53721339	      0.45530536	      0.24069127	     -0.18730497	     -0.87391153	      0.83596081	      0.83634705	      0.10913647	      0.41939336	     -0.20615562	     -0.52831981	     -0.76857682	      2.57690384	      0.00000000	      0.00000000	      0.01745329
      5.16666700	      3.32008959	      0.03937448	     -0.22910405	      2.76797737	      1.11758755	      0.35210852	      0.04093712	      0.01932313	     -0.03271864	      0.26805127	      0.87796572	      0.18480442	      0.48042246	     -0.51207308	      0.47767191	      0.24582349	     -0.16365115	     -0.88667312	      0.82942673	      0.83885271	      0.11679621	      0.41565228	     -0.32171402	     -0.54370002	     -0.83771340	      2.55887566	      0.00000000	      0.00000000	      0.01745329
      5.20000000	      3.27240216	      0.06067655	     -0.25014290	      2.78680319	      1.12352380	      0.37544894	      0.00437406	      0.01538840	     -0.02249885	      0.28024185	      0.87403527	      0.11943295	      0.45547048	     -0.51086625	      0.51585623	      0.19817561	     -0.11666572	     -0.87943001	      0.70041855	      0.88194253	      0.18087016	      0.37927736	     -0.40963670	     -0.63444214	     -1.07356458	      2.52567351	      0.00000000	      0.00000000	      0.01745329
      5.23333300	      3.26386312	      0.04608062	     -0.24807199	      2.80513582	      1.12837733	      0.39558485	      0.02457085	      0.02807224	     -0.02919037	      0.27128122	      0.85322782	      0.13579873	      0.42523863	     -0.52838798	      0.54012409	      0.20317820	     -0.10149581	     -0.88989122	      0.69834815	      0.89134832	      0.19140424	      0.37477617	     -0.51169183	     -0.64002878	     -1.10069769	      2.47389991	      0.00000000	      0.00000000	      0.01745329
      5.26666700	      3.20252927	      0.05663533	     -0.26142934	      2.82451395	      1.13257484	      0.41845200	     -0.00580393	      0.08570696	     -0.02854179	      0.29271206	      0.86890765	      0.08615230	      0.39121716	     -0.59794681	      0.56788589	      0.14482388	     -0.07475805	     -0.88881444	      0.64862296	      0.89753836	      0.28381234	      0.32172045	     -0.65118268	     -0.65928180	     -1.07404999	      2.41316332	      0.00000000	      0.00000000	      0.01745329
      5.30000000	      3.17609073	      0.04651724	     -0.26208072	      2.84279294	      1.13633493	      0.43891977	      0.00423526	      0.11976935	     -0.03401693	      0.29191707	      0.85564719	      0.09334226	      0.35664715	     -0.65552884	      0.59397435	      0.13544631	     -0.06008515	     -0.90225137	      0.63825984	      0.89518934	      0.32046447	      0.32834418	     -0.73402661	     -0.63288983	     -1.06831737	      2.34992777	      0.00000000	      0.00000000	      0.01745329
      5.33333300	      3.16323571	      0.03641881	     -0.26541392	      2.85934209	      1.13977406	      0.46023970	      0.01763045	      0.13466759	     -0.03261277	      0.28900524	      0.82709362	      0.11520567	      0.33012040	     -0.69885972	      0.61252696	      0.13117906	     -0.04190256	     -0.89479238	      0.65054606	      0.89073080	      0.33093804	      0.32663851	     -0.80181721	     -0.62738428	     -1.08190049	      2.31170721	      0.00000000	      0.00000000	      0.01745329
      5.36666700	      3.13944620	      0.02645240	     -0.26797567	      2.87777663	      1.14186497	      0.47795168	      0.02092089	      0.16361244	     -0.04193068	      0.29076170	      0.81275303	      0.14159554	      0.29734890	     -0.78290233	      0.64022821	      0.12910912	     -0.03424498	     -0.89973145	      0.66183312	      0.88995435	      0.34575703	      0.31857207	     -0.87966956	     -0.59244476	     -1.07831934	      2.25269778	      0.00000000	      0.00000000	      0.01745329
      5.40000000	      3.07344743	      0.04373187	     -0.27679823	      2.89664178	      1.14369003	      0.50181833	     -0.01732890	      0.26308185	     -0.04198356	      0.30680574	      0.81954562	      0.13048984	      0.28735775	     -0.88661754	      0.66787281	      0.06463810	     -0.00606247	     -0.90489635	      0.71467062	      0.85529966	      0.41146835	      0.28224002	     -0.95613893	     -0.49958819	     -0.97251174	      2.21344894	      0.00000000	      0.00000000	      0.01745329
      5.43333300	      3.05063098	      0.03463943	     -0.28517948	      2.91352530	      1.14468026	      0.51972256	     -0.01412311	      0.27720999	     -0.03848327	      0.30810196	      0.77511528	      0.15386975	      0.25746219	     -0.93088894	      0.69272945	      0.06173585	      0.00346066	     -0.89424150	      0.71571724	      0.85488533	      0.41976605	      0.28327252	     -1.01147137	     -0.47558631	     -0.98481762	      2.18713340	      0.00000000	      0.00000000	      0.01745329
      5.46666700	      3.01721115	      0.02951076	     -0.29428290	      2.93106841	      1.14469563	      0.53808206	     -0.01672961	      0.30599489	     -0.03803638	      0.31754591	      0.73157980	      0.17214733	      0.23240882	     -0.97639307	      0.72720769	      0.05189950	      0.01485144	     -0.90215472	      0.72763637	      0.84861630	      0.43231427	      0.27792030	     -1.05554540	     -0.43016081	     -0.98621174	      2.15920546	      0.00000000	      0.00000000	      0.01745329
      5.50000000	      2.97627196	      0.02747910	     -0.30599966	      2.94900092	      1.14437251	      0.55746252	     -0.02312505	      0.34194227	     -0.03530339	      0.32948348	      0.67812887	      0.18124236	      0.21098610	     -0.98943870	      0.76358859	      0.03395734	      0.02939771	     -0.90886934	      0.74606219	      0.84189661	      0.44555765	      0.26995181	     -1.08921541	     -0.37028936	     -0.98084807	      2.15017501	      0.00000000	      0.00000000	      0.01745329
      5.53333300	      2.93258894	      0.02443657	     -0.31625907	      2.96592426	      1.14360348	      0.57597672	     -0.02946858	      0.37546244	     -0.02879810	      0.33601938	      0.61283040	      0.18368951	      0.19246355	     -0.98520958	      0.79611016	      0.01646113	      0.03574350	     -0.91000378	      0.75601226	      0.83522254	      0.45483011	      0.26397962	     -1.10906872	     -0.31004555	     -0.97665866	      2.15084087	      0.00000000	      0.00000000	      0.01745329
      5.56666700	      2.85340055	      0.00309859	     -0.31789034	      2.98243327	      1.14258550	      0.59305825	     -0.02935513	      0.48053748	     -0.01806904	      0.32139299	      0.53464677	      0.12834478	      0.13900041	     -0.97387505	      0.80995358	     -0.04061753	      0.00018895	     -0.90124735	      0.81323082	      0.79018003	      0.48623836	      0.28108715	     -1.09684245	     -0.17395942	     -0.95699430	      2.14593143	      0.00000000	      0.00000000	      0.01745329
      5.60000000	      2.80589085	      0.00090952	     -0.32724154	      2.99884163	      1.14003996	      0.61081517	     -0.03415168	      0.48803326	     -0.01137981	      0.32217876	      0.46775646	      0.13193869	      0.14064258	     -0.94699024	      0.84925741	     -0.04719230	      0.00617645	     -0.91543292	      0.79425303	      0.80564586	      0.48544983	      0.28761003	     -1.10999151	     -0.14163726	     -0.96670752	      2.16321172	      0.00000000	      0.00000000	      0.01745329
      5.63333300	      2.75911959	     -0.00523571	     -0.33436342	      3.01504727	      1.13701503	      0.62691988	     -0.03531445	      0.49412766	     -0.00215425	      0.32128964	      0.39432748	      0.13051115	      0.13838271	     -0.89782704	      0.88374983	     -0.05825054	      0.00403087	     -0.92453987	      0.76746409	      0.81886085	      0.48149353	      0.29497326	     -1.11479651	     -0.08835644	     -0.97533902	      2.18622719	      0.00000000	      0.00000000	      0.01745329
      5.66666700	      2.70974642	     -0.01210204	     -0.33698258	      3.03112334	      1.13347903	      0.64244718	     -0.03137279	      0.49536736	      0.00532703	      0.31372503	      0.32318230	      0.12895211	      0.14220611	     -0.84850181	      0.91624879	     -0.06721594	     -0.00251839	     -0.93415094	      0.73155170	      0.83554862	      0.47337082	      0.30644735	     -1.10895302	     -0.03026750	     -0.97447678	      2.21213474	      0.00000000	      0.00000000	      0.01745329
      5.70000000	      2.65872416	     -0.01979628	     -0.33598452	      3.04735486	      1.12931569	      0.65704204	     -0.02379910	      0.49109590	      0.01142017	      0.30022454	      0.25630562	      0.12817797	      0.15055565	     -0.79666310	      0.94549735	     -0.07459570	     -0.01449490	     -0.94412174	      0.68429716	      0.85673756	      0.46039072	      0.32339453	     -1.09626192	      0.03421255	     -0.96582548	      2.24004751	      0.00000000	      0.00000000	      0.01745329
      5.73333300	      2.60508934	     -0.02930217	     -0.32956675	      3.06288782	      1.12455987	      0.67102461	     -0.01067305	      0.48176852	      0.01874937	      0.27804192	      0.19201149	      0.12847125	      0.16346580	     -0.74243686	      0.97017678	     -0.08218821	     -0.03151214	     -0.95609882	      0.62189167	      0.87724530	      0.44041118	      0.34735271	     -1.07582562	      0.10611343	     -0.94854705	      2.26802582	      0.00000000	      0.00000000	      0.01745329
      5.76666700	      2.54976480	     -0.03943032	     -0.31850966	      3.07858187	      1.11957082	      0.68381806	      0.00411394	      0.46541307	      0.02602848	      0.24703282	      0.13348239	      0.13163671	      0.17835866	     -0.69258386	      0.99148932	     -0.08817207	     -0.05431923	     -0.96872879	      0.54382212	      0.89698647	      0.41100387	      0.37911224	     -1.04668434	      0.18396217	     -0.91951087	      2.29242935	      0.00000000	      0.00000000	      0.01745329
      5.80000000	      2.49242081	     -0.05190580	     -0.30370548	      3.09345569	      1.11417464	      0.69624282	      0.02508297	      0.44257457	      0.03716012	      0.20756380	      0.08143324	      0.13661652	      0.19655022	     -0.64198444	      1.00760536	     -0.09529488	     -0.08142550	     -0.98225601	      0.45089616	      0.90940811	      0.36640427	      0.42444107	     -1.01094715	      0.26800783	     -0.87677889	      2.30912531	      0.00000000	      0.00000000	      0.01745329
      5.83333300	      2.43629693	     -0.07701919	     -0.30870778	      3.10994078	      1.10993708	      0.70679984	      0.03046215	      0.45797889	      0.09050973	      0.15909532	      0.04612697	      0.13572079	      0.19397700	     -0.57570323	      1.05214534	     -0.10239424	     -0.12952567	     -0.99798014	      0.45789150	      0.79174014	      0.13309450	      0.68745714	     -0.95394465	      0.41243554	     -0.76935237	      2.28900318	      0.00000000	      0.00000000	      0.01745329
      5.86666700	      2.37392993	     -0.08449810	     -0.28814520	      3.12440226	      1.10487177	      0.71717797	      0.04162809	      0.41108621	      0.10184830	      0.11232453	      0.01720677	      0.14115888	      0.22119188	     -0.55313434	      1.05735223	     -0.10257475	     -0.16029788	     -1.00764330	      0.34940776	      0.79431379	      0.06865068	      0.73343576	     -0.91158477	      0.48055022	     -0.71016589	      2.28978666	      0.00000000	      0.00000000	      0.01745329
      5.90000000	      2.30577724	     -0.09437383	     -0.28616065	      3.13851451	      1.10097799	      0.72741196	      0.04567438	      0.37006879	      0.13780805	      0.07171533	     -0.00365027	      0.15875304	      0.24754845	     -0.48032120	      1.08562906	     -0.13199046	     -0.21140526	     -1.00917596	      0.28741690	      0.74217721	     -0.06229063	      0.87765735	     -0.85671018	      0.51712746	     -0.62113560	      2.26718638	      0.00000000	      0.00000000	      0.01745329
      5.93333300	      2.24713844	     -0.10160975	     -0.26688735	      3.15311395	      1.09626780	      0.73465551	      0.04935875	      0.30700042	      0.15176384	      0.03088065	     -0.01445318	      0.16629069	      0.27164404	     -0.48499564	      1.09150370	     -0.12437757	     -0.24860866	     -1.02474594	      0.20997643	      0.70126241	     -0.14896843	      0.96296361	     -0.80434627	      0.56538300	     -0.56566889	      2.24718811	      0.00000000	      0.00000000	      0.01745329
      5.96666700	      2.18272881	     -0.10860949	     -0.27351119	      3.16750288	      1.09253286	      0.74593535	      0.05214364	      0.25974145	      0.17750124	      0.01493656	     -0.00196435	      0.18322188	      0.30181281	     -0.43855411	      1.12817586	     -0.14506273	     -0.29456318	     -1.02331239	      0.22280239	      0.62245301	     -0.27816421	      1.14984655	     -0.73470801	      0.58802169	     -0.48704870	      2.20994813	      0.00000000	      0.00000000	      0.01745329
      6.00000000	      2.12526777	     -0.11471539	     -0.25323237	      3.18317746	      1.08828999	      0.75239774	      0.05359070	      0.18323257	      0.18065279	     -0.02063044	     -0.00419162	      0.18605879	      0.32360565	     -0.44527620	      1.12867105	     -0.13107514	     -0.33336558	     -1.03067506	      0.16250929	      0.58316804	     -0.33288142	      1.21441681	     -0.69077406	      0.61584529	     -0.45090963	      2.18132170	      0.00000000	      0.00000000	      0.01745329
      6.03333300	      2.04937457	     -0.13873011	     -0.27320180	      3.19656080	      1.08493221	      0.76243511	      0.05622420	      0.20834451	      0.20716784	      0.01966646	      0.06414564	      0.23677087	      0.35528615	     -0.43557968	      1.18502055	     -0.13786366	     -0.40594107	     -1.04521287	      0.24162683	      0.40399938	     -0.34766647	      1.45681506	     -0.54625554	      0.65121871	     -0.28778519	      2.08699546	      0.00000000	      0.00000000	      0.01745329
      6.06666700	      1.99486084	     -0.13094836	     -0.25948326	      3.20883767	      1.08070773	      0.76900535	      0.04927039	      0.14001134	      0.20707645	     -0.00155808	      0.06430805	      0.23078950	      0.38856729	     -0.42076239	      1.18684359	     -0.15216308	     -0.44061346	     -1.04299142	      0.24478167	      0.35585916	     -0.40229465	      1.54448538	     -0.48922621	      0.65751067	     -0.29433661	      2.02666507	      0.00000000	      0.00000000	      0.01745329
      6.10000000	      1.94099899	     -0.12937884	     -0.24737654	      3.22051881	      1.07643055	      0.77537810	      0.04881328	      0.08375152	      0.20452894	     -0.01517911	      0.07554145	      0.23240152	      0.41789692	     -0.41311424	      1.19253636	     -0.15998919	     -0.47995766	     -1.04500146	      0.26544686	      0.30647050	     -0.44668120	      1.63208237	     -0.42943508	      0.66344677	     -0.29047838	      1.96425030	      0.00000000	      0.00000000	      0.01745329
      6.13333300	      1.88882394	     -0.13088479	     -0.23715482	      3.23195291	      1.07266391	      0.78122487	      0.05152470	      0.03684084	      0.20065702	     -0.02188686	      0.09384138	      0.23675644	      0.44258640	     -0.40918849	      1.19827435	     -0.16342509	     -0.52072884	     -1.04781846	      0.27837528	      0.25717331	     -0.47783017	      1.70418295	     -0.36920501	      0.66875478	     -0.29022904	      1.89801638	      0.00000000	      0.00000000	      0.01745329
      6.16666700	      1.84305724	     -0.13190034	     -0.22530665	      3.24381499	      1.06957025	      0.78585916	      0.05062684	     -0.02166825	      0.19821261	     -0.03618622	      0.10500552	      0.23523718	      0.45943973	     -0.40862754	      1.19549571	     -0.15659826	     -0.55408503	     -1.04873730	      0.25977037	      0.23117284	     -0.49772910	      1.74654028	     -0.33269186	      0.66428688	     -0.28796470	      1.85554344	      0.00000000	      0.00000000	      0.01745329
      6.20000000	      1.79782009	     -0.13118580	     -0.21512544	      3.25378118	      1.06636978	      0.79004924	      0.05136007	     -0.06898712	      0.19620269	     -0.04039786	      0.11977825	      0.23556657	      0.47882638	     -0.40712277	      1.19438422	     -0.15947507	     -0.58939831	     -1.04876021	      0.25211245	      0.19244452	     -0.52303096	      1.80047853	     -0.28844196	      0.66640423	     -0.31462650	      1.78985392	      0.00000000	      0.00000000	      0.01745329
      6.23333300	      1.75373765	     -0.13109691	     -0.20655554	      3.26345306	      1.06384928	      0.79466038	      0.04877952	     -0.11025321	      0.19087100	     -0.04249556	      0.13865627	      0.23569675	      0.49376169	     -0.40634117	      1.19349318	     -0.16222574	     -0.62372730	     -1.04654701	      0.23544369	      0.15319848	     -0.54231643	      1.84640688	     -0.25358801	      0.67178343	     -0.34105874	      1.73385640	      0.00000000	      0.00000000	      0.01745329
      6.26666700	      1.71064034	     -0.13079764	     -0.19669705	      3.27224546	      1.06181819	      0.79865216	      0.04495468	     -0.14747437	      0.18544230	     -0.04623879	      0.15736456	      0.23553169	      0.50614637	     -0.40824092	      1.18946325	     -0.16613806	     -0.65687684	     -1.04382294	      0.20863592	      0.10881525	     -0.55673123	      1.88849718	     -0.22900116	      0.67550316	     -0.37153005	      1.68577024	      0.00000000	      0.00000000	      0.01745329
      6.30000000	      1.66901873	     -0.12960219	     -0.18692506	      3.28014394	      1.06012732	      0.80231516	      0.03983577	     -0.18134964	      0.17984109	     -0.05065091	      0.17523881	      0.23445072	      0.51686490	     -0.41159646	      1.18303719	     -0.17132048	     -0.68876759	     -1.03989140	      0.17497869	      0.05882113	     -0.56711300	      1.92915518	     -0.21417252	      0.67958390	     -0.40676052	      1.64607407	      0.00000000	      0.00000000	      0.01745329
      6.33333300	      1.62867242	     -0.12781554	     -0.17622769	      3.28712004	      1.05879501	      0.80559362	      0.03362099	     -0.21135929	      0.17419868	     -0.05680305	      0.19182889	      0.23257811	      0.52602478	     -0.41654813	      1.17465169	     -0.17866028	     -0.71856487	     -1.03520184	      0.13889332	      0.00168983	     -0.57374034	      1.97000967	     -0.20765149	      0.68260603	     -0.44672235	      1.61453622	      0.00000000	      0.00000000	      0.01745329
      6.36666700	      1.57240614	     -0.11813658	     -0.16825265	      3.29092298	      1.05732803	      0.81096789	      0.02173815	     -0.22137666	      0.15607164	     -0.04055457	      0.22791511	      0.22076024	      0.55021054	     -0.42270121	      1.17181564	     -0.20946823	     -0.75566475	     -1.02504626	      0.10391925	     -0.07173249	     -0.55609532	      2.03034395	     -0.21020912	      0.68403625	     -0.51543992	      1.57743503	      0.00000000	      0.00000000	      0.01745329
      6.40000000	      1.54154586	     -0.11836084	     -0.15434704	      3.29746133	      1.05659971	      0.81161838	      0.01311329	     -0.24827851	      0.15779935	     -0.05703405	      0.23262130	      0.22183531	      0.55099859	     -0.43580152	      1.15798466	     -0.21107620	     -0.78171172	     -1.02505323	      0.07944563	     -0.13064837	     -0.56758134	      2.04797445	     -0.21009861	      0.68033112	     -0.53177752	      1.57304890	      0.00000000	      0.00000000	      0.01745329
      6.43333300	      1.39697854	     -0.09044805	     -0.14608966	      3.29761107	      1.05552376	      0.81835193	     -0.04263898	     -0.16425332	      0.09898024	      0.07665456	      0.34202272	      0.13493212	      0.59610805	     -0.50347609	      1.18847568	     -0.32719558	     -0.90242263	     -1.00845609	      0.04123511	     -0.27496144	     -0.54825323	      2.08742716	     -0.23262232	      0.60495238	     -0.56523016	      1.57572562	      0.00000000	      0.00000000	      0.01745329
      6.46666700	      1.37194139	     -0.09219501	     -0.13710626	      3.30162198	      1.05483530	      0.81976794	     -0.03689804	     -0.18795359	      0.09886556	      0.06715014	      0.33456752	      0.12403875	      0.58768781	     -0.50004913	      1.17590091	     -0.32568798	     -0.91802264	     -1.00664036	      0.04187575	     -0.32287564	     -0.54060597	      2.12832165	     -0.23557645	      0.59724706	     -0.61144703	      1.57248939	      0.00000000	      0.00000000	      0.01745329
      6.50000000	      1.34635886	     -0.09505212	     -0.12947037	      3.30518893	      1.05441688	      0.82106822	     -0.03063126	     -0.20925569	      0.09892148	      0.06278020	      0.33108371	      0.11194320	      0.57929481	     -0.50048410	      1.16540534	     -0.32667217	     -0.93628110	     -1.00210608	      0.05252058	     -0.36241089	     -0.52519391	      2.15858896	     -0.24389801	      0.58225496	     -0.65678290	      1.58197509	      0.00000000	      0.00000000	      0.01745329
      6.53333300	      1.32007649	     -0.09793544	     -0.12371400	      3.30810106	      1.05436132	      0.82242941	     -0.02468955	     -0.22681276	      0.09788120	      0.06402659	      0.32992830	      0.09723323	      0.57007165	     -0.50039669	      1.15851439	     -0.33030770	     -0.95540002	     -0.99778323	      0.07121097	     -0.39126421	     -0.50315730	      2.18100122	     -0.25272003	      0.56053860	     -0.70087178	      1.59937153	      0.00000000	      0.00000000	      0.01745329
      6.56666700	      1.30558414	     -0.09724582	     -0.11880144	      3.31059417	      1.05430145	      0.82349675	     -0.02706542	     -0.23903976	      0.09856960	      0.05873741	      0.32852137	      0.09432109	      0.56691886	     -0.50258118	      1.15271226	     -0.33149797	     -0.96387127	     -0.99638363	      0.10187170	     -0.41213825	     -0.48616324	      2.18484387	     -0.26161105	      0.55558798	     -0.71464462	      1.60596452	      0.00000000	      0.00000000	      0.01745329
      6.60000000	      1.28837938	     -0.09694350	     -0.11466605	      3.31223010	      1.05438681	      0.82380439	     -0.02508937	     -0.24921736	      0.10022641	      0.05746160	      0.32812843	      0.08879929	      0.56515422	     -0.50126829	      1.14437116	     -0.33587508	     -0.97275524	     -0.99250205	      0.13227948	     -0.42368219	     -0.45665807	      2.19493703	     -0.26888858	      0.53925962	     -0.73884395	      1.61770771	      0.00000000	      0.00000000	      0.01745329
      6.63333300	      1.25908537	     -0.10173311	     -0.11522945	      3.31373331	      1.05523212	      0.82528061	     -0.01461341	     -0.25939933	      0.09680547	      0.07320563	      0.33250335	      0.06920581	      0.55333502	     -0.49073072	      1.14233610	     -0.34357650	     -0.99393607	     -0.98297575	      0.13657292	     -0.42245748	     -0.40364788	      2.20070053	     -0.27225652	      0.49898408	     -0.79385650	      1.65956683	      0.00000000	      0.00000000	      0.01745329
      6.66666700	      1.25216813	     -0.10064579	     -0.11387377	      3.31481905	      1.05543758	      0.82583001	     -0.01723082	     -0.26337496	      0.09539410	      0.07492614	      0.33178570	      0.06540788	      0.55275847	     -0.49136191	      1.14176126	     -0.34593584	     -0.99853607	     -0.98238228	      0.16872350	     -0.42675883	     -0.38421134	      2.19557096	     -0.27821285	      0.49593129	     -0.79879523	      1.66451354	      0.00000000	      0.00000000	      0.01745329
      6.70000000	      1.24376238	     -0.10007059	     -0.11336051	      3.31504155	      1.05585495	      0.82594026	     -0.01830345	     -0.26645008	      0.09373741	      0.07870755	      0.33245006	      0.06067469	      0.55327806	     -0.48915976	      1.13972163	     -0.34904005	     -1.00223157	     -0.98055544	      0.19588147	     -0.42251220	     -0.35975414	      2.18935232	     -0.27820974	      0.48666288	     -0.80507467	      1.67132800	      0.00000000	      0.00000000	      0.01745329
      6.73333300	      1.23322135	     -0.10102857	     -0.11371469	      3.31408263	      1.05646455	      0.82576153	     -0.01386858	     -0.26690193	      0.09036579	      0.08629736	      0.33352265	      0.05385502	      0.55395436	     -0.48375471	      1.13737315	     -0.35463274	     -1.00576994	     -0.97799618	      0.21782276	     -0.41307744	     -0.32749270	      2.17542437	     -0.27647276	      0.47279329	     -0.81408593	      1.68576711	      0.00000000	      0.00000000	      0.01745329
      6.76666700	      1.22463561	     -0.10282930	     -0.11483437	      3.31347310	      1.05710447	      0.82556471	     -0.01327806	     -0.26646753	      0.08676012	      0.09625052	      0.33362456	      0.04813950	      0.55263498	     -0.47828784	      1.13704414	     -0.35748321	     -1.01007000	     -0.97536975	      0.23228367	     -0.40270100	     -0.29970368	      2.15877656	     -0.27437972	      0.46271342	     -0.82006159	      1.70069282	      0.00000000	      0.00000000	      0.01745329
      6.80000000	      1.21948720	     -0.10464108	     -0.11574224	      3.31201577	      1.05781733	      0.82520436	     -0.01112324	     -0.26358267	      0.08053272	      0.10484770	      0.33248616	      0.04258355	      0.55316942	     -0.47376420	      1.13884200	     -0.36049629	     -1.01207603	     -0.97432207	      0.24413845	     -0.39244779	     -0.27731397	      2.14082447	     -0.27143062	      0.45524041	     -0.82163350	      1.71282356	      0.00000000	      0.00000000	      0.01745329
      6.83333300	      1.21705769	     -0.10682848	     -0.11667882	      3.31037214	      1.05853987	      0.82446606	     -0.01147360	     -0.26089163	      0.07447126	      0.11392540	      0.33000369	      0.03795592	      0.55322493	     -0.47031311	      1.14046833	     -0.36225544	     -1.01385775	     -0.97438095	      0.25405577	     -0.38276848	     -0.26018259	      2.12349096	     -0.26799107	      0.45174293	     -0.81886115	      1.72179848	      0.00000000	      0.00000000	      0.01745329
      6.86666700	      1.21835341	     -0.10867555	     -0.11841898	      3.30845312	      1.05920174	      0.82312986	     -0.01052067	     -0.25574099	      0.07220281	      0.11842287	      0.32670327	      0.03697423	      0.55525795	     -0.47005209	      1.14237039	     -0.36328824	     -1.01215139	     -0.97475756	      0.25924855	     -0.37748468	     -0.25420289	      2.11605739	     -0.26763650	      0.45147091	     -0.81676824	      1.72468823	      0.00000000	      0.00000000	      0.01745329
      6.90000000	      1.22079281	     -0.11081890	     -0.12154920	      3.30435663	      1.05995746	      0.82204495	     -0.00968642	     -0.25236493	      0.06605798	      0.12696025	      0.32533006	      0.03238249	      0.55820788	     -0.46682613	      1.14553552	     -0.36628773	     -1.00791887	     -0.97686011	      0.27569124	     -0.36646037	     -0.24070467	      2.09883300	     -0.26436547	      0.45458943	     -0.80810024	      1.72840700	      0.00000000	      0.00000000	      0.01745329
      6.93333300	      1.22638196	     -0.11409805	     -0.12362995	      3.29923964	      1.06129414	      0.82094294	     -0.00971395	     -0.25011582	      0.05569964	      0.13421942	      0.32053770	      0.02601752	      0.55982022	     -0.46375007	      1.14965610	     -0.36641739	     -1.00196155	     -0.98181368	      0.28732403	     -0.35802912	     -0.22596928	      2.06830918	     -0.25667590	      0.45859811	     -0.79005347	      1.73297116	      0.00000000	      0.00000000	      0.01745329
      6.96666700	      1.24401119	     -0.12128194	     -0.11857892	      3.29627125	      1.06285325	      0.81811358	     -0.01547527	     -0.25083824	      0.04006830	      0.14580391	      0.28979082	      0.01643804	      0.55074220	     -0.46350474	      1.14289249	     -0.35476599	     -0.99172522	     -0.98935762	      0.27605252	     -0.36342039	     -0.20160091	      2.02238453	     -0.25070590	      0.46485445	     -0.74898157	      1.73496582	      0.00000000	      0.00000000	      0.01745329
      7.00000000	      1.25189723	     -0.12472049	     -0.12183392	      3.28894649	      1.06405639	      0.81622201	     -0.01236265	     -0.24686398	      0.03041886	      0.15203501	      0.28482022	      0.00999548	      0.55255244	     -0.46005390	      1.14449546	     -0.35670088	     -0.98008764	     -0.99088897	      0.28725040	     -0.36015729	     -0.18848301	      2.01455099	     -0.25537934	      0.47135120	     -0.74140974	      1.73415130	      0.00000000	      0.00000000	      0.01745329
      7.03333300	      1.27740693	     -0.12935139	     -0.12504076	      3.28180190	      1.06587298	      0.81419966	     -0.01690014	     -0.24857108	      0.01614250	      0.16505486	      0.25865663	     -0.00410402	      0.54601305	     -0.46177739	      1.14499760	     -0.34548943	     -0.95467494	     -1.00086251	      0.27787976	     -0.36452350	     -0.16035936	      1.97417546	     -0.25396774	      0.48741257	     -0.70210645	      1.73250698	      0.00000000	      0.00000000	      0.01745329
      7.06666700	      1.31559800	     -0.13449133	     -0.12348223	      3.27549544	      1.06831601	      0.80956457	     -0.02036052	     -0.25670077	      0.00171817	      0.17355186	      0.20874369	     -0.02810716	      0.53125531	     -0.46510201	      1.12071929	     -0.32423098	     -0.91093840	     -1.00213805	      0.24275014	     -0.38933343	     -0.10732274	      1.95032325	     -0.26610419	      0.49568516	     -0.65529651	      1.72441509	      0.00000000	      0.00000000	      0.01745329
      7.10000000	      1.36543870	     -0.13199599	     -0.11839315	      3.26427559	      1.07052789	      0.80498697	     -0.02782613	     -0.27415441	     -0.03688493	      0.19783946	      0.14500664	     -0.06208401	      0.52354376	     -0.46654752	      1.08248830	     -0.29904894	     -0.84100364	     -1.01340702	      0.20206278	     -0.40837010	     -0.02810663	      1.93892967	     -0.25776915	      0.51605690	     -0.62209730	      1.71437218	      0.00000000	      0.00000000	      0.01745329
      7.13333300	      1.37380045	     -0.13922408	     -0.12148310	      3.25233755	      1.07328661	      0.79998423	     -0.01965970	     -0.26308909	     -0.04055201	      0.20034130	      0.14266873	     -0.06126711	      0.51733355	     -0.46615965	      1.08340374	     -0.30620060	     -0.82876415	     -1.01511214	      0.18949024	     -0.40795109	     -0.03083927	      1.93618275	     -0.26725220	      0.51958223	     -0.61989285	      1.71701709	      0.00000000	      0.00000000	      0.01745329
      7.16666700	      1.39523198	     -0.14725308	     -0.12836397	      3.24091798	      1.07669083	      0.79594665	     -0.01689505	     -0.25793547	     -0.04681130	      0.20545515	      0.13803610	     -0.06741717	      0.49987294	     -0.47113554	      1.08583323	     -0.30439183	     -0.80983688	     -1.01544889	      0.15177879	     -0.41456266	     -0.02537101	      1.92295140	     -0.29194204	      0.53180367	     -0.60335862	      1.72501835	      0.00000000	      0.00000000	      0.01745329
      7.20000000	      1.44585432	     -0.14899693	     -0.13903923	      3.22878903	      1.08051792	      0.79010409	     -0.02546464	     -0.28051916	     -0.04944448	      0.21781802	      0.10888281	     -0.10634670	      0.46990788	     -0.50612291	      1.07178641	     -0.28647509	     -0.75147740	     -1.01761431	      0.08432218	     -0.41983675	      0.06086945	      1.89053363	     -0.33191537	      0.53688959	     -0.55372728	      1.73431053	      0.00000000	      0.00000000	      0.01745329
      7.23333300	      1.47433530	     -0.15071171	     -0.14823103	      3.21376658	      1.08482239	      0.78308921	     -0.02223422	     -0.27556421	     -0.04930940	      0.22521617	      0.09637686	     -0.12566759	      0.44900932	     -0.51156876	      1.05610493	     -0.28290943	     -0.70909377	     -1.01470083	      0.02200150	     -0.42443660	      0.09378533	      1.89086202	     -0.34244450	      0.54902412	     -0.55198613	      1.73761216	      0.00000000	      0.00000000	      0.01745329
      7.26666700	      1.52956123	     -0.14408105	     -0.15617007	      3.19566710	      1.08887753	      0.77507873	     -0.02081285	     -0.29243227	     -0.05618452	      0.22840663	      0.06962878	     -0.16914912	      0.42594814	     -0.54457184	      1.02404447	     -0.26034322	     -0.62829680	     -1.01595847	     -0.05774629	     -0.41674477	      0.19931049	      1.87549599	     -0.36639020	      0.55661608	     -0.52872807	      1.73662224	      0.00000000	      0.00000000	      0.01745329
      7.30000000	      1.55629426	     -0.14979615	     -0.16320855	      3.17926302	      1.09346248	      0.76596992	     -0.01518948	     -0.28107348	     -0.05749700	      0.23803816	      0.07870569	     -0.17252436	      0.39242341	     -0.55550251	      1.01493281	     -0.27126138	     -0.60290886	     -1.01239749	     -0.10360564	     -0.41314221	      0.19378376	      1.86962548	     -0.38237982	      0.57339900	     -0.52479194	      1.74469486	      0.00000000	      0.00000000	      0.01745329
      7.33333300	      1.59612921	     -0.15381786	     -0.17175535	      3.16179527	      1.09840218	      0.75738363	     -0.00628529	     -0.28252066	     -0.06553933	      0.25038144	      0.09942419	     -0.18966819	      0.34952945	     -0.60011583	      0.99985293	     -0.27419394	     -0.56238446	     -1.00052400	     -0.15529900	     -0.39383550	      0.20420271	      1.85055643	     -0.40513545	      0.58677686	     -0.51453064	      1.75276279	      0.00000000	      0.00000000	      0.01745329
      7.36666700	      1.63793563	     -0.15560232	     -0.17950106	      3.14283003	      1.10316542	      0.74716881	      0.00212298	     -0.28735022	     -0.07244841	      0.26617969	      0.12625068	     -0.21226839	      0.30169006	     -0.65567265	      0.97432110	     -0.27035707	     -0.51200643	     -0.99094496	     -0.18803326	     -0.36879752	      0.22290926	      1.82027509	     -0.42552112	      0.59552045	     -0.51069959	      1.75911123	      0.00000000	      0.00000000	      0.01745329
      7.40000000	      1.67909134	     -0.15594724	     -0.18611735	      3.12369631	      1.10813045	      0.73565806	      0.00868774	     -0.28994203	     -0.07981137	      0.28395254	      0.16045162	     -0.22912060	      0.25011049	     -0.70395624	      0.94401319	     -0.26654396	     -0.46360567	     -0.98121554	     -0.20945418	     -0.34328579	      0.22681664	      1.78870136	     -0.43886863	      0.60435304	     -0.51037770	      1.76435237	      0.00000000	      0.00000000	      0.01745329
      7.43333300	      1.72070519	     -0.15580338	     -0.19038728	      3.10345907	      1.11282359	      0.72316768	      0.01910929	     -0.28988019	     -0.09083822	      0.30191452	      0.20370442	     -0.23859600	      0.19776515	     -0.75446373	      0.91146459	     -0.26864207	     -0.41746132	     -0.96929772	     -0.21164084	     -0.31677576	      0.21974510	      1.75494566	     -0.44712537	      0.61234502	     -0.50956802	      1.76820619	      0.00000000	      0.00000000	      0.01745329
      7.46666700	      1.76273936	     -0.15520950	     -0.19184825	      3.08390822	      1.11732332	      0.70939839	      0.02480394	     -0.29305943	     -0.10388337	      0.32126125	      0.25951957	     -0.24109769	      0.13858955	     -0.81192266	      0.87167882	     -0.26639272	     -0.37419257	     -0.95434154	     -0.20077875	     -0.29252723	      0.20027467	      1.71653665	     -0.45179882	      0.62064814	     -0.50972717	      1.77161968	      0.00000000	      0.00000000	      0.01745329
      7.50000000	      1.80339694	     -0.15328181	     -0.19110816	      3.06418349	      1.12123399	      0.69451101	      0.02850160	     -0.29743872	     -0.11711749	      0.34184885	      0.32054340	     -0.23546078	      0.08113308	     -0.86543584	      0.82672976	     -0.25921440	     -0.33122627	     -0.94245440	     -0.17905530	     -0.26976153	      0.16383891	      1.68026686	     -0.45410359	      0.62600509	     -0.51153190	      1.77531799	      0.00000000	      0.00000000	      0.01745329
      7.53333300	      1.84499937	     -0.14993147	     -0.18859404	      3.04354744	      1.12453163	      0.67892369	      0.03463590	     -0.30103826	     -0.13181012	      0.35817570	      0.38483907	     -0.22203428	      0.02842209	     -0.91179897	      0.77935230	     -0.25873924	     -0.29017790	     -0.92729488	     -0.14364997	     -0.25135438	      0.12283848	      1.65088133	     -0.45268181	      0.63045653	     -0.51194769	      1.78060766	      0.00000000	      0.00000000	      0.01745329
      7.56666700	      1.88979057	     -0.14287723	     -0.18315667	      3.02322807	      1.12730511	      0.66223819	      0.03466360	     -0.31584355	     -0.14753950	      0.37519578	      0.44923122	     -0.19640729	     -0.01577970	     -0.94970517	      0.72313279	     -0.23607936	     -0.23889629	     -0.91387950	     -0.09733126	     -0.23770479	      0.02972420	      1.62379507	     -0.44692033	      0.62635402	     -0.51502172	      1.78987069	      0.00000000	      0.00000000	      0.01745329
      7.60000000	      1.92883792	     -0.13536042	     -0.17661175	      3.00136947	      1.12899131	      0.64387840	      0.03825120	     -0.31654901	     -0.15492666	      0.37676076	      0.50419179	     -0.17600049	     -0.05116282	     -0.95714398	      0.67457195	     -0.24915109	     -0.20884763	     -0.90802349	     -0.05188122	     -0.23638377	      0.01673372	      1.61620963	     -0.44683297	      0.62561266	     -0.51625237	      1.79850195	      0.00000000	      0.00000000	      0.01745329
      7.63333300	      1.97422256	     -0.12859017	     -0.16872125	      2.98071328	      1.13013981	      0.62464124	      0.03926132	     -0.32486324	     -0.16150148	      0.37595795	      0.56706950	     -0.14690216	     -0.08394059	     -0.97518127	      0.61100395	     -0.24965680	     -0.17404968	     -0.87722321	     -0.00960467	     -0.23840104	     -0.03522060	      1.61683014	     -0.42526633	      0.62565651	     -0.50662950	      1.81380584	      0.00000000	      0.00000000	      0.01745329
      7.66666700	      2.01897049	     -0.11230724	     -0.16106832	      2.95727686	      1.13042205	      0.60421919	      0.03566212	     -0.33226504	     -0.15819577	      0.36826532	      0.61010014	     -0.11975466	     -0.09258684	     -0.95311311	      0.54480616	     -0.24277171	     -0.12731614	     -0.85938846	      0.04888260	     -0.25618275	     -0.09157488	      1.63620623	     -0.40317966	      0.61509664	     -0.49638746	      1.83307783	      0.00000000	      0.00000000	      0.01745329
      7.70000000	      2.06504552	     -0.09825710	     -0.15363380	      2.93583403	      1.12985404	      0.58279839	      0.02883199	     -0.34310565	     -0.15109472	      0.35829624	      0.65124202	     -0.09218197	     -0.09953737	     -0.91721919	      0.48163335	     -0.23347574	     -0.09082332	     -0.83894056	      0.08206952	     -0.27981632	     -0.13273143	      1.66274291	     -0.37906244	      0.60313115	     -0.48304307	      1.85324201	      0.00000000	      0.00000000	      0.01745329
      7.73333300	      2.11140649	     -0.08257436	     -0.14537423	      2.91265923	      1.12872258	      0.56153961	      0.02629939	     -0.35161076	     -0.14226484	      0.34236753	      0.68584225	     -0.07205298	     -0.09163829	     -0.86574632	      0.41814577	     -0.22342045	     -0.05473231	     -0.82409654	      0.11910522	     -0.30947155	     -0.15830743	      1.69540065	     -0.35121936	      0.58320282	     -0.46629241	      1.87449492	      0.00000000	      0.00000000	      0.01745329
      7.76666700	      2.15892317	     -0.06834460	     -0.13734512	      2.89102093	      1.12684793	      0.53854271	      0.01930590	     -0.35876110	     -0.12834656	      0.32229639	      0.71497596	     -0.05479810	     -0.08383671	     -0.80527057	      0.35459112	     -0.20908653	     -0.02804280	     -0.80418744	      0.13857729	     -0.34901838	     -0.18331451	      1.73297531	     -0.31959319	      0.56388420	     -0.44592468	      1.89927483	      0.00000000	      0.00000000	      0.01745329
      7.80000000	      2.20661317	     -0.05368356	     -0.12908674	      2.86792969	      1.12417808	      0.51553359	      0.01460905	     -0.36321857	     -0.11115079	      0.29935443	      0.73691002	     -0.04569119	     -0.06436825	     -0.73820207	      0.28949097	     -0.19414007	     -0.00337425	     -0.78559167	      0.16040355	     -0.38694714	     -0.19998679	      1.77429572	     -0.28402127	      0.53600527	     -0.42026344	      1.92458127	      0.00000000	      0.00000000	      0.01745329
      7.83333300	      2.25609530	     -0.04048792	     -0.12194898	      2.84584518	      1.12093251	      0.49127207	      0.00695646	     -0.36588656	     -0.09023029	      0.27538888	      0.75416076	     -0.03914231	     -0.04291153	     -0.66994413	      0.22582761	     -0.17402352	      0.01373423	     -0.76089233	      0.16659339	     -0.42758651	     -0.21924240	      1.81658412	     -0.24532652	      0.50586996	     -0.39003066	      1.95203281	      0.00000000	      0.00000000	      0.01745329
      7.86666700	      2.30697713	     -0.02715135	     -0.11695221	      2.82330041	      1.11715754	      0.46749479	      0.00067217	     -0.36673467	     -0.06903236	      0.25309709	      0.76909237	     -0.03575998	     -0.01677992	     -0.60640718	      0.16446295	     -0.15167324	      0.02906299	     -0.73434241	      0.17063283	     -0.46139255	     -0.23189283	      1.85552167	     -0.20667930	      0.46917524	     -0.35460810	      1.97755081	      0.00000000	      0.00000000	      0.01745329
      7.90000000	      2.37076313	     -0.01156108	     -0.11966611	      2.80058511	      1.11344343	      0.44473825	     -0.00143176	     -0.36781059	     -0.04346555	      0.23600536	      0.78068329	     -0.03096441	      0.02802824	     -0.53822608	      0.10767455	     -0.10996247	      0.04532543	     -0.68282306	      0.16775144	     -0.50026721	     -0.24075341	      1.89463302	     -0.16695983	      0.42482077	     -0.30252340	      2.00425714	      0.00000000	      0.00000000	      0.01745329
      7.93333300	      2.42816857	      0.00009111	     -0.11655261	      2.77863610	      1.10888866	      0.41940481	     -0.01101935	     -0.36357090	     -0.01993665	      0.21708531	      0.79352772	     -0.02747678	      0.06510336	     -0.50504311	      0.05330751	     -0.07298109	      0.04574700	     -0.65812295	      0.14430312	     -0.52232812	     -0.24578089	      1.91862673	     -0.13124057	      0.37186338	     -0.25608678	      2.02918678	      0.00000000	      0.00000000	      0.01745329
      7.96666700	      2.48433712	      0.00948626	     -0.11456503	      2.75775103	      1.10417356	      0.39409143	     -0.02259151	     -0.34948572	     -0.00144183	      0.20045427	      0.80495019	     -0.02736009	      0.10136153	     -0.49070948	      0.00416737	     -0.04183951	      0.03495161	     -0.63289609	      0.11362234	     -0.52276274	     -0.24724456	      1.93217209	     -0.10185100	      0.31607765	     -0.20961385	      2.05113112	      0.00000000	      0.00000000	      0.01745329
      8.00000000	      2.52528245	      0.01327550	     -0.11333192	      2.73958549	      1.09893123	      0.36944128	     -0.03188435	     -0.31982273	      0.00584134	      0.19036270	      0.82228172	     -0.03047599	      0.12359847	     -0.48743504	     -0.03181272	     -0.02695531	      0.01608985	     -0.62954864	      0.06936648	     -0.49591335	     -0.26082599	      1.94030036	     -0.07485048	      0.26304403	     -0.18201290	      2.05873740	      0.00000000	      0.00000000	      0.01745329
      8.03333300	      2.58829063	      0.02087806	     -0.11374294	      2.71858319	      1.09406959	      0.34451718	     -0.04379593	     -0.30262516	      0.02062009	      0.18077636	      0.83410297	     -0.03274229	      0.16651861	     -0.50940018	     -0.08813810	      0.00092213	     -0.00755261	     -0.57525713	      0.04741695	     -0.45822618	     -0.24401978	      1.92180899	     -0.06074037	      0.19264249	     -0.10570117	      2.08585436	      0.00000000	      0.00000000	      0.01745329
      8.06666700	      2.64126037	      0.02891513	     -0.11299796	      2.70092576	      1.08878242	      0.31953214	     -0.06640198	     -0.27591533	      0.02298631	      0.17957069	      0.85179877	     -0.02785669	      0.20130768	     -0.54516591	     -0.13163858	      0.02806664	     -0.03381696	     -0.54011281	      0.01737518	     -0.39410168	     -0.23784808	      1.89078756	     -0.06262448	      0.12490535	     -0.04473749	      2.09153280	      0.00000000	      0.00000000	      0.01745329
      8.10000000	      2.68788026	      0.03554162	     -0.11066476	      2.68347875	      1.08316360	      0.29582035	     -0.08491077	     -0.24352921	      0.01952353	      0.18352505	      0.86978638	     -0.01909024	      0.23511030	     -0.59536712	     -0.17267757	      0.04852764	     -0.06019209	     -0.51090605	      0.00443212	     -0.30477374	     -0.23884505	      1.84056996	     -0.07022073	      0.05290288	      0.01109202	      2.09592611	      0.00000000	      0.00000000	      0.01745329
      8.13333300	      2.72831987	      0.03959320	     -0.10712480	      2.66694273	      1.07689903	      0.27241762	     -0.10101753	     -0.21395300	      0.01283884	      0.19146479	      0.89107189	     -0.00653624	      0.26409838	     -0.65645857	     -0.21501781	      0.06292410	     -0.09155747	     -0.48301138	      0.00997020	     -0.19269256	     -0.25239179	      1.76690724	     -0.08621971	     -0.02676388	      0.06200887	      2.09680778	      0.00000000	      0.00000000	      0.01745329
      8.16666700	      2.76320324	      0.04117058	     -0.10364808	      2.65129020	      1.06999004	      0.25041211	     -0.11110796	     -0.18772214	      0.00340695	      0.20137656	      0.91539160	      0.00764245	      0.28905878	     -0.72535080	     -0.25394085	      0.06985289	     -0.12392908	     -0.45737702	      0.03481189	     -0.06099877	     -0.27567192	      1.67229594	     -0.10162060	     -0.11706370	      0.10932333	      2.09140453	      0.00000000	      0.00000000	      0.01745329
      8.20000000	      2.79439774	      0.04039705	     -0.10270126	      2.63647142	      1.06239294	      0.23035471	     -0.11182308	     -0.16171086	     -0.00629208	      0.21474685	      0.94172852	      0.02110931	      0.31316091	     -0.79995516	     -0.28779249	      0.07062042	     -0.15555929	     -0.43357005	      0.07832437	      0.07746968	     -0.30259438	      1.55898547	     -0.11714771	     -0.20949237	      0.15291519	      2.07977846	      0.00000000	      0.00000000	      0.01745329
      8.23333300	      2.82431834	      0.03855603	     -0.10342175	      2.62324505	      1.05420600	      0.21095073	     -0.10813222	     -0.13557199	     -0.01722752	      0.23082608	      0.97052937	      0.03613592	      0.33509784	     -0.87519741	     -0.31856115	      0.06697558	     -0.19082122	     -0.40975853	      0.13618158	      0.21396215	     -0.33522924	      1.42642050	     -0.14256965	     -0.29876396	      0.19069768	      2.06147504	      0.00000000	      0.00000000	      0.01745329
      8.26666700	      2.85279543	      0.03607370	     -0.10565897	      2.61149710	      1.04591088	      0.19212487	     -0.10596563	     -0.10689695	     -0.03032712	      0.24904791	      0.99691927	      0.05223518	      0.35334130	     -0.94776934	     -0.34145658	      0.05924783	     -0.22600079	     -0.38771413	      0.20017681	      0.33750477	     -0.36264514	      1.29303420	     -0.16897648	     -0.38253078	      0.22831338	      2.02969378	      0.00000000	      0.00000000	      0.01745329
      8.30000000	      2.87866587	      0.03720426	     -0.11234730	      2.60083021	      1.03780141	      0.17586630	     -0.10260378	     -0.06974341	     -0.04269385	      0.27192243	      1.02205017	      0.05986927	      0.37289774	     -1.01663890	     -0.35478284	      0.05096890	     -0.25439043	     -0.37092275	      0.27286985	      0.43218063	     -0.36044517	      1.18692055	     -0.18737606	     -0.45269702	      0.26581882	      1.98866154	      0.00000000	      0.00000000	      0.01745329
      8.33333300	      2.90095047	      0.03821917	     -0.11859662	      2.59177830	      1.03017495	      0.16025509	     -0.10055354	     -0.03097908	     -0.05792447	      0.29655120	      1.05020587	      0.06997943	      0.38948899	     -1.08366975	     -0.36534065	      0.04115240	     -0.28229460	     -0.35381527	      0.34393116	      0.50660555	     -0.35398020	      1.08295348	     -0.21386866	     -0.51126895	      0.30893316	      1.93132264	      0.00000000	      0.00000000	      0.01745329
      8.36666700	      2.92059055	      0.04023034	     -0.12513930	      2.58396422	      1.02335996	      0.14578496	     -0.10091560	      0.00495114	     -0.07421474	      0.32198305	      1.07448433	      0.07979411	      0.40319240	     -1.14302640	     -0.37245691	      0.02977130	     -0.30673120	     -0.33765644	      0.41248386	      0.56237105	     -0.34206598	      0.99144490	     -0.24127910	     -0.55933680	      0.35343426	      1.86501978	      0.00000000	      0.00000000	      0.01745329
      8.40000000	      2.93706174	      0.04318709	     -0.13147175	      2.57723178	      1.01734790	      0.13277428	     -0.10178179	      0.03760534	     -0.09037895	      0.34862506	      1.09550595	      0.08838567	      0.41512866	     -1.19727268	     -0.37664743	      0.01719983	     -0.32768263	     -0.32322074	      0.47338853	      0.60171320	     -0.32755203	      0.91461121	     -0.26510657	     -0.59506388	      0.39617379	      1.79252479	      0.00000000	      0.00000000	      0.01745329
      8.43333300	      2.95078935	      0.04691083	     -0.13724874	      2.57154545	      1.01220283	      0.12108276	     -0.10425928	      0.06516150	     -0.10556767	      0.37335640	      1.11285832	      0.09590620	      0.42409681	     -1.24360748	     -0.37842790	      0.00409234	     -0.34509488	     -0.31107012	      0.52358835	      0.62824987	     -0.31264300	      0.85467230	     -0.28360219	     -0.62117655	      0.43272745	      1.71831816	      0.00000000	      0.00000000	      0.01745329
      8.46666700	      2.96153070	      0.05105776	     -0.14288965	      2.56678320	      1.00774801	      0.11103146	     -0.10642234	      0.08744931	     -0.11809065	      0.39575369	      1.12746711	      0.10105066	      0.43139705	     -1.28385091	     -0.37790771	     -0.00849500	     -0.35890082	     -0.30100166	      0.56192546	      0.64676179	     -0.29850016	      0.81035352	     -0.29461146	     -0.63926976	      0.45977374	      1.64642139	      0.00000000	      0.00000000	      0.01745329
      8.50000000	      2.97022870	      0.05540013	     -0.14754023	      2.56296098	      1.00429503	      0.10221456	     -0.11040945	      0.10387431	     -0.12845059	      0.41496096	      1.13929078	      0.10707180	      0.43558015	     -1.31790597	     -0.37544381	     -0.02197009	     -0.37004239	     -0.29280889	      0.58771336	      0.65921270	     -0.28683212	      0.77557729	     -0.29539904	     -0.64946454	      0.48014485	      1.57432853	      0.00000000	      0.00000000	      0.01745329
      8.53333300	      2.97640615	      0.05987945	     -0.15248499	      2.55972899	      1.00123934	      0.09419058	     -0.11671086	      0.11252477	     -0.13316176	      0.42531654	      1.14602982	      0.11130496	      0.43502710	     -1.34133532	     -0.37349241	     -0.02991850	     -0.37766787	     -0.28881155	      0.60533906	      0.67173696	     -0.27677769	      0.75935267	     -0.29813331	     -0.66297217	      0.48487942	      1.52386870	      0.00000000	      0.00000000	      0.01745329
      8.56666700	      2.98128974	      0.06426697	     -0.15828390	      2.55798667	      0.99931069	      0.08895313	     -0.11932657	      0.11916675	     -0.13876852	      0.44049070	      1.15997331	      0.11229705	      0.43698113	     -1.37218157	     -0.36680674	     -0.04101704	     -0.38270476	     -0.28262201	      0.61128941	      0.67948755	     -0.26826832	      0.73857345	     -0.27669455	     -0.66175852	      0.48962513	      1.45506299	      0.00000000	      0.00000000	      0.01745329
      8.60000000	      2.98611809	      0.06851640	     -0.16262980	      2.55662456	      0.99849597	      0.08485511	     -0.12064424	      0.11971386	     -0.13966296	      0.44813617	      1.16520820	      0.11661077	      0.43798222	     -1.38505819	     -0.35664631	     -0.05627521	     -0.38745054	     -0.28086298	      0.60648169	      0.68770093	     -0.26126346	      0.72072624	     -0.25004024	     -0.65518861	      0.48136525	      1.38220865	      0.00000000	      0.00000000	      0.01745329
      8.63333300	      2.98857823	      0.07096782	     -0.16509062	      2.55593569	      0.99749708	      0.08072858	     -0.12863329	      0.11999521	     -0.14007907	      0.44831016	      1.16420759	      0.12108893	      0.43345398	     -1.38973317	     -0.35299806	     -0.05829142	     -0.39107644	     -0.28034786	      0.60536743	      0.69200781	     -0.25975691	      0.71906118	     -0.23590176	     -0.65508414	      0.48141893	      1.37200950	      0.00000000	      0.00000000	      0.01745329
      8.66666700	      2.99372071	      0.07405204	     -0.17107831	      2.55679645	      0.99759291	      0.07988089	     -0.12182581	      0.11362081	     -0.13725738	      0.45506688	      1.17460252	      0.11501927	      0.43444326	     -1.40563494	     -0.33697373	     -0.07175081	     -0.39453116	     -0.28327112	      0.59436439	      0.70622004	     -0.25213481	      0.70997982	     -0.19671558	     -0.64036802	      0.45737206	      1.30611429	      0.00000000	      0.00000000	      0.01745329
      8.70000000	      3.01143940	      0.06638661	     -0.17731680	      2.55757623	      0.99842558	      0.07792609	     -0.10770510	      0.09116642	     -0.11130242	      0.41568548	      1.17281261	      0.13971380	      0.43756960	     -1.39745323	     -0.28986482	     -0.11795037	     -0.42484140	     -0.30667302	      0.58974042	      0.73693770	     -0.22693296	      0.67768275	     -0.12676310	     -0.61678604	      0.34673151	      1.22567868	      0.00000000	      0.00000000	      0.01745329
      8.73333300	      3.01315135	      0.06781998	     -0.17853418	      2.55882205	      0.99949133	      0.07790077	     -0.10953031	      0.09119217	     -0.11040528	      0.41658845	      1.17225615	      0.14034618	      0.43538505	     -1.39729225	     -0.28515555	     -0.11816177	     -0.42494850	     -0.30461578	      0.58615753	      0.73718093	     -0.22811853	      0.67786884	     -0.11113725	     -0.60890470	      0.34963183	      1.23175327	      0.00000000	      0.00000000	      0.01745329
      8.76666700	      3.02004098	      0.07056467	     -0.18306442	      2.56164704	      1.00120122	      0.07984253	     -0.10749184	      0.08562729	     -0.10493480	      0.41281140	      1.17153773	      0.13186848	      0.43394750	     -1.38448626	     -0.26626373	     -0.12400472	     -0.42782712	     -0.31163075	      0.58902251	      0.74429483	     -0.22513419	      0.67481611	     -0.08944392	     -0.59608205	      0.33484352	      1.23461695	      0.00000000	      0.00000000	      0.01745329
      8.80000000	      3.02181361	      0.07131280	     -0.18311589	      2.56396566	      1.00367953	      0.08177722	     -0.11081912	      0.08424333	     -0.10501391	      0.41169284	      1.17106972	      0.13298455	      0.43138394	     -1.38227521	     -0.25835091	     -0.12441434	     -0.42669591	     -0.31368976	      0.58785658	      0.74233947	     -0.22547652	      0.67228150	     -0.07372949	     -0.58728149	      0.33400036	      1.23863038	      0.00000000	      0.00000000	      0.01745329
      8.83333300	      3.03282022	      0.07637040	     -0.18568918	      2.56825331	      1.00700335	      0.08582788	     -0.11386485	      0.08258967	     -0.10159710	      0.40686376	      1.16314561	      0.12594206	      0.43245850	     -1.35503206	     -0.22772225	     -0.12674916	     -0.42904872	     -0.33670544	      0.60793610	      0.74557150	     -0.21753373	      0.65803515	     -0.05253812	     -0.57192369	      0.30962987	      1.25081132	      0.00000000	      0.00000000	      0.01745329
      8.86666700	      3.03764517	      0.07594942	     -0.18489275	      2.57208320	      1.01052633	      0.09037324	     -0.11122426	      0.08391987	     -0.10108169	      0.40667688	      1.16310740	      0.12321486	      0.43485154	     -1.34751680	     -0.21564940	     -0.12657943	     -0.42875584	     -0.34329307	      0.60961721	      0.74399434	     -0.21695893	      0.65338438	     -0.03473302	     -0.55728848	      0.30531084	      1.26411637	      0.00000000	      0.00000000	      0.01745329
      8.90000000	      3.06335450	      0.07545100	     -0.18416723	      2.57842481	      1.01397042	      0.09581026	     -0.10563203	      0.07303901	     -0.09722791	      0.38078571	      1.15957060	      0.13007645	      0.44772731	     -1.33033258	     -0.15529817	     -0.12839314	     -0.44759436	     -0.40883491	      0.65066503	      0.75774363	     -0.20044034	      0.63231987	     -0.00443960	     -0.53837138	      0.24749784	      1.31880709	      0.00000000	      0.00000000	      0.01745329
      8.93333300	      3.07619834	      0.07792772	     -0.18724613	      2.58414620	      1.01955814	      0.10298342	     -0.10561775	      0.07199559	     -0.09364384	      0.38015028	      1.14975658	      0.12717420	      0.45114587	     -1.29148791	     -0.13319803	     -0.12387552	     -0.44440777	     -0.40984740	      0.66766704	      0.75391786	     -0.19532146	      0.61836817	      0.00916899	     -0.53069105	      0.24095677	      1.34493348	      0.00000000	      0.00000000	      0.01745329
      8.96666700	      3.08880574	      0.07846245	     -0.18687239	      2.59096078	      1.02510417	      0.11123445	     -0.10482380	      0.07955812	     -0.09363332	      0.37911124	      1.14100601	      0.12447450	      0.45563008	     -1.25398616	     -0.10899180	     -0.11541615	     -0.44312200	     -0.42612196	      0.69053763	      0.74683693	     -0.18921030	      0.59919486	      0.02595000	     -0.51874472	      0.23601407	      1.39435460	      0.00000000	      0.00000000	      0.01745329
      9.00000000	      3.10556465	      0.07626338	     -0.18405117	      2.59851714	      1.03014973	      0.11961973	     -0.09932233	      0.08437446	     -0.09650741	      0.36972560	      1.13072469	      0.12840595	      0.46182348	     -1.22386722	     -0.07223888	     -0.09458074	     -0.44644275	     -0.47715373	      0.72999057	      0.74840506	     -0.17732159	      0.57639766	      0.02471681	     -0.51945066	      0.21823758	      1.48402802	      0.00000000	      0.00000000	      0.01745329
      9.03333300	      3.12164403	      0.07799351	     -0.18415037	      2.60744812	      1.03695575	      0.13078867	     -0.09749607	      0.09109309	     -0.09823318	      0.36790377	      1.11649130	      0.12548564	      0.46710012	     -1.16989524	     -0.04400982	     -0.07915617	     -0.43809247	     -0.49249871	      0.75459655	      0.74202125	     -0.17093512	      0.55696418	      0.03785169	     -0.51351754	      0.21639402	      1.55043943	      0.00000000	      0.00000000	      0.01745329
      9.06666700	      3.13666467	      0.07714439	     -0.18160330	      2.61662772	      1.04355916	      0.14240639	     -0.09405249	      0.10333030	     -0.10031969	      0.36300455	      1.09874591	      0.12630300	      0.47272682	     -1.11503753	     -0.01631146	     -0.05808402	     -0.43095570	     -0.52391615	      0.78622972	      0.73328360	     -0.16269286	      0.53425906	      0.03483722	     -0.51386814	      0.20926053	      1.64586794	      0.00000000	      0.00000000	      0.01745329
      9.10000000	      3.15057741	      0.07581242	     -0.17847137	      2.62682855	      1.05019477	      0.15528814	     -0.08853966	      0.11438341	     -0.10282704	      0.35846038	      1.08064171	      0.12654260	      0.47730423	     -1.05718274	      0.01108738	     -0.03299337	     -0.42076543	     -0.55901642	      0.81615476	      0.72796477	     -0.15454296	      0.51513669	      0.02595197	     -0.51729097	      0.20130011	      1.75540791	      0.00000000	      0.00000000	      0.01745329
      9.13333300	      3.16427198	      0.07453078	     -0.17518155	      2.63824307	      1.05736048	      0.16883645	     -0.08647728	      0.12174596	     -0.10861071	      0.35006496	      1.06034654	      0.13000516	      0.47769126	     -1.00180761	      0.04240900	      0.00139088	     -0.40510761	     -0.59951582	      0.83847190	      0.72442013	     -0.14755360	      0.49900510	      0.01390642	     -0.52609246	      0.19085993	      1.87989866	      0.00000000	      0.00000000	      0.01745329
      9.16666700	      3.17824804	      0.07363510	     -0.17211785	      2.65017389	      1.06473159	      0.18388109	     -0.08242254	      0.13086235	     -0.11115378	      0.34350854	      1.03966422	      0.13087815	      0.48186697	     -0.93861897	      0.06962832	      0.03355406	     -0.38756800	     -0.63232810	      0.85757978	      0.71701641	     -0.14113743	      0.48336698	     -0.00952679	     -0.53514006	      0.16984027	      1.99872817	      0.00000000	      0.00000000	      0.01745329
      9.20000000	      3.21060113	      0.08588909	     -0.17659186	      2.66444881	      1.07114281	      0.20177305	     -0.08732194	      0.09084244	     -0.11297406	      0.35092638	      1.03300494	      0.11677806	      0.50788449	     -0.90174739	      0.11446870	      0.13720069	     -0.33746576	     -0.70441974	      0.83883353	      0.73558083	     -0.13084110	      0.47296793	     -0.01936383	     -0.57720293	      0.10364792	      2.16279591	      0.00000000	      0.00000000	      0.01745329
      9.23333300	      3.22582037	      0.08462695	     -0.17514540	      2.67793931	      1.08000324	      0.21865011	     -0.08676587	      0.10554397	     -0.10944792	      0.34605126	      1.00372195	      0.13565974	      0.51171949	     -0.81408928	      0.14411905	      0.15771893	     -0.31427234	     -0.71363530	      0.85139371	      0.71274492	     -0.12658167	      0.45036392	     -0.05409941	     -0.57081345	      0.06119134	      2.27259041	      0.00000000	      0.00000000	      0.01745329
      9.26666700	      3.23478577	      0.08422213	     -0.17451083	      2.69221557	      1.08727634	      0.23864947	     -0.08093623	      0.10498115	     -0.10541685	      0.34027283	      0.97889940	      0.14266806	      0.51880074	     -0.73608533	      0.17707234	      0.19639414	     -0.27940293	     -0.75269543	      0.84316097	      0.71237446	     -0.11876450	      0.44498790	     -0.06693504	     -0.57234601	     -0.01930223	      2.41394360	      0.00000000	      0.00000000	      0.01745329
      9.30000000	      3.24323891	      0.08095265	     -0.17553064	      2.70740271	      1.09524175	      0.25762835	     -0.07355620	      0.10586583	     -0.10025735	      0.33784371	      0.94939946	      0.15471442	      0.51449695	     -0.66043583	      0.21304901	      0.22888362	     -0.24716402	     -0.77929358	      0.83475347	      0.70974476	     -0.10934528	      0.43741479	     -0.10898642	     -0.56596316	     -0.12497137	      2.52754848	      0.00000000	      0.00000000	      0.01745329
      9.33333300	      3.25000816	      0.07584954	     -0.17769469	      2.72290067	      1.10316045	      0.27774602	     -0.06118654	      0.10335876	     -0.09302785	      0.33190322	      0.91770759	      0.16565188	      0.50823620	     -0.58656173	      0.24978372	      0.26161192	     -0.21379903	     -0.80639234	      0.81994053	      0.71265005	     -0.09429676	      0.43088036	     -0.15247014	     -0.56345308	     -0.27007016	      2.62042494	      0.00000000	      0.00000000	      0.01745329
      9.36666700	      3.27385162	      0.07093608	     -0.18620807	      2.73792955	      1.11018479	      0.29882138	     -0.03973071	      0.05165172	     -0.06657145	      0.30711616	      0.89368085	      0.17001855	      0.51032779	     -0.55004995	      0.29701150	      0.30649034	     -0.17696792	     -0.82993981	      0.77246689	      0.75763940	     -0.02448076	      0.39527587	     -0.12447428	     -0.59401499	     -0.67760551	      2.66102413	      0.00000000	      0.00000000	      0.01745329
      9.40000000	      3.26798505	      0.05948570	     -0.18288703	      2.75340938	      1.11736830	      0.31955367	     -0.02006889	      0.06761584	     -0.06444066	      0.29732753	      0.86601647	      0.19173965	      0.49331502	     -0.50876576	      0.32285356	      0.31421763	     -0.15305306	     -0.84618582	      0.77759402	      0.75900194	     -0.01621520	      0.38527765	     -0.21265844	     -0.59710894	     -0.72884692	      2.68545378	      0.00000000	      0.00000000	      0.01745329
      9.43333300	      3.25776122	      0.04826848	     -0.18203316	      2.76932432	      1.12430433	      0.33992935	     -0.00204940	      0.08155232	     -0.06021527	      0.28944920	      0.83511372	      0.21099140	      0.46990952	     -0.46809323	      0.35090705	      0.32407395	     -0.12720406	     -0.86525138	      0.76659804	      0.76417629	     -0.00491815	      0.37695202	     -0.29439884	     -0.59099224	     -0.80524285	      2.69500329	      0.00000000	      0.00000000	      0.01745329
      9.46666700	      3.23084641	      0.04381876	     -0.19876199	      2.78647110	      1.13040998	      0.36279116	      0.01146889	      0.06935695	     -0.03763485	      0.27396169	      0.81330492	      0.18125883	      0.43969702	     -0.44446641	      0.39273235	      0.31314788	     -0.09573085	     -0.86656162	      0.69628024	      0.82170025	      0.09362099	      0.33971501	     -0.29572983	     -0.62119915	     -1.15608718	      2.68790943	      0.00000000	      0.00000000	      0.01745329
      9.50000000	      3.21989018	      0.03002909	     -0.19428687	      2.80199270	      1.13564090	      0.38269629	      0.03410482	      0.07765336	     -0.03990279	      0.26434975	      0.79012500	      0.19812953	      0.41337463	     -0.46480504	      0.41505847	      0.31695569	     -0.07669353	     -0.88510780	      0.68705746	      0.83537250	      0.10413136	      0.33560162	     -0.36665796	     -0.62440813	     -1.17748130	      2.67442682	      0.00000000	      0.00000000	      0.01745329
      9.53333300	      3.18814575	      0.02157407	     -0.20192053	      2.81909805	      1.14025842	      0.40401532	      0.04455867	      0.10275529	     -0.03747821	      0.27235160	      0.78605666	      0.18357032	      0.38214189	     -0.51480134	      0.45173787	      0.30275783	     -0.05202080	     -0.90105270	      0.65970136	      0.85306779	      0.17125691	      0.29064612	     -0.43352672	     -0.62774086	     -1.23810213	      2.68034467	      0.00000000	      0.00000000	      0.01745329
      9.56666700	      3.17023383	      0.00965665	     -0.20195822	      2.83549545	      1.14428559	      0.42351959	      0.06532743	      0.11150443	     -0.04203405	      0.26359989	      0.76239178	      0.19871976	      0.35228305	     -0.55307951	      0.47506994	      0.30281413	     -0.03461355	     -0.90515700	      0.65200078	      0.87546231	      0.18572698	      0.29548693	     -0.49182765	     -0.62834577	     -1.24933228	      2.66612142	      0.00000000	      0.00000000	      0.01745329
      9.60000000	      3.14914427	     -0.00375814	     -0.20324076	      2.85146168	      1.14732364	      0.44292373	      0.08667164	      0.12877911	     -0.04737424	      0.26502053	      0.74410474	      0.21140265	      0.32360874	     -0.62188372	      0.50263009	      0.30210456	     -0.01936274	     -0.91632212	      0.64793678	      0.88917953	      0.20366705	      0.28999870	     -0.54698125	     -0.61704417	     -1.25877525	      2.67229669	      0.00000000	      0.00000000	      0.01745329
      9.63333300	      3.12486112	     -0.01366239	     -0.20634696	      2.86785264	      1.14966564	      0.46196523	      0.10205583	      0.15123765	     -0.05566885	      0.27049413	      0.72864282	      0.21956262	      0.29532182	     -0.70807066	      0.53295918	      0.29493783	     -0.00238544	     -0.92684486	      0.65240521	      0.90096639	      0.22971827	      0.27663172	     -0.59460805	     -0.60029201	     -1.26029526	      2.68273398	      0.00000000	      0.00000000	      0.01745329
      9.66666700	      3.09721010	     -0.01973753	     -0.20990446	      2.88390627	      1.15112457	      0.48090278	      0.11293927	      0.17650765	     -0.06377436	      0.27640261	      0.70490839	      0.22517679	      0.27071033	     -0.78907948	      0.56412793	      0.28435754	      0.01626325	     -0.93581569	      0.66015535	      0.91497151	      0.25878944	      0.26029043	     -0.63596666	     -0.57552677	     -1.25316075	      2.69511814	      0.00000000	      0.00000000	      0.01745329
      9.70000000	      3.07001260	     -0.02542444	     -0.21500474	      2.89900056	      1.15167998	      0.50025356	      0.12796849	      0.19943205	     -0.06799564	      0.28371826	      0.66969628	      0.23257514	      0.25188296	     -0.85285817	      0.59407315	      0.27422389	      0.03707762	     -0.94384136	      0.66705380	      0.92858359	      0.28052700	      0.24763322	     -0.66863394	     -0.54641947	     -1.24449414	      2.71090316	      0.00000000	      0.00000000	      0.01745329
      9.73333300	      3.00915285	     -0.02022113	     -0.20813059	      2.91567604	      1.15154390	      0.51915834	      0.12111227	      0.28962349	     -0.09351415	      0.28144575	      0.61850720	      0.17905324	      0.21596925	     -0.91516274	      0.61149070	      0.23090190	      0.05109620	     -0.94668808	      0.75803892	      0.93704267	      0.40435241	      0.17958349	     -0.70133078	     -0.43513004	     -1.15683755	      2.70541128	      0.00000000	      0.00000000	      0.01745329
      9.76666700	      2.97931464	     -0.02558382	     -0.21622780	      2.93035390	      1.15126611	      0.53657958	      0.13417923	      0.30197283	     -0.09064413	      0.28175077	      0.56364155	      0.19828355	      0.20185647	     -0.93779810	      0.64318794	      0.22207646	      0.06629441	     -0.94889908	      0.74010684	      0.95639795	      0.41049081	      0.18651458	     -0.70553943	     -0.40620443	     -1.14611077	      2.72985866	      0.00000000	      0.00000000	      0.01745329
      9.80000000	      2.94906982	     -0.03006545	     -0.22459935	      2.94573268	      1.15016513	      0.55230453	      0.14103327	      0.32491813	     -0.09244772	      0.28822649	      0.49660547	      0.20888969	      0.18586368	     -0.93831175	      0.68391079	      0.21294954	      0.07470473	     -0.96651486	      0.74388485	      0.96243403	      0.42496086	      0.19042418	     -0.71069056	     -0.35785365	     -1.13008534	      2.74866144	      0.00000000	      0.00000000	      0.01745329
      9.83333300	      2.87415251	     -0.03330960	     -0.17347107	      2.95916671	      1.14844287	      0.56637679	      0.15588744	      0.57987304	     -0.09367199	      0.17206622	      0.36714833	      0.16368009	      0.15918484	     -0.92447054	      0.63890575	      0.14865925	      0.05492510	     -0.95895074	      0.96651096	      0.78477399	      0.75398298	      0.27153920	     -0.64523080	      0.16221871	     -0.60580849	      2.65171849	      0.00000000	      0.00000000	      0.01745329
      9.86666700	      2.84970590	     -0.05951764	     -0.18327561	      2.97486042	      1.14524752	      0.57740433	      0.16651267	      0.65386840	     -0.04085532	      0.12065601	      0.28572542	      0.14339970	      0.10896501	     -0.89785745	      0.68238657	      0.17477263	      0.04432526	     -0.98393964	      0.96818457	      0.70617607	      0.85636375	      0.36923804	     -0.58098081	      0.36198794	     -0.48451433	      2.60058629	      0.00000000	      0.00000000	      0.01745329
      9.90000000	      2.80581008	     -0.04056653	     -0.18832192	      2.98967167	      1.14052346	      0.59243541	      0.11585670	      0.71467074	     -0.01356314	      0.09890457	      0.21563372	      0.14809410	      0.14210006	     -0.85816309	      0.71261901	      0.12595556	      0.05753427	     -0.98672560	      0.98100211	      0.66768779	      0.88832202	      0.36370012	     -0.55258205	      0.52333808	     -0.34212291	      2.54547904	      0.00000000	      0.00000000	      0.01745329
      9.93333300	      2.76237244	     -0.04160874	     -0.19794851	      3.00493732	      1.13560424	      0.60673782	      0.10792338	      0.71937712	     -0.00287523	      0.09890065	      0.14944877	      0.13726235	      0.15314230	     -0.80767176	      0.76183903	      0.11634457	      0.06334279	     -1.01733821	      0.95852640	      0.68785818	      0.87979993	      0.37922623	     -0.51832484	      0.57663142	     -0.31119873	      2.53325429	      0.00000000	      0.00000000	      0.01745329
      9.96666700	      2.71660762	     -0.04387002	     -0.19973945	      3.01943342	      1.12983899	      0.61769318	      0.09190332	      0.71590850	      0.00922619	      0.09199086	      0.07685145	      0.13158885	      0.16328984	     -0.75118105	      0.79502549	      0.10042613	      0.05588778	     -1.04438879	      0.91928412	      0.71348370	      0.86136170	      0.39282864	     -0.48745175	      0.64418305	     -0.25800761	      2.50319943	      0.00000000	      0.00000000	      0.01745329
     10.00000000	      2.67350721	     -0.04905643	     -0.20115851	      3.03532637	      1.12359758	      0.62757447	      0.04846238	      0.77090511	      0.05041562	      0.05112356	      0.01122788	      0.11812008	      0.17106823	     -0.69009507	      0.81857903	      0.08284868	      0.03831073	     -1.04124025	      0.90264204	      0.61827081	      0.76084722	      0.51873248	     -0.39715295	      0.82724485	     -0.05156156	      2.40083990	      0.00000000	      0.00000000	      0.01745329
     10.03333300	      2.61749249	     -0.05043117	     -0.20392866	      3.05010436	      1.11744334	      0.63946312	      0.04036494	      0.73939798	      0.05824428	      0.04510027	     -0.03235619	      0.11408877	      0.20128203	     -0.64017324	      0.86102721	      0.06216795	      0.02539794	     -1.07819140	      0.83506570	      0.66941777	      0.71402463	      0.54647619	     -0.37112443	      0.84714722	     -0.02571858	      2.36911367	      0.00000000	      0.00000000	      0.01745329
     10.06666700	      2.56600036	     -0.05236029	     -0.21594640	      3.06546093	      1.11213544	      0.64819873	      0.00432880	      0.70811553	      0.08755941	      0.04609121	     -0.07883377	      0.11126848	      0.22128596	     -0.54986267	      0.89651986	      0.01249134	     -0.01326898	     -1.08290450	      0.74851040	      0.66138122	      0.58017951	      0.64194423	     -0.35731335	      0.87859221	      0.02399097	      2.32285314	      0.00000000	      0.00000000	      0.01745329
     10.10000000	      2.50769833	     -0.05565703	     -0.22795527	      3.08042523	      1.10638446	      0.65814561	     -0.02214090	      0.67272803	      0.11161618	      0.05535921	     -0.08633663	      0.10971146	      0.25281158	     -0.51297824	      0.94026287	     -0.01013659	     -0.04019172	     -1.10329740	      0.65735262	      0.62569021	      0.39606763	      0.78025616	     -0.33532374	      0.89503079	      0.06416577	      2.27414762	      0.00000000	      0.00000000	      0.01745329
     10.13333300	      2.45064875	     -0.06513695	     -0.21557949	      3.09553509	      1.10056838	      0.66531484	     -0.01810597	      0.61584510	      0.10742379	      0.03533277	     -0.09937175	      0.11274546	      0.27788168	     -0.50943001	      0.95567124	     -0.00006849	     -0.07161003	     -1.12442223	      0.55127555	      0.65260996	      0.32999914	      0.82745320	     -0.31720778	      0.91469332	      0.09582204	      2.23407008	      0.00000000	      0.00000000	      0.01745329
     10.16666700	      2.39715588	     -0.07370058	     -0.22753572	      3.11037287	      1.09594404	      0.67280275	     -0.02971262	      0.55493113	      0.12958959	      0.04357646	     -0.10385790	      0.12136093	      0.29736217	     -0.44719404	      0.99562453	     -0.03831605	     -0.12167357	     -1.13275780	      0.45586099	      0.59866685	      0.17204583	      0.97191947	     -0.30388869	      0.89497727	      0.10545194	      2.19463629	      0.00000000	      0.00000000	      0.01745329
     10.20000000	      2.34252511	     -0.08117879	     -0.21219644	      3.12510128	      1.09132358	      0.67941632	     -0.02021868	      0.48747989	      0.12245220	      0.01473381	     -0.10279841	      0.12255773	      0.31967803	     -0.44778821	      1.00498627	     -0.02791508	     -0.15154158	     -1.14800507	      0.35015802	      0.59745195	      0.10261703	      1.02956035	     -0.28353250	      0.89566443	      0.13116542	      2.15121560	      0.00000000	      0.00000000	      0.01745329
     10.23333300	      2.29043824	     -0.09127980	     -0.22630480	      3.13874289	      1.08700871	      0.68635451	     -0.01980022	      0.41633629	      0.14538569	      0.02943658	     -0.08349137	      0.13585999	      0.33836659	     -0.40713139	      1.04759578	     -0.05894497	     -0.20477085	     -1.15736377	      0.28485377	      0.51003069	     -0.04059042	      1.17931744	     -0.25238711	      0.84840229	      0.12100321	      2.11503084	      0.00000000	      0.00000000	      0.01745329
     10.26666700	      2.23959362	     -0.09787514	     -0.20951100	      3.15201407	      1.08276512	      0.69085087	     -0.01207428	      0.34332353	      0.14287371	     -0.00015625	     -0.07904109	      0.13699452	      0.35696222	     -0.41005297	      1.04709192	     -0.04942015	     -0.23868111	     -1.16842871	      0.19680646	      0.48119886	     -0.09722338	      1.22687225	     -0.22382152	      0.83672900	      0.13706436	      2.07650874	      0.00000000	      0.00000000	      0.01745329
     10.30000000	      2.19463589	     -0.10459517	     -0.21197135	      3.16471294	      1.07856345	      0.69559695	     -0.00462258	      0.27045738	      0.15733736	      0.00081051	     -0.06065550	      0.14997584	      0.37210418	     -0.38825607	      1.07659704	     -0.07725763	     -0.29232504	     -1.17739340	      0.15451763	      0.40334087	     -0.18094760	      1.32339093	     -0.15877158	      0.79524867	      0.10056060	      2.02615409	      0.00000000	      0.00000000	      0.01745329
     10.33333300	      2.14615031	     -0.10988166	     -0.20002366	      3.17795581	      1.07490791	      0.70005473	      0.00044187	      0.20025581	      0.15419013	     -0.02042328	     -0.04788772	      0.14995672	      0.38770546	     -0.38508873	      1.07815523	     -0.06677040	     -0.32621063	     -1.18246936	      0.08717726	      0.37143596	     -0.22343003	      1.36040546	     -0.12781955	      0.77675659	      0.11316400	      1.99529485	      0.00000000	      0.00000000	      0.01745329
     10.36666700	      2.08258225	     -0.13203358	     -0.22508882	      3.19096608	      1.07219021	      0.70719703	      0.02525723	      0.15696766	      0.17742842	      0.02609290	      0.02786017	      0.18220043	      0.40193589	     -0.37202698	      1.13329665	     -0.08272279	     -0.39860605	     -1.18987941	      0.05655048	      0.27603830	     -0.27897635	      1.42764328	     -0.04877695	      0.69468025	      0.08564163	      1.95916785	      0.00000000	      0.00000000	      0.01745329
     10.40000000	      2.04376756	     -0.13316085	     -0.21228145	      3.20367773	      1.06856597	      0.70943820	      0.02370372	      0.09194957	      0.17576802	      0.00802014	      0.03901078	      0.18263646	      0.40894222	     -0.37753031	      1.13088668	     -0.07653277	     -0.43319209	     -1.19443280	     -0.00720057	      0.23847648	     -0.30466089	      1.44463883	     -0.01444910	      0.68890442	      0.08087001	      1.92716602	      0.00000000	      0.00000000	      0.01745329
     10.43333300	      2.00558239	     -0.13439845	     -0.20224174	      3.21556125	      1.06527052	      0.71279395	      0.02709604	      0.03018534	      0.17260885	     -0.00512519	      0.05482013	      0.18388397	      0.41788530	     -0.37995588	      1.13449170	     -0.07896239	     -0.46866735	     -1.19637395	     -0.07725112	      0.20358850	     -0.32232494	      1.45937414	      0.02839603	      0.67977182	      0.06012586	      1.88700452	      0.00000000	      0.00000000	      0.01745329
     10.46666700	      1.95419832	     -0.13791738	     -0.19801630	      3.22577876	      1.06229771	      0.71758450	      0.04107547	     -0.01578156	      0.17475023	      0.00175532	      0.09884531	      0.20002681	      0.43632530	     -0.39276789	      1.15433824	     -0.11022227	     -0.52758151	     -1.19774337	     -0.15831629	      0.15505548	     -0.28922107	      1.45800664	      0.08400401	      0.66250530	     -0.02078923	      1.83009109	      0.00000000	      0.00000000	      0.01745329
     10.50000000	      1.91615201	     -0.13960233	     -0.18980048	      3.23662144	      1.05964644	      0.72055647	      0.04137728	     -0.06529971	      0.17282328	     -0.00980526	      0.11721005	      0.20062787	      0.44024318	     -0.39521164	      1.15011096	     -0.10234382	     -0.55680359	     -1.19631931	     -0.22984349	      0.11469126	     -0.30874186	      1.46353477	      0.10563260	      0.65919925	     -0.01465820	      1.81239459	      0.00000000	      0.00000000	      0.01745329
     10.53333300	      1.85129636	     -0.14382976	     -0.18216472	      3.24624356	      1.05712331	      0.72497262	      0.05222131	     -0.08923288	      0.17061643	     -0.00167996	      0.18746685	      0.22263480	      0.46200750	     -0.43629705	      1.16934309	     -0.14100012	     -0.63107472	     -1.19553769	     -0.33142000	      0.05059803	     -0.23632943	      1.46434140	      0.12893361	      0.65200251	     -0.08973926	      1.76798673	      0.00000000	      0.00000000	      0.01745329
     10.56666700	      1.72960854	     -0.13674230	     -0.20174115	      3.25384992	      1.05495511	      0.73357147	      0.02753259	     -0.03216293	      0.18405111	      0.05814415	      0.35523120	      0.23498871	      0.51561016	     -0.50964386	      1.21560204	     -0.20050752	     -0.73211092	     -1.19357880	     -0.42591482	     -0.05778473	     -0.16033291	      1.48592727	      0.13963559	      0.60771089	     -0.08838932	      1.74777661	      0.00000000	      0.00000000	      0.01745329
     10.60000000	      1.70226645	     -0.13432039	     -0.19566355	      3.26195779	      1.05332205	      0.73615766	      0.02608861	     -0.07103429	      0.18636457	      0.04496092	      0.36429386	      0.23162973	      0.51281310	     -0.51411651	      1.20832635	     -0.19720552	     -0.75056945	     -1.19048729	     -0.46387223	     -0.11150822	     -0.17800433	      1.48346994	      0.15443020	      0.61522189	     -0.08152716	      1.73596453	      0.00000000	      0.00000000	      0.01745329
     10.63333300	      1.65483663	     -0.12722406	     -0.19786812	      3.26800804	      1.05182056	      0.74026019	      0.02543169	     -0.08809094	      0.20026714	      0.04297321	      0.41342977	      0.21161117	      0.52125786	     -0.55666138	      1.22626192	     -0.23154694	     -0.79634316	     -1.17825306	     -0.50147467	     -0.18145548	     -0.16816950	      1.51618117	      0.15621402	      0.61393944	     -0.12093644	      1.69986138	      0.00000000	      0.00000000	      0.01745329
     10.66666700	      1.62754443	     -0.12433958	     -0.19268529	      3.27555309	      1.05099875	      0.74283227	      0.01772856	     -0.11395965	      0.20408213	      0.03070358	      0.42651280	      0.20947021	      0.51562338	     -0.56439817	      1.22066595	     -0.22898621	     -0.81494455	     -1.17533757	     -0.52039440	     -0.23183256	     -0.17743292	      1.51216463	      0.16480244	      0.61828249	     -0.11408690	      1.69669056	      0.00000000	      0.00000000	      0.01745329
     10.70000000	      1.59997903	     -0.12084777	     -0.18763490	      3.28170596	      1.05041715	      0.74476427	      0.01346905	     -0.13420008	      0.20957441	      0.02014463	      0.44097860	      0.20642938	      0.51422514	     -0.58021806	      1.21537120	     -0.23711819	     -0.83669625	     -1.16703146	     -0.52522842	     -0.28446730	     -0.18592576	      1.52149204	      0.16602186	      0.62302410	     -0.11537916	      1.68984728	      0.00000000	      0.00000000	      0.01745329
     10.73333300	      1.47288387	     -0.09122932	     -0.22972092	      3.28096401	      1.05012564	      0.75458048	     -0.04084215	     -0.06163026	      0.25642967	      0.06836485	      0.59666709	      0.12808351	      0.53939372	     -0.65534650	      1.29457447	     -0.33502657	     -0.93421003	     -1.15975168	     -0.49870129	     -0.37432946	     -0.25070066	      1.57690373	      0.15247607	      0.59028950	     -0.13216713	      1.70179076	      0.00000000	      0.00000000	      0.01745329
     10.76666700	      1.45693155	     -0.08847399	     -0.22498282	      3.28638357	      1.05057131	      0.75463805	     -0.04234915	     -0.07982706	      0.26831029	      0.05421127	      0.59468083	      0.12592418	      0.53335453	     -0.66384457	      1.28410454	     -0.34159674	     -0.94959995	     -1.14872928	     -0.49006183	     -0.41067151	     -0.24847133	      1.57365728	      0.15178735	      0.58904409	     -0.12516362	      1.69827969	      0.00000000	      0.00000000	      0.01745329
     10.80000000	      1.44302306	     -0.08493763	     -0.22152083	      3.29025195	      1.05135637	      0.75785214	     -0.04427587	     -0.09544254	      0.26647102	      0.04423045	      0.60020045	      0.12308264	      0.52861167	     -0.66409322	      1.28156027	     -0.34415325	     -0.95405079	     -1.14407825	     -0.47804447	     -0.43064194	     -0.24758738	      1.57471723	      0.15354822	      0.58898117	     -0.12012817	      1.69559591	      0.00000000	      0.00000000	      0.01745329
     10.83333300	      1.37303208	     -0.05956729	     -0.25741451	      3.28914895	      1.05272469	      0.76010659	     -0.09193707	     -0.05549814	      0.33348471	      0.04255534	      0.65441399	      0.04239683	      0.52805765	     -0.68244811	      1.32967481	     -0.41669817	     -1.00548674	     -1.12026600	     -0.39614896	     -0.48272548	     -0.38200642	      1.63704311	      0.13673545	      0.57785834	     -0.09183716	      1.71114805	      0.00000000	      0.00000000	      0.01745329
     10.86666700	      1.36107878	     -0.05820191	     -0.25476657	      3.29226608	      1.05407211	      0.75994084	     -0.09351799	     -0.06046974	      0.34459908	      0.02939457	      0.65447657	      0.04038939	      0.52305789	     -0.69302739	      1.32510043	     -0.42726314	     -1.01784653	     -1.10285054	     -0.36510424	     -0.49936438	     -0.38106139	      1.64207363	      0.13459823	      0.57560143	     -0.08550317	      1.71564262	      0.00000000	      0.00000000	      0.01745329
     10.90000000	      1.34221775	     -0.05365340	     -0.25908487	      3.29261832	      1.05537810	      0.76048565	     -0.10120994	     -0.05322297	      0.35755092	      0.01541417	      0.66142724	      0.02675960	      0.52277320	     -0.69416363	      1.33008842	     -0.45015691	     -1.03024911	     -1.08125511	     -0.31414852	     -0.51296043	     -0.42079536	      1.67594152	      0.13381190	      0.57330983	     -0.05924707	      1.73234993	      0.00000000	      0.00000000	      0.01745329
     10.93333300	      1.31817620	     -0.04546755	     -0.26962121	      3.29111189	      1.05646857	      0.76174630	     -0.11727574	     -0.04402886	      0.37606601	      0.00458978	      0.67617012	      0.00344290	      0.52471872	     -0.68817585	      1.34586759	     -0.47368204	     -1.04619120	     -1.07772592	     -0.24443699	     -0.51215551	     -0.50870010	      1.70978330	      0.13528246	      0.57553044	     -0.02494068	      1.75104561	      0.00000000	      0.00000000	      0.01745329
     10.96666700	      1.31330981	     -0.04494289	     -0.26991479	      3.29320597	      1.05775290	      0.76238741	     -0.12617888	     -0.05075366	      0.38049019	      0.00580280	      0.67703065	      0.00332891	      0.52056389	     -0.68901343	      1.34474729	     -0.47306776	     -1.05143420	     -1.07496715	     -0.22544485	     -0.50971782	     -0.51059581	      1.71146160	      0.13610312	      0.57721146	     -0.02239636	      1.75250905	      0.00000000	      0.00000000	      0.01745329
     11.00000000	      1.28255067	     -0.04478474	     -0.27936001	      3.29032378	      1.05939572	      0.76262846	     -0.12756946	     -0.05160985	      0.41742021	     -0.04028394	      0.68802164	     -0.03130635	      0.51171684	     -0.68467164	      1.37356398	     -0.49846853	     -1.08603335	     -1.07241300	     -0.10785218	     -0.43715158	     -0.71254383	      1.73942577	      0.11940227	      0.59026717	     -0.01452187	      1.78300245	      0.00000000	      0.00000000	      0.01745329
     11.03333300	      1.28290008	     -0.04665042	     -0.28073868	      3.28841000	      1.06079729	      0.76166409	     -0.12515444	     -0.05164274	      0.42186830	     -0.05522067	      0.67924180	     -0.03680298	      0.51199526	     -0.67724470	      1.37674945	     -0.50833879	     -1.08781741	     -1.05635852	     -0.07421859	     -0.41986286	     -0.71599318	      1.75912173	      0.12629017	      0.59133062	      0.00931130	      1.81037235	      0.00000000	      0.00000000	      0.01745329
     11.06666700	      1.28271096	     -0.04843507	     -0.28308182	      3.28712770	      1.06206704	      0.76048676	     -0.13024413	     -0.05254045	      0.42545460	     -0.04984440	      0.67689211	     -0.03723242	      0.51228768	     -0.67587514	      1.37690978	     -0.50923824	     -1.08780913	     -1.05692535	     -0.05678180	     -0.40959050	     -0.71099814	      1.76146563	      0.12650559	      0.59254054	      0.01330314	      1.81240997	      0.00000000	      0.00000000	      0.01745329
     11.10000000	      1.29155711	     -0.04852179	     -0.28543418	      3.28154542	      1.06312972	      0.75962974	     -0.12894273	     -0.06019618	      0.42060102	     -0.06171657	      0.65950517	     -0.05044749	      0.51766252	     -0.65141545	      1.38285245	     -0.51526726	     -1.07863269	     -1.05720667	     -0.00456631	     -0.37077885	     -0.75137877	      1.79487196	      0.13232829	      0.59566104	      0.06504904	      1.83865457	      0.00000000	      0.00000000	      0.01745329
     11.13333300	      1.29252017	     -0.05140283	     -0.28900289	      3.27656142	      1.06468347	      0.75796586	     -0.12818490	     -0.06277860	      0.42062857	     -0.05622687	      0.65832525	     -0.05438383	      0.51946864	     -0.64702721	      1.38359096	     -0.51754093	     -1.07397702	     -1.05891117	      0.02014727	     -0.34565370	     -0.74247404	      1.79600087	      0.13204701	      0.59188246	      0.07066733	      1.83717665	      0.00000000	      0.00000000	      0.01745329
     11.16666700	      1.29819208	     -0.05482900	     -0.29379987	      3.27002826	      1.06622797	      0.75618613	     -0.12481448	     -0.06490169	      0.41787932	     -0.04886347	      0.65425734	     -0.06060130	      0.52197992	     -0.63854974	      1.38695330	     -0.52063607	     -1.06543405	     -1.06101155	      0.04144378	     -0.31304437	     -0.73416068	      1.79917104	      0.13208021	      0.58767582	      0.08325384	      1.83956999	      0.00000000	      0.00000000	      0.01745329
     11.20000000	      1.30887891	     -0.05932809	     -0.29879885	      3.26236368	      1.06771898	      0.75389778	     -0.11997673	     -0.07049731	      0.41322033	     -0.04123836	      0.64533498	     -0.06891484	      0.52291212	     -0.62717058	      1.39028846	     -0.52246476	     -1.05370235	     -1.06467425	      0.06147771	     -0.27632388	     -0.72468614	      1.79994423	      0.13098974	      0.58528918	      0.10116671	      1.84422210	      0.00000000	      0.00000000	      0.01745329
     11.23333300	      1.39055228	     -0.07886796	     -0.26924185	      3.25791913	      1.06872336	      0.74766509	     -0.07542381	     -0.14136018	      0.37770187	     -0.09626868	      0.51373995	     -0.09485142	      0.50035292	     -0.59544988	      1.31009532	     -0.45479531	     -0.96086680	     -1.07716037	      0.09288636	     -0.17198278	     -0.73214882	      1.78727445	      0.12740503	      0.62537922	      0.12300361	      1.85258352	      0.00000000	      0.00000000	      0.01745329
     11.26666700	      1.39980188	     -0.08244464	     -0.27882863	      3.24734155	      1.07056181	      0.74471214	     -0.07283718	     -0.13739931	      0.37279544	     -0.07980136	      0.51743390	     -0.09757472	      0.50181922	     -0.59005512	      1.31668459	     -0.46147069	     -0.94782967	     -1.08169996	      0.10165538	     -0.13620445	     -0.71264387	      1.78054816	      0.12424609	      0.62216112	      0.13173006	      1.85299468	      0.00000000	      0.00000000	      0.01745329
     11.30000000	      1.41651210	     -0.08771738	     -0.28850868	      3.23546167	      1.07241565	      0.74118785	     -0.06610516	     -0.14203039	      0.36784776	     -0.06051378	      0.51578365	     -0.10458010	      0.49922399	     -0.58585994	      1.32195477	     -0.46479034	     -0.92885918	     -1.08864930	      0.10483328	     -0.09556577	     -0.68383292	      1.75871927	      0.11524354	      0.62080552	      0.14898002	      1.85349358	      0.00000000	      0.00000000	      0.01745329
     11.33333300	      1.46522284	     -0.09713048	     -0.29544169	      3.22612517	      1.07558580	      0.73645601	     -0.05465559	     -0.16852777	      0.35741617	     -0.05045109	      0.48067861	     -0.12320091	      0.47845175	     -0.59429587	      1.31115135	     -0.44174034	     -0.88050919	     -1.09619830	      0.08039928	     -0.05861190	     -0.63473914	      1.69236511	      0.08879778	      0.62901854	      0.17612073	      1.85376444	      0.00000000	      0.00000000	      0.01745329
     11.36666700	      1.48185625	     -0.10209069	     -0.30417407	      3.21074630	      1.07792470	      0.73073013	     -0.04471935	     -0.16242091	      0.35264078	     -0.03560372	      0.47752526	     -0.13242211	      0.47233583	     -0.59146117	      1.30715153	     -0.45008106	     -0.85648691	     -1.10002158	      0.07617056	     -0.01898750	     -0.61603477	      1.68749169	      0.08264582	      0.62423702	      0.18114865	      1.84902682	      0.00000000	      0.00000000	      0.01745329
     11.40000000	      1.53660317	     -0.11307836	     -0.31130368	      3.19931269	      1.08160254	      0.72467276	     -0.03046781	     -0.19305155	      0.34264908	     -0.02513653	      0.44495770	     -0.17053302	      0.43358309	     -0.61708392	      1.27915549	     -0.41717064	     -0.79216561	     -1.10058901	      0.04247656	      0.01957881	     -0.56992639	      1.61356344	      0.05210487	      0.64063292	      0.19837054	      1.84409183	      0.00000000	      0.00000000	      0.01745329
     11.43333300	      1.56266927	     -0.11776538	     -0.31924402	      3.18127174	      1.08439208	      0.71810926	     -0.01407704	     -0.19382775	      0.33471178	     -0.01195927	      0.44057665	     -0.18823567	      0.41700809	     -0.62276730	      1.26493241	     -0.42003528	     -0.75470657	     -1.10331503	      0.01931111	      0.06212875	     -0.55278789	      1.60296114	      0.04177853	      0.64023341	      0.20257634	      1.84010484	      0.00000000	      0.00000000	      0.01745329
     11.46666700	      1.61365551	     -0.12790781	     -0.32659606	      3.16714058	      1.08833443	      0.71052829	      0.00260753	     -0.21500153	      0.32542918	     -0.00401707	      0.43469464	     -0.22213978	      0.36819157	     -0.66554429	      1.23607736	     -0.39770020	     -0.69738843	     -1.09593953	     -0.02706666	      0.09028468	     -0.52148631	      1.54748151	      0.01192126	      0.65587900	      0.21032236	      1.84012704	      0.00000000	      0.00000000	      0.01745329
     11.50000000	      1.65996527	     -0.13351804	     -0.33071643	      3.14998926	      1.09191213	      0.70161634	      0.02099220	     -0.23532591	      0.31670841	     -0.00111850	      0.43446400	     -0.25542990	      0.32259380	     -0.70753443	      1.19855529	     -0.37439392	     -0.63565830	     -1.09582982	     -0.07048266	      0.11798575	     -0.49185581	      1.51208771	     -0.01215380	      0.66224657	      0.20426152	      1.84223222	      0.00000000	      0.00000000	      0.01745329
     11.53333300	      1.70187036	     -0.13916537	     -0.33536484	      3.13247313	      1.09560996	      0.69150119	      0.03539008	     -0.24812671	      0.31009758	      0.00310685	      0.44816784	     -0.27057640	      0.27408808	     -0.74434469	      1.16792391	     -0.36560365	     -0.58887577	     -1.08840067	     -0.10944949	      0.12993897	     -0.47576245	      1.48976091	     -0.03007282	      0.67378755	      0.20038071	      1.84754691	      0.00000000	      0.00000000	      0.01745329
     11.56666700	      1.74815225	     -0.14217883	     -0.33962531	      3.11441591	      1.09939337	      0.68109536	      0.04793517	     -0.26743689	      0.30327338	      0.00480549	      0.47533867	     -0.28520083	      0.22032047	     -0.79245776	      1.13211378	     -0.34412519	     -0.53228243	     -1.08840926	     -0.14067044	      0.13872088	     -0.44531996	      1.46703802	     -0.05236910	      0.67956430	      0.18865716	      1.85487252	      0.00000000	      0.00000000	      0.01745329
     11.60000000	      1.78312955	     -0.14551757	     -0.34194366	      3.09502074	      1.10272097	      0.66882702	      0.06305129	     -0.27468851	      0.30096594	      0.00587957	      0.50860328	     -0.28465238	      0.16984872	     -0.83029069	      1.09728073	     -0.35007442	     -0.49716999	     -1.07764486	     -0.17399657	      0.13773149	     -0.43584957	      1.46506843	     -0.06242819	      0.68350905	      0.18578087	      1.85791025	      0.00000000	      0.00000000	      0.01745329
     11.63333300	      1.82345862	     -0.14775732	     -0.34467840	      3.07643927	      1.10600074	      0.65654869	      0.07433894	     -0.28700102	      0.29666358	      0.00467890	      0.56054878	     -0.28392144	      0.10992071	     -0.88768145	      1.05803330	     -0.34493868	     -0.45578718	     -1.06312782	     -0.19466609	      0.12929932	     -0.41173938	      1.46470295	     -0.07734252	      0.69062909	      0.17579398	      1.86469216	      0.00000000	      0.00000000	      0.01745329
     11.66666700	      1.86172955	     -0.14616281	     -0.34775753	      3.05749038	      1.10879111	      0.64369755	      0.08212965	     -0.29856508	      0.29515559	      0.00312919	      0.61711620	     -0.27629819	      0.05516842	     -0.93449146	      1.01825066	     -0.33662624	     -0.41194348	     -1.05507164	     -0.21681545	      0.11785412	     -0.39091805	      1.47676012	     -0.08737193	      0.69203708	      0.16662644	      1.87080169	      0.00000000	      0.00000000	      0.01745329
     11.70000000	      1.89849334	     -0.14321959	     -0.34830024	      3.03829489	      1.11111825	      0.62925290	      0.08703377	     -0.31007526	      0.29524837	     -0.00313449	      0.67621540	     -0.25840477	      0.00287745	     -0.97375006	      0.97420747	     -0.33355466	     -0.37226464	     -1.04230437	     -0.22829937	      0.09447693	     -0.37532321	      1.49517387	     -0.09299798	      0.69303529	      0.15934545	      1.87630493	      0.00000000	      0.00000000	      0.01745329
     11.73333300	      1.96910730	     -0.11309127	     -0.37638640	      3.01749399	      1.11287110	      0.61697436	      0.08727883	     -0.34835247	      0.32264676	      0.00853072	      0.75079884	     -0.21969214	     -0.00219339	     -1.00370686	      0.93658884	     -0.27217027	     -0.26317054	     -1.03855886	     -0.23972549	      0.04286913	     -0.32934798	      1.55525210	     -0.08413234	      0.68184977	      0.16590598	      1.88388482	      0.00000000	      0.00000000	      0.01745329
     11.76666700	      2.00232004	     -0.11077178	     -0.36966004	      2.99881219	      1.11436844	      0.59910997	      0.08643032	     -0.35552403	      0.32407076	     -0.00289348	      0.80399644	     -0.18691040	     -0.04504685	     -1.01484998	      0.88478090	     -0.28584357	     -0.24642016	     -1.01781648	     -0.23680542	      0.02234994	     -0.33010559	      1.56920413	     -0.08355692	      0.67605405	      0.16599483	      1.88154431	      0.00000000	      0.00000000	      0.01745329
     11.80000000	      2.03791912	     -0.10217964	     -0.36658401	      2.97862398	      1.11504634	      0.58210482	      0.08735639	     -0.35929268	      0.32631363	     -0.01469462	      0.86116104	     -0.15384857	     -0.07064399	     -1.01913680	      0.82860942	     -0.28895406	     -0.21159244	     -0.99046825	     -0.22592066	     -0.00377835	     -0.32765669	      1.61174857	     -0.07919766	      0.66933995	      0.16537835	      1.88548810	      0.00000000	      0.00000000	      0.01745329
     11.83333300	      2.08031689	     -0.07895486	     -0.37008626	      2.95672971	      1.11527750	      0.56443639	      0.07761249	     -0.36646723	      0.34108729	     -0.02562197	      0.91015111	     -0.11863075	     -0.06648809	     -0.99334902	      0.76738728	     -0.27643150	     -0.15280822	     -0.95975067	     -0.20462025	     -0.04359330	     -0.32435678	      1.68067596	     -0.06113952	      0.65348305	      0.17888598	      1.89173643	      0.00000000	      0.00000000	      0.01745329
     11.86666700	      2.12234486	     -0.06149013	     -0.36887154	      2.93768068	      1.11495366	      0.54445999	      0.05838287	     -0.37094301	      0.35262907	     -0.03782765	      0.95324849	     -0.09183479	     -0.06969446	     -0.95485421	      0.71591124	     -0.26674614	     -0.12079039	     -0.94610597	     -0.17549127	     -0.07779078	     -0.31819184	      1.71289266	     -0.05091050	      0.63990016	      0.18923069	      1.89445632	      0.00000000	      0.00000000	      0.01745329
     11.90000000	      2.16797095	     -0.03687509	     -0.37198932	      2.91632950	      1.11430851	      0.52591906	      0.04810238	     -0.37450168	      0.36816719	     -0.04927267	      0.99064263	     -0.06491023	     -0.04948357	     -0.89185399	      0.65551547	     -0.24799939	     -0.06714436	     -0.91019390	     -0.15020318	     -0.11197830	     -0.31834230	      1.77366218	     -0.02854053	      0.61444691	      0.21419363	      1.89730191	      0.00000000	      0.00000000	      0.01745329
     11.93333300	      2.21745963	     -0.01344717	     -0.37393972	      2.89692036	      1.11305014	      0.50531896	      0.02702184	     -0.37653836	      0.38454706	     -0.06030952	      1.02452259	     -0.04265777	     -0.02674218	     -0.82611673	      0.60196825	     -0.22012937	     -0.02863205	     -0.88190469	     -0.11461039	     -0.14505285	     -0.31624296	      1.82259331	     -0.01028965	      0.58544890	      0.23904878	      1.90011174	      0.00000000	      0.00000000	      0.01745329
     11.96666700	      2.26815134	      0.00701152	     -0.37271951	      2.87702434	      1.11122967	      0.48376818	      0.01123227	     -0.37179630	      0.39862612	     -0.07422633	      1.04735724	     -0.03020938	      0.00088233	     -0.75404605	      0.54667464	     -0.19325236	      0.00227295	     -0.85322897	     -0.07398442	     -0.17787877	     -0.31841800	      1.86962621	      0.00472945	      0.55176470	      0.26424804	      1.90810753	      0.00000000	      0.00000000	      0.01745329
     12.00000000	      2.32093717	      0.02613706	     -0.37071015	      2.85743721	      1.10893315	      0.46152282	     -0.00573958	     -0.36278504	      0.41074338	     -0.08684942	      1.06441151	     -0.02276455	      0.03302719	     -0.68358495	      0.49171888	     -0.16167023	      0.02610231	     -0.82192461	     -0.03031794	     -0.20870252	     -0.32593778	      1.91422344	      0.01704683	      0.51209630	      0.29148613	      1.91796251	      0.00000000	      0.00000000	      0.01745329
     12.03333300	      2.37260415	      0.04212809	     -0.36473584	      2.83769604	      1.10579893	      0.43850189	     -0.02019724	     -0.34651236	      0.42019168	     -0.10028996	      1.07563365	     -0.02298051	      0.06760794	     -0.62731782	      0.43697774	     -0.13344089	      0.03747775	     -0.79601134	      0.00978062	     -0.23219653	     -0.33530404	      1.95152861	      0.02383253	      0.46599229	      0.31769164	      1.93080923	      0.00000000	      0.00000000	      0.01745329
     12.06666700	      2.41890637	      0.05103820	     -0.35512145	      2.81900740	      1.10216053	      0.41356047	     -0.04077561	     -0.32203483	      0.42920054	     -0.11947812	      1.08515925	     -0.02698968	      0.09354964	     -0.59747296	      0.38776661	     -0.11469831	      0.03246090	     -0.78956819	      0.04777285	     -0.24563963	     -0.33631319	      1.97142133	      0.02045475	      0.41422167	      0.33521866	      1.94100656	      0.00000000	      0.00000000	      0.01745329
     12.10000000	      2.47298338	      0.06239763	     -0.34877970	      2.79995621	      1.09859122	      0.38935093	     -0.05707500	     -0.29565998	      0.43626422	     -0.13163760	      1.08664565	     -0.03380949	      0.13150768	     -0.56438507	      0.33232154	     -0.08996048	      0.02675588	     -0.75293797	      0.07496157	     -0.25154781	     -0.34802924	      2.00325262	      0.02176081	      0.35089411	      0.36827079	      1.95620612	      0.00000000	      0.00000000	      0.01745329
     12.13333300	      2.52374033	      0.07136387	     -0.34479104	      2.78258167	      1.09475749	      0.36556455	     -0.07485701	     -0.26347712	      0.43861967	     -0.13600826	      1.09282358	     -0.03932829	      0.16704410	     -0.55067233	      0.28516957	     -0.06477626	      0.01326765	     -0.72075789	      0.09529207	     -0.24331639	     -0.35427031	      2.01848544	      0.01152986	      0.28618159	      0.39478095	      1.96520097	      0.00000000	      0.00000000	      0.01745329
     12.16666700	      2.58362618	      0.08218513	     -0.33840618	      2.76604540	      1.09074209	      0.34247477	     -0.09357974	     -0.23574328	      0.42276290	     -0.11035855	      1.09834269	     -0.03975605	      0.21489057	     -0.55602256	      0.22770109	     -0.02329869	      0.00141232	     -0.65254179	      0.11174396	     -0.22355643	     -0.36659496	      2.01474749	     -0.01136010	      0.20976764	      0.42715002	      1.98197573	      0.00000000	      0.00000000	      0.01745329
     12.20000000	      2.62417543	      0.08933956	     -0.33123722	      2.74911403	      1.08583928	      0.31948184	     -0.11581031	     -0.19276073	      0.41837740	     -0.09944347	      1.10396751	     -0.04086820	      0.25023992	     -0.57703358	      0.18751844	     -0.00580396	     -0.01872769	     -0.64632080	      0.12606726	     -0.17522267	     -0.35715467	      1.99911202	     -0.03258033	      0.12615509	      0.44551105	      1.98120989	      0.00000000	      0.00000000	      0.01745329
     12.23333300	      2.67054190	      0.09491489	     -0.31288588	      2.73495918	      1.08070514	      0.29541525	     -0.13998907	     -0.16971833	      0.37639488	     -0.05738361	      1.11432868	     -0.02602340	      0.28399563	     -0.63725903	      0.12581045	      0.01897536	     -0.04726750	     -0.58853792	      0.13862090	     -0.09695647	     -0.36729005	      1.92719830	     -0.06955665	      0.02190146	      0.46357737	      1.99523511	      0.00000000	      0.00000000	      0.01745329
     12.26666700	      2.70362480	      0.10223527	     -0.29522360	      2.71986819	      1.07451150	      0.27439536	     -0.15979196	     -0.13748295	      0.34161315	     -0.02125667	      1.12148904	     -0.01604343	      0.31864345	     -0.69001396	      0.07568516	      0.02480601	     -0.06974609	     -0.56705329	      0.17127983	      0.00505521	     -0.37194560	      1.85178530	     -0.09907216	     -0.08911301	      0.46725555	      1.99321806	      0.00000000	      0.00000000	      0.01745329
     12.30000000	      2.73668635	      0.10523088	     -0.27967171	      2.70577992	      1.06773073	      0.25308854	     -0.17054667	     -0.10840966	      0.31353567	      0.01624063	      1.13132073	     -0.00366620	      0.34904428	     -0.75798523	      0.02641710	      0.02285689	     -0.10031877	     -0.53701068	      0.21307399	      0.11804144	     -0.38431750	      1.74312508	     -0.13740929	     -0.20018477	      0.46042105	      1.98799084	      0.00000000	      0.00000000	      0.01745329
     12.33333300	      2.76660953	      0.10876487	     -0.27198985	      2.69329037	      1.06063779	      0.23355543	     -0.18085117	     -0.07234665	      0.29398541	      0.04555833	      1.14806457	      0.00441758	      0.37651172	     -0.82260941	     -0.00731246	      0.01543508	     -0.13101192	     -0.51430301	      0.26464945	      0.22613569	     -0.38610886	      1.62941417	     -0.16896820	     -0.30211950	      0.45310554	      1.96734775	      0.00000000	      0.00000000	      0.01745329
     12.36666700	      2.79492300	      0.11145053	     -0.27089693	      2.68188829	      1.05314091	      0.21486092	     -0.19189516	     -0.03198860	      0.28520736	      0.07263944	      1.17026058	      0.01181105	      0.40180944	     -0.88841383	     -0.03259782	      0.00632685	     -0.16336806	     -0.49415327	      0.32534774	      0.31864254	     -0.37140777	      1.51464918	     -0.20371037	     -0.38801434	      0.44811479	      1.93345354	      0.00000000	      0.00000000	      0.01745329
     12.40000000	      2.82099297	      0.11377310	     -0.27210679	      2.67174232	      1.04608502	      0.19740175	     -0.20105422	      0.01025956	      0.27727511	      0.09670528	      1.19540495	      0.02201672	      0.42542366	     -0.95631414	     -0.04965065	     -0.00581960	     -0.19357512	     -0.47335546	      0.38719234	      0.39535952	     -0.34983639	      1.39398740	     -0.24184929	     -0.46050200	      0.44471525	      1.88437105	      0.00000000	      0.00000000	      0.01745329
     12.43333300	      2.84394320	      0.11402290	     -0.25944384	      2.66148820	      1.03889423	      0.17984158	     -0.19703871	      0.03315697	      0.25302800	      0.12320060	      1.20633108	      0.05146136	      0.45400980	     -1.01142754	     -0.07852345	     -0.04431898	     -0.23105791	     -0.44765443	      0.42182492	      0.49303115	     -0.35841561	      1.22679921	     -0.28889303	     -0.52856139	      0.44000941	      1.81067665	      0.00000000	      0.00000000	      0.01745329
     12.46666700	      2.86754668	      0.11727609	     -0.26762038	      2.65354620	      1.03210688	      0.16573327	     -0.21022583	      0.07712220	      0.24982841	      0.14960520	      1.23138202	      0.04594810	      0.47059307	     -1.07707037	     -0.07987209	     -0.05209602	     -0.25697952	     -0.43335272	      0.49765859	      0.52156748	     -0.31503095	      1.14400070	     -0.31260980	     -0.57199079	      0.42937591	      1.75928684	      0.00000000	      0.00000000	      0.01745329
     12.50000000	      2.88462657	      0.11811766	     -0.26079338	      2.64520014	      1.02666249	      0.15148987	     -0.21334709	      0.11285524	      0.23325304	      0.17503004	      1.24620210	      0.07311272	      0.49575997	     -1.13001962	     -0.09251037	     -0.08534465	     -0.28588137	     -0.41939655	      0.53037152	      0.56028760	     -0.28367165	      1.02235547	     -0.34462205	     -0.59407582	      0.43074035	      1.65338348	      0.00000000	      0.00000000	      0.01745329
     12.53333300	      2.90176468	      0.11908303	     -0.25766675	      2.63829190	      1.02120177	      0.13886765	     -0.21975133	      0.14421583	      0.21897490	      0.19818350	      1.25901078	      0.08402277	      0.51126656	     -1.18354475	     -0.09815362	     -0.11083022	     -0.31355635	     -0.40696130	      0.57547682	      0.57999118	     -0.24947999	      0.93755941	     -0.36368707	     -0.61082730	      0.42256374	      1.57285069	      0.00000000	      0.00000000	      0.01745329
     12.56666700	      2.91620779	      0.12084092	     -0.26343523	      2.63338896	      1.01616829	      0.12870674	     -0.22501242	      0.16993392	      0.21340618	      0.22126569	      1.27779145	      0.08143265	      0.52126210	     -1.23040117	     -0.09702272	     -0.12074049	     -0.33214309	     -0.39191428	      0.62094511	      0.59030333	     -0.21911010	      0.88428338	     -0.37826023	     -0.62585473	      0.41142307	      1.51502295	      0.00000000	      0.00000000	      0.01745329
     12.60000000	      2.92624274	      0.12374855	     -0.26220158	      2.62808497	      1.01239674	      0.11929246	     -0.23230265	      0.19185248	      0.20577040	      0.24040672	      1.29229074	      0.09261594	      0.53609742	     -1.27246556	     -0.10025780	     -0.13955895	     -0.34946896	     -0.38222290	      0.64326944	      0.59577879	     -0.19193973	      0.82301019	     -0.38607597	     -0.62834349	      0.39804002	      1.43035313	      0.00000000	      0.00000000	      0.01745329
     12.63333300	      2.93716584	      0.12548750	     -0.25751581	      2.62359702	      1.00915293	      0.11115715	     -0.23299543	      0.20421808	      0.19503262	      0.25455953	      1.29703763	      0.10224710	      0.54782601	     -1.30251854	     -0.10214520	     -0.16110155	     -0.36722416	     -0.37319021	      0.65827550	      0.60649816	     -0.16550249	      0.77260096	     -0.38714721	     -0.62668445	      0.38044350	      1.35306993	      0.00000000	      0.00000000	      0.01745329
     12.66666700	      2.94753238	      0.12579535	     -0.24953507	      2.61964939	      1.00633564	      0.10422392	     -0.22947739	      0.21174774	      0.18301843	      0.26418876	      1.29790831	      0.11198641	      0.55785126	     -1.32936567	     -0.10329759	     -0.18446919	     -0.38533652	     -0.36705994	      0.66701872	      0.61699513	     -0.14122799	      0.73255115	     -0.38072934	     -0.62088751	      0.35549475	      1.28647237	      0.00000000	      0.00000000	      0.01745329
     12.70000000	      2.95121730	      0.12798186	     -0.24866063	      2.61638697	      1.00416900	      0.09828518	     -0.23425048	      0.21334871	      0.18229281	      0.26432748	      1.29434489	      0.11675529	      0.55826505	     -1.33564647	     -0.10607104	     -0.18890243	     -0.39283999	     -0.36775721	      0.67655098	      0.62244066	     -0.13390649	      0.72702960	     -0.39101437	     -0.63024804	      0.34515131	      1.26894502	      0.00000000	      0.00000000	      0.01745329
     12.73333300	      2.96119459	      0.12840640	     -0.24266342	      2.61408419	      1.00269830	      0.09423964	     -0.22779845	      0.21688196	      0.17572629	      0.27436460	      1.30061835	      0.12077493	      0.56739444	     -1.36647207	     -0.10437696	     -0.20671197	     -0.40695338	     -0.36158796	      0.68005127	      0.62417455	     -0.11564523	      0.69974993	     -0.37656130	     -0.61946604	      0.31372905	      1.21617669	      0.00000000	      0.00000000	      0.01745329
     12.76666700	      2.98141231	      0.12278371	     -0.21584844	      2.61214966	      1.00205510	      0.09055104	     -0.20298416	      0.19893253	      0.13881441	      0.25926224	      1.27005611	      0.14810321	      0.58302459	     -1.35903651	     -0.09204560	     -0.25956414	     -0.44487436	     -0.36641789	      0.67836564	      0.65846739	     -0.07295474	      0.67239208	     -0.31944382	     -0.59967132	      0.21591429	      1.15904459	      0.00000000	      0.00000000	      0.01745329
     12.80000000	      2.98246954	      0.12529295	     -0.21494402	      2.61145823	      1.00221036	      0.08917064	     -0.20216485	      0.19989267	      0.13987499	      0.26004195	      1.27021759	      0.14841121	      0.58232449	     -1.35957721	     -0.09229815	     -0.25963957	     -0.44574294	     -0.36650780	      0.67882472	      0.65910471	     -0.07275587	      0.67257207	     -0.31969084	     -0.59985662	      0.21534305	      1.15948830	      0.00000000	      0.00000000	      0.01745329
     12.83333300	      2.98990186	      0.12138492	     -0.21045082	      2.61105856	      1.00208966	      0.08767457	     -0.19680061	      0.20041150	      0.13769309	      0.25572013	      1.26531613	      0.14769439	      0.57987401	     -1.37237998	     -0.08846416	     -0.26245197	     -0.45924893	     -0.36879748	      0.69335054	      0.65545481	     -0.06699066	      0.67133391	     -0.31609810	     -0.60302454	      0.19294094	      1.18797377	      0.00000000	      0.00000000	      0.01745329
     12.86666700	      2.99239508	      0.12272283	     -0.20759770	      2.61224335	      1.00380470	      0.08895118	     -0.19220688	      0.19845600	      0.13289842	      0.25111079	      1.26005363	      0.15306687	      0.58151736	     -1.35522398	     -0.08247540	     -0.26573803	     -0.46037157	     -0.37400896	      0.69536728	      0.66053946	     -0.06567191	      0.67737720	     -0.30495506	     -0.60226020	      0.17873491	      1.21534166	      0.00000000	      0.00000000	      0.01745329
     12.90000000	      3.00372098	      0.11937207	     -0.20098889	      2.61317082	      1.00528907	      0.08961299	     -0.18593602	      0.19487137	      0.12770486	      0.24180035	      1.24606896	      0.15604149	      0.58002157	     -1.34877142	     -0.07349115	     -0.26525447	     -0.47247016	     -0.38253385	      0.71206356	      0.65756836	     -0.05968919	      0.67882790	     -0.30286102	     -0.60903025	      0.14836656	      1.27639138	      0.00000000	      0.00000000	      0.01745329
     12.93333300	      3.00916708	      0.11853926	     -0.19790706	      2.61581381	      1.00792041	      0.09302362	     -0.17792972	      0.19148163	      0.11916908	      0.23604344	      1.24084198	      0.16299397	      0.58178548	     -1.33250263	     -0.06321242	     -0.26450181	     -0.47414680	     -0.39330612	      0.72283539	      0.66272665	     -0.05491019	      0.68336345	     -0.29337281	     -0.61529488	      0.12710027	      1.33774256	      0.00000000	      0.00000000	      0.01745329
     12.96666700	      3.02089634	      0.11646323	     -0.19364092	      2.61848910	      1.01095509	      0.09632030	     -0.17243295	      0.19145053	      0.11305954	      0.23016708	      1.22741629	      0.16422827	      0.58188401	     -1.31429978	     -0.05145878	     -0.25755127	     -0.48168388	     -0.40270607	      0.73961955	      0.65905716	     -0.04831831	      0.67861636	     -0.29773244	     -0.62372483	      0.10356306	      1.41387927	      0.00000000	      0.00000000	      0.01745329
     13.00000000	      3.02947277	      0.11536836	     -0.19056623	      2.62251767	      1.01446533	      0.10171524	     -0.16462712	      0.19341370	      0.10338767	      0.22607474	      1.21934234	      0.16850382	      0.58347687	     -1.28965409	     -0.03856982	     -0.24876969	     -0.48292291	     -0.41677678	      0.75952093	      0.66187021	     -0.03931843	      0.67435140	     -0.30181291	     -0.63558052	      0.08426659	      1.50335539	      0.00000000	      0.00000000	      0.01745329
     13.03333300	      3.04118109	      0.11372707	     -0.18704376	      2.62664589	      1.01859537	      0.10741460	     -0.15931191	      0.19724408	      0.09483670	      0.22224522	      1.20709109	      0.17099483	      0.58333864	     -1.26587731	     -0.02516064	     -0.23634096	     -0.48484374	     -0.43095738	      0.78034463	      0.65813432	     -0.02917735	      0.66323989	     -0.31800262	     -0.64853008	      0.06160828	      1.59569374	      0.00000000	      0.00000000	      0.01745329
     13.06666700	      3.05302316	      0.11228799	     -0.18327487	      2.63196462	      1.02325018	      0.11512585	     -0.15224228	      0.20085565	      0.08223463	      0.22086736	      1.19742481	      0.17325358	      0.58540321	     -1.24354063	     -0.00844494	     -0.21711100	     -0.48147724	     -0.45598200	      0.79657926	      0.65652634	     -0.01629915	      0.64819256	     -0.32669997	     -0.66453566	      0.03842651	      1.71591208	      0.00000000	      0.00000000	      0.01745329
     13.10000000	      3.06695624	      0.11374331	     -0.18300597	      2.63866374	      1.02851952	      0.12384955	     -0.14885396	      0.20701326	      0.06921784	      0.22511656	      1.18714195	      0.17362091	      0.58751724	     -1.20577003	      0.01006052	     -0.19422362	     -0.47502550	     -0.47539646	      0.81949817	      0.65440179	     -0.00056166	      0.62716733	     -0.35106835	     -0.67957907	      0.00803360	      1.82157801	      0.00000000	      0.00000000	      0.01745329
     13.13333300	      3.08038512	      0.11546747	     -0.18199903	      2.64596433	      1.03425975	      0.13369057	     -0.14609232	      0.21584438	      0.05459413	      0.23075240	      1.17676796	      0.17425375	      0.58998476	     -1.16783856	      0.02920968	     -0.16601547	     -0.46528580	     -0.49937707	      0.84230668	      0.65030099	      0.01684338	      0.60136107	     -0.38289244	     -0.69506731	     -0.03018408	      1.92678064	      0.00000000	      0.00000000	      0.01745329
     13.16666700	      3.09467680	      0.11828314	     -0.18212082	      2.65420361	      1.04044390	      0.14482205	     -0.14444864	      0.22599119	      0.03914959	      0.24004456	      1.16553806	      0.17455865	      0.59190557	     -1.12457260	      0.04934875	     -0.13407252	     -0.45042064	     -0.52468159	      0.86630875	      0.64518995	      0.03537775	      0.57252476	     -0.42246652	     -0.70887728	     -0.07910243	      2.02090650	      0.00000000	      0.00000000	      0.01745329
     13.20000000	      3.13840614	      0.14315181	     -0.17361156	      2.66372296	      1.04749625	      0.15943951	     -0.15508026	      0.18282324	     -0.00904608	      0.28307784	      1.15671797	      0.16778836	      0.63792181	     -1.08938754	      0.05391099	     -0.00347343	     -0.39356734	     -0.57165953	      0.84876103	      0.66776518	      0.08526863	      0.50714391	     -0.43631716	     -0.76247896	     -0.21532691	      2.10105907	      0.00000000	      0.00000000	      0.01745329
     13.23333300	      3.15161273	      0.14282801	     -0.17343452	      2.67361273	      1.05449967	      0.17265204	     -0.14837783	      0.20432999	     -0.02355625	      0.28886583	      1.14290076	      0.17648085	      0.63891674	     -1.03550023	      0.07929285	      0.01571180	     -0.38009699	     -0.58964352	      0.88510813	      0.65426672	      0.09841377	      0.48235363	     -0.49652017	     -0.75834956	     -0.26767053	      2.16150959	      0.00000000	      0.00000000	      0.01745329
     13.26666700	      3.16250162	      0.14472230	     -0.17468759	      2.68449341	      1.06181636	      0.18766208	     -0.14398606	      0.22571159	     -0.03980912	      0.30188348	      1.12565380	      0.17785102	      0.63753648	     -0.97695613	      0.10837255	      0.04474968	     -0.35742786	     -0.62045354	      0.91498627	      0.63890997	      0.11379682	      0.45396405	     -0.55343409	     -0.75779245	     -0.34523890	      2.19967392	      0.00000000	      0.00000000	      0.01745329
     13.30000000	      3.17180058	      0.14348674	     -0.17541698	      2.69473650	      1.06849602	      0.20367436	     -0.13354345	      0.24364443	     -0.05001071	      0.30233013	      1.11248003	      0.18047695	      0.63656959	     -0.93660171	      0.12945516	      0.05982772	     -0.34109689	     -0.62863120	      0.95203199	      0.62750942	      0.12564308	      0.43893166	     -0.62156690	     -0.77459914	     -0.40681390	      2.20036153	      0.00000000	      0.00000000	      0.01745329
     13.33333300	      3.17796554	      0.14418393	     -0.17924952	      2.70719570	      1.07592512	      0.22057168	     -0.12840255	      0.26234892	     -0.06321629	      0.31217090	      1.09329173	      0.18432706	      0.63070794	     -0.87590069	      0.15962926	      0.08130647	     -0.31583349	     -0.65060139	      0.97629221	      0.61512764	      0.13656205	      0.41740877	     -0.68820901	     -0.77567631	     -0.48325309	      2.19127173	      0.00000000	      0.00000000	      0.01745329
     13.36666700	      3.18141132	      0.15572013	     -0.18724043	      2.72164573	      1.08536116	      0.24141334	     -0.12975435	      0.27564343	     -0.08211254	      0.35985936	      1.06026470	      0.16549586	      0.62340196	     -0.79114907	      0.20454780	      0.13998549	     -0.25799175	     -0.70675210	      0.96469035	      0.60708721	      0.15780164	      0.37132250	     -0.69551483	     -0.76315811	     -0.62950373	      2.15729161	      0.00000000	      0.00000000	      0.01745329
     13.40000000	      3.18646168	      0.15202614	     -0.18616815	      2.73458581	      1.09147835	      0.26005003	     -0.11743441	      0.28329446	     -0.09381581	      0.35365214	      1.04503257	      0.17206955	      0.61651119	     -0.76440880	      0.22438061	      0.15105469	     -0.23787896	     -0.70953451	      0.99224403	      0.60681887	      0.16768884	      0.36421786	     -0.75620920	     -0.77408587	     -0.68384183	      2.13297017	      0.00000000	      0.00000000	      0.01745329
     13.43333300	      3.18583226	      0.15998022	     -0.18863772	      2.74966455	      1.10023616	      0.28083266	     -0.11420945	      0.28586955	     -0.10969901	      0.37308611	      1.00614904	      0.16654422	      0.60477831	     -0.68802144	      0.26506035	      0.18540981	     -0.18770844	     -0.74980095	      0.97725007	      0.61676325	      0.18828312	      0.33784638	     -0.77736162	     -0.75537308	     -0.77817700	      2.06155324	      0.00000000	      0.00000000	      0.01745329
     13.46666700	      3.18589532	      0.15484761	     -0.18775464	      2.76384357	      1.10609841	      0.30190616	     -0.09973301	      0.29079651	     -0.11810830	      0.36794203	      0.98891490	      0.17180266	      0.59585913	     -0.67214144	      0.28687848	      0.19328250	     -0.16349615	     -0.75366787	      0.99247857	      0.61797571	      0.19837696	      0.33254953	     -0.82201121	     -0.75990046	     -0.81840279	      2.04056922	      0.00000000	      0.00000000	      0.01745329
     13.50000000	      3.17966124	      0.15662503	     -0.18842731	      2.78008119	      1.11347790	      0.32248790	     -0.09549664	      0.29396622	     -0.13136457	      0.37199454	      0.95649921	      0.17047805	      0.57550904	     -0.63029603	      0.32715860	      0.21458958	     -0.12342830	     -0.78776254	      0.97678433	      0.62739987	      0.21887089	      0.32077801	     -0.84868914	     -0.74137244	     -0.87122482	      1.98618927	      0.00000000	      0.00000000	      0.01745329
     13.53333300	      3.17332614	      0.15420339	     -0.18998196	      2.79645645	      1.11944759	      0.34422112	     -0.08307479	      0.29575364	     -0.13892692	      0.37311955	      0.93115028	      0.16726113	      0.55543859	     -0.62030563	      0.36097874	      0.22842641	     -0.08912641	     -0.80589156	      0.96961512	      0.63941654	      0.24197165	      0.31786022	     -0.87654922	     -0.72820421	     -0.90757875	      1.96171996	      0.00000000	      0.00000000	      0.01745329
     13.56666700	      3.16391690	      0.15115158	     -0.19095956	      2.81259685	      1.12514948	      0.36632948	     -0.06964875	      0.30059083	     -0.14314722	      0.37298913	      0.90656995	      0.16238290	      0.53357350	     -0.63089289	      0.39531995	      0.23768580	     -0.05459881	     -0.82738708	      0.95354618	      0.64927753	      0.26989947	      0.31849449	     -0.89591415	     -0.71062931	     -0.92955101	      1.94689726	      0.00000000	      0.00000000	      0.01745329
     13.60000000	      3.15712829	      0.14862042	     -0.19273273	      2.82831053	      1.13088679	      0.38931391	     -0.05620708	      0.30352049	     -0.14513955	      0.36943280	      0.88562022	      0.17773439	      0.52029547	     -0.64545484	      0.41816840	      0.23001528	     -0.02789626	     -0.81747288	      0.94896336	      0.65138374	      0.27152347	      0.31923138	     -0.90563104	     -0.70778919	     -0.93284896	      1.94810185	      0.00000000	      0.00000000	      0.01745329
     13.63333300	      3.13885454	      0.14023684	     -0.19528310	      2.84589394	      1.13365052	      0.40976332	     -0.04304924	      0.32203105	     -0.15199714	      0.37296423	      0.87348215	      0.15853046	      0.48374461	     -0.72493481	      0.46635713	      0.24272451	      0.00342763	     -0.86983135	      0.93563718	      0.65433699	      0.32544733	      0.32994748	     -0.94202400	     -0.67291987	     -0.93924635	      1.95197940	      0.00000000	      0.00000000	      0.01745329
     13.66666700	      3.12419588	      0.13796894	     -0.20076524	      2.86350621	      1.13719511	      0.43124283	     -0.03100539	      0.33047132	     -0.15241905	      0.37411672	      0.85372462	      0.16464072	      0.46167478	     -0.77280642	      0.49864340	      0.23675137	      0.02878676	     -0.86909175	      0.92258611	      0.66994807	      0.34873065	      0.34311769	     -0.95638686	     -0.64823312	     -0.93006949	      1.96815003	      0.00000000	      0.00000000	      0.01745329
     13.70000000	      3.10630919	      0.13219167	     -0.20209975	      2.87970925	      1.13867967	      0.45165054	     -0.02040009	      0.34966189	     -0.15357731	      0.37249006	      0.83670617	      0.16873969	      0.43480906	     -0.86538545	      0.53351882	      0.23213382	      0.05332608	     -0.89457986	      0.91187804	      0.66897590	      0.38581177	      0.35567647	     -0.98316807	     -0.62076344	     -0.91708772	      1.99441198	      0.00000000	      0.00000000	      0.01745329
     13.73333300	      3.08647998	      0.13116272	     -0.20962670	      2.89791635	      1.13963830	      0.47214764	     -0.01621179	      0.37272737	     -0.15527445	      0.37513598	      0.81886587	      0.17066355	      0.41114110	     -0.94986243	      0.57659311	      0.22169471	      0.07897679	     -0.91249633	      0.91013854	      0.66781796	      0.43188957	      0.37339798	     -1.00524372	     -0.58963036	     -0.89470208	      2.02577449	      0.00000000	      0.00000000	      0.01745329
     13.76666700	      3.06071389	      0.13203607	     -0.21689287	      2.91456434	      1.13964059	      0.49217435	     -0.01959641	      0.40372527	     -0.15016074	      0.37530986	      0.78827464	      0.17625219	      0.38861447	     -1.02257563	      0.61819624	      0.20747805	      0.10558050	     -0.93675877	      0.90029809	      0.65774140	      0.48744113	      0.39215604	     -1.03216625	     -0.55418371	     -0.87089574	      2.06020377	      0.00000000	      0.00000000	      0.01745329
     13.80000000	      2.97852076	      0.14016568	     -0.26844214	      2.93414723	      1.14139469	      0.51272692	     -0.07820827	      0.53232893	     -0.08494812	      0.36766473	      0.77863012	      0.10923103	      0.33389321	     -1.05840516	      0.67165378	      0.14643587	      0.11389173	     -0.91051444	      0.84093202	      0.58889023	      0.82812076	      0.53263975	     -1.07796447	     -0.44874420	     -0.77913922	      2.06395163	      0.00000000	      0.00000000	      0.01745329
     13.83333300	      2.95497986	      0.13944106	     -0.27495171	      2.95010707	      1.13989502	      0.53110526	     -0.07638523	      0.53829907	     -0.07727722	      0.36900810	      0.72280448	      0.13375570	      0.32531082	     -1.09213195	      0.70900552	      0.12899270	      0.13013689	     -0.93190699	      0.81642687	      0.61308332	      0.82929323	      0.53537668	     -1.08577668	     -0.43293910	     -0.78798815	      2.09527066	      0.00000000	      0.00000000	      0.01745329
     13.86666700	      2.93102449	      0.13886706	     -0.28685967	      2.96824520	      1.13789657	      0.54920436	     -0.07953326	      0.54588427	     -0.07284510	      0.37310701	      0.66260934	      0.14889887	      0.31546378	     -1.10182460	      0.75806009	      0.11056678	      0.14371557	     -0.95403543	      0.80955311	      0.63027025	      0.83362917	      0.53827360	     -1.09128831	     -0.41996355	     -0.80368766	      2.13849212	      0.00000000	      0.00000000	      0.01745329
     13.90000000	      2.90269257	      0.13686519	     -0.29943553	      2.98595463	      1.13545816	      0.56684946	     -0.08027343	      0.55479781	     -0.06419722	      0.37840721	      0.59442065	      0.15913445	      0.30754065	     -1.09258550	      0.80474373	      0.09474946	      0.15377266	     -0.97087307	      0.79452727	      0.64732596	      0.83158466	      0.53806631	     -1.08910327	     -0.40179967	     -0.82144746	      2.18207771	      0.00000000	      0.00000000	      0.01745329
     13.93333300	      2.86833969	      0.11884417	     -0.31032024	      3.00220695	      1.13227216	      0.58151161	     -0.07396856	      0.56687832	     -0.04453244	      0.36711268	      0.50057269	      0.15331050	      0.27073737	     -1.04863788	      0.84440979	      0.07603379	      0.13972546	     -0.99489185	      0.77806181	      0.65430786	      0.81936336	      0.54466575	     -1.07677119	     -0.38663312	     -0.88951528	      2.25347385	      0.00000000	      0.00000000	      0.01745329
     13.96666700	      2.82793369	      0.09489695	     -0.31750485	      3.02032871	      1.12845233	      0.59537100	     -0.04728543	      0.57345415	     -0.02954493	      0.33297311	      0.40600622	      0.13878164	      0.23448412	     -0.98593419	      0.88241438	      0.05671080	      0.11346426	     -1.01200706	      0.75350256	      0.68710641	      0.76700464	      0.57423032	     -1.04655177	     -0.36255727	     -0.97058907	      2.31605998	      0.00000000	      0.00000000	      0.01745329
     14.00000000	      2.78942172	      0.07989454	     -0.31989487	      3.03666667	      1.12388990	      0.60920471	     -0.02760607	      0.56715707	     -0.01303774	      0.29922154	      0.30925788	      0.12974290	      0.22245495	     -0.91340141	      0.91731966	      0.04156579	      0.09734055	     -1.03461584	      0.71336398	      0.71043736	      0.68556950	      0.61314346	     -1.01652327	     -0.33424635	     -1.04123296	      2.38663839	      0.00000000	      0.00000000	      0.01745329
     14.03333300	      2.75807094	      0.06247112	     -0.31666626	      3.05257894	      1.11870366	      0.62073804	      0.00200099	      0.54056573	      0.00302063	      0.24818075	      0.20484790	      0.12126282	      0.20784962	     -0.82875537	      0.94541901	      0.03037399	      0.07525860	     -1.05566707	      0.66597171	      0.72157919	      0.51762554	      0.71058470	     -0.97328723	     -0.29907778	     -1.14047609	      2.45946181	      0.00000000	      0.00000000	      0.01745329
     14.06666700	      2.73457214	      0.04966978	     -0.31078757	      3.06900500	      1.11307791	      0.63362365	      0.03982180	      0.50455441	      0.00720129	      0.21391452	      0.12173424	      0.12313387	      0.21068427	     -0.76662811	      0.98176214	      0.03200281	      0.07076199	     -1.08398804	      0.66331643	      0.68608173	      0.23470289	      0.88220245	     -0.92802676	     -0.23809629	     -1.21675356	      2.52686560	      0.00000000	      0.00000000	      0.01745329
     14.10000000	      2.67755525	      0.04524997	     -0.30441812	      3.08517272	      1.10797073	      0.64593071	      0.04916248	      0.48271768	      0.01487870	      0.18891215	      0.05611767	      0.12403625	      0.24178160	     -0.70370549	      1.00850258	      0.02673340	      0.05545520	     -1.10884675	      0.56758237	      0.69572919	      0.14503645	      0.94126340	     -0.89031794	     -0.17800684	     -1.20670186	      2.61493605	      0.00000000	      0.00000000	      0.01745329
     14.13333300	      2.63485815	      0.03763600	     -0.30154214	      3.09932874	      1.10261096	      0.65610958	      0.06311257	      0.45082599	      0.03233623	      0.15831429	     -0.04078055	      0.12043991	      0.25522636	     -0.56317625	      1.02383995	     -0.02191436	      0.02054342	     -1.10564626	      0.56426389	      0.64044493	     -0.07412693	      1.15633399	     -0.86216815	     -0.10877054	     -1.19927784	      2.67516051	      0.00000000	      0.00000000	      0.01745329
     14.16666700	      2.58772309	      0.02285181	     -0.29072778	      3.11579073	      1.09721725	      0.66648836	      0.08980430	      0.43548707	      0.02513063	      0.15865201	     -0.09436185	      0.12400734	      0.27533159	     -0.50429057	      1.05001354	     -0.02430763	     -0.00612074	     -1.12835016	      0.58529269	      0.57653177	     -0.27072898	      1.35260995	     -0.79110399	      0.01701287	     -1.10466848	      2.73149449	      0.00000000	      0.00000000	      0.01745329
     14.20000000	      2.53981757	      0.01963409	     -0.22760165	      3.13124420	      1.08976870	      0.67253811	      0.05233998	      0.69114312	     -0.02308575	      0.18669225	     -0.18985751	      0.11129763	      0.29944196	     -0.47216431	      1.00939348	     -0.02286520	     -0.03113909	     -1.13517261	      0.64388106	      0.14072824	     -0.09109168	      1.73257043	     -0.54225732	      0.61320983	     -0.30368260	      2.56277794	      0.00000000	      0.00000000	      0.01745329
     14.23333300	      2.47926446	      0.01924230	     -0.22171548	      3.14586029	      1.08329276	      0.68065992	      0.03968336	      0.61505724	     -0.00219618	      0.14749821	     -0.21461890	      0.11485415	      0.34181185	     -0.42786424	      1.03911884	     -0.06156726	     -0.07466593	     -1.17742277	      0.52377921	      0.14561898	     -0.14836438	      1.80441394	     -0.51499346	      0.64124956	     -0.20938221	      2.56908368	      0.00000000	      0.00000000	      0.01745329
     14.26666700	      2.42153998	      0.01242582	     -0.22203840	      3.16004094	      1.07806581	      0.68790298	      0.02273277	      0.54986631	      0.04205676	      0.10883117	     -0.22807089	      0.12463297	      0.37564264	     -0.37345504	      1.06571806	     -0.10197387	     -0.12934055	     -1.18462105	      0.42545228	      0.10711912	     -0.21604946	      1.84574597	     -0.44148316	      0.66959019	     -0.04793218	      2.52158623	      0.00000000	      0.00000000	      0.01745329
     14.30000000	      2.36537871	      0.00250405	     -0.20954990	      3.17645214	      1.07270708	      0.69290902	      0.02460076	      0.46915465	      0.04029457	      0.08111255	     -0.22752214	      0.12499024	      0.40020912	     -0.37003698	      1.07563781	     -0.08614744	     -0.16953531	     -1.19008339	      0.33307438	      0.07405910	     -0.26787415	      1.88270955	     -0.39994354	      0.68942499	     -0.00694819	      2.48566067	      0.00000000	      0.00000000	      0.01745329
     14.33333300	      2.30999249	     -0.03196636	     -0.24060862	      3.19094729	      1.06772354	      0.70062029	      0.01569500	      0.47195574	      0.10842620	      0.10419243	     -0.16774922	      0.15920143	      0.41382441	     -0.34744082	      1.14379883	     -0.07824522	     -0.23481282	     -1.21653898	      0.30846236	     -0.10561257	     -0.28227340	      1.96735099	     -0.22494826	      0.69877422	      0.25810940	      2.35380890	      0.00000000	      0.00000000	      0.01745329
     14.36666700	      2.26210487	     -0.03699622	     -0.22749958	      3.20411623	      1.06282925	      0.70447942	      0.02391735	      0.38127794	      0.10608988	      0.07821203	     -0.16648473	      0.15870837	      0.43534374	     -0.34193032	      1.14882250	     -0.08403034	     -0.27829990	     -1.22111672	      0.25039911	     -0.13849081	     -0.30992733	      1.98287930	     -0.18844881	      0.68303095	      0.26362461	      2.30433017	      0.00000000	      0.00000000	      0.01745329
     14.40000000	      2.21860612	     -0.04275467	     -0.21538658	      3.21575895	      1.05819136	      0.70785465	      0.03318357	      0.29367666	      0.10966109	      0.06097049	     -0.16387460	      0.16276183	      0.45274378	     -0.33305105	      1.15848425	     -0.09761617	     -0.32537075	     -1.23003074	      0.21467014	     -0.16819965	     -0.33536685	      1.98630130	     -0.13982171	      0.65421560	      0.25725803	      2.23106648	      0.00000000	      0.00000000	      0.01745329
     14.43333300	      2.17871484	     -0.05031150	     -0.20662422	      3.22688255	      1.05414548	      0.71078474	      0.04309976	      0.21422230	      0.11467088	      0.05407465	     -0.15584200	      0.16948024	      0.46534619	     -0.32419970	      1.16970786	     -0.10743468	     -0.37225402	     -1.23690489	      0.19184080	     -0.19627565	     -0.35681339	      1.97841637	     -0.08865216	      0.62728016	      0.23317552	      2.15076114	      0.00000000	      0.00000000	      0.01745329
     14.46666700	      2.14136063	     -0.05864843	     -0.19982648	      3.23746774	      1.05068940	      0.71326842	      0.05418856	      0.14351199	      0.11845858	      0.05301456	     -0.14215783	      0.17745472	      0.47478130	     -0.31859906	      1.18119091	     -0.11279662	     -0.41570549	     -1.24121264	      0.16790440	     -0.22095804	     -0.37162024	      1.96425275	     -0.04350516	      0.60313894	      0.19454419	      2.07217810	      0.00000000	      0.00000000	      0.01745329
     14.50000000	      2.10654022	     -0.06510440	     -0.19332782	      3.24741886	      1.04784243	      0.71496072	      0.06340537	      0.07860131	      0.12170197	      0.05512395	     -0.12542809	      0.18568078	      0.48148166	     -0.31822756	      1.18910612	     -0.11565940	     -0.45708171	     -1.24388982	      0.13307224	     -0.24013400	     -0.37867234	      1.94838125	     -0.00628388	      0.58220916	      0.14821962	      1.99908836	      0.00000000	      0.00000000	      0.01745329
     14.53333300	      2.07438725	     -0.07017969	     -0.18705336	      3.25641724	      1.04550691	      0.71652420	      0.07278020	      0.02025871	      0.12312812	      0.05893529	     -0.10665543	      0.19408972	      0.48802399	     -0.32189111	      1.19482326	     -0.11988389	     -0.49522218	     -1.24415636	      0.09116230	     -0.25813968	     -0.37620571	      1.92815181	      0.02349103	      0.56735444	      0.09499088	      1.93162266	      0.00000000	      0.00000000	      0.01745329
     14.56666700	      2.03870016	     -0.07477459	     -0.18067868	      3.26408377	      1.04380532	      0.71828462	      0.08391660	     -0.03054479	      0.12203476	      0.07152625	     -0.07622586	      0.20979672	      0.50008346	     -0.33234370	      1.20003448	     -0.13332489	     -0.53643057	     -1.24200030	      0.04591600	     -0.27835413	     -0.34912069	      1.89288884	      0.04709622	      0.55503255	      0.01812668	      1.86166191	      0.00000000	      0.00000000	      0.01745329
     14.60000000	      2.01169778	     -0.07500276	     -0.17440825	      3.27133537	      1.04180138	      0.71902073	      0.08557524	     -0.07418126	      0.12049210	      0.07040068	     -0.06225898	      0.21306789	      0.50532699	     -0.33816531	      1.19675145	     -0.13137892	     -0.56175170	     -1.24039636	     -0.00946863	     -0.29110991	     -0.35425920	      1.88864661	      0.06373684	      0.54832591	      0.00060991	      1.83141611	      0.00000000	      0.00000000	      0.01745329
     14.63333300	      1.98028950	     -0.07492769	     -0.16174274	      3.27728340	      1.04081282	      0.72028163	      0.09077199	     -0.11485845	      0.10903060	      0.08358475	     -0.03136821	      0.22784050	      0.52058860	     -0.36137784	      1.19654303	     -0.15265022	     -0.59904902	     -1.23629114	     -0.06849818	     -0.31008035	     -0.30727932	      1.84859073	      0.07619203	      0.54601582	     -0.07915492	      1.76295221	      0.00000000	      0.00000000	      0.01745329
     14.66666700	      1.95855376	     -0.07398016	     -0.15517187	      3.28294645	      1.03935860	      0.72086425	      0.09002660	     -0.14475868	      0.10395646	      0.08306152	     -0.01834661	      0.23064773	      0.52446205	     -0.36838356	      1.19078277	     -0.15246463	     -0.61791995	     -1.23375212	     -0.12169479	     -0.32454028	     -0.31227838	      1.84253026	      0.08742433	      0.54344303	     -0.08957681	      1.74421453	      0.00000000	      0.00000000	      0.01745329
     14.70000000	      1.93042136	     -0.07150909	     -0.13965270	      3.28713363	      1.03864538	      0.72173841	      0.08921626	     -0.17392101	      0.08366042	      0.10073978	      0.00831504	      0.24076298	      0.54070647	     -0.39573965	      1.18455260	     -0.17350707	     -0.64933527	     -1.22920089	     -0.17701605	     -0.33916975	     -0.26759140	      1.80342054	      0.08998126	      0.54499848	     -0.14896424	      1.69381848	      0.00000000	      0.00000000	      0.01745329
     14.73333300	      1.91275729	     -0.06990443	     -0.13445629	      3.29087053	      1.03750807	      0.72238510	      0.08837133	     -0.19370008	      0.07704054	      0.10507140	      0.01822491	      0.24096610	      0.54425443	     -0.39996575	      1.17864064	     -0.17409642	     -0.66098570	     -1.22693046	     -0.21996544	     -0.34705930	     -0.27527899	      1.79667680	      0.09866867	      0.54278361	     -0.15091447	      1.68418350	      0.00000000	      0.00000000	      0.01745329
     14.76666700	      1.88809474	     -0.06683333	     -0.11788243	      3.29428829	      1.03703527	      0.72279396	      0.08138855	     -0.21222632	      0.04791954	      0.13420829	      0.03820946	      0.24445308	      0.55796318	     -0.42630960	      1.16891992	     -0.19229081	     -0.68821610	     -1.22157137	     -0.27123791	     -0.35193454	     -0.24655090	      1.74408979	      0.09495988	      0.54053738	     -0.19382487	      1.64988581	      0.00000000	      0.00000000	      0.01745329
     14.80000000	      1.87422944	     -0.06422469	     -0.11369774	      3.29648439	      1.03627204	      0.72346909	      0.07982101	     -0.22249119	      0.03635787	      0.14623992	      0.04539665	      0.24231119	      0.56114532	     -0.42869051	      1.16270299	     -0.19543895	     -0.69523444	     -1.22002086	     -0.30893000	     -0.34983193	     -0.25568070	      1.73329527	      0.10096583	      0.53456629	     -0.19369888	      1.64600780	      0.00000000	      0.00000000	      0.01745329
     14.83333300	      1.82359637	     -0.05685881	      0.20040044	      3.29441452	      1.04961803	      0.71371448	     -0.01383378	     -0.17038255	     -0.72670978	      0.71216240	     -0.25604499	      0.24556987	      0.56946230	     -0.38532830	      0.84063163	     -0.28047375	     -0.76476463	     -1.17352119	     -0.44829834	     -0.47996475	     -0.11918410	      1.74161219	      0.09504745	      0.45423013	     -0.18634855	      1.65089493	      0.00000000	      0.00000000	      0.01745329
     14.86666700	      1.82029994	     -0.05871363	      0.19868766	      3.29732524	      1.04991413	      0.71509256	     -0.01850370	     -0.18562532	     -0.73397105	      0.72938801	     -0.25723395	      0.23726341	      0.55906501	     -0.38213038	      0.83091940	     -0.26722974	     -0.75459941	     -1.16144348	     -0.48005457	     -0.45040361	     -0.14345099	      1.68471470	      0.08493589	      0.44818195	     -0.19273193	      1.64914870	      0.00000000	      0.00000000	      0.01745329
     14.90000000	      1.82138318	     -0.06074717	      0.20452112	      3.29869242	      1.05008128	      0.71481572	     -0.02422923	     -0.20792260	     -0.74657803	      0.74169860	     -0.26888730	      0.22936167	      0.55178250	     -0.38368223	      0.82266377	     -0.26218394	     -0.75461056	     -1.16124948	     -0.51616490	     -0.41186902	     -0.15521201	      1.61093109	      0.08056978	      0.43791644	     -0.20859925	      1.65118652	      0.00000000	      0.00000000	      0.01745329
     14.93333300	      1.82008957	     -0.06349591	      0.20927989	      3.29967844	      1.04998169	      0.71492059	     -0.02309458	     -0.22304189	     -0.75848118	      0.75172405	     -0.27999911	      0.21897112	      0.54544861	     -0.37824393	      0.81407540	     -0.25734420	     -0.75491904	     -1.15660390	     -0.55505368	     -0.37006633	     -0.16429804	      1.54262374	      0.07540485	      0.43218672	     -0.22048314	      1.65635892	      0.00000000	      0.00000000	      0.01745329
     14.96666700	      1.81883189	     -0.06693963	      0.21250118	      3.30082212	      1.04993796	      0.71498676	     -0.02128807	     -0.23037506	     -0.77049451	      0.76562212	     -0.28925399	      0.20955129	      0.53676072	     -0.37365622	      0.80899256	     -0.25218250	     -0.75731588	     -1.15709049	     -0.59305342	     -0.32267872	     -0.17276356	      1.46437489	      0.07859387	      0.42534283	     -0.22532717	      1.66044492	      0.00000000	      0.00000000	      0.01745329
     15.00000000	      1.81453369	     -0.07291035	      0.22806798	      3.30186072	      1.04987056	      0.71248219	     -0.02054468	     -0.24635846	     -0.78589173	      0.76846585	     -0.31885232	      0.19063484	      0.52374750	     -0.37440631	      0.79164567	     -0.25065230	     -0.76750680	     -1.15308007	     -0.63551749	     -0.26459164	     -0.18327432	      1.35788017	      0.05896041	      0.41086017	     -0.24775800	      1.66576717	      0.00000000	      0.00000000	      0.01745329
     15.03333300	      1.81271634	     -0.07832581	      0.23123369	      3.30276155	      1.04956686	      0.71251577	     -0.01215591	     -0.24267251	     -0.79996983	      0.78508719	     -0.33281946	      0.17357026	      0.51281422	     -0.37011344	      0.78858101	     -0.24319815	     -0.77018205	     -1.15476830	     -0.66704442	     -0.20997494	     -0.19870261	      1.26468202	      0.07049016	      0.40445809	     -0.24403915	      1.67237180	      0.00000000	      0.00000000	      0.01745329
     15.06666700	      1.80869642	     -0.08529318	      0.23404595	      3.30389545	      1.04929848	      0.71249061	     -0.00102233	     -0.23850990	     -0.81363077	      0.80188539	     -0.34323360	      0.15648300	      0.50104930	     -0.36822973	      0.78641210	     -0.23637113	     -0.77749424	     -1.15529978	     -0.69844369	     -0.15338379	     -0.21202878	      1.16419562	      0.07636340	      0.39724233	     -0.24159486	      1.67535409	      0.00000000	      0.00000000	      0.01745329
     15.10000000	      1.80379287	     -0.09229449	      0.23571752	      3.30494745	      1.04888881	      0.71243091	      0.01217516	     -0.22971175	     -0.82618464	      0.82003552	     -0.35209704	      0.13991438	      0.48989836	     -0.36739478	      0.78632670	     -0.22999418	     -0.78481300	     -1.15614227	     -0.72524316	     -0.09811684	     -0.22659414	      1.06471481	      0.08496143	      0.39065335	     -0.23669234	      1.67929441	      0.00000000	      0.00000000	      0.01745329
     15.13333300	      1.79769023	     -0.10017512	      0.23791378	      3.30594845	      1.04863183	      0.71219482	      0.02686853	     -0.21964702	     -0.83945135	      0.83755127	     -0.35994137	      0.12109771	      0.47909927	     -0.36819645	      0.78508753	     -0.22418719	     -0.79569817	     -1.15699556	     -0.74916751	     -0.04233087	     -0.24337694	      0.96315038	      0.09363312	      0.38228027	     -0.23015711	      1.68092861	      0.00000000	      0.00000000	      0.01745329
     15.16666700	      1.79605042	     -0.10478985	      0.23079475	      3.30656370	      1.04814900	      0.71441631	      0.03940957	     -0.20552847	     -0.85319059	      0.85907423	     -0.35604627	      0.10762228	      0.47282933	     -0.35974252	      0.79374149	     -0.21757459	     -0.79590982	     -1.15609349	     -0.77081715	      0.00437484	     -0.25650869	      0.89796482	      0.11392989	      0.38574404	     -0.21609524	      1.68692345	      0.00000000	      0.00000000	      0.01745329
     15.20000000	      1.79236280	     -0.11206289	      0.23177038	      3.30734071	      1.04786916	      0.71373741	      0.05725373	     -0.18592206	     -0.86507133	      0.88120802	     -0.35963867	      0.09656444	      0.46353196	     -0.36306357	      0.79273043	     -0.21028288	     -0.80406246	     -1.15909818	     -0.78546327	      0.05872454	     -0.27128149	      0.80113574	      0.13591771	      0.37190079	     -0.19437487	      1.68450552	      0.00000000	      0.00000000	      0.01745329
