# Supplementary material for: Simulation of Human Movement in Zero Gravity
Source: Sensors (Basel). 2024 Mar 9;24(6):1770. doi: 10.3390/s24061770 (PMC10976247; doi:10.3390/s24061770)
Supplement: Supplementary file 1 [file sensors-24-01770-s001.zip › supplementary/motion_data/18 StepZenKutsu/motion.trc]

PathFileType	4	(X/Y/Z)	sample.trc
DataRate	CameraRate	NumFrames	NumMarkers	Units	OrigDataRate	OrigDataStartFrame	OrigNumFrames
0.033333333333333333	0.033333333333333333	457	32	m	0.033333333333333333	1	457
Frame#	Time	PELVIS			SPINE_NAVEL			SPINE_CHEST			NECK			CLAVICLE_LEFT			SHOULDER_LEFT			ELBOW_LEFT			WRIST_LEFT			HAND_LEFT			HANDTIP_LEFT			THUMB_LEFT			CLAVICLE_RIGHT			SHOULDER_RIGHT			ELBOW_RIGHT			WRIST_RIGHT			HAND_RIGHT
		X1	Y1	Z1	X2	Y2	Z2	X3	Y3	Z3	X4	Y4	Z4	X5	Y5	Z5	X6	Y6	Z6	X7	Y7	Z7	X8	Y8	Z8	X9	Y9	Z9	X10	Y10	Z10	X11	Y11	Z11	X12	Y12	Z12	X13	Y13	Z13	X14	Y14	Z14	X15	Y15	Z15	X16	Y16	Z16
1	0	2.873292390121785	1.21659270973867	0.2717961428414539	2.849260574360621	1.397612811482221	0.2646626593300417	2.829014930542328	1.542331667004879	0.2589060303165652	2.845039452582173	1.763969004913896	0.2698582535250273	2.824700916320766	1.727494928490124	0.2974935253904799	2.743955562583671	1.678011912149372	0.4125794698385228	2.721705629927386	1.402460991378695	0.468191687449225	2.645022591505969	1.184501120295807	0.4290758214936492	2.684059046529545	1.10907575174774	0.4655730534118039	2.680601416187995	1.036678818365498	0.4016774987185889	2.691729298409266	1.063243895089583	0.3980877021685879	2.861706217352122	1.727003059274894	0.2398367822935089	2.927317222949865	1.686800918065928	0.1332107255500449	2.991662073229453	1.407877880833868	0.09344193677577796	2.894863448135303	1.198534942796534	0.03233271777437245	2.949059368806273	1.11403383577816	0.04148459570908406
2	0.03333300000000072	2.873602861981459	1.216636867909537	0.272459321332598	2.849602150397245	1.397717121318936	0.2653743944809161	2.829387341081145	1.542476263195163	0.2595882241211193	2.845449265660587	1.764200903172469	0.2706117141738424	2.825087343814744	1.727705996825318	0.298260631879332	2.74470941231556	1.678281775786478	0.4135083624688906	2.722383321953169	1.402198361953681	0.4682241819037647	2.645143148056285	1.18399714113409	0.4282376996077729	2.686029750631165	1.108863111795623	0.463916068852035	2.681367430494225	1.034241548188715	0.4013611678265263	2.692844995087937	1.063268517529656	0.3973986197385092	2.862148122866234	1.727226649667765	0.2405623293750208	2.927997522566522	1.687280963780783	0.1337949770112748	2.991706166871652	1.408268242164274	0.09445377693287617	2.894706171404484	1.198655772418662	0.03288594417819585	2.949393305298579	1.114173849498905	0.04187253553568518
3	0.0666670000000007	2.873914914858744	1.216682082678439	0.2731236740751736	2.849944530040529	1.397822239610492	0.2660876176502579	2.829759754777817	1.542621293845601	0.2602716489405755	2.845857029716983	1.764433078869122	0.2713650561497489	2.825471922688731	1.727917440826028	0.2990277500952105	2.745461884481098	1.678552701617289	0.4144362483603712	2.723055975201691	1.401939075666971	0.4682581229601343	2.645272298041384	1.183491386692618	0.427410584744437	2.687971603037345	1.108645182615257	0.4622791663901955	2.682133838431461	1.03189541134463	0.4010217075095366	2.693979314157428	1.063299977363111	0.3967171741633372	2.862588486554289	1.727450502811976	0.2412880435980073	2.928675282776825	1.68776017347169	0.1343781362865148	2.991765306602092	1.408658510657293	0.09546422728703664	2.894552204515873	1.198776199872136	0.03344587837582341	2.949713389135422	1.114313019204584	0.04227144327616091
4	0.1000000000000005	2.874231071195974	1.216729717542572	0.2737912368277238	2.850288832935751	1.397929065990871	0.26680467976738	2.830131949991736	1.542767040153767	0.2609582049898628	2.846258964521392	1.764665510101259	0.2721182521388245	2.825851242151057	1.728129328029659	0.2997950152448453	2.746211300694065	1.678825983220769	0.4153620382198224	2.723723623873619	1.401687864887299	0.4683014532793242	2.645421735420936	1.182981998663255	0.4266157357131892	2.689845003413995	1.108412652729574	0.4606947873050026	2.68290701946581	1.029709892449938	0.4006453278778907	2.695145870367013	1.063342313703618	0.396059673123283	2.863024363383333	1.727674652913608	0.2420143357099387	2.929346648359259	1.688237019265404	0.1349588936141674	2.991846118516703	1.409048186985274	0.09647044553625213	2.89441868291769	1.19889523802474	0.03401303896168711	2.950016527411448	1.114449906734156	0.0426920660023811
5	0.1333330000000004	2.874554762737508	1.216781260007659	0.2744651972044927	2.850636577081108	1.398038455510557	0.267528994299109	2.83050333302063	1.542913478684522	0.2616503445713554	2.846649539330128	1.764897758276225	0.2728710404935116	2.826220244104854	1.728341341684734	0.3005623974369373	2.746955730681938	1.67910304257071	0.4162840793708208	2.724390230270046	1.40145058230369	0.4683662198097189	2.645598294836801	1.182467670009376	0.4258773196407034	2.691594253362034	1.108153669703194	0.4592060751985373	2.683693299764462	1.027732433604171	0.4002287395527718	2.696349487854799	1.063395395240204	0.395447244678501	2.863451408788144	1.727898740496945	0.2427415522255977	2.930008738378823	1.688709012225473	0.135535306969516	2.991943469763763	1.409435802744613	0.09747441098225119	2.894328699643286	1.199010986919464	0.03458509753617784	2.950310732214765	1.114581995817838	0.04314470132049996
6	0.1666670000000003	2.874889928527271	1.216838071188096	0.2751495460942441	2.850989426021966	1.398151058691141	0.2682647373084903	2.830872786163869	1.543060211329705	0.2623508381854815	2.847021618401239	1.765128954347618	0.2736229331792519	2.826572329429579	1.728552743621127	0.3013296845232799	2.747691982294236	1.679384998202326	0.4171997872445731	2.725055651935059	1.401233233201228	0.4684652712912272	2.645801310415502	1.181944777916845	0.4252212563639403	2.693153200547207	1.107849353337104	0.457863809273296	2.684490892946127	1.02598542672376	0.3997802582214711	2.697589211372178	1.063449893359729	0.394905932108372	2.863863954337689	1.72812199791584	0.2434699333050404	2.930658952874151	1.689172988282089	0.1361041043752972	2.992059075367674	1.409819217193965	0.09847943612033386	2.894309756693732	1.199121023676047	0.03515820762569384	2.950610530944516	1.114705879792231	0.04363682176170994
7	0.2000000000000002	2.875241228187075	1.216901325585473	0.2758493195491571	2.851349536938446	1.398267309268438	0.2690171969877229	2.831239073715323	1.54320647947309	0.2630631691726745	2.84736734240548	1.765357796132505	0.2743737473373106	2.826900184199534	1.728762371401179	0.3020969926655409	2.748416762548044	1.679672376732405	0.4181061216674528	2.725719043109585	1.40104154840302	0.4686151145397661	2.646026148919156	1.18140755408024	0.4246778716845716	2.694468305257634	1.107481583492809	0.456726410537032	2.685294178457941	1.02447180878579	0.3993271708917472	2.698851776591917	1.063486202059841	0.3944634114056472	2.864255803895793	1.728343247769801	0.2442001283701687	2.931295970830587	1.689625177557037	0.1366613421023102	2.99220264078969	1.410195657410777	0.09948282204764911	2.894396753082268	1.19922244940012	0.03572436618712267	2.95093811944142	1.114817350214622	0.04417912427085142
8	0.233333	2.875614187760109	1.21697187742027	0.276571737998045	2.851719598320585	1.39838729402991	0.2697937465384876	2.831600870128132	1.543351065462653	0.2637925464683238	2.847678105233818	1.765582487298275	0.2751245061579085	2.827195848062523	1.728968550638081	0.3028657003182034	2.74912725961895	1.679965060963444	0.4190010360832947	2.726385361434196	1.400880159682419	0.4688359623891073	2.646277520144571	1.180846323818252	0.4242832288808858	2.695520183234055	1.107031166048634	0.455854622405519	2.686089314278365	1.023169911704685	0.3989200334842989	2.700112232756014	1.063472776653809	0.3941451449850095	2.864620120546514	1.728560854711417	0.2449341018575737	2.931916799006367	1.690061440296644	0.137203353261617	2.992397984567222	1.410562074007837	0.1004753669406231	2.894625965492372	1.199312226239898	0.03627557214724469	2.951316308342722	1.114911668393372	0.04477983654650179
9	0.266667	2.876015048726053	1.217050345274336	0.2773266109128033	2.852102610327253	1.398510885047362	0.2706039087762839	2.831956546201142	1.543492477517144	0.264545849268847	2.847944751717232	1.765800937803912	0.2758778132571427	2.827450830934498	1.729169264148595	0.3036387437829249	2.749821024816845	1.680262482916914	0.4198839077084368	2.727069744419111	1.400752519349378	0.469146118495962	2.646569927829475	1.180248689538197	0.4240738730358983	2.696324581871344	1.106477482822641	0.455300003082219	2.686854831674613	1.022035034180732	0.3986256258880096	2.701347362626222	1.06337019438028	0.3939744473697968	2.864949558945316	1.728772943658939	0.2456754653383193	2.932518584779963	1.690477879519487	0.1377275176529072	2.99267632291381	1.410915505025658	0.1014479880762137	2.895021229598469	1.199387549789493	0.03681052383497858	2.951767599218426	1.11498486860953	0.04543916822795552
10	0.3000000000000007	2.876450236193856	1.217136910770554	0.2781267801653119	2.852501500825057	1.398637554701518	0.2714595095959856	2.832304092460058	1.543628831204633	0.2653317680417883	2.84815742611121	1.766010654648644	0.2766379838593337	2.827655898817321	1.729362040154083	0.3044206983613283	2.75049426327607	1.68056365678936	0.4207554638568471	2.727791822751894	1.400661226217117	0.4695620158712434	2.646918532259147	1.17960332795219	0.4240793369377732	2.696912530469633	1.105802374311887	0.4551021637092527	2.687576771615511	1.021010530516951	0.3985037990391634	2.702547421662687	1.063138036632464	0.3939701812496562	2.865236189194927	1.728977289687058	0.2464296696806865	2.933099358863082	1.690870661292305	0.1382332699777124	2.993063117691924	1.41125272710684	0.1023926303414092	2.895589828120215	1.199445707735784	0.03732937442747887	2.95231073048445	1.115033612568229	0.04614913173054774
11	0.3333330000000005	2.876926021470016	1.21723112681037	0.2789885676159664	2.85291898814334	1.398766172099235	0.2723751699043209	2.83264142489827	1.543757701822517	0.2661615618934097	2.848305710793694	1.766208578660508	0.2774116223835326	2.827801223903506	1.729543783465311	0.3052183534100501	2.75114105342983	1.680867076199583	0.4216182525094949	2.728572638714412	1.400607832317031	0.4700971703950667	2.647338781482073	1.178901010583889	0.4243201510265332	2.697333426714821	1.104996661234013	0.4552895324273439	2.688256096418988	1.020036287245691	0.3986032468154623	2.703715328958639	1.062737512995756	0.3941423606605331	2.865471679643278	1.729171167028022	0.2472046471969522	2.933657263947796	1.691235874069805	0.1387232602125815	2.993568871953267	1.411570168616641	0.1032963520537208	2.896322136214255	1.199484074556157	0.03782689114487291	2.952957125192079	1.11505515462585	0.04689440286680025
12	0.3666670000000005	2.87744831185528	1.217331951075019	0.2799319844877278	2.853357599499639	1.398894994123204	0.2733686712026733	2.832966458406579	1.543876065359376	0.2670495025063399	2.848378801930198	1.766390915681805	0.2782078078952838	2.827876566512983	1.729710654178217	0.3060409118898717	2.751752712470297	1.68117081257488	0.4224767399634552	2.729432450529541	1.400593519967262	0.4707598734964412	2.647846491974204	1.178137935930351	0.4248059756139643	2.697654597620142	1.104062586162578	0.4558726006274501	2.688900762988781	1.019056571351501	0.3989565660634684	2.704858622847447	1.062137644124887	0.3944865875902532	2.865647423160496	1.729351172753265	0.2480110605347975	2.93418950555922	1.691569336430336	0.1392039697612394	2.99419353809064	1.411863840012483	0.104145896182715	2.897203817262975	1.199500113643024	0.03829350918500349	2.95370906833246	1.115047056111267	0.04765968862625278
13	0.4000000000000004	2.878022374238644	1.21743782801658	0.2809803347360615	2.853819519913259	1.399021732241395	0.2744606214434812	2.833277236619175	1.543980376903054	0.2680127258119946	2.848365913815066	1.76655314200363	0.2790378429901496	2.827871624960633	1.729858128204462	0.3068997391009133	2.752317542981188	1.681472820244406	0.4233369413684319	2.730392017036768	1.400620150341517	0.471550578113107	2.648456934636845	1.177321082735798	0.4255297532547227	2.697947088842267	1.103016168899853	0.4568355448031331	2.689523684508733	1.018022722100078	0.3995757223352285	2.705983724320316	1.061321213624395	0.3949825305977975	2.865754904117338	1.729513203936498	0.2488620774125093	2.934692978523483	1.691866555282813	0.1396855718359855	2.994935670499384	1.412129335771929	0.1049293689145485	2.898224460062045	1.19949149308088	0.03871523026387268	2.954568322117176	1.115007426930748	0.04843175830240908
14	0.4333330000000002	2.878653041016358	1.217546477005749	0.282160238981373	2.854306728679199	1.399143258251766	0.2756746042483215	2.833572062533012	1.54406623535141	0.2690715176286174	2.848256295364762	1.766689583552983	0.2799154754522791	2.827776071860328	1.72998057069394	0.3078085726735673	2.752819919179836	1.681770451149432	0.4242064291640071	2.731466801330918	1.400689588368146	0.4724627120158206	2.649180975038491	1.17646938163674	0.4264644561618005	2.698275240098534	1.101888552499987	0.4581289011470559	2.690143362771545	1.016897229030291	0.4004456060580172	2.707096340446995	1.060289447318494	0.3955932247437037	2.865785724779735	1.72965207122373	0.2497736258425074	2.935163529547157	1.692122583370802	0.1401824062590687	2.995802301204363	1.412361920357274	0.1056317752605318	2.899372391993782	1.199456250252122	0.03907851848200376	2.955533987277276	1.114935189452806	0.04919734746742251
15	0.4666670000000002	2.879344521397636	1.217654719432268	0.2835014469915195	2.854820699499304	1.3992553980132	0.2770372465252065	2.833848929524488	1.544128161191111	0.2702495493889984	2.848038955113322	1.76679314099133	0.2808573647564699	2.827579210002425	1.730070939953425	0.3087839117541908	2.75323869289281	1.682060080521864	0.4250947417923264	2.732660739060526	1.400803203189527	0.4734883145394171	2.650017029880295	1.175616135260357	0.4275623153968467	2.698677883752949	1.10072159022421	0.4596654088247802	2.69077348625427	1.015657619123381	0.401519280872579	2.708195362459275	1.059067881128134	0.3962624151624948	2.865731271490424	1.729761256372107	0.2507648819456836	2.935594802980912	1.692331452660356	0.1407148560213101	2.996785923426812	1.412555950694066	0.1062353716032568	2.900625591119184	1.199392295387401	0.03937252891765781	2.956593515512374	1.114829112904518	0.04994330030305826
16	0.5	2.880100593059892	1.217758245334634	0.2850363548440977	2.855362615686637	1.399352716427688	0.2785777586200319	2.834105659255807	1.544159406869293	0.2715733863756066	2.847702904489651	1.766855146676956	0.2818824431263167	2.827270260747261	1.730120666685384	0.3098444432945902	2.753547984151458	1.682336885426669	0.4260130404744735	2.73396480330539	1.400961710502467	0.4746190358364389	2.650946541153978	1.174811488733343	0.4287546305339603	2.699176259498584	1.099577100897606	0.4613288325081205	2.691428828609274	1.014305771495436	0.4027255110450589	2.709275715861195	1.05771165965536	0.3969191492112584	2.865582869956681	1.729832733498665	0.2518575914352075	2.935979759953758	1.692486140533748	0.1413087197620782	2.997864202861948	1.412704688969155	0.1067216753613818	2.901954511275973	1.199297265889506	0.03959019441626475	2.957722000680313	1.11468731491819	0.05065856435114435
17	0.5333330000000007	2.880925132098038	1.217851887833356	0.2868000485399468	2.855933860769586	1.399428860212188	0.2803280564148312	2.834340479871654	1.544152353819598	0.2730727198663244	2.847237598413991	1.766865873496699	0.2830119598843339	2.826838853571765	1.730120176017442	0.3110111408896479	2.753718233211892	1.682595208914517	0.4269743764783475	2.735357630376877	1.401165796510403	0.475845423197528	2.651939017369144	1.174124543346316	0.4299522832569183	2.69978255805386	1.098542707888828	0.4629795389301789	2.692132465498509	1.01287667766463	0.4039721835508623	2.710331405354304	1.056308897229852	0.397478433545031	2.865332235949856	1.72985743130852	0.2530761099155993	2.936311081855759	1.692578876052285	0.1419952102738903	2.999000895224874	1.412800493752099	0.1070801105435113	2.90332343945615	1.199168669868472	0.03973021244430342	2.958883622451053	1.11450745310222	0.05134020855226049
18	0.5666670000000007	2.881822234135133	1.217929437476718	0.2888298944977424	2.85653609436963	1.399476300706502	0.2823224990616482	2.834551885769867	1.544098203083942	0.2747801362110448	2.846632984390723	1.766814156153209	0.28426950040068	2.826275034478907	1.730058482541421	0.3123072208296984	2.753715164227474	1.682828021411128	0.4279935561133754	2.736798120117243	1.40141520575765	0.477156223796024	2.652952824202421	1.173642461578083	0.4310458167074939	2.700495984037123	1.097725653426301	0.4644518622735206	2.692911373673889	1.011442855722816	0.4051410988442233	2.711359422180387	1.054984508782776	0.3978414589027304	2.864971487794724	1.729824897955859	0.2544474148576158	2.936579724816542	1.692600811194586	0.1428114345155993	3.000141068368816	1.412834663304378	0.1073052477269431	2.904678729827295	1.199003969594786	0.03979603608863658	2.960028444401561	1.114287175305423	0.05199230702413291
19	0.6000000000000005	2.882796658407533	1.217983633151962	0.2911649212772802	2.857171659601985	1.399486252950939	0.2845970977002652	2.834739391448146	1.543986900138815	0.27673045003916	2.845879624466004	1.766687293570644	0.2856804914520168	2.825569505592366	1.729923034336493	0.3137576173249053	2.753499259801891	1.683026533054425	0.429086448411811	2.738213894752753	1.401708282000161	0.4785351846534617	2.653932976593684	1.17347053969342	0.4319032033776143	2.701302781772304	1.097254582915771	0.4655524641251308	2.693799293595982	1.010124000492395	0.4060868636796529	2.712362121046989	1.053905791453775	0.3978955303408706	2.864493365268767	1.729723267173998	0.2560005835734818	2.936773422899332	1.692542104839845	0.1437996002555	3.001214704961947	1.412797720418568	0.1073957594970504	2.905957945910315	1.19880075476191	0.03979695382785393	2.961098865260823	1.114024361867703	0.05262464422280176
20	0.6333330000000004	2.883854402869897	1.2180064885811	0.293845597892517	2.857844089641976	1.39944905980857	0.2871893027977968	2.83490392282136	1.543807529742661	0.2789604028106047	2.844969394422538	1.766471506181923	0.2872722404618899	2.824714309787045	1.729700155055262	0.3153890129811517	2.753027741062234	1.683180271614664	0.430270239396998	2.739510136760124	1.402041711630837	0.4799584380156109	2.654813617353669	1.173734189553202	0.4323687244428113	2.702177112481802	1.097285088405049	0.466065325003965	2.694839328457555	1.009095355625774	0.4066415115473513	2.713347083985552	1.053286786482328	0.3975144889362919	2.863891858350722	1.729539705604499	0.2577667349661246	2.936878670478009	1.692392480803545	0.145006901021122	3.002141689057562	1.412679898672036	0.107360647484411	2.907097702509361	1.198557004419873	0.03975113882067073	2.9620373506742	1.113717659771667	0.05325453816123513
21	0.6666670000000003	2.885002898982635	1.217989036643891	0.2969129709369771	2.858558367749452	1.399353904890662	0.2901372357908837	2.835047859192587	1.543547992461224	0.2815077902315498	2.843896096065373	1.766151580481117	0.2890733971365109	2.823703434136528	1.729374681958109	0.3172293092063455	2.752256250445369	1.683276433718662	0.4315631997081148	2.740570043970475	1.402409211574055	0.4813948445310446	2.655526676810352	1.174575206828973	0.4322704166575142	2.703092304042553	1.097999362060331	0.465763623426325	2.696099170403511	1.008583247922139	0.4066336892969529	2.71432838318326	1.053386067767623	0.3965607598880114	2.863162638968985	1.729260068277472	0.2597783674658488	2.936880061820702	1.692140746723328	0.1464846644103722	3.002838785800642	1.412470790482824	0.1072189394679008	2.908029428205755	1.19827090139652	0.03969016621633251	2.962767869997379	1.113365149819574	0.0539042083399416
22	0.7000000000000002	2.886251123386914	1.217921138319559	0.3004082317924209	2.859320932237567	1.3991886117751	0.2934787852312141	2.835175082107988	1.543194853941448	0.2844103866280042	2.842656054990446	1.765710766447248	0.2911134723849803	2.822533327231447	1.728929823371509	0.3193070870152464	2.751139339666065	1.683299679205353	0.4329843581499935	2.741249608251628	1.402800683786228	0.4828037338501706	2.656004231124159	1.176148725283306	0.4314215356359807	2.704026836757142	1.099609582409134	0.4644205220408899	2.697681315449651	1.008867419147311	0.4058949387985216	2.715326172947256	1.054503719974121	0.3948880321194524	2.862303564150378	1.728868809708676	0.2620687532238412	2.936760613456053	1.691774904526356	0.1482876233632822	3.003219004182969	1.412159446643703	0.1070035935655515	2.908684310940318	1.19794084067439	0.0396602303446225	2.963206514617396	1.112964674695103	0.05460419719173144
23	0.733333	2.887609844323654	1.217791655277845	0.3043725750993808	2.860140114218554	1.398939945686827	0.2972513331215164	2.835291630283097	1.542733738746148	0.2877055323663061	2.841248764597149	1.765131355202426	0.2934223526526628	2.821203565925908	1.728347758225989	0.3216511969231571	2.749632364544095	1.683232412002329	0.4345531607706078	2.741382103534324	1.403202442244738	0.4841348618451878	2.656180870000312	1.178622645931197	0.4296240771310834	2.704965415988983	1.102354203371541	0.4618102969061335	2.699714010367319	1.010283261119196	0.4042581511797749	2.716370968298915	1.056981230530134	0.3923485539730139	2.861315328775386	1.728349482730211	0.2646713831717531	2.936502019935666	1.691282424469482	0.1504722682467634	3.003197606604632	1.411734585671422	0.1067631701222708	2.908996432326163	1.197565529615521	0.03972119996121974	2.963260763026427	1.112513979378054	0.05540463304694297
24	0.766667	2.889091770335828	1.217588162157093	0.3088457977801575	2.861026263916743	1.398593285298545	0.3014902848604238	2.835406003299394	1.542149039042837	0.2914287234373765	2.839677709546277	1.764394420927118	0.2960292363335946	2.819717618228198	1.727609383777781	0.3242897002856248	2.74769313293968	1.683055119964373	0.4362888644299051	2.74078056640135	1.40359760084944	0.4853242358635912	2.656000519959843	1.182173890364596	0.4266801105857191	2.705897984274823	1.106486929987621	0.4577114440556426	2.702345325865869	1.013217974595439	0.4015572211816208	2.717505173776467	1.061195958816037	0.3888017904436302	2.860202197010306	1.727684459260425	0.2676187760814684	2.936087076799983	1.690650333321325	0.1530950942625656	3.002709877698917	1.411184642093796	0.1065732203926487	2.90890108749477	1.197144332505429	0.03994742440964215	2.962826723847039	1.112011285444784	0.05637655634890297
25	0.8000000000000007	2.890711559871571	1.217297228075657	0.3138641558662733	2.861992233641397	1.39813303527112	0.3062272743864482	2.835530157644818	1.541424437869314	0.2956119988224019	2.83795196040766	1.763480456313473	0.2989617879115346	2.818084329594658	1.726694925150475	0.3272489637627012	2.745284937303023	1.682746651916833	0.4382098449870678	2.739245936358315	1.403966053644197	0.4862926049418003	2.655426486949751	1.186982224471596	0.422401176127267	2.706831474190172	1.112275798876175	0.4519212807171523	2.705745635616062	1.018109294528738	0.3976372849453305	2.718784791783649	1.067557074414441	0.3841182256691574	2.858973567178919	1.726855544740125	0.270941452816968	2.935503813846335	1.689865694839006	0.1562112441735438	3.001723872902132	1.410498158113355	0.106539004807416	2.90833067240637	1.196677673250516	0.04042792349109922	2.961794540607643	1.111456514309326	0.05760877302275282
26	0.8333330000000005	2.892485957806604	1.21690507586662	0.3194594904278664	2.86305352856929	1.397543419783716	0.3114896408805121	2.835679808942756	1.540543788274298	0.3002836915952706	2.836086743394562	1.76237041353912	0.3022460272975118	2.816318539955767	1.725585014938042	0.3305536203045491	2.742379144740103	1.682285138748751	0.4403338994445362	2.736581135943132	1.404286110476781	0.4869528308916652	2.654450044792695	1.193229149717518	0.4166144961524667	2.70778957758128	1.119997508371087	0.4442641816063901	2.710100157164951	1.025437766580291	0.3923627118859454	2.720279298016247	1.07649589240374	0.3781891094831502	2.857644425426048	1.725844929044645	0.2746676982622675	2.934744793753335	1.688916076400426	0.1598732397061508	3.000216010389481	1.40966411207907	0.1067903205034488	2.907201457601332	1.196166965377354	0.04126621967812452	2.960048339712452	1.110851603751625	0.05920570913825218
27	0.8666670000000005	2.89443369532916	1.21639764035474	0.3256572671163721	2.864228362158109	1.396808580357419	0.3172988056735385	2.835874606126243	1.539491264548881	0.3054669990507897	2.834104499929303	1.761045945956917	0.3059053435992888	2.814442158669984	1.724260964383334	0.3342256490088121	2.738959171181909	1.68164812114757	0.4426779820876997	2.732609532387827	1.404534005827515	0.4872090835140296	2.653102379664117	1.201087017513402	0.4091769500022207	2.708808929874688	1.129917169795326	0.434607654524082	2.715599432092199	1.035702645909681	0.3856261727662837	2.722068489988023	1.08843961914147	0.3709349007555486	2.85623611994658	1.724635363564928	0.2788223476789183	2.933807997046128	1.687789814743464	0.164128687014556	2.998171142511871	1.408672146541101	0.1074806016577153	2.905412772742335	1.19561471029481	0.04257838655665734	2.957464872280961	1.110200522111196	0.06128337153560161
28	0.9000000000000004	2.896575514261531	1.215760449012926	0.3324741668403935	2.865537849278266	1.395912463197815	0.3236679217911114	2.836139051158386	1.538251386927871	0.3111779391788339	2.832036498725456	1.759489558112496	0.3099588694778667	2.812485792061238	1.722704939778899	0.3382828421659637	2.735025601874791	1.680812705258669	0.445257249444309	2.727195107947002	1.404683381977719	0.4869553571363358	2.651471481316645	1.210702125269686	0.3999969771153488	2.709949853779146	1.142262575701835	0.4228874617384835	2.722422525058901	1.049384941264415	0.3773629311015873	2.724236841764728	1.103771201553701	0.3623173047466167	2.854777791044453	1.723210240497787	0.2834249053933725	2.932700280397082	1.686476297560499	0.1690166850717125	2.995580665502993	1.40751267909765	0.1087802000499455	2.902859105962109	1.195024231884909	0.04449034468104722	2.953920847074358	1.109508279200174	0.06395818759125516
29	0.9333330000000002	2.898934816228012	1.214978314813714	0.3399174849635523	2.867006794072703	1.39483862560759	0.3306013897099331	2.836503184865213	1.536808867909681	0.3174246227769381	2.829923735382116	1.757684645925976	0.3144213867767629	2.810489609947088	1.720899931162851	0.3427386993526326	2.730599519711066	1.679755310626055	0.4480851662446724	2.720264142249151	1.404703597434578	0.4860774156536225	2.649717651283181	1.222172940552756	0.3890575877038601	2.711313898551046	1.157197588251596	0.4091367124923518	2.730717523663251	1.06689670487524	0.3675711701262607	2.726877819552887	1.122777392529373	0.3523598059950415	2.853307283687975	1.721553632036819	0.2884892654445034	2.931439045245422	1.684966030562289	0.1745657338586791	2.992453328296453	1.406176839998897	0.110868938309925	2.899455290765678	1.194399163276825	0.04713546780442848	2.949315900119778	1.108779929696548	0.06734442860705665
30	0.9666670000000002	2.901537741324103	1.214035479914379	0.3479833172088279	2.868663879931757	1.393570462047123	0.33809303062293	2.837003267154502	1.535148984559111	0.3242056010695695	2.827817935612518	1.75561610580225	0.3193019781098884	2.808504355803754	1.718830385800102	0.3476011577469411	2.725726637099381	1.678452493040078	0.4511729918163243	2.711832228168707	1.40456019117667	0.4844550840445354	2.648084851019475	1.235528356497288	0.3764436327717418	2.713060739579143	1.17479418640525	0.3935105275162394	2.740570210709535	1.088529828588438	0.3563284221428726	2.730083379021332	1.145594326606947	0.3411595531414163	2.851872091706958	1.719650796728529	0.294022165670325	2.930056234685227	1.683251019462048	0.1807910495886259	2.988810865257674	1.404656684647836	0.113922921528829	2.895149029211081	1.193743192845334	0.05064875707680934	2.943587452157274	1.108020311473688	0.07156145732208359
31	1	2.904412897119925	1.212916153337314	0.3566547957577101	2.870541853666019	1.392091935317758	0.3461242753303127	2.83768237765045	1.533258429807403	0.3315079091751655	2.825782741978942	1.753271486455573	0.3246024247466132	2.806592481971433	1.716483422093586	0.3528710789337481	2.720481315760505	1.676882338782222	0.45452882689884	2.702034047604896	1.40421664518709	0.4819708160824449	2.64689763273066	1.250708116509356	0.3623627004826568	2.715415542633671	1.195013921784233	0.3762958790252607	2.751965862477242	1.114406128267443	0.343797405419471	2.733932571364603	1.172165717747035	0.3288877494353232	2.85053047239659	1.717489171331539	0.3000213604411594	2.92860180526201	1.681325549139493	0.1876908552321404	2.984702634149075	1.402945815107393	0.1181034590706591	2.889929621749558	1.193060263278032	0.05516316453642028	2.936736803914679	1.107234912713986	0.07671715044470809
32	1.033333000000001	2.907591488854997	1.211604756213263	0.3659021353535035	2.872677664146347	1.390387841355716	0.3546649301293766	2.838590182999948	1.531125481278307	0.3393079661700218	2.82389351341111	1.750641209995161	0.3303177422305537	2.804827884712125	1.713849148295011	0.3585428344501367	2.714966135605013	1.675025671895681	0.4581581471087643	2.691131763032423	1.403637480564096	0.4785367177610015	2.64654776507368	1.267549732594361	0.3471597779267586	2.71865764260796	1.21770478458393	0.3579178728087529	2.76478304646167	1.14442700969906	0.330232659708856	2.738498754182277	1.202226884956164	0.3157878175694614	2.84935131299292	1.715058488514436	0.3064762217857013	2.927142425400507	1.679185882013183	0.1952460614042008	2.980217543864632	1.401039450855091	0.1235331508295751	2.883826276643643	1.192354692650896	0.06080224845461858	2.92883462458319	1.106430607132995	0.08289714835741947
33	1.066667000000001	2.911106155173688	1.210086283618397	0.3756810977026331	2.875111883403199	1.388444157780839	0.3636725549154372	2.83978253200127	1.528740270785224	0.3475711757815776	2.822237087701004	1.747718771251365	0.336436453666036	2.803295587991864	1.710920838826114	0.3646044508189643	2.709314790636266	1.672866667990874	0.462065195078368	2.679510724857745	1.402789276059135	0.474120928525388	2.647450163220904	1.285774992539605	0.3313131446935119	2.723070209655841	1.242570295031769	0.3389264688252103	2.778795769070963	1.178188343348723	0.315974134207006	2.743853559674291	1.235278371399898	0.3021819809980784	2.848413937536781	1.712351015380888	0.3133679614389612	2.925759771222402	1.67683047532128	0.2034205709852615	2.975464445971606	1.398935163636434	0.1302765133340022	2.876921637512813	1.191631384505158	0.0676727046174492	2.920013630505967	1.105616242217527	0.09017834689357035
34	1.100000000000001	2.914990905536837	1.208346998653262	0.3859312190189702	2.877888417622013	1.386248785844291	0.3730916592255509	2.841320636551135	1.526095442199079	0.3562514374996381	2.820910640993869	1.744501553834398	0.3429405862437032	2.802090728516057	1.707695705098441	0.3710375937337123	2.703693672689371	1.670393553888388	0.4662541332846616	2.66766128766101	1.401640848215443	0.4687638807759918	2.649990305034926	1.304975705840338	0.3154140270300039	2.728874387674184	1.269129090040368	0.3199773601779287	2.793697157762984	1.214933069042098	0.3014317964451901	2.750040678557715	1.270544576214264	0.2884800254293937	2.847806946779508	1.709362358225439	0.320669501563093	2.924548627069746	1.674260389771583	0.2121614610779511	2.970542514612469	1.396633425217231	0.1383318615846458	2.869339660255278	1.190896081526367	0.07585562670231114	2.910430217052741	1.104802986032175	0.09863933344799375
35	1.133333	2.919280773523116	1.206375164019059	0.396578507128716	2.881054088682421	1.383792190467785	0.382856277122565	2.843270616983793	1.523186674001073	0.3652936401253791	2.820020492128068	1.740991245179014	0.3498079538992993	2.801317260414828	1.704175320116089	0.3778196944313806	2.69829774216731	1.667600353830744	0.4707306338606604	2.656156223003897	1.400168021955867	0.4626021511498209	2.654466526395078	1.3246475119274	0.3001129657099389	2.736175226828659	1.296736940759966	0.3017682732631783	2.809156258524743	1.2536773311908	0.2870619046737031	2.757079806693486	1.307039084398746	0.2751938427713654	2.847627361100384	1.706091909759192	0.328348034085848	2.923618701699276	1.671479743286399	0.2214034131924837	2.965563291151345	1.394138612884841	0.1476337173927284	2.861267860846377	1.190156407317458	0.08540134507114544	2.90026153294982	1.104005975083285	0.1083519619868399
36	1.166667	2.924010788003461	1.20416248844679	0.4075373757471405	2.884657522168829	1.381068874475836	0.3928918495121436	2.845701298992546	1.520013795332913	0.3746347976989307	2.819679341127014	1.737194962543727	0.3570128411970462	2.801085157721475	1.70036680981978	0.3849245675974249	2.693343055991958	1.664488271631156	0.4755017920655741	2.645598362316668	1.398357398520185	0.4558938463744854	2.661022259597605	1.344240164540026	0.2860638410321747	2.74494145027472	1.324654026537641	0.2849700186270229	2.824819640047647	1.293358716505502	0.2733433706391854	2.764926376631744	1.343710407510314	0.2628658507645903	2.847978019924401	1.70254391625035	0.3363659445435271	2.923092233333832	1.668496437312483	0.2310721223221222	2.960655306064056	1.391460204682877	0.158058951602782	2.852936401551389	1.189423179279266	0.09632588192097014	2.889693549876639	1.103246560516159	0.119352813135945
37	1.2	2.929216359286597	1.201703585270771	0.4187130367731539	2.888749017655489	1.378076946609938	0.4031171154681523	2.848682178329931	1.516579873191453	0.3842043710891738	2.820003031941644	1.733124558288559	0.3645260225661319	2.801507172584556	1.696282007039735	0.392322364895669	2.689058215614831	1.661063329237518	0.4805747296491008	2.636561202996512	1.396200334483765	0.4490113470109818	2.669631915717224	1.363161193155954	0.2738827384699703	2.755024377932259	1.352072643842634	0.2701759688438631	2.840333753259548	1.332877363130045	0.2607236933570771	2.773424508172049	1.37948255701056	0.2519969085872877	2.848964702201985	1.698726857617769	0.3446810226052508	2.923102187104222	1.665321324763493	0.2410862692030238	2.955969675005955	1.388612074449982	0.1694101294696133	2.844612663255288	1.188710019944527	0.1085861760574219	2.878904404730634	1.10255147011657	0.1316175979678301
38	1.233333	2.934933339960573	1.198993852940553	0.4300101465146671	2.893380571587052	1.374815983288421	0.4134511989706569	2.852283019996734	1.512888931265518	0.3939301262168718	2.82110658288853	1.728793979433419	0.3723177482833446	2.802695045490764	1.691934700765547	0.3999825873120749	2.685674005986005	1.657331730471295	0.4859574355154772	2.629522599657445	1.393682295885261	0.4423824035156573	2.680195244868917	1.380798637767689	0.2640668282828968	2.766244323827933	1.378158258577544	0.2578372133510687	2.855404381779202	1.371109145456842	0.249560669995594	2.78239118041303	1.413307186483318	0.2430017332205193	2.850693084422838	1.694651062755372	0.3532503580959401	2.923788828173131	1.661965549563133	0.2513654133814567	2.951723213757014	1.385609771558012	0.1814485518730148	2.836623992991173	1.188032445412352	0.1220704783612155	2.868049397725262	1.101950454994806	0.1450473962942394
39	1.266667	2.941197089886239	1.19603052235651	0.4413362682051544	2.898605063892578	1.371288452502988	0.4238170077867649	2.856572644731446	1.508947325795779	0.403741010136705	2.823101438151683	1.724220670327882	0.3803590147479063	2.804756658106201	1.687341994754826	0.4078752594920167	2.68341298057225	1.653301070033858	0.4916570469250935	2.624830492120085	1.390783356656419	0.4364664912259554	2.692560964498543	1.396549003398144	0.2569775960605059	2.778414467547157	1.402092210163538	0.2482642405963781	2.869811905081023	1.406961646120928	0.2401233439742886	2.791635771742479	1.444200153071923	0.2361890500327517	2.853266575386715	1.690330158927179	0.3620322559491415	2.925295259744572	1.658441704332394	0.2618332703975951	2.948200515623022	1.382471086677397	0.1939259394645126	2.829334848518053	1.187408489934895	0.136608184857202	2.857262845873044	1.101476730661072	0.1594580041013137
40	1.300000000000001	2.948040866808377	1.192813459257111	0.4526045633027946	2.90447305742515	1.367500260803266	0.4341426620942853	2.861615308435013	1.504764351769861	0.4135686560641111	2.826091146386505	1.719426000805837	0.3886216057087731	2.807791368954694	1.682524674600398	0.4159706957221088	2.682476593800862	1.64898225361766	0.4976769089901359	2.622678548096627	1.387481241502153	0.431734461545833	2.706498999706682	1.409865608945485	0.2528415527121857	2.791318537847773	1.423127694792074	0.2416410901083005	2.883377323501477	1.439410871204763	0.2326128816124909	2.800965459383088	1.4712706681515	0.2317570413773406	2.856782467432706	1.685781623618385	0.370987064295035	2.927767305481741	1.654765255216966	0.2724217074158726	2.945711995934133	1.379216571477041	0.2066320659842922	2.823144049205474	1.186859088331936	0.1519627395186501	2.846693809243707	1.101167895971773	0.1745813978269982
41	1.333333000000001	2.955496660365275	1.189344504626581	0.4637369884439986	2.911032642237956	1.363459801781193	0.4443637178407503	2.867471611934632	1.500351836998979	0.4233507898436779	2.83016951496295	1.714433937410355	0.3970784925307814	2.811888513337651	1.677505950044727	0.4242401905283156	2.683041740613395	1.644389327064278	0.5040158161364107	2.623118113232854	1.383752361756321	0.4286387121795381	2.72171915492506	1.420290621486088	0.2517555807355229	2.804717387082901	1.440642510166039	0.2380221175561475	2.895958681542595	1.467576611412247	0.2271403726489511	2.810204296739149	1.493768688879148	0.2297917668501779	2.861330620005593	1.681025729689935	0.3800781720552228	2.931352591454306	1.650953813531421	0.2830707342738717	2.94454256758509	1.375868339119419	0.2193880453035814	2.818400380459223	1.186407088353184	0.16786009213363	2.836563690489679	1.101064397712341	0.1901053825755848
42	1.366667000000001	2.963593559534826	1.185628894387774	0.474663951843948	2.918327456378793	1.359179294828106	0.4544228155563297	2.874197388374208	1.49572586423122	0.4330322642687668	2.835418402923351	1.709271958683383	0.4057026537094622	2.81712546745376	1.672312576975336	0.4326551577159499	2.685258693423939	1.639540952654347	0.5106662792097829	2.626072293995249	1.379577347922776	0.4275855841455016	2.737917723293921	1.4274568577191	0.2537024421357023	2.81837293765922	1.454130407540359	0.2373389983774545	2.907454584930791	1.490677561319619	0.223715285339247	2.819229496729394	1.511061616708685	0.2302623839279982	2.866991309954409	1.676086556863072	0.3892711431589472	2.936198573793555	1.647027747131137	0.2937276804920367	2.944972458815075	1.372450757630558	0.2320225891708385	2.815416357106531	1.186076394299615	0.1840152127417435	2.827208126777919	1.101209432586219	0.2057089743225879
43	1.4	2.972354829349686	1.18167703206582	0.4853252564451273	2.926393490695994	1.354676294442017	0.4642706765059459	2.881840027503352	1.490908020975649	0.4425662572413303	2.841903015214134	1.70397137508596	0.414467326552468	2.823563380018216	1.666975269284678	0.4411875023357982	2.689245707656478	1.63446053025107	0.5176148240503604	2.631362800012057	1.374944432550791	0.4289161180147994	2.754777899563732	1.431107930419679	0.2585694061509266	2.832058536241495	1.463223104719464	0.2394340443311436	2.917819983078187	1.508035770672572	0.2222947337457634	2.827963817475147	1.522688442463139	0.2330235933992923	2.873830282777134	1.670992541506258	0.3985341362573913	2.942439520037754	1.643011196044966	0.3043477256130289	2.947251323350868	1.368991920731869	0.2443582786349299	2.814476367848287	1.185891789735671	0.2001497976356364	2.819102191607106	1.101650132118373	0.2211069780531365
44	1.433333	2.981797447590851	1.177504858677745	0.4956735255597144	2.935258753299435	1.34997386678216	0.473869158632346	2.890437740780004	1.485925236700741	0.4519167980438276	2.849670374961892	1.698566411012818	0.4233478168816853	2.831246009565743	1.661527907060802	0.4498115826154571	2.695088071896315	1.629174543011304	0.5248435971161303	2.638740921336141	1.369852204426198	0.4328735077587377	2.771986249907226	1.431129104990775	0.2661636555865458	2.8455853003897	1.467745435544653	0.2440785127041901	2.927101927170805	1.519184338011145	0.2228023470847745	2.836363318564327	1.528449111431428	0.2378528352593753	2.881897017493179	1.665775700388597	0.4078397645626016	2.950190647373128	1.638931196127808	0.3148961908303201	2.951590114653182	1.365522720330627	0.256228245664658	2.815844839796974	1.185878199041208	0.2160136148117763	2.812902786977009	1.102437378104454	0.2360882357454059
45	1.466667	2.991930613321614	1.173135267353613	0.5056735841838279	2.94494186274248	1.34510231215841	0.4831909428307789	2.900018180399324	1.48081168619052	0.4610586452328438	2.858748177552193	1.693096349907908	0.4323215965079002	2.840198541672622	1.656009639797746	0.4585042398063366	2.702837409401481	1.623714051260235	0.5323298849958974	2.647946397695107	1.364312900131119	0.4395962137009451	2.789250746815728	1.427575951156613	0.2762393472410487	2.858827352815315	1.467752225539236	0.2510014348989451	2.935457647795217	1.523947376648335	0.2251455646216471	2.844442564715289	1.528430904136112	0.2444965694412445	2.891223534247238	1.6604737294145	0.4171652141572169	2.959549712562055	1.634819425112183	0.3253497744995674	2.958221475190429	1.362078137365931	0.2674961362541273	2.819795598402016	1.18606129807989	0.2313886350146333	2.809400813128185	1.103625056144247	0.2505284749743215
46	1.5	3.002754425685958	1.168599581372986	0.5153026469199995	2.955450398688227	1.340100780640971	0.492219489018709	2.910596400362998	1.475610399562739	0.4699769939706677	2.869142448161041	1.687607275165427	0.4413680428914526	2.85042540351537	1.650466605646326	0.4672445918741199	2.712509503000457	1.618115493387375	0.540045780614303	2.658747461455189	1.358353230591473	0.4491223254584786	2.806279172529018	1.42070234516742	0.2885243636072064	2.871726341351387	1.463524320733897	0.2599541111804755	2.943119250315274	1.522492788872719	0.2292472783067412	2.852325654411916	1.523006482947838	0.2527080209527343	2.901821955845318	1.655131720697628	0.4264919236721734	2.970593598441117	1.630713109997474	0.3356964407659482	2.967431581672596	1.358697292325285	0.2780950963526556	2.826607024366651	1.186467640655291	0.2460857224886305	2.809207521043378	1.10526590307197	0.2643384863098382
47	1.533333000000001	3.01426117499271	1.163937233334806	0.5245504112206615	2.966781810247892	1.335016590799583	0.5009488975360507	2.922174953532674	1.470372059114319	0.4786665268295708	2.880838077340232	1.682150860291291	0.450468645485784	2.861911029990409	1.644950793465557	0.4760143279600502	2.724086151428033	1.612420983177625	0.547959871245603	2.670963605585593	1.352018838706314	0.4613853503601802	2.822789169775981	1.410953538194165	0.3027144650371667	2.884293671965508	1.455551550014516	0.2707150376183137	2.950382670249904	1.515333903135228	0.2350437140496385	2.86025181565254	1.51281561075818	0.2622574978180296	2.913684601170504	1.649800882814938	0.4358053045041599	2.983375427885065	1.626654043517166	0.3459328616659466	2.979517320646297	1.355422215636582	0.2880307275670799	2.836530888554503	1.187123962571276	0.2599433647297367	2.812689156856101	1.10740911184388	0.2774477991718204
48	1.566667000000001	3.026433247810555	1.159196934935642	0.5334176402461613	2.978921281756613	1.329906334259626	0.509382257070813	2.934741423874595	1.465155983268903	0.4871295208892408	2.893798262094438	1.676786054321693	0.459606799511254	2.87461903914156	1.63952171906785	0.4847972528118416	2.737514776367708	1.606681566578144	0.5560378439486927	2.684508199859898	1.345385814864845	0.4761949161211315	2.838633634516825	1.398910112447462	0.3184528371245324	2.89662945318983	1.444484407703172	0.2830262465960103	2.957601478112799	1.503290783551394	0.2424232911630642	2.86852427909202	1.498715447028668	0.2729167452081905	2.926783035709337	1.644539981859076	0.44509429923516	2.997928167805114	1.622690289619418	0.3560662235904949	2.994824383287096	1.3522994856269	0.2974077614644602	2.849825929476178	1.188057660327523	0.2728410227201635	2.820031033965925	1.110101103836009	0.2898047162913497
49	1.600000000000001	3.039240983719723	1.154436642417101	0.5419135979599388	2.991838503103195	1.324835290712559	0.5175286165150194	2.948264671400119	1.460029688322467	0.4953741057669556	2.90796287881807	1.671579365966699	0.4687676419660557	2.888490262605691	1.634246662119813	0.4935788161916259	2.752705268968645	1.600959044312753	0.5642426993693089	2.699423598035825	1.338565845596959	0.4932295548078984	2.853869254641749	1.385241064573685	0.3353262475517759	2.908898982097425	1.431082000196979	0.296532468407885	2.965166535823926	1.487394645987478	0.2511593834944405	2.877460874312448	1.48169246946312	0.2844367116082893	2.941066012970011	1.639415408231476	0.4543510844611484	3.014258525855147	1.618876624888807	0.3661132214844255	3.013699366088388	1.349380806926419	0.3064076723915027	2.866725249805388	1.18929619527933	0.284690716701671	2.831306268155474	1.113383645293398	0.3013764599138543
50	1.633333	3.052642357761701	1.149720232055268	0.5500547718365258	3.005487442311294	1.319873892125134	0.5254026231712632	2.962694245972241	1.455065346522155	0.5034146663465443	2.923250393811951	1.666601755940991	0.4779398386945502	2.903444524338042	1.629197646285672	0.5023479186121292	2.769532137888365	1.595323564161948	0.5725379700837847	2.715865714766357	1.331700262491419	0.5120595235177531	2.868706345487995	1.370641891134925	0.3528641881791347	2.921263083057803	1.416132316527709	0.3107725457385214	2.97344447128738	1.468761288006065	0.260903187359843	2.887345976246694	1.462765199529219	0.296532717055864	2.95646060439836	1.634497826602005	0.4635723961293999	3.032336665520226	1.615270500530973	0.3760985365522306	3.036426688405184	1.346718995914984	0.315274429900207	2.8873611917876	1.190864928075699	0.2954395860630938	2.846513846500681	1.117290270103999	0.3121745935224463
51	1.666667	3.066578495319327	1.145114162042812	0.5578617083048177	3.019802368474469	1.315094056930752	0.533021662811227	2.977956029265193	1.450335974747826	0.5112688956841472	2.939554880143394	1.661924657832886	0.4871132957741351	2.919377799719949	1.624447489166495	0.5110947755193822	2.787828851986336	1.589850095015316	0.5808853798588842	2.733995070987982	1.324940971693397	0.5322264096765477	2.88336959660338	1.355699854994989	0.3705740711653287	2.933797803275677	1.400327028384932	0.3252501561007374	2.982682836748348	1.448448712998399	0.2712818717696069	2.89837043037682	1.442835957588922	0.3089038637295911	2.972868458042665	1.629858216996153	0.4727568356762635	3.052081151876037	1.611927677822245	0.3860499464031383	3.063149773363933	1.344363483801156	0.3242990050301158	2.911660656243189	1.19278428926323	0.3050825715608755	2.865580789975745	1.121840980575096	0.3222634318945235
52	1.7	3.080970981308468	1.140685884830557	0.5653524418929581	3.034695212768962	1.31056753664736	0.5404011055601443	2.99394910508092	1.445913749006775	0.5189538085494441	2.956742136303218	1.657617924485003	0.4962757172220552	2.936158828623078	1.620067666123471	0.5198076812631036	2.807382085131577	1.58461554208854	0.5892417379260344	2.753929907537349	1.318438681832657	0.553288765162967	2.898111440553975	1.340892599528216	0.3880487429748191	2.946551203076186	1.384219792546578	0.3395287226635185	2.992991226610573	1.427385948276977	0.2819802458363683	2.910650710926919	1.422642803675696	0.3212853368733395	2.990161515356692	1.625566020823532	0.4819009860341673	3.073344796359126	1.608900749555191	0.3959910569546358	3.093790774788919	1.342358773690294	0.3337776342041233	2.939322040554484	1.195067317492469	0.3136764459109442	2.888306657231744	1.127036296769184	0.3317384705759652
53	1.733333	3.095723330362923	1.136498407075355	0.5725416616292444	3.05005820581823	1.306360715448037	0.5475542022697001	3.010548684023277	1.441864927537291	0.5264848462397804	2.974653546851953	1.653745087480152	0.5054133981921904	2.953633005924966	1.616123368975216	0.5284737993280046	2.827937284486991	1.579692483806714	0.5975610784727254	2.775687875949229	1.312329519101648	0.5748474627072664	2.913116938443528	1.326617980020355	0.4050129183153359	2.959560900811085	1.368269600235342	0.353296510722691	3.004407206686257	1.406354598746805	0.2927819069989153	2.924246323461427	1.402815510300239	0.3334944628536481	3.008185526710995	1.621684461605409	0.4909996570694713	3.095911390870302	1.606235438475472	0.4059377539797314	3.128032373299054	1.340740759233836	0.3439691491977089	2.96988766894152	1.197715995091717	0.3213702037469653	2.914300485470442	1.132853673917267	0.3407195214478594
54	1.766667	3.110718752971572	1.132607578011202	0.5794375703363179	3.065762204249783	1.302531504351042	0.5544894748470199	3.027604106991122	1.438246343631723	0.5338725357138931	2.993106461319004	1.650359854270369	0.5145108584284321	2.971622648233372	1.612669867838183	0.5370785602347198	2.849200851941954	1.57514646364194	0.6057961638808571	2.799137951334056	1.306731808572477	0.5965471741719807	2.92840930196401	1.313213578925114	0.4212744206794327	2.972814633041406	1.352878949667913	0.3663507455138719	3.016875567581389	1.386000550066391	0.3035489580550996	2.939157806665181	1.383889623248575	0.345417724302373	3.026759714692616	1.618267132729153	0.5000448632524037	3.1194875576079	1.603968595930813	0.4158952498906814	3.165298455888377	1.339535786133142	0.3550458622783557	3.002766662877654	1.200719911146224	0.3283958955416011	2.942994893099622	1.139247653642222	0.3493282333391053
55	1.800000000000001	3.125819946792813	1.129059737863382	0.5860400759861577	3.081657154991375	1.299126311739423	0.5612097643984358	3.044939749140635	1.435101867422839	0.5411214800032508	3.011897353093218	1.647501730579704	0.5235502113176738	2.989929938696602	1.609748292593963	0.5456050489054809	2.870848813211951	1.571033138724031	0.6138997959353838	2.823985972584605	1.301745223803211	0.6180443581485149	2.943842352410532	1.300957556834575	0.436684780698735	2.986253643957256	1.338405398795784	0.3785844512789445	3.030251443157861	1.366860035290743	0.3142168013708665	2.955325437716599	1.366331857365821	0.3569907641136218	3.045679483880275	1.615353737814873	0.5090250497359569	3.143707644991986	1.60212546293711	0.4258577716587511	3.204724865996794	1.338758951463253	0.3670725846648878	3.037213410204702	1.204054117908517	0.3350051120714578	2.973605658095633	1.146151454168769	0.3576386893336175
56	1.833333000000001	3.140876748759882	1.125886942479245	0.5923434842066803	3.097580671613793	1.296175042799554	0.5677153203089716	3.062364884842304	1.432457255839827	0.5482328611699491	3.030814194193255	1.645190635689444	0.5325132900201199	3.008348641433213	1.60738036701804	0.5540361408154447	2.892547285064755	1.567393228168715	0.6218281722098854	2.849793728479925	1.297444375622236	0.6389763862957201	2.95919313507296	1.29004661312548	0.4511188700120142	2.999854329189362	1.325129280312094	0.3899811045557067	3.044413562963299	1.349359107604438	0.3248074768226069	2.972662180975262	1.350499886370825	0.3681715383763011	3.064728954972296	1.612964667833706	0.517927311106993	3.168163757142973	1.600715273754829	0.4358132424489874	3.245214045481204	1.338410051462829	0.3800039613295407	3.072356202782696	1.207677033507935	0.3414401485419362	3.005161983160486	1.153474955902229	0.3656961829770414
57	1.866667000000001	3.155730890171364	1.123105341526252	0.5983389761277013	3.113363072156302	1.293689467773727	0.57400438195328	3.07967972685119	1.4303185005475	0.5552034975838378	3.04964380879249	1.643425591914575	0.5413810894914879	3.026670716617216	1.605566989254887	0.5623537013083983	2.913965416203077	1.564250338973232	0.6295405466786628	2.876009528990449	1.293873889962396	0.6589584618057892	2.974212978299497	1.280585627621718	0.4644591892563445	3.01359452473714	1.313232560374912	0.4005701632150771	3.059294707239728	1.333830693871129	0.3354072143041523	2.990972323840328	1.336600415499836	0.3789440032927985	3.083688945933011	1.611099671165461	0.5267370000067383	3.192438200700178	1.599730066268941	0.4457479237606611	3.285554649123595	1.338472279867488	0.3936886162739944	3.107267628076074	1.211529897880427	0.3479183411598563	3.036652419332917	1.161101992973516	0.3735474968502218
58	1.9	3.170220121300581	1.12071565445714	0.6040166802100432	3.128831702407195	1.291663530770019	0.580072719134714	3.096681281466994	1.428672413346056	0.5620251885301932	3.068176650225793	1.642185337749214	0.5501324786238853	3.044690979445757	1.604288742121258	0.5705373122089963	2.934784394406592	1.561610112694125	0.6369977885501016	2.902006143684302	1.291046565094538	0.6776114295898853	2.988610755021686	1.272584853694957	0.4765916696997365	3.027396047306098	1.302805049169441	0.4103977227249099	3.074814581637636	1.320551955073059	0.3461174676539435	3.009921446733228	1.324721740768803	0.3893371161465985	3.102342468854645	1.609738564480489	0.5354366202474431	3.216123073705566	1.599144886926972	0.4556477490101262	3.324487212007536	1.338912182451083	0.4078875590901312	3.140970449290151	1.21553930256109	0.354583890178082	3.067063932354091	1.168897719410331	0.3812245510185014
59	1.933333	3.184187596182968	1.118703480581453	0.609369306219379	3.143820942273037	1.290074267729738	0.5859152918560775	3.113176270275936	1.427488571393335	0.5686871777622328	3.086217438464859	1.641430855657328	0.5587459679798473	3.062217640002832	1.603508185947188	0.5785659966956708	2.954711753891372	1.559458501459589	0.6441617968331435	2.927134685225777	1.288939575025982	0.6945944388918542	3.002090338174321	1.265951534321533	0.4874222535175033	3.04110634605045	1.293813943850484	0.4195097317364599	3.090816175431371	1.309653894745255	0.3570088120613497	3.029095688595258	1.314855583339319	0.3994290615447278	3.120486583547321	1.608843801680864	0.5440078518322679	3.238845507456247	1.598919286898882	0.4655004769653076	3.360742331299218	1.339680209426249	0.4223171575296321	3.17243392818472	1.219621225140691	0.3614924520727531	3.095350050162489	1.176715620087236	0.3886973369125591
60	1.966667	3.197487019383559	1.117041004375125	0.614394699566862	3.158176036315895	1.28888357855291	0.5915263317200395	3.12898598617734	1.426721869697167	0.5751778726986436	3.103588154078535	1.64110839509476	0.5672003885797174	3.079075277573202	1.603172718193224	0.5864189273550516	2.973485265713336	1.557763019375526	0.6509955614762262	2.9507546445942	1.287495488676527	0.7096202822613682	3.014368151282723	1.260506331270219	0.4968882914208327	3.054487966107458	1.286080664773541	0.427951698796332	3.107033458891839	1.301011639479948	0.3681181207674536	3.048026937514516	1.306838879917763	0.4092894519179968	3.137936222573807	1.608363505434362	0.5524325552751085	3.260275795425256	1.599001959774895	0.475296078552305	3.393157971476211	1.340715986590288	0.4367225442158922	3.200709154585951	1.223684692203508	0.3686325783310578	3.120541983866111	1.18441014135787	0.3958770142427983
61	2	3.209988329097385	1.115690540877424	0.6190962907863683	3.171758024121642	1.28804218288617	0.5968995452330595	3.143951568324019	1.42631665160222	0.5814853872372447	3.120131514551773	1.64115386882898	0.5754746646468006	3.095108488439157	1.603218910086629	0.5940753694719914	2.990880517578572	1.556476625735515	0.6574638660928469	2.972263288528866	1.286630661903533	0.722454525606111	3.025158477023572	1.256000397980004	0.5049494395954205	3.06722434601441	1.279290384032737	0.4357630691393237	3.123090378590411	1.294225497050557	0.3794449019011216	3.066223884257739	1.300336167529602	0.4189470489728031	3.154528299954268	1.608235844798214	0.5606926095403494	3.280137723101679	1.599336034309969	0.4850254386475059	3.420881666393017	1.341955939247266	0.4509150675858208	3.225120276423432	1.227636105008858	0.3759761022611581	3.142003275254496	1.191839329061038	0.4026745250759209
62	2.033333000000001	3.221586828382226	1.114607550673131	0.6234831194497228	3.184453160498997	1.287493665963975	0.6020293980205119	3.157944171546867	1.426210949087667	0.5875981574419648	3.135719154708339	1.641497567775053	0.5835480624439688	3.110190242891934	1.603577118223109	0.6015151075613151	3.006725002562743	1.555542362323095	0.6635350099273174	2.991138239304907	1.286246763334163	0.7329347673131712	3.034176699690132	1.252128758278072	0.5115984657865387	3.078928681418569	1.27302781027069	0.4429871865978386	3.138502995004162	1.288694471581306	0.3909506329881353	3.083179715182665	1.294880324970325	0.4283961525696159	3.170130631258564	1.608393702222327	0.5687700423959032	3.298228511479225	1.59986336767224	0.4946790968100985	3.443513064854713	1.343339449870891	0.4647751988841387	3.245375764225134	1.231386001860422	0.3834811111551956	3.159577170688758	1.198871790940357	0.4090781014116775
63	2.066667000000001	3.232207209802857	1.113744244439456	0.6275696766169953	3.196176907377151	1.287178736918815	0.6069120683964503	3.170868171747967	1.426340165440908	0.5935027555408939	3.150253466826866	1.642068075288512	0.5913984292150831	3.124223903955907	1.604175296200833	0.6087167609037798	3.020905419479755	1.554897520707175	0.6691812233302116	3.006963019660385	1.286240057806607	0.7409768762142788	3.0411979253064	1.248557086799025	0.5168738537903447	3.089207311547987	1.266823609493646	0.4496961565290373	3.152742331931136	1.283697011845544	0.402580396630366	3.098430602124181	1.289925910018586	0.4376137963730239	3.184644193366551	1.608768609122692	0.5766450471108107	3.314427198775386	1.600526136795143	0.5042439320834292	3.461132319311718	1.344810935597833	0.478255924342873	3.261571781362317	1.234853002540911	0.3911115547182326	3.173528402918662	1.205389579167785	0.41514909950657
64	2.100000000000001	3.241803713296333	1.113051977129102	0.6313745290390681	3.206874299852691	1.287038202102263	0.6115459624198138	3.18266118808149	1.426639986694364	0.5991837042201602	3.163666213180921	1.642795304313597	0.5990022331637973	3.137142214744663	1.604941929650372	0.6156579525876413	3.033366886186772	1.554477055433188	0.6743804111822421	3.019447477430572	1.286507031965744	0.7465844999699746	3.046073665509713	1.244941793644729	0.5208713726889337	3.097673984014499	1.260183965242011	0.4559902912986536	3.165245762202938	1.278424439370911	0.4142464592790365	3.111574509170081	1.284872187972051	0.4465709855501439	3.198001821868528	1.60929383828357	0.5842958270985213	3.328688566779694	1.601269182715875	0.5137018366965409	3.474116064258959	1.346320513827302	0.4913543618403811	3.27402147008037	1.237967396462228	0.3988351698789049	3.184330973689708	1.211291756639764	0.4209808959379842
65	2.133333	3.250360547481463	1.112484317143079	0.6349190137565486	3.21652145869733	1.28701670174389	0.6159326221185647	3.193296675454131	1.427050568842799	0.6046261671455245	3.175920645176863	1.643614774473411	0.6063366447718127	3.148909556413776	1.605810460570846	0.6223174760525023	3.044112479573899	1.554217213908757	0.6791165018326497	3.028450354700315	1.286951771217069	0.7498473587181843	3.048707536707136	1.240942585488755	0.5237452666663779	3.103997164736755	1.252630943522813	0.4619962347559954	3.17551125198551	1.272069905874509	0.4258399037892733	3.122328976394642	1.279098491760687	0.4552704047719113	3.21017032496094	1.609908520234215	0.5917007593381695	3.341043150068995	1.60204531520888	0.5230328851287226	3.483078799000384	1.347828889036141	0.5040941702803425	3.283217878849559	1.240674295659731	0.4066326300472981	3.192611114974945	1.216498829767485	0.4266704899483691
66	2.166667	3.257886927425104	1.11199977011351	0.6382251635649686	3.22512055866441	1.287065412988502	0.6200760458590561	3.202778183153117	1.427519215004564	0.6098165729702213	3.187006355020344	1.644470157878606	0.6133794057840315	3.159516915972301	1.606722083086756	0.6286753343723772	3.053193482186653	1.554058892289868	0.6833792183827948	3.033976432609939	1.287489903485721	0.7509111207722849	3.049034935129615	1.236254000282619	0.5256829200375044	3.107917496059209	1.243749582596488	0.4678527518012308	3.183162925834145	1.263930562917038	0.4373077800818612	3.130501646301942	1.271986152927584	0.4637572175702365	3.221144821068561	1.610560003479911	0.5988383186691527	3.351580655488873	1.602817208585525	0.5322149231991282	3.488723407356401	1.349308195380113	0.5165330416700793	3.289736614525864	1.242931417145053	0.414527496363011	3.198986753147756	1.22095603356111	0.4323155765093686
67	2.2	3.264412577899026	1.111562925143043	0.6413140538445808	3.232695009713502	1.287142947392504	0.6239815257890761	3.211133655380852	1.428001140884291	0.6147423412149793	3.196933842436324	1.645313830678695	0.620108290527463	3.168976608037339	1.607626396073503	0.6347122893038503	3.060700372383585	1.553948292740669	0.687163851068992	3.036174184632435	1.288047787655627	0.7499650295962471	3.047034185730747	1.230625595755124	0.5268939291803423	3.109241617050718	1.2332261570784	0.4736962426690819	3.187945264977884	1.253426514022831	0.4486516702661117	3.135963233109435	1.26299647070392	0.4720930862192825	3.23094284975947	1.611204382005104	0.6056865270209405	3.360434234358862	1.603557478612578	0.5412231141634776	3.491739973949883	1.350741774105081	0.5287468885254116	3.294174311396742	1.244708591839944	0.4225756910904611	3.204004547309834	1.224632306003685	0.4380009723404122
68	2.233333	3.269983120377709	1.111145105791425	0.6442061821631934	3.239284527511129	1.287215504177129	0.6276550313208629	3.218409828076996	1.428459491280767	0.6193928890742827	3.20573027194067	1.646106558370843	0.6265018284348731	3.177318019084928	1.608481343164058	0.6404105686921087	3.066751914787915	1.553837966701398	0.6904719187725311	3.035317942191985	1.288564445681039	0.7472442811985196	3.042709631046147	1.22387975646311	0.5276129109194898	3.107783337892926	1.22087436894329	0.4796425587438794	3.189638960559022	1.240137315308176	0.4598874695233033	3.138598564553195	1.251722239683154	0.4803370498564818	3.23959937441978	1.611806049549666	0.6122237470463097	3.367760965998334	1.604246969962974	0.5500303735659726	3.492688118879111	1.352122319672431	0.5408087343139192	3.297090178013337	1.245987614511899	0.4308380054414433	3.208099048624705	1.227518859129623	0.4437864182874707
69	2.266667	3.274655863546011	1.110725172123361	0.6469196831890968	3.244940047763866	1.287257532919299	0.6311010648103516	3.224665966226226	1.428865968910148	0.6237580443798201	3.213434137233617	1.646818290684823	0.6325380592574407	3.184582230951832	1.609254097861612	0.6457526626250399	3.071484335628529	1.553688295814229	0.6933091042920143	3.031798430629105	1.288992214484576	0.743018081547866	3.036092484101791	1.215928942786356	0.5280803600032359	3.103355205702929	1.206661538767023	0.4857592043240332	3.188041518844439	1.223850391688502	0.4710091260004871	3.13827455242358	1.237934017267147	0.4885238343280984	3.247160997336495	1.612338349095956	0.6184272836796935	3.373728158894014	1.604874094620286	0.5586038467290717	3.491922335501425	1.353450581671656	0.5527625541140679	3.298906148693817	1.246764451404013	0.439359915757362	3.211529877918879	1.229626980221705	0.4496988545243757
70	2.300000000000001	3.278497328065922	1.110289689710366	0.6494682423069146	3.249720202077221	1.287251778040708	0.6343204022985727	3.229969010040032	1.429200843551386	0.6278255906427799	3.220091859611425	1.647428378798725	0.6381937269108386	3.190818473737748	1.609921290314421	0.6507204369233429	3.075045011485977	1.553468254537851	0.6956844245354186	3.026104199513316	1.289294790808476	0.7375677067293993	3.027250000239006	1.206792776386768	0.5285084537999599	3.095811891357972	1.190701743181734	0.492043028521073	3.183005667461174	1.204565249716378	0.4819739329752087	3.134887438212626	1.221597710665628	0.4966451718443761	3.253682110547886	1.612783692624349	0.624272158019305	3.378506060529867	1.60543493338803	0.566901422240383	3.4895754437488	1.354734194561114	0.5645909997015034	3.299865544466595	1.247050479029414	0.4481372729618286	3.214378080929707	1.230984862488305	0.4557269175122418
71	2.333333000000001	3.281581262790194	1.109832421315911	0.6518606687505345	3.253688976630468	1.287188519564896	0.6373092905133738	3.234390758216892	1.429452190116674	0.6315810056778467	3.225756361751306	1.647924713719781	0.6434446267574115	3.196082569939621	1.610468257498474	0.655295440623769	3.077588295801461	1.553155727762392	0.6976105789984492	3.018786735469332	1.289446850344298	0.7311749763277497	3.016322863379014	1.196603004348429	0.5290598568646154	3.085140398872788	1.173252279146791	0.4984398003148506	3.174522167313309	1.182525107798531	0.4927227377044802	3.128464021929648	1.202890267541535	0.5046717560597486	3.259223005915648	1.613132617739197	0.6297312774537516	3.382262392394742	1.605932622163125	0.574870387199094	3.485577538118615	1.355986734607479	0.5761761532449449	3.299982722663805	1.246870824813924	0.4571293310273517	3.216514751246007	1.231633926830626	0.4618208430285383
72	2.366667000000001	3.283983916630229	1.109353554358906	0.6541005137714317	3.256912051449218	1.287064950231086	0.6400599630762531	3.238004263996819	1.429615192581569	0.6350075062336049	3.230483954691798	1.648302899557365	0.6482653856575089	3.200433658476487	1.610888299457254	0.6594585485437773	3.079269634988722	1.552736950392525	0.6991021829645951	3.010416773088966	1.28943314662872	0.724112020029861	3.003576996036736	1.185600059947746	0.5298300368440162	3.071528651930068	1.154707157492939	0.504856568071063	3.162772707453443	1.158254272979957	0.5031704189574794	3.119208913745898	1.182200930346015	0.5125522558000897	3.263846691917833	1.613382925340263	0.6347754605476571	3.385159152391529	1.606375766004924	0.5824482615828683	3.479836938622113	1.357226605417413	0.5873461598505519	3.299162240397968	1.246263360476299	0.4662927124223078	3.217687723082636	1.23162826352719	0.4678908218963889
73	2.4	3.285780493240259	1.108859177779892	0.6561858133005262	3.259453742536489	1.28688475968465	0.6425612291430872	3.240880571693503	1.429691739717215	0.6380866301926449	3.2343324622532	1.648565807279497	0.6526299425746898	3.203931974150961	1.611182411284067	0.6631902650553849	3.080241306439553	1.552206346393309	0.7001745107905184	3.001555176946996	1.289249410015056	0.7166526326741829	2.989443113164995	1.174112394247215	0.5308544032207873	3.055410991312363	1.135584014288143	0.5111785361722891	3.148176733518201	1.132551625100624	0.5132064040754365	3.107526711476229	1.160110511373488	0.5202135554631676	3.267616851079264	1.613539076455224	0.6393741608362341	3.387351380760098	1.606776317088811	0.5895644824523458	3.472356887312682	1.358474945289195	0.5979359365765026	3.297305070916379	1.245278983358225	0.4755808039494709	3.217621065529703	1.231033588067303	0.4738372601916679
74	2.433333	3.287043202032624	1.108360933929631	0.6581088519911956	3.261375468789121	1.28665781898995	0.6447986347670653	3.243087091495213	1.429690108118138	0.6407984145854267	3.237359770807656	1.648723160210816	0.6565120011214224	3.206637341342309	1.611358908472827	0.6664709784784548	3.08064878160716	1.551566598714285	0.7008427834446493	2.992735970710141	1.288903843816483	0.7090696906628905	2.974507509629292	1.162525299314884	0.5321148728522075	3.037453480822066	1.116480512252112	0.5172758410564615	3.131372920591654	1.106436815688359	0.5227018396670433	3.094000407373461	1.137366562477015	0.527563150365733	3.270596301435667	1.61361176884115	0.6434960284140193	3.388984164947655	1.607148862976956	0.5961406481216497	3.463291320643885	1.359754127651109	0.6077743067545245	3.294360856303155	1.24397938800397	0.4849248594441598	3.216129522669515	1.229921530216032	0.4795548970610763
75	2.466667	3.287835153367086	1.107873826039975	0.6598563262123799	3.26273064349984	1.286397957670676	0.6467548756652611	3.244682501172015	1.429622766150732	0.6431216409347554	3.239618705536584	1.648789167097472	0.6598851698574826	3.208603978611973	1.611431072672716	0.6692807457723262	3.080620605394671	1.550827698477604	0.7011219010655159	2.98441359455249	1.288416081059413	0.7016104108135938	2.959384029587907	1.151209869050599	0.5335585077147824	3.018415995658551	1.09795940966947	0.5230168318658573	3.113103288126128	1.080929418992222	0.5315200429949128	3.079279432772191	1.114743673406171	0.5345049735708133	3.272841774240356	1.613615613549115	0.6471094887347471	3.390186357268975	1.60750924119832	0.6020971025594704	3.453036773638383	1.361085445346096	0.6167265244815887	3.290547895034121	1.242428324370885	0.4942184714195691	3.213333610698635	1.228359282567018	0.4849933656947609
76	2.5	3.288206802339531	1.107414088869931	0.6614088623814079	3.26356164826132	1.286120659477487	0.6484095808594004	3.245714031004448	1.429504041307419	0.6450343842462165	3.241154273469617	1.648779921242082	0.6627236624019286	3.209877693449673	1.611414536088295	0.6715996384428524	3.080262524638029	1.550005328174111	0.7010251958868013	2.976960329930744	1.287813962284604	0.6944742318905872	2.944675678281886	1.14047810351855	0.5351191328526995	2.999111193968438	1.08048859063629	0.5282943868154736	3.094171657641339	1.056918464094005	0.5395321056652138	3.064043855056111	1.092980395304156	0.5409530223433878	3.274401121604614	1.61356663238571	0.6501838001710317	3.391068740033363	1.607873494995659	0.6073592838710902	3.442369404408669	1.362488100356878	0.6247023425298274	3.286520531502632	1.240689436795223	0.5033109202102494	3.209834990312045	1.22641016510966	0.4901533078896466
77	2.533333000000001	3.288194266965212	1.106995851808312	0.6627434213379875	3.263897859561516	1.285839539098443	0.6497409287780748	3.246214786711683	1.429346652722603	0.6465151994890991	3.242001012533286	1.648709890005401	0.6650033817005616	3.210493237429998	1.61132367565518	0.6734086440048281	3.07965336958493	1.549116002776606	0.7005642795147674	2.970652429101499	1.287124223477254	0.6878016312716331	2.930962520018463	1.130553834610673	0.5367244143343936	2.980388895447496	1.064409904485365	0.5330344869928715	3.075411869428539	1.035013735246811	0.546640788010738	3.048982326146295	1.072701408407315	0.546838912506468	3.275310518800448	1.613478848378095	0.6526903629897268	3.391716483489805	1.608254891415452	0.6118610912179301	3.432331366507862	1.363976191499616	0.6316590159998982	3.283162072434904	1.238830455788944	0.5120119352998049	3.206535847294468	1.224155004412254	0.4950462044752674
78	2.566667000000001	3.287817605027553	1.106630430187095	0.6638380234492108	3.263753422633584	1.285565416308737	0.6507285845046537	3.246200286315037	1.42916065613009	0.6475446239198975	3.242177923278216	1.648590807844444	0.6667021514827147	3.210469656564715	1.611170356623465	0.6746899536902081	3.078838052219461	1.548175102091332	0.699749387414392	2.965617272643625	1.28637191208772	0.6816779349062907	2.918692588376633	1.121571839351887	0.5383142023377598	2.963015735720109	1.049943020519024	0.5372068533867731	3.05758560943656	1.015565850628317	0.5528033647822764	3.034687340398364	1.054344933830051	0.5521155695654529	3.275589338175441	1.613363346058698	0.654603288532448	3.392175657160118	1.608662596515331	0.6155483596709208	3.42366806150378	1.365557368401515	0.6375761221060753	3.281055127422909	1.236920949533787	0.5201499675822385	3.204073806185448	1.221688682068158	0.4996756966315702
79	2.600000000000001	3.287081735256062	1.106326885783901	0.6646727386112576	3.263127977843002	1.285307033005254	0.6513541137395111	3.245668936900505	1.428954210220884	0.6481046554799987	3.241688726008949	1.648432588747142	0.6677995754900552	3.209810572891613	1.610964830402388	0.6754267810878841	3.077829503861687	1.547196490282737	0.6985884735806145	2.961865764187257	1.285578923952269	0.6761322892383328	2.908121874054205	1.113600472892583	0.5398183255491745	2.947544204661677	1.037209138462403	0.5407965610019071	3.041274526346636	0.9987445647870102	0.5580092355037479	3.021589828832077	1.038185268361865	0.5567398895273538	3.275240486373859	1.613229146592553	0.6558991836499352	3.392457911801197	1.609102435155952	0.6183797672907404	3.416801166576577	1.36723257784029	0.642460724067432	3.280453920555341	1.235028555181793	0.5275865735112637	3.202774015761564	1.219111526218433	0.5040243377680151
80	2.633333	3.285976734450486	1.106092153096704	0.6652289756910144	3.262007128595424	1.285071348932329	0.6516005531641779	3.244602751244054	1.428733980630934	0.648178367207907	3.240522224545372	1.648243845408572	0.6682772358970438	3.208504586199663	1.610716199635364	0.6756034763922661	3.076609364511366	1.546192994991798	0.6970861882445964	2.959316430252796	1.284764378564074	0.6711577677848697	2.899346330859601	1.106655174391046	0.5411625434337511	2.934298404866269	1.026248843139979	0.543799669350874	3.026869197987164	0.9845914682259804	0.562276006418984	3.009967238863865	1.024366151971413	0.5606750696869501	3.27425087606366	1.613083735401685	0.6565572493334958	3.39254242918744	1.609577206577063	0.6203256856255357	3.411918127645581	1.368996513243213	0.6463278639695901	3.281348961218761	1.233215908739802	0.5342126725410534	3.202721066765984	1.216522421823346	0.5080394987613079
81	2.666667	3.284477841028839	1.105930972237887	0.6654870088101038	3.260362535911641	1.284863439409715	0.6514504559946352	3.242967722776389	1.428505023705645	0.6477485693402004	3.238652997972523	1.64803161248428	0.6681183429241816	3.206526018010654	1.61043216422709	0.6752052733068089	3.075129883994975	1.545176678433525	0.6952432492613053	2.957812904329	1.283945529643566	0.6667213970785293	2.892319388848267	1.100712891144448	0.5422763369232765	2.923369272726944	1.017032010216393	0.5462223291531475	3.014550933228151	0.9730259928402412	0.5656456666466869	2.999926517422487	1.012909053967352	0.5638918374542501	3.272592001810567	1.612932809310227	0.6565585168648286	3.392376478729896	1.610086512933911	0.6213641125963121	3.408992697981985	1.370838413410838	0.6491770166788341	3.283552121792828	1.231538452470528	0.5399489428027102	3.203859939156049	1.214014634155412	0.5116264422908409
82	2.7	3.28254589354856	1.105846841651882	0.6654234522896219	3.258152728379743	1.284687557159745	0.6508839102355232	3.240715353882592	1.428271913468785	0.6467970114211258	3.236042352384787	1.6478024558863	0.6673071858465607	3.203836040011126	1.610120103095896	0.6742178627921155	3.073316703031071	1.544159417561419	0.6930558548264452	2.957145275843876	1.283138704503749	0.662764111981666	2.886874173472941	1.095722742352229	0.5430948263868212	2.91463435894639	1.009471232261011	0.5480693875405221	3.00429759272499	0.963877965594463	0.5681718242576872	2.991386913043482	1.003698617783351	0.5663665564216643	3.270220939571181	1.612781417578155	0.6558850741543972	3.391875002040774	1.610626863083682	0.6214765181929269	3.407785255382653	1.372743710899266	0.6509999229555058	3.286742552903569	1.230044077167271	0.5447578124935613	3.206058160311227	1.211674888789562	0.5146694523177296
83	2.733333	3.280127265622914	1.105841890709464	0.6650103608278947	3.255323454915952	1.284546916577716	0.6498774442858531	3.23778330457833	1.428038431489751	0.645302653764823	3.232638672607336	1.647561965000947	0.6658276005782227	3.200383034529644	1.609786568455825	0.672625690444517	3.071070436188371	1.543151963523522	0.6905144698335537	2.957059529314588	1.282357829599923	0.6591937454503021	2.88274657092939	1.09160931223328	0.5435518810526816	2.90779180373307	1.003428029889991	0.5493357242740227	2.995895687386953	0.9568973828238809	0.5698980388662211	2.984110919157478	0.9965140654412408	0.5680739356850977	3.26708079597916	1.612633519219966	0.6545186294168516	3.39092094593422	1.61119158282342	0.6206458462888658	3.407939785062068	1.374695047137678	0.6517874876397264	3.290612004371595	1.22877417547154	0.5486154084975051	3.209127336567506	1.20958005669864	0.5170702500829163
84	2.766667	3.277154331614565	1.105916555189182	0.664215031399908	3.251808572427622	1.284443375757919	0.6484034657585753	3.234096769427405	1.42780728868294	0.6432410146970533	3.228379092346749	1.647314413385207	0.6636626373251199	3.196104217673207	1.609436976249688	0.6704115989172147	3.068269271683827	1.542163879109	0.6876041808774682	2.957253493520357	1.281614771651306	0.6558949062898726	2.879584329470026	1.088280417390018	0.5435852898106613	2.902391181952917	0.9987293548600534	0.5500116885893523	2.988967986873774	0.9517802310941555	0.5708524302369011	2.977729816901106	0.9910725488753628	0.5689911755643673	3.26310236639709	1.612491634394912	0.6524401041471324	3.389368447059065	1.611770920215767	0.6188563122234274	3.409108961539183	1.376673648955565	0.6515304059441582	3.294931907576241	1.227766608817498	0.5514936715095332	3.21284795600514	1.207797117911406	0.5187632442655148
85	2.800000000000001	3.273547670123012	1.106069943391695	0.6630001793582501	3.247532547380735	1.284377943989418	0.6464304328262355	3.229571642702593	1.427580739150096	0.6405851632132199	3.223193160371808	1.647063484291002	0.6607953128044912	3.190929165196703	1.60907641272881	0.6675575739719126	3.064774416396733	1.541204796592476	0.6843057685542366	2.957386594285863	1.280922040421779	0.652741157022602	2.876967466602973	1.085639891397282	0.5431406249511609	2.897885151234934	0.9951890951504773	0.5500809059562446	2.983008623300667	0.9481984887044993	0.5710522281430599	2.9717768186533	0.9870666808588012	0.569099747084287	3.258207868498607	1.612357460150041	0.649630471021005	3.387050262874097	1.61235348210433	0.6160948709707064	3.411012143870098	1.378659755376697	0.6502241512847293	3.299586125929468	1.22705600557117	0.5533568982649943	3.216992783919618	1.206384766353424	0.5197291766548141
86	2.833333000000001	3.269218035547159	1.10630022194953	0.6613242256023595	3.242412319197868	1.284351166142619	0.6439232252767034	3.224116713896389	1.427360958907075	0.6373065642571503	3.217004357872756	1.646812756708427	0.6572081769751525	3.184781381351294	1.608710085821449	0.6640444003805821	3.060433617018906	1.54028469185093	0.6805950859518023	2.957080385842729	1.280293829288281	0.6496007521421275	2.874416688736723	1.083593802834372	0.5421754740664192	2.893665403003205	0.9926244206416602	0.5495276735467004	2.977439934865904	0.9458407615331773	0.5705127792419533	2.965714683497578	0.984197709991918	0.5683900285254054	3.252312716309657	1.612232368068122	0.6460706146538333	3.383781798313084	1.612927289985123	0.6123518405648064	3.413387526553468	1.380633722648893	0.6478645018795021	3.304477137448607	1.226674846953526	0.5541539118655157	3.221264955202353	1.205397093235715	0.5199788292970967
87	2.866667000000001	3.264068109468099	1.106604789419861	0.6591423430785061	3.23635933905493	1.284363434026468	0.6408443630298587	3.217636122550621	1.42715043278157	0.6333762795526726	3.209732987837625	1.646566198388984	0.6528841487585718	3.177581095431495	1.60834387982345	0.6598525697998719	3.055085275105036	1.539414765202465	0.6764450363052079	2.955914077740414	1.279748081916616	0.6463465054641944	2.871393654284732	1.082061161257366	0.5406603221176561	2.889090666777967	0.990874553798418	0.5483425668479587	2.97164716634113	0.9444337069206489	0.5692524781184268	2.958945781367467	0.9822009470823837	0.5668652781147792	3.245328423335331	1.612117808676929	0.6417422126411485	3.379367015395898	1.613480195764229	0.6076241682793893	3.415948958316711	1.382575108290149	0.644440801302481	3.309448131546758	1.226653289687502	0.553804064860125	3.225318972666351	1.204883603136881	0.5194981636341878
88	2.9	3.257994323052749	1.106981102859865	0.6564073076121726	3.229281859393374	1.284416063521388	0.6371551248901337	3.210032168770469	1.426953147329098	0.6287660794290617	3.20129942683529	1.646329441126617	0.6478080616409054	3.169248396065123	1.607985698589528	0.6549637216789977	3.048562440742325	1.538608966763379	0.6718275314974913	2.953420404240695	1.279309539215463	0.6428612537048695	2.8673022690533	1.080982870704823	0.5385814610703382	2.883500701252153	0.9898142903034114	0.5465247316083971	2.964995483305875	0.9437631940539087	0.5672959042618432	2.950827096107175	0.9808676693447351	0.5645452238624347	3.237165875314008	1.612016492478995	0.6366292767856047	3.373603518926686	1.614000829607591	0.6019189278854551	3.418346811855656	1.384462799207155	0.6399260433638931	3.314216129257252	1.227013583979065	0.5522164086544424	3.228922690439457	1.204880838242522	0.5182166520023697
89	2.933333	3.250889851166145	1.107426351251112	0.6530699662648025	3.221087652196546	1.284510837825567	0.6328158758200786	3.201208380237024	1.426774032062783	0.6234484833021124	3.191627040717581	1.646109059177434	0.6419669814570121	3.159706071697752	1.607644678122455	0.6493608618975147	3.04069942692395	1.537882954766226	0.6667137360079849	2.949103559586301	1.279007504814031	0.639042086975557	2.861516654316371	1.080323017492488	0.5359308597630227	2.876256460365044	0.9893574427198244	0.5440736282695749	2.956862744951379	0.9436731406467812	0.5646713955046886	2.94070039950504	0.9800447486996607	0.5614596277887393	3.227738534244569	1.611931781659204	0.6307185141007811	3.366292268915095	1.614478479478105	0.5952556465616716	3.420193805071468	1.386276768946708	0.6343280136498664	3.318445516409175	1.227772095091369	0.5493138386634029	3.231836073080878	1.205418088009614	0.5160630545905078
90	2.966667	3.242649029171918	1.107937453450734	0.6490799200168723	3.211688384285841	1.284650153743158	0.6277873546479726	3.191074308473276	1.426619156145155	0.617397916264835	3.180647503501543	1.645912901054694	0.6353508192541116	3.148884777469355	1.607331560144655	0.6430291780612919	3.031340734206488	1.5372545312712	0.6610755514821177	2.942465385025075	1.278875780621809	0.634808380864485	2.853418569706776	1.080071150793525	0.5327038821607832	2.866767193553446	0.9894588715531094	0.5409908056978999	2.946666775805856	0.9440666098072477	0.5614132543239129	2.927933690522042	0.9796390823422836	0.5576504530287394	3.216967904013042	1.611867944958822	0.6239998896563133	3.357249280299303	1.614903043592126	0.5876658238400085	3.421076651217556	1.387999133692352	0.6277186985535652	3.321728941952081	1.228940657873996	0.5450580737765355	3.233751633260629	1.20651948430804	0.512986337470842
91	3	3.23317427026802	1.108512038555827	0.6443848850172981	3.201006427203434	1.284838275151729	0.6220305124145173	3.179553079234255	1.426497093817136	0.6105899611376309	3.168308086217539	1.645751788121609	0.6279503550046777	3.136730297967127	1.607060382696144	0.6359546372714973	3.020354577824123	1.536744967520937	0.6548851615538577	2.933049087737214	1.278954404233115	0.6301045230934486	2.842444258678576	1.080248423929513	0.5288935787475271	2.854507059123634	0.9901151037988811	0.537278715762063	2.933885145820293	0.9449014812854237	0.5575615329758287	2.911960143950353	0.9796131166318685	0.5531758252547493	3.204791195861987	1.611831773282644	0.6164643546969095	3.346323384017112	1.615265955059507	0.5791844565755679	3.420595117756656	1.389615323818647	0.6201970424718609	3.323590803282013	1.230526570518454	0.5394503988446321	3.234320122605967	1.208204061630069	0.5089482282927368
92	3.033333000000001	3.22237892588166	1.109148550059327	0.6389312664360373	3.188977652778769	1.285081426557001	0.6155072731879438	3.166584712716392	1.426418885324743	0.603001438415659	3.154574504670161	1.645639430583947	0.6197567309468972	3.123206399704447	1.606848315527574	0.6281236644820406	3.007641181636451	1.536378519535632	0.6481157923562505	2.920472609350342	1.27928873490582	0.6249045579613284	2.828128166816633	1.080907180722104	0.524487943400231	2.839047695167355	0.9913618032576974	0.5329382392568132	2.918084866958612	0.9461924845549786	0.5531615831880027	2.89231751212145	0.9799822993184785	0.5481103938131685	3.191164541272918	1.611832593694311	0.6081033340986152	3.333406032660651	1.615559815862348	0.5698479400812518	3.418372270218333	1.391114454619726	0.6118934806667569	3.323480481210933	1.232532238332737	0.532545031200754	3.233167091820843	1.210485224991889	0.5039312420045143
93	3.066667000000001	3.210191648037986	1.109845224725732	0.6326658702928477	3.175556004039953	1.285386647741918	0.6081825085247926	3.152131506068176	1.42639686259712	0.594612520525184	3.139435370627582	1.645591060606348	0.6107624551820173	3.108299427985125	1.606714181797943	0.6195243598596993	2.993141289589845	1.536181096259166	0.6407437278408439	2.90444643864507	1.279927596876276	0.619216224954941	2.810107767710275	1.082132499036137	0.5194707916487259	2.820030108869373	0.9932701460476928	0.5279525549742715	2.898890890422785	0.9479881316106157	0.5482462890971306	2.868636281503267	0.9807987221683681	0.5425273825315826	3.176067756385966	1.611881082411069	0.5989098403319788	3.31843917835638	1.615777470668701	0.5596930872319938	3.41408724724217	1.392489048734029	0.6029729900412448	3.320826050610729	1.234954711644348	0.524447740541909	3.229955771364839	1.213368675016819	0.497933356987847
94	3.100000000000001	3.196564277837903	1.110599260945522	0.625538467477374	3.160720951645156	1.285760969265375	0.6000266234935997	3.136186340923952	1.426443976724788	0.5854095559555496	3.122908896771846	1.645622747081474	0.6009632288488197	3.092025235356092	1.606677548479455	0.6101486672739959	2.97684894699564	1.536179044112814	0.6327506740298848	2.884831409772735	1.280919653160075	0.6130764098386419	2.788182977803448	1.084028505262882	0.5138271151418843	2.797203083406246	0.9959313465440669	0.5222777135885636	2.876030961690414	0.9503552345745921	0.542832048711366	2.840700158370604	0.9821413404160818	0.5364924455698648	3.159511617692851	1.611988805804291	0.5888802404248465	3.301428861546492	1.61591275451605	0.5487531815228519	3.407543380835584	1.393735156000822	0.5936226928270939	3.315129688211534	1.237785526574704	0.5153002826171901	3.224430872680708	1.216850922515592	0.4909748500340493
95	3.133333	3.181474810712065	1.111406384859549	0.6175026878004878	3.144479664403437	1.286210733474346	0.5910157745542989	3.118775250439495	1.426573066402615	0.575385346510956	3.105044375865518	1.64575047293296	0.5903578335870914	3.074430823971769	1.606757640234256	0.599992448486815	2.958818335809744	1.536397725056003	0.6241241617461233	2.86168678739479	1.282310393588662	0.6065431359567861	2.762383712597342	1.086699242852516	0.5075551571835334	2.770497220051507	0.9994338904173764	0.5158574991310315	2.849403023711778	0.9533773648963648	0.536929223311876	2.808526134917853	0.9841111560728883	0.5300751411232454	3.141539753838253	1.612167519494767	0.5780140879029997	3.282452058202228	1.615960618046051	0.5370550270100224	3.398669200754736	1.39485249075423	0.5840490562669524	3.305982902572851	1.241011007490668	0.505273705929701	3.216412318985441	1.220919215133311	0.4830991251428998
96	3.166667	3.164930960209858	1.112259474427813	0.6085152479961116	3.126869336798545	1.286739557341468	0.5811304357155629	3.099959056969082	1.426794458887906	0.5645376861123926	3.085920924898534	1.645986926342685	0.5789467921106273	3.055593913820013	1.606969829573951	0.5890544452610048	2.939162776789159	1.536857268718157	0.6148555836306905	2.835255015206764	1.284135136501787	0.5996581087120957	2.732970160647716	1.090215838397714	0.5006793403248735	2.740094504080081	1.00383456331164	0.5086747179394733	2.819150620465965	0.9571449186428648	0.5305562688017504	2.772421225372743	0.9867999584664634	0.5233592550162371	3.122227453779008	1.612426517606522	0.5663123716171861	3.261641538969243	1.615916288683008	0.5246086989071497	3.387412598174626	1.395843044235883	0.5744164520980798	3.293032899857702	1.24461089883494	0.4945422461780367	3.205732336874952	1.225550656011432	0.4743614980951452
97	3.2	3.146974971129397	1.113147362231442	0.5985371027530731	3.10796153056463	1.287346788280528	0.5703565110601273	3.079838124800091	1.427114351703515	0.5528708739651657	3.065651266780463	1.646339396453442	0.5667343419238715	3.035626826923923	1.60732337449242	0.5773380824067685	2.918060173378303	1.537571802154245	0.6049418975508727	2.806009348667119	1.2864168648628	0.5924396659065522	2.700479274129183	1.094599919544068	0.4932895706510108	2.706525638994686	1.009148730007366	0.500801427091059	2.785753174324808	0.9617575728613982	0.5237583785247639	2.733071155663538	0.9902874792125373	0.5164548646251284	3.101685778772407	1.612770834175675	0.5537795398148615	3.239195578419752	1.615775106116892	0.5114111848132272	3.373723116537411	1.396709482690928	0.5648477676073654	3.275997898724915	1.24856024948811	0.483245349572859	3.192231276038467	1.230713003515839	0.464818191381803
98	3.233333	3.127677789758562	1.114053848091773	0.5875289096146701	3.08785407995133	1.288025356081414	0.5586807329928938	3.05854132656426	1.427531883465838	0.5403905595996158	3.04436873239908	1.646805966330626	0.5537244143028399	3.014664278131534	1.607817360587622	0.5648474170552676	2.895730947710072	1.538547353060466	0.5943831159934516	2.774571312417346	1.289163979740984	0.5848740838911921	2.665638273647197	1.099826620067752	0.4855334712113075	2.670593490474936	1.015355707784275	0.4923958168642919	2.74995579141443	0.9673175387303869	0.5166033376539613	2.691459149708604	0.9946387742221858	0.5094803467715402	3.080048013680692	1.613197955503382	0.5404191360897395	3.215342804163872	1.615531971641916	0.4974431409826353	3.357434259124825	1.397454297800101	0.5553656189028129	3.254684704596783	1.252833354080655	0.4714146967692729	3.175756373015165	1.236368932229022	0.4544822369184657
99	3.266667	3.107137361083931	1.114955878367623	0.5754526418118193	3.066665994326444	1.288758603982179	0.5460911067579367	3.036216110961461	1.428034788610579	0.5271022105122611	3.02222003427095	1.64737127440048	0.5399215523445406	2.992855986314614	1.608436477203044	0.5515878330956229	2.87242610253901	1.539775019004899	0.5831853728292877	2.741598535509601	1.292362426240337	0.576915464715992	2.629202651788248	1.105849741000771	0.4775276578275295	2.633114798779353	1.022416697616637	0.48361101510878	2.712517136017883	0.9738675293559383	0.5091429147272195	2.648590656136284	0.9998888915436636	0.5025082235644998	3.057461269498019	1.613693505999928	0.5262341995162299	3.19031420403539	1.615177465038841	0.4826696102116623	3.338324062801964	1.398079293330677	0.5458736193586735	3.229205924043607	1.257400343296592	0.4589613421764744	3.156320652945576	1.242474040824878	0.4433005892660778
100	3.300000000000001	3.085478446777886	1.115821536378242	0.5622736233155011	3.044536314467958	1.289518295550406	0.5325790389979227	3.013026127597028	1.428597556589116	0.5130129824784998	2.99936462018547	1.648005236028191	0.525333771142567	2.970365582075929	1.609149708776211	0.5375686494731636	2.848425167880977	1.541228582501461	0.5713646369390865	2.707761396911096	1.295971539980676	0.5685088576062431	2.591896060838323	1.112614556191615	0.4693427911157748	2.594830581339061	1.030290015700267	0.4745563076948252	2.674119924878795	0.9813953720088597	0.5013963972476931	2.60534337624525	1.006063518440373	0.4955539359264087	3.034085597909395	1.614229797317623	0.5112301191745869	3.164342758055832	1.614695366787635	0.4670444697396516	3.316512827615549	1.39858567624632	0.536149039015019	3.200151315923233	1.262227076936134	0.4456968938747229	3.134231646045451	1.24898223767053	0.4311466083864753
101	3.333333	3.062843306198205	1.116610707632114	0.547962335740623	3.021614341594326	1.290265366652952	0.5181397085198109	2.98914011444081	1.429182268335454	0.4981313709920072	2.975964372002176	1.648664598421374	0.5099717320667727	2.947360246505783	1.6099119798828	0.5228023704437951	2.824019381211218	1.54286608880313	0.5589466216711224	2.673709639670737	1.299924885255812	0.5596127468833583	2.554379367310617	1.120061207468938	0.4610103696432596	2.556384306866391	1.038951839561418	0.4652758095823892	2.635374841424366	0.9898929766005246	0.4933318639129392	2.562437722645155	1.013204233782698	0.4885733181640111	3.010083212593445	1.614767062631264	0.4954139114150228	3.137641895564903	1.614062117995495	0.4505100039254503	3.292424550981429	1.398972639435692	0.5258351410153093	3.16845027839179	1.267274435771346	0.4313495823405009	3.110010320695203	1.255842796313793	0.4178161586521341
102	3.366667	3.03938500367261	1.11727850665801	0.5325015047549624	2.998052332898503	1.290953557623155	0.502776417683238	2.964723372447152	1.429742655342011	0.482471215203668	2.952178412038909	1.64929807726978	0.4938534679540288	2.924004993586247	1.61066967707203	0.5073092561401845	2.799496000373491	1.544635209589874	0.5459694704423523	2.640040549394131	1.3041367916343	0.5502215300532992	2.51723803252589	1.128125848428511	0.4525408873543526	2.518325979944092	1.048396895885323	0.4557538146947864	2.596836330692889	0.999362247490533	0.4848569198359278	2.520435979671742	1.021366356093007	0.4814671799705098	2.985612377857031	1.615257863073256	0.4787989455684558	3.110384357780217	1.6132479837233	0.4330011976945071	3.26664545489583	1.399236358993405	0.5144265530021152	3.135198767242881	1.272492877649823	0.4156092143373775	3.084364710417613	1.26298753951958	0.40300452707086
103	3.4	3.015265457608906	1.117774891478837	0.5158936333638185	2.974003814536305	1.291529152842685	0.4865050737731271	2.939936490373781	1.430224310748631	0.4660550689977916	2.9281626259771	1.649847342569499	0.477007266849692	2.900461827048077	1.611361648289213	0.4911201465948493	2.775132984453835	1.546474044379309	0.5324846815821973	2.607320922273197	1.3084976513267	0.540387615716619	2.481001290089993	1.136729314395236	0.4439328504234222	2.481128817030057	1.05861804413375	0.4459348761836505	2.558987963188645	1.009773362448905	0.4758327877751502	2.47978393638346	1.030593996590752	0.474084594564752	2.960826958156359	1.615647805643452	0.4614080676701156	3.082705197291991	1.612216502822397	0.4144533579484442	3.239946684032442	1.399370824082758	0.5013452706670868	3.101447928156845	1.277829546963241	0.3981480966052929	3.05785723926114	1.270344892369105	0.3863953728868744
104	3.433333000000001	2.990645057141069	1.118047512081768	0.4981621937477265	2.949615129040718	1.291933729540963	0.4693531054634396	2.914928401948671	1.430567397039396	0.4489123301876687	2.904062008596963	1.65024930765879	0.4594678769290451	2.87688193321054	1.611921768600814	0.4742724144532353	2.7511885279831	1.548313905596195	0.5185517558369337	2.576088027135604	1.312881232173407	0.5301849621092374	2.446152947567133	1.145776421564314	0.4351651089614566	2.445203315050893	1.069603235572875	0.4357419521964781	2.52223536861844	1.021063241762628	0.466099462629651	2.440850613089026	1.040937243913777	0.4662437900455153	2.935869034183759	1.615877730061173	0.4432706800498594	3.054699236016694	1.61092704462286	0.3948093774428141	3.213162292770058	1.399370638384268	0.4860229775949415	3.068135185662763	1.283232639686711	0.3786301080278002	3.030791402503334	1.27784563420458	0.3677078543167943
105	3.466667000000001	2.965683128241681	1.118044988191485	0.4793559864416974	2.925026633283156	1.292107784917673	0.451363222074598	2.889838935628374	1.430710637595134	0.4310835800132812	2.88001173594657	1.650440178917857	0.4412791002836446	2.85340653368478	1.612283094704628	0.4568122373148973	2.727900863999992	1.550083261138877	0.5042383131309938	2.54687194056656	1.317152875874634	0.5197224968692113	2.413163380012776	1.155163194643793	0.4262134511814441	2.41093530188183	1.081346421682116	0.4250969864524155	2.486943750221552	1.033172975843323	0.4555017820567382	2.403977171061501	1.052457025782394	0.4577635039299859	2.910870716104111	1.615887657579196	0.424426252647792	3.02643099817072	1.609339596967547	0.3740314867302254	3.187055029454704	1.399233075123939	0.4679507359924149	3.035895150761805	1.28865605790076	0.3567439965875686	3.003129378052689	1.285421693452181	0.3467517753589104
106	3.5	2.940537489986109	1.117719476448898	0.4595531390764048	2.900373034790294	1.29199299172798	0.4325969244873334	2.864800652310402	1.430593606019005	0.4126251846355269	2.856137698699165	1.650356974628174	0.4224972311163391	2.830167400993151	1.612379497953337	0.4387977624378605	2.705486488809159	1.551709561623694	0.4896199374229543	2.520198029514173	1.321176769642362	0.5091603887752079	2.382494255088026	1.164789535564545	0.4170729123413728	2.378726327480144	1.093847952277263	0.4139393269955201	2.453479195934401	1.046074837138114	0.4439135988419297	2.369513228222627	1.065224218686633	0.4484871645445904	2.885955110028837	1.615618467846923	0.4049284486039934	2.997934258715531	1.607417830435431	0.3521089106947451	3.161969595460394	1.398956894849068	0.4466740275320206	3.004809506051109	1.294058688899377	0.3322456240923723	2.974423397639466	1.29299868580424	0.323393460506981
107	3.533333000000001	2.91535724390368	1.117030592089001	0.438857286396082	2.875777318794118	1.291536426930151	0.4131309318155365	2.83993330070651	1.430160790666991	0.3936055662869957	2.832549977553492	1.649941252424115	0.4031875910689861	2.807280486024948	1.612149487875036	0.420295528763135	2.684131331785109	1.553122842056969	0.4747747188172393	2.49656769067896	1.324826144698039	0.4986810278431384	2.354606038652285	1.174555214351278	0.4077620464853797	2.34899673448404	1.107109059807782	0.4022321153017955	2.422207730542777	1.059761905871738	0.4312448105696046	2.3378227389382	1.079300595288207	0.4382969175198732	2.861229925390661	1.615015646491165	0.3848417153445995	2.969203118597579	1.605133730317208	0.3290560153987472	3.137675165494753	1.398546065999702	0.4217161700902947	2.974382008587901	1.299401992052136	0.3049899712469776	2.943913730644919	1.300492076091953	0.2975570765378946
108	3.566667000000001	2.89028362335215	1.115947481693671	0.4173970099231641	2.851351944749889	1.290693602649279	0.3930578406134568	2.81534398098732	1.429364522970338	0.3741046257272572	2.809342170820801	1.649142574711368	0.3834269428122383	2.784844814002327	1.611539418406174	0.4013819153780388	2.663984373506937	1.55425730534169	0.4597812417797359	2.476414796379616	1.327985574872319	0.4884394525814622	2.329927001895075	1.184335266092898	0.3983116507116107	2.322155368850598	1.121100745578973	0.389967007266961	2.39350352693265	1.074239516428662	0.4174384221384045	2.309282366958091	1.094680257667977	0.4271256432698696	2.836787456692807	1.614032783966374	0.364243874613878	2.9401999035245	1.602471222675977	0.304923637554908	3.113413903140938	1.39801223580017	0.3926106329763588	2.943740129139695	1.304643235505893	0.2749540444340567	2.910870322359112	1.307798381150601	0.2692524465815558
109	3.6	2.865453239452942	1.114447404050412	0.39532452930164	2.827203983088411	1.289428686131128	0.3724887035195804	2.791131680476407	1.428165024944043	0.3542150092144304	2.78659539334562	1.647919096941668	0.3633055578954063	2.762945932535321	1.610503844336495	0.3821447897843055	2.645158903719093	1.555051467167194	0.4447180314233388	2.460106910426546	1.330548343294143	0.4785405774957716	2.308862868019144	1.193955825042305	0.3887502444473044	2.298620436928921	1.135722717281643	0.3771697861814515	2.367767919634644	1.089510655811155	0.4024840535294031	2.284327877636786	1.111232438374813	0.4149715077808476	2.812709477951145	1.612632191891295	0.343228433515585	2.910877494824322	1.599425555698637	0.2798070409079534	3.087960941734181	1.397370056902606	0.3589663899173046	2.911629176595373	1.309741059106957	0.2422330297679385	2.874433618837106	1.31481135815019	0.2385992347629409
110	3.633333	2.840993979012008	1.112514634571312	0.3728078979351805	2.803431992903717	1.287713886160701	0.3515482099955975	2.767384777279083	1.42653009881246	0.3340389428784661	2.76437708434978	1.646237278721956	0.3429228103831737	2.741654264566992	1.609005483573912	0.3626793695279694	2.627729711501287	1.555450162618916	0.429659297619525	2.447957955205715	1.332419389994732	0.4690502648080808	2.291818144915066	1.203189771780458	0.3791241895225185	2.278823212923027	1.150798448122344	0.3639185744697638	2.345433538111241	1.105504512635949	0.3864321731037596	2.263452921423019	1.128673573868451	0.4019023004597856	2.789066250245778	1.610784381788687	0.3219002757571564	2.881192199131172	1.596001488284176	0.253841843820399	3.05965389043511	1.396635333580439	0.3205105438435485	2.876407557670706	1.314658896455146	0.2070663055785703	2.83355485252509	1.321428763098768	0.2058665806415078
111	3.666667	2.817026806939618	1.110141411239991	0.3500297939514468	2.780128755483891	1.285530707982191	0.3303752691609312	2.744184949044339	1.424436885479325	0.3136907502942815	2.742745533914653	1.644073730092182	0.3223876913030245	2.721028928521724	1.607017371539307	0.3430887775335282	2.611735372452915	1.555407657807621	0.4146751401695443	2.440219643508712	1.333522688979748	0.4599878657230199	2.279158811746072	1.211785339976141	0.3694901297742878	2.263163824935229	1.166077322743643	0.3503315032357244	2.326819712790123	1.121991849664232	0.3694163637128238	2.247115688883536	1.146612868259857	0.3880236563991347	2.765921705594912	1.608469616380878	0.3003767531367837	2.851124210088694	1.592213117770486	0.227208076117012	3.026576571426585	1.395828527525754	0.2772362256699025	2.836244671213723	1.319367314666126	0.1698648594644503	2.787188108821963	1.327556986410978	0.171483513646462
112	3.700000000000001	2.793668198512388	1.1073298410901	0.3271814647234644	2.757385190207425	1.28287228493561	0.3091203061976662	2.721611791505778	1.42187440263985	0.2932962752094792	2.72175329111874	1.641417595517743	0.3018178343863395	2.701121075808146	1.604525288133415	0.3234834482221685	2.597181087858129	1.55488984758045	0.3998315698269584	2.437063711809548	1.333807926811386	0.4513387900073915	2.271168488925738	1.219489524952958	0.3599329138602357	2.25196846520102	1.181243718201297	0.3365815937835096	2.312094666133652	1.138583302907566	0.3516796973808536	2.235671594886644	1.164616712442188	0.373479925237978	2.743337488608006	1.605680317039324	0.2787863938065143	2.820694080643	1.588082733140002	0.2001250548734889	2.987062166870293	1.39498027867319	0.2294483231205611	2.789632907529159	1.32385275767904	0.1310905368999535	2.734586868901304	1.333128335434409	0.1358953384848911
113	3.733333	2.771026691085564	1.104093234325481	0.3044538380658352	2.735288142846049	1.279745223699555	0.2879379119643841	2.699741005712692	1.418845528317507	0.2729863090370833	2.701448430736999	1.638272751241786	0.2813344852952147	2.681974487749031	1.601530286272653	0.303976293895436	2.5840410563414	1.553878236601516	0.3851878565860625	2.438562718508924	1.333259898364592	0.4430558527271556	2.268036323966808	1.226062845566455	0.3505529631886486	2.245485426495878	1.195940275772484	0.322876788849726	2.301310647698169	1.154793202002291	0.333547342162709	2.229365325587194	1.182249336838337	0.3584501731690146	2.721374131342386	1.602422861646496	0.2572631852280576	2.789982095700122	1.58363995669915	0.1728420370984671	2.940069996261186	1.394134603051609	0.1778106677055007	2.73580502880747	1.328118280050175	0.09121499247065187	2.675584667906548	1.338104683715101	0.09949188380409252
114	3.766667	2.74920488524997	1.100456700897164	0.2820369511232139	2.713922294210973	1.276170343795286	0.2669860489430748	2.678646667442304	1.415367977833898	0.2528962499113384	2.681879484429425	1.634658976047585	0.2610638171698385	2.66362951496532	1.598050031683766	0.2846837256175346	2.572260959706031	1.552371927035125	0.3707987672345733	2.444663580078322	1.331899205086471	0.4350558898950777	2.269838603196967	1.231282563182697	0.3414348504268411	2.243876870922411	1.209769684888575	0.3094268081141533	2.294451122741767	1.170075539383083	0.3153865447398521	2.228328922402484	1.199078811907399	0.3431243869156799	2.700096234543857	1.598718512149327	0.2359477268201612	2.759148442779034	1.578921549740393	0.145639141156415	2.885428908120566	1.393347612000358	0.1234785941243718	2.675025689717557	1.332181178607668	0.05075357374657016	2.610757993179122	1.342478844283405	0.06261286437588039
115	3.800000000000001	2.728298500606575	1.09645698142233	0.2601181420636502	2.693369160278666	1.272182449645959	0.2464239834318517	2.658399417570399	1.411474054081005	0.2331642935164119	2.663097029781771	1.63061153101542	0.2411370945676233	2.64612453076401	1.594118493483287	0.2657263235274622	2.561760351437123	1.550387899165318	0.3567197847906183	2.455134986467908	1.3297800036518	0.4272235996584213	2.276477246856194	1.234948839968114	0.3326354141541069	2.247153466447996	1.222314124630209	0.2964240376298382	2.291433108271093	1.183849992704965	0.2975666904198616	2.232510583637634	1.214659611028992	0.3276886570180052	2.679573021344003	1.594602917908397	0.2149862073328594	2.72842600668033	1.573970834002288	0.1188134998833821	2.823753868654318	1.392676139107747	0.06805408683587494	2.608342968442377	1.336065877801095	0.01029435919789668	2.541181022836042	1.346267613314672	0.02556135478217072
116	3.833333	2.708391254800779	1.092140888364827	0.2388741956725634	2.673701920459294	1.267828455197935	0.2264054767439	2.639063033792473	1.407209012514726	0.2139260673512308	2.645151880378711	1.626179116563268	0.2216848134748757	2.629494634381184	1.589784057925276	0.2472238478817163	2.552440408725652	1.547959793199982	0.3430079275539522	2.469530163997905	1.326988402839817	0.4194155846238588	2.287610654377858	1.236906709362536	0.3241930159044373	2.255106997171293	1.233180725824062	0.2840072510344014	2.292092051603002	1.195595331214757	0.2803921640939708	2.24154411696062	1.22857429250509	0.3123076453534537	2.659875548195837	1.590124055877701	0.1945236972768127	2.698106640882156	1.56883570544325	0.09265938885818895	2.756430234717482	1.392167847439146	0.01340064666122952	2.537416587235441	1.339797043615839	-0.02952300779120806	2.468264100376143	1.349501963181728	-0.01137019175868231
117	3.866667	2.689556149678207	1.087563659735926	0.2184699276653824	2.654986724141398	1.263165510300451	0.2070774408662516	2.620696386562342	1.40262925787493	0.1953136346201011	2.62809602163996	1.621422002336303	0.2028351745300107	2.613773531199984	1.585107486464318	0.2292943697813788	2.544193648646369	1.545135241399113	0.3297242332213631	2.487169536903203	1.323632392152667	0.4114788515789825	2.302612589394157	1.237056230711434	0.3161502997363841	2.267262375063232	1.242009882580897	0.2722802324288195	2.296151137881183	1.20485776753892	0.2641037348616939	2.254722819819625	1.240456148543677	0.2971395485745048	2.641076987694132	1.585340549611104	0.1747019931434859	2.668517547060401	1.563568325136033	0.06745266728146926	2.685506408878288	1.391854951072728	-0.03866109753798477	2.464313447863027	1.343395762218313	-0.06805689439878826	2.393663978121251	1.352226082454809	-0.0478872971929457
118	3.9	2.67185496772685	1.082787099517882	0.1990562165270297	2.637282806227452	1.258258980100354	0.1885782280375723	2.603354092975042	1.397800300006796	0.1774540727128333	2.611981789654803	1.616409878709647	0.1847129654546057	2.598994031850346	1.580159442670601	0.2120536359292789	2.536914117813866	1.541973392671938	0.3169361669456681	2.507169892254109	1.319826935205873	0.4032786574885746	2.320596898296494	1.235386732014703	0.308536987684323	2.282875062979306	1.248521759268353	0.261318571917898	2.303210951284803	1.211288304777047	0.2488638374184808	2.271076821405738	1.250032821018333	0.2823383118929081	2.623250841656215	1.580319860643684	0.1556578029984038	2.640001500934244	1.558225400198827	0.04344191968449669	2.613663217341851	1.391751946655161	-0.08656002601795992	2.391455379278249	1.3468804144124	-0.1046825078326742	2.319406955501286	1.354503054365543	-0.08366317613562367
119	3.933333000000001	2.65533192247412	1.077875618995943	0.1807607724377511	2.620636091948504	1.253178209542243	0.1710288502943766	2.587079501737188	1.392792433940224	0.1604610005517192	2.59685583148151	1.611217205861367	0.1674322076692016	2.585183026044195	1.575015588574116	0.1956080408404013	2.530498106566839	1.538540644770393	0.3047120297401374	2.52850511056596	1.315676448472932	0.3947107376086131	2.340477699603789	1.231972531918953	0.301363616730201	2.300914504493685	1.252547990653836	0.2511675080951186	2.312650465609003	1.214670414653557	0.2347529971231665	2.289458871424177	1.257132131908415	0.2680491743233608	2.606463361258657	1.575133966011913	0.137514601216392	2.612888128353247	1.552865595715774	0.0208337245961305	2.543926946300101	1.391855234911313	-0.129170178415707	2.321429620917121	1.350265888015737	-0.1388338115837737	2.247765813512065	1.35640540731483	-0.1183032276466281
120	3.966667000000001	2.640014458450286	1.072895448784336	0.1636877361675493	2.605079967499478	1.247995371458482	0.1545325638039922	2.571904982935657	1.387679256167719	0.1444341383707501	2.582757105426699	1.605921465284475	0.1510954503195105	2.572360874305636	1.569754693947466	0.1800540270063978	2.524845756705136	1.534908195824247	0.2931192792010319	2.550119431792699	1.311269605203422	0.3857560358276222	2.361088067752845	1.226974997971171	0.2946589009260948	2.32013542213265	1.254047353305704	0.2418852098450864	2.323623382450778	1.214956042989368	0.2218263491749681	2.308629287231883	1.261659870596847	0.2544429534190866	2.59077069662042	1.569857844738055	0.1203818152822743	2.58747178825208	1.547549302026824	-0.0002089528001315653	2.478968904550321	1.392147357143244	-0.1658890769235873	2.256477307933269	1.353563001000376	-0.1700421941025163	2.18084812596932	1.358004647068345	-0.1513198864161756
121	4	2.625916674891738	1.067915156114817	0.1479189173437037	2.590638611771243	1.242785701567303	0.1391759284946879	2.557854531344422	1.382537412007361	0.1294601153897562	2.569717657644623	1.600602609800259	0.1357940085853377	2.560543002174275	1.56445809048159	0.1654782778887267	2.519867653112118	1.53115029763152	0.2822234509624396	2.571006049245151	1.306678505390683	0.3764901851226298	2.381276711557119	1.220654370402059	0.288459863985598	2.339235871067178	1.253155254661227	0.2335360739408639	2.335201257835872	1.212378359397584	0.2101098957939435	2.327435317723992	1.263663663244343	0.2417152635906599	2.576219412636925	1.564569036785668	0.1043552540706301	2.564002537991168	1.542338399206308	-0.01956374671274429	2.420852736067992	1.39260360231686	-0.1965866095378272	2.198313376216557	1.356778994210314	-0.1979518398365945	2.120365419010978	1.359364405018042	-0.1821707026390314
122	4.033333000000001	2.613039414928794	1.063002622426723	0.1335119240229485	2.577326425736927	1.237624139760876	0.1250265349770061	2.544942579637812	1.377443002159227	0.1156099555358654	2.557759721765347	1.595339361767584	0.1216038311928748	2.549737750474985	1.559206085063694	0.1519538037328215	2.515481610833038	1.527341435410315	0.2720835380734538	2.590196081413159	1.301963396013387	0.3670854134757869	2.399960033970447	1.213357598270091	0.2827791270899743	2.357053464506638	1.250222882394535	0.2261584409882897	2.346465122313901	1.207514129464876	0.1995826892345107	2.344952648735319	1.263471094595343	0.2300383998103078	2.562843407066691	1.559343887055765	0.08951320796723304	2.542673005829226	1.537292689604999	-0.03715038226111089	2.370953366368596	1.393196134906982	-0.2214998867504161	2.148061982040414	1.359919283867937	-0.2223225910972275	2.067512980910743	1.360541704464954	-0.2103015647935828
123	4.066667000000001	2.60137238631395	1.058223873230954	0.1205014391466896	2.565149432123215	1.232583981685806	0.1121334586258151	2.533174408803863	1.37247010567638	0.1029389275665869	2.546894358761892	1.590207790439446	0.1085849289314242	2.539945611044669	1.554076535486701	0.1395392408981842	2.511611228152506	1.523554732680811	0.2627496032324382	2.606897156228809	1.297185667968368	0.357786902568333	2.41628089579307	1.205424881157996	0.2776433472880294	2.372695513113286	1.24564812392945	0.2197760826970578	2.356673086909793	1.201007880985583	0.1902028889546044	2.360515835061228	1.26147424884858	0.2195121363021025	2.550662389697393	1.554256120191023	0.07591610699054643	2.523604480060123	1.532468470520941	-0.05292847036862818	2.329822641513237	1.393899178996099	-0.2411073416403875	2.106156550987934	1.362988286959921	-0.243083139773374	2.022859940106709	1.361588612916775	-0.2352587472661556
124	4.1	2.590897389339698	1.053641768380844	0.1089028164412281	2.554107445382393	1.227735487620625	0.1005293726292438	2.522545652635592	1.367688964512032	0.09148746192229856	2.53712162856687	1.585279634222344	0.09678400625911605	2.531159472927945	1.549142759892018	0.128280984377022	2.508190650665906	1.519858196261416	0.2542640562477859	2.620639180633811	1.292406165828901	0.3488227302818499	2.429744973988049	1.197152552961359	0.2730627999548145	2.385611507890766	1.239813935155367	0.2143959720015015	2.36531221144102	1.193438583864696	0.1819082994702093	2.373711256535478	1.258048812001011	0.2101754652476346	2.539681658961703	1.549375488256387	0.06360919145041188	2.506846108246513	1.527918291959257	-0.06689010859778885	2.297253649281163	1.394692340320825	-0.2559940362381255	2.072411654398429	1.365989246245145	-0.2603292341057187	1.986338377587762	1.362548993527253	-0.2568073954767849
125	4.133333	2.581589415962589	1.049314708805597	0.09871375518104519	2.544193848424024	1.223144276578126	0.0902310110161658	2.51304182732506	1.363164302075233	0.08128095049685576	2.528429798007761	1.580620725170174	0.08623367284322155	2.523363837369657	1.544471962773349	0.1182123465831786	2.505162529429218	1.516313344898062	0.246660550906526	2.631225013767367	1.287684617512195	0.3403667831806066	2.440189937099058	1.188776514034878	0.2690154676668725	2.395552136110665	1.233053080825235	0.209997230478138	2.372079914540919	1.185272977695868	0.17461643004077	2.384350940692703	1.253520806399031	0.2020244588095575	2.529891484760748	1.544766161519614	0.05262199713710978	2.492382317373569	1.523689741304275	-0.07905607444521125	2.272520775232682	1.395561231713667	-0.2667766118160983	2.046221732307631	1.368924395115331	-0.2742968615069386	1.95744823040653	1.363456482437036	-0.2749501239709015
126	4.166667	2.573419721251754	1.04529618069115	0.08991798055049303	2.53539521794816	1.218869976673284	0.08124199486909357	2.504640072924712	1.358954779209719	0.07233240467839928	2.520798469496121	1.576290674200318	0.07695473224503924	2.516537637718618	1.540124820359508	0.1093556566925691	2.502478276602685	1.512976490793302	0.2399655512014629	2.638676355993302	1.283083088783396	0.3325366331915344	2.447707957002203	1.180474269161008	0.2654690798365345	2.402499771964076	1.225624473907733	0.2065349548645475	2.376857206213608	1.17685167078957	0.1682420134639079	2.392414724143678	1.2481392099117	0.1950236460302061	2.521270103189039	1.540486419789193	0.04297097873828969	2.480135412618035	1.519825862764845	-0.08946817210123371	2.254551285010737	1.396497763645088	-0.2740598191552907	2.026681501954883	1.371795520069803	-0.285298551754621	1.935384659671413	1.364337202844999	-0.289834840961883
127	4.200000000000001	2.56635840432291	1.041635338347081	0.08248873009008795	2.527693484440393	1.214966784967082	0.07355556718900511	2.49731199107153	1.355113740435118	0.06464477050425993	2.514202129298321	1.572343738712902	0.06895845574309097	2.510657288439066	1.536156321731476	0.1017243180634125	2.50010226429203	1.509900084237678	0.2341998444209165	2.643179062708453	1.278664773333538	0.3253801308652299	2.452556743469511	1.172380524592409	0.2623805823568371	2.406602810209137	1.217727332815323	0.2039440766000979	2.379662799939368	1.168405501802463	0.1626963214920489	2.397998181532971	1.242092960613298	0.1891200887144371	2.513787639009331	1.536589499685086	0.03466207008929696	2.469979111346425	1.516365704620165	-0.09818268436068024	2.242097495331526	1.397500072713926	-0.2784054976383952	2.012707945716065	1.374605440206002	-0.2936707508426444	1.919150675283063	1.365214161735204	-0.301698860835267
128	4.233333	2.56037546279439	1.038376942109741	0.07639082725167742	2.521067291538317	1.211483485524984	0.0671560511971528	2.491025494047635	1.351689171357076	0.05821207942967082	2.508611977111044	1.568828798911074	0.06224729705416877	2.505698112214676	1.532615807837789	0.09532343615799316	2.498013190668503	1.507132665889424	0.229379093507704	2.64501757652531	1.274491642878989	0.3188758150521165	2.455080724605148	1.164602654878163	0.2596903183669081	2.408114895449474	1.209521596781111	0.2021395927147258	2.380605986849148	1.160084343961381	0.1578856504742114	2.401277611936573	1.235536010143835	0.1842507410163784	2.507408529586423	1.533123508352318	0.02769168608068329	2.461757696161075	1.513344082353466	-0.105266144068034	2.233979512424244	1.398572532652118	-0.2803329605183593	2.00322721226153	1.3773587874215	-0.2997342027983408	1.907739039801822	1.366109233188117	-0.3108361152800159
129	4.266667	2.555442745591856	1.035561001025676	0.07158394929846958	2.515494388753785	1.208463045038837	0.06202163559171157	2.485747395844517	1.348723165471857	0.0530219526878376	2.503997438021621	1.565788765936487	0.05681693723651951	2.501635483107877	1.529546459703465	0.09015172328157917	2.496202565291103	1.50471856096221	0.2255147962150241	2.644517189966355	1.270624631754425	0.3129431323035872	2.455643853552489	1.157236398060236	0.2573255446572826	2.407343003935159	1.201143768061163	0.2010187155955326	2.379850368848713	1.151979002093879	0.153717378187756	2.402478391796347	1.228603786794476	0.1803478983721537	2.50209382223929	1.530130785716523	0.02204909981757018	2.455297508401853	1.510791383743088	-0.1107910048246209	2.229167563334939	1.399724001156069	-0.2803099592627393	1.997268646682682	1.380061528236491	-0.3037852865044491	1.900216109101948	1.367042716485435	-0.3175569075867922
130	4.300000000000001	2.551535430513668	1.03322268601872	0.06802560569499932	2.510953442027147	1.205942623748852	0.05812684013201351	2.481445733822595	1.346251942576659	0.04905782648623586	2.500327642712385	1.563260657181021	0.05265777879325372	2.498446019229098	1.526985495997355	0.08620294133877601	2.494673695170619	1.502698282298528	0.2226152645851906	2.641992474972187	1.267125786481131	0.3074747625914094	2.454584899082496	1.150373258165521	0.2552107504635406	2.404608615273706	1.192717241224548	0.2004671639522937	2.377588023245125	1.144139138549336	0.1501118396402667	2.401854677195606	1.221422477991575	0.1773468257469692	2.497803289614446	1.527647856028086	0.01771824995721635	2.450417169169196	1.508733501340471	-0.1148321490263602	2.226819074841046	1.40096663497547	-0.2787512526127985	1.994004677731523	1.382720016175008	-0.3060835912890637	1.895759632490088	1.368032824079412	-0.3221576839543162
131	4.333333	2.548631363441879	1.03139051481122	0.06567266216367935	2.507424156791906	1.203951971579307	0.05544382550544749	2.478090794941101	1.344304370935748	0.04630017479584284	2.497571569030649	1.56127414190432	0.04975563659697195	2.496107783326615	1.524962740973368	0.0834665570965069	2.493442025670299	1.501107490891888	0.2206863467055909	2.637731500562928	1.264056252006105	0.3023558404688353	2.452200774511687	1.144102351563207	0.2532704133036608	2.400230241779236	1.184364432006559	0.2003646019695582	2.374024362860873	1.13659815350251	0.1470098258354476	2.399673315550212	1.214123988022514	0.1751915013093648	2.494495869094694	1.525703953201857	0.01467866430437924	2.446931801067889	1.507190513183617	-0.1174634886146426	2.226245561214853	1.402315594301828	-0.2760107663200459	1.992732991636593	1.385339995732693	-0.3068495422126479	1.893649877091545	1.369095146564657	-0.324906459950541
132	4.366667	2.546711800760659	1.030086647953977	0.06448404430893671	2.504888449395033	1.20251384649784	0.05394503685970095	2.475656363466182	1.342902358850006	0.04472912980884039	2.495699236824028	1.559851896300757	0.04809405257637833	2.494601076743698	1.523501029649833	0.08192995514741831	2.492535187447089	1.499977180462388	0.2197334273704891	2.632009035521211	1.261478424594212	0.297483147644225	2.44875059042224	1.138524118855138	0.2514351689383589	2.394526988742434	1.176232551880039	0.2005988311439778	2.369386098133316	1.129411043568747	0.1443770037084905	2.39620129601564	1.206874055966621	0.173839029414205	2.492131300038844	1.524321342475673	0.01290801745098459	2.44465956279044	1.50617703136563	-0.1187537343170636	2.226896830805319	1.403788906014426	-0.2723883990799945	1.992871926834045	1.387925947576931	-0.3062689675744003	1.893271589256962	1.370242470821301	-0.3260362130668603
133	4.4	2.545761523812504	1.029327289665882	0.06442268177245911	2.503331127492195	1.20164459353093	0.0536051595266669	2.47412060693844	1.342061425041524	0.04432643923674148	2.494682676014591	1.55901013528354	0.04765581954444208	2.49390900063548	1.522616833439569	0.08157992143831516	2.491992410446683	1.499334145520574	0.2197629236534931	2.62509333746401	1.259457589603648	0.2927901330093821	2.444447611991304	1.133765209753799	0.2496532638930003	2.387822862277888	1.168516758624341	0.2010768415443935	2.363928582120954	1.122685620920982	0.1422071355739636	2.391695683196807	1.19988717000427	0.1732615956524592	2.490671511734794	1.52351577831858	0.01238386737508432	2.443427715978118	1.505702344678103	-0.1187632489699704	2.228317516158846	1.405405922401634	-0.2681124036950872	1.993933386540241	1.390480285764736	-0.3044951063357726	1.894097555072368	1.371483678712702	-0.3257536441111732
134	4.433333000000001	2.545767997758642	1.029122831659753	0.06545725224859006	2.502739387023692	1.201354351351883	0.05440255401058784	2.473465327775362	1.341790826232781	0.04507666404709486	2.494496623704475	1.558758614051863	0.04842387010442013	2.494017799519092	1.52232031147462	0.0824035124328716	2.491864890724551	1.499200452735102	0.2207832108549007	2.61729548857655	1.258063969632003	0.2882586830046489	2.439489372987574	1.129992195683093	0.2479033623822724	2.380471453090308	1.161476900534635	0.2017557572084727	2.357955347368588	1.116615995709448	0.1405265066157616	2.386408454240849	1.19344812207899	0.1734520733933572	2.490081212685324	1.523296490679997	0.01308468177471901	2.44307588562916	1.505770009786329	-0.1175416678653075	2.230151527969772	1.407186123712055	-0.2633549009728043	1.995524231905922	1.393003673460743	-0.3016458131076803	1.895698030436363	1.372823742274684	-0.3242380107910756
135	4.466667000000001	2.546720547177139	1.02947782652163	0.06756297816953603	2.503102838615747	1.201647397019464	0.05632032867028803	2.47367638301903	1.342094097839954	0.04696836408939804	2.495118745490752	1.559101419974029	0.05038278286177193	2.494916657692317	1.522616044458602	0.08438946069661347	2.492212359305408	1.499593411927987	0.2228060107501803	2.60899829963402	1.257372392349676	0.2839156297688346	2.434077342214219	1.127409489730769	0.2461835032286114	2.372866927510375	1.155432001280729	0.2026579391586293	2.351838035665819	1.111501401633362	0.1393917414979528	2.380599449883516	1.187921455203415	0.1744307974144381	2.490328617565138	1.523666949529661	0.01499138922132095	2.443459534518638	1.506378342271804	-0.1151260161454556	2.232129101183395	1.409148144002257	-0.2582456084725522	1.997333160668147	1.395494610655977	-0.2978084895952785	1.897729532310961	1.374264092408917	-0.3216406385536048
136	4.5	2.548610176960815	1.030391156247479	0.07072202036459689	2.504414012384782	1.202522355975295	0.05934664747200982	2.474744327304971	1.342969134309409	0.04999429863022425	2.496530777134021	1.560036859111296	0.05351892970935167	2.49659841853421	1.523502980080938	0.08752827697030321	2.493103206197993	1.500525610363083	0.225846308279862	2.600631182047432	1.257457062019899	0.2798197086783578	2.428394205026259	1.12626044229576	0.2445093803523661	2.365416279894191	1.150764302560898	0.2038654499362148	2.34598286720654	1.107756451864689	0.1388894241648148	2.374559894106563	1.183752979223365	0.1762518525039912	2.491386899436041	1.524624758092468	0.01808760679590809	2.444456799368382	1.507520463363563	-0.1115405229361742	2.234064244891917	1.411308061698171	-0.2528608276703581	1.999136155930665	1.397949189383661	-0.2930419541627645	1.899931931885812	1.375802914295861	-0.3180714193470425
137	4.533333000000001	2.551430382855109	1.031856842640658	0.07492331473170574	2.506669185031293	1.203972959301489	0.06347470450873739	2.476665050674757	1.344408800848747	0.05415153645951118	2.498720037303945	1.561557893585525	0.05782038999696366	2.499060975494204	1.524974958239437	0.09181218412915526	2.494620610542183	1.502006689429036	0.2299223426518779	2.592639086462023	1.258392301597496	0.2760881638439245	2.422648164639875	1.126822113754425	0.2430037810249921	2.358511996544113	1.147925211872495	0.2055299761118469	2.340789625609935	1.105869948805456	0.1391937877027835	2.368623826618388	1.181424502905123	0.1790155549801504	2.493235569205746	1.526162061300959	0.02235957800813971	2.445973091891422	1.509185035070906	-0.1067974981416933	2.235853050688921	1.413679405612058	-0.2472270950681864	2.000800145692118	1.400361259379499	-0.2873788087482094	1.902130925070712	1.377435331573837	-0.3135985358246516
138	4.566667000000001	2.555176983224805	1.033864359650916	0.0801614800040312	2.509868384991174	1.205988410357893	0.06870204666642156	2.479439723160251	1.346401303115443	0.05944100677692057	2.501679767816094	1.563652478083854	0.06327640786258507	2.502307404327694	1.527021099604015	0.09723459795180292	2.496864596235188	1.504043932508939	0.2350550983869689	2.585483115142649	1.260253406027287	0.2729358768556802	2.41710794265391	1.12939118595264	0.241945738901314	2.352541546696057	1.147428595501753	0.2078869411139153	2.336653244667974	1.106375932703517	0.1406002142781044	2.363182536600564	1.181429380616359	0.182875801586621	2.495860888663287	1.528265843326048	0.02779562282673211	2.447942056209534	1.511356304496627	-0.1008989251520194	2.237457384429079	1.416272782476374	-0.2413344844942176	2.00227042963402	1.402722219028389	-0.2808317887039798	1.904226371158584	1.379153189146082	-0.3082535275832984
139	4.6	2.559846662633165	1.036398377530907	0.08643540028261268	2.514014492276097	1.208553185831855	0.07502952803922022	2.483074367790965	1.348930014002678	0.06586659520143481	2.505408241991147	1.566303301589448	0.06987627140558024	2.506344986721502	1.529625621870106	0.1037890394271026	2.499950647772503	1.506641659541206	0.2412671356323685	2.579638256078179	1.263114182013808	0.2706848285358629	2.412105333673392	1.1342747494217	0.2417831894599275	2.347884327634125	1.149841267772636	0.2112622528076651	2.33396296541295	1.109836425083721	0.1435276300005396	2.358685382023002	1.184255800847233	0.1880365715068359	2.49925520751527	1.530917633704919	0.03438504018908381	2.450325364031892	1.514013454125556	-0.09383831306288079	2.238876922713203	1.419095224779682	-0.235131649824779	2.003555756307213	1.405021385382787	-0.273399874228618	1.90618400995447	1.380944843995684	-0.302037675684841
140	4.633333	2.565437403150388	1.039439142067872	0.09374916429554923	2.51911337705679	1.211647483386256	0.0824618104400056	2.487579996952809	1.351974026724248	0.0734353299851023	2.509909365017056	1.569488479367375	0.07761000909051023	2.511185388609659	1.53276847113031	0.1114697922285797	2.50400539989056	1.509800949042382	0.2485828481130367	2.575548863067243	1.267043225385089	0.2697172310839777	2.408020900265373	1.141774449794792	0.2430990797675554	2.34487888490936	1.155733864916836	0.2160622652363182	2.333071251400642	1.116816965130145	0.148468187064878	2.355598165752661	1.19035910764358	0.1947397131364437	2.503417867016692	1.534094206945812	0.04211869693074549	2.453116557241895	1.51713091819564	-0.08560108274850742	2.240148101447186	1.422149793465939	-0.2285069586274549	2.004719151813605	1.407247603644859	-0.2650488115746312	1.90804019062331	1.382795809851385	-0.2949160565743386
141	4.666667	2.571948751536957	1.042963649967971	0.1021125912843929	2.52517203564534	1.215248279362041	0.09100642687995028	2.492970397123644	1.355509383259299	0.08215563823646337	2.515193161391092	1.573182921807942	0.08646840334923159	2.516843984799694	1.536426503102717	0.120271705803651	2.509153935708931	1.513518426289812	0.2570269524054392	2.573553192066857	1.27210189031044	0.270386226336306	2.405322660220509	1.15214217091632	0.246527605072375	2.343821978115206	1.165532985432956	0.2227136020761755	2.334274205084096	1.127824654546342	0.1558889269987525	2.354335075085559	1.200080047029613	0.2032488552226939	2.508355995504623	1.537769055528782	0.05098876281680979	2.456341633373269	1.520679905035707	-0.07616573400811753	2.241380064908592	1.425433846994048	-0.2212771743560924	2.005890786060754	1.409389293800023	-0.2556988347003205	1.909908640273252	1.384688998163798	-0.2868052800373029
142	4.700000000000001	2.579380084000165	1.046945752989587	0.1115392309380925	2.532196163012855	1.219329287175049	0.1006713611874028	2.499259380936717	1.359509046155342	0.09203459503269218	2.521273271643838	1.577358313701344	0.09644075747376384	2.523336966888034	1.540573463041307	0.1301879485303948	2.515509880033421	1.517785477162931	0.2666211343698317	2.573891534312709	1.278342849724882	0.2730010462769746	2.404596974495242	1.165548669355783	0.2527102046397017	2.345001614033729	1.179460468828501	0.2316345728111276	2.337825252033995	1.143253848831372	0.1662027364145947	2.355263130566133	1.213601533189589	0.2138331429017779	2.514082259457451	1.54191236445816	0.06098632470968147	2.460054860490905	1.524628586062316	-0.06550859196364178	2.242759377393386	1.428937728651126	-0.2131985787250934	2.007266141490897	1.411434470144552	-0.2452260623616226	1.911982174624902	1.386604595834834	-0.2775813859312012
143	4.733333	2.587729816218212	1.051356556796163	0.1220443935721405	2.540189454409427	1.223861277194484	0.111463805845189	2.506459757944244	1.363943159302649	0.1030769441634294	2.528163811728997	1.581983425587267	0.1075144492985675	2.530678599506803	1.545180264119361	0.1412095282545347	2.523169387039761	1.522588552418088	0.2773827182721252	2.576731344551036	1.285809478813552	0.277833359633498	2.406451237880727	1.182056270230973	0.2622106299878528	2.348717629511436	1.197510111077705	0.2432234452764305	2.3439392558877	1.163343004040977	0.1797588743709205	2.358711207324636	1.230928267519548	0.2267577227156722	2.520611893769506	1.546491353168868	0.07210077820063424	2.464329627372031	1.528942288038667	-0.05360706677220454	2.244516856742471	1.432644722051834	-0.2039839081417457	2.009082821545159	1.413370863066641	-0.2334807468033092	1.914504337166447	1.388520454052131	-0.2670960375301784
144	4.766667	2.596992732158693	1.056163931227433	0.133640838234554	2.549151107956254	1.228811455695169	0.123386558016065	2.514580484299713	1.368778357843578	0.1152817413383356	2.53587560934795	1.587023292693201	0.1196717796723539	2.538877581563422	1.550214202606561	0.153322187526368	2.532204961654072	1.527908560536999	0.2893209815433051	2.582170000675904	1.294533415011029	0.2851243678512467	2.411477455042217	1.201599960475941	0.2754868599238356	2.355285462342659	1.219420604131557	0.2578414615288388	2.352789506076292	1.18811803702312	0.196823487398769	2.364977306342746	1.251870187425072	0.242264735320329	2.527958989861135	1.551469471817852	0.08431652014743381	2.469249243675979	1.533583090281825	-0.0404462082340617	2.246888153268014	1.436530867640921	-0.1933208707682605	2.011598123682672	1.415185595206854	-0.2203178885215489	1.9177365311351	1.390412793025321	-0.2551894027789645
145	4.800000000000001	2.607157079620488	1.061332998307519	0.1463346174554883	2.559072881223474	1.234143994248924	0.1364336636141156	2.523623512070881	1.373978379148109	0.1286376756951552	2.544413343237164	1.59243989885439	0.1328862673365615	2.54793412546531	1.555639576480287	0.1665026498738237	2.542657630118874	1.533720711783114	0.3024328750324771	2.590231977855796	1.304533505620295	0.2950871910284403	2.420205242865298	1.223996173682567	0.2928690820417026	2.365000677156146	1.24468592641193	0.2757730724417732	2.364494735638334	1.217352702734479	0.217546511803025	2.374307735986398	1.276037406787964	0.2605376376901176	2.536133506945389	1.55680712020621	0.09760895267605205	2.474902123719978	1.538510301839707	-0.02602656283518297	2.250142007007333	1.440565392503459	-0.1809223423467756	2.01510141449842	1.416865345318099	-0.2056241725921704	1.92195946936005	1.39225711992801	-0.2417143062291683
146	4.833333	2.618205250520061	1.06682815877203	0.1601249695490406	2.569939169703446	1.23982199705327	0.1505896668587987	2.533583010841416	1.379505973363805	0.1431217604813726	2.553774360248046	1.598194256405956	0.1471231338839026	2.55783949365709	1.561419516894007	0.1807188186840107	2.554533283708215	1.539995141409763	0.316702319856161	2.600889160450482	1.315814386121507	0.3078867431482914	2.433019133377303	1.249002979201189	0.3145078740134327	2.378053389775669	1.27268503867673	0.2971310646223468	2.379105761216942	1.250590548821358	0.2419108624379892	2.386827620925133	1.302897465078021	0.2816343619287786	2.545139331186295	1.562463904706728	0.1119446673712438	2.481377577562619	1.543681720717418	-0.01036732172843906	2.254586633117163	1.444712495145493	-0.1665621837449973	2.019906586153182	1.418396220699704	-0.1893258392142196	1.927458340636296	1.394028500177444	-0.22655218699322
147	4.866667	2.630112345001054	1.072612257819976	0.1750018971771424	2.581725332757512	1.24580679125014	0.1658275068545732	2.544443560881422	1.385322433980554	0.1586973079870016	2.563946231911434	1.604246271859289	0.1623374929458574	2.568573696368633	1.567515780789619	0.1959279773259048	2.567797771971053	1.546694378478838	0.3320976665619783	2.614078143748852	1.328359363660039	0.3236451107888812	2.450111845693155	1.276336836487772	0.3403314696871955	2.394522351980072	1.302752603673202	0.3217763567266293	2.396557321128947	1.287163974240822	0.2696898588655575	2.40254464120637	1.331844333628872	0.3054198191509931	2.55497183453991	1.568398466983989	0.1272795346701886	2.488762632160662	1.549053029542217	0.006489693415235285	2.260564215598346	1.448930875440398	-0.1500859206304616	2.026339403359932	1.419762968077006	-0.171404987687103	1.934510657407612	1.395700704661554	-0.2096430167817706
148	4.9	2.642844118403454	1.078646163895987	0.1909428015018201	2.594395270136962	1.252057306570515	0.1821054078473568	2.556177402162069	1.39138694033623	0.1753107874131323	2.574904368405436	1.610553962233912	0.1784715888829212	2.580103219583349	1.57388790792012	0.2120740066482947	2.582376144330818	1.5537710964646	0.3485683026142453	2.629709800141748	1.342125283850018	0.342434874813608	2.471460985592254	1.305662811953372	0.3700421237166048	2.414351862920708	1.334171223746115	0.349323040972489	2.416641123229357	1.326157367392404	0.3004542353812596	2.421352282507499	1.362203660204606	0.3315615719628255	2.565615166397326	1.574567795319504	0.1435558104042194	2.49713333763241	1.554577034485046	0.02447573401051301	2.268435841355508	1.453173945181031	-0.131435656015345	2.034725153312823	1.420948757314344	-0.1519179694969594	1.9433728268254	1.397246399423809	-0.1910058920555656
149	4.933333000000001	2.656359021737749	1.084888043354643	0.2079128606860782	2.607903117547222	1.25852889681626	0.1993683000397279	2.568745752709086	1.397655174923502	0.1928936623430553	2.586613251289454	1.617071656673689	0.1954565806634958	2.592382902038323	1.580491350057375	0.2290891304406735	2.598158559318733	1.561168104521206	0.3660461716725969	2.647642837791824	1.357035005537295	0.3642423113254639	2.496794167039948	1.336574943005437	0.403174141660578	2.437245803270972	1.366199094580081	0.3792736300899424	2.438991118315383	1.366536631424535	0.3336956499698999	2.442916178347729	1.393231381504118	0.3596498757006834	2.577042777813349	1.580925630388905	0.1607039271942451	2.506547139621745	1.560203863839259	0.04349645365031801	2.278518522913702	1.457391355456584	-0.1106346078199625	2.045346116901565	1.421935121614665	-0.1309834249924902	1.954241875994408	1.398637581400859	-0.1707209830537499
150	4.966667000000001	2.670606557276628	1.091291764746802	0.2258603091005131	2.622190810483331	1.265171315299389	0.2175444426340163	2.582095870435931	1.404077251850491	0.2113595511818696	2.599023422135629	1.623747729769807	0.213209838306981	2.605353590006658	1.587275091869007	0.2468911904885934	2.614998694874309	1.568820447503764	0.3844422208594257	2.667639116241241	1.372965287300818	0.3889550401578622	2.525511337861505	1.368620495662069	0.4391071384050572	2.4626024163492	1.398128071239467	0.4110948197194398	2.463035533111152	1.407225004687981	0.3688687648145086	2.466592314315225	1.424122169543146	0.3892785119961318	2.58921359377227	1.587420367950526	0.1786397091514396	2.517023444046257	1.565880537262684	0.06342849887664573	2.290971565498443	1.461529469758422	-0.08780408073485842	2.058346813394485	1.422702982575841	-0.1087795659473615	1.96719552484296	1.399846022356628	-0.1489297751198586
151	5	2.685526325120036	1.097804741909919	0.2447111065599335	2.637186441294655	1.271926070198862	0.2365417915218125	2.596159214757845	1.41059498886551	0.2306014236151653	2.612069808124243	1.630521446526577	0.2316333509299588	2.618940775014825	1.594178229928259	0.2653817950012706	2.63271093388873	1.576653143946473	0.4036441939298143	2.68940284609288	1.389739618541	0.4163327215632979	2.556775634389503	1.401330566499478	0.4770955855066151	2.489688234926958	1.429367216604123	0.4442783683991053	2.488135972612306	1.447162293283018	0.4054283055647705	2.49157969863096	1.454163083396683	0.4200944661668723	2.602069896887159	1.593992290102536	0.1972626636057608	2.528530005142385	1.571550038638592	0.0841195163324652	2.305766899186774	1.465530380685885	-0.06318408196751388	2.073700663062787	1.423233616923429	-0.08553190182106235	1.982185803476212	1.400844474797738	-0.1258450140196959
152	5.033333000000001	2.701051184794542	1.104367200033665	0.2643713403553166	2.652808078282797	1.278725844921257	0.2562518542438616	2.610855238278742	1.417141317074831	0.2504965176343008	2.625676403256016	1.637322215415667	0.2506183088231083	2.633059414693707	1.601129109596422	0.2844508445689711	2.651078045901727	1.584582623142449	0.4235221257704128	2.712620492604845	1.407135624084389	0.4460654025342455	2.589576879595064	1.434240921536897	0.5163498571378332	2.517824852920249	1.459512780710834	0.4783925426775583	2.513776223309105	1.485428079904982	0.4428800283515022	2.517146277428421	1.482866402071394	0.4518085651968685	2.615541626851105	1.60057296929026	0.2164607280822252	2.540985018898602	1.577152113530934	0.1053960233434064	2.32266664801507	1.469333442958114	-0.03712529516829975	2.091196087754137	1.42350884101258	-0.06150200530489643	1.999044431424144	1.40160850522564	-0.1017639387816456
153	5.066667000000001	2.717107909335767	1.11091108308418	0.2847284714557157	2.668965849144658	1.285494068142632	0.2765516646239563	2.626094839759868	1.423640282422549	0.2709090805437587	2.639761013500851	1.644069848359438	0.2700459662091898	2.647618611826287	1.608045703422364	0.3039775866069473	2.669870004741031	1.592519045479662	0.443930292551073	2.737007006799196	1.42490011934184	0.4778405725164603	2.622788315021285	1.466875919531796	0.5561421444639401	2.546408180966095	1.48831721831851	0.5131431911256341	2.539565404285842	1.521338106195407	0.4808364834717754	2.542690319353413	1.509968503528449	0.4842127817435529	2.629550961928211	1.607085324669342	0.2361115099391011	2.554270638053995	1.582623823915928	0.1270675223098078	2.341241301454172	1.472876358939162	-0.01004192707031196	2.110456552188154	1.423511690931358	-0.03698569311395893	2.017465922030532	1.402119216943448	-0.07703844057250805
154	5.1	2.733618518167068	1.11736020001799	0.3056519978082739	2.68556431175751	1.292145524838962	0.2973039903457657	2.641783465660315	1.430007741449573	0.2916905087113988	2.654239177041525	1.65067544375293	0.2897869021621974	2.662525904277115	1.614836500256478	0.323829888748277	2.688865513126327	1.60036405306455	0.4647064517401893	2.762291595628106	1.442764385502363	0.5113544379423997	2.655389462529425	1.498785050363784	0.5959666817130082	2.574874206305554	1.515628808744231	0.5483877124226878	2.565195679072427	1.55441980016816	0.5190334776769143	2.567727449239276	1.535355934623167	0.5171787714670252	2.644015738853528	1.613444434097673	0.2560817753041272	2.568242431256239	1.587899381382943	0.148928173872073	2.360855442697922	1.47609755179708	0.01761169110916776	2.130932582625705	1.423228353487225	-0.01228476424404745	2.037004138896827	1.402365618475993	-0.05203181822026143
155	5.133333	2.75050621061067	1.123632993588575	0.3270022851369443	2.70250963321122	1.298589778697046	0.3183655491200801	2.657828821811607	1.436154764095492	0.3126875828510235	2.669032658652566	1.657045041929068	0.3097080226937075	2.677695061664606	1.621404336801231	0.3438714410488808	2.707859272635267	1.608012362235789	0.4856796215300432	2.788135173330454	1.460457759855654	0.5462942548656657	2.686556669569638	1.529568686358462	0.6355168492967735	2.602698573848274	1.541368995676717	0.584077814375909	2.590434612517153	1.584430255085454	0.5572917751540525	2.591901029014359	1.559037054116609	0.550624373778799	2.658858700710468	1.61956093377294	0.2762346876274578	2.582756026841242	1.592911933020312	0.1707666170841998	2.380812596930046	1.47893758832508	0.04535446172656026	2.151998982820938	1.42264941301945	0.01231534035235835	2.057136624381553	1.402345540121033	-0.02707089389905216
156	5.166667	2.767695320525104	1.129644410325216	0.3486350348321075	2.7197116130751	1.304733928889836	0.3395912871446952	2.674143792962196	1.441990638546651	0.3337473323412466	2.684072311909219	1.66308298849772	0.3296783535904825	2.693048311087557	1.627649626747532	0.3639672976719945	2.726662270665464	1.615354387637598	0.5066770365944054	2.814119111828196	1.477716819874566	0.5823170434491091	2.715651474179693	1.55889695728742	0.6745904984162314	2.629434532945128	1.565532560809691	0.6201884314713623	2.61507201263639	1.611427101897303	0.5954903849655053	2.61494695259573	1.581154838608439	0.5844641477042873	2.674011265415365	1.625344389573824	0.2964357251041273	2.59768134831485	1.597595908398768	0.1923791332415325	2.4004883766004	1.48133902426826	0.07270996058920007	2.173048910794389	1.421770457466734	0.03654557458393296	2.077333169488898	1.402066197317364	-0.002439164517545505
157	5.200000000000001	2.785111264007406	1.135309280433632	0.3704099784399075	2.737083932516654	1.310486315748808	0.3608420689145966	2.69064727761925	1.447426705801416	0.3547245685097363	2.699297686256747	1.668696080643219	0.3495755017765222	2.708515513099414	1.633474695149337	0.383990289822347	2.745100387212943	1.622280244431462	0.5275321267520319	2.839749743896038	1.494293284222508	0.6190078992861812	2.742239228503073	1.58651486172806	0.7129629049082222	2.654760406874013	1.58817523469665	0.6566036091443314	2.638926392508289	1.635710180224841	0.6335084731753896	2.63664950729442	1.601967795383138	0.6185462977845876	2.689414115428566	1.630707171562899	0.3165596773975933	2.612913912362423	1.601889697178817	0.2135834142104464	2.41939341067869	1.483248183271882	0.09923505302629186	2.193567705712295	1.420592517681951	0.06012781160792349	2.097139287917708	1.401543277799775	0.02158373013007744
158	5.233333	2.802682795329222	1.140545164182714	0.3922023519368508	2.754547575977262	1.315759522259778	0.3819956833382008	2.707266645810815	1.45237901210615	0.3754932040116422	2.714654459417868	1.673796146282539	0.3692975511600656	2.724032067777617	1.638786387749345	0.4038325410791307	2.763002388119408	1.628683042595085	0.5480984639145159	2.864502599369877	1.509958784542257	0.6558306419303915	2.766142400844346	1.612221688588181	0.7502653351889452	2.678555696704267	1.60936165273163	0.6930073657911946	2.661898621891001	1.657664316437946	0.6711378023290198	2.656880257970922	1.621733715022313	0.6525737705689009	2.705015730161311	1.635567063239138	0.3365029423139157	2.628367100189857	1.60573811431365	0.2342395136293881	2.437177453795483	1.484615743454718	0.1245250852490563	2.213183000783052	1.419119872365834	0.08273406400140734	2.116263218018374	1.400795316046007	0.04465737004937719
159	5.266667	2.820343625511702	1.145273629033306	0.4139024390180468	2.77203392516169	1.320472252193724	0.4029467792588891	2.723941056138947	1.456770336736234	0.3959469510883554	2.730098339675731	1.678302811438922	0.3887617839345444	2.73954285166168	1.643499034690636	0.4234045761185223	2.78021217495584	1.634462983263807	0.5682507043541096	2.887898220952675	1.524512050055765	0.6922867222371256	2.787312397521486	1.635878663790449	0.7860601645605224	2.70081598741144	1.62918323797107	0.7289266652759361	2.683962336701296	1.677707767623193	0.7080327666622247	2.675601905864551	1.640654544561706	0.6861174505754513	2.720776275762021	1.639849602264101	0.3561824227642379	2.643985491442705	1.609093553871295	0.2542490955712364	2.453644348344798	1.48539717237974	0.1482253175955594	2.231687657014684	1.417359576701491	0.1039975118136096	2.13457617126123	1.399845289461645	0.0663894427336373
160	5.300000000000001	2.838034077697455	1.149422051677865	0.435412769405301	2.789486279983021	1.324551198427799	0.4236040132946064	2.74062341165956	1.460532109726021	0.4159966507080204	2.745598493637791	1.682145699526101	0.4079010836019785	2.755005658507575	1.647536774619951	0.4426319701363489	2.79660078086895	1.639529457662704	0.5878809111391485	2.909371614002623	1.53777968445474	0.7279656095151783	2.805717291615244	1.657429128678345	0.8199104826928957	2.721585885883298	1.6477691871678	0.763798239261515	2.705167874029451	1.696272075638529	0.7437393289629877	2.692861998167829	1.658876949629848	0.7186813793584345	2.736670704862953	1.643490060078434	0.375531897684268	2.659760638226266	1.61191626546615	0.2735490669206481	2.468814086614569	1.485553442662579	0.1700255559033304	2.249065577880587	1.41532143391288	0.1235426214830231	2.15212969207375	1.398719171161025	0.08636716675834027
161	5.333333	2.855705200171144	1.152925839781537	0.4566472098543937	2.806864061604882	1.327933058075889	0.4438897424160041	2.757284967334105	1.46360624861016	0.4355702829448723	2.76114079419464	1.685266001737906	0.4266640163356692	2.770395237600952	1.650835300574391	0.4614554255858691	2.81207290098549	1.643802909763741	0.6068972417345695	2.928423937558935	1.549626530906644	0.7625505372328426	2.821315941139968	1.676884058120885	0.8514174912776912	2.74088931128058	1.665297513879228	0.7970360691547212	2.725600788706861	1.713793979185148	0.7777490170413521	2.708750869075712	1.676509261696913	0.7497500347065484	2.752691642851599	1.646434943810575	0.3945020120503255	2.675731139128711	1.614174775797595	0.2921098505319	2.482871813702305	1.48505144068269	0.1896824255491104	2.26545073839224	1.413015998204692	0.1410406066964985	2.169110494954664	1.397440493070921	0.1042343651492363
162	5.366667	2.873317233192987	1.155730865612804	0.4775278898242118	2.82414056103445	1.330566904409648	0.4637367030035935	2.773913803657404	1.46594770632091	0.4546092456110447	2.776725781758715	1.687618951828532	0.4450103350443273	2.785701798172859	1.653344648901928	0.4798264047735722	2.82656816630648	1.647217642130799	0.6252181197295084	2.94468915242092	1.559946272185985	0.7958016381394151	2.834069187971842	1.694286589090171	0.8802353348053676	2.75869363484165	1.681969240863498	0.8280869294935663	2.745322626385251	1.730685808975478	0.8095491717919717	2.723366021880617	1.693631522178999	0.7788232443116591	2.768846920884499	1.648644202583378	0.4130558158673648	2.691977913714837	1.615847436073292	0.3099286263302987	2.496113441285541	1.483866266151513	0.2070384475433814	2.28107049748975	1.410455660012206	0.1562577838581364	2.185788102453792	1.396029537912387	0.1197554808776774
163	5.4	2.890838190982267	1.157794640311382	0.4979793205742262	2.841301032475699	1.332415202145588	0.483083212613061	2.790512177585699	1.467525178800339	0.4730644735667431	2.792365569833003	1.68917426260823	0.4629073366716722	2.80092823579849	1.655029722568595	0.4977035068157559	2.840055026059315	1.649721156341271	0.6427682179490879	2.957902352753861	1.568649978805366	0.8275434059007898	2.843946868344471	1.709688285382473	0.9060669073724168	2.774910310531201	1.697964831097921	0.8564580692786311	2.764315142913858	1.747288334524933	0.8386591151945256	2.736784839246088	1.710276767885599	0.8054340237762813	2.785156248313768	1.650091671939782	0.4311649940020993	2.708619609753523	1.616923339728252	0.3270229454323739	2.508931752476156	1.481982518297539	0.2220055456026263	2.296238769366672	1.407655491727325	0.1690653057583155	2.202499308771854	1.394504675538824	0.1328288996706645
164	5.433333000000001	2.908247024938801	1.159088514011459	0.5179316396817207	2.858344939964205	1.33345593566	0.5018760329376639	2.807097984219514	1.468323062420706	0.4908990056896002	2.808085471997543	1.689918129447626	0.4803329851832201	2.816091780518501	1.655872256640478	0.5150555502888658	2.852531409506133	1.651273444059965	0.6594815472142677	2.967857354421914	1.575671121931238	0.8576687284948392	2.850900486515805	1.723147325466607	0.9286860692832271	2.789408039422185	1.713434581175383	0.8817495369355436	2.782509042940978	1.763859951489256	0.8646642185325375	2.749051108524966	1.72644715827164	0.8291770316616158	2.801652708048757	1.650767091923654	0.4488128694535145	2.725813601476515	1.617404333680787	0.3434326573825337	2.521835608261479	1.479395086810921	0.2345894354740295	2.311378285129416	1.404633322700432	0.1794695078313668	2.219653932569883	1.392883087813751	0.1435230208200698
165	5.466667000000001	2.925531488988258	1.159599176485631	0.5373194883637902	2.875282538930967	1.333683994093879	0.5200690784030373	2.823700643008943	1.468342697827822	0.5080862302600595	2.823919839348901	1.689854419504922	0.4972741244678415	2.831220199875204	1.655872074151682	0.5318598135663734	2.864023965160502	1.651847894617303	0.6752992156341809	2.974327776379856	1.580950599751029	0.8860725810624872	2.854860480633299	1.73470743946939	0.9479126159408543	2.80200949357086	1.728465799466666	0.9036347132913173	2.799757075156731	1.780569324786946	0.8872079905055921	2.760152409836528	1.742111947467378	0.8496991256531466	2.818378122010956	1.650677248381148	0.4659925908998933	2.743748834520189	1.617305761684881	0.3592170923825203	2.535421086363571	1.476111125889864	0.2449033328953761	2.327005055952522	1.401411078831001	0.1876059196371698	2.237718664711064	1.391183167482663	0.1520524781003912
166	5.5	2.942685127634193	1.159330536717529	0.5560820858477667	2.892130791222495	1.333112649101993	0.5376229161996403	2.840356327787558	1.467603570116221	0.5246086318851849	2.839905962882761	1.689005505923043	0.5137240652811084	2.846346372962247	1.655048286723184	0.5480998509224225	2.874582741138046	1.65143399185293	0.6901672100084163	2.977083794083459	1.584432837136798	0.9125987159811606	2.85575670182457	1.744380817539182	0.9635927548957601	2.812490797286292	1.74305382201428	0.9218424562389681	2.815786657196826	1.797463772464548	0.9059888197874941	2.77000844712967	1.75717943700738	0.866700393944837	2.835376544485833	1.649846592917407	0.4827048083865564	2.762632693208668	1.61665629778819	0.3744518320272421	2.550326468859706	1.472151564762657	0.2531721560268247	2.343706953368645	1.39801608845429	0.193714386561328	2.25719179420281	1.389426977467743	0.1587375627334666
167	5.533333000000001	2.959708051271309	1.158304998206356	0.5741684040358842	2.908913506710682	1.331774290373276	0.5545083662275717	2.857106784192661	1.466143373146541	0.5404599875432513	2.85608147705006	1.687411782928217	0.5296838439073854	2.8615062455511	1.653439142295347	0.56376693154056	2.884276504367441	1.650039687693283	0.7040375372941365	2.975932635924873	1.586067084432327	0.9369909995544565	2.853549857368417	1.75212698132886	0.9755818140233445	2.820588511553217	1.757054534829922	0.936143870742372	2.830170414072679	1.814402432167534	0.9207573345393746	2.778479010633362	1.771449091375298	0.8799370413381548	2.852691337095215	1.648316637964186	0.4989589922739148	2.782674365483208	1.615497249068201	0.3892290179183491	2.567154722931122	1.467551158049987	0.2597336464335436	2.362106315907393	1.394480918210715	0.1981172811203059	2.278574085931075	1.387639585893335	0.1639673931524595
168	5.566667000000001	2.976603093328004	1.156563618156422	0.5915379774754139	2.925656754106129	1.329720157671546	0.5707061637109411	2.87399425597063	1.464017447494018	0.5556436886059011	2.87247876830978	1.685130646324065	0.5451586780604242	2.876733797549083	1.651101421284919	0.5788568869994102	2.893189240282462	1.647694844191309	0.7168650274701188	2.970820845835132	1.585807015023434	0.958849284508656	2.848298988898157	1.757829652322574	0.9837278572903901	2.826070796252753	1.770107760774661	0.9463408795985984	2.84238894240587	1.830932578448028	0.9313107297989144	2.78538773519635	1.784535374833928	0.889219145170023	2.870359013434146	1.64614470346015	0.5147699972836765	2.804068920517218	1.61388144245582	0.4036524058325255	2.5864639044451	1.462358592332939	0.265010824215887	2.382821502040109	1.390843362243668	0.2012051007917123	2.302335200537822	1.385848036543217	0.1681679794081229
169	5.6	2.99337371066461	1.154165970891204	0.6081596131799406	2.942385752521508	1.327020070994767	0.5862048189014883	2.891057965059563	1.461298558800611	0.5701697366715512	2.889121554077905	1.682236506867513	0.5601542941975173	2.89205801802603	1.648110577344645	0.5933668416120212	2.90142046533686	1.644453573691432	0.7286048597569565	2.961883662225419	1.583616163472586	0.9776305296850714	2.840205418802662	1.76127655983493	0.987888098374689	2.82879796036929	1.78158061765548	0.9522671237881748	2.851912313040886	1.846166672804704	0.9374686543191205	2.790541855793446	1.795794712823691	0.8944096692454399	2.888405319504582	1.643403733899192	0.5301541192938398	2.826989282149335	1.611872370801374	0.4178301751833837	2.608802424036627	1.456636549441626	0.2694838345207681	2.406444130961193	1.387146485109673	0.2034384827809534	2.328869573719271	1.384080075437937	0.1718042532997326
170	5.633333	3.010024443889252	1.151187188603019	0.6240142579968977	2.959124232422866	1.323759077936161	0.6010026353340432	2.908332535672134	1.458073496288833	0.5840557930798331	2.906025038207725	1.678817665768858	0.5746791434518461	2.907502970183139	1.644557206408354	0.6072974525143452	2.909083720191783	1.640391676382169	0.7392157902257672	2.949469039785193	1.579480046441106	0.9926915905657514	2.829647753617459	1.762200763961658	0.9879221563624936	2.82878140575451	1.790660935226355	0.9537976039482123	2.858304830660041	1.858892177786799	0.9390872785530593	2.793793582493492	1.804416270901423	0.8954323796910157	2.906844724465108	1.640179446999006	0.5451309178294483	2.851567554402199	1.609542093090681	0.431876757150418	2.634661136865666	1.450459597496536	0.2736697212948402	2.433487198352098	1.383437834508626	0.2053236450218908	2.358459904029953	1.382364286602143	0.1753392343756207
171	5.666667	3.026554770572041	1.147707526721091	0.6390937450798512	2.975887746852814	1.320027119142304	0.6151081598347481	2.925839638520934	1.454433211586339	0.5973283563897737	2.923190231255804	1.67496723245308	0.5887476437534479	2.923081931144255	1.640536910261944	0.6206561787721937	2.916298878883901	1.635594894478128	0.7486670010597987	2.934034306200124	1.573421489402438	1.00345422333253	2.817177154051858	1.760434826898314	0.9836362152092871	2.826270591358089	1.796793824205952	0.950847844503249	2.861504219227069	1.868235761272338	0.9361179623095224	2.795245730453783	1.809927879727698	0.8922844623627189	2.92567382736589	1.636561955490487	0.5597258831403509	2.877871941378234	1.606964642663576	0.445918854933133	2.66447834759279	1.443907761707757	0.2780944233016756	2.464374924312208	1.379767440476218	0.2073421419686334	2.391327445211338	1.380728106864018	0.1791393243447858
172	5.700000000000001	3.042958727281752	1.143810525021725	0.6533986163938846	2.992682727545702	1.31591719370641	0.6285368372135367	2.943586905710105	1.450471116731152	0.610018557972229	2.94060393588498	1.670781908446768	0.6023751051438162	2.938797467673408	1.636149179461498	0.6334528669375009	2.923197236975858	1.630157925691814	0.7569358664320283	2.916180718277049	1.565494662340781	1.009411439711256	2.803433584795276	1.755915271034516	0.9748524077738504	2.821632408703988	1.799658585673742	0.943368147088823	2.861719808354919	1.873706270279129	0.9285984169454962	2.795162049115264	1.812139308519735	0.8850333559704712	2.944870971241569	1.632644296969448	0.5739648522490588	2.905904615351055	1.604213617403211	0.4600841822677788	2.698677443411509	1.437061307189268	0.28330120335349	2.499501282809382	1.376186170032507	0.2099627901976386	2.427668189310677	1.379204451255948	0.1835299452366947
173	5.733333	3.059228704084943	1.139582691492163	0.6669400875524073	3.009509609012156	1.311524276273291	0.6413106762808182	2.961571117823777	1.446281513255387	0.6221602464802015	2.958241340600279	1.666359872030383	0.6155739753615939	2.954643779333335	1.631495812104071	0.6456965977099717	2.929922595277412	1.624183466067171	0.7640051211252413	2.896644873397376	1.555780000806868	1.010092125919164	2.789064228135615	1.74863992728226	0.961427637985344	2.815231629009376	1.799069510520998	0.9313453496792482	2.859290852116386	1.875056801165174	0.9166532431888829	2.793859513526094	1.810990337144032	0.8738021967054368	2.964399293906328	1.628520016724951	0.5878700744507466	2.935607327446759	1.601359223727074	0.4744884682736752	2.737713971082856	1.42999355447995	0.2898779587472656	2.539219609461183	1.372743121035338	0.2136912143219441	2.467735445958582	1.377838987527438	0.1888663978843277
174	5.766667	3.075350135780867	1.135110986477242	0.6797373643128503	3.026357348820873	1.306942300662263	0.6534559180965851	2.979771168632622	1.441955903698338	0.6337871434945174	2.97605739947793	1.661796560596177	0.6283513407217768	2.970598238933762	1.626676620463419	0.6573935051162721	2.936614047085431	1.617778083740846	0.7698630051200851	2.876276504977764	1.544396135633322	1.005107754533428	2.774705377573111	1.738665424048194	0.9432164682885138	2.807496925958815	1.795014164375437	0.9148160500273561	2.854715866538585	1.872292182153704	0.900527785077854	2.791710938584945	1.806559651189848	0.8587381322694408	2.984198234333079	1.624279214647975	0.6014572708951363	2.966835126619648	1.598465452104564	0.4892286850278992	2.781944313822085	1.422770029259211	0.2984114971156225	2.583745012005361	1.369483305652286	0.2190283462420158	2.511773541443087	1.376686208013334	0.1955326383306115
175	5.800000000000001	3.091299293922723	1.130479989174784	0.6918132504551561	3.043200436712419	1.3022603872993	0.6649998887587784	2.998144132615492	1.437578486940285	0.6449299014657407	2.993981864886639	1.657179313264847	0.6407080731144719	2.98661623352325	1.62178365476884	0.6685459406698101	2.943391182260342	1.611046923744054	0.7745051584905657	2.856113278964671	1.531512337265676	0.9942254001181878	2.761081210099448	1.726138261271014	0.9201443724395861	2.799010339972109	1.787671440156675	0.8939009069316287	2.848631124766322	1.865712621241917	0.8805617993591158	2.789113406237087	1.799072513671094	0.84000753326646	3.004179028501381	1.62000386972698	0.6147341673094049	2.999340968764385	1.595587404011673	0.5043786037759318	2.83148126853931	1.41545184389795	0.3094212057854522	2.633093557260051	1.366446654580193	0.2264324068843041	2.559972067872874	1.37580593672823	0.2038888573764397
176	5.833333	3.10704561617827	1.125770249882633	0.7031909994866328	3.06000105199264	1.297561010063023	0.6759686424686129	3.01662936258232	1.4332254480313	0.6556154109010894	3.011926191774302	1.652586862382438	0.6526429052627596	3.002636614228002	1.616899892740702	0.6791559162084949	2.950351805488562	1.604093289618692	0.7779393293418873	2.837362786445893	1.517332593620941	0.9774284673767845	2.74903307372209	1.711280762257042	0.8923008672559462	2.790490330224737	1.777335698170286	0.8688219463610496	2.841737710906441	1.855742652375581	0.8571317273836514	2.786481883281211	1.788826572000045	0.8178141489709455	3.024232299602024	1.615767984015688	0.6277038576727361	3.032789158880222	1.592773913888401	0.5199886574114573	2.886084594004797	1.408102491939149	0.3233340146288973	2.68707867252856	1.363666278743992	0.2362696268345517	2.612360750328329	1.375251933619452	0.2143086043361908
177	5.866667	3.12255077737256	1.121058733135753	0.7138945765264036	3.076708905483086	1.292920625894566	0.6863871527005206	3.035149679466691	1.428965968376831	0.6658674771208218	3.029786399455058	1.648090336435348	0.6641525214326963	3.018583839342614	1.612100399572387	0.6892254721361685	2.957568814543057	1.597019261567576	0.7801875786594268	2.821293891299295	1.502093866070019	0.9549683287851157	2.739444745983249	1.69438389331296	0.8599827266938722	2.782714326159248	1.764373073584726	0.8399264336272422	2.834717601750092	1.84286017651631	0.8306330056522777	2.784221737939622	1.776160894689003	0.7924133448758199	3.044231290285164	1.61163843968787	0.6403648188141134	3.066771481462741	1.590068128371473	0.536084152464728	2.945147610856552	1.400791403002521	0.3404648419193765	2.745315297943317	1.361168908221475	0.2487803861303565	2.668775851710634	1.375064866548105	0.2271323653985123
178	5.9	3.137769148066937	1.11641801789623	0.7239475603291914	3.093262508012955	1.288409764986347	0.69627953998207	3.053613149400348	1.424862723147793	0.6757075564394276	3.047446420335711	1.643754207384549	0.6752312949703234	3.034370523716209	1.607453462297581	0.698756806548861	2.96509095654319	1.589925180982762	0.7812886027650792	2.809139979157532	1.48606527902665	0.9274068693675985	2.733143855921957	1.67579583278396	0.823724730142656	2.776448506179548	1.7491853591037	0.8076970822433884	2.82822603217873	1.827536205900085	0.8014870070972755	2.782710824865615	1.761424120263629	0.7641288793731187	3.064035722482174	1.607675624988577	0.6527105705056012	3.100825590174903	1.587507707582102	0.5526626414127944	3.007676669731087	1.393592684257498	0.3610184112854351	2.807141144970323	1.358975796720338	0.2640916532607273	2.728732162791018	1.375269123598148	0.2425487393134622
179	5.933333000000001	3.152651001329599	1.111911778227182	0.7333737670318764	3.109593858379812	1.284088652506111	0.7056705132467352	3.071919797941486	1.420968018091479	0.6851572422381413	3.06478646638074	1.639632004175035	0.6858746286753772	3.049904136001946	1.603016196383967	0.7077551304301655	2.972945470867553	1.582903041692432	0.7812993795275199	2.801950478772115	1.46953623803063	0.895602307768703	2.730804506371053	1.655905861745924	0.7842832267750797	2.772382248441239	1.732186206798129	0.7727226174943116	2.822871477144498	1.810193069011482	0.7701105330408483	2.782297696721548	1.744956283167502	0.7333652002102865	3.083501529275699	1.603929380051988	0.6647333371156208	3.134469597424507	1.585122437139278	0.5696980115232245	3.072423561139983	1.386579234340336	0.3850751714583555	2.871682541695901	1.357103694844734	0.2822143523073996	2.79147534357535	1.375877541562063	0.2605811883696414
180	5.966667000000001	3.16714123980618	1.107592152123457	0.7421944993644067	3.125628118617905	1.280004891053273	0.7145825785683259	3.089962411369354	1.417321975106671	0.6942359223795886	3.081687248562977	1.6357645462197	0.6960784361220208	3.065090145768624	1.598832720161729	0.7162279462417115	2.981139474541771	1.576033371640495	0.7802942316083118	2.800431045179738	1.452799013935683	0.8606238059969329	2.732889104318683	1.635127266422449	0.7425746478286517	2.771089370297141	1.713795257621501	0.7356681852927016	2.819196282028927	1.791227663625287	0.7369228859998195	2.783266790486544	1.727102806498616	0.7006003634364638	3.102485218876013	1.600437243455038	0.6764232233942166	3.167220030123881	1.58293225133463	0.5871388257158837	3.137857346827381	1.379819955864952	0.4125504471832945	2.937793420583843	1.355565157713038	0.3030314501222175	2.855968574400218	1.376896181945885	0.2810750240030778
181	6	3.181177640513307	1.103499771475452	0.7504253338241939	3.141282683168898	1.276194080681601	0.7230319654739735	3.107626867338527	1.413953857800654	0.7029571494474635	3.098034618486457	1.632181606423742	0.7058374332180687	3.079835349294492	1.594936055018294	0.7241831439253741	2.989660581292564	1.569386213610652	0.7783615400642712	2.804852963149825	1.436143787926251	0.8236431088161414	2.739657582466817	1.613896805124492	0.6995785820724597	2.773046273563334	1.694453920940252	0.6972438449246909	2.81770274013691	1.771018619903054	0.7023913556698433	2.785853598485541	1.708262031068582	0.6663826842405149	3.120848602866932	1.597225755647691	0.687766144810669	3.198616159929614	1.580947249009617	0.6049053115991311	3.20212740222817	1.373379293276944	0.4431307527129263	3.004001812254499	1.354368942976622	0.3262736295867685	2.920900078573732	1.378326434462377	0.303748887298864
182	6.033333000000001	3.194694036577144	1.099664095384598	0.7580771122804987	3.156470327024762	1.272680195360091	0.7310284578242382	3.124796132513344	1.410882855690805	0.711329481349406	3.113725569373925	1.628902634407049	0.7151485412786543	3.094052742364715	1.591348886651982	0.7316315539949031	2.998476537422055	1.563020595789985	0.7756021331830567	2.815050155916338	1.419844544529683	0.7858640344573459	2.751113754475067	1.59263843355258	0.6562668993967773	2.778553880552603	1.674598984507434	0.6581956780869233	2.818775634752755	1.749902098907899	0.6670227467804402	2.790264762539897	1.688814526229332	0.6313196314709696	3.138465324796632	1.59431114658561	0.6987473951534831	3.228240353370983	1.57916845210777	0.6228975780587046	3.263116526350058	1.367314534697937	0.4762617843578718	3.068521752891198	1.353519900483516	0.3515451208231157	2.984630954234308	1.380163581828712	0.3282536059963721
183	6.066667000000001	3.207625453311792	1.096107374996207	0.765159220012618	3.171103491685139	1.269479101716657	0.7385755635241394	3.141354604109277	1.408121198087511	0.7193552926913768	3.128669932446492	1.62594041441301	0.7240085775926755	3.107663398913515	1.588087364124375	0.7385846437098164	3.007539188078536	1.556988447510133	0.772125571563296	2.830482555415966	1.404157112620955	0.7484273665936698	2.767016810555391	1.571779646954365	0.6135643472592972	2.787727469888511	1.654690809230085	0.6192612396023242	2.822666439452775	1.728292980716788	0.6313515580362372	2.796668831361145	1.669174767206628	0.596030154794745	3.155223429097771	1.591702713299378	0.7093496668380785	3.255738694330843	1.577591765786233	0.6409972591756605	3.318713605785735	1.361673049284551	0.5112041391659183	3.12944043369375	1.353017629929246	0.3783917103217366	3.04538526723956	1.382396654475775	0.35423795397101
184	6.1	3.219914295009035	1.092846666829856	0.7716838276798408	3.185101049474237	1.26660067495023	0.7456735539233414	3.157195417980529	1.405675641865072	0.7270313622629853	3.142792728224206	1.623302773092619	0.7324132066443958	3.120599049504081	1.585162635294405	0.7450530884637777	3.016788837555917	1.551335658459755	0.7680451046006264	2.850367553923391	1.389300259269742	0.7123305601714408	2.786901474219963	1.551716086373619	0.5723153916108692	2.800469394458436	1.635169638667744	0.5811406274423311	2.829470201817235	1.706642647184711	0.5959316584119433	2.805153689403144	1.649752459871966	0.5611108514037249	3.17102937218762	1.589404651248469	0.7195529398452762	3.28085118195931	1.576211897985158	0.6590790176465562	3.367158921798443	1.356490896258801	0.547210899371432	3.185080402060455	1.352855631555788	0.4063507713112726	3.101587265221546	1.385008692002387	0.3813629853768441
185	6.133333	3.231514792614125	1.08989366169707	0.7776685574709401	3.198394261724649	1.264049008754635	0.7523244991324908	3.172227130225397	1.403547112640476	0.7343529057593786	3.156033192305469	1.620991449392849	0.7403590249229777	3.132802014001319	1.582579185816088	0.751048036398136	3.026151218769843	1.546099006686499	0.7634726827548525	2.873760160945994	1.375440190395744	0.6783802807843284	2.810111361690662	1.532783504372692	0.5332589648685129	2.816429047616857	1.616422638848812	0.544486872326327	2.8390665736596	1.685414800076862	0.5613230978981115	2.81559764239103	1.630944720088227	0.5271071696202315	3.185808569717871	1.587415709800463	0.7293380479801675	3.303406501929818	1.575023367519417	0.6770237834701036	3.407309783811475	1.351791985378432	0.5837235204267139	3.234293650251462	1.353023062479463	0.4350345258457398	3.152087329806108	1.38797644882859	0.4093488164883393
186	6.166667	3.242390982467833	1.087254916342491	0.7831355515549091	3.210926820682992	1.261823352640947	0.7585343262555632	3.186375642219222	1.401731757969141	0.7413164710879946	3.168344567943989	1.619002886361091	0.7478450607300537	3.144225690522308	1.580335556123498	0.7565826502351545	3.035542819395143	1.541306043677661	0.7585181880761606	2.899642682214207	1.362696604989922	0.6471802980370792	2.835869308330098	1.515265861038465	0.4970121134908915	2.835035651818978	1.598792839492196	0.5098859930541688	2.8511337571681	1.665085559745207	0.528092360179292	2.827742287456755	1.61314335945855	0.4945353099070809	3.199505238624393	1.585730151624383	0.7386885835922974	3.32331239098413	1.574020926831071	0.6947222725777723	3.438591945096863	1.347590371837001	0.6203739371424978	3.276416424076377	1.353502525403311	0.4641504558203366	3.196172660702255	1.391263926212182	0.4379555246965177
187	6.200000000000001	3.252515938822463	1.084929764123975	0.7881098630382986	3.222654299590896	1.259915887129747	0.7643119439963262	3.199583824343163	1.400218545255483	0.7479189134237602	3.179693232562453	1.617325467130346	0.7548726121712139	3.154834221989621	1.578421422674426	0.7616719960339227	3.044874965293731	1.536971871382782	0.7532888774810109	2.927015753993571	1.351138823341788	0.6191444143799341	2.863298291847169	1.499357119470496	0.464058786313671	2.855561501993007	1.582532345955761	0.4778241000842475	2.865219204298167	1.646074839667319	0.4967826746066778	2.841263762538083	1.596638400669319	0.4638859316369908	3.21208112663351	1.584335240944052	0.7475904078506695	3.34054205206839	1.573197729076139	0.7120704019725321	3.461034778312092	1.343891586609849	0.6569715641309288	3.311292584209629	1.354264933673686	0.4935251707587155	3.233578562148534	1.394812311342334	0.4669849687163743
188	6.233333	3.261874346198936	1.082909324265726	0.7926212572566802	3.233546122444099	1.258310439258143	0.7696707764578652	3.211812587129501	1.398987737756682	0.7541581590302887	3.19006000200861	1.615937686793504	0.7614474430599796	3.164603784691448	1.57681571936303	0.7663343892621616	3.054056624780154	1.53309824701646	0.747886556429269	2.954933532120887	1.340786940113559	0.5945227055797819	2.891473887971083	1.485147301991674	0.4347360283634626	2.877204558707157	1.567783754044927	0.4486842155755639	2.880785344766533	1.62868976780384	0.4678667945666223	2.855805349727	1.581593072415538	0.435588966195483	3.223516628299165	1.583209542854597	0.7560343083308206	3.355127170719846	1.57254456236424	0.7289762394545374	3.475161428346826	1.340693126887988	0.6934403116232127	3.339215007247875	1.355270332573439	0.5230585032166069	3.264447120606587	1.398538719590656	0.4962576434296694
189	6.266667	3.270461850824479	1.081181245350368	0.796704502267829	3.243584213272434	1.256987823199218	0.7746292450296216	3.223038810189446	1.398016598956918	0.7600345291165429	3.199438246467912	1.614814486801532	0.7675804918744424	3.173520927473571	1.575493174887361	0.7705920565198104	3.062996988617193	1.529679293607637	0.7424084382102807	2.982522671612105	1.331632673622698	0.57342437559995	2.919483839259708	1.472671714967433	0.4092414653785417	2.899167536409197	1.5546352054223	0.4227447956621286	2.897253742716787	1.613171230533155	0.4417133669672016	2.870993380630162	1.568134348244452	0.4099869466591887	3.23380856093898	1.582328859062529	0.7640169631247062	3.367155619841308	1.572054273050951	0.7453688633793029	3.481722221095484	1.337988435943217	0.729708980398825	3.360728784126005	1.356483469564343	0.5526469223687159	3.289116341276968	1.402365186314555	0.5256047858536854
190	6.300000000000001	3.278283978627856	1.079731794021637	0.8003934162614051	3.252762387977639	1.25592815198229	0.7792048849881974	3.233255317551605	1.397282190904959	0.7655468973773648	3.207835355706426	1.613930753207848	0.7732821621885927	3.181584054797436	1.574428075291654	0.7744662947217049	3.071614069187555	1.526703600462774	0.7369431069135454	3.00902526971351	1.323646835294134	0.5558275872962148	2.946487797413532	1.461931513377029	0.38764142470693	2.920709273325638	1.543137039144439	0.4001630628073629	2.914052320954937	1.599669859186186	0.4185617670942202	2.886417856497556	1.556367168317258	0.3873089647359522	3.242971214186089	1.58166927515061	0.7715347660284598	3.376772630919771	1.571721101155513	0.7611793684721179	3.481784102817884	1.335768010015064	0.7656065575412325	3.376539603889559	1.357873618726333	0.5821456459108444	3.308111785290435	1.406229351427273	0.5548821421249903
191	6.333333	3.285356669766193	1.078545406223395	0.8037170349116732	3.26108751237924	1.255110316864591	0.7834106024565535	3.242472450422496	1.396760960403072	0.7706898278977219	3.215275707049822	1.613261114776036	0.7785575271277266	3.188806265506357	1.573594244314427	0.7779730367756666	3.079841642894905	1.52415419449462	0.7315644975883089	3.033824203239646	1.316779651045036	0.5415872240357208	2.971762506644733	1.452897680198193	0.3698783930366255	2.941186202208024	1.533305290473917	0.3809807914402571	2.930626130439148	1.588276084952999	0.3985216400617427	2.901648863058375	1.546368514854091	0.367672758535238	3.25103898764779	1.581206748196379	0.7785790952107643	3.384180345526112	1.571537160538305	0.7763228669268796	3.476848098915942	1.334018288379278	0.8008076230291047	3.387693167971054	1.359409770284551	0.611332691327822	3.322257023403842	1.410077417599001	0.5839036419133929
192	6.366667	3.291704977151364	1.077604951301744	0.8066965235618153	3.268578117631879	1.254512383219517	0.7872519105845498	3.250716485613354	1.396429250372087	0.7754512937419253	3.221799044721114	1.612780703869152	0.7834040150385033	3.195214044923761	1.572965753462567	0.7811206522039452	3.087631273246559	1.522009030228135	0.7263305477326829	3.056450978836419	1.310966390206848	0.5304401764045611	2.994725829271556	1.445510407847994	0.3557630797161697	2.960079514458307	1.525129023446053	0.3651279207681089	2.946475755364272	1.579056115540406	0.3815798836915169	2.916270913563646	1.538175840626834	0.351090467619468	3.258064453429298	1.58091782953293	0.7851338493263234	3.389636122661556	1.571493301846633	0.7906952323074561	3.468822693895141	1.332720832893254	0.8347217290398752	3.395646381555754	1.361059145132463	0.6398248056210244	3.332660249979573	1.413854337103473	0.6123146794992097
193	6.4	3.297360315322535	1.076892460199351	0.8093449652960896	3.275261262759953	1.25411242130405	0.7907276262043011	3.258025692679487	1.396264136770878	0.7798139293678693	3.227456990134465	1.612466130943067	0.7878118852799523	3.200844055936187	1.572517957841642	0.7839108108305712	3.09494992736674	1.520241567251527	0.7212856725172696	3.07660016825766	1.306131116804158	0.5220397070804245	3.014976507654548	1.439668378865774	0.3449872673983813	2.977024731364569	1.51855490584497	0.3524225232335296	2.961224106248067	1.572004064085745	0.3676156506540406	2.929946803550864	1.531769815940085	0.3374657671636303	3.264114325476283	1.58078054141889	0.7911757433412019	3.393442406122345	1.57157873930396	0.8041730392174162	3.459797502934511	1.331850567311518	0.8664511824866444	3.402050421545608	1.362784928888143	0.6670523718704884	3.340579280938217	1.417496361958442	0.6395646265976616
194	6.433333000000001	3.302357586961158	1.076388474529321	0.8116726221290769	3.281169595745684	1.253888083116501	0.793834673471716	3.264446507498005	1.396243187759928	0.7837594253249854	3.232309303845293	1.612295615000485	0.7917682618462178	3.205739697338882	1.572227610493098	0.7863419004114945	3.101777189817839	1.518820511844472	0.7164622234941517	3.094138035659201	1.302184890468531	0.5159961921336758	3.032346203289092	1.435227351518153	0.3371568095525487	2.991848807987029	1.513475031499009	0.342583189339031	2.974647975639857	1.567015529267371	0.3564101409757755	2.942463511625278	1.527049315520588	0.3265983326986224	3.26926511164031	1.580774395023815	0.7966791306837246	3.395931588682882	1.571780292451293	0.8166340247661729	3.451359621081117	1.331376710265482	0.8952831028046421	3.40835484760321	1.364537546166565	0.6925054855922155	3.347273553391381	1.420918944746713	0.6650967199780713
195	6.466667000000001	3.306731609527971	1.076072432405335	0.8136872675309094	3.286337346777092	1.253816832594234	0.7965677038829189	3.270028640213986	1.39634454677544	0.787267338092358	3.236419066449399	1.61224905682109	0.7952563923647246	3.209946674153202	1.572072954746296	0.7884085860318442	3.108098591372784	1.51771054418627	0.7118820998269115	3.109056428312522	1.299029802315747	0.5118995623685166	3.046852270531786	1.43201064706951	0.3318208033682363	3.004526676143078	1.509733645566417	0.3352554628655767	2.986636388837324	1.563890998418869	0.3476701795916378	2.953698162071472	1.523839149698085	0.318212120456186	3.273597740015441	1.580880442299096	0.80161478719961	3.397453248474686	1.5720829560625	0.8279551341533486	3.444456417908448	1.331266195226268	0.920749639938075	3.415578103550155	1.366251385103445	0.7157800208865694	3.353892023777092	1.424013175769145	0.688352916032471
196	6.5	3.310514398362105	1.075923978408659	0.8153962172252104	3.290797029254304	1.253877102713681	0.7989206967492372	3.274820622700714	1.396547856666758	0.7903164982058856	3.23984757843514	1.612308693032498	0.7982572978016351	3.213508575007153	1.572034429950367	0.7901032995390389	3.113899885812084	1.516874077683739	0.7075596167934931	3.121440462808164	1.296564441258887	0.5093499824807485	3.058660130502187	1.429817638616818	0.3285025579098952	3.015148424711129	1.507136157611805	0.3300469110722775	2.997169053982564	1.562325620884699	0.3410568196564955	2.963596852712846	1.521894071211622	0.3119831702335916	3.27719177921484	1.581081955283323	0.8059516718254355	3.398356134808378	1.572471896473882	0.8380150495188194	3.439439642842255	1.331484328563845	0.9424673741696796	3.42421931529702	1.36784997964617	0.7365090370306094	3.361349566142597	1.426659478123593	0.7087767997893902
197	6.533333000000001	3.313732074227909	1.075925323800827	0.8168107388005211	3.294575644482828	1.254050607058087	0.800892404337079	3.278863716103127	1.396836281837722	0.7928924183046842	3.242643816379625	1.612460112998684	0.8007567405150773	3.216458695299981	1.572095596200371	0.7914205703296873	3.119164210548087	1.516275417920778	0.7034995030052239	3.131485178598213	1.294689377252139	0.5079793156513865	3.06805073611407	1.428446796916466	0.3267414367729767	3.023900570302553	1.505477374568066	0.3265719774368571	3.006289784507115	1.561942700404856	0.336220559252472	2.97217247658405	1.52094776717783	0.3075682227250264	3.280113225883932	1.581365805869194	0.8096668987554179	3.398930049194901	1.572937041218249	0.8467316027717445	3.436398123171262	1.331997928323339	0.9602622029343822	3.434427178957977	1.369270177232594	0.7544961681161821	3.370203506489674	1.428762873429888	0.7260532558314365
198	6.566667000000001	3.316400542815736	1.076062053199354	0.8179449409339489	3.297689735959545	1.254322685603059	0.8024866267943551	3.282185698717803	1.39719644245156	0.7949877840709063	3.24483741427321	1.612691398159396	0.8027459233295213	3.218814045417065	1.572242421127266	0.7923573361879873	3.123866681468983	1.515882152842161	0.6996971037654244	3.139449819641639	1.293310936429375	0.507459944900117	3.075350858011431	1.427707561595211	0.3261186752767016	3.031019839394676	1.504555508756586	0.3244787095709945	3.014074876981276	1.562323187949988	0.3328200086487351	2.979476405998202	1.520742348943078	0.3046268727643874	3.282406376564595	1.581721710865132	0.8127467814918201	3.39937555180697	1.573470695222318	0.85406643902915	3.435255483004738	1.332775632261755	0.9741993919962885	3.4460275956177	1.370470068498683	0.7697758514218146	3.38056979349017	1.430259417476232	0.7401650498737485
199	6.6	3.318524359641014	1.076323204940461	0.8188144772834199	3.300144246302319	1.254682251893906	0.8037109981248118	3.284799658309363	1.397618266712679	0.7966009248442093	3.246438571382287	1.612993000253094	0.8042199957463322	3.220575138254048	1.5724632539279	0.7929119519749248	3.127971946897481	1.515665499274268	0.6961397985777855	3.1456177403686	1.292343543254725	0.507505474149887	3.080896867522045	1.427427382385695	0.326263428854356	3.036759103602375	1.504182560915193	0.3234493663641153	3.020624572899119	1.563056043196265	0.3305257057997048	2.985585136548669	1.521039708288789	0.302831879465685	3.284093530314331	1.582142017688345	0.81518476068836	3.399807298540415	1.574067020302313	0.8600160122728571	3.435821168896382	1.333788325333591	0.9845067200537345	3.458528693421412	1.371426526502187	0.7825358771792794	3.392158247884905	1.431113358341994	0.7513187514168022
200	6.633333	3.320098451648662	1.076701318070072	0.8194344238771161	3.301934914382989	1.255121951552501	0.8045747881909643	3.286707332516755	1.398095249063124	0.7977337063682198	3.247444475565513	1.613358585206853	0.8051767481253592	3.221731393536838	1.572749904396416	0.7930833045465723	3.131438659236128	1.51560129869261	0.6928084196291057	3.150268722981922	1.291712584625431	0.5078728047621136	3.085009491893014	1.427457132766847	0.3268553410461241	3.041319745350123	1.504190809575906	0.3231722559582149	3.026024013789766	1.563849899674512	0.3290428673788047	2.990594437539351	1.521632661909862	0.3018815612675186	3.285181722326322	1.582622153604955	0.8169793669967382	3.400282078468358	1.574722418371558	0.864601249279449	3.43785397428923	1.335009818899785	0.9915000681337329	3.471287861760301	1.372127541000498	0.7929689048021247	3.404545256610299	1.431313478027842	0.7598311724121286
201	6.666667	3.321107645820981	1.077192720685679	0.819817777186818	3.303048044333182	1.255638442284172	0.8050861954594386	3.287898916847333	1.39862474197238	0.7983887282679359	3.247839172236214	1.613785317612394	0.8056156235090142	3.222260872550163	1.573097988812641	0.7928701957039948	3.134214052929212	1.515670347136523	0.6896797406196575	3.153641408601348	1.291356009945597	0.5083648037312782	3.08796699289092	1.427671961514549	0.3276256221178362	3.044836613318536	1.504437133354954	0.323349708243435	3.030327013367546	1.564543035922542	0.3281217741605926	2.994602227024883	1.522346055160678	0.3015165257660601	3.28566280563604	1.583160843812599	0.818132278584493	3.400804137093238	1.575435785267644	0.8678591897955773	3.441060486011899	1.336417189070185	0.9955453294083203	3.483642757782412	1.372573679880862	0.8012923591514434	3.417208155892582	1.430870061454763	0.7660732565705944
202	6.700000000000001	3.321527314321376	1.077797105599434	0.8199740279195398	3.303461213898264	1.256231873424505	0.8052505849690464	3.288353864557457	1.39920739466572	0.7985675544413576	3.247594911748309	1.614273272038337	0.8055370105821696	3.222131450271776	1.573506432693573	0.7922709024960422	3.136232843316731	1.515857994041763	0.6867280626313941	3.155914798202916	1.291224983420413	0.5088241434986002	3.08998134302978	1.42797024482772	0.3283536550960765	3.047400682927146	1.504803731481802	0.3237240279495343	3.033555367060206	1.56502080555484	0.3275427334955134	2.997685165969617	1.523040041203797	0.3015201170768816	3.285514890528485	1.583759442079007	0.818646994896277	3.401331472641686	1.576208303500695	0.8698373334403167	3.445130626438858	1.337990205848057	0.9970128223001063	3.494993945317102	1.372775945299525	0.8077358882681132	3.429589064180607	1.429809369760673	0.7704128543240913
203	6.733333	3.321324269845956	1.078517579364317	0.819908735059426	3.303144138589194	1.256906044884816	0.8050699147014703	3.28804181660297	1.399847406733244	0.7982700157420318	3.246673830019975	1.614826004075914	0.804941122141049	3.221302205160643	1.573978033998231	0.7912823745299095	3.137417876804905	1.516154599421482	0.683925117492781	3.157207213696594	1.291284912377727	0.5091240831613741	3.091193324275737	1.428281833309289	0.3288654518114312	3.049065301125264	1.505208200836113	0.3240813538255525	3.035698438186544	1.56520038336248	0.3271165573618238	2.999889238875151	1.523619705814413	0.3017126759124647	3.284704159292414	1.584422414494536	0.818527478253081	3.401784074095451	1.577043768693869	0.870588177712882	3.449784497626173	1.339711947664886	0.9962510003532243	3.504888520390274	1.372752870142356	0.8125294226418217	3.441205434322645	1.428169602672831	0.7731880861985202
204	6.766667	3.320457437368535	1.079359814786412	0.8196230165140221	3.302058864534917	1.257667564110687	0.8045428056390447	3.286922526607815	1.400551719269719	0.7974944153140753	3.245027695186626	1.615449742555285	0.8038279380141458	3.219723138161032	1.574518578442019	0.7899005173916317	3.137679605677757	1.516554903132783	0.6812409889023554	3.157575930971569	1.291514516513731	0.509159755084848	3.091680972086583	1.428572760388626	0.3290330259679883	3.04984402744462	1.505603016582052	0.3242521679508121	3.036712742103967	1.56504316575626	0.3266875600826379	3.001224934501974	1.524029766510363	0.3019431573323606	3.28318472610029	1.585156602368746	0.817777823566886	3.402046078522408	1.577947210137323	0.8701647491166847	3.454747211038222	1.341568015931142	0.9935838406034191	3.513079808972931	1.372525807531286	0.8158927764952233	3.451757040089518	1.425994428461164	0.7746930224676106
205	6.800000000000001	3.318878385952161	1.080331150745424	0.819112773758593	3.300160481863662	1.258524990431283	0.8036643563282141	3.284946802052654	1.401329229218739	0.7962377571203789	3.242599172259081	1.61615265198904	0.8021975616486546	3.217336347265677	1.575136101010322	0.788120672571281	3.136916742454681	1.517057562075802	0.6786451781786497	3.157011073996333	1.291905034335022	0.508843316215726	3.091455993081648	1.428844627559961	0.3287713854092838	3.049701501039856	1.505970244392974	0.3241071964643388	3.036510166002945	1.564548926931931	0.3261347331781431	3.001658436114525	1.52424632796789	0.3020854406339628	3.280899921091504	1.585970468649781	0.8164024522060289	3.401968399788554	1.578923901472369	0.8686198331758306	3.459744258960656	1.343545887136111	0.9893311281724145	3.519501416086007	1.372113458285309	0.8180213803668783	3.461163933125834	1.423325283239911	0.7751674857960066
206	6.833333	3.316532176060489	1.081440481280599	0.818368018171699	3.297398153763154	1.259488789578022	0.8024256047070216	3.282057911562771	1.402190811313079	0.794495301823737	3.239323574552011	1.616944926230193	0.8000501885031055	3.214077661373409	1.57584101680127	0.7859375493932532	3.135017884575975	1.517665585862409	0.6761068919002915	3.155433974442312	1.29245983657189	0.5081048029999669	3.090464129791294	1.429133166280118	0.3280375437912335	3.048550445232171	1.506317281574798	0.3235567429130623	3.034952222397237	1.563753130573729	0.325372568851129	3.001107403264007	1.524271683570064	0.3020382014631237	3.277784123188453	1.586874132073756	0.8144059966017034	3.401372889194044	1.579979247726011	0.8660057036214497	3.464456532028273	1.345634105480915	0.9838067440931867	3.524217983503703	1.371531435348201	0.8190715283412342	3.469519592262982	1.420199654656322	0.7747882999603719
207	6.866667	3.313359554410222	1.082698185472025	0.8173714012603647	3.293717354824673	1.26057141402791	0.8008128520013805	3.278194291400558	1.403149490672227	0.7922601238856032	3.235132999390043	1.61783923195953	0.7973859649655266	3.20988038530345	1.576646700642628	0.783345201618464	3.131866553425896	1.518386454984745	0.6735959666526282	3.152703589510591	1.293192722001775	0.5068955164768338	3.088581814349318	1.429496043474174	0.326822135122555	3.046260704510725	1.506675710612258	0.3225495293825137	3.031870335602402	1.562728990163762	0.3243467595686081	2.999443327919196	1.524131959176474	0.3017241858868326	3.27376696480986	1.587879598063841	0.8117929483688701	3.40006279746198	1.581118758293138	0.8623722109605307	3.468539676159085	1.347820507962862	0.9772845472869062	3.527393145607835	1.370792007802247	0.8191415895202294	3.477052935151261	1.416650207913385	0.7736585099434315
208	6.9	3.309298625894622	1.084115753326568	0.8160979571248237	3.289061896993702	1.261787047468009	0.7988077388254464	3.273292215740223	1.404220283230041	0.7895229554526534	3.229959795959848	1.61885068393555	0.7942052204761962	3.204678485272713	1.577569534740451	0.7803373851455342	3.127345184159123	1.519231937935891	0.6710837414961155	3.148618619896656	1.294127469683501	0.5051862979770219	3.085620964811895	1.430014599883255	0.3251479379759765	3.042663684379005	1.507104751219047	0.3210735433055557	3.027088038529056	1.561577300774583	0.3230370928879731	2.996493565190547	1.523883127745012	0.3010906380725656	3.26877693117421	1.58900062303659	0.8085676445408918	3.397830874893968	1.582348110196541	0.8577637602974512	3.471599787979721	1.350091604775122	0.9699912690382088	3.529210583972481	1.369904983824943	0.8182568214937685	3.484029855382438	1.412707755374969	0.7718037857438709
209	6.933333000000001	3.304286314521541	1.085706221710036	0.8145137259593601	3.283375641397536	1.26315216684675	0.7963854781550073	3.267288162980331	1.405420869381322	0.7862700225501383	3.223739035632983	1.619997675618731	0.7905067099077127	3.198408845183462	1.57862973713666	0.7769059317279711	3.121339322704291	1.520219206923008	0.668541158788253	3.142921108553894	1.295298259875518	0.5029585516440228	3.08133284497376	1.430796470691772	0.3230593763698126	3.037559775217128	1.50769485058277	0.3191480103251932	3.020425785336543	1.560435094300487	0.3214496157488929	2.992042201714221	1.523614018661251	0.3001060862902835	3.262744162996795	1.590253496969879	0.8047322364670924	3.39446877882563	1.583673510200482	0.8522142883972429	3.47317216975107	1.352432958926277	0.9620763509778374	3.529811962044951	1.368880254337634	0.8163453433502583	3.490653879867021	1.40840704655334	0.7691574411199245
210	6.966667000000001	3.29826117089795	1.0874836427426	0.8125754507953071	3.27660569299735	1.264685100587668	0.7935152566218758	3.260122906380456	1.40677123687504	0.7824837611178751	3.216412481334115	1.621301505814532	0.7862882040187974	3.191015138936074	1.579850940983121	0.7730414233957997	3.113744460781519	1.521370767969079	0.665939400502788	3.135310277490101	1.296749242267527	0.5002052223089021	3.075415792874664	1.431970286905108	0.3206158643034922	3.030729774920193	1.50856522767098	0.3168243150878665	3.011705430189044	1.559485861104229	0.3196147269200076	2.985841281188182	1.523453517681371	0.2987608702012457	3.255604715712439	1.5916567193952	0.8002872456144264	3.389776042217935	1.585102029471771	0.8457516866825604	3.472758195194518	1.354829317355467	0.9535769558360034	3.529135502663587	1.367730560389803	0.8132398828144101	3.496890062838451	1.403794569618979	0.7655803945858274
211	7	3.291166603431871	1.089462861798218	0.8102309056173695	3.268705895600133	1.26640593859333	0.7901613830840829	3.251745899816481	1.408293668169662	0.7781439964757667	3.2079329252589	1.622786375383798	0.7815472372548076	3.182452059384981	1.581260152240187	0.7687340212646561	3.104473808610134	1.522714457352035	0.6632503885709042	3.125457246971186	1.298536484153401	0.4969221446274473	3.067532421732394	1.433694346843654	0.3178844435480321	3.021955253708424	1.509876322794557	0.3141797613123221	3.000776902656413	1.558969835734702	0.3175804147388459	2.977622420363662	1.523584246426374	0.2970590210980136	3.247305163609178	1.593231032480206	0.795232367431984	3.383570735872286	1.58664217691333	0.838398954882995	3.469829923503126	1.357265533843733	0.944426030377349	3.526876746552071	1.366477040648967	0.8086970969291021	3.502378532795034	1.398937663637887	0.7608762907554918
212	7.033333000000001	3.282953217390164	1.09165912332765	0.807419521141121	3.259639164295124	1.26833617514345	0.7862836865861789	3.242118378269025	1.410012463163682	0.7732280042735805	3.198268478337874	1.624479407896634	0.7762802895164493	3.172689121244267	1.582887762694358	0.7639728872535212	3.093465597703115	1.524282621182323	0.660447027501696	3.113037505403324	1.300726578831132	0.4931068329670534	3.057314609131699	1.436146598498167	0.3149359352851384	3.011015777839725	1.511820517706223	0.3113014280107634	2.987537592572116	1.55918142844757	0.3153919051104591	2.967110149475595	1.524229954583764	0.2950170490643909	3.237807222143428	1.594999365947178	0.7895656781757232	3.375705317155572	1.58830336122471	0.830173578661669	3.463866920892484	1.359726969797805	0.9344877941657361	3.522549981105768	1.365144167778008	0.8024222032620837	3.506499428668237	1.39391733136753	0.7548330606707053
213	7.066667000000001	3.27358271683142	1.09408522403448	0.8040742633491782	3.24938156064606	1.270495503540986	0.781839393645516	3.231218283146153	1.411950619058336	0.7677124042140901	3.187407965796751	1.62640699944123	0.7704830730376772	3.161715931641341	1.584763777289179	0.7587465365343518	3.080693353736597	1.526108352535968	0.6575034648466773	3.097768919080841	1.303387062435161	0.4887691841409334	3.04439499382431	1.439498390438024	0.3118493296770359	2.997679943577351	1.514590819530356	0.3082611428635912	2.97189945553581	1.56041136325027	0.3130723667435929	2.954053461167698	1.525623698330078	0.2926675165639242	3.227093281004698	1.596983422808598	0.7832843430885569	3.366078638349103	1.590093825441612	0.821092790634584	3.454452962994863	1.362198998082775	0.9236102364499434	3.515596614286538	1.36375538252873	0.7941465308066328	3.508604652280076	1.388813059478723	0.7472885322951888
214	7.1	3.26303224990578	1.09675002254635	0.8001249869885331	3.237926539400488	1.272900069310686	0.7767856076824632	3.219045151218799	1.414127930827697	0.7615747616951732	3.175364882193865	1.628592490924018	0.7641509545435495	3.149546354149517	1.586915292715508	0.7530431509744288	3.066175444095341	1.52822295467368	0.6543942133675781	3.079457296740106	1.306579696543804	0.4839322245708535	3.028453390734747	1.443899256114835	0.3087105457991343	2.981732876228519	1.518358768799459	0.3051123204697498	2.953783146731258	1.562906675622312	0.3106261529581393	2.938258705024686	1.527989887710123	0.2900567699158544	3.215170558896121	1.599201677034468	0.7763855103274134	3.354644409802639	1.59201997590974	0.8111771101173428	3.441336779757493	1.364666978172941	0.9116576708595957	3.505509113956988	1.362332760160897	0.7836503939357367	3.508079650882865	1.383698049596674	0.7381227225846599
215	7.133333	3.251295310496018	1.099658098583849	0.7955018668239145	3.225285152363613	1.275561801338583	0.7710815891335254	3.205620196210108	1.416560131083747	0.7547952043502179	3.162175429744787	1.631054709364219	0.7572793477705878	3.136216917612745	1.589364739477299	0.7468511192024164	3.049975722707208	1.530653854898828	0.6510945843567256	3.058054164029838	1.310356542392342	0.4786374461181089	3.009292427396387	1.449470146198017	0.3056133588996205	2.963036513326365	1.523259047476289	0.3018991494304509	2.933168558707639	1.566851034886966	0.3080543581730131	2.919634971302145	1.531529019849049	0.2872410808204793	3.202069479625944	1.601668391484545	0.7688669552837011	3.341411053956769	1.594086614346433	0.800452091653046	3.424418981848839	1.367118143986673	0.8984771137298914	3.492152654751153	1.360894380433629	0.7708184618211712	3.504449621440022	1.378627964361673	0.7272205869605826
216	7.166667	3.238383808385413	1.102807442484973	0.7901388794353394	3.211488081170451	1.278485601274124	0.7646904297522473	3.190988383632597	1.419255913035731	0.7473578787760136	3.14790078820803	1.633804634743737	0.7498636296004134	3.121788814562489	1.592126393327807	0.7401595631309179	3.032203592116435	1.533420999818097	0.6475824158360497	3.033680824597654	1.314754036806311	0.4729517569928322	2.986886880651275	1.456295260384869	0.3026611178295233	2.941541641066633	1.52936725883409	0.2986500069305734	2.910099416573737	1.572327998757108	0.3053632727268466	2.898210122159919	1.536372760459393	0.2842822368821977	3.187846263263543	1.604390568923868	0.7607268084290861	3.326451544383212	1.596294934357708	0.7889434985409098	3.403773906586605	1.369540406134261	0.8838894770770086	3.475753443139125	1.359448935419129	0.755613438452765	3.497437392093763	1.373632103395783	0.7144489258050165
217	7.200000000000001	3.224329934703969	1.106185375776631	0.7839756712804367	3.196587813576823	1.281664956461175	0.7575798188473227	3.175220997128912	1.422212635901467	0.739251861145626	3.132629836080121	1.636840971489021	0.7418983726727503	3.106350371426607	1.595201717577751	0.7329581419458361	3.013015907167735	1.536531878319825	0.6438381574465393	3.006615930841123	1.319783321223413	0.4669595645254035	2.961378951660522	1.464395571583187	0.2999451169045848	2.917300478828673	1.536679771487016	0.2953759166867744	2.884691260611857	1.579317628691847	0.302559935521606	2.874131450312787	1.542559922301314	0.2812402484722733	3.172585959442155	1.607363804282574	0.7519626624499287	3.309912929119818	1.598639240088227	0.7766734575949735	3.379745633234861	1.371917654832275	0.8676883035550769	3.456395916085692	1.357992620813226	0.7379442888992075	3.486924964225975	1.368714680470076	0.6996343235452701
218	7.233333	3.209183735559803	1.109766791916251	0.7769555412285604	3.180655419450103	1.285080132539171	0.7497198260458002	3.158411719038552	1.425414656476408	0.7304686998775675	3.116475101922855	1.640148721726862	0.7333748815360396	3.090012916010606	1.598577804288382	0.7252348746986527	2.992612871058412	1.539978593113831	0.6398425209664306	2.977260354795132	1.325424394752123	0.4607411254349315	2.933051480855863	1.473713380481096	0.2975145163609017	2.890505683281318	1.545115370597884	0.2920791207844907	2.857161090242728	1.587712000740745	0.2996543503523048	2.847659757114584	1.550038378115853	0.2781627439402037	3.156398500928216	1.61057090755333	0.7425688018737692	3.292011625468101	1.601104622281956	0.7636569888893286	3.353051665151151	1.3742284702503	0.8496737337166231	3.433917171393624	1.356513997365521	0.7176563270901719	3.472882424667753	1.36386028707058	0.6825680023962387
219	7.266667	3.193013158319449	1.113512973412378	0.7690258671172794	3.163780033346954	1.288697099305964	0.7410832056907439	3.140675411116601	1.428832406216156	0.7210022268542665	3.099568897891501	1.643698140520193	0.7242812274489594	3.072907523359143	1.602226026375046	0.7169759369994729	2.971231132639971	1.543736184664835	0.6355754476514243	2.946099413573613	1.331621764339851	0.4543628573940343	2.902298391100214	1.484116707679251	0.2953735683763029	2.861459558967324	1.554522469618803	0.2887613684184961	2.827779914914209	1.59734017609519	0.2966666441528518	2.819153430123347	1.558685891758052	0.275087892738529	3.139414921978982	1.613981171026033	0.7325364147230528	3.273020268675089	1.603667027803282	0.7499074601028756	3.324850758821884	1.376447328014934	0.8297089555798968	3.408166038697045	1.355008755958637	0.6946483086923272	3.455337368578835	1.359056102151696	0.6630680500217038
220	7.300000000000001	3.175901156936776	1.11737310427965	0.7601414668541152	3.146065028778379	1.292469510632008	0.7316482437876582	3.122142635958717	1.432424578670672	0.7108505389921997	3.082053648982461	1.647446991403448	0.7146063123986167	3.055176541180488	1.606104028413082	0.7081685097845698	2.949127012143734	1.547764527452342	0.6310174288136186	2.913677375354386	1.338286864075658	0.4478811077386303	2.869596687502892	1.495415454543288	0.2934890865451202	2.83055169543512	1.564704092756517	0.2854281630667309	2.796857566740585	1.607993950330364	0.2936357358926489	2.789018545875155	1.568331673475146	0.272038550365159	3.121777382875427	1.617552806753311	0.7218583744234313	3.253234772770226	1.606296510018833	0.7354504002291149	3.296612379040159	1.378547654885202	0.807813149525649	3.379698941471571	1.353487439937121	0.669022260056977	3.434584126168662	1.354325408606543	0.6410552324458282
221	7.333333	3.157938432022603	1.121286177859314	0.7502649809691718	3.127619879344276	1.296340340025403	0.7213980134114159	3.102949991328091	1.436139372364679	0.7000137973743309	3.064071303436815	1.651341644983348	0.7043398644054017	3.036963343428663	1.610156880574125	0.6988004263609662	2.926560642757298	1.55201021636155	0.6261485874868454	2.880569634333344	1.345301093241692	0.4413447966196344	2.835483246552383	1.507379655769745	0.2918064466279277	2.798236787745681	1.575444643832384	0.282091117664321	2.764756493033017	1.619434987659702	0.2906223084572113	2.757690130556067	1.57878427985526	0.2690254721332175	3.103628232806258	1.62123401999173	0.7105289794992348	3.232950532246491	1.608956280907516	0.7203179172224526	3.269719684686994	1.380501670149516	0.7841063261759313	3.34970207489539	1.351975406172429	0.6410881377020426	3.411291803227524	1.349725010589034	0.6165390116356714
222	7.366667	3.139220074362423	1.125182518233044	0.7393677838407178	3.108556283171994	1.300243123729623	0.710320438162887	3.083234816230783	1.439915432427049	0.6884936373584634	3.045759022935989	1.655318293499077	0.693472295880851	3.018407865326245	1.61431846490863	0.6888601251994231	2.903785194489929	1.556408672043639	0.6209482972634144	2.847327322552847	1.352516472700252	0.4348113735094103	2.800507626001555	1.519724160532634	0.2902446450392344	2.764990576350293	1.586492604573573	0.2787631430122774	2.731867766708183	1.63136691069035	0.2877030694444588	2.725603615991076	1.589810205176588	0.2660551047533397	3.085105302976688	1.624963982712928	0.6985435527594774	3.212447919791424	1.611601826490715	0.7045405881788959	3.245286720003657	1.382281314752011	0.758807897243258	3.319603151205639	1.350503718667431	0.6113169958741467	3.386273180705675	1.345331128612318	0.5896241328765057
223	7.4	3.119844118320251	1.128986570961537	0.7274303959697335	3.088986146845313	1.304104129774573	0.6984083437148345	3.063132044906124	1.443683418374297	0.6762932257484481	3.027248429772867	1.659304310690757	0.6819953233702383	2.999645436546276	1.618513281734026	0.6783373282024485	2.88104405978685	1.560886170869324	0.6153961699067116	2.814444525310285	1.359761763330078	0.4283615530189283	2.76519353552804	1.532103988038108	0.2887025915019994	2.731290072152969	1.597556231732336	0.2754742456490181	2.698610289755389	1.643383181565131	0.2849794814282193	2.693147986901971	1.601106277762121	0.2631510537890782	3.066340660251719	1.628673858475315	0.6858988036670569	3.191985768483815	1.614180368127847	0.6881442001345917	3.223872283332695	1.383860967966721	0.7322707136593214	3.290166169925394	1.34910601321891	0.5801399788781144	3.360172352890481	1.341231989303694	0.5605225888397944
224	7.433333000000001	3.099901665656641	1.132622235281918	0.7144412685846081	3.06901093162985	1.307847063963366	0.6856573073544372	3.0427616892377	1.447369979791103	0.6634149356419523	3.008655276151071	1.663222141763617	0.6699002357334948	2.980796277023749	1.622660842935987	0.6672214473860585	2.858551684869462	1.565364752425425	0.6094724493754959	2.782311386964945	1.366862781781315	0.4220848568036002	2.730044058126905	1.544193902331096	0.2871195799023536	2.697607506305175	1.608345495614033	0.2722696635653745	2.665398876541213	1.655093780003007	0.2825483505967132	2.660669246681631	1.61232299459617	0.260345318756995	3.047449386439337	1.632290257038026	0.6725907743726393	3.171774079718513	1.616633948188857	0.6711477384139923	3.205453231625594	1.385220729655718	0.7050209644261378	3.261731867966948	1.347820456789381	0.548078883028672	3.333497002243911	1.337526979364058	0.5296315076344031
225	7.466667000000001	3.079477329180335	1.136014497707524	0.7003989285894736	3.048721461073572	1.311394780982764	0.6720671649028493	3.022227947254536	1.450899486176831	0.6498618970285244	2.990077744802923	1.666991552842763	0.657178956995443	2.961963907903175	1.626677823241044	0.6555028307634762	2.836488843307434	1.569764090142437	0.6031596791181504	2.751235065710734	1.373645347819998	0.4160824459723836	2.695525841932492	1.555689716190166	0.2854679613822668	2.664374704296034	1.618581555612669	0.2691982218366305	2.632605939758063	1.666152012528245	0.280489499874705	2.628468605318881	1.623111080696987	0.2576691910845952	3.028527950584564	1.635737410714213	0.6586158480017664	3.151969558672441	1.618902136029667	0.653562796258073	3.189607152536323	1.386343753034462	0.6777465527919214	3.234294899598528	1.346678866331545	0.5157586729118037	3.306547594998398	1.334308584176777	0.4975341454594182
226	7.5	3.058652464424676	1.139090365532374	0.6853129989139055	3.028200599639675	1.31467042455963	0.6576430942535901	3.001621674017039	1.454195358105045	0.6356392999375184	2.971597324975469	1.670531156651518	0.6438254982564005	2.943236253340294	1.63047942648256	0.6431739841872267	2.81500583365094	1.574002175852889	0.5964424180750877	2.721454714458464	1.379938929206909	0.4104506531213776	2.662041218260844	1.566315903713982	0.2837522645753027	2.631964255510096	1.627986577782037	0.2663087599055892	2.600568543224791	1.676232803190145	0.2788659042830868	2.596812056847264	1.633125326948202	0.2551476272625942	3.009655389592147	1.638938780308107	0.6439723951665508	3.132678225179182	1.620924020528775	0.6353919363649384	3.17585812391474	1.387213348804902	0.6511335075884495	3.20775604841515	1.345701587587496	0.4838022219596707	3.279566552455049	1.331650306294762	0.4649064851693341
227	7.533333000000001	3.037498606650882	1.141781574803427	0.6691987558546156	3.00751602413444	1.317600136116123	0.6423915520091726	2.981011825286676	1.457182601252321	0.6207507059979995	2.953269807711259	1.673760847342616	0.6298328192558594	2.924676921496674	1.63398185846897	0.6302272017369174	2.794208381526035	1.577996108628426	0.5893066039147529	2.693137740554379	1.385580591739475	0.4052679149300881	2.629893207668272	1.575824896988294	0.2819984002012729	2.600678633404945	1.636300056133969	0.2636466225161246	2.569591885392244	1.685065564700861	0.2777052825714823	2.565918872867595	1.642064284568848	0.2527959662211158	2.990883991025652	1.641819489436822	0.6286566279551169	3.113930059048132	1.622639286516361	0.6166170578578836	3.163754964314244	1.387812602482574	0.625747991082346	3.181943933959627	1.344893218509371	0.4527978121720552	3.252654299608886	1.329598000734216	0.432457436585263
228	7.566667000000001	3.016078944321999	1.144025534811161	0.6520794375449417	2.986720913633736	1.32011414472986	0.6263227825952007	2.960445374718145	1.459788848426282	0.6052004057103609	2.935124300274583	1.676603050165034	0.6151939051614216	2.906324374110977	1.637103534813001	0.6166555653845249	2.77415598855097	1.581663073898051	0.5817385793569508	2.666389129981566	1.390413580770914	0.4005838291640473	2.599327614641345	1.583994638693203	0.2802527323109652	2.570787543703378	1.643310917804749	0.2612638692467533	2.539985109217723	1.692449575364913	0.277019322778318	2.535995020715981	1.649681786887341	0.2506285255416072	2.97223833212381	1.644307556114867	0.6126641379192955	3.095673495042552	1.623991012771557	0.5972041545415629	3.152830037776156	1.388126787199729	0.6020616756710204	3.156859910758702	1.344244376867178	0.4233405567170148	3.225768055413127	1.328171709467066	0.4009185013235149
229	7.6	2.994454030757734	1.145766540333103	0.6339888398486364	2.965860312961077	1.32214826599162	0.6094533966758544	2.939955244217991	1.461946157149565	0.5889964129367873	2.917171375296608	1.67898444938249	0.5999051958919879	2.888199741304373	1.63976688024538	0.6024559465321101	2.754878239555995	1.584920949493246	0.5737277497709974	2.641295436602467	1.394291426305912	0.396429570127649	2.570540186048345	1.590620296949236	0.2785695299418574	2.542506076878665	1.648831317913015	0.259210783663676	2.512012382705899	1.69820303483891	0.2768084592489567	2.507241921120905	1.655773084055175	0.2486572342464173	2.953723970524471	1.646335569569713	0.595993674038105	3.077799297920734	1.624927448690021	0.5771111477264669	3.1426871476646	1.388144805759463	0.5804157537102358	3.132534138872134	1.343733859992217	0.3959479126220727	3.198810434792852	1.327366568788232	0.3709918254839215
230	7.633333	2.972678204078947	1.146957857731286	0.6149655186549174	2.944969472124828	1.323646731503417	0.5918025011613355	2.919560438081238	1.46359401783032	0.5721464325034347	2.899404608780941	1.680839071972477	0.5839641938601957	2.870307936869053	1.641901599184555	0.5876265047092646	2.736380024918824	1.587691381739656	0.5652663211436715	2.617913930934539	1.397087559072227	0.3928293693188805	2.543618971288076	1.595513825095581	0.2770176610332934	2.515968780411905	1.652695614389857	0.2575317159436546	2.485870112537315	1.70215704711156	0.2770576640897473	2.479811793925746	1.660160021691764	0.2468915482118121	2.93532916093677	1.64784355695824	0.5786443801381739	3.060151773457054	1.62540367643218	0.5562851522499062	3.133014923897227	1.387860299595485	0.560921285561136	3.108904147914959	1.343331388057804	0.3709555278999654	3.171601893794311	1.327153779514543	0.3432306073808161
231	7.666667	2.950803587878771	1.147562755112047	0.5950547600941584	2.924078468350406	1.32456361719965	0.5733936464031512	2.899271720910657	1.464681128246734	0.554659885568846	2.881807328534794	1.682110508119356	0.5673715102522924	2.85264393588036	1.643447014771112	0.5721685170327528	2.718651075891817	1.589902906134549	0.5563512498950713	2.596272604774688	1.398702834657398	0.3898190502605753	2.51855060795829	1.598505654594718	0.2756804580609744	2.491259784302711	1.654760019076727	0.2562633828233888	2.461731898897388	1.704179117494805	0.2777342472058343	2.453822353866364	1.662697750747384	0.2453310975630923	2.917031919660845	1.648780945232499	0.5606180725928493	3.042547517494975	1.625383414047641	0.5346694885687048	3.123590728562804	1.387273716571828	0.5434353428847533	3.085796887839388	1.343002913530305	0.3484748233420734	3.143872322449927	1.32748551054473	0.3179720802209703
232	7.700000000000001	2.92888317524224	1.147555579131186	0.5743123412068114	2.903215211973892	1.324863840134673	0.5542579032937317	2.879094896321111	1.465166364651412	0.5365509978117314	2.864357077393809	1.682752858592629	0.5501334137007143	2.835196787456871	1.644353252197572	0.5560885718303225	2.701670903461939	1.591494494416107	0.5469841089489793	2.576374711132823	1.399071053798631	0.3874471975835002	2.495259675561877	1.599454416308124	0.2746551916387464	2.468387099757597	1.654905576116756	0.2554266848936672	2.43972307100543	1.704218746561954	0.278799305191919	2.429362342914433	1.663271297263283	0.2439715043090487	2.898804607701356	1.649107299667905	0.5419223452765958	3.024784031761249	1.624839092929923	0.512211899394209	3.114215987103506	1.386392608658792	0.5275636803319916	3.062889180206939	1.342715794294323	0.3283843331324967	3.115243017351966	1.328300155630099	0.2953107177200045
233	7.733333	2.906968006028327	1.146921323951217	0.5528006487484393	2.882403226020026	1.324522936954112	0.5344312450360851	2.85902923949463	1.465018676040483	0.5178368943904332	2.84702626759911	1.682730707110182	0.5322601778978502	2.817949703099184	1.644581483717673	0.5393967978487032	2.685410061485837	1.59241925533801	0.5371678562039135	2.558205238090729	1.398161806224056	0.3857765899878322	2.473644084779112	1.598247476365078	0.2740448551820866	2.447262332475663	1.65302471781989	0.2550236694088893	2.419861098526978	1.702253115959796	0.2802127313384614	2.406503158419787	1.661786530559028	0.2428060192835901	2.880614551439958	1.648792008253982	0.5225690023663714	3.006646886440273	1.6237507782667	0.4888660926277565	3.10464725938431	1.385229695774959	0.5126590134937494	3.03970392602829	1.342441630749163	0.3103273319187647	3.08525123070545	1.32952590555037	0.2750776399363279
234	7.766667	2.885110544114726	1.145652288720868	0.5305895830866365	2.8616663006411	1.323524087066071	0.5139565378316797	2.839073437128318	1.464214565948301	0.4985400884592856	2.829788749985457	1.682016818296068	0.5137689016673909	2.800886175803459	1.644101553493866	0.5221093823576152	2.669837853849181	1.592643655857981	0.5269085499158255	2.541736207587407	1.395982162374719	0.3848754738786664	2.453607895031531	1.594806236094418	0.2739491919419388	2.427807363711292	1.649030569453776	0.255040284455621	2.402133435116022	1.698283970087191	0.2819386156154611	2.38533046939709	1.658179253831363	0.2418208074183009	2.862431046339951	1.64781196826507	0.5025771239403696	2.987931084389802	1.622104941234798	0.4646016410851144	3.094572701822445	1.383800697029343	0.4978110345755704	3.015732620945849	1.342157167216097	0.2937057110037933	3.053492891447665	1.331082454629576	0.2568205958715887
235	7.800000000000001	2.863368650825203	1.143746837629278	0.5077596189337459	2.841032663929516	1.321857167150671	0.4928864768759343	2.819230023570799	1.462737461684655	0.4786912623309426	2.812625093642999	1.680591832867003	0.4946864429318588	2.783994710442083	1.642891704406983	0.5042512022815353	2.654928438268662	1.592146940638257	0.5162156742788044	2.526951395446407	1.392571845428084	0.3848046916005434	2.435091521281611	1.589077939400283	0.2744437035311283	2.409988011706352	1.642852288281507	0.2554404348720236	2.386533036273768	1.692332726501993	0.2839250817613819	2.365965289139639	1.652408115164365	0.2409869723399267	2.844231038799805	1.646151139164341	0.4819763045856385	2.968456915907114	1.619894449190586	0.4394117235159145	3.083538529486313	1.38212308826823	0.4819075831418379	2.990441406820971	1.341844690600622	0.277726641305632	3.019679305756922	1.332883197084173	0.2398508358725587
236	7.833333	2.841804514280088	1.141209897899206	0.4843973242707874	2.820533894919765	1.319519317790242	0.4712797862715587	2.79950522439173	1.460578517095429	0.4583268526235618	2.795523496905054	1.678445122882063	0.4750455718436282	2.767269428552481	1.64093965181306	0.4858524437967338	2.640664028375287	1.590921699417743	0.5050991365849242	2.513861256553531	1.388002268419	0.3856041654746959	2.418067449319915	1.581034603178985	0.2755719515414611	2.393807524279709	1.634432663066893	0.2561624109194268	2.373070531419925	1.684429358941657	0.2860910630790774	2.34855774302254	1.644444992647337	0.2402592614560155	2.826000182476865	1.643801187806972	0.4608027440073831	2.948081045038749	1.617120026006913	0.4133094621038585	3.070801868284418	1.380216222108052	0.4638052038090376	2.963107359392717	1.34149018072248	0.2615416099101573	2.983369645536447	1.334836161268862	0.2233586294215084
237	7.866667	2.820487577634726	1.138054058701798	0.4605987654624511	2.80020867172792	1.316516119796357	0.4492055035193271	2.779913788668619	1.457737864728575	0.4374943086480731	2.77848318734533	1.675575804803478	0.4548897996888202	2.750713340681187	1.638243526423205	0.4669528030240884	2.627039105452844	1.588973665591861	0.4935700323194031	2.502524433499571	1.382376519583293	0.3872698919734918	2.402556370821518	1.570678178523782	0.2773417707559173	2.379317346690629	1.623734109306168	0.2571167874034503	2.361786100405115	1.674591092998173	0.2883276565109937	2.333272213595656	1.634269933979753	0.2395795310778451	2.807736908953779	1.640762643949416	0.439104947928577	2.926706110498972	1.613792495811143	0.386338615540047	3.055363590173467	1.378103484579185	0.442421940498803	2.932879036127442	1.341081296872884	0.2443222412403883	2.944014946544832	1.336843949960711	0.2064850149203569
238	7.9	2.799496393885316	1.134299650393733	0.4364730287686613	2.780105518632341	1.31286179240753	0.4267463576469057	2.760482551435488	1.454224939007217	0.4162555192283222	2.761516007478018	1.671992966826823	0.434277521892266	2.734339985378202	1.634811802276317	0.4476052866335119	2.614060022293121	1.586320067142179	0.4816429771287078	2.493061819367775	1.375821925055568	0.3897392312909814	2.388648602224794	1.558028984027094	0.2797075153724454	2.36662646674783	1.61073361041818	0.2581837856980834	2.35274324425867	1.662803080557774	0.2905045005741175	2.320297426046292	1.621872071036945	0.2388748102656718	2.789454650418409	1.637045427491123	0.4169480704066206	2.904285707001864	1.609933952609232	0.3585806712156926	3.036202807565959	1.375815185328611	0.4167915732915125	2.899052195173411	1.340606365425286	0.2253136799009142	2.901186368702103	1.338803378223645	0.1883919666214614
239	7.933333000000001	2.778914404766959	1.129972739508363	0.4121340081627701	2.760279935978255	1.308577517871555	0.403992137547011	2.741248904145031	1.450057176146644	0.3946812347733771	2.744645376927542	1.667714710233194	0.4132757453949257	2.718172508839098	1.630662280321554	0.4278710192542423	2.60174332659911	1.582988081352942	0.4693346043372257	2.485619548230175	1.36848375480241	0.3928954976516204	2.376482153625145	1.543129323794533	0.2825886649236189	2.355853402130084	1.595429183329784	0.2592458302736211	2.345983697411576	1.649017751882166	0.2924923925277336	2.309802790221978	1.607254545828455	0.2380802596538046	2.771180678007046	1.632667837458849	0.3944066473595332	2.880827818642298	1.605573976641538	0.3301432123179209	3.012711094484981	1.373390582676228	0.3861113365587854	2.861340366614812	1.340054636065376	0.2039108419021058	2.854743574122477	1.340608108007206	0.1683653150968475
240	7.966667000000001	2.758828788786517	1.125106198660821	0.3877015112734311	2.740794825357761	1.303692933186042	0.3810419165938859	2.722260925821345	1.445261648528419	0.3728534125367124	2.727906065604929	1.662770210007595	0.3919615154807148	2.702243499837957	1.625824166431909	0.4078210617656484	2.590110960955429	1.579015790091124	0.4566671131324385	2.480344343140579	1.360521311987446	0.3965763954680724	2.366215780275731	1.526046176396905	0.2858873638440098	2.347087925666838	1.57784319391841	0.2602056426313928	2.341478300549859	1.633153743607106	0.2941832860954296	2.301906266066931	1.590436136437307	0.2371565848489958	2.752955868887304	1.627658465314929	0.3715658770533406	2.856388908870079	1.600748907724998	0.3011581682462064	2.984549272773594	1.370877146366981	0.3498535410359134	2.819643681583876	1.339417963879939	0.1796976853091449	2.804612545325654	1.342154440791109	0.1458741201848894
241	8	2.739330130013539	1.119741468191461	0.3633073274466093	2.721720981839697	1.298248148417092	0.3580094814299545	2.703577496389127	1.439877113535197	0.3508700893968276	2.71134355567254	1.657201990497821	0.3704267445846792	2.686594192524624	1.620340305573638	0.3875409719929896	2.579184106115563	1.574453837931237	0.4436737448680918	2.477393558061848	1.352104666566959	0.4005710506675993	2.358025994360478	1.506874015860352	0.2894847371439367	2.340386722661658	1.558027474521932	0.2609799331215202	2.339098730949025	1.615125160747586	0.2954830121020312	2.29667106509362	1.571441362475732	0.2360906453434104	2.734834406407642	1.622058431686331	0.3485268184784234	2.831074946809951	1.595502831627687	0.2717927794147844	2.951510435293252	1.368329778926542	0.3079963299341076	2.773973534361405	1.338695381967961	0.1525451582195851	2.750764855573686	1.343357298177398	0.1206654480605459
242	8.033333000000001	2.720506645674698	1.113928319997055	0.3390926354279052	2.703131783294316	1.292293546833343	0.3350202243439054	2.685263391257659	1.433953844766036	0.3288424682452375	2.695009656369894	1.651065695082924	0.3487755122451519	2.671270103966727	1.614266994419426	0.3671282657613774	2.568976400449815	1.569364884418124	0.4303993071603186	2.476909519774763	1.343409818815448	0.4046275817636049	2.352062101507793	1.485733666886136	0.293244935427837	2.335758682477008	1.536070201049676	0.2614982198002793	2.338610652745094	1.594918404228951	0.2962980140601048	2.29410009378946	1.550325919290301	0.2348946832559682	2.716879169876075	1.615921128443437	0.3254034860522423	2.805034963305519	1.589887099585289	0.2422450283269781	2.913538880753081	1.365809984479426	0.2610358932776253	2.724494243061531	1.337894450363522	0.1226066833663175	2.693334056230445	1.34416141736562	0.09275457107982518
243	8.066667000000001	2.702443814477373	1.10772469949776	0.3152080088665566	2.685102109966123	1.285889260089508	0.3122111629476362	2.66738747289684	1.427552832242539	0.3068952879501899	2.678961788196277	1.644428775870199	0.3271247417957955	2.656320156361914	1.607672816944064	0.3466930912162177	2.559489399891103	1.563822933947721	0.4169020640823104	2.478990367345399	1.334609425785821	0.4084905228874235	2.348443172869387	1.462757983565678	0.2970197262415075	2.33315738975373	1.512085306810464	0.2617104081135648	2.339638140568559	1.572508461329294	0.2965253295113301	2.294121551090448	1.527170566189362	0.2336067394092244	2.699160697805249	1.609310935293535	0.3023234230536536	2.778453817375538	1.583958147090262	0.2127419286740483	2.870719378057415	1.363383798640013	0.2100089552481121	2.671537342132523	1.337029240048178	0.09032394906220217	2.632669976603446	1.344540746260864	0.06242192557531699
244	8.1	2.685224725635626	1.101198252366429	0.2918132049327108	2.667708556990867	1.279106356195329	0.2897305126689182	2.650024515409775	1.42074667537183	0.285166955472327	2.663264016212457	1.637370947547859	0.3056029171832349	2.641797668569955	1.600639294880545	0.3263570872512407	2.55071568274278	1.557912976283715	0.4032541782528611	2.483652508877038	1.325871326655622	0.4119067789388559	2.347269592905038	1.438109751280416	0.3006415864028799	2.332500927148715	1.486228257850135	0.261579042812686	2.341701652049732	1.547846225728128	0.2960494779745685	2.296575637122253	1.502087675321919	0.2322759052940804	2.681758543325751	1.602303654378773	0.2794266634645414	2.751550396559296	1.577778290849815	0.1835319396633612	2.823233552357792	1.361116335469589	0.1563596765053643	2.615571912923015	1.336118842655	0.05634363004747061	2.569346950343033	1.344493545360078	0.03017986475345613
245	8.133333	2.668925650627975	1.094424180497659	0.2690681517797857	2.651026029763486	1.272024452540208	0.2677287826594497	2.633254525389057	1.413617067847517	0.2638010683270427	2.647987852943507	1.629981102980071	0.2843429674356883	2.627761483047929	1.593257783014806	0.3062467654310442	2.54264708510921	1.551727903787776	0.3895375035003046	2.490829094367853	1.317352658867806	0.4146212765465079	2.348634168926313	1.411999257401996	0.3039378872311012	2.333684583746032	1.45871389086793	0.2610787293599843	2.344401642686924	1.520987484053023	0.2947901472646237	2.301232307949634	1.475245087881197	0.2309427699125648	2.664761432584761	1.594983617204085	0.2568575973598656	2.724578367351662	1.57141442188064	0.1548670023714639	2.771641724800677	1.35906642414901	0.1017582817583986	2.557318080699362	1.335184413183973	0.02145826860354416	2.504289989285033	1.344035328378981	-0.003275697929784688
246	8.166667	2.653615463091047	1.08748307100533	0.2471302322541669	2.635126861807812	1.264729342855238	0.2463558117941504	2.61716112213927	1.406252364416338	0.2429430722261537	2.633211742460682	1.62235444530345	0.2634807384647413	2.614275600263568	1.585626405985248	0.2864919917333476	2.535275067939834	1.545366363944954	0.3758433676502196	2.50032626161245	1.309194243379453	0.4163828570828518	2.35258593771528	1.384699719055227	0.3067426483665827	2.336568266515126	1.429821288636921	0.2602037231105088	2.347455873530738	1.492114565753099	0.2927238722525713	2.307793264712837	1.446872573862693	0.2296376684854165	2.648266117317456	1.587441123248107	0.234762817091784	2.697813221752617	1.564937280483211	0.1269930418728359	2.716875205747957	1.357281872963919	0.04789707184954642	2.497722333212688	1.334244803229085	-0.01350213630261795	2.438731133074172	1.343195112649538	-0.03719803296434612
247	8.200000000000001	2.639353647304872	1.080458968629891	0.2261492767009122	2.620078406331231	1.257310967517437	0.2257564908345207	2.601826000562416	1.398745500890332	0.2227356410117202	2.61901756773622	1.614589906662366	0.2431533024160933	2.60140578744429	1.57784718231138	0.2672241275028369	2.528586903789143	1.538928978789195	0.362271562338345	2.511786993703688	1.301509353895837	0.4169359409184694	2.359105044182147	1.356557786817794	0.3088863523879203	2.340962976617016	1.399897044337421	0.2589647252163655	2.350676541051457	1.461538306517237	0.2898760419852109	2.315914635173219	1.417286517299196	0.2283786513909061	2.632372836497192	1.579770266385302	0.2132886529124357	2.671542448230535	1.55842106691069	0.1001437763488386	2.660155101793633	1.355796504150523	-0.003674069798000799	2.437879668450118	1.333313834485867	-0.04775347708792435	2.374039108571529	1.342016897388426	-0.0708342292473178
248	8.233333	2.626186351907212	1.073437389480984	0.2062589812296888	2.605939474154314	1.249861352550182	0.2060628468151628	2.587324756253554	1.391191832826943	0.2033108436904559	2.605485343240603	1.606788089993279	0.2234914282817526	2.589215024306597	1.570023755389096	0.2485688135991703	2.522562537823938	1.532514870944188	0.3489234492657555	2.524677554903219	1.294377602510396	0.4160280664962475	2.368059908799379	1.327986726973773	0.3101863235692217	2.346606941843932	1.369354971059496	0.2573660550810982	2.353940844277632	1.429692165144883	0.2862963047128212	2.325241617632509	1.386933707501146	0.2271623402705422	2.617179554564178	1.572067046451148	0.19257315056028	2.646059085930277	1.551942409640459	0.07452882588270759	2.603027911883813	1.354630434440967	-0.05166583195386553	2.379069304086094	1.332405823134168	-0.08062723510981619	2.311672283085858	1.340565217546379	-0.1034752613442789
249	8.266667	2.614146242074878	1.066503873995372	0.1875749089404336	2.592759676082215	1.242473283843539	0.1873926869728142	2.573724123214438	1.383687769478479	0.1847888455020523	2.592690120860404	1.599050109533908	0.2046185647757577	2.577760989536361	1.562259990581293	0.2306450459936386	2.517171367442571	1.52621954145052	0.3359005229036069	2.538328212032843	1.287840849766457	0.413448921019731	2.379124297900775	1.299411573033077	0.3104871966669548	2.353090608552258	1.338627845547228	0.2554193658898989	2.35710373003297	1.397058924553949	0.2820660057148688	2.335343008956139	1.356304336419972	0.2259846695963591	2.602778178002962	1.564428369849027	0.1727448116487548	2.621648818339114	1.545578761147789	0.05033044258112097	2.54725930626058	1.353789022284276	-0.09509567198005726	2.322696849214761	1.331537958262133	-0.1115889474840161	2.253017998077746	1.338920184196176	-0.1344520752426898
250	8.300000000000001	2.603253735440054	1.059743723699722	0.1701946173140717	2.580580275691526	1.235240057525485	0.1698499956619595	2.561081571083195	1.376330356260181	0.1672783016339862	2.580701474590777	1.591477213043195	0.1866510251240069	2.567096055338382	1.554659493130252	0.2135654203533094	2.512377037554245	1.520134192806529	0.3233047545626538	2.552001404960746	1.281904294590597	0.4090385417999449	2.391778619788421	1.27126015880298	0.3096834487455216	2.359864232810367	1.308134625146804	0.253154178893439	2.359960465384855	1.364134621054525	0.277296775966802	2.345696459838764	1.325897617188512	0.2248482549755954	2.589253471887658	1.556951759871923	0.153922743558266	2.598583721249292	1.539407785814948	0.02770349627651184	2.494561476734834	1.353264727596496	-0.1332827281230358	2.27009789756841	1.330730245091457	-0.1401787707013335	2.19925286501722	1.337170678864431	-0.1631520086930221
251	8.333333	2.593515755473295	1.053238874735164	0.154192149948515	2.569431912490708	1.228251903252902	0.1535203054542313	2.549441738359839	1.369213322541653	0.1508721919418947	2.569579263291564	1.584166575875282	0.1696929603905967	2.557264066050145	1.547321330703408	0.1974313804738697	2.508139785030443	1.514342144710245	0.3112345074165841	2.564968277379145	1.276539494882052	0.402689203206304	2.405358434168757	1.24395215316319	0.3077225062315973	2.366304576375039	1.278284541563675	0.2506132467612736	2.362245687249314	1.331415416043017	0.2720966374304551	2.355723253280997	1.296223866212192	0.2237561003212472	2.576677919931862	1.549731312074014	0.1362115513421729	2.577103463881637	1.533503361577611	0.006769675712112776	2.446377445001096	1.353040530452462	-0.1658632541541689	2.222362172118155	1.33000377100332	-0.1660044782650964	2.151269898186449	1.335406655941797	-0.189035273325731
252	8.366667	2.584926805352063	1.047067899436272	0.1396216045016273	2.559335684559912	1.221595822559535	0.1384733185495735	2.538837420142469	1.362426761224645	0.1356498282466245	2.55937416064531	1.577210915520805	0.1538362940325855	2.548301453930984	1.54033988674412	0.1823333202236531	2.504418685062911	1.508919646225492	0.299783067716016	2.576560229916088	1.271708416116329	0.3944198453245483	2.419127140957525	1.217890102160466	0.3045959239353912	2.371846526495508	1.249493287089134	0.2478357842765113	2.363687186707485	1.299430839955364	0.2665730364638066	2.364920479739804	1.267825664672551	0.2227233018263965	2.565111744341501	1.542857123228493	0.1197016800921802	2.55739977451662	1.527933833113452	-0.01238098812756485	2.40376270844009	1.353093471773829	-0.1927612759591693	2.180250119182456	1.329380600912533	-0.1887399003892936	2.109626923558499	1.333711027338709	-0.2116420748547556
253	8.4	2.577470944167485	1.041305035971836	0.1265189644926137	2.550304916034976	1.215354502418149	0.1247640182710182	2.529291838143413	1.356056042142253	0.121677562673262	2.55012761648576	1.570697529326253	0.1391606889177095	2.540237703405268	1.53380389903038	0.1683504718955635	2.501173733896374	1.503935183295217	0.2890371242716081	2.586204042769289	1.267376116720495	0.3843858880982606	2.432351329160436	1.19345476426265	0.3003281717766831	2.376058474931941	1.222173647431906	0.2448404858049411	2.364053687492348	1.268713767246513	0.2608319457682575	2.372911605552165	1.241234542514839	0.2217632867762312	2.554603124113092	1.536414309062586	0.1044696771192135	2.539613098115169	1.522761519095423	-0.02968858302586623	2.367451033376054	1.353399077591414	-0.214167856158163	2.144249774799895	1.328882888962991	-0.2081394344513869	2.074565569597469	1.332156613852135	-0.2306258841924346
254	8.433333000000001	2.571121960665271	1.036016215184545	0.1148981325035309	2.542344136450328	1.209602187460033	0.1124283580693532	2.520817509538912	1.350177771891132	0.1090042703287601	2.541868226653469	1.56470434928327	0.1257304717595364	2.53309273317771	1.52779206989025	0.1555475930194437	2.498369907254479	1.499445104635887	0.2790737661691683	2.593500335314148	1.263515457457696	0.3728710348408469	2.444423570082722	1.170969245873254	0.2949818208295748	2.378724119512103	1.196671693963309	0.2416246691735412	2.363186193144427	1.239711118779214	0.2549509708139112	2.379480941855408	1.216841504139597	0.2208669095872616	2.545184327081274	1.530479456248255	0.09057492068525268	2.523821163621124	1.518041895207563	-0.04512575506777516	2.337699288892321	1.353939273700292	-0.2304942119037125	2.114464523739191	1.328531494256981	-0.2241270407788396	2.045892951246682	1.330805020765385	-0.2458321683322686
255	8.466667000000001	2.565845896328405	1.031258376716276	0.1047539561371935	2.535450813296746	1.204404163169098	0.1014856416872237	2.513416951801998	1.34485928541978	0.09766326060126249	2.534611672710839	1.559299755188802	0.1135961330317137	2.526876853569348	1.522372878295586	0.143976311287649	2.495976881564648	1.49549367436778	0.269960723284912	2.598274636434597	1.260115427630361	0.3602651251148089	2.45491833224031	1.150690893158621	0.2886579458828679	2.379836557962919	1.173266997882103	0.2381729421405612	2.361064686285762	1.212775371491724	0.2489976897078244	2.384521212613423	1.194891271308847	0.2200024630186881	2.536871847966893	1.525120336643315	0.07806142496914432	2.510040179010362	1.513823500443999	-0.05869353273714881	2.314290051108857	1.354704889736467	-0.242307873883044	2.090640393527834	1.32834539911043	-0.2368243417321836	2.023115900580348	1.329710078259714	-0.2573670111086103
256	8.5	2.561602508007551	1.027080172226495	0.0960672920044555	2.529616051204985	1.199817336079178	0.09194250435772827	2.507083898809733	1.340159240071366	0.08767588473226569	2.528361923722555	1.554543238089394	0.1027961815289005	2.521591690173722	1.51760553894863	0.1336769900506097	2.493972214832699	1.492115762353971	0.2617577170909988	2.600595877003698	1.257179740099871	0.3470085978484777	2.463600215212694	1.132805010880827	0.2814936679104399	2.379572148194844	1.152187829485855	0.2344738146492332	2.357831567421393	1.188210555953531	0.2430481487793547	2.388008533173519	1.1754884759271	0.2191291183815108	2.529667928718378	1.520396276975143	0.06696025003097465	2.498237172020934	1.5101475286888	-0.07041522638251595	2.296647331092299	1.355695100081274	-0.2502462704895135	2.072270761121201	1.328341570043107	-0.24652167936352	2.005589412815378	1.328918572249298	-0.2655640163744775
257	8.533333000000001	2.558347953329734	1.023521573115495	0.08880683548479669	2.524824321641271	1.195888960079024	0.08379338859820207	2.501803175606675	1.336126316580625	0.07905133698388907	2.523113429737657	1.550483880280883	0.09335650665268687	2.517232210046692	1.513538508939976	0.1246780193964326	2.492349262035705	1.489337793552562	0.25451576855637	2.600732764517727	1.254720535190337	0.3335617159137402	2.4704255983019	1.117405773571952	0.2736758612213957	2.378200341390596	1.133576743702974	0.2305364434956417	2.353732299142556	1.166203695060332	0.2371984857121147	2.390011143470724	1.158631888762202	0.2182215103572922	2.523562241858347	1.516356671064916	0.05728909516446744	2.488333735327542	1.507047200256809	-0.08033299776566356	2.284033911577019	1.356916837607547	-0.2549989001919902	2.058713536372952	1.328535902297733	-0.2536019537926535	1.992622734840006	1.328469977894805	-0.2708978993837226
258	8.566667000000001	2.556037829835751	1.020614619613605	0.08293337287876273	2.521056235502691	1.192657236953643	0.07702414875775067	2.49755361861205	1.332799767603089	0.0717898646824998	2.518854067398693	1.547160958672875	0.0852927733661873	2.513789506847951	1.510210226001807	0.116998099019541	2.491120895369623	1.487179090682282	0.2482785802277107	2.599146166379167	1.252760869708469	0.3203979294580225	2.475504346372022	1.104530104537454	0.2654600619751183	2.376041800802832	1.117530605254361	0.2263951025167928	2.349086600856259	1.146836991753529	0.2315720527909002	2.390686698268145	1.144279334378163	0.2172764848395114	2.518535066984109	1.513041441369437	0.04905508668751175	2.480213979520862	1.504547985804022	-0.08850169944440528	2.275638019448929	1.358383026775998	-0.2572734811232679	2.049253933633292	1.328943232083664	-0.2584957306310834	1.983544157865902	1.328394402952576	-0.2739161273794486
259	8.6	2.55462915824562	1.018383936890603	0.07840310178585935	2.518290689658008	1.190151904596237	0.07161528086358759	2.494310923680158	1.330210042426999	0.06588610586651419	2.515567558196969	1.54460464935768	0.07861294031224836	2.511252865052684	1.507649966026967	0.1106486691202552	2.490320958316196	1.485653369159808	0.243084533110843	2.596429467542176	1.251333421949248	0.3079911750827645	2.479030823013109	1.094189327188979	0.2571741259481587	2.373415297084248	1.104145252819946	0.2221200606759996	2.344251540623036	1.130145616826359	0.2263162500683781	2.390258380762785	1.132390256718828	0.2163198781033927	2.514560324845998	1.510481579723644	0.0422576890992088	2.473737356582607	1.502668097902192	-0.09498260093920455	2.270621043142344	1.360110005271941	-0.2577293966028157	2.043159289167516	1.329575856211523	-0.2616335782719551	1.977731938214083	1.328711297057818	-0.2751541491571685
260	8.633333	2.554083071758951	1.016846708475815	0.07516979536170292	2.516505663430358	1.18839388555662	0.0675429348823854	2.492049542039371	1.328378541827299	0.06132971233333123	2.513236057311311	1.542835787020798	0.07331744802480918	2.509611465297961	1.505877705985018	0.1056340498022607	2.490001519662885	1.484771693050845	0.2389667160244274	2.593108935074664	1.250471330259276	0.296727472062163	2.481217351390706	1.08636947182174	0.249161639903446	2.370551556404823	1.093482176337564	0.2178405186284679	2.339534278090474	1.116145714764817	0.2215663166163959	2.388961126706536	1.122921138839141	0.2154218219837869	2.511609037725895	1.508698803421479	0.03688914669474406	2.468755806079004	1.501420125108945	-0.09984084671846047	2.268205461056244	1.36211636598788	-0.2569135597836204	2.039730381022272	1.330446295373509	-0.2633903820124564	1.974598571512771	1.329432557677735	-0.2750616227437295
261	8.666667	2.554366675981639	1.016013875540267	0.07318862783449866	2.515680121435947	1.187396477609667	0.06478167489435392	2.490744630253838	1.327318686897444	0.05810743359265295	2.511842075493917	1.541866872277099	0.06940168591498244	2.508855605383616	1.504905162905799	0.1019536683281068	2.490228274829912	1.484544064598776	0.2359542383216242	2.589611349108984	1.250208639273436	0.2868933202995584	2.482265940072996	1.081038484972528	0.2417472368292373	2.367611530642601	1.085577893069723	0.2137346387352615	2.335175222273865	1.104861706423305	0.2174419062766694	2.387029198696713	1.115846081257232	0.2146930217903836	2.509652062740784	1.50770655118615	0.03293714650122002	2.465122479952893	1.500812423914329	-0.1031405752312558	2.267693563792212	1.364422166512651	-0.2552403623259096	2.038326590356437	1.331567423628786	-0.2640780752380693	1.973507681206422	1.330565633166026	-0.2740704563214081
262	8.700000000000001	2.55545322957735	1.015890473856602	0.07241939917408002	2.515794850639636	1.187165932241985	0.06330688436027111	2.490373315132783	1.327036598158027	0.05620496952030917	2.511369014217228	1.541703026301807	0.0668574346819818	2.508976890957684	1.504736844869981	0.09960346893604911	2.491074923485443	1.484979289565805	0.2340730389411011	2.586311207748159	1.250583355199152	0.2786773251704606	2.482298809425178	1.078150040595474	0.2351835258953564	2.364744383576566	1.08045558735475	0.210003532532266	2.331364308260556	1.096316929326714	0.214051741745095	2.384696596469928	1.111164893638944	0.2142726746686156	2.508661273253588	1.507510764455165	0.03038645927422477	2.46269646808531	1.500848991964394	-0.1049419429705735	2.268489728789997	1.367047050220641	-0.2530135486307807	2.038385920417205	1.332950962818825	-0.2639486422997131	1.973857718732952	1.332111132750751	-0.2725227563442014
263	8.733333	2.557322502837791	1.016476035626842	0.07282860941355689	2.516833235610097	1.187701972030756	0.0630964959066873	2.490915669194618	1.327531578235431	0.05560843235632157	2.511802260937186	1.54234249390406	0.06567355017943761	2.509969075474286	1.505370696812749	0.09857663670444977	2.492619300889938	1.486084599186124	0.2333460451793257	2.58350864751941	1.251639350416439	0.2721669851306781	2.481448336822281	1.077668532642283	0.2296760166667968	2.362099160480651	1.078124162823243	0.2068506834437277	2.328250943546419	1.090522411063748	0.2114928803440514	2.38219414580572	1.108893913442282	0.2143144280241078	2.508610949399703	1.508110252301095	0.02921985355148112	2.461348523948139	1.50152883416404	-0.1052984063759439	2.270100572954141	1.370008433525869	-0.2504215616036575	2.039437513009165	1.334605707614307	-0.2631853591850377	1.975113192127908	1.334063554533148	-0.2706407985069216
264	8.766667	2.559960466686377	1.017765140501743	0.07439056291504086	2.518781703744855	1.188998496937158	0.06413250942748461	2.492355098295479	1.328796756403662	0.0563060589076283	2.513129776739754	1.543777200684284	0.06583770210625386	2.511828323167851	1.50679869253171	0.09886523414451788	2.494941916059141	1.487865423051671	0.2337945365186728	2.581444313224138	1.253427563298141	0.2673750716285398	2.479890794909871	1.079586451348284	0.225411778237263	2.359839268885616	1.078597748829425	0.2044863706624368	2.325967139442873	1.087501676389952	0.2098617531763486	2.379757574809368	1.109080466005607	0.2149848875080203	2.50947863336653	1.509497242794457	0.02941996229465429	2.460964990829137	1.502846066347464	-0.1042537982774606	2.272137432060242	1.373320832922035	-0.2475511662253201	2.041098223183141	1.336538101734823	-0.2618849652086243	1.976804736319833	1.336412116571421	-0.2685262895154463
265	8.800000000000001	2.56335856054221	1.01974730128994	0.07708777386662839	2.521629484200206	1.191043539431224	0.06640171113830586	2.494678206044995	1.330819028536322	0.05828910056132768	2.515341492457442	1.545992660709015	0.06733752028826867	2.514552384378489	1.509006721788233	0.1004612499870247	2.498123547025564	1.490324354696966	0.2354391012657151	2.580325442551039	1.256003577213023	0.2642743514179768	2.477851684740683	1.083925804429758	0.2225845282012733	2.358157353369404	1.081906939816544	0.2031329807220968	2.324645032795221	1.087308498365769	0.2092642451398449	2.377634934593245	1.111804393935899	0.2164649558257773	2.511244902790011	1.511657323543252	0.03097048535690539	2.4614504928126	1.504789966876259	-0.1018404818670812	2.274309598245372	1.376995337420922	-0.2443964088175053	2.043068884418178	1.338752240635696	-0.2600569064488586	1.978547106048773	1.339141974254773	-0.266180877997423
266	8.833333	2.567513563751563	1.022407245740699	0.08091150350282794	2.525368755026957	1.193819642703416	0.06989617266900112	2.497874891326824	1.333579451900667	0.06155224801424215	2.518429219323812	1.548968424574297	0.07016127152905727	2.518140468917438	1.511975004872931	0.103357239263737	2.50224380456085	1.4934609184301	0.2383004173942131	2.580326982275376	1.259425826947285	0.2628261627903507	2.475607846608837	1.090734378648293	0.2214027659505684	2.35728289486466	1.088097897175245	0.2030229212565046	2.324426481857031	1.090033726976464	0.2098208169097804	2.376090232130606	1.117168680328919	0.2189470090118885	2.513893378627579	1.514569904486634	0.03385684325513708	2.462725888582289	1.507344955493235	-0.09807806344631835	2.276400850958809	1.381038989518757	-0.2408719001195562	2.045121646294703	1.341249048122879	-0.2576337766189705	1.980061117582091	1.342234976829322	-0.26354459791721
267	8.866667	2.572426374219668	1.025724530798519	0.08586142519733747	2.529994087469006	1.197303599220672	0.07461350801045993	2.501938617703924	1.337053152102638	0.06609426176666937	2.522386507242169	1.552677990169089	0.0742984485398467	2.522592834086423	1.515678034093364	0.1075469000743968	2.507379024326584	1.497270963243045	0.2423996548142063	2.581592036630048	1.263752333981724	0.2630073866875782	2.473485687085501	1.100079174122623	0.2220934668242717	2.357484378277805	1.097231089185604	0.2043956207550117	2.325477911348635	1.095800129381461	0.2116740165953267	2.375398929796158	1.125292060781119	0.2226318182346223	2.517411007145624	1.518208102688856	0.03806680615588169	2.464732237865258	1.510490376477482	-0.0929732072087943	2.278253440663413	1.385453627619124	-0.2368086798604853	2.047098130844132	1.344025474054021	-0.2544929283397155	1.981166378642093	1.345669035999815	-0.2605093536906466
268	8.9	2.578101009184882	1.029673159196949	0.09194408590345435	2.535501365843728	1.201466013353279	0.0805555801081963	2.506865390116681	1.341208944249699	0.07191679186074434	2.527207954888971	1.557088434304053	0.07973876268716598	2.527909680081039	1.520084212088798	0.1130240721556085	2.513597007243285	1.501746021142343	0.2477570117582056	2.584238795263352	1.269038979629733	0.2648280342496468	2.471873154308349	1.112039247993856	0.224904383804078	2.359078189850006	1.109373883107396	0.2074914761272706	2.328000782909681	1.104754891841023	0.2149835076094215	2.37584985706104	1.136306980393864	0.2277207725135846	2.521787680076185	1.522538362158949	0.0435894289630441	2.467433932197481	1.514200269234018	-0.08652235942395869	2.279797359471536	1.390235228235748	-0.2319782000835236	2.048929914990717	1.347074176760702	-0.2504606435445412	1.981786623868359	1.349416973258409	-0.2569218007774443
269	8.933333000000001	2.584544087210253	1.034221545890643	0.09917178875547827	2.541887204842893	1.206271219791963	0.08772735798661709	2.512652752049982	1.346009255512437	0.07902309868267939	2.532888816239144	1.562160322915556	0.08647125365573646	2.534090464599232	1.525155731927176	0.1197818626746099	2.520953235238765	1.506872664104039	0.2543905936270509	2.588400636791436	1.275340729608621	0.2683516160021512	2.471228685332662	1.126694031151101	0.2301077863988895	2.362422073454016	1.124589474329117	0.2125497540170458	2.332225805947437	1.117065662444148	0.2199209519837434	2.377742816972163	1.150358344693902	0.2344100365987442	2.527015893405275	1.527520390593994	0.05041400763509374	2.470818112547627	1.518443521466472	-0.07871548032119337	2.281033739068353	1.395374337461456	-0.2261143383653319	2.050623376881958	1.350384168573401	-0.2453203691533064	1.981947257620968	1.353448784014711	-0.2525888615313108
270	8.966667000000001	2.591763106010268	1.039331551167328	0.1075594262912392	2.549147634666956	1.211676428253007	0.09613401838685731	2.519298437148753	1.351409383239912	0.08741515264446159	2.539423956083968	1.567847030831529	0.09448202926731875	2.541132611812944	1.530847827812932	0.1278103997357302	2.529488506522865	1.512631038393447	0.2623140901921647	2.59431779257307	1.282716594855409	0.2737306487188235	2.472076419431424	1.144102101024926	0.2379959055037684	2.367894776029502	1.142911911389466	0.2198098449591486	2.338401540761585	1.132898330692494	0.226669187553859	2.381380794979943	1.167576686853067	0.2428844609180665	2.533089816483488	1.533106520048056	0.0585275760081603	2.474894018269223	1.523182985143799	-0.06954196878728537	2.282061174324494	1.400854738465408	-0.2189559337796141	2.052270888468479	1.353940614304518	-0.238837106796878	1.981785571946225	1.357731714182358	-0.2472963969264337
271	9	2.599764528290113	1.044957575509487	0.1171215900732683	2.557276658166314	1.217630944420615	0.1057781996128754	2.526798899714387	1.35735680556054	0.09709083984562998	2.546806133374818	1.574094145075789	0.1037520544715273	2.549029668493243	1.537108098074602	0.1370946324239845	2.53922779963217	1.518992599093643	0.2715344167773004	2.602197140060181	1.29121578783452	0.2811333576856764	2.474980895803623	1.164281999232452	0.2488472604031346	2.375869639232789	1.164305920780906	0.2294920328858605	2.346784313246338	1.152368672713284	0.2354124330529657	2.387058308809676	1.188034336455805	0.2532995581470318	2.540003756552134	1.539241155970616	0.06791248216923547	2.479692959876862	1.528374395655831	-0.05899584345708468	2.283133380247752	1.406651523185751	-0.2102858421092664	2.054088754311243	1.35772423017622	-0.230797357970187	1.981572203456381	1.36223086114	-0.2408257595630712
272	9.033333000000001	2.608552777670829	1.051046849889108	0.1278705402917564	2.566265466011259	1.224076465104406	0.116658425600075	2.535148294119129	1.363791523339591	0.1080425017865044	2.555024841135644	1.580839780709233	0.1142565852505367	2.557770168455566	1.54387669972827	0.1476137199172653	2.550176580083032	1.525919407266857	0.2820505840283363	2.612148047385891	1.300869469571267	0.2907066729115721	2.480503375526748	1.18719653509517	0.2629006693427913	2.386671424295919	1.188631650562514	0.241770742080808	2.357617752083203	1.175487874026641	0.2463238850132388	2.39503517780081	1.211697532759076	0.2657642602102363	2.547750927412359	1.545861213299575	0.07854556543221214	2.4852637223127	1.533966957796283	-0.04707970796567751	2.284653393833383	1.412730491512618	-0.1999483455592448	2.056411051771726	1.361711751846545	-0.2210531354348795	1.981734606168877	1.366908586313911	-0.2329392290691799
273	9.066667000000001	2.618127554060124	1.057540935000894	0.1398118419193433	2.576100342960784	1.23094872893932	0.1287658575438692	2.544336376685762	1.370647701401901	0.1202541934661703	2.564064915581755	1.588016020433707	0.1259640037105405	2.567336410813257	1.551087635375173	0.1593396733398987	2.562321199566298	1.533364754887964	0.2938526748966145	2.624173619506297	1.311686895033372	0.3025560054295514	2.489116553359544	1.212750056706202	0.2803540175045727	2.400509945506705	1.215644413589834	0.2567688687012383	2.371113849297714	1.202150118509002	0.2595563148621355	2.405488062957466	1.23840965222181	0.2803275564908024	2.556321558463891	1.552897757819466	0.0903966834035905	2.491661968685911	1.539904864563773	-0.03380654652207329	2.287039488991481	1.419048579746995	-0.1877916327386486	2.05958900019286	1.365875134233678	-0.2094775402442856	1.982759446411757	1.371726306762612	-0.2233825633691393
274	9.1	2.628481121952932	1.064376428309302	0.1529397275856073	2.586760583482961	1.238178318782469	0.1420800048541351	2.554346415649174	1.37785443817564	0.133697413019827	2.573905037311321	1.595549555032085	0.1388325853920769	2.577702925899031	1.558669318002576	0.1722340246259975	2.575624316222658	1.541271737747919	0.306917440687861	2.638161948327264	1.323651331950978	0.3167155322650309	2.501191122054447	1.240764203832595	0.3013398586817584	2.417445099725384	1.244957212347838	0.2745380888965347	2.387433100813476	1.23208305353791	0.2752215683051092	2.41848736899055	1.267843361704089	0.2969625803498946	2.565701178380504	1.560276755939745	0.1034252213381481	2.498944526598139	1.546127286474042	-0.0192054360301108	2.290707452586684	1.425554521154662	-0.1736874506757901	2.06400132077202	1.370180778385369	-0.1959983672643766	1.985176242731089	1.376643901977498	-0.2119358240158234
275	9.133333	2.63959901631774	1.071486671239952	0.167235884544923	2.598218988250447	1.245692590112265	0.1565669612812697	2.565154107482126	1.385337629558194	0.1483287377955635	2.584516487863004	1.603363895530875	0.1528098764407065	2.588836078603173	1.566546485107067	0.1862469709161094	2.59002164306348	1.549574156552925	0.3212068385434234	2.653918446363181	1.336720806669052	0.3331441828180884	2.517009384557998	1.27094270720216	0.3259045811256294	2.437375337405751	1.275986329614489	0.2950352751822345	2.406677028360234	1.264750661720614	0.293387826263775	2.433985732963884	1.299412969867418	0.3155670884993289	2.575868365933065	1.567921450545822	0.1175791055958717	2.507158308242634	1.552569365843746	-0.003326317747077007	2.295989858345981	1.432190591583967	-0.1575656644897769	2.069966205778852	1.374591175855216	-0.1806179270628438	1.989404549709237	1.381612424533367	-0.1985338559634384
276	9.166667	2.651459028517829	1.078801863331735	0.1826642059720868	2.610441075858394	1.253416120689458	0.1721755099422681	2.576727373988331	1.393020779421846	0.1640866728772514	2.595861667361937	1.611380549729633	0.1678305961946405	2.60069301461453	1.574641236674786	0.2013151859716654	2.605422205849603	1.558195817247652	0.3366657231951	2.671244150611931	1.350828030448608	0.3517586850658018	2.53665783593669	1.302870573602985	0.3539191295018781	2.46007208704878	1.307982649837418	0.3180704070115283	2.428857795205301	1.299332989811857	0.3140502441579892	2.451830511235412	1.332273677093295	0.3359593313722996	2.586793224434305	1.575753556681897	0.1327924419684786	2.516335562842048	1.559162921122641	0.01375543814817679	2.303147582344096	1.438892790059926	-0.1394462228269881	2.077740356515129	1.379064512158009	-0.1634228545035269	1.995735479896519	1.386572250001855	-0.183302462283483
277	9.200000000000001	2.664028466680116	1.086247285258467	0.1991688207516763	2.623383055055616	1.261269088527014	0.1888360854237746	2.589025074821889	1.400823661165643	0.1808912607923184	2.607893583658412	1.619517644693622	0.1838166374653834	2.613220908347025	1.582871497334192	0.2173617200107673	2.621705583655958	1.567048386413233	0.3532202287647412	2.689932144382008	1.365870519166516	0.3724408948807825	2.559960269133089	1.336076139655507	0.385003231829507	2.485139867722614	1.340249032725744	0.3432693490147914	2.45380604719653	1.334960151485147	0.3370526666534151	2.47183449012367	1.365575707102323	0.3578369005106606	2.598436863511083	1.583692038147048	0.1489855190132236	2.526493163143969	1.565836105614675	0.03193998513227691	2.312373343738614	1.445590868438791	-0.1194154273879182	2.087511480005579	1.383554692168057	-0.1445624153511284	2.00433006860469	1.391453302546687	-0.1665216482455918
278	9.233333	2.67726411772931	1.093744127626736	0.216676059115169	2.636992088288574	1.269168145920101	0.2064633907693048	2.601997251611929	1.408663289615939	0.1986471122478467	2.620557000409816	1.627690776660119	0.2006803153466623	2.626358138655699	1.591151770771002	0.2342991945049485	2.638727694873265	1.576034647143908	0.3707804982150989	2.709709784294823	1.381703478970648	0.3950515649962332	2.586373864022222	1.370079330793832	0.4185389279356714	2.511977886575423	1.372280117345161	0.3701552815024235	2.481136982217988	1.370946089410458	0.3621080122048612	2.493678225976099	1.398568831725336	0.3808330504310667	2.610752143385543	1.591654076398529	0.1660680469969895	2.537628622034843	1.572514871490753	0.05110660144353008	2.323764853012347	1.452210518057324	-0.09762350942455401	2.099367980531597	1.388013178177355	-0.1242359406414567	2.015211715164698	1.396180384101802	-0.1485582686550172
279	9.266667	2.691112655564063	1.101209406527465	0.2350933862034163	2.651205654032061	1.277026046940589	0.2249560328489649	2.615583319111092	1.416453301064363	0.2172435726913956	2.633786304139747	1.635812246936831	0.2183239689750821	2.640032841605633	1.599392419839477	0.2520294091694547	2.656334402897924	1.585050772152573	0.3892411373421419	2.730239612764097	1.398144389008223	0.4194348787135314	2.614976242395015	1.404391246674548	0.4537085786380937	2.539808208724215	1.403761073871868	0.3981910593814172	2.510253935321047	1.406760360682273	0.3888109260525058	2.516891132449019	1.430681746623603	0.404585083516563	2.623680826883871	1.599554315885465	0.1839388967437137	2.549705163503514	1.57912274582875	0.07111565239195725	2.337272579867085	1.458673348275075	-0.07429094276753054	2.113262902343769	1.392388043027915	-0.1026923722579618	2.028298594008791	1.400682790786245	-0.1297021925340144
280	9.300000000000001	2.705511679779671	1.108555378100768	0.2543086979280424	2.665952859852313	1.284750647377078	0.2441969219884059	2.629712424919504	1.424102363296852	0.2365562237716333	2.64750572654606	1.643788953265181	0.2366392124773731	2.654163622625415	1.607497850755572	0.2704427129425702	2.674366918412349	1.593987147022268	0.4084808070966789	2.751149709531967	1.414973593231313	0.4454010431278093	2.644571569035728	1.438504923660546	0.4895948153535614	2.56778885294829	1.434519931610676	0.4268458379215662	2.540401880896704	1.441957906153094	0.4166973295571757	2.540976978501652	1.461581831812601	0.4287693987067678	2.637153340636422	1.607302653219511	0.2024858832140146	2.562648498250552	1.585581037760599	0.09181046428750668	2.352733190440357	1.464897209794239	-0.04969376513501985	2.129043084974922	1.396624424278301	-0.08021310341028029	2.043427289227357	1.4048985837751	-0.11012221913895
281	9.333333	2.720394849358023	1.115693016031583	0.2741934056856741	2.681159845352033	1.292248452006887	0.2640564191217987	2.644308869047502	1.431517518426519	0.2564502784887676	2.661635255201324	1.651525757859039	0.2555088890418664	2.668665874044711	1.615370139817465	0.2894200746820463	2.692672817341809	1.60273278521911	0.4283639312484742	2.77209737580552	1.431944952383847	0.472696131655389	2.673980296206392	1.471907573854403	0.5253529342183247	2.595187197929866	1.464427542268487	0.4556565380389893	2.570785871837085	1.476104887240343	0.4453366616530217	2.565455139159585	1.491080483912322	0.4530941805837799	2.651094192464298	1.61480735370115	0.2215879845455775	2.576348111290971	1.591811733092104	0.1130215683387649	2.369851563380152	1.470799620060263	-0.02415354965277662	2.146437259951226	1.400667478240582	-0.05709779532188843	2.06029783429979	1.408772355461475	-0.08997089170010529
282	9.366667	2.73569242392397	1.122533210896538	0.29460513059787	2.696750026399354	1.299425745705801	0.2843938975191783	2.659293121080733	1.438605389397758	0.2767815850116416	2.676092508302834	1.658926640756424	0.2748070110364558	2.683453430904528	1.622910353612013	0.3088331245699494	2.711107617582964	1.611177809406104	0.4487404100014433	2.792797792991781	1.448801077122019	0.501019563714812	2.702163872354434	1.504102699741195	0.5602702613727415	2.621456514843652	1.493370880634975	0.4842360563510303	2.600642045035881	1.508728875761601	0.4743567405709379	2.589858863028689	1.519072737159271	0.4773037593670579	2.665423880092772	1.621976060308446	0.2411155073110663	2.590662269880247	1.597738161283221	0.1345688424812834	2.38820778743652	1.476298782274424	0.001970321120485093	2.165064765761345	1.404463624044265	-0.03365911019209342	2.078491201009056	1.412257370033381	-0.06941785064107375
283	9.4	2.751330261309264	1.128988335804297	0.3153932617635725	2.712642786996905	1.306190281692064	0.305061521953854	2.674581355639664	1.44527411737267	0.2973993865537451	2.690792187150112	1.665896788953866	0.2944004887991855	2.698437576618446	1.630020853289443	0.3285460359575466	2.729525013932343	1.6192152447057	0.4694481390665167	2.813005975392007	1.465283384134017	0.5300600859257401	2.728284190945523	1.534646796069075	0.5937667512594449	2.646246879408442	1.521264777951988	0.5122621655241645	2.629283434626941	1.539348447573294	0.5034355692231095	2.613749070249298	1.545523479256723	0.5011761356997946	2.680058896872803	1.628717630730156	0.2609320304232607	2.605422666978457	1.603285613266455	0.1562655284108191	2.407224973835333	1.481314752992916	0.02830110709464442	2.184410243519876	1.407961377655738	-0.01021144642790823	2.097468360908353	1.415318608453242	-0.04865369959975794
284	9.433333000000001	2.767233950807757	1.134977018085587	0.3364079565462761	2.728757864261422	1.312456721180579	0.3259118685486659	2.690091015273052	1.451439260126584	0.3181531124648922	2.7056522165907	1.672349175312817	0.3141562920509031	2.713532426399969	1.636611863912372	0.3484226965245807	2.747777794171363	1.626745493781845	0.4903212497454079	2.832501115604338	1.481147085136636	0.5595261570243892	2.751732463953125	1.563189183479025	0.6254050754864208	2.669318163329137	1.548064013553724	0.5394578666126099	2.656183225893233	1.567678135628916	0.5322932013704202	2.636742298451919	1.570473157748908	0.5245083992927897	2.694918662641736	1.6349484951205	0.2809015308352155	2.620454996566083	1.608385732734249	0.1779264062889595	2.426262723494533	1.485772402739331	0.05445431316824639	2.203886237918624	1.411113652909622	0.01293720149078067	2.116607080774127	1.417935512116714	-0.027868785644561
285	9.466667000000001	2.78333128228081	1.140426346840844	0.3575039694092213	2.745018187311571	1.318148862763587	0.3468007350429484	2.705744437653075	1.457025965437937	0.3388949279806542	2.720598267655429	1.678206701796555	0.33394511277692	2.728658918049739	1.642603386251824	0.3683301282418048	2.765723770114691	1.633674086558456	0.5111947990771541	2.851059170648791	1.496163937020742	0.5891233952181373	2.772115241665946	1.589477074609802	0.6548452244165061	2.690506008092074	1.573739067382598	0.5655601446748159	2.680979548047218	1.59367237846625	0.5606493356271095	2.658514572005055	1.594025750874511	0.547088903142872	2.709930548921865	1.640595019159874	0.3008920534211829	2.635607187342234	1.612978096666666	0.1993734194955676	2.44479908793323	1.489602038588538	0.0800415513830972	2.222995964331508	1.413877046767396	0.03549540287357769	2.135369013385217	1.42010056790454	-0.007247805819115507
286	9.5	2.799554247572503	1.145272871728099	0.3785459972532613	2.761352410012641	1.323200797202307	0.3675915293083892	2.721471421386306	1.461970007733618	0.3594840114693308	2.735567637906326	1.683403211774794	0.353645281169062	2.743748012058722	1.647926138775325	0.388142392594705	2.783228143026552	1.639912546881103	0.5319106729099135	2.868431584738211	1.510127318759735	0.6185199957587847	2.789248608606807	1.613359237833802	0.6817888307458273	2.709696598100718	1.59823848657244	0.5902827962878299	2.703424085536198	1.617478687757181	0.5881905521661789	2.678774699242116	1.616320067642555	0.5686646217374774	2.725034259356284	1.645594578203963	0.320779845639367	2.650774661039537	1.617011785226048	0.2204428744750312	2.46254308395516	1.49274136878553	0.1046928266027491	2.241421362099502	1.416213559426605	0.05719246555793692	2.153431460426115	1.421814488511218	0.0129841351794269
287	9.533333000000001	2.815843192736267	1.149465026765149	0.3994147364706422	2.777697916040457	1.327559419274349	0.3881616435021445	2.737211680963878	1.466220374571909	0.3797932984598411	2.750511229968577	1.687886343607499	0.3731483034721748	2.758743118693841	1.652524575469615	0.4077461919126154	2.800165142830565	1.64538544691456	0.5523244390521219	2.884398394126627	1.52285785880794	0.6473802240338788	2.80318885205658	1.63477726880512	0.7060249659672363	2.726852442812745	1.621485450892774	0.6133515741091341	2.723384161904011	1.639338438170713	0.6145727334196449	2.697288609836331	1.637474213246762	0.5889780744242835	2.740183445820944	1.649898170845163	0.3404552132728008	2.665888305686258	1.620447333254029	0.2409961137506662	2.479262979706307	1.495137529048823	0.1281004668912506	2.258902616104557	1.418091527280927	0.07778267490873243	2.170605796630921	1.423079530169173	0.03253815875713505
288	9.566667000000001	2.832146838238666	1.152963294580122	0.4200039907097378	2.794000347570956	1.3311847010234	0.4084007789090372	2.752914514231505	1.469739682480173	0.3997086029600735	2.765391026423135	1.691618338422671	0.3923585496535444	2.773597909538681	1.656357661584755	0.4270404608693448	2.816412265843737	1.650032788543897	0.5723047140704191	2.898787930821249	1.534193107199181	0.6753622904907343	2.814259718405688	1.653715054190721	0.7274407492500558	2.742043581712562	1.643316559131168	0.6345060467912736	2.74084921007415	1.659451946238744	0.6394169793280842	2.71387001862808	1.657487935391522	0.6077836610384173	2.755343570584373	1.653471143105167	0.3598221596807028	2.680909868614414	1.623257655970908	0.2609189492372805	2.494724875488509	1.496745556491257	0.1500458590406981	2.275213355702831	1.419484178624552	0.09703880586934893	2.186789772943802	1.423896981457055	0.05106964546589137
289	9.6	2.848421590218211	1.15574079518295	0.4402180705371148	2.810213667733093	1.334050235012552	0.4282091905363754	2.768539368861648	1.472504538527974	0.4191275404756017	2.780178592782957	1.69457621529265	0.4111912283459521	2.788275251547844	1.659399315109173	0.4459344572503768	2.831851717323338	1.653808840426789	0.5917304613822035	2.911423736743159	1.543984863580114	0.7021076336175522	2.822961336013094	1.670155666399877	0.7460245349763805	2.755405674167608	1.663447077842973	0.6535225688299316	2.755884540446168	1.677891158863419	0.6623360416465752	2.728370888030247	1.676178354582198	0.6248669636526916	2.770490698365897	1.656293192358231	0.3787965140600325	2.695835012239905	1.625427674890848	0.2801185019863431	2.508676018914199	1.497528614636082	0.1704147137125818	2.290178598154766	1.420369459425992	0.1147557723579808	2.201944840712836	1.424264788726062	0.06822740014211648
290	9.633333	2.864635455250367	1.157782358986425	0.4599712013859438	2.826306185451779	1.336142133695692	0.4474983628515016	2.784063297163098	1.474504295441457	0.4379611729644284	2.794861703781857	1.696749799856332	0.4295734927931608	2.802754290370069	1.661636610222347	0.4643488929616549	2.846392107099001	1.65668152013977	0.6104904722327752	2.922155187471007	1.552107555135287	0.7272902702247366	2.829691475047625	1.684071518636017	0.7618437990566419	2.767053115609522	1.681553630376679	0.6702843304655741	2.768639875719226	1.694589559923545	0.6830279041173388	2.740724287992292	1.69321408673088	0.6401055061516574	2.785618084447378	1.658356477551463	0.3973071206858002	2.710709725801761	1.626953827286219	0.2985229701211181	2.521075027572492	1.497458779811267	0.1891266646590199	2.303840591697789	1.420729830234189	0.1307702735648146	2.216197864164606	1.424180852933566	0.08371734669947739
291	9.666667	2.880765728472958	1.159083050228872	0.4791803012651027	2.842259124320779	1.337457230906209	0.4661847946002522	2.799477523395885	1.475738561377672	0.456128998945732	2.809439898735217	1.698138602028557	0.4474380026774756	2.817027364455454	1.663066959913354	0.4822095483989933	2.859973206750688	1.658631720769183	0.6284750560552747	2.930936937292158	1.558472059076024	0.7506834991206305	2.83491439014452	1.695515622091087	0.7751389637888004	2.777083423860756	1.697349337099769	0.6848656246386642	2.779308392248004	1.709437630943844	0.7013379346926839	2.750977578541993	1.708211214448885	0.6535211794044393	2.800730450924053	1.659662421578372	0.415289650432148	2.72560239708596	1.627840962342425	0.3160768184944536	2.531963048921922	1.496515327213171	0.2061034356421454	2.316324547882533	1.420550944523443	0.1449857154076381	2.229714088958232	1.423642292194353	0.09734447364888422
292	9.700000000000001	2.896796594256542	1.159646658608278	0.4977642057219689	2.858064717771254	1.338001181071472	0.484190176450366	2.814785953530007	1.476215127569086	0.4735596828504671	2.823923800127935	1.698749224994587	0.4647232401120679	2.831098925927604	1.663695504361979	0.4994476923943145	2.872567015767359	1.659651184115105	0.6455766676305125	2.937794372894483	1.563032536674555	0.7721787125313384	2.838996831557629	1.70460011986533	0.7862240058778864	2.785572598687784	1.710630193439218	0.6974931099267275	2.788076130768613	1.722369655708401	0.7172471489323591	2.759316717137192	1.720893910751167	0.6652220989211967	2.81584351319868	1.660219303507785	0.432686976780585	2.740615054481547	1.628100322313264	0.3327410338258979	2.541683033669813	1.494683617508968	0.2212322098160947	2.32796321859724	1.419822421298253	0.1573725339340404	2.242802280375261	1.422647534247838	0.1090097841756793
293	9.733333	2.912720698342756	1.15948406163478	0.5156501787589526	2.873727524968064	1.337786669370544	0.5014485261238758	2.830007842981995	1.475948466084478	0.4901980038614147	2.83833609077055	1.698593848959305	0.4813805460843488	2.844986349947519	1.663533525058184	0.5160071629777989	2.884172372520148	1.659740893231676	0.6616985586084146	2.942727806455304	1.565785363205736	0.7917773368348408	2.842142111099082	1.711485216202113	0.7954120906662812	2.7925794156001	1.721333241426491	0.7084453683940505	2.795101899002259	1.733477928352772	0.7308288426123983	2.766019451418015	1.731162688069828	0.6753531459762391	2.830985716611954	1.660040826574211	0.449456227136307	2.755893158059883	1.627747878540355	0.3485011036836748	2.550907421007539	1.491955649699111	0.234385123813406	2.339314939770621	1.418538531062777	0.1679627503656966	2.25593843884906	1.42119697808127	0.1186883567659703
294	9.766667	2.928535645209762	1.158613150475318	0.5327732698987677	2.889259624227448	1.336833353432064	0.5179053895448473	2.845172718430371	1.474959903402579	0.5060036118209227	2.852706056368535	1.697690716717802	0.4973735750934786	2.858714752015139	1.66259880154584	0.5318438068371406	2.894806824540656	1.65890880331556	0.676754832824669	2.945678756219231	1.566755808868994	0.8095500795473332	2.844390931407662	1.71636504184645	0.8029669247982326	2.798149557524231	1.729535184758062	0.7179899692362437	2.800515452144377	1.743016051062548	0.7422040734960593	2.771369123524086	1.739120861584725	0.6840732313492083	2.846192476449018	1.659146623371351	0.46556805968299	2.771606866961772	1.626804874670787	0.3633671446896692	2.560349797674257	1.48833257841549	0.2454950462875619	2.350984681535358	1.41669732227065	0.1768383994454858	2.269611681096727	1.419289920564642	0.1264410555224682
295	9.800000000000001	2.944241189519115	1.157060312303389	0.5490779751159099	2.904676588644927	1.335169424568947	0.5335183084847482	2.860315409260835	1.473279333940854	0.5209506245093474	2.867065647578189	1.696066213303211	0.5126778996087908	2.87231288861711	1.660917658564059	0.546925254848573	2.9044984488644	1.657169009260932	0.6906715500525153	2.946491217418297	1.565986159846079	0.8255565750413438	2.845597503754834	1.719427388140949	0.8090242203379503	2.802303759764358	1.735413294060592	0.7263131710993151	2.804427779138613	1.751345944133344	0.7515062617975554	2.77560095958652	1.745011665797374	0.6915004961229568	2.861501982119051	1.657564237448082	0.4810061117002122	2.787943899182066	1.625299102571766	0.3773732461907245	2.57073977722478	1.483827851450687	0.2545723715250314	2.363558739295156	1.414302084394757	0.1841207029021536	2.284339415519625	1.416928250294704	0.1324549671528673
296	9.833333	2.959841778601264	1.15486100767832	0.564521588917409	2.919999366934232	1.332832404506686	0.5482587500933703	2.875475970400016	1.470945790013777	0.5350284735446635	2.881450018099057	1.693755797462004	0.5272813516190257	2.88581391632839	1.658526001384909	0.5612314808634753	2.913287433240908	1.654543280502859	0.7033871874920822	2.944952127817944	1.563533655164414	0.8398548365526496	2.845432360855933	1.720816716028204	0.8136152695363864	2.805086913254406	1.739227231219441	0.733558612840768	2.806960703925843	1.758881204168876	0.7589040155038602	2.778900627167683	1.749105727002941	0.6977204075919653	2.876955178508597	1.655329834226754	0.4957672094840468	2.805100222030331	1.623264934448928	0.3905760706669742	2.582785676121321	1.478466954471226	0.2617264173166494	2.377598480534649	1.411360400789862	0.1900024641327298	2.300624953644876	1.414113088941938	0.1370018690913593
297	9.866667	2.975343219133944	1.152060796093882	0.5790731183907095	2.935250217348238	1.329870032331656	0.5621104743163682	2.890693346180409	1.468007686432904	0.5482394771983963	2.895892287536593	1.690804055686669	0.5411816641029115	2.899250249674743	1.655469390209185	0.5747525718387744	2.921219693164242	1.651062518522788	0.7148507049621409	2.940844482160055	1.559460989534283	0.8524845902399051	2.843506984750128	1.720615072338985	0.816682599291619	2.806625135229309	1.741266835612288	0.7398307657640207	2.808291563231104	1.765968488351321	0.7645769997278398	2.781469496516277	1.751681903960254	0.7027772172633137	2.89258989346551	1.652488290594938	0.5098588400215723	2.823265920414535	1.620743955597949	0.4030507872833625	2.59720959676202	1.472287581687987	0.2671523451983736	2.393687248963555	1.407882602050793	0.1947395991538291	2.318998949253978	1.410844850563005	0.1404034211971182
298	9.9	2.990750209007624	1.148716242797458	0.5927117946694651	2.950450501723898	1.326341153746138	0.5750684246599354	2.906003248373203	1.464523554364865	0.5605976809436772	2.910421808175224	1.687265220220412	0.5543855199960727	2.912652441155911	1.651803566308206	0.5874878043720428	2.928354851627376	1.646768562112275	0.7250208163842704	2.934000488265588	1.553842386021426	0.8634160092506018	2.839528997224956	1.718905548537629	0.8181615315809737	2.807035920272786	1.741812728526924	0.7451820766279506	2.808637902171711	1.7727912524347	0.7687047923941679	2.783513173926577	1.753019754752653	0.7066755959068138	2.908438312283661	1.649093774882497	0.5232980940027947	2.842622447272027	1.617786053106627	0.4148895146597819	2.614802909282831	1.465343093042452	0.2711510407375413	2.412479782057537	1.403884448362597	0.1986477518962802	2.340032077542415	1.407131114075579	0.1430558494432196
299	9.933333000000001	3.0060661215303	1.14489348729763	0.605432803913961	2.965620540849345	1.322314428775891	0.5871441337219384	2.921437838810259	1.460560951940734	0.5721336512293862	2.925065061509809	1.683202194097449	0.5669143901611179	2.92604961731823	1.647593177715606	0.5994514103062517	2.934764824117866	1.641711835932144	0.7338733394110351	2.924351136164591	1.546755775791426	0.8725058618042627	2.833331193404907	1.715754736606908	0.8178498363199835	2.80642703429739	1.741167191669746	0.7495607170930606	2.808304785319199	1.779368904907459	0.7713912252128301	2.785183712556403	1.753387481338847	0.7093523356095828	2.924527866630731	1.645209005493242	0.5361173310079578	2.86333986286548	1.61444900527441	0.4262096843603249	2.636433071936942	1.457704858432987	0.2741343937848902	2.434729413584797	1.399388972344847	0.2020502884052479	2.364298306487545	1.402985835153445	0.1453861075536379
300	9.966667000000001	3.021290492084673	1.140669574622796	0.6172458083050298	2.980776513948513	1.317870031370304	0.59836356297445	2.937021906360202	1.456198273307281	0.5828916873900515	2.939841649339655	1.678688965539507	0.5788013217525029	2.939466057995959	1.642914322105656	0.610669718392408	2.940533455506119	1.635953272928676	0.7413992479690519	2.911993176145746	1.538284899247569	0.8794528948229088	2.824972976676216	1.711214378598107	0.815500790012552	2.804913772193732	1.739546165392833	0.7527826468214737	2.807589302215607	1.785445790052532	0.7726528136103411	2.786577899879412	1.75296686647355	0.7106620065384568	2.940876581259554	1.640907351858049	0.5483606772599402	2.885555973310292	1.610798955819559	0.4371501983483442	2.662957882480971	1.449463467231373	0.2766158126774709	2.46122694643614	1.394426488413247	0.2052511702819172	2.392315395914747	1.398428081591984	0.1478076463348829
301	10	3.036417487328038	1.136131730665423	0.6281734939253247	2.995928010952093	1.313099263299607	0.6087653648706739	2.952769775351319	1.451524638492865	0.5929276774130683	2.954760584041611	1.673811278592018	0.5900880428388657	2.952918456342358	1.637855286302771	0.6211787232805919	2.945759764908504	1.629566164659537	0.7476043805121647	2.897302013890428	1.528521819327321	0.8837674153364422	2.814793095301072	1.70526878083085	0.8108120349542529	2.802597319821957	1.736963530566573	0.7545222007055524	2.806680818754481	1.790439766318586	0.7723964190529363	2.787737261215086	1.751725117326579	0.710379785138012	2.957488474036342	1.636273192972124	0.5600808083203476	2.909357354852555	1.606909106804672	0.4478670482256008	2.695068642564642	1.440728891196942	0.2792450340490413	2.492646068055004	1.389036609017078	0.2085590994507664	2.424540596738326	1.393489401515721	0.1507186865113432
302	10.033333	3.051437948976191	1.131370455394757	0.6382519436233619	3.011078959706188	1.308097597131555	0.6184005166430302	2.968685482991941	1.446633262918593	0.6023079755805765	2.96981859477842	1.66866059928124	0.6008243168122983	2.966414773061302	1.632510233725794	0.6310236918283771	2.950555451744561	1.62263067470957	0.7525109081484458	2.880977151448244	1.517544632084473	0.8848385400467391	2.80330891081887	1.697759968068086	0.8033347811196581	2.799577077429468	1.73324626874331	0.7543042470950245	2.805666777466875	1.793710995015084	0.7703824434943548	2.788621465541958	1.749414863781498	0.7081787217368866	2.974351752354	1.631395963837657	0.5713378290463571	2.934764402991497	1.602853945834875	0.4585271918291066	2.733240519180404	1.431620958135858	0.2827496727010598	2.529458541395289	1.38326876888854	0.21231362200518	2.461351740142836	1.388224862304642	0.1545645212125129
303	10.066667	3.066337521350237	1.126477833627064	0.6475276026407987	3.026225032538426	1.302962875256839	0.6273277002384753	2.984760091190835	1.441619723001951	0.611103300451011	2.984996180646896	1.663332698041074	0.6110615855493698	2.979950552368982	1.626977871107552	0.6402533921968658	2.955039310709877	1.615233852536502	0.7561535722758617	2.864041288965346	1.505416162085274	0.8820070273574162	2.791268515751446	1.688476248214181	0.7926334057879518	2.795980402010179	1.728055536983949	0.7515315323350211	2.804557824536721	1.7946091687309	0.7662193691300366	2.789143999707216	1.745579699576337	0.7036491014796848	2.991434979605832	1.626368571823258	0.582192296481287	2.96171415398059	1.59870830536225	0.4692937525453261	2.777638472285699	1.422263878347784	0.2879111507821966	2.571942925175458	1.377186339441698	0.2169271572199774	2.50294061204367	1.38271467337892	0.159838634885014
304	10.1	3.081094897193937	1.1215424016281	0.6560532108580994	3.041350921538866	1.297789739471605	0.6356086713339708	3.000968656164856	1.436576532716557	0.6193835441550467	3.000254192893877	1.657922376912284	0.6208488340944178	2.993505636912812	1.621355826199594	0.6489163512634648	2.959328434825151	1.607469186454582	0.7585793428810573	2.847753873319923	1.492195140189377	0.8746501241006233	2.779565141106812	1.677246618754465	0.7783513050641645	2.792016751628736	1.72107296338913	0.7455898610053396	2.803386059499972	1.792673729281971	0.7594191945712342	2.789313370704313	1.739813093949603	0.6964069262677723	3.008683612205939	1.621282405346943	0.5927003065994259	2.990040373180653	1.594543716847303	0.4803153753035856	2.827935802752713	1.412782720496636	0.2955055811511964	2.620048352503394	1.370861677933227	0.2228459310936083	2.549197453746367	1.377053299293489	0.1670216190087118
305	10.133333	3.095686524664222	1.116644778448775	0.6638859195456199	3.056434493030602	1.292664884831258	0.6433061121650647	3.01727542895833	1.431588711843609	0.6272157651326347	3.015541470375754	1.652519066303717	0.6302324969062567	3.007050687341534	1.61573581771803	0.6570607218039689	2.963548404192042	1.599434886154015	0.7598486392602454	2.833420121057307	1.477971671250752	0.8622350177027075	2.769063653953248	1.664007368991769	0.7601732136881032	2.787917707616773	1.712073206853818	0.7359316778727064	2.802143665999365	1.787674650715529	0.7495530162696861	2.789194405395684	1.731882649036616	0.6861815621440928	3.026028156638401	1.616223302879027	0.6029128425306785	3.019487351428954	1.590426038155736	0.4917197027205636	2.883182228998815	1.403302897380929	0.3062590126254425	2.673263023104567	1.364371271900922	0.2305212233435222	2.599656574591005	1.371332108955987	0.1765405197868621
306	10.166667	3.11008454648429	1.111857432789466	0.671082211172263	3.071445015363359	1.287666496518289	0.6504789405143964	3.033632347505911	1.426732975821059	0.634659477859866	3.030793900596999	1.64720561098954	0.6392514420254062	3.020545621441404	1.610202611640644	0.6647296674066192	2.967826677447537	1.591235290611573	0.7600322699685296	2.822279994697678	1.462899656750686	0.8445010747955	2.760621406311606	1.64886527919981	0.7379701950680559	2.784003607331507	1.700965081178425	0.7222243720917345	2.800833825394107	1.779618700599813	0.7363648765595289	2.788975488510865	1.721746556362702	0.6729045412059714	3.043383745322902	1.611270318127062	0.6128703968828008	3.04972026197068	1.586415855350155	0.5035981278561052	2.941847596589139	1.393950446030993	0.3207187550477338	2.730583354985754	1.357791218604397	0.2403303723528698	2.653496315962415	1.36563052907772	0.1886712004562446
307	10.2	3.124254681977313	1.107244088570106	0.6776953400397089	3.086340914340372	1.282863118150384	0.6571801985034335	3.04997632539017	1.422076144061716	0.64176441218633	3.045932692748838	1.642056125962842	0.6479343996855635	3.033936905115737	1.604832006386734	0.6719590316598262	2.972278925089692	1.582977616744641	0.7592109989882447	2.815509983163172	1.447228958688578	0.8217125069337279	2.755079218850289	1.632120168453296	0.7119539939559766	2.780778569174035	1.687858153091595	0.704446730868178	2.79954362810871	1.768737010572661	0.7198158820058781	2.789005096351775	1.709548414041021	0.6567351634918981	3.06064911733264	1.606493637705452	0.6226002717219427	3.080336768491765	1.582567199514115	0.515997515675769	3.001987403008469	1.384848134461714	0.3391495934599033	2.790595812119167	1.351194995188333	0.2525084174617885	2.709545671091046	1.360012773037074	0.2034839606619962
308	10.233333	3.138159378955426	1.102859140655068	0.6837762325332307	3.10107359030804	1.278312707714399	0.6634598697500546	3.066233478297045	1.417673775719215	0.648574131833675	3.060870766379379	1.637133613201841	0.656304279139586	3.04716241482062	1.599688486829314	0.6787811782333784	2.977005060468969	1.574766183752512	0.7574788274147668	2.814016440449838	1.431282721632752	0.7946299004340409	2.753176705124524	1.614228467460504	0.6826593635787539	2.778879659533411	1.673046487120565	0.6828972095411699	2.798464849543868	1.755403491740059	0.7000873089564525	2.789761129816865	1.695572353018757	0.6380158115997923	3.077713973486548	1.60195248629709	0.6321212713806933	3.11089902825404	1.578926234840467	0.5289270030055594	3.061358340785904	1.376113257239952	0.3615248490543886	2.851629783554341	1.344650593842179	0.2670852694110458	2.76641278415074	1.354526402219391	0.2207949011582493
309	10.266667	3.151756372867494	1.098746439994287	0.6893735326575501	3.115587544574861	1.274061570553242	0.6693651175629759	3.082320756325049	1.41356931164685	0.6551263499950336	3.075518346194757	1.632488686756992	0.664378908182248	3.060155518900449	1.5948241045336	0.6852255519274012	2.98208359354969	1.566697842913538	0.7549422443988697	2.818253247006099	1.415416258786991	0.7643540299596885	2.755465690529039	1.595737950697662	0.6508535911999229	2.778960295035477	1.656970044661385	0.6581191687228098	2.797972498416523	1.740128605640796	0.6775317134256933	2.791747191437036	1.680211867541374	0.6171855309284521	3.094465061799733	1.597693821190424	0.6414445750880474	3.140958352777969	1.57552828781918	0.5423610390280583	3.117592831108234	1.367853749646032	0.3874960088967096	2.911896220123387	1.338219953412068	0.2838656557923925	2.822686606092835	1.349206765100915	0.2401408239864603
310	10.3	3.164996773102966	1.094939778730053	0.6945338990152694	3.129818926430548	1.270144902065081	0.6749395468937768	3.098145824907344	1.409795129623141	0.661453180631819	3.089785906185735	1.628160579910559	0.6721719912043265	3.072846917295671	1.590279678167733	0.6913194341041536	2.987564968158899	1.558861680169181	0.7517188607937563	2.828174697809266	1.399978517049541	0.7321561135124569	2.762262949663828	1.577224232887601	0.6174420177488259	2.781611527176008	1.640151164275808	0.630817989771956	2.798585235818727	1.723507653592873	0.652620644090091	2.79546075868537	1.663931152117491	0.5947537740848893	3.110789366386548	1.593753158740838	0.6505747586354578	3.170076109147073	1.572397238033405	0.556243667477166	3.168340820678751	1.360163242130169	0.4164342099054728	2.969543060118627	1.331958743856627	0.3024997794309465	2.876878404878404	1.344082819778138	0.2609092257691334
311	10.333333	3.177828738871948	1.091463619104985	0.6993036683968078	3.14370055905531	1.266587784080727	0.6802234289185194	3.113615176849766	1.406374195454277	0.6675824683590863	3.103593685879504	1.624178827643439	0.6796947134645017	3.085172422872905	1.5860867926736	0.6970887560976544	2.99347404349807	1.55133709280328	0.7479309881617966	2.843324605420819	1.38527914748696	0.6992873398457387	2.773653286331906	1.559242563564475	0.5833579477441204	2.787332198520747	1.623136500487504	0.6017754706747709	2.80090866067331	1.706162189013705	0.6258939229959698	2.801434427804609	1.647213378468643	0.5712909481334726	3.126585199604857	1.590155953687547	0.6595122072216119	3.19787083303119	1.569546379871368	0.5704968444771206	3.211496064256776	1.353116715862345	0.4475096051600234	3.022780820645306	1.325917068082158	0.3225714358629159	2.927513136025439	1.339177887721639	0.282430880234439
312	10.366667	3.190203212031036	1.088334863786763	0.7037272853076351	3.157166691638519	1.263406616738527	0.685250318957925	3.128639334488297	1.403321375669168	0.6735339775511282	3.116873596288618	1.620564833994372	0.6869534136514656	3.097075026655537	1.582268986052807	0.7025553426555813	2.99981303364716	1.544193361537692	0.743698722563186	2.862967334987874	1.371568349854632	0.6668662136835196	2.789512025874484	1.542283356064182	0.549476945836593	2.796482598173129	1.606449433895643	0.5717686655718148	2.805529333779873	1.68871249350105	0.5979103784545738	2.810135121451915	1.630553046174152	0.5473705546766708	3.141765254466701	1.586919445893532	0.6682507964378064	3.224043379616317	1.56698193911392	0.5850213497699706	3.245632536056896	1.34676902239739	0.479828554993374	3.07016623428538	1.320136810165174	0.3437159559478102	2.9733698502618	1.334504526922739	0.3041273172172957
313	10.4	3.20207475272128	1.085563437217142	0.7078460187107665	3.170155017217167	1.260609812086616	0.6900463079019925	3.143136351978544	1.400644220955872	0.6793191625004703	3.129567108288103	1.617332585850293	0.6939480776581727	3.108503798090601	1.578842111890649	0.7077354629299732	3.006561809786315	1.537488808726103	0.7391362821406584	2.886206364915935	1.359024095112226	0.6358534393660618	2.809498248087691	1.526734869343359	0.5166205488842385	2.809212372251474	1.590547587703552	0.5415611385330453	2.812879037772767	1.671739507855088	0.5692533178761232	2.821751198672391	1.614429154339747	0.5235479619323159	3.156255376233257	1.584053759337475	0.6767767030752144	3.248378904489226	1.564705824478497	0.5996990846845752	3.270311429229354	1.341155661906447	0.5125829425944043	3.110811756534325	1.314651962074836	0.3656990574138409	3.013657062492191	1.330064087024744	0.3256402985039966
314	10.433333	3.213401804661166	1.083151395666597	0.7116972667713547	3.182608918455219	1.258197107568345	0.6946319002007579	3.157034839756669	1.3983420325026	0.6849434608444064	3.141625409192799	1.614486918388616	0.7006742588456464	3.119414513419057	1.575812485941745	0.7126413136595631	3.013678983628726	1.531269091107057	0.7343506525969515	2.912082089173958	1.347754995814786	0.6070227499111187	2.833074226566507	1.512870157201725	0.485516844430582	2.825431847042716	1.575796109329235	0.5118798985443678	2.823167666700333	1.655752848415166	0.540508384668739	2.836187439918239	1.599270510389677	0.5003313622476516	3.169995066943896	1.581560555806645	0.6850708908900389	3.27073795514399	1.562715826471511	0.6144001842184519	3.286039284218818	1.336293003771174	0.5451185424792853	3.144384160238961	1.309491720610277	0.3884091553278703	3.04803671644357	1.325854259223907	0.3468612362019293
315	10.466667	3.22414459843409	1.08109326001007	0.7153130939406688	3.194474727092263	1.256160101791044	0.6990212170937615	3.170269587101632	1.396406176276705	0.6904048228153254	3.15300388007814	1.612023764560826	0.7071237510631136	3.129764799042738	1.57317683437232	0.7172813143689751	3.021097266455526	1.525566052935829	0.729440461474223	2.939635245534192	1.337806160423841	0.5809442328244965	2.859549313388307	1.500853104444498	0.4567832649641699	2.844733629024978	1.562455463462695	0.483377416641153	2.836210472909085	1.641140744775758	0.5122421387922298	2.853058904934243	1.585413177302245	0.4781547304146838	3.182931451949597	1.579433564384018	0.6931095485320395	3.291033989932031	1.561008055299328	0.6289874722063455	3.294022365225121	1.332181630737157	0.576978120441302	3.170994214784128	1.304683982389652	0.4118333542113453	3.076535292887297	1.321872742664193	0.3678642748072137
316	10.5	3.234264979062119	1.079377209872185	0.7187183241283823	3.205700994905987	1.254483824123499	0.7032199649995206	3.182780003086964	1.394821789476713	0.6956911888096013	3.163662161715314	1.60993252242607	0.7132829610250364	3.139514184536129	1.570924770722992	0.7216585475741601	3.028728510468211	1.520400156631417	0.7244945819689521	2.967939946389664	1.329172856158704	0.5579948655153344	2.888086252753964	1.490749179711202	0.4309066200743996	2.866420747994594	1.550692581643655	0.4566084533461841	2.851449892472968	1.628162955836252	0.4849631725438154	2.871745412023969	1.573091553528558	0.4573340582138931	3.195018810474321	1.577660617251828	0.7008620831144723	3.309236192408288	1.559579490192505	0.6433197003296357	3.296067253392133	1.328808783360914	0.6078840969926369	3.191360893726898	1.300254921552276	0.4359844766873424	3.099660144859774	1.318117261068654	0.3887657943822864
317	10.533333	3.243729362285881	1.077986666917034	0.7219338397782902	3.216241141674113	1.253148555386271	0.7072287917625918	3.194512166496255	1.393569634971785	0.700783912048826	3.173566430744448	1.608198280017561	0.7191348337774216	3.148626093754835	1.569041218780538	0.7257722018304257	3.03646951382896	1.515782021905438	0.7195898847790472	2.996122581899265	1.321813338805162	0.5383650101260067	2.917736593512366	1.482540736935836	0.4082090597941889	2.889630385306226	1.540597680543365	0.4319989087523525	2.868142703944458	1.616944455448322	0.4590629697169463	2.891485779659773	1.562472333952491	0.4380625715431621	3.206220996986387	1.576225577134942	0.7082940117760141	3.325366469431632	1.558427078782458	0.6572579076071956	3.294210500401239	1.326145914704388	0.6376108233116681	3.206573607518181	1.296225168592968	0.4607699927673277	3.118240237053878	1.314583130627289	0.4096073400125702
318	10.566667	3.252508899755104	1.076902317112871	0.7249742904609452	3.226054794733657	1.252132203974606	0.7110438313711898	3.20542128933214	1.392628515270311	0.7056595817547142	3.182690948116244	1.606804294866556	0.7246579745944526	3.157069731438164	1.567509028748133	0.7296166569521632	3.044213278187695	1.511714631865209	0.714790046400046	3.023409671162327	1.315664238317156	0.5220653991104371	2.94749963706721	1.476142410533665	0.3888323480722464	2.913413011388785	1.532201990116282	0.4098229708050387	2.885444655110177	1.607520291934043	0.4348170552122586	2.91146431159458	1.553658412847465	0.4204269658159799	3.216513034911991	1.575110688228068	0.7153669323659945	3.339496058207489	1.557546722086751	0.6706626413740684	3.290559984879422	1.32414944734702	0.6658961310336354	3.217908351505798	1.292613857839891	0.4859440565660733	3.133216359606797	1.311263923062839	0.4303333994996172
319	10.6	3.260580286960274	1.07610326833266	0.7278467229921253	3.235108456660161	1.251411131780751	0.7146564119510852	3.215472204235934	1.391975713392404	0.7102905640521993	3.191018137127165	1.605731987563102	0.7298253602846217	3.164820466242502	1.566309088597581	0.7331795663061039	3.051855371987114	1.508195017360366	0.7101413067536794	3.049161980368553	1.310641871974907	0.5089570032643408	2.976477612226137	1.471413825055143	0.372748940416094	2.936876085966366	1.52543743787184	0.3902084267415314	2.902564716485816	1.599819996329149	0.4123957780538532	2.93094009577289	1.546626052553855	0.4044336495656326	3.225880963168295	1.574296612905109	0.7220384456685432	3.351741914969856	1.556932194844933	0.6833987479412548	3.287173283839826	1.322764241118644	0.6924344546387301	3.226832491247333	1.289440179276211	0.511116976974221	3.145634493154232	1.308155169244349	0.4507808633601961
320	10.633333	3.267926850630166	1.075568525489909	0.7305545973702479	3.243376331676653	1.250961434324978	0.7180564241679249	3.224639695927296	1.391588056212554	0.7146498890174657	3.19853812142999	1.604961663431752	0.7346086696865693	3.171859773614082	1.565421086904428	0.7364451108635492	3.059297701099235	1.505214349559194	0.7056740746784613	3.07291301066719	1.306644088194368	0.4988110407946546	3.003999558048596	1.468187507320039	0.3598341726674616	2.959312141164645	1.520149280324005	0.3731678408441818	2.918890754951989	1.593711548582535	0.3918820998655893	2.949328611088204	1.541258862057202	0.3900422533212868	3.234321013438509	1.573763218074144	0.7282678297645616	3.362254934412172	1.55657517401188	0.6953532680144181	3.285580253896858	1.321929521968327	0.7169628297354105	3.234661222182734	1.286722933844079	0.5358053926089589	3.156430829061945	1.305263403533626	0.4707316503806075
321	10.666667	3.274536623236444	1.075277855842019	0.7330979343771376	3.250837763817411	1.250759713728781	0.72123158678581	3.232904856637912	1.391442495301395	0.7187091912571413	3.205245880964598	1.6044728859733	0.7389781751638225	3.178172841890942	1.564823983266504	0.7393940313441342	3.066449100482473	1.502758568278123	0.7014038192506447	3.094353424858618	1.303559747172354	0.4913241448329899	3.029617774152549	1.466298241742839	0.3498906323766043	2.980215030465849	1.516126875732538	0.3586377875871732	2.934020351085665	1.589030009804891	0.3733120649511434	2.966213974087016	1.537375268179627	0.3771929803878779	3.241835942107379	1.573489906047469	0.7340151627487109	3.371200554965708	1.556465128303933	0.7064280151992617	3.286714874420201	1.321581251144034	0.7392627720501787	3.242340913986081	1.284479304133176	0.5595092354737377	3.166271710975256	1.302606037887379	0.4899386675639205
322	10.7	3.280399895779345	1.075212003689247	0.7354738227056854	3.25747441028759	1.25078334321869	0.7241673346194776	3.240251368370946	1.391516398453178	0.7224387275419306	3.211136421999712	1.604244717022841	0.7429033619034747	3.183744481169898	1.564496135419674	0.7420044284824556	3.073221428979751	1.500807909949499	0.6973333448989533	3.113311246970236	1.301274397998443	0.4861389703149952	3.05305675385842	1.465584545708297	0.3426623380925494	2.999245255549403	1.513133286368544	0.3464971270000589	2.947701282948903	1.585567356757944	0.3566843377422849	2.981337853666633	1.534735671943652	0.3658166797678379	3.248429644930502	1.573455964474228	0.739241554901558	3.378739417863701	1.556589398633295	0.7165426689632834	3.290974613802914	1.321655153162388	0.7592369310510747	3.250454499675526	1.282721930126732	0.5818173754745235	3.175556090629934	1.300205251101064	0.5081944082987495
323	10.733333	3.285508526456057	1.075352615502989	0.7376766568844418	3.263269816702092	1.251010507855978	0.7268472463914003	3.246664888033338	1.39178769890207	0.7258084139055374	3.216202606753948	1.604255757561956	0.7463541685210799	3.188557515494838	1.564415202091914	0.7442528124331249	3.079526944248561	1.499336469921188	0.6934543155541849	3.129727641989628	1.299674398990954	0.4828653350602445	3.074170973665168	1.465885584198314	0.3378422407752046	3.016203504294321	1.510928695929173	0.3365807908301202	2.959784975804442	1.583045213611529	0.3419703242833126	2.994583050432825	1.533076160130234	0.3558428567846846	3.25410477236669	1.573640764682759	0.7439105050442534	3.385017618563316	1.556934573615417	0.7256396721364485	3.298336244637155	1.322089273325378	0.7768949396610024	3.259282715151061	1.281456451954784	0.6024243907713169	3.184501127101282	1.298083006825875	0.5253290642082548
324	10.766667	3.289853863854441	1.075682291891908	0.7396969954914353	3.268207559599872	1.251420374165648	0.7292520632491709	3.252131126197098	1.392235155798068	0.7287867976253571	3.220434129022423	1.604484593772462	0.749300464968968	3.192591937123653	1.564558680613773	0.746113956081996	3.085277273328899	1.498313570403825	0.6897497963983507	3.143633239400685	1.298650412214302	0.4811061680168681	3.092909643624127	1.467043018342745	0.3350953547506452	3.031021091028096	1.509289684423607	0.3286988078241859	2.970237407577685	1.581161450717514	0.3291286576336921	3.00597375934976	1.532155580668941	0.3472044863531721	3.258861219232357	1.574024057489596	0.7479868007986511	3.39016202625073	1.557486453252896	0.7336788355313094	3.308417380647331	1.322824253329795	0.7922836028503534	3.268821803199742	1.280681254847458	0.6210955933614494	3.193166582683443	1.296260398634713	0.541171950385586
325	10.8	3.293425715497035	1.076184430874471	0.7415208864924077	3.272270325331554	1.251992951709492	0.7313596618212652	3.256634856395622	1.392838217209518	0.7313415799559327	3.223817921658796	1.604909917126091	0.7517123030297188	3.195825312715775	1.564904160658655	0.7475616115934784	3.090384060842851	1.497704730336693	0.6861975206755001	3.155130339891179	1.298101491181499	0.4804782807291877	3.109278154213976	1.468903426762455	0.3340796672171717	3.043739831943497	1.508027668170662	0.3226357245122081	2.979145443173074	1.579668619335921	0.3180924570853115	3.015626509601586	1.531777487930653	0.3398318258411894	3.262696095437783	1.574585888758111	0.7514363399959155	3.394280081661944	1.55822966202866	0.7406314274058718	3.320540240452204	1.323803320134108	0.805443900493012	3.278803131634687	1.280388181574719	0.637637025581506	3.201488338160987	1.294758665652422	0.5555178993394122
326	10.833333	3.29621170054705	1.076843259230113	0.7431308079636322	3.275439468220503	1.252709128104122	0.7331461526823864	3.260159279660513	1.393577033728292	0.7334413046200252	3.226337496961593	1.605510474356191	0.7535616613317798	3.198232316497315	1.56542929539149	0.7485702019954569	3.094757808795446	1.497472273208134	0.6827717585404798	3.164363676413261	1.297937664839234	0.480625901317326	3.123307274711642	1.471318402852299	0.3344541889013866	3.054444565482437	1.506992506076516	0.3181419024531342	2.98662682900715	1.578382698592783	0.3087467594708374	3.023641161175414	1.531770319751805	0.3336235666106054	3.265602795591078	1.575306548398399	0.7542279087904937	3.397456160594307	1.559148694932016	0.7464805369941372	3.333838531533202	1.324973109512672	0.8163956493589559	3.288781740910914	1.280563266972454	0.6518749474459274	3.209336673834695	1.293598479525538	0.5681265182032855
327	10.866667	3.298196543640218	1.07764468793943	0.7445073995226046	3.277694657503795	1.25355172845041	0.7345870915176024	3.262685684539524	1.394433566541952	0.7350568845628689	3.227972640739124	1.606266201717166	0.7548244096536041	3.199784685105846	1.566113026914211	0.7491165868494355	3.09831166175769	1.497578312382374	0.6794440692535865	3.171514674302272	1.298078767551031	0.4812376175662074	3.135078807088395	1.474141246869779	0.335888092603327	3.063248145861195	1.506063582253188	0.3149497926546057	2.99277417049808	1.577143298312752	0.3009396975115869	3.030112304299105	1.531981942177296	0.3284538838077697	3.267570405966025	1.576167598925299	0.756335253098353	3.399753453216695	1.560229299972051	0.751219807903587	3.347590367562611	1.32628475029931	0.8252038238450542	3.298426385496829	1.281187688266797	0.6636924616201363	3.216619164697092	1.292796920501811	0.5788138190286641
328	10.9	3.299360825824934	1.078576621291816	0.7456299482129215	3.27901292295561	1.254505988846271	0.7356576082953903	3.264192489296625	1.395392221630349	0.7361609584055411	3.228698596163559	1.607159015348447	0.7554804170541052	3.200450586583175	1.566936474606521	0.7491800729644102	3.100960279544401	1.497986797587469	0.6761834126394409	3.176783832927156	1.298454878197079	0.4820477970285084	3.144733895868552	1.477230715394088	0.3380653529767818	3.070302013483496	1.505144134371688	0.3127798940801241	2.997697847732707	1.575845822972531	0.2944881837263807	3.035150456111654	1.532287190663281	0.3241699473828288	3.26858260012265	1.57715251412654	0.7577370568237231	3.401211139439254	1.561458394331654	0.7548469557457932	3.361303489104835	1.327694271144314	0.8319632451532245	3.307547006372748	1.282237087749442	0.6730248560274753	3.223286834618136	1.292365641472388	0.5874629545293087
329	10.933333	3.299680121829899	1.079628969009248	0.746476353842919	3.279367894601314	1.255559623851954	0.7363323356165535	3.264654343199792	1.396439992712272	0.7367274309470332	3.228485738687151	1.608173190573465	0.7555129440570305	3.200194276484581	1.567883369281962	0.7487419484605788	3.102616871422054	1.498664350318913	0.6729564433936355	3.180360653882065	1.299006503563434	0.4828362767661787	3.152438943069253	1.480453453481514	0.3406894983366636	3.075777093326097	1.504167762429439	0.3113493539428197	3.001520922641309	1.574446722212905	0.2891800264590468	3.038872156249184	1.532593690615572	0.3205937116423722	3.268617096381223	1.578246934496043	0.7584162003955158	3.401841928485879	1.562824098406244	0.7573602146052063	3.374626567695636	1.329162547041487	0.8367653307161916	3.316046800019284	1.283681310116396	0.6798324486529163	3.22932085492232	1.292310293299674	0.593998627668849
330	10.966667	3.299124033975493	1.080793212374697	0.7470225497663661	3.278728776739615	1.256702424958077	0.7365848429477916	3.2640408842577	1.397566118650114	0.7367307807444433	3.227298899237268	1.609295179059812	0.7549081071915339	3.198975436085446	1.568939903175573	0.7477852322830187	3.103189572287669	1.499580492088131	0.6697290683462803	3.182394719200348	1.29968413083342	0.4834265117461761	3.158340402152745	1.483678705768816	0.3434788814753066	3.079831020977721	1.503102188349847	0.3103798821923074	3.004354727601414	1.572961538072452	0.284786581010002	3.041378466929843	1.532839601831861	0.3175308864939192	3.267644761225379	1.579438401798059	0.7583588654915742	3.401629423395683	1.56431549294901	0.7587549278431954	3.387217043295628	1.330654796770805	0.8396640639907372	3.323856966749924	1.285484187626139	0.6840706275217914	3.234697779216399	1.292630628507411	0.5983585016418523
331	11	3.297656683705968	1.082062066931439	0.747242341281503	3.277060902408617	1.257926088232269	0.7363873358139073	3.262317371815738	1.398762052160805	0.7361458079519623	3.22509840892917	1.61051382679651	0.7536549426804707	3.196750144582505	1.570094960892258	0.7462948700441987	3.102581084327533	1.500708028541159	0.6664677317891985	3.182980834372341	1.300449054277368	0.4836766181526139	3.162534810802098	1.486781221257274	0.3461606436226277	3.082574266971076	1.501952917683186	0.3096016661246901	3.006265648643655	1.571448319330974	0.2810665061823865	3.042726687804531	1.532985974058769	0.3147775990560715	3.265630623107567	1.580716482035401	0.7575543604909614	3.400530016219586	1.565922251738273	0.7590213066874139	3.398655600737366	1.332140609230079	0.8406595159551581	3.330898137663711	1.28760376732099	0.6856718684399046	3.239371031318874	1.293320772586713	0.6004736171295884
332	11.033333	3.295238477658211	1.083430396792079	0.7471073510138911	3.274327054664671	1.259225335263968	0.7357107504233877	3.259445885599758	1.400022656141254	0.7349481760979371	3.221843122316903	1.611822231767202	0.7517447955938916	3.193473396335413	1.571342110595008	0.7442574689135095	3.100693114799413	1.502024896887604	0.6631395024762515	3.18213438452995	1.301275995621166	0.4834636262009245	3.165047704355318	1.489660782739588	0.3484748961495162	3.084043943090135	1.500769694196594	0.3087598067414879	3.007256824902534	1.570018669064451	0.2777691325981955	3.042903671924037	1.533021796771669	0.3121295182569104	3.262536924122891	1.582074301073562	0.755994482519595	3.398480669539012	1.567634179514276	0.7581427101784356	3.408541758462798	1.333595787601781	0.8397015294732196	3.337116845339319	1.289995986768569	0.6845475477604258	3.243297349691133	1.294371911450533	0.6002626655142935
333	11.066667	3.291827149364454	1.084895896051664	0.7465866447195108	3.270488673286814	1.260598657477732	0.7345255610123991	3.255386866831326	1.401346956352012	0.7331154586180398	3.217492088859155	1.613218593037086	0.7491710985803999	3.189100786579292	1.572680451922696	0.741661370742643	3.097428250357821	1.503515500870658	0.6597129732154758	3.179785771101143	1.302154171317549	0.482683969044633	3.165824618789619	1.492252352093548	0.3501891266809394	3.084171256029626	1.499617931953337	0.3076334471531915	3.007253188341198	1.568792594426685	0.2746486655809616	3.041816484881371	1.532963218725181	0.3093898128912163	3.258324796775034	1.583509374722604	0.7536733669861451	3.395402163681778	1.56944219445585	0.7561033480893793	3.416620241188647	1.335002422208465	0.8366973243364806	3.34246505002245	1.292619121288172	0.6806032848169623	3.246414661977624	1.295776487813077	0.597644463411384
334	11.1	3.287379346200086	1.086459311760306	0.7456468487162261	3.265507447020313	1.262048400367439	0.7328024149851302	3.250100770128772	1.402738076483209	0.73062785380957	3.212005013907269	1.614705710105603	0.7459289997580939	3.183589369053852	1.574113992974869	0.7384962964459716	3.092690956254728	1.505170520206316	0.6561576709385757	3.17579272788096	1.303086285228821	0.4812490905667086	3.164774749978361	1.494534673487957	0.3511161716885387	3.082833898604146	1.49856639926112	0.3060393246690989	3.006126398655168	1.567876582341714	0.2714868147426927	3.039334506706305	1.53284346782308	0.3063780049896779	3.252954689874301	1.58502336888782	0.7505874163274476	3.391195602716355	1.571339663234653	0.7528975815434288	3.422779266322485	1.336348025571133	0.8315286251385724	3.346899129322817	1.295435385245452	0.6737499138192965	3.248664084465188	1.297528754158264	0.5925397112332023
335	11.133333	3.28185158035134	1.088124395666096	0.7442514938997492	3.259346072293922	1.263580600797446	0.7305118594091464	3.243548956777299	1.404203001313254	0.7274679976250698	3.205342533566199	1.616290465644937	0.7420145907963734	3.176898078559819	1.575651024265618	0.7347526809782049	3.086388902442664	1.506986124998907	0.6524436198026725	3.169948166899734	1.304086397062543	0.4790822074198599	3.161768647983128	1.496527113188714	0.3511152346116702	3.079860415991469	1.497685289909524	0.3038353369074422	3.003687399964346	1.56735281907683	0.2681050539713489	3.035292472723204	1.532704302404262	0.3029401077106665	3.24638674333512	1.586621778817205	0.7467345901473951	3.385743875309507	1.57332262746028	0.7485292464681923	3.426968282054821	1.337625806995896	0.8240523960700487	3.350343454503015	1.298411340646735	0.6639075323856537	3.249989557253387	1.299624129829831	0.5848518533817778
336	11.166667	3.275202277459592	1.089897261161706	0.7423611971953352	3.251970484712072	1.265204347386836	0.7276249155351517	3.235696442499191	1.405751960239243	0.7236218645249437	3.197469124283611	1.617983118249862	0.7374259052449876	3.168990568734616	1.57730340217487	0.7304226777635041	3.078437905122365	1.508963109764704	0.6485428899461719	3.162000406531626	1.305178735258858	0.4761212817872394	3.156642376946616	1.498284197244359	0.3500880667472281	3.075035068749569	1.497049571973056	0.3009239584950027	2.999689977925561	1.567284038733226	0.2643712712666683	3.029498645859941	1.532597827975389	0.2989544495805426	3.238583822538753	1.588313258354741	0.7421153876017457	3.37891933873185	1.575389137414805	0.7430131812126141	3.429136229824391	1.338834332709126	0.8141225143144302	3.352656420853578	1.301517151058894	0.651024153107218	3.250327263235555	1.302058462113413	0.5744761439690574
337	11.2	3.267395132895711	1.091785586942336	0.7399347222964672	3.243353512555777	1.266931032660447	0.7241145057370966	3.22651631149539	1.407397737608593	0.7190805434325511	3.188357675805815	1.619796571015262	0.7321647116683759	3.159839659618326	1.579085798985374	0.7255018763193801	3.068769909336728	1.511106107346667	0.6444315122906769	3.151682210957547	1.30639652551999	0.4723263435950462	3.149217691506397	1.499890684349068	0.3479784222997936	3.068119822773139	1.49674259867947	0.297253626908731	2.993855661693041	1.567727705872677	0.2602020307978464	3.02175532014304	1.532594758462023	0.2943342537174517	3.229516318022399	1.590108917698899	0.736734741693007	3.370595821528207	1.577538623031219	0.7363785688188021	3.429199896443296	1.339977358612324	0.8016214138904953	3.353606294516659	1.304725919887863	0.6351053033545138	3.249592591687642	1.304827099439663	0.5613243251511938
338	11.233333	3.258401255227351	1.093798060501691	0.7369300607754968	3.233477009925553	1.268773800244901	0.7199564266050844	3.21599256574626	1.409155176346893	0.713840931332408	3.177992538200642	1.621745921998544	0.7262368282357364	3.149430196046087	1.581015185013101	0.7199897371748374	3.057339655825885	1.513423209630286	0.6400905257035175	3.138732682259201	1.307780418251131	0.467687654872633	3.139313563080456	1.501456954209075	0.3447745241242128	3.058878416206553	1.496860176574287	0.2928123081640779	2.985905915895565	1.568749288581585	0.2555508319764404	3.011869672217509	1.532790484057412	0.2890292406315825	3.21916552598469	1.592021925110142	0.7306023501322277	3.36066103070409	1.57977180052762	0.7286686780671924	3.426977704562272	1.341063889666287	0.7864713265029032	3.352805230714244	1.308014480059423	0.6162327918839519	3.247609692607553	1.307924659745258	0.545345513547571
339	11.266667	3.248202070125035	1.09594357228504	0.7333048401127793	3.222334987898205	1.270746783182322	0.7151295522506766	3.204124054201865	1.411040500089092	0.7079053962335087	3.166374334853525	1.623847790074257	0.7196523412852078	3.137763532157069	1.583110200449056	0.713889853446639	3.044132664371605	1.515924758318341	0.6355068189948377	3.122926884852042	1.309376276254996	0.4622275504261094	3.126742046876333	1.503108840973729	0.340495111248544	3.047072249044736	1.49751499770072	0.2876143657952091	2.975552986692243	1.570402431791242	0.2503852230306375	2.99965099640243	1.533305921029049	0.2830240029556844	3.207528687521063	1.594066787781251	0.7237326837938952	3.349030859342577	1.582090118312956	0.71993994280303	3.422149666602606	1.342107291998492	0.7686453191164111	3.34966893160233	1.311363095830621	0.5945749866881572	3.244062717621555	1.311344483936101	0.5265545130456522
340	11.3	3.23679394694334	1.098229691028549	0.7290182149346461	3.209938392944854	1.272863548397991	0.7096176502928816	3.190930144979193	1.413069814925378	0.7012834457526931	3.15352550981916	1.626118689910128	0.712426658067414	3.124862936355064	1.58538942199461	0.7072110508066874	3.02917545164821	1.518621319270124	0.6306741150011447	3.104119493337787	1.311231299909941	0.4560053336477065	3.111350518406043	1.50498082482152	0.3351925644875893	3.032497802130448	1.498828632823726	0.2817042966538258	2.962547475357935	1.572735060043098	0.2446915530471479	2.984943332941345	1.534280065102426	0.2763405232477689	3.194624928069216	1.59625787390073	0.7161461865695047	3.335666362670151	1.584494478520084	0.7102638829664063	3.41428774104168	1.343124796230281	0.7482248949416374	3.343426255692444	1.314754367998747	0.5704328291609199	3.238506399296171	1.315076843118777	0.5050748498797508
341	11.333333	3.224189267158037	1.100660332409579	0.7240331026289847	3.196316045766332	1.275134281807277	0.7034103181473974	3.176452205919821	1.41525610748797	0.6939908479716623	3.139491155796752	1.628571628616048	0.7045788760786613	3.110774484319737	1.587867751087737	0.6999659377436351	3.012539750576478	1.521520773573054	0.6255913573043398	3.082279243327759	1.313385235200815	0.4491247201055273	3.09306504270019	1.507200251901377	0.3289692983699063	3.015034188521008	1.500899337871254	0.2751695072080819	2.946763539271647	1.57580717986503	0.2384986327308367	2.967662954875017	1.535848876802375	0.2690442828744912	3.180496390728663	1.598606340521233	0.7078676850434362	3.320582476639527	1.586983510406574	0.6997244835241359	3.402892339764326	1.344136961168386	0.7254601893210088	3.333222302865914	1.318172859207159	0.5442721521203421	3.230436976909192	1.319107659139997	0.4811719732332654
342	11.366667	3.210420492257814	1.103232843418323	0.7183191573539359	3.18151863492978	1.277562588278951	0.6965039184566626	3.160758187344899	1.417605969199993	0.6860484247841885	3.124342356223599	1.631212462927176	0.6961318730974279	3.095570506399091	1.590552502055607	0.6921708331575779	2.994347496651417	1.524625154384195	0.6202625834905371	3.057534681618639	1.315862097651904	0.4417431819458064	3.07192632870423	1.509866630898037	0.3219763787879282	2.994677123318746	1.503797364944948	0.2681361753437381	2.928212928645233	1.579679030834356	0.2318764196357071	2.94782911365492	1.538123315048496	0.2612434042696034	3.165212044074754	1.601116847072799	0.6989262581618286	3.303860738676692	1.589551755231375	0.6884198017603348	3.387484184156099	1.345166855702306	0.7008624322875028	3.318392601058362	1.321603531148093	0.5167528108753101	3.219474424663642	1.323416930554624	0.4553119563603326
343	11.4	3.195544135351651	1.105935746898264	0.71185462414824	3.165622039704719	1.280142798389761	0.6889022956195505	3.14394571606895	1.420116673620504	0.6774819495463659	3.108178317378317	1.634036532692277	0.6871123895954556	3.079351864926843	1.593439820330451	0.6838457252691392	2.974774927305697	1.527927442660563	0.6146960946883755	3.030197700801903	1.318663921041238	0.4340666107810511	3.048104516708428	1.51303532867545	0.3144039853816217	2.971556909667572	1.50754784547477	0.2607603095216143	2.907048613472711	1.584382588988453	0.224934683749536	2.9255813381989	1.541168336455761	0.2530825675038631	3.148870048485234	1.603784530555732	0.6893553849112793	3.285656377300736	1.59218795671857	0.6764626499860881	3.367698397695175	1.3462371064063	0.6752802459866352	3.298639388911004	1.325026536093897	0.4887684037124175	3.205485796427036	1.327972681832091	0.4282173577552481
344	11.433333	3.179638088687053	1.108746744731359	0.7046251544969373	3.14872374946537	1.282857643550651	0.6806144191304745	3.126137566873263	1.422773685591523	0.6683184769204348	3.091120606404548	1.637026019679637	0.677547768920972	3.06224245244374	1.596511751002189	0.6750111916112028	2.954045879533703	1.531408194275924	0.6089002442863591	3.000756537957224	1.321767093520376	0.4263055061405666	3.021904648385312	1.516715909098737	0.3064619940864854	2.945951494837063	1.512117832755763	0.2532098935890293	2.883560663751465	1.589894101015797	0.2178159395894138	2.901188925191713	1.544992501830779	0.2447247624755368	3.131592060924766	1.606592680242646	0.6791893549598381	3.26618818597973	1.594874116407499	0.6639705755678843	3.343442121002349	1.347366284829692	0.6498583904676913	3.274143181556326	1.328414528999474	0.4613972691174373	3.188660191980574	1.332725011874185	0.4008385055403904
345	11.466667	3.162800580051963	1.11163105460755	0.6966182369882292	3.130940500088824	1.285676323028577	0.6716479778790327	3.107477559183959	1.425548826612783	0.6585800186527464	3.073308331642993	1.640148545547186	0.6674596363217074	3.044384502541669	1.599734614446631	0.6656829026592849	2.932416787619599	1.535034209387661	0.6028783214857745	2.969826044568483	1.325121586736448	0.4186262918326502	2.993770084506206	1.520867263748082	0.2983348757721033	2.918294522837981	1.517426787685805	0.2456307053794497	2.858137008533164	1.596092995290036	0.2106604185769705	2.875044079491427	1.549537783004024	0.2363258137276026	3.113518352461942	1.609511419794858	0.6684559505745854	3.245724283125956	1.597584330219189	0.65104208630389	3.315211899683322	1.348564724607833	0.6256508706771288	3.245628705261651	1.331737778344008	0.4355894733068471	3.169559381378993	1.337608205128666	0.3741049629872064
346	11.5	3.145149399438358	1.114541436509917	0.6878218028593091	3.112406417465597	1.288554751202869	0.6620077743103179	3.088127142050949	1.428400746812269	0.6482818309906679	3.0548943181006	1.643358348451917	0.6568620388299324	3.025934799322944	1.603060076116618	0.6558700733690277	2.910164748360723	1.538759703816757	0.5966273889547774	2.938077723055589	1.328651431859058	0.4111373947556499	2.964233290591354	1.525395340571204	0.2901565946170484	2.889118012864206	1.523339292899021	0.2381267898206018	2.831226971614129	1.602773550635253	0.2035843414924535	2.847606156604507	1.554689488279695	0.2280231735649578	3.094803908644372	1.612498761531608	0.6571742522818795	3.224570995310026	1.600285023612917	0.6377485215317513	3.284117461837377	1.349833731460833	0.603449389360234	3.214357991070852	1.334968208492117	0.4120276974089523	3.149050308567489	1.342547794289184	0.3488162161836942
347	11.533333	3.126810513430625	1.117421046841124	0.6782218626104433	3.093261276202216	1.291438255471327	0.6516922345800946	3.068251858086055	1.431277485613938	0.637428539611768	3.036033289037516	1.64659915176018	0.645759268723078	3.007052799870441	1.60642831374893	0.6455735265072837	2.887565457864649	1.542528856014169	0.5901387143069714	2.906150117421499	1.33226159974271	0.4038927298695296	2.933791491022463	1.530162002215145	0.281999379860881	2.858930412936795	1.529666604724505	0.2307502298838746	2.803298658747432	1.609708998247752	0.1966868555794334	2.819311112195348	1.560310373367747	0.2199252913274353	3.075605730360694	1.615503089392502	0.6453516901088051	3.203037289458251	1.602936428718003	0.62412489536731	3.251598315434493	1.35116615701398	0.5837434109210259	3.181865236849698	1.33808273853015	0.3911160521902777	3.128048566480028	1.347477796592686	0.3255945435679403
348	11.566667	3.107907838721961	1.120205197971849	0.6678004185863744	3.0736413807222	1.294263083742603	0.640693335267448	3.04801112711469	1.434117430368403	0.6260145346253863	3.016876176959856	1.649804511503385	0.6341479875112372	2.987894556729321	1.609769067410019	0.6347879836513507	2.864880467753362	1.546277998996079	0.5834013138139126	2.874596032997089	1.335847597427648	0.3969173615501584	2.902905209669943	1.534985300026264	0.2738753234154275	2.828205681831642	1.536215773854845	0.2235112342882644	2.774841729739301	1.616721961328419	0.1900793088334755	2.790591008352528	1.56627062264559	0.2121097874338403	3.056075663830363	1.618463046496418	0.6329854570137299	3.181396050088173	1.605490273181644	0.610162120317039	3.219030818362952	1.352545316047698	0.5666882605751113	3.149507818654056	1.341061662520601	0.3730182624649211	3.107305131510858	1.352343399476295	0.3048539129380718
349	11.6	3.088559162134573	1.122824087589883	0.6565336975966264	3.053675644554839	1.296958933871571	0.6289961218301904	3.027553506237801	1.436851503770486	0.6140243663930323	2.997567945776331	1.652899659499371	0.6220181239523342	2.968610243772823	1.613003971509779	0.6235027495347536	2.842352302311863	1.549938595577032	0.5764030514062995	2.843848458504093	1.339300135034572	0.3902302244036708	2.871976333966018	1.539641686963006	0.2657580381655866	2.797350928072812	1.542792871877646	0.2164053511395633	2.746305560211726	1.623663732272088	0.183869569304278	2.761856176048735	1.572448021433758	0.204639545882281	3.036357452567717	1.621309034939101	0.6200634659109402	3.159869170064218	1.607891932168072	0.5958088864690371	3.187491184765628	1.353947248615115	0.5521463435229489	3.118124620642365	1.343884639768821	0.3577018306155545	3.087297338376963	1.357096833595365	0.2867949529167621
350	11.633333	3.068869572314245	1.12520691512608	0.6443932515540416	3.033478648334233	1.299453143863741	0.6165789392386244	3.007008893340966	1.439407254673799	0.6014328605770716	2.978241147093141	1.65580602969753	0.6093516552665269	2.949337478294941	1.616051444308616	0.611700535003985	2.82019805695012	1.553440554481629	0.569129178044484	2.814209646037004	1.342511651316782	0.3838406296339831	2.841333027614871	1.543891710157152	0.2576113089707655	2.766705318753604	1.54920174955292	0.2094270223235356	2.718074535843092	1.630396922005725	0.1781622566519133	2.733471895153853	1.578711277232782	0.1975733761598271	3.01657993236763	1.623967270648485	0.60656352215585	3.13861488581267	1.610082957378113	0.5809742225636441	3.157677290579356	1.355343315421751	0.5397639101880209	3.088145532083866	1.346534505207684	0.3449776389677199	3.068147201599786	1.36169885404901	0.2714323914614792
351	11.666667	3.048931767820923	1.127285418824529	0.6313500968803814	3.013149781609485	1.301674284864722	0.6034173339180089	2.986486488331141	1.441712527661831	0.5882101733364774	2.959013071698085	1.658445302031568	0.5961264035345902	2.930198555669304	1.618830819650154	0.5993608224489524	2.79860660063385	1.556715171685779	0.5615632381908964	2.78585961245239	1.345380197947525	0.3777594554388464	2.811222852265211	1.547494039330101	0.2494165584190713	2.736539012342399	1.555247300966495	0.2025884167312698	2.690446287748841	1.636771626013168	0.1730607361879174	2.705753482754315	1.584891504222793	0.1909771204993132	2.996854177541681	1.626363627020311	0.5924580126016267	3.117721577384141	1.612003791312572	0.5655424626867829	3.129993205523316	1.356703090113205	0.5290686996646711	3.05972729696812	1.348998085678284	0.3345492947542617	3.049677395552412	1.366117069354522	0.2586420623298876
352	11.7	3.028828190120458	1.128996113990794	0.6173790871697028	2.992775124567171	1.303554571120117	0.5894877879074213	2.966076915048355	1.443698136479798	0.5743262778846429	2.939985353146234	1.660742316593714	0.5823192108503802	2.911300258172813	1.621265112788776	0.5864625211601843	2.777737889904817	1.559697341033184	0.5536895212137876	2.758858621909146	1.34781374218778	0.3720125700137994	2.781784435748263	1.550217832064614	0.2411876297590657	2.707041295225788	1.560727075990733	0.1959188834466222	2.663631325329079	1.64263258495859	0.1686681993162998	2.678936154974183	1.590783367723078	0.1849240066910048	2.97727367978524	1.6284266125186	0.5777180747173722	3.097221404054264	1.61359629224014	0.5493922183520484	3.104621031673212	1.35799743787352	0.5194777616270093	3.032857049108987	1.3512648619541	0.3259813939576332	3.03156664618872	1.370321779581881	0.2481542429326833
353	11.733333	3.0086310164095	1.130283328475597	0.6024592902793605	2.972426748623637	1.305033321011393	0.5747672219329242	2.945851685743991	1.445301570572371	0.5597501298572617	2.921241247916783	1.662629373014374	0.5679046783647621	2.8927312962876	1.623285101662608	0.5729826573055523	2.757721871747252	1.562328676360269	0.5454928017182513	2.733187126418915	1.349732211651701	0.3666544879737557	2.753063942096636	1.551851899487673	0.2329878694937103	2.678334616860712	1.565429522502418	0.189474076780302	2.637756790878053	1.647792836290067	0.1650799307666632	2.653172550645098	1.596151829322794	0.1794993986563104	2.957912304773282	1.630091675867693	0.5623125568823386	3.077099018612472	1.614807651163681	0.5323995248215219	3.081666414518587	1.359201371069444	0.5103107355018913	3.007483035861934	1.35332780379664	0.318692919835554	3.013471942377125	1.374286937989495	0.2395579449785596
354	11.766667	2.988407264919601	1.131101558409657	0.5865767221254937	2.952167871665283	1.306059659892705	0.5592354703137941	2.925869183886403	1.446469854497096	0.5444522077989739	2.902849334527067	1.664049240132115	0.5528585491126053	2.874566131063794	1.624832094266679	0.5588992327545544	2.738664821077435	1.564560988713664	0.5369603584631535	2.708803899541644	1.351072262823428	0.3617879069805036	2.725054139036921	1.552211259720154	0.2249404845465336	2.650465328851805	1.56915236064497	0.1833619374895137	2.612879231352654	1.652007590450993	0.1623764796216147	2.628560300719195	1.600764002977	0.1748060999238684	2.938828774312307	1.631304376929368	0.5462117441425894	3.057306536039027	1.615594556011551	0.5144460233173116	3.061336250674496	1.360298270968061	0.5008330031504195	2.983728237138838	1.355184641663306	0.3119837479471318	2.995162979415929	1.377992201959714	0.2323269736930841
355	11.8	2.968221765266927	1.131416781052266	0.5697293457399899	2.932055857424934	1.306593671470334	0.5428796871760128	2.906177900407469	1.447160616981995	0.5284089319808736	2.884866842613273	1.66495609002393	0.5371617775751909	2.856867997716641	1.625858959005451	0.5441947993704035	2.720654645452246	1.566357985113188	0.5280835542960661	2.685698766122333	1.351788178053688	0.3575832654463925	2.697758047504546	1.551126459905846	0.217228744870772	2.623451772962665	1.571680515295477	0.1777416719433543	2.588993817607998	1.654972974727382	0.1606271003806028	2.605175838339156	1.604378420176242	0.1709639959959181	2.920070333405132	1.632021273226661	0.5293921090264847	3.037771725830057	1.61592334341501	0.4954271910918958	3.043934126071601	1.361278874008614	0.4903448660624998	2.96197245712128	1.356835174632795	0.3051163985298236	2.976577152566923	1.381420214627761	0.2258781246399665
356	11.833333	2.948132889679919	1.131206577283353	0.5519267245693027	2.912138265103856	1.306606647410246	0.5256943962996328	2.886812551337616	1.447342312547754	0.5116027966267384	2.867336456362146	1.665315736764447	0.520800105609641	2.83968546894021	1.626330479058812	0.5288560087454466	2.703759962974811	1.567693669173928	0.5188562982499522	2.663844656974311	1.351850405285319	0.3542601558108967	2.671181065026392	1.548451806994338	0.2101106760402001	2.597295757135051	1.572779067351509	0.1728191622954478	2.566039519768101	1.65633091062849	0.1598875690410362	2.583053823629716	1.606734807063375	0.1681116873131536	2.901669580647463	1.632210045817308	0.5118361366245977	3.018393115689181	1.615768142104668	0.475251391617979	3.029547034926434	1.362136129348234	0.4781977885286676	2.942416394111207	1.358279072144363	0.2973548706422339	2.957637975670137	1.384551120718306	0.2195852824968566
357	11.866667	2.928194993969738	1.130459357900027	0.53319374573025	2.892455509586956	1.30608045410407	0.507685518236178	2.867796756496666	1.446993552951197	0.4940261903835012	2.850287880391889	1.665104887830054	0.503768079414515	2.823053986173877	1.626222446750276	0.5128774516873568	2.688030724388524	1.56855126499218	0.5092781576980988	2.643207084591062	1.35124828610463	0.3520737354089489	2.645322489671845	1.544074432077193	0.2039106858303484	2.571980157536932	1.5722150105004	0.1688356435252173	2.543894117373335	1.655688167572751	0.1602067977083445	2.562170941782603	1.607556675541251	0.1663947402819246	2.883646468454832	1.631848917175066	0.4935365149973793	2.99904285758541	1.615110766813279	0.4538462638645523	3.017982784488993	1.36286453248353	0.4637777056861812	2.924873195501487	1.359514754398148	0.2880075376752037	2.938100852030859	1.387356532348532	0.21279010489643
358	11.9	2.908459934254579	1.129173833206273	0.5135736935427372	2.873043703317989	1.305007643178848	0.4888748969666575	2.849146907474299	1.446103448322981	0.4756862055415694	2.833740961269435	1.664311571362368	0.4860737433417335	2.806998687300349	1.625522027117021	0.4962660001628647	2.67350083232136	1.568924266193767	0.4993557988715555	2.623807207612186	1.34999177270755	0.3513027984689325	2.620211202076769	1.537915109966514	0.1989966084595234	2.547505107746371	1.569773553689522	0.1660393584545987	2.522464086452516	1.652671693552082	0.161667658219131	2.542474867280035	1.606562608994599	0.1659388720176583	2.866012056136525	1.630927105473064	0.4745013016566401	2.979580724450724	1.6139423648366	0.4311743025130777	3.008918770423997	1.363462688991808	0.4465522337034327	2.908818647622073	1.360539174770735	0.2765417116850424	2.917546809733173	1.389794325122647	0.204876872959647
359	11.933333	2.888974028366996	1.127357624731549	0.4931262257208184	2.853932364432904	1.303390096001873	0.4693001561420858	2.830870638330719	1.444670215460764	0.4566054944041775	2.817703669867146	1.662933386182106	0.4677375406704878	2.791532338702345	1.624226023674822	0.4790399027240981	2.660187088585612	1.568814751460277	0.4890998222654183	2.605727244544844	1.34811186811251	0.3522009129706067	2.595923347129624	1.529927905533793	0.1957359098487343	2.523903249864246	1.565280337794508	0.1646615303052866	2.50171710020334	1.646965574709135	0.1643852816795883	2.523913183899042	1.603480459616749	0.1668246609285684	2.848766783905356	1.629443192075973	0.4547532578651099	2.959857966102008	1.612262612223809	0.407237830134842	3.001869540884383	1.363933260625573	0.4260940753491913	2.893401880865821	1.361347350481553	0.2626081457687078	2.895414739677882	1.391806494734857	0.1952889525869107
360	11.966667	2.869782316242104	1.125025111883931	0.4719309118241058	2.835149325264599	1.301236951703886	0.4490186159696508	2.812973021770335	1.442699356216693	0.4368268236646997	2.802177869752894	1.660975693504876	0.4487959514769899	2.776660631656204	1.622339011047024	0.4612321478554288	2.648097914164743	1.568230323341465	0.4785241101342417	2.589140642979382	1.345657083577467	0.3549470289440762	2.572596267501435	1.520085781768976	0.1944386217143632	2.5012670280052	1.558615478394116	0.164893188696502	2.481696635748479	1.638332884755074	0.1684768273424527	2.506453371251258	1.598071553432107	0.1690651952207946	2.831907057301449	1.627403368644529	0.4343341100776458	2.93973462138	1.610078761446281	0.3820846982594568	2.996104094941642	1.364283133761204	0.402071654929666	2.877517751368441	1.361935285414425	0.2460414915389698	2.871027819247705	1.393326677383296	0.1835514682927022
361	12	2.850934213558616	1.122192965669564	0.450087835029731	2.81672714190271	1.298559936471385	0.4281081120819418	2.795465053774737	1.440199232117211	0.4164147091537635	2.787168093114749	1.658446997282411	0.4293026521931149	2.762390234095622	1.619868658868719	0.4428915282372532	2.637246072378637	1.567178449984497	0.4676441947895345	2.574344339165715	1.342683790910739	0.3595854164316017	2.550448019693616	1.508362738778735	0.1953056922930752	2.479786427097669	1.549703659792869	0.1668607071358274	2.462540882044065	1.626622370576636	0.1740225155809063	2.490115030103586	1.590150654886679	0.1726084629900407	2.815435002646461	1.624816939043869	0.4133059651843674	2.919102059847955	1.607402241690043	0.3558022043346482	2.990633931753585	1.364521031047744	0.3742497779735089	2.860076206093125	1.362311603288045	0.2268934893525666	2.843659907709487	1.394312366055572	0.1694090351295411
362	12.033333	2.832481891116284	1.118878716799939	0.4277130438049008	2.798701514961125	1.295371981729371	0.4066625317632001	2.778361430060001	1.437179607625684	0.3954500214774654	2.772679846354362	1.655357625888717	0.4093241772260531	2.748726849211002	1.616824431880596	0.4240784843146532	2.627642291450839	1.565665790451215	0.4564747193098919	2.561763170589139	1.339251661870199	0.365991412464611	2.529777394736864	1.494734307013552	0.1984033227626245	2.459764771103785	1.538509651147581	0.1706026005589772	2.444485922155407	1.611799789686495	0.1810252779464815	2.475004688249162	1.57959250905584	0.1773466263672773	2.799356944319014	1.6216949309801	0.3917464580271066	2.89789412538607	1.60424702335271	0.32851601644481	2.984098436174708	1.364656015417268	0.3424641968641476	2.840050337587912	1.362494711918618	0.2052522791250479	2.812776893800172	1.394749149432685	0.1526807734035624
363	12.066667	2.814482288381849	1.115102170831908	0.4049376934259949	2.781114210671597	1.291689099420282	0.384792475474075	2.761682115308978	1.433653345017705	0.3740296596792526	2.758720524431488	1.651721601799413	0.3889414497969362	2.735675986589629	1.613219434933534	0.4048665291482427	2.619288531910842	1.563700932729405	0.4450320587149574	2.551925191720931	1.335423181665177	0.3738702601152178	2.51096956800993	1.479190930840068	0.2036636276788435	2.441619890213745	1.525036486428077	0.1760538212616775	2.427867240506376	1.593958593166139	0.1893833681552974	2.461332838233271	1.566333400408729	0.1831192106141493	2.783684690840283	1.618051918816782	0.3697498418925723	2.876094164650431	1.600631676560414	0.3003920582400816	2.974681017404426	1.364697758916305	0.3066142715257183	2.816393369252584	1.362510176740319	0.181169009953792	2.778046918521242	1.394647767824995	0.1331457964705831
364	12.1	2.796996414363	1.110887708599916	0.3819091644232654	2.764013168622744	1.287533143844853	0.3626266415750766	2.745452967958824	1.429639495577733	0.352268429627645	2.745299265704914	1.647560068748568	0.368251857859963	2.723242762910473	1.6090739277755	0.3853446055025422	2.612170510204784	1.561297856241767	0.4333380699151606	2.545397116359912	1.331261735665582	0.3827834752014721	2.494474643006023	1.461752166666962	0.2109074277857376	2.425840489985691	1.509310567428054	0.1830401340171503	2.413092936877201	1.5732953984156	0.19888165961734	2.44939276520381	1.550368734279473	0.1897161006886212	2.768435683134765	1.613909262574003	0.3474287175415751	2.853735816791704	1.596582646550303	0.2716358837018655	2.960284613662416	1.364656138499242	0.2666341021278282	2.78795044555482	1.362389646343889	0.154695318963557	2.73914552357034	1.394050175511604	0.1105655892418555
365	12.133333	2.780084560273862	1.106264971826836	0.3587886531565768	2.747448358417088	1.282932952748619	0.3403089226752454	2.729703453967743	1.425164996757253	0.3302970403205946	2.732424592898499	1.642903522654051	0.3473658839684931	2.71142954634396	1.604417723938421	0.3656143108015836	2.606250580062714	1.558479835344545	0.421421000028116	2.542698457780041	1.326830029378649	0.3922004940522654	2.480786756433364	1.44247516135245	0.2198736240787915	2.412935750913012	1.49136577973015	0.1912973730053406	2.400613966881849	1.550046191902422	0.2092275669323921	2.439516262172944	1.531747055816138	0.196903463647128	2.753630733474191	1.609297021399039	0.3249104558222371	2.830908486025366	1.59213802659368	0.2424903410233298	2.939155015698846	1.364547224228207	0.2226404075857418	2.753866408381259	1.362168568069555	0.1259526838691237	2.695864667008641	1.393027167585392	0.08484117444366779
366	12.166667	2.763806243085349	1.101270982757629	0.3357488126170088	2.731471346405183	1.277926139843193	0.3179960866401568	2.714467967778499	1.420266374772529	0.3082614403726243	2.720106887094941	1.637793275746904	0.3264051246433492	2.70023823252369	1.599292133203026	0.3457885168750087	2.601469792953824	1.555281896987232	0.4093188913174765	2.544196975401567	1.322192951011341	0.4015431775661028	2.470352773354165	1.421451552772905	0.2302325382334432	2.403328665822427	1.471234199825763	0.2005100713641659	2.39084365522732	1.524429455080403	0.2200900910628726	2.431987961961189	1.510545039290732	0.2044335292336332	2.739296353276937	1.604255069022377	0.3023349121660317	2.807759277613882	1.587346089955496	0.2132243135505394	2.91040564320832	1.364399894384855	0.175166165383208	2.713885402247044	1.361884254816238	0.09523373554117773	2.648271216170147	1.39166517971358	0.05623237403479855
367	12.2	2.748220994257446	1.09595251087233	0.3129723666787353	2.716135072338244	1.272560989501629	0.2958563466814731	2.699785882053093	1.414991319360823	0.286321974842781	2.708359199104101	1.632282549090248	0.3055012357494538	2.689670804567642	1.59375141367794	0.3259904768340002	2.597747765502947	1.551750997788688	0.3970805317691421	2.55000883803096	1.31741743061064	0.4102130576519183	2.463516993750944	1.398824025233187	0.2416000877577107	2.397307227432337	1.448947897255927	0.210316920188704	2.384106860768374	1.496663588694499	0.2311017133256718	2.426983954952649	1.486882308823552	0.2120267309480757	2.725465539585773	1.598834015194078	0.2798532296115597	2.784489647712947	1.582261126926371	0.1841264374581228	2.874180728791758	1.364255613363879	0.1252643977374991	2.668520760561004	1.361570770271285	0.06305024845020611	2.596928051591966	1.390052894245178	0.0253571854941791
368	12.233333	2.733380923488376	1.090364350673021	0.290639574402308	2.701487282656614	1.266894714979006	0.274058459710949	2.68569581056771	1.409396893971195	0.2646430342846826	2.697194217254834	1.626434364802695	0.2847891189590482	2.679726828593191	1.587860599514086	0.306347467103679	2.594981347078306	1.547943553288067	0.3847622289396185	2.559949684434316	1.312564712224951	0.4176209829704231	2.46046809558274	1.37480750655275	0.2535772409419457	2.395014883778169	1.424567185039716	0.2203360553033246	2.380623802509572	1.466990750483075	0.2418828123463358	2.424556569194813	1.460931936730218	0.2193952936843738	2.712173241590622	1.593093227797267	0.2576193722432379	2.761333866058578	1.576940762596876	0.1554851811987695	2.83120152665488	1.364156077551213	0.07435466311069512	2.618664701771072	1.361255448089843	0.03003813862726211	2.54273364538759	1.388266065377217	-0.007073035605004916
369	12.266667	2.719329512818928	1.084567728467817	0.2689239263643074	2.687569533833397	1.260991688767379	0.2527674148180857	2.672233692944819	1.403547680081336	0.2433880826303607	2.686622417373857	1.620319350153922	0.2644051869262185	2.670402416449879	1.581692899297535	0.2869891525569451	2.593046942177184	1.543921275799403	0.3724290534266916	2.573484148549948	1.307681633461206	0.4232170828245146	2.461168036465241	1.349673036244369	0.2657492285128737	2.396402208456388	1.398214254107866	0.2301770612063734	2.380445461197794	1.435656435301156	0.2520446093899296	2.424643169193787	1.432923819362718	0.2262422316235274	2.699453486427843	1.587099104082579	0.2357872083236697	2.738530074582395	1.571444737963648	0.1275755853730673	2.782560903887006	1.364136232657926	0.02400357535450359	2.56538099302723	1.360958448225835	-0.003134148109552988	2.486710060305346	1.386366034861776	-0.04035241334345098
370	12.3	2.706102270319779	1.078630002733528	0.2479928864941404	2.674417457436248	1.254923101340448	0.2321439298124308	2.659431596763572	1.397515459776398	0.2227177841755397	2.676651979417585	1.614015418268416	0.2444868267142236	2.661690560847742	1.575329206618635	0.2680471846418676	2.591807173449884	1.539751048711764	0.3601579056088555	2.589743006916235	1.302799563411561	0.426536491241496	2.465309704604408	1.323746384700698	0.2777040136924094	2.401183449578632	1.370099945886694	0.239457003108246	2.383399590004688	1.402938598173763	0.2612169600644048	2.427043486444663	1.40318575001713	0.2322891355787293	2.687338392893288	1.580924896548402	0.2145093633450805	2.716311034247501	1.56583580141799	0.1006542063430908	2.729775707656874	1.364222270165346	-0.02422465758229948	2.509920112284599	1.360693715406344	-0.03582046882783479	2.42992326084959	1.38440111288416	-0.07376724966293514
371	12.333333	2.693724775508465	1.072623288796041	0.2280005316916071	2.662059180426152	1.248765568505283	0.212337168235348	2.647316246405265	1.391377808959434	0.2027823976436261	2.667288374228084	1.607606153274175	0.2251660547368502	2.653581172811364	1.568856333583922	0.2496490079486902	2.591119649081839	1.535504826572043	0.3480340535886923	2.607602428869678	1.297937624270891	0.4272540020385965	2.472325817309248	1.297384268557508	0.2890612350311133	2.408851270590133	1.340518365945806	0.247836575022008	2.389089903812518	1.369174294197977	0.2691008875793543	2.431426646376029	1.372131364257783	0.2373236894761581	2.675857004510648	1.574649298281285	0.1939302629867646	2.694907327089118	1.560179863697818	0.07494901863583413	2.674819774112383	1.364431784978779	-0.06895582810398765	2.453748657942324	1.360472317214651	-0.06750123225705056	2.373583076950049	1.382416308964384	-0.106681030291533
372	12.366667	2.682214275828843	1.066623157883491	0.2090836033853436	2.650517299290766	1.24259977944876	0.1934823784379049	2.635912907038874	1.385216748465555	0.1837207018600004	2.658537399363724	1.60117927821136	0.2065693196729565	2.646064684455028	1.562365142320806	0.2319174976555944	2.590848291017023	1.531257508064946	0.336149993417348	2.625846251474877	1.293106713018052	0.4252383766382055	2.481468970457392	1.270947997719747	0.2995223623780889	2.418753086697718	1.309825634940658	0.2550654555962531	2.396962575906885	1.334761049725256	0.2754994805142926	2.437352423637438	1.340205911494468	0.241254558561981	2.6650380872096	1.568355289125442	0.174185799769587	2.674548765422785	1.55454553683856	0.05065821068281744	2.619937843322242	1.364773191680505	-0.1091166842848971	2.398464319824253	1.360304455568921	-0.09776599944865867	2.319084104038385	1.380459486671468	-0.1385941422232905
373	12.4	2.671581992950559	1.060707928116034	0.1913573009057217	2.639811056567076	1.236509527706106	0.1756986318963278	2.625248200192322	1.379117530188057	0.1656586896008302	2.650406941611632	1.594824986644028	0.1888165768863309	2.639134978621174	1.555948631731831	0.2149699567504747	2.590873658359839	1.527082584307758	0.3246026619950101	2.643382272746086	1.288315695863397	0.4205675197740277	2.491982849884016	1.244784355194667	0.3088989076157817	2.430217514022801	1.27841551780603	0.2610316186316552	2.406418017833787	1.300122147455585	0.2803514870221915	2.44434935675056	1.307861038751103	0.2440948719863466	2.654911023752909	1.562128858334563	0.1554022938240704	2.655453333870395	1.549003243399994	0.02794869543578605	2.567294829159246	1.365249670316935	-0.1440402659746292	2.345708472815915	1.360202721361444	-0.1261816164824588	2.267907092711025	1.378584121010052	-0.1690322790236728
374	12.433333	2.661831817662694	1.054955324963644	0.1749108209835148	2.629954072455732	1.230578037825723	0.1590839801082138	2.615346595104257	1.373164899145218	0.14870408980466	2.642903665705698	1.588632213062612	0.1720145409731972	2.632787033259467	1.549698226912798	0.1989116821401288	2.591095155224167	1.523049517351107	0.313486875676937	2.659325177226814	1.283576947932663	0.4134929972873558	2.503166169669636	1.219210300022541	0.3170988114932812	2.442591998141102	1.246699963676343	0.2657581136640478	2.416862552532988	1.265680527655102	0.2837197420927307	2.451921099120958	1.275530460506749	0.2459512158027945	2.645501340621433	1.556055264022903	0.1376897071010931	2.637806889049929	1.543621843693742	0.006948139958211566	2.518716982981079	1.36586001027839	-0.1734543471140661	2.29696716001316	1.36017626503813	-0.1523278486240863	2.221383915575069	1.376837711179838	-0.1975146623947465
375	12.466667	2.652961201593421	1.049441366734868	0.1598092117903154	2.620953847762252	1.224886613935454	0.1437161344598132	2.606227601412363	1.367441708359501	0.132946068365053	2.636031072451647	1.582687364829713	0.1562555487843269	2.627015392129718	1.543702523656414	0.183834750925804	2.59143426195447	1.519225275765431	0.3028930531848593	2.673035818238959	1.278920770580559	0.404421093328934	2.514397762844743	1.194542405810153	0.3241255453624707	2.455256082730249	1.21511797817556	0.2693833598998269	2.427715546707638	1.231847561663657	0.2857766708195031	2.459542754895973	1.243634233311245	0.2469954411360696	2.636827826216186	1.5502177144883	0.1211407828605361	2.62174703493158	1.538467913663164	-0.01225502720801178	2.475517340757798	1.366602465708451	-0.197452443019622	2.253349437119449	1.360230356251909	-0.1758857360706561	2.180512330075898	1.375258940745663	-0.2236034520444393
376	12.5	2.644962542237443	1.04423828897099	0.1460947526090018	2.612812593608842	1.219512259141392	0.1296534021397696	2.59790468814234	1.362026370158695	0.1184555588619361	2.629788482911549	1.577071573594482	0.1416175748633343	2.621813375780452	1.5380444395575	0.1698177898593747	2.591837880835188	1.515674188612987	0.2929057020460936	2.684153916985681	1.274408270358245	0.3939031911393431	2.52518521187495	1.171119253297251	0.330068609089249	2.46767938194011	1.184158574182165	0.2721167091675274	2.438451734552592	1.199080175441682	0.286765853386296	2.466760703729181	1.212599065301371	0.2474123250865402	2.62890112993649	1.544694780345036	0.1058313993847632	2.607354257204233	1.533605321223805	-0.02960869068951426	2.43842287682256	1.367478160375353	-0.216416870300544	2.215495286340834	1.360369551132404	-0.1966685436221871	2.145838030907029	1.373877598899862	-0.2469614149620548
377	12.533333	2.637823407241976	1.039411247102262	0.133786308262952	2.605526757805314	1.214523978249873	0.1169331183882447	2.59038381585234	1.356988985062482	0.1052830266240427	2.624168701318551	1.571856821849544	0.1281611026815553	2.617170923822267	1.53279733678812	0.1569228295745019	2.5922752774638	1.512455030276295	0.2835992816333878	2.692620329741371	1.270130522868	0.3825740532712321	2.535201305862232	1.149306396585516	0.3350440890256445	2.479467058294197	1.154388297395132	0.2741783319061554	2.448653556103029	1.167940672653956	0.2869474959448891	2.473267127032259	1.182893491360161	0.2473616147234393	2.621721523219458	1.539556532686182	0.09181774022244953	2.594653122518332	1.529092223788915	-0.04509742179276852	2.407638676478888	1.36849087941132	-0.2309205760844176	2.183614499044621	1.360596145141321	-0.2146376451384156	2.117478405557879	1.372715348920259	-0.2674067867346869
378	12.566667	2.631530700298284	1.035017313078525	0.1228853429613616	2.59909078924737	1.209981696739297	0.1055766500120223	2.583666980254273	1.352390217757721	0.09346299068225561	2.619160119444572	1.567105091543521	0.1159323997881612	2.613076382562016	1.528024220593996	0.1451984008827056	2.592736539493853	1.509619165114895	0.2750392379108	2.698606404984953	1.266189396587289	0.371051328277502	2.544196941782486	1.129502345588519	0.3391046102754343	2.490273331553768	1.12648910622741	0.2757496751797788	2.457960032220959	1.139104181124184	0.2865637712162717	2.478873447465515	1.155093831783303	0.2469748838785552	2.615281904644482	1.534863567004179	0.07914020207653782	2.583627309284854	1.524980021694375	-0.05873350778841904	2.383059771317981	1.369645775515062	-0.2416425939721482	2.157660041285292	1.360909150400402	-0.2298952593467481	2.095245959255498	1.371781427593077	-0.2849246491615709
379	12.6	2.626072782733749	1.031104528943362	0.1133803573374954	2.593499197616459	1.205935424782284	0.09559259577532424	2.577753847996376	1.348280465588935	0.0830164466863908	2.614749189032845	1.56286774869659	0.1049644116344284	2.60951872306468	1.523777217330363	0.134680405938123	2.59323063761979	1.507210672918142	0.267281114901405	2.702404013207587	1.262678669897691	0.35983509570523	2.551921852042944	1.112077864967755	0.342247468253527	2.499752757245565	1.101155984334143	0.2769595373499052	2.466051566232259	1.113247931710591	0.2858093741974276	2.483441427990135	1.129833411029529	0.2463850262462386	2.609570291948716	1.530666226388548	0.06782478282485013	2.574223593894093	1.521312191033792	-0.07055225944920944	2.36432150416665	1.370947986469341	-0.249297592711445	2.137364058872307	1.361305404919807	-0.2426477153416506	2.078677138167584	1.371070915470572	-0.2996368236560484
380	12.633333	2.621436790917133	1.027712822639304	0.1052482831855593	2.588744169563747	1.202426464753727	0.08697732555016013	2.572639062391292	1.344701065535348	0.07395094722153919	2.610918805758216	1.559186885357691	0.09527559984944801	2.606485822550168	1.520099112319949	0.1253909877486029	2.593777948237202	1.505268874450326	0.2603690497977763	2.704368629317651	1.259687080901275	0.3492900551625289	2.55823528453648	1.097311587861991	0.3445050334016085	2.507677839528173	1.07891322591044	0.2779324957031253	2.472754469259406	1.090800638698296	0.2848648768829192	2.486912481515733	1.107565106522857	0.2457354787870028	2.604567898563529	1.527005710887304	0.05788228734349968	2.566348018378477	1.518124484876616	-0.08060934478070828	2.350809552889172	1.372403524687826	-0.2545715976623976	2.122224206477261	1.361782733357066	-0.2531423024503004	2.067060620524583	1.37056891526051	-0.3117680699879496
381	12.666667	2.617609665430181	1.024875840098492	0.09845955338378282	2.584816535617232	1.199489350008851	0.07971926456831016	2.568313782764806	1.341686263774647	0.06626476022327472	2.6076497711542	1.55609729826722	0.08687400449791699	2.603965284742187	1.517025382297832	0.1173423167093226	2.594407036070132	1.503829547259895	0.2543385666623235	2.704896650747513	1.257303326373852	0.339678006127578	2.563110108433266	1.085409655827773	0.3459632689603237	2.513953637915572	1.06012590580201	0.2788032139853353	2.478033404160761	1.071968993707036	0.2839150030806077	2.489307317001826	1.088561419430725	0.2451797334144659	2.600251329606366	1.523916002531733	0.04931279124164355	2.55987874514225	1.515446258762035	-0.08897211339147131	2.341775582695289	1.374019293440435	-0.2580646939071893	2.111593584591588	1.362340592264918	-0.2616222689852001	2.059536429678481	1.370253975762962	-0.3215837247660551
382	12.7	2.614579284404595	1.022621602266573	0.09298118125106886	2.581706433400597	1.197152453231625	0.07380158485153199	2.564766506868263	1.339263818974381	0.05994955789547859	2.604922179981624	1.553626954154846	0.07975945436702159	2.601945238379741	1.514584757156336	0.1105386794191506	2.595154255144366	1.502925051061624	0.2492178091835276	2.704411837655468	1.255618447251878	0.3311871328702888	2.566592828004965	1.076540106174974	0.3467643964134224	2.518600716149912	1.045053091858007	0.2797243381236148	2.481949664893651	1.056834851988663	0.2831572275862286	2.490709362046758	1.072978095980328	0.2448804549178061	2.59659442273276	1.521424281978105	0.04210817274823854	2.554676200050939	1.513300894633538	-0.09571474966413518	2.336425059799274	1.375802101053808	-0.260267495411685	2.1047584295379	1.362980228174912	-0.2682966225868468	2.055281378985576	1.370104611227126	-0.3292790373094848
383	12.733333	2.612335158308065	1.020972850178075	0.08877878622694335	2.579403888499662	1.195438412060862	0.06920390497142545	2.561984016285619	1.337455458684337	0.05499209871917581	2.602716595927325	1.551797458293879	0.07392480810073147	2.600415214965414	1.51279973782014	0.1049776512439744	2.596064345495394	1.502584628160138	0.2450288957711012	2.703360226843876	1.254727081390919	0.3239597548401318	2.568776944516846	1.070856814354741	0.3471055418166609	2.521736135628316	1.033894222220612	0.2808679635744772	2.48463817812413	1.045432314557951	0.2828044617094479	2.491256414788549	1.060916591939872	0.245009833969588	2.593569753034691	1.519551345862023	0.03625362223167417	2.550591850024929	1.511705927570084	-0.1009132673068587	2.333991882375219	1.377758790536938	-0.2615435640025797	2.101007061077739	1.363704515675818	-0.2733316357820363	2.053560754491815	1.370100458282702	-0.3349600046064509
384	12.766667	2.610870121257925	1.019948257700642	0.08582097835946334	2.577900531703185	1.194365539163338	0.06590642388377008	2.559953705750749	1.336278411157286	0.05137843980789792	2.601016637740622	1.550625651545494	0.06936009078441756	2.599368276151948	1.511688184420302	0.1006540535025526	2.597192805756907	1.502835239518716	0.2417918915833966	2.702197692526246	1.254726450968582	0.3181124140042352	2.569794227317938	1.068511031518614	0.3472366059702031	2.523566741525479	1.026816744932191	0.2824270195529156	2.486297800428907	1.037795209981474	0.2830861459634492	2.491139888247477	1.052474658899966	0.2457530529697929	2.59115168916692	1.518313189767705	0.03173205714035023	2.547475973978709	1.510673850562357	-0.1046370870868115	2.333756989159476	1.379897290291142	-0.2621148965156433	2.099650874812542	1.364517076357078	-0.2768853960443033	2.053688134357606	1.370222174135095	-0.3387283765971359
385	12.8	2.610180560507858	1.019563386320766	0.08408184881417745	2.577189963521948	1.193948849943906	0.06389198210001065	2.558663894653534	1.335746400737884	0.04909571400469599	2.599809205056713	1.55012461864167	0.06605444789330459	2.598800866008662	1.511264331001283	0.09756177654601413	2.598603157412306	1.503701302097294	0.2395263547018711	2.701353774713501	1.255712703005475	0.3137320887428355	2.569854315030882	1.06964147591245	0.3474492502163727	2.524382534400916	1.023962798443249	0.2846080045266104	2.487212689191086	1.033959330245757	0.2842492857438928	2.490602761931617	1.047766520229594	0.2473174491908269	2.589317038922188	1.517722008143291	0.02852620113324407	2.545181853080951	1.510212625118978	-0.1069455225878106	2.335054753439556	1.382225908929475	-0.2620618367370174	2.100035660918642	1.365422276502025	-0.2790861990115507	2.05513467670021	1.37045590637928	-0.3406829025525756
386	12.833333	2.610266433664813	1.019830635169699	0.08354163955064726	2.577267987755015	1.194200039294266	0.06314656929565696	2.558104335861788	1.335869627062723	0.04813256217948276	2.599085183114568	1.550303594991724	0.06399656781550397	2.598713193452277	1.511538707428287	0.09569415487902078	2.600365806799126	1.505204365491573	0.2382517420112059	2.701220049877584	1.257780147225749	0.3108882993613792	2.569247461301847	1.074373166779982	0.348075091256493	2.524549102139496	1.025461817165141	0.2876286956472662	2.487745705981319	1.033988352813975	0.2865584547801444	2.489937695334648	1.046938797833446	0.2499293248731122	2.588046084777386	1.517786108886436	0.02661909744870979	2.543571877688526	1.510325479207507	-0.1078863065544939	2.337292351415774	1.384753929756845	-0.261344690077538	2.101571280656442	1.366424502414927	-0.2800550453116695	2.057383902931672	1.370789597816762	-0.340925141451788
387	12.866667	2.611129942484226	1.020758062694344	0.08418653908348069	2.578131882822003	1.195126266374334	0.0636588074889993	2.558266117257332	1.336653624585619	0.04847837823449683	2.598839170198973	1.551166757147787	0.0631745564689974	2.59910849873449	1.512516866335533	0.0950437695048774	2.60255153446923	1.507361155909894	0.2379865565641829	2.702129291580058	1.261019084213681	0.3096376554993291	2.568350801320295	1.082803715372501	0.3494730142597977	2.524487831918393	1.031428068369256	0.2917149863339358	2.488321919777834	1.037993164907125	0.2902894640629038	2.489484137814609	1.050192747812813	0.2538234144944219	2.587322834436093	1.518508786961439	0.02599387418406835	2.542520142548271	1.511010405992177	-0.1074979543081803	2.339975936602418	1.387492048026844	-0.2598878064877485	2.103761135251123	1.36752710196463	-0.2799194424998367	2.059897783085868	1.371212655206351	-0.3395692069557867
388	12.9	2.612774429518057	1.022348604990747	0.08600801839825323	2.579779512286528	1.196729322478334	0.06541926940203593	2.559141245105624	1.338098483812514	0.05012258863955834	2.599069072212478	1.552712431530457	0.06357528897435939	2.59999241590398	1.51419858453363	0.09560181198037218	2.605227595977508	1.510182273402382	0.2387473201908098	2.704345948441234	1.265513156706648	0.3100262368241281	2.567630944805233	1.094989562993767	0.3520218084869651	2.524661430180667	1.041949944801019	0.2970963733868594	2.48942108843396	1.04613260438486	0.295722565328143	2.489627995985609	1.057784899131422	0.259237112704762	2.587134830611225	1.519887546773693	0.02663305338302524	2.541911853947859	1.512259645826628	-0.1058119319306018	2.342685627283145	1.390450817728224	-0.2576106190250717	2.106180982832907	1.368732413765124	-0.2787827394870763	2.062294293981086	1.371719529090186	-0.3367454273972174
389	12.933333	2.615204068900084	1.024599840576968	0.08900259220420469	2.582209053776637	1.199005379657225	0.06842032817417819	2.560722655206416	1.340198651345668	0.05305456858037333	2.599776013539201	1.554932936108406	0.06518433826383663	2.601372749121062	1.516577691011286	0.09735802112311802	2.608455695599496	1.513671922832748	0.2405484551957817	2.708064988693185	1.27133737352964	0.3120931495107866	2.56764254553528	1.11093043707156	0.3561137974400905	2.525573654960488	1.057071156882915	0.3039971189169841	2.491570114104626	1.058599140704538	0.3031330648256284	2.490799514432489	1.070008014930151	0.2664018961341369	2.58747324782381	1.521913942801763	0.02851847967314747	2.541644930546404	1.514059640572693	-0.1028534042101661	2.345055821210252	1.393639766558746	-0.2544379516914801	2.108465560510673	1.370041719183574	-0.2767171321264136	2.064389007557311	1.372310950439965	-0.3326056352718594
390	12.966667	2.618423208909931	1.027503701778857	0.09317141178810182	2.585418702646677	1.201944775539729	0.07265606478409806	2.563004827978136	1.342942860665356	0.05726381265314927	2.600964408734808	1.557814646052883	0.06798657500826924	2.603259276428321	1.519642082337328	0.1003012292578012	2.612290414067406	1.517828247687109	0.2434028729584372	2.713417843512378	1.278556579104025	0.3158733199131423	2.569011003555205	1.130551134497587	0.3621396009973211	2.52776488923228	1.076755179518008	0.3126326534891392	2.495327905863602	1.075587462340102	0.3127741561698208	2.493463995011872	1.087146741529196	0.275528081928807	2.588333444133266	1.52457365403473	0.03163186021844173	2.541634375947266	1.516391281790696	-0.09864159198700606	2.346788469662569	1.397065289857149	-0.2503017099960896	2.11032225726232	1.371454193786525	-0.2737736817363531	2.06615088307748	1.372991836144793	-0.3273271195722825
391	13	2.622435697274318	1.031046429685136	0.09852067090745883	2.589406730714332	1.205532050994811	0.07812273397439856	2.565984573521825	1.346314206786514	0.06274046077209136	2.602641992772825	1.561338109249775	0.07196754172228013	2.605663486391127	1.52337374232372	0.1044205740980629	2.616776461244418	1.522643741443461	0.2473232562917282	2.720439375293698	1.28721963866642	0.3213846306111095	2.572339954948017	1.153683098578404	0.3704341435226083	2.531759646923875	1.100851656920829	0.3232077789168852	2.501245461607897	1.09722080963731	0.3248397223928175	2.498072376005154	1.109387326295859	0.2867805913701096	2.589715598149228	1.527846684513016	0.03595609225671532	2.541818761899449	1.51923021586195	-0.09318760233842793	2.347682808269561	1.400728964123828	-0.245116544357899	2.111560954618544	1.372966746460168	-0.2699910610325968	2.067543514887304	1.373765528355187	-0.3211029936611844
392	13.033333	2.627245182431521	1.03520831152984	0.1050620797754367	2.594171703747228	1.209745564442111	0.08481917124376175	2.569661304132691	1.350289736889845	0.06947573861720398	2.604819647667815	1.565477666139967	0.07711391793759816	2.608598220450877	1.527748346393868	0.109705970520804	2.621942484469237	1.528104841168455	0.2523219496325357	2.729075873679114	1.297355293256496	0.3285970740293129	2.578102986658239	1.180078985009656	0.3811798825470352	2.538038720292116	1.129125496290612	0.3358795431413301	2.509774472554729	1.123504124290044	0.3394023392432145	2.50499279802798	1.136691643654538	0.3002648442944393	2.59162489210776	1.531706989587105	0.04147573101983514	2.542164828855364	1.522547029726087	-0.08649499579384702	2.34763080065827	1.404626034392547	-0.2387577809417276	2.112092314388442	1.374575389058398	-0.2653335754247516	2.068469762770292	1.374631225819775	-0.3140898563292587
393	13.066667	2.632855579221943	1.039962325683401	0.1128092148396435	2.59971272405545	1.214556104286352	0.0927439274464643	2.574036943215535	1.354839120585841	0.07745938184582978	2.60751218052972	1.570200073828264	0.08341127233890359	2.61207830911057	1.532733789700438	0.1161459116428621	2.627805662947121	1.534190147689448	0.2584092278650545	2.739224772098625	1.308976601675982	0.3374725464069678	2.586754905344102	1.209405204230617	0.3944749263681914	2.547072208894729	1.161213531080684	0.3507564694145133	2.521205091154596	1.154240839738409	0.3564360617780205	2.51454569962513	1.16876370831832	0.3160307436973647	2.594072154559775	1.536121200173034	0.04817454136030271	2.542668020257075	1.526306232280745	-0.07856533615728047	2.346631710462673	1.408743232229112	-0.2310971954865031	2.111939068031996	1.376274293390846	-0.259711427469279	2.06887814852653	1.375585770279292	-0.306362873024535
394	13.1	2.639269842886618	1.045272637447664	0.1217730074225474	2.606028380236403	1.219925498641934	0.1018915507179781	2.579115100374501	1.359923474318623	0.08667622603510584	2.61073860112384	1.575463349354308	0.09084159167712015	2.616120560880452	1.538288844332199	0.1237249811374527	2.634370416803364	1.540868426615637	0.2655910065659666	2.750737870239119	1.322076059590398	0.3479666257241905	2.598732593714993	1.241198038321949	0.4103273173366175	2.559309481881905	1.196554302170206	0.3678800947615053	2.535634581023002	1.188914292048108	0.375802051166254	2.52699854987818	1.204978719918151	0.3340613741216579	2.597074081311282	1.541047626843899	0.05603272128658039	2.543353279878778	1.530465498162656	-0.06940392499989777	2.344801910464751	1.413058232815395	-0.222042633009386	2.111230180132886	1.378056332076262	-0.2529887678833014	2.068792522316145	1.376625237242365	-0.297920825098586
395	13.133333	2.646490484429291	1.051093940507932	0.1319605147805007	2.613117063109813	1.225806139853747	0.1122526051416944	2.58490100102116	1.365495127970648	0.09710690043075888	2.61452256602933	1.581216752699265	0.09938418867019384	2.620744256444488	1.544362961106876	0.1324247774143089	2.641629391399763	1.548098041407653	0.2738699080957306	2.763468691134011	1.336618735022667	0.3600324121323233	2.614331051574854	1.274859494152774	0.42861145706369	2.575132448632027	1.234368383042768	0.3871973586435909	2.552956588299081	1.226598942184249	0.3972226527877391	2.542547038740123	1.244363648529411	0.3542603627679585	2.600653441756118	1.546436332730877	0.06502772152441323	2.544273272314456	1.534975460491605	-0.05901974444083009	2.342331148910854	1.417539868104675	-0.2115368194089556	2.110164030049974	1.379912405916924	-0.2450007039070601	2.068318769839267	1.377742805841935	-0.2887209338136668
396	13.166667	2.654518248809175	1.05736855997048	0.1433737023343364	2.620975690793798	1.232138102341257	0.1238134968286362	2.591400221826524	1.371494938580376	0.1087283506047675	2.618891623580608	1.587398061242173	0.1090175361356184	2.625970332853226	1.550893095753149	0.1422255027324573	2.649569058238143	1.555821480334328	0.2832473854013478	2.777325758836286	1.35252556988376	0.3736513223694106	2.633660600602402	1.309709741517378	0.4490778125672506	2.594827519523027	1.273710760553571	0.4085407554713039	2.572951324617515	1.266126218945509	0.420317974275199	2.561332436240205	1.285729824067216	0.3764272813363403	2.604838184497019	1.552226832411852	0.07513596671160437	2.545507644491049	1.539778276086286	-0.04742212450818614	2.339505658829622	1.422146307926477	-0.1995402532565397	2.109027733139151	1.381827706034177	-0.2356066765640284	2.067611342556329	1.378920149841966	-0.2787350079243118
397	13.2	2.6633489911327	1.064028402879714	0.1560070044331273	2.629596803264534	1.238851185772387	0.1365539993279323	2.598615899574766	1.377854351584408	0.121511276262938	2.623874587630771	1.593935735419419	0.1197164290637784	2.631818719097704	1.557806020069586	0.1531032311491884	2.658167336713595	1.563966369528071	0.2937205619847005	2.792240974689849	1.369667882611725	0.388792824690758	2.65656986377696	1.345116143188108	0.4713700080003396	2.61842977019678	1.313658970007563	0.4316330484423757	2.595296125055693	1.306333689367809	0.4446787197773933	2.583309274489769	1.327867561636055	0.4002675956364396	2.609658710372409	1.558350088197051	0.08632995051018237	2.547157018998844	1.544809303510883	-0.03462592795395322	2.336721818193642	1.426825118624524	-0.1860441437087063	2.108212191920685	1.383780871371944	-0.2247382221744587	2.066884018601032	1.380129785875339	-0.267979531078808
398	13.233333	2.672973955670564	1.070998705536779	0.1698486928850301	2.638968937975755	1.24586880608122	0.1504483642165546	2.60654902336075	1.384499244938724	0.1354209884824986	2.629502697434579	1.600752836748438	0.1314514433328685	2.638309682126523	1.565022530006319	0.1650295956554207	2.667400563706158	1.572451184944485	0.3052811474632752	2.808124274267567	1.387871923210318	0.4054290899867963	2.68265239245409	1.380509008828408	0.4951125660100982	2.645669951894849	1.35335307360706	0.4561572408448111	2.619646541902565	1.346232497367352	0.4699445716233312	2.608203521273887	1.36962717184667	0.4254524655971519	2.615148525195492	1.564732122877231	0.09857782967906145	2.549338711696131	1.549999677726256	-0.02065311639052701	2.334427369353709	1.43151564433827	-0.1710397251818309	2.108108828325288	1.385745623636959	-0.2123888781211192	2.066381671573041	1.381339993560536	-0.2564678488302665
399	13.266667	2.683378529729334	1.078198818851708	0.1848761716532906	2.649076005321058	1.253108892173985	0.165460954458194	2.61519768387105	1.391350754411873	0.1504130097870655	2.635808420423871	1.607768008526243	0.1441855545310736	2.645462931519527	1.572458358949528	0.1779683461474858	2.677246461078599	1.58118491470047	0.3179111537021802	2.824789848153335	1.406906957985235	0.4235064821081794	2.71127638076152	1.415351569217876	0.5199615866849292	2.675948545633398	1.391984705372197	0.4817891874917548	2.645608575142108	1.384947262349324	0.4958094155849473	2.635520919906647	1.409932789147835	0.4516800481617756	2.621342850923272	1.571295018305515	0.1118397338450318	2.552181435547551	1.555277264437383	-0.005539542225655569	2.333087312357311	1.436150284523537	-0.1545249270610375	2.109117845348444	1.387691874604298	-0.1985946209278495	2.066390718143123	1.382513882005641	-0.2442109575632103
400	13.3	2.694541525463312	1.085540962537274	0.2010519923341584	2.659897086201366	1.260482565331906	0.1815436940383609	2.624555860884762	1.398323764048192	0.1664312917299934	2.642821761607193	1.614894039689137	0.1578737078374471	2.653294714238208	1.580022511200287	0.1918746422422666	2.687679162079184	1.590063239514959	0.3315818363133965	2.841987505213568	1.426479183395346	0.4429202768422852	2.741558586434154	1.44914812835323	0.5455196864619797	2.708387516865466	1.428874960253442	0.5081641615783663	2.672724772248607	1.421794000204036	0.5219497560105527	2.664562153919694	1.447907445036043	0.4786113996638005	2.628274868137793	1.577955691086647	0.12606720882147	2.555817501543578	1.560566830626024	0.01066471059201748	2.333194445628682	1.440654823192211	-0.1364997662723202	2.111670165418412	1.38958490883068	-0.1834246623191968	2.06731093388497	1.383609982414806	-0.2312082759975644
401	13.333333	2.706438117630248	1.092933318971861	0.2183232222446083	2.671409091659224	1.26789727391422	0.1986350568733118	2.634615879031258	1.405329967390031	0.1834067299725897	2.650572877405618	1.622041218422745	0.1724609021555368	2.66182078667222	1.587620774267827	0.2066932777569375	2.698681266261542	1.598977394040328	0.3462499758351051	2.859425258822363	1.446271726751778	0.4635990644141486	2.772433757483332	1.481475895457698	0.5714664594489122	2.741921913478923	1.463489576243709	0.5349632336027808	2.700406845959411	1.456257878901686	0.5480637918121952	2.694521755117077	1.482902593295526	0.5059317595394619	2.635977944344637	1.58462899608375	0.1412012020959659	2.560384936251978	1.565793393053543	0.0278884019405717	2.335309638390087	1.444951775713807	-0.1170134015308893	2.116229946499048	1.391388178818987	-0.1669796178404628	2.06961701020821	1.384588865210653	-0.2174177817262694
402	13.366667	2.7190390652284	1.100281390128775	0.2366167378489875	2.683585960304501	1.275257916918518	0.2166556334146031	2.645367493141883	1.412278754063616	0.2012528842559939	2.659091079312211	1.629117944526031	0.1878780715945039	2.671055755844796	1.595156443094242	0.2223545106486884	2.710247621400813	1.607816815969607	0.361851698554113	2.876803184880261	1.465967376883119	0.485508954109811	2.802772643751942	1.512021396644247	0.5975911521465382	2.775358680750519	1.495430922973284	0.5619453399077499	2.727934738784402	1.487913935487193	0.5739001189988402	2.724531754978362	1.51448049803276	0.5333854096126083	2.644484277408443	1.59122832544205	0.1571678746498688	2.566018547893679	1.570882987336104	0.04603312566690684	2.339995890136946	1.448962191972892	-0.09615545423982781	2.12321676751201	1.393066185134764	-0.1493600983501315	2.073749129357729	1.385419569964823	-0.2027213122518493
403	13.4	2.732309776384415	1.10748836726007	0.2558344408484268	2.696397304603273	1.282466797499556	0.2355045176358142	2.656794129784743	1.419076447491701	0.2198635022369686	2.66839925350668	1.636029391122187	0.2040384641548472	2.681008479735307	1.602529293298352	0.2387704110634701	2.722379323202198	1.616468294929825	0.3782971338568445	2.89385245402987	1.48526331768053	0.508613787268579	2.831543765790809	1.540619778128962	0.6237559738125972	2.807447995613364	1.524450609789753	0.5889382767468058	2.754513996229455	1.516342753931476	0.5992554359708715	2.753702583763208	1.542415743823776	0.560785925394482	2.653818692509129	1.597664178518827	0.1738752897889187	2.572819632997977	1.57576111009207	0.06497255427841898	2.347634884088036	1.45260653714329	-0.07406152604598537	2.13286204612748	1.394584595258358	-0.1306691768247035	2.079960990776057	1.386078575611834	-0.1869603004624391
404	13.433333	2.746213007886483	1.114457398750478	0.2758570299148111	2.70981076472156	1.289425892196226	0.2550630864622417	2.668874675002594	1.425628534008756	0.239116470968991	2.678510075681908	1.642680018640151	0.2208415602612475	2.691679486781006	1.609638400204375	0.25583870565933	2.735073677106661	1.624817965641655	0.3954748007863417	2.910374078601202	1.503886775058997	0.5328372114775353	2.85790120214774	1.567250057253837	0.649839838728577	2.837041982392267	1.550453143126578	0.615821774672893	2.779357126914424	1.541170315404356	0.6239447405169413	2.781190314940687	1.566675924836161	0.5879866199871663	2.663995359667907	1.603846333932535	0.1912174440693409	2.580845279051221	1.580354881893158	0.08455633291197155	2.358359667615545	1.45580693181166	-0.05091981680903264	2.145145636415148	1.395910301385448	-0.1109866262660592	2.088335481443815	1.38654166806424	-0.1699819506336739
405	13.466667	2.760706819960076	1.121092450699029	0.2965479496047553	2.723789594373385	1.296037632516483	0.2751981309609589	2.681581097770751	1.431840449378595	0.2588766357015142	2.689421045493478	1.648974278847218	0.2381761269688072	2.703056372227089	1.616382939636541	0.2734456962862008	2.748309263154713	1.632751555690014	0.4132559782205944	2.926244055551793	1.521597240355025	0.5580305856943369	2.881187878900077	1.591918864576038	0.6756858729698758	2.863275823490931	1.573431513873806	0.6424511362991182	2.801829880208238	1.562264713321345	0.647786797535618	2.806313378556566	1.587350078631166	0.6148182824406916	2.675013216519424	1.609684510015257	0.2090774611030352	2.590100847900488	1.584593886579385	0.1046163499886626	2.37201288199031	1.458489309593467	-0.02695996352754548	2.159786266378332	1.397012823937008	-0.09038993006656462	2.098833813958422	1.386788032909243	-0.1517345198039215
406	13.5	2.775743612991149	1.127299511665407	0.3177558833345085	2.738291699061731	1.30220606801112	0.2957639414043028	2.694877373210342	1.437618572034415	0.2789979770133566	2.701112366560213	1.654817403421613	0.2559226788803844	2.71511196808218	1.622663001260104	0.2914684835924226	2.762043168895549	1.640154010095777	0.4314974450945708	2.941405769570715	1.538185587591509	0.5839733607302142	2.9009815269676	1.614629600337111	0.7011074383813634	2.885612340591227	1.593445822101953	0.6686476721556354	2.821488755208414	1.579745587836745	0.6706191876449488	2.828616807372001	1.604626373181711	0.6410892965767314	2.68685387614992	1.615089203658052	0.2273302708532474	2.600538981677121	1.588409543900317	0.1249732839723612	2.388095191210461	1.460585937338098	-0.002432384337848852	2.176269816614004	1.397863592545749	-0.06901377060995809	2.111248334494823	1.3868062475808	-0.1323154172520705
407	13.533333	2.791272902111999	1.132989585795171	0.3393222145702507	2.753272384558611	1.307839855025671	0.3166093824177839	2.708722747436752	1.442873212611344	0.2993306766113317	2.713548857451652	1.660118270127372	0.2739604594901655	2.727806480110901	1.628382563552374	0.3097818210096068	2.776212537227395	1.646912835772117	0.4500489820397368	2.955867310706152	1.553479069200194	0.6103914931925561	2.917161160565364	1.635393524286398	0.7258946664886816	2.903848795394592	1.610631668129191	0.694200989809038	2.838098841134183	1.593910721514427	0.692296088483999	2.84788159392274	1.618779496152434	0.666593650059798	2.699483787427119	1.619974499343555	0.2458498282772575	2.612064017405546	1.591737169373824	0.1454475295217737	2.405796899290484	1.462037631805328	0.02237537614992271	2.193904468097069	1.398436570276183	-0.04707159446977574	2.125191246448177	1.386593571280692	-0.1119618902382755
408	13.566667	2.807240514768622	1.13808085284241	0.3610872365688637	2.768684148895551	1.312854668882802	0.3375829994119002	2.723073676039662	1.447521479870205	0.319725649825968	2.726686001217814	1.664792276458237	0.2921700637623584	2.74109236296003	1.633452442389138	0.3282609757074669	2.79074033012624	1.652923041022545	0.4687574854485133	2.969710400324628	1.567346396081751	0.6369787177221553	2.929871743252904	1.654232262436389	0.7498271051523911	2.918049741444979	1.625211483953847	0.7188699299995635	2.851586885363731	1.605187620308044	0.7126692715567983	2.864073770394639	1.630164894500903	0.6911091240784266	2.712860388969303	1.624260836722739	0.2645121307948841	2.624560079648254	1.59451836272652	0.1658647131775208	2.424235147497344	1.462793997704722	0.0471190988896596	2.211969135784604	1.398709551049349	-0.02483019832919691	2.140187025554392	1.386153402198893	-0.09098980969892491
409	13.6	2.823589007129992	1.142501655342022	0.3828957405366583	2.784476547699396	1.317176571817056	0.358538158542215	2.737885660246977	1.451491259707687	0.3400394327137324	2.740477263158674	1.668765854955086	0.3104369401521498	2.754920086657918	1.637794674286958	0.3467854921856763	2.805544013466446	1.658092231060674	0.4874722598098909	2.983079468821793	1.579686324371085	0.6634307551233636	2.9394578992824	1.671153963022912	0.772689563536862	2.928488607078678	1.637445894339493	0.742398209817452	2.861999657419917	1.614039479455138	0.7315996422256499	2.877299997718941	1.639157652805722	0.7143936681946514	2.726939524135026	1.627879429723822	0.2831989574472561	2.637923231621527	1.596704426078971	0.1860627955033825	2.442668670329242	1.462815022018773	0.07141802673517876	2.229912886516801	1.398664582705589	-0.002608401570665581	2.155828440510392	1.385492564813431	-0.06976259889577201
410	13.633333	2.840262175291001	1.146193315429415	0.4046036496750901	2.800600413969872	1.320745221308232	0.3793398069789149	2.753116871288503	1.454724457187376	0.3601411890881099	2.754877632136441	1.671980448036091	0.3286588943917162	2.769241444585136	1.641346348184219	0.365246651800981	2.820537336313083	1.66234466672752	0.5060538367750488	2.996144161775547	1.590419823634773	0.6894612559024856	2.946427370661429	1.686190212594052	0.7942487881439677	2.935605686001874	1.647590178187943	0.764519307873771	2.869479059280104	1.620904758652056	0.7489545259266234	2.887775862726345	1.646111941138535	0.7361983405897524	2.741679335174351	1.630776130365388	0.3018053613014436	2.652068293581197	1.59826018290479	0.205902945199968	2.460545463749666	1.462070773382815	0.0949003173987451	2.247405220828187	1.398287713973087	0.01925517498351689	2.171848324266032	1.384620084742698	-0.04866080429572288
411	13.666667	2.857203714757943	1.149110285113447	0.4260767974437775	2.817006624120945	1.323514210441322	0.3998636520964754	2.768726064295656	1.457177230804908	0.3799122546524669	2.769841798572674	1.674392882292851	0.346746122269197	2.784007465804454	1.644059864372232	0.3835475105794823	2.83562216193817	1.665623523240229	0.5243744620371882	3.009044870745976	1.599491811623866	0.7148055729116893	2.951432016783429	1.699341150702746	0.814267647535172	2.939979032921819	1.655896898367622	0.7849445016887695	2.874276275055566	1.626202047314277	0.7646058964685205	2.895804754964624	1.651370005899518	0.7562603121234491	2.757038625462566	1.632911861974497	0.3202395811985141	2.666929032112338	1.599165068448589	0.2252691427533539	2.477469855362902	1.460540197326001	0.117244538451584	2.264286846225974	1.397568031787589	0.0404611447464425	2.188125185393854	1.383544817291929	-0.02803280694968913
412	13.7	2.874358123599656	1.151218742816152	0.4471886265270221	2.833647191666983	1.325449616662821	0.4199942441511317	2.784674395535514	1.458818692387248	0.3992445404358243	2.785325992520938	1.675973603162273	0.3646178298492377	2.799170187756382	1.645901491777666	0.4015998464046543	2.850690853678809	1.667889533607888	0.54231528334473	3.021775644589603	1.60687157012863	0.7392429278049534	2.955155456240243	1.710661678539967	0.8325260951629675	2.942227436496752	1.662642500762477	0.8034168476812675	2.876771976464803	1.630380465084751	0.7784306779555404	2.901756557537035	1.655275971697634	0.7743341238732435	2.772978924197572	1.634260702278531	0.3384198228443738	2.682467827847776	1.599410737722843	0.2440634973204344	2.493185613221464	1.458209989346117	0.1381896234756736	2.280544010769208	1.396496390072159	0.06078049660045651	2.204668221308667	1.382273218548334	-0.008157054350592476
413	13.733333	2.891674845491411	1.152496561717542	0.4678247994627211	2.850480368528217	1.326530201925715	0.4396299705427624	2.800931175756427	1.459631191549764	0.4180458805686634	2.801292039621314	1.676706723345754	0.3822068443033421	2.814686981205941	1.646851614073286	0.4193288328108604	2.865634521378988	1.669120500572456	0.5597712320646131	3.034170093238411	1.61254585616003	0.7626067420679944	2.958192712820799	1.72025145839751	0.8488507290828484	2.942972552054731	1.66808314976781	0.8197352501072377	2.877481880651669	1.633885821545007	0.7903404113688689	2.906047737120038	1.658175593058002	0.7902170033928676	2.789468931146066	1.634809833525312	0.3562790586494494	2.698687398700604	1.599001063799712	0.2622111782138606	2.507683317337538	1.455074750642342	0.1575147707716065	2.296363576515293	1.395065495816867	0.08008426419206179	2.221647218497964	1.380808086513672	0.01081092506171841
414	13.766667	2.909107822273739	1.152933289995159	0.487880793773673	2.867469999218967	1.326747419865558	0.4586815167438748	2.817472001969626	1.459609970691376	0.4362392338994718	2.817704760086271	1.676589580227585	0.3994590233308336	2.830518638378915	1.646904276759375	0.4366722982217616	2.880345460888879	1.669308909081576	0.5766503588080719	3.045905201739288	1.616506522300038	0.7847674681374353	2.961041606276331	1.728211944705028	0.8631273468359522	2.942840694552486	1.672423689391746	0.8337743931091681	2.87704388152252	1.637113930320695	0.8002965516390083	2.909128256896711	1.660391395650233	0.8037595924347114	2.806481370595435	1.634559141798915	0.3737645275100288	2.715620963357552	1.597951523480699	0.2796620242568476	2.521095485684664	1.45113917418039	0.1750510819748699	2.312056240261467	1.39327005778776	0.09834595550031248	2.239361844308697	1.379147941661155	0.02883621114233156
415	13.8	2.926614152981744	1.152531757605381	0.5072612174865382	2.884584470799273	1.326107230324372	0.4770715449054501	2.834277580916897	1.45876497922763	0.453762645237315	2.8345317283768	1.6756345250334	0.4163324073076734	2.84662888172761	1.646069120071902	0.453580099919405	2.894718560893205	1.668462546939677	0.5928738006693131	3.056524467861159	1.618749486826452	0.8056347584604978	2.964053593677729	1.734624005273174	0.8752916615618281	2.942412635416264	1.675835496333213	0.8454783570317373	2.876136355958184	1.640408442540087	0.8082965331209966	2.911434477458909	1.662219327835237	0.8148554766055298	2.823992770719373	1.633522873766036	0.3908369162082672	2.733335472469221	1.596290362567901	0.296390727572987	2.53370127347406	1.446421071237484	0.1906855022352622	2.328105844094141	1.39110651667546	0.1156115341306636	2.258240856813899	1.377286214783266	0.04599410164266765
416	13.833333	2.9441583279701	1.15130926865367	0.5258845638733576	2.901800781914367	1.324631546074128	0.4947391279043654	2.851339418936511	1.457122982997997	0.4705734561312261	2.851750941129381	1.673871506582845	0.4328013801659843	2.862991510753927	1.644373886748082	0.4700184016999004	2.908667127521316	1.666604526950551	0.6083806214238836	3.065532731150372	1.619271040247422	0.82515611130183	2.967262512536041	1.739483517929763	0.8852704867925811	2.942108150039345	1.678483939526917	0.8547865303847964	2.875335764866692	1.644076167523235	0.8143322324746721	2.9133350246633	1.663947999905505	0.8234249901045375	2.841991189290643	1.631732119911265	0.4074744415929968	2.751951982352107	1.594058895496983	0.3124024320313147	2.546072140769346	1.440953191102589	0.2043388399351262	2.345266190580068	1.388574227045235	0.1319692641696433	2.278874759783282	1.375213132912275	0.06245642087676841
417	13.866667	2.961709885432163	1.149298281832527	0.5436824675028374	2.919101699502499	1.32235883034942	0.5116383015734909	2.868656771627045	1.454728179989567	0.4866462712931123	2.869349139168414	1.67134881603986	0.4488550481858152	2.879589059143566	1.641865027928429	0.4859679851178684	2.922128289841873	1.663771217170686	0.6231257818550321	3.072406041453875	1.618061325770617	0.8432922102457207	2.970480039007709	1.742766240164111	0.8929617618284461	2.942148819271483	1.68052983243818	0.8616369644622319	2.875070677495123	1.648393180194191	0.8183708397683794	2.915126928857773	1.665857312229729	0.82939738060742	2.860473658251687	1.629235632028211	0.4236711571199943	2.771636848114528	1.591311658378442	0.3277332448979351	2.559043499552747	1.434783558917855	0.2160139482594919	2.364479605457958	1.385677100240766	0.1475890761963	2.30196932967695	1.372916802845673	0.07851262008215681
418	13.9	2.979240002593417	1.146546549414359	0.5605975212201788	2.936472535883374	1.319344056729035	0.5277361604611026	2.886231445038773	1.451641432958919	0.5019709858882874	2.887315673556616	1.668131741856381	0.4644943778054021	2.896407512348237	1.638606581741535	0.5014215037434873	2.935058380388845	1.6600107876879	0.6370768130732969	3.076656947059055	1.615118388294173	0.8600035368190801	2.97335978286508	1.74444356954163	0.8982250468892603	2.942592708120476	1.682117924096992	0.8659737749174429	2.875645730777197	1.653585274886211	0.8203545065794773	2.917043817453614	1.668186135442896	0.8327005992415791	2.879439270780566	1.626098462616898	0.4394341989118009	2.792582656370663	1.588114976197788	0.3424475907573751	2.573620547000014	1.42797669017864	0.2258285977612866	2.386800258435626	1.382422833076912	0.1627009863991918	2.328276849389271	1.37038443861174	0.09454266872290383
419	13.933333	2.996722786959886	1.143116261425144	0.5765844401403158	2.9539021279128	1.315657477862583	0.5430130706415324	2.904067918711311	1.447938613686218	0.5165518860191647	2.905641976729554	1.664300635980689	0.4797315868227321	2.913436104222336	1.634678304432253	0.5163829841638605	2.947429670423537	1.655382305120794	0.6502129094402741	3.077830801110991	1.610451051843883	0.8752255100164504	2.975426518595756	1.744481287148866	0.9008696271718707	2.943360280971986	1.683370343370497	0.8677206595389708	2.877250411794517	1.659798774128077	0.8201940046156085	2.919242380214539	1.671111129041581	0.8332527569331373	2.898888360672901	1.622400067027754	0.4547829140183582	2.814997965384874	1.584544782586973	0.3566339864917621	2.59097236263928	1.420610286191787	0.2340375229497837	2.413313348569728	1.378821466889602	0.1775989849242015	2.35856262242139	1.367601460200899	0.1110429731060017
420	13.966667	3.01413287894828	1.139082897087611	0.5916097904457337	2.971379538074837	1.311383278983463	0.557460647740721	2.92216937388786	1.443709090591401	0.5304041933414809	2.924315836958378	1.659949331425194	0.4945852733433609	2.930662842094466	1.6301743809224	0.5308632301850877	2.959229796299317	1.649957055013911	0.6625195599981487	3.075474134647108	1.604060960821628	0.8888152742697625	2.976158694693699	1.74283030204159	0.9006766194730246	2.944275142359454	1.684377701258594	0.8667837852800543	2.87995906356826	1.667069095166376	0.8177787321839391	2.921773486750303	1.67468762521108	0.8309639010059953	2.91881586982521	1.618232479464732	0.469744037134897	2.839084181857477	1.580684211615844	0.3703988781855226	2.612305171796634	1.412775284366591	0.2410279542388123	2.445001726323597	1.374884203252156	0.1926301938779097	2.393533251030562	1.36454729379142	0.1285406646379388
421	14	3.031442834732383	1.134533290109353	0.6056518859562802	2.98889070335935	1.306617809247835	0.5710802654347253	2.940533305777201	1.439054092259425	0.5435514963061485	2.943316885421493	1.655183883241059	0.5090761790653764	2.948070699609153	1.625202331551824	0.5448761085910137	2.970464205314932	1.643819136070687	0.6739847513994971	3.069203266123304	1.595936570478171	0.9005369381562123	2.975045823958585	1.739414976168292	0.8974549831873504	2.945122326992355	1.685177858680811	0.8630817730451292	2.883749353612785	1.675303245194394	0.8130127754119421	2.924580651441989	1.678821530067756	0.8257594617651927	2.939206005509891	1.613698773683474	0.4843473372438826	2.865013094651905	1.576621880360972	0.3838608242535846	2.638847394569307	1.404573092534515	0.2472976391538727	2.482656301459951	1.37062300326483	0.2081132803133129	2.433733308112849	1.361194673319627	0.1474952025421818
422	14.033333	3.048624743054031	1.1295640019217	0.6187043948637531	3.006418157119302	1.301467083763176	0.5838844903601832	2.959148503203151	1.434083184548652	0.5560254951993984	2.962613865233606	1.650118671131532	0.5232256957865672	2.965635331253638	1.619879288054	0.5584373618176399	2.981154072441263	1.637061881158006	0.6845974440123974	3.058874619824222	1.586060949109545	0.9100449509293338	2.971688797855661	1.734141680926739	0.891060903543248	2.945719420538049	1.685749172816821	0.8565644629525806	2.888523660868331	1.684302196620449	0.8058498203620301	2.927534804140774	1.68329465199362	0.8176083156158465	2.960028615134705	1.608909121423302	0.4986240876603497	2.892897669060227	1.572447754887334	0.3971468373414143	2.671772167800872	1.396108165620119	0.2534495707796696	2.526716969335539	1.366051473941624	0.2242934788285143	2.479526689086915	1.357519957457509	0.1682209330382662
423	14.066667	3.065645647866244	1.124281163967341	0.6307743911145215	3.023936845187407	1.296046491567335	0.595893936430307	2.977990180223442	1.42891353247804	0.5678615467247283	2.982161553755571	1.644875551761296	0.5370512749014427	2.983321815825492	1.614331215329775	0.5715604656561283	2.99133069995933	1.62978825622966	0.6943456958133181	3.044676033197985	1.574425223929955	0.9168847174999851	2.965872399937713	1.726898200796763	0.8813965085124191	2.945825529437216	1.685963744336832	0.8472372638347054	2.894030262940313	1.693717026559124	0.7963122625477076	2.93042774774662	1.687757151724582	0.8065454065154273	2.981235605240529	1.603979915118043	0.5126019878001995	2.922779209141178	1.568252273725256	0.4103821902057166	2.712065171097984	1.387490590526174	0.2601402009123638	2.577062040481451	1.361182197145035	0.2413041165030406	2.530764713440249	1.35349526565988	0.1908475142729821
424	14.1	3.082461379038536	1.11880020884278	0.6418777913346834	3.04140771108602	1.290479634059309	0.6071319726699673	2.997011584307113	1.423667672276416	0.5790927156957384	3.00189102002841	1.639580226548768	0.5505586910130197	3.001076199602619	1.608689826802958	0.5842493646282716	3.001026235668424	1.622110445467638	0.7032089412785794	3.027176532495858	1.561034460676225	0.920453942377112	2.957641689164801	1.717558696473542	0.8684234254067938	2.945157959017611	1.685555455531973	0.8351942036691273	2.899866390251073	1.702968041498996	0.7845297787491237	2.932997485642244	1.691707981538085	0.7926961264761716	3.002749917802489	1.599030096990411	0.5262973281218059	2.954584098390895	1.564122491715669	0.4236776095929486	2.760181684925803	1.378834741036451	0.2680817945314301	2.632762366383349	1.356033354177742	0.2591212398562671	2.586571802199271	1.349104588333881	0.2152546727864048
425	14.133333	3.09902296909142	1.113241586306426	0.6520422045401756	3.058783038794525	1.284891925695981	0.6176257095658086	3.016147892412276	1.418464896551758	0.5897492543958406	3.021709274062156	1.634351004619614	0.5637390905957745	3.018825615197953	1.603082114403896	0.5964959125535527	3.010270073453224	1.614145242465327	0.7111536189325228	3.007368686241089	1.545929285956523	0.9200222228931139	2.947417500375021	1.706019707690169	0.8521751892159354	2.943518852032052	1.684094486913604	0.8206278517578209	2.905586458273314	1.711164739943728	0.7707752687869879	2.934995663189462	1.694465070275521	0.776307621801646	3.024466016014662	1.594170116936503	0.5397122605350795	2.988110046913009	1.560132667645368	0.4371210633759017	2.81592819298139	1.37024850133548	0.2780502617841298	2.692402907970342	1.350637096362064	0.2776057304456546	2.645659270263365	1.34435664578544	0.2410870996959569
426	14.166667	3.115275506767966	1.107721189368662	0.6613038913738674	3.076004176269656	1.279400516823407	0.6274039168985528	3.035314256172796	1.413411786171163	0.5998569001577145	3.041498317801518	1.629290079181302	0.576569667341182	3.03647663151886	1.597620739790355	0.6082807549311353	3.019078793897013	1.606012273942573	0.7181361527927512	2.986641815699853	1.529253910369515	0.9148582433939676	2.935931786824144	1.69227396510835	0.8327327544851637	2.940878812219414	1.681102962413275	0.8037518088140686	2.910814911661351	1.717346880711438	0.7554166938836695	2.936190176034462	1.695333196859038	0.7577411978450561	3.046249384247159	1.589493801016987	0.5528345813992596	3.023022055997799	1.556340753924391	0.4507708775637214	2.878335758403737	1.361831612872881	0.2908096034866219	2.754501242459908	1.345039801337743	0.2965349133054898	2.706704461875066	1.339294797304903	0.2677838177399461
427	14.2	3.131154636288477	1.102340719109918	0.6697040593166178	3.092998034017191	1.274105620519841	0.6364966551477724	3.054405608789523	1.408596726486437	0.6094391878448192	3.06112195470921	1.62448091550266	0.5890231294100945	3.053919790701475	1.59239930178831	0.6195823135998995	3.027458937471075	1.597828713449517	0.7241192600565597	2.966567754015033	1.511246249413402	0.9044871577555924	2.92408453178275	1.676468337864014	0.810188817507148	2.937291611920065	1.676321220727387	0.7846815382762683	2.915329504907851	1.720893452709716	0.7387145084503093	2.936384484006151	1.693887861084223	0.7373010621378528	3.06794364238846	1.585076724863959	0.5656457628676533	3.058885716720767	1.552791811242488	0.4646617845511685	2.945840048356354	1.353678972267539	0.3070318220399743	2.817760447493013	1.339296613617669	0.3157017267793576	2.768569914918564	1.33398901880403	0.2947281023401839
428	14.233333	3.146591108704985	1.097185858868855	0.6772860479796654	3.109683791801952	1.269090078817469	0.6449344956241663	3.073307087545297	1.404091132527194	0.6185178985755778	3.080439859591625	1.619990657436437	0.6010734923015542	3.071041325866004	1.587493812651739	0.6303819523663752	3.035413399099815	1.589704977769083	0.7290817000390053	2.948633349035827	1.492228756509688	0.8888050570813311	2.912772204014246	1.658904272999635	0.7846875225624177	2.932869587993866	1.669730007147569	0.763442845851636	2.919063028459393	1.721584952012172	0.7208014905396056	2.935475028632163	1.690028770878095	0.7152139856560227	3.08938627097796	1.580979078708772	0.5781258945069636	3.095217413358023	1.54952209798432	0.4788060731118945	3.01657263351509	1.345883003408269	0.3271478423695648	2.881058290797	1.333465194787357	0.3349236830233254	2.83010171406299	1.328512854833131	0.3213368265250478
429	14.266667	3.161511464636796	1.092327383386859	0.6840919713008168	3.125974808198918	1.264421005271593	0.6527458727368767	3.091897185071447	1.399951303914465	0.6271106584983545	3.0993124925496	1.615871862833454	0.6126945842300091	3.08772778807466	1.582964454004938	0.6406625947268474	3.042949511163768	1.581743193357899	0.7330202377045552	2.934115562794786	1.472595074922061	0.8681013982138677	2.902807007181178	1.640015614867047	0.7564841186547224	2.927829396034693	1.661478220927367	0.7400482701976152	2.922031558143382	1.719485813599095	0.7017404874486795	2.933451874054376	1.683895720672157	0.6916743201283373	3.11041345115194	1.57724741581108	0.5902517734561205	3.131497540149407	1.546559324748538	0.4931882472120826	3.088301768560306	1.338531933757277	0.3512933436416235	2.94330610456103	1.327602899266072	0.3540392834450081	2.889939553332003	1.322941836366454	0.3470777501873805
430	14.3	3.175840247976482	1.087821020016458	0.6901614070025961	3.141779773913457	1.260149657478237	0.6599565261155814	3.11004818693642	1.396218348379298	0.6352312298709996	3.117601661181612	1.612162480615975	0.6238587319527886	3.103866846739225	1.578855857694252	0.6504079246533941	3.050081444168388	1.57403702365672	0.7359514183475379	2.924007267860266	1.452782967015991	0.8430509527439147	2.894852950542704	1.620306726834311	0.7259734326784231	2.922506313727952	1.651827156366168	0.7146097597465789	2.924327411283167	1.714832624971401	0.6815894527938199	2.930421850408548	1.675747481593167	0.666888217781224	3.130860382465861	1.573914342245068	0.6019955003478827	3.16717700209762	1.543920179012322	0.507760124382208	3.158390312549496	1.331703194932286	0.3792727852658754	3.003423884580086	1.321771547229205	0.3728816308362278	2.946725759353972	1.317354498537209	0.3714662611345156
431	14.333333	3.18950668475924	1.083706432987791	0.6955318761822707	3.157009421992589	1.256310403492093	0.6665899620810115	3.127634607357553	1.392917615001882	0.6428910593775484	3.13517902999575	1.608885341942732	0.6345395807098002	3.119354757018087	1.575196500142963	0.6596048459507403	3.056830176013056	1.566667429208237	0.7379130968892619	2.91887354615433	1.433230276910188	0.8146146649754048	2.88940496982397	1.600302228220969	0.6936834529580886	2.917325912604751	1.641108632551588	0.687396203353784	2.926061721937338	1.707920076513222	0.6604305936366478	2.92659964929486	1.665925011560277	0.64109920267183	3.150571050178196	1.570998088917402	0.613327317861064	3.20171068777309	1.541609196704669	0.5224434342083052	3.224055246011083	1.325456003167403	0.4105711571163359	3.06025488229654	1.316033245519833	0.3913068873205163	2.999271869261253	1.311827413704146	0.3941006606295896
432	14.366667	3.202444988021135	1.080009007063095	0.7002387985582068	3.171577930648656	1.252922612705403	0.6726665143801187	3.144536520168217	1.390060751254727	0.6500985771978797	3.151930634720199	1.60604987274622	0.6447120232535875	3.134099419465827	1.572000629753717	0.6682429916587529	3.063217188827267	1.559702871793491	0.7389618180969113	2.918794965890303	1.414347531266955	0.7839202341284459	2.886769665434036	1.580516143805081	0.6602433085740754	2.912745012689725	1.629701228122886	0.6588170081552907	2.927340148532738	1.699104336373742	0.6383749175403886	2.922297327354159	1.654847926800315	0.6146098078146323	3.169404104708343	1.568504135864925	0.6242158666548482	3.234595040068275	1.539620632623286	0.5371327452290354	3.282689229326145	1.319831382980782	0.4443751436594433	3.112626303706496	1.310445769589471	0.4092021294699476	3.046688356507215	1.306432089245062	0.4146755928617359
433	14.4	3.214596981703076	1.07674090003949	0.7043160785960034	3.185405607789932	1.249991646596703	0.678203492552195	3.160642967384544	1.387646606054776	0.6568596766968511	3.167760275332344	1.603652736916447	0.6543531601541587	3.148023059100682	1.569269002324322	0.6763152860870445	3.069261855821383	1.553196478530244	0.7391706226033798	2.92342661302988	1.396488598179614	0.7521717125655212	2.887060021368965	1.561412746158192	0.626367044071329	2.909203732851859	1.61798523775262	0.6294072898990303	2.92830331258246	1.688784359168658	0.615589403225964	2.917890779617914	1.642965037861971	0.5877816001511633	3.187237188425909	1.566425855343387	0.6346294843668732	3.26539433392381	1.537938939148882	0.551702255670145	3.332123486193831	1.314852468640892	0.4796363718044552	3.159380415588332	1.305063627842064	0.4264450370088411	3.088321257128981	1.301236504110777	0.4329771834476804
434	14.433333	3.225918984037843	1.073900135048813	0.707802404253675	3.198426623715219	1.247507789423606	0.6832193254757352	3.175861602020825	1.385660194031647	0.6631814519150581	3.182596599597688	1.601676830437229	0.6634463857939881	3.161068388464418	1.566987737255491	0.6838210994589289	3.074983672276329	1.547183200261745	0.7386269342195823	2.932126321367856	1.379923813864731	0.7205199623131222	2.890247275424998	1.543364262827194	0.5927742306275963	2.907101598540035	1.606299142016677	0.5997520549605596	2.929166992505724	1.677390229242755	0.5923062069224058	2.913802620336872	1.6306961810574	0.5610080998034337	3.203976025745737	1.564743642960734	0.6445412485244575	3.293780885244323	1.536538843197931	0.56602183115659	3.371146074140871	1.310521326583887	0.5153022854197462	3.199675375797798	1.299938148359049	0.44294807242113	3.123870249407696	1.29630581575074	0.4489693225300752
435	14.466667	3.236383506320226	1.071473826809657	0.7107417369828802	3.210591932260405	1.245450271848041	0.6877346212861504	3.190121460938994	1.384076546299227	0.6690720430379864	3.196392269681388	1.600095620911148	0.6719817210331989	3.173197844623758	1.565132475515013	0.6907658768418411	3.080397406934463	1.54168241007177	0.7374263424871375	2.944086793254968	1.364834232643608	0.6899526471203873	2.896169925118377	1.526652581263716	0.5601469184166264	2.906772311453423	1.594943584907498	0.5704409437762193	2.930190140010837	1.665392043734956	0.568828212687537	2.910435252175457	1.618431729521562	0.5346877824094514	3.219554795480623	1.563429273239927	0.6539299640826295	3.31954573098905	1.535390401264326	0.5799658537160493	3.399618832419646	1.306823110524705	0.5504521639248071	3.233108901097561	1.295119333878418	0.458671039045803	3.153412608837647	1.291705537042364	0.4628025079940102
436	14.5	3.245977835284408	1.069439853708836	0.7131810533805776	3.221870002024525	1.243789628484789	0.6917719689166476	3.203374305389697	1.382862952296491	0.6745396269903516	3.209123944295593	1.598875453284838	0.679953284916902	3.184393878267889	1.563670900766979	0.6971585792504285	3.085516357477749	1.536701386043358	0.7356669353672673	2.958471347959745	1.351322629267236	0.6612419906470959	2.904545750607843	1.511479719761305	0.5290856536229814	2.90846334142346	1.584178624718032	0.5420462407288782	2.931650933340973	1.653283568298557	0.5455268613625647	2.908143209684157	1.606549351051688	0.509218508238284	3.23393627482453	1.562448000208157	0.662778096021459	3.342594993387027	1.53446104357312	0.5934126027337989	3.418366062400096	1.303728703882319	0.5843371262340271	3.259828371492291	1.290656911090776	0.4735863301653064	3.177384927742448	1.287501206707482	0.4747410324642396
437	14.533333	3.254704564320198	1.067767798681836	0.7151688922001642	3.232248018817754	1.242488911115608	0.695356078842573	3.215595861290651	1.381980175418109	0.6795929197219222	3.220790361772576	1.597976670607224	0.6873599184095752	3.194657711647945	1.56256368623209	0.7030119114821746	3.090350750227925	1.532234967920977	0.7334457454876847	2.974481389412665	1.339422843001992	0.634931280254207	2.915031513488867	1.497987889631271	0.5000988279558084	2.9122896792103	1.574233593342458	0.5150875184345622	2.933839239879334	1.64153741923366	0.5228220587359663	2.907225288806331	1.595414967401284	0.4849829783860997	3.247110068656853	1.561759882280116	0.6710727291112838	3.362927041960617	1.533716369403958	0.6062455793488861	3.428976401837373	1.301197649574702	0.6163957379281251	3.280499654886267	1.286594462701814	0.4876687450546117	3.196503195656569	1.283753312426003	0.4850816305492031
438	14.566667	3.262577495272916	1.066419940772047	0.7167543389171338	3.241727423568513	1.241504454808214	0.6985136363177018	3.226779856972775	1.381382909216077	0.6842410040454694	3.231405428843573	1.597353720923459	0.6942044437003659	3.204003296551252	1.561764658439569	0.7083416423948555	3.094903016869703	1.52826367424689	0.73085664420295	2.991364215634421	1.329109124209878	0.6113484142100745	2.927212495750122	1.486248388800882	0.4735723063421957	2.918150961045709	1.565277983876565	0.489976697517924	2.936944029239621	1.630570917353876	0.5011294939443487	2.907801109716186	1.585321342659703	0.4623133693434768	3.259084839759009	1.561319948170071	0.6788049104004675	3.380598860131388	1.533119703996875	0.6183536897642042	3.433283616685942	1.299177507620803	0.6461966277635618	3.295899665152773	1.282962107206609	0.5008351581424219	3.211542876242849	1.280513259675061	0.4940608348416604
439	14.6	3.269620288505197	1.065353695970786	0.7179862064693333	3.250322321956616	1.240788487428114	0.7012730161376853	3.236936102114213	1.381022448728205	0.6884936185114272	3.240997066935006	1.596957898118136	0.7004940331186905	3.212456425052984	1.561223727839796	0.713166934632582	3.099171692168071	1.524756912209352	0.7279897097245396	3.008418413062008	1.320315309095161	0.5906342284230953	2.940607548719966	1.476284818536532	0.449765300399528	2.925705281201523	1.557435781029738	0.4669971298763545	2.940969668470665	1.620781693988027	0.4808202129025266	2.909818478828044	1.576497285753112	0.4414742819210922	3.269886575736138	1.561080725708312	0.6859700342421219	3.395717357074099	1.53263388458093	0.6296347280841085	3.433028036555069	1.2976048463501	0.6733628417293744	3.306781389659288	1.279776481796614	0.5128969028749869	3.223197405953252	1.27782387046876	0.5017895428185715
440	14.633333	3.275867020595773	1.064524395493617	0.7189110474603654	3.258059754473198	1.240292305326745	0.7036629340837166	3.246090386173015	1.380850050252149	0.692360510345028	3.249607108383899	1.596741008351561	0.7062397035935245	3.220054596258445	1.560890729827978	0.71750938613106	3.103153524551321	1.521676631608802	0.7249281555966374	3.025010860452978	1.312948984752786	0.5727553204208361	2.954658568343062	1.468077111744114	0.4287860016933305	2.934407593854844	1.550794528170983	0.4462924424704091	2.945706373152388	1.612532397380466	0.462157916877656	2.913078698670698	1.569112985116903	0.4226382890212425	3.279558367962669	1.560995644691074	0.6925677256018297	3.408430450596436	1.532223206052942	0.6399947530896739	3.429550288451896	1.296410792306757	0.6976218733389411	3.313846361871096	1.277045257151457	0.5236462079858463	3.23198454403387	1.275723890144459	0.5082750317840533
441	14.666667	3.281361382345289	1.063888346093125	0.7195712228903041	3.264976848249302	1.23996926831103	0.7057107139054398	3.254279853820444	1.380819789684347	0.6958510902307904	3.257287031753867	1.596658226932884	0.711454837912959	3.226843042406469	1.560718591704121	0.7213913396801567	3.106842931454452	1.518981358130169	0.721742469466307	3.040650325875208	1.306889814971157	0.5575623096540744	2.968781994689157	1.461526062267466	0.4106188453924056	2.943633778460387	1.545357568846922	0.4278945577180596	2.950842797342397	1.605962462978301	0.4452929238367117	2.917313751014197	1.563213290742504	0.4058886075242053	3.288155546260139	1.561021606464944	0.6986009193567831	3.418909197693777	1.531854821505997	0.6493463733374288	3.423958511887499	1.295524278086854	0.7186479516035592	3.317734493191932	1.274771226625926	0.5328416752818961	3.238221072723088	1.274252023128884	0.5134439331782558
442	14.7	3.286155018369851	1.063404033120247	0.720005320209291	3.271119771638762	1.239775978776113	0.707443935206665	3.261552806732295	1.380889697310491	0.6989782195580871	3.26409611268848	1.596669165351722	0.7161569816662587	3.232873497729575	1.560664362219836	0.7248375707547959	3.110238687493933	1.516625904256313	0.7184907388311473	3.054976549937688	1.301993993147802	0.5448383015331466	2.982411553311512	1.456461788631179	0.3951608734420871	2.95276541114154	1.541041897730586	0.4117549504763987	2.956055644647954	1.600987432612207	0.430281871365585	2.922200570474378	1.55872592168968	0.391240933777084	3.295743716637228	1.561120114400995	0.704078413616007	3.427340466428853	1.531499257216133	0.657616067998618	3.417165899541601	1.294872704807134	0.7359638583175184	3.31894192391216	1.272953310173342	0.5401741985315944	3.241985790772349	1.27344598594947	0.5171331723219484
443	14.733333	3.29030641667623	1.063033870871013	0.7202500765522994	3.27654321543079	1.239674120129604	0.7088924644818064	3.267968457422861	1.381023562193649	0.7017612711370534	3.270100975582891	1.596739635450834	0.7203706784463877	3.238203920927264	1.560691091162036	0.7278775718255196	3.113345769999798	1.514563959716217	0.7152210851710473	3.067741360088533	1.298104478990986	0.5343566145134031	2.995067623673868	1.452671888212304	0.3822589737952719	2.961284518475017	1.537707241052039	0.3977746522732752	2.961093188772195	1.597353342110959	0.4171117093004752	2.927423318176285	1.555494295062704	0.3786456979293257	3.302398079489237	1.561258939993114	0.7090183693281719	3.433925280585601	1.531131781189094	0.6647583874004269	3.409693282715634	1.294387462414341	0.7491128993868769	3.317660911851612	1.271584641433774	0.5453208541047133	3.243155370446769	1.273334354815175	0.5191150621859155
[truncated: 14 more rows]
[truncated: 48 more columns]
