# Supplementary material for: Simulation of Human Movement in Zero Gravity
Source: Sensors (Basel). 2024 Mar 9;24(6):1770. doi: 10.3390/s24061770 (PMC10976247; doi:10.3390/s24061770)
Supplement: Supplementary file 1 [file sensors-24-01770-s001.zip › supplementary/motion_data/18 StepZenKutsu/motion1_raw.trc]

PathFileType	4	(X/Y/Z)	sample.trc
DataRate	CameraRate	NumFrames	NumMarkers	Units	OrigDataRate	OrigDataStartFrame	OrigNumFrames
0.033333333333333333	0.033333333333333333	457	32	m	0.033333333333333333	1	457
Frame#	Time	PELVIS			SPINE_NAVEL			SPINE_CHEST			NECK			CLAVICLE_LEFT			SHOULDER_LEFT			ELBOW_LEFT			WRIST_LEFT			HAND_LEFT			HANDTIP_LEFT			THUMB_LEFT			CLAVICLE_RIGHT			SHOULDER_RIGHT			ELBOW_RIGHT			WRIST_RIGHT			HAND_RIGHT
		X1	Y1	Z1	X2	Y2	Z2	X3	Y3	Z3	X4	Y4	Z4	X5	Y5	Z5	X6	Y6	Z6	X7	Y7	Z7	X8	Y8	Z8	X9	Y9	Z9	X10	Y10	Z10	X11	Y11	Z11	X12	Y12	Z12	X13	Y13	Z13	X14	Y14	Z14	X15	Y15	Z15	X16	Y16	Z16
1	0	2.8755263671875	1.21456330871582	0.2789472961425781	2.8477529296875	1.39332080078125	0.2702431030273437	2.82743701171875	1.536564392089844	0.2645318603515625	2.840000732421875	1.756583801269531	0.2675101013183594	2.8212900390625	1.721078186035156	0.2969236145019531	2.747911865234375	1.676377746582031	0.4138743896484375	2.707371337890625	1.404402404785156	0.4694156494140625	2.63694677734375	1.180721328735352	0.4483015747070312	2.67138037109375	1.089631385803223	0.456825439453125	2.7145751953125	1.071220176696777	0.3576900329589844	2.70979296875	1.069695610046387	0.4007614440917969	2.85632666015625	1.719264038085937	0.2383029022216797	2.92221142578125	1.68123974609375	0.1285899505615234	3.001542724609375	1.409783630371094	0.08708023834228516	2.893396728515625	1.202836013793945	0.03882876205444336	2.97435400390625	1.135794677734375	0.04426669311523437
2	0.03333300000000072	2.875619873046875	1.214229400634766	0.2789434509277344	2.847241455078125	1.393557067871094	0.2698844604492188	2.826732666015625	1.537315307617187	0.2641150817871094	2.83973828125	1.758091857910156	0.2691979675292969	2.820624267578125	1.722228942871094	0.2982297973632813	2.74747509765625	1.678093322753906	0.4162049255371094	2.707471923828125	1.404356689453125	0.4686786804199219	2.6356123046875	1.180071899414062	0.4490741577148438	2.675651611328125	1.090767356872559	0.456036376953125	2.719998046875	1.016047985076904	0.3884148864746094	2.70625	1.067018600463867	0.4063038330078125	2.8563173828125	1.720864562988281	0.2396961975097656	2.924885986328125	1.684053649902344	0.1306103820800781	2.99639111328125	1.409403747558594	0.08855924987792969	2.8992099609375	1.19778303527832	0.03335681533813477	2.982396728515625	1.133410583496094	0.04319942855834961
3	0.0666670000000007	2.87494287109375	1.213341735839844	0.2807639770507813	2.847319580078125	1.393210662841797	0.2715815734863281	2.82674755859375	1.537278503417969	0.2652395629882813	2.8407412109375	1.75855078125	0.2681814575195313	2.82140283203125	1.722973999023437	0.297614501953125	2.7477734375	1.681243041992188	0.4165820007324219	2.7098662109375	1.406409973144531	0.4684058227539062	2.63690478515625	1.183078018188477	0.4382037353515625	2.677017578125	1.094119651794434	0.4504208374023437	2.720107421875	1.013661869049072	0.3883826599121094	2.7046943359375	1.065963310241699	0.398635986328125	2.857220947265625	1.720877319335937	0.2389914703369141	2.928656005859375	1.681968872070313	0.1321110229492188	2.9940380859375	1.405214080810547	0.08932857513427735	2.895817626953125	1.192280776977539	0.03878678894042969	2.979700439453125	1.127744674682617	0.04219621276855469
4	0.1000000000000005	2.87318896484375	1.21329280090332	0.2805472717285156	2.846998779296875	1.393469512939453	0.272051513671875	2.827199951171875	1.537706970214844	0.2660223083496094	2.841274169921875	1.759030944824219	0.269950927734375	2.822044189453125	1.723309143066406	0.2993070068359375	2.748688232421875	1.678556091308594	0.4173999633789062	2.709331787109375	1.403280578613281	0.4662069396972656	2.637286865234375	1.179271713256836	0.4383012390136719	2.6804833984375	1.091698799133301	0.4502690124511719	2.720801025390625	1.005763701915741	0.3939089965820313	2.705305908203125	1.062544673919678	0.4004902954101562	2.857624267578125	1.721479248046875	0.2405041351318359	2.92789697265625	1.684039367675781	0.1322820434570313	2.99912255859375	1.408725067138672	0.08891098785400391	2.895286865234375	1.198152542114258	0.03934242630004883	2.97613330078125	1.129796798706055	0.04273003387451172
5	0.1333330000000004	2.875362060546875	1.213447006225586	0.2811636657714844	2.84927294921875	1.393772491455078	0.273227294921875	2.8294931640625	1.53811572265625	0.2676077575683594	2.84527734375	1.759458862304688	0.2713333435058594	2.82596875	1.723875549316406	0.3008558349609375	2.75235107421875	1.678009033203125	0.4184640197753906	2.710637451171875	1.402726928710937	0.46622705078125	2.6360654296875	1.179447509765625	0.437931396484375	2.688024658203125	1.096506370544434	0.4484468383789063	2.722119384765625	1.006419509887695	0.39438134765625	2.701260009765625	1.062214790344238	0.3950669860839844	2.8611494140625	1.721749389648437	0.2417757873535156	2.9302158203125	1.684316711425781	0.1326799621582031	2.999004150390625	1.408350402832031	0.08840362548828125	2.8973662109375	1.196598419189453	0.03861983489990235	2.978949462890625	1.130070983886719	0.05093492889404297
6	0.1666670000000003	2.874820556640625	1.213043212890625	0.2849953918457031	2.8483251953125	1.393431243896484	0.2762735595703125	2.82863916015625	1.537899780273438	0.2703120422363281	2.843696044921875	1.759469482421875	0.2748250122070313	2.824174560546875	1.7237119140625	0.3040687255859375	2.7489833984375	1.67846728515625	0.4210763549804687	2.71107763671875	1.401798248291016	0.4652998657226562	2.6423984375	1.176131881713867	0.4394251708984375	2.698881103515625	1.095942687988281	0.4486757507324219	2.722580810546875	0.9993874579668045	0.4003282470703125	2.703999267578125	1.06001583480835	0.3939133605957031	2.86001025390625	1.721861511230469	0.2453052978515625	2.92902294921875	1.684875854492188	0.1358815155029297	2.99898779296875	1.409507873535156	0.08824704742431641	2.89974853515625	1.196096939086914	0.03973143768310547	2.97831005859375	1.125455322265625	0.04924528121948242
7	0.2000000000000002	2.87510546875	1.213442230224609	0.2868267822265625	2.848962890625	1.394046142578125	0.2777742004394531	2.8284580078125	1.5385	0.2708056335449219	2.8453125	1.760127563476563	0.2766367797851563	2.82579150390625	1.724292541503906	0.3058701477050781	2.751902587890625	1.678757873535156	0.4237704467773438	2.71466015625	1.401404174804687	0.4659941101074219	2.643329833984375	1.176550537109375	0.4381591796875	2.6994609375	1.095543190002441	0.4416683044433594	2.724124267578125	0.9971691818237305	0.3973930053710937	2.70364404296875	1.062204822540283	0.3895265502929687	2.861045166015625	1.722555786132812	0.246673828125	2.929913818359375	1.68762158203125	0.1363268737792969	2.99820458984375	1.410630432128906	0.09429808807373047	2.8926650390625	1.199222961425781	0.04926700973510742	2.976854248046875	1.13475569152832	0.04371535873413086
8	0.233333	2.87487353515625	1.212333831787109	0.2900136413574219	2.848863037109375	1.393302215576172	0.2798062438964844	2.830156982421875	1.538333557128906	0.2730274658203125	2.844403076171875	1.760666564941406	0.2774778137207031	2.82515966796875	1.724714782714844	0.30694091796875	2.75173486328125	1.679523986816406	0.4256613159179687	2.714156005859375	1.401333801269531	0.4662311096191406	2.642425537109375	1.176772338867188	0.4331024169921875	2.69668359375	1.094207321166992	0.4357779846191406	2.7196806640625	0.9952973127365112	0.3911917724609375	2.703628173828125	1.061315460205078	0.3882100219726562	2.860721435546875	1.723006958007812	0.2477513427734375	2.93154345703125	1.688223999023438	0.1382339019775391	2.995598388671875	1.409776702880859	0.0948208999633789	2.89321484375	1.197310470581055	0.04491888809204102	2.977296142578125	1.132152877807617	0.04795772552490234
9	0.266667	2.875306884765625	1.212148193359375	0.2895065307617187	2.84907568359375	1.392902252197266	0.2795887756347656	2.83105029296875	1.537898620605469	0.2736566467285156	2.845842529296875	1.759924499511719	0.2794930725097656	2.826274658203125	1.723897033691406	0.3085553283691406	2.751341796875	1.68025341796875	0.4267168884277344	2.7146630859375	1.402081787109375	0.4660960083007812	2.64409423828125	1.177430358886719	0.43291455078125	2.700111328125	1.096187431335449	0.4358806762695313	2.720647216796875	0.9978957400321961	0.3890762023925781	2.702623046875	1.062662406921387	0.38267431640625	2.862292236328125	1.722430419921875	0.2497222595214844	2.93215234375	1.688161193847656	0.1396048431396484	2.99562890625	1.410070556640625	0.0951298828125	2.89279931640625	1.198173889160156	0.04497169494628906	2.97680029296875	1.133050827026367	0.04669510269165039
10	0.3000000000000007	2.875083740234375	1.211977325439453	0.2908226928710937	2.84909619140625	1.392467529296875	0.2820171203613281	2.83012060546875	1.537063171386719	0.2762111206054688	2.845406005859375	1.758650268554688	0.2810096130371094	2.8258359375	1.722869567871094	0.3102073974609375	2.750506591796875	1.679367431640625	0.4278175659179688	2.71346240234375	1.401549896240234	0.4653876953125	2.643611083984375	1.177286972045898	0.4313526000976562	2.7040322265625	1.099448692321777	0.4310462341308594	2.720124267578125	0.9989746510982513	0.3877753295898437	2.702849853515625	1.065944091796875	0.3790004577636719	2.861693359375	1.721056274414063	0.2514420166015625	2.931671630859375	1.68676904296875	0.141723876953125	2.99426708984375	1.408949584960937	0.09791863250732422	2.89300732421875	1.197382598876953	0.04545415496826172	2.975303955078125	1.131116683959961	0.05508271789550781
11	0.3333330000000005	2.87440234375	1.212753021240234	0.2908474426269531	2.849753662109375	1.393433929443359	0.2825057067871094	2.832934814453125	1.538320922851562	0.2777940979003906	2.847244384765625	1.759975341796875	0.2812447204589844	2.827889892578125	1.724286560058594	0.3106889038085938	2.752873779296875	1.682194702148438	0.4289917602539062	2.71872607421875	1.403994842529297	0.4662559204101562	2.646123046875	1.18108235168457	0.4293968811035156	2.69614404296875	1.09627033996582	0.42587451171875	2.720189697265625	0.9964498057365417	0.3848682861328125	2.70135302734375	1.067521209716797	0.3775712890625	2.863641357421875	1.722282104492188	0.2518734893798828	2.932690185546875	1.687166625976563	0.1418461151123047	2.99653955078125	1.409180389404297	0.1012199783325195	2.895156982421875	1.198456359863281	0.04579719924926758	2.977590576171875	1.132318756103516	0.05500744247436523
12	0.3666670000000005	2.87602685546875	1.212210968017578	0.2917660522460938	2.85103857421875	1.392601104736328	0.2838900756835938	2.83389111328125	1.537249206542969	0.2795252380371094	2.847960693359375	1.758611083984375	0.2821017150878906	2.828735107421875	1.723065612792969	0.3116807556152344	2.752458740234375	1.67994775390625	0.4285398864746094	2.7172998046875	1.402515258789063	0.4674678955078125	2.645696044921875	1.179932174682617	0.4288959350585937	2.6932763671875	1.094311698913574	0.4196788024902344	2.720518310546875	0.9973822832107544	0.3743873291015625	2.704626220703125	1.068298812866211	0.3778990478515625	2.864308349609375	1.720877868652344	0.2528794097900391	2.93206982421875	1.687733947753906	0.1416824798583984	3.00144287109375	1.411615447998047	0.1003147048950195	2.894696044921875	1.202416244506836	0.05102291107177735	2.9769970703125	1.135762893676758	0.0534364128112793
13	0.4000000000000004	2.87601220703125	1.212321563720703	0.2918579711914063	2.849857421875	1.392432983398437	0.2855471496582031	2.831159423828125	1.536772399902344	0.2820260009765625	2.846951171875	1.757775451660156	0.2865624694824219	2.827203857421875	1.722176391601562	0.3156487121582031	2.75043359375	1.680802062988281	0.4326415100097656	2.71771923828125	1.403350952148438	0.4716256408691406	2.644003662109375	1.182372192382813	0.429364501953125	2.68389013671875	1.093137329101562	0.4189932861328125	2.719697021484375	0.997899197101593	0.3764116516113281	2.701631103515625	1.071829544067383	0.3726210632324219	2.86323779296875	1.7201904296875	0.2571983947753906	2.9311826171875	1.683864685058594	0.1472683563232422	2.996981201171875	1.407938323974609	0.1009705810546875	2.892591064453125	1.198135848999023	0.05032172775268555	2.97447900390625	1.131139297485352	0.05286414337158203
14	0.4333330000000002	2.8785546875	1.210757705688477	0.2924377136230469	2.85234912109375	1.391039733886719	0.2854976501464844	2.833138671875	1.535449890136719	0.2811552734375	2.847308349609375	1.756838562011719	0.2835833740234375	2.828006103515625	1.721320556640625	0.3131574096679687	2.75266552734375	1.679532653808594	0.4311273193359375	2.716758056640625	1.402337951660156	0.4713357849121094	2.64103271484375	1.181785842895508	0.4289505920410156	2.6879814453125	1.095316719055176	0.4277731628417969	2.71984716796875	1.000179566442966	0.3816677551269531	2.704946533203125	1.071949745178223	0.3789615478515625	2.863697265625	1.719069152832031	0.2544188232421875	2.93393359375	1.684642456054688	0.1451406707763672	2.999878173828125	1.408049438476562	0.1011358489990234	2.895681640625	1.19787532043457	0.05038957214355469	2.976288330078125	1.129161605834961	0.05286848449707032
15	0.4666670000000002	2.880497314453125	1.212796813964844	0.2931004333496094	2.8543369140625	1.393627868652344	0.286456787109375	2.83512744140625	1.5384677734375	0.2823049926757812	2.848802001953125	1.760536865234375	0.2837710571289063	2.829611572265625	1.724994323730469	0.3136318664550781	2.7547177734375	1.682260131835938	0.4320685729980469	2.7190048828125	1.404134307861328	0.4717421875	2.644474609375	1.182395294189453	0.4296064453125	2.690893798828125	1.095336013793945	0.4316806640625	2.722264404296875	1.001314692258835	0.3822994995117188	2.70761767578125	1.070611976623535	0.3790043334960937	2.86525146484375	1.722576232910156	0.2546368560791016	2.9349609375	1.686912231445313	0.1449419250488281	3.002020263671875	1.408769073486328	0.1074428405761719	2.89864892578125	1.198528564453125	0.05220571517944336	2.978759765625	1.129345886230469	0.06147870254516601
16	0.5	2.8818447265625	1.212435974121094	0.2930844116210938	2.853947021484375	1.392836944580078	0.2872258605957031	2.83215380859375	1.537147766113281	0.2828983764648437	2.84840673828125	1.758775329589844	0.2868129272460938	2.828657470703125	1.723183532714844	0.3161560668945312	2.753279052734375	1.6807861328125	0.4342125244140625	2.71914111328125	1.402584136962891	0.4725613403320312	2.64471630859375	1.181360488891602	0.4289840698242188	2.689869140625	1.093774238586426	0.4317183227539063	2.723760498046875	1.000890679657459	0.382115234375	2.71125830078125	1.071777305603027	0.3796531372070313	2.864552978515625	1.720976257324219	0.2573942260742187	2.93381494140625	1.685148986816406	0.1476455688476563	3.000830078125	1.408152313232422	0.1043895797729492	2.89678759765625	1.197854232788086	0.05181414031982422	2.978770263671875	1.131009048461914	0.06055856323242188
17	0.5333330000000007	2.884136474609375	1.212401214599609	0.2935506591796875	2.85642724609375	1.392799346923828	0.2881500854492188	2.835071044921875	1.537154174804688	0.28437744140625	2.846981201171875	1.759023315429687	0.2867981262207031	2.82803857421875	1.723252868652344	0.3164331665039062	2.753107666015625	1.679900634765625	0.434382568359375	2.718549072265625	1.401726531982422	0.4720298461914063	2.643405517578125	1.180763168334961	0.4286887512207031	2.689271484375	1.093590339660645	0.43184716796875	2.7272021484375	1.001353055238724	0.3840570678710937	2.71298876953125	1.072768196105957	0.3800499572753906	2.86376220703125	1.721365600585937	0.2575755615234375	2.930735107421875	1.68421240234375	0.1468922882080078	3.0013603515625	1.408138977050781	0.1039578018188477	2.900670654296875	1.196429565429687	0.05079563522338867	2.9810517578125	1.127828674316406	0.06044393920898437
18	0.5666670000000007	2.886119384765625	1.213710525512695	0.2938742980957031	2.85766259765625	1.394397033691406	0.2883602905273437	2.83635205078125	1.539092956542969	0.2849323425292969	2.849357666015625	1.761388732910156	0.2876204223632812	2.830377197265625	1.725584594726562	0.3173778381347656	2.7553525390625	1.681677185058594	0.435463134765625	2.722099365234375	1.402550994873047	0.4719144592285156	2.6458076171875	1.181179382324219	0.429807861328125	2.687402587890625	1.091944778442383	0.4377278747558594	2.723169921875	1.002837643146515	0.3823654479980469	2.71473974609375	1.07237540435791	0.3797611083984375	2.865824951171875	1.72361328125	0.25817919921875	2.933674560546875	1.68897119140625	0.1468556518554688	3.0020810546875	1.411246185302734	0.1068042831420898	2.90187060546875	1.199114669799805	0.0520420150756836	2.985240966796875	1.133646224975586	0.06060413360595703
19	0.6000000000000005	2.8885537109375	1.212759338378906	0.2942969055175781	2.859343994140625	1.393025177001953	0.2886341552734375	2.836880126953125	1.537297790527344	0.2847122192382813	2.84943505859375	1.759269775390625	0.28684033203125	2.830405029296875	1.723569885253906	0.316555908203125	2.75571630859375	1.679785949707031	0.4346098022460937	2.72031884765625	1.401657348632813	0.47309716796875	2.647781982421875	1.179203659057617	0.4322171020507812	2.69150439453125	1.091463752746582	0.4429238586425781	2.73232958984375	0.995541766166687	0.4058090209960937	2.71615673828125	1.07135725402832	0.3810005187988281	2.86609228515625	1.721503967285156	0.2576331787109375	2.933785400390625	1.684271179199219	0.1473157806396484	3.00472509765625	1.408140441894531	0.1040922317504883	2.902918701171875	1.196461471557617	0.05229165267944336	2.9780615234375	1.121809883117676	0.05968903350830078
20	0.6333330000000004	2.89017236328125	1.212076141357422	0.2974140014648438	2.85979541015625	1.391759490966797	0.2900045776367188	2.835537353515625	1.535412902832031	0.2840995483398437	2.848849853515625	1.756940124511719	0.2870089416503906	2.829558349609375	1.721276611328125	0.316449462890625	2.755419677734375	1.679434143066406	0.4352329406738281	2.72108740234375	1.401570678710937	0.4729371643066406	2.650814697265625	1.178740310668945	0.4325821228027344	2.697735595703125	1.093834083557129	0.4493089294433594	2.732068603515625	0.9979088380336761	0.4066261596679687	2.718357421875	1.070056968688965	0.3841929321289063	2.865507568359375	1.71927490234375	0.2578261413574219	2.93507958984375	1.685011291503906	0.1480053405761719	3.007582275390625	1.409537322998047	0.1066029205322266	2.9073798828125	1.198082672119141	0.05276103591918945	2.986994873046875	1.128703063964844	0.06183146667480469
21	0.6666670000000003	2.890569091796875	1.21341584777832	0.2989972229003906	2.86164453125	1.393820465087891	0.2917942504882812	2.8385419921875	1.538049133300781	0.2860503845214844	2.849802978515625	1.760275085449219	0.2872492980957031	2.831027099609375	1.724557250976563	0.3171720581054687	2.75759912109375	1.681005920410156	0.4362432861328125	2.724095703125	1.402337799072266	0.4741806030273438	2.65207763671875	1.179641342163086	0.432609619140625	2.69693603515625	1.093487312316894	0.4500823059082031	2.729693359375	0.9974017069339752	0.4058182983398437	2.7201201171875	1.070575950622559	0.3859475402832031	2.866637939453125	1.722458679199219	0.2581399230957031	2.9337392578125	1.685735595703125	0.1471608276367188	3.008187744140625	1.4102509765625	0.104181640625	2.90919189453125	1.197142349243164	0.051906982421875	2.98569287109375	1.125603797912598	0.06984491729736328
22	0.7000000000000002	2.89287744140625	1.211472381591797	0.2996446838378906	2.862022705078125	1.390994079589844	0.2916519470214844	2.837844482421875	1.534610534667969	0.2855949401855469	2.84797509765625	1.75625732421875	0.2864564208984375	2.829327392578125	1.720598815917969	0.3162899169921875	2.757537841796875	1.680788146972656	0.4371431274414063	2.725209228515625	1.402691345214844	0.4742625732421875	2.65382373046875	1.179543731689453	0.4382638854980469	2.6960361328125	1.091315483093262	0.4491510009765625	2.73167431640625	0.9960251302719116	0.4062021484375	2.721838134765625	1.069981094360352	0.3929102783203125	2.86504638671875	1.718583862304687	0.2575505065917969	2.935095947265625	1.684510070800781	0.1480238189697266	3.008400390625	1.409275268554687	0.1070407333374023	2.9116171875	1.196620803833008	0.05200186157226563	2.987318115234375	1.124474540710449	0.06908946228027343
23	0.733333	2.894486083984375	1.212120178222656	0.2997964782714844	2.864881591796875	1.392289489746094	0.2918888854980469	2.84103857421875	1.536291748046875	0.2854442443847656	2.851801025390625	1.758423706054687	0.287247802734375	2.832904541015625	1.722612426757812	0.3169386901855469	2.759577880859375	1.681695495605469	0.4369107055664063	2.72859912109375	1.402891662597656	0.4749091491699219	2.65507373046875	1.179956909179688	0.4382420959472656	2.70103564453125	1.093550148010254	0.4505483703613281	2.7300322265625	0.9967327489852905	0.40540673828125	2.723324951171875	1.071989547729492	0.3929863891601563	2.868911865234375	1.720732788085938	0.2581820068359375	2.938544189453125	1.685608215332031	0.1483345336914063	3.009306396484375	1.409110626220703	0.106647834777832	2.90680224609375	1.198532653808594	0.05152663040161133	2.986628173828125	1.130252700805664	0.06721065521240234
24	0.766667	2.89530419921875	1.214170867919922	0.300501708984375	2.86568212890625	1.394825805664063	0.2933530578613281	2.84366162109375	1.539553955078125	0.2887847290039062	2.851531494140625	1.762362609863281	0.2883598327636719	2.833284423828125	1.726510314941406	0.3186117248535156	2.75994091796875	1.684818237304687	0.4387474975585938	2.72963134765625	1.40591943359375	0.4814962768554688	2.656472412109375	1.183324981689453	0.4387363891601562	2.704587646484375	1.097757080078125	0.4506180725097656	2.733698486328125	0.9978661389350891	0.4120564880371094	2.7213759765625	1.072527053833008	0.3935842590332031	2.86896337890625	1.724523986816406	0.2594598693847656	2.936126953125	1.688450500488281	0.1479870910644531	3.00789501953125	1.411338165283203	0.1071873168945312	2.905787841796875	1.199668716430664	0.05292470169067383	2.987322265625	1.132703598022461	0.06720210266113281
25	0.8000000000000007	2.896861083984375	1.213837829589844	0.3019857788085937	2.86679296875	1.39427523803711	0.2949873657226563	2.842188720703125	1.538415283203125	0.2890072021484375	2.85234326171875	1.760952026367188	0.2887694091796875	2.83401806640625	1.725280395507812	0.3191199035644531	2.762574462890625	1.683796325683594	0.4403235168457031	2.731592041015625	1.404905670166016	0.4810794067382813	2.65758837890625	1.18270637512207	0.4387884216308593	2.70119970703125	1.094784576416016	0.4501973571777343	2.734542724609375	0.9969034194946289	0.4101929931640625	2.72382958984375	1.072001495361328	0.3934671325683594	2.869107421875	1.723002685546875	0.2596917419433594	2.936027099609375	1.688760925292969	0.1476278076171875	3.007895263671875	1.411835021972656	0.1073919219970703	2.905311279296875	1.20079817199707	0.05243228149414063	2.98584375	1.133288589477539	0.06900916290283203
26	0.8333330000000005	2.8990322265625	1.212759796142578	0.3037398681640625	2.868359130859375	1.392652404785156	0.2956784057617188	2.844619384765625	1.536621765136719	0.2897666015625	2.8519970703125	1.758787963867187	0.2888456420898438	2.8340634765625	1.723065063476563	0.319191162109375	2.763759033203125	1.683364685058594	0.4412746276855469	2.73288818359375	1.404907073974609	0.4808323059082031	2.662278076171875	1.181879776000976	0.4399919128417969	2.7096103515625	1.096528411865234	0.4539684753417969	2.734981689453125	0.9971160814762116	0.4125725708007812	2.724750244140625	1.070550270080566	0.39343603515625	2.869280517578125	1.721038696289062	0.2600016174316406	2.938310546875	1.688041625976562	0.1491996154785156	3.00448583984375	1.410671752929687	0.1067607727050781	2.905548583984375	1.198091918945313	0.05334786987304688	2.98344189453125	1.126762924194336	0.06403031921386719
27	0.8666670000000005	2.901235595703125	1.212202621459961	0.3060676574707031	2.871693359375	1.392961730957031	0.2974896850585937	2.84651904296875	1.537152160644531	0.2895653991699219	2.8550341796875	1.760117797851563	0.2908740539550781	2.83674462890625	1.724050903320312	0.3209134826660156	2.76396240234375	1.682404357910156	0.441553466796875	2.7333525390625	1.402738159179687	0.480456787109375	2.664350830078125	1.178059066772461	0.4406995239257813	2.717379150390625	1.096388702392578	0.45836865234375	2.731227783203125	0.9938445463180542	0.4180464782714844	2.726553955078125	1.065827407836914	0.3983067016601562	2.8722998046875	1.722427185058594	0.2616097106933594	2.938646728515625	1.689720764160156	0.1484862823486328	3.005857177734375	1.411136077880859	0.1082623443603516	2.909239501953125	1.196581878662109	0.054393798828125	2.9871826171875	1.124450553894043	0.06314929580688476
28	0.9000000000000004	2.905152587890625	1.212248397827148	0.3101248168945313	2.873916015625	1.392831970214844	0.3010690002441406	2.846986572265625	1.536773559570312	0.29248291015625	2.854461181640625	1.759939331054687	0.2927764282226563	2.83616162109375	1.723904174804687	0.3229080200195312	2.763090576171875	1.683881652832031	0.4440497436523437	2.73312109375	1.403646392822266	0.4807742614746094	2.663039794921875	1.179255126953125	0.4402673950195313	2.722437744140625	1.101558029174805	0.4558632507324219	2.727097900390625	0.9979364500045776	0.4159707336425781	2.724475341796875	1.06738712310791	0.3965181884765625	2.872075439453125	1.722164855957031	0.263766357421875	2.93862646484375	1.6883623046875	0.1509702911376953	3.004030029296875	1.409791870117187	0.106417594909668	2.9057314453125	1.195686721801758	0.05303377151489258	2.98002978515625	1.122547492980957	0.07542439270019531
29	0.9333330000000002	2.906242431640625	1.211722396850586	0.3172506103515625	2.876406494140625	1.3922626953125	0.306314453125	2.85066650390625	1.53618408203125	0.2962378845214844	2.854830810546875	1.759222229003906	0.2950687866210938	2.83683837890625	1.723156311035156	0.3252688598632812	2.764822021484375	1.685051818847656	0.4474871215820312	2.73402490234375	1.404953704833984	0.4824543151855469	2.65918603515625	1.182896484375	0.439027587890625	2.734709716796875	1.118978080749512	0.4395885314941406	2.722005615234375	1.014893285751343	0.4030894165039062	2.72448779296875	1.079155982971191	0.3842148132324218	2.873220947265625	1.721555541992188	0.2664871520996094	2.94049169921875	1.689278625488281	0.1538245086669922	3.00214453125	1.409475891113281	0.1136374893188477	2.9010419921875	1.196879531860352	0.0604935302734375	2.9811494140625	1.126886161804199	0.06625700378417969
30	0.9666670000000002	2.907950927734375	1.210699920654297	0.3190670471191406	2.877590087890625	1.390761901855469	0.3113846740722656	2.850619873046875	1.534134033203125	0.3032781677246094	2.8523251953125	1.756514404296875	0.3000441284179687	2.83440576171875	1.720642944335937	0.3302672729492188	2.757126220703125	1.684286682128906	0.4492313537597656	2.722852294921875	1.407375457763672	0.4970670471191406	2.6585107421875	1.186815902709961	0.4364918823242188	2.746902099609375	1.145097473144531	0.4231651916503906	2.72287109375	1.047822132110596	0.3761188659667969	2.7371005859375	1.108114692687988	0.3623916931152344	2.871434326171875	1.718902099609375	0.2721404418945312	2.93763720703125	1.683958618164062	0.1601285400390625	2.999817138671875	1.406808441162109	0.1098759002685547	2.890166748046875	1.197584533691406	0.06409135437011719	2.972161376953125	1.130119110107422	0.0666879653930664
31	1	2.901430419921875	1.209960861206055	0.3254192199707031	2.875591796875	1.389665832519531	0.3196960754394531	2.849831298828125	1.53225732421875	0.3101329956054688	2.850361328125	1.753290649414063	0.3079186401367188	2.83134619140625	1.717405090332031	0.3369204406738281	2.751732421875	1.683590209960937	0.4539760437011719	2.714668212890625	1.408818603515625	0.50181591796875	2.649880859375	1.197781661987305	0.4179666137695313	2.737658203125	1.160249893188477	0.3956416320800781	2.737315673828125	1.058708435058594	0.3533028259277344	2.745705810546875	1.128695037841797	0.3530213623046875	2.870882080078125	1.71614208984375	0.2809736938476562	2.936112060546875	1.680315002441406	0.1696639099121094	2.996513671875	1.40650341796875	0.1099620742797852	2.888539794921875	1.197764831542969	0.06574346160888672	2.9685634765625	1.129908233642578	0.0773638916015625
32	1.033333000000001	2.9071826171875	1.210756423950195	0.3307425537109375	2.879714111328125	1.390414764404297	0.3262236938476563	2.850992431640625	1.532531066894531	0.3161070556640625	2.84513427734375	1.753684265136719	0.31424658203125	2.8268310546875	1.717175842285156	0.3430030517578125	2.745703369140625	1.680475036621094	0.4582952270507812	2.703948486328125	1.405315765380859	0.5012415771484375	2.638192138671875	1.202881881713867	0.3984845886230469	2.726759765625	1.167273132324219	0.3757567443847656	2.763935302734375	1.068205307006836	0.3452920532226563	2.7227763671875	1.136210479736328	0.3257258605957031	2.8670400390625	1.717165161132812	0.2874499206542969	2.933105224609375	1.681702331542969	0.1763751220703125	2.99090673828125	1.407324310302734	0.1155052947998047	2.879391845703125	1.20022119140625	0.071251708984375	2.95618896484375	1.130560958862305	0.09156251525878906
33	1.066667000000001	2.907324951171875	1.213366714477539	0.3367599487304688	2.8795234375	1.392841979980469	0.3333632202148438	2.85067578125	1.534874328613281	0.3242513122558593	2.842951416015625	1.755783508300781	0.3259077758789062	2.824553955078125	1.7186875	0.353764404296875	2.740548583984375	1.6785625	0.4656478881835938	2.692957763671875	1.402749114990234	0.4944181518554687	2.627351806640625	1.221618179321289	0.3578356018066406	2.7149345703125	1.189131713867188	0.3280660400390625	2.819006103515625	1.165390609741211	0.3014312744140625	2.749980712890625	1.159666809082031	0.3617974548339844	2.8655458984375	1.71992431640625	0.298873046875	2.93322509765625	1.686645812988281	0.1882324829101563	2.991272216796875	1.412927429199219	0.1257970657348633	2.876268798828125	1.2088515625	0.07767810821533203	2.95110107421875	1.137524826049805	0.09904463958740234
34	1.100000000000001	2.9141708984375	1.216377471923828	0.3555694580078125	2.88315478515625	1.395341857910156	0.3533412170410156	2.84745068359375	1.535597412109375	0.3414425048828125	2.833525146484375	1.756198059082031	0.3395132141113281	2.815206298828125	1.718990600585937	0.3672720031738281	2.72762939453125	1.675638610839844	0.4751390380859375	2.68653173828125	1.398319274902344	0.4989933471679687	2.613842529296875	1.285673126220703	0.304588134765625	2.702104248046875	1.253630996704101	0.2763869018554688	2.808958740234375	1.245967758178711	0.2513443298339844	2.73414892578125	1.263861419677734	0.2635209350585938	2.85803955078125	1.720618103027344	0.31381640625	2.928718017578125	1.687983642578125	0.2048739776611328	2.985732666015625	1.413877746582031	0.1432048950195312	2.86172998046875	1.216127197265625	0.09119391632080077	2.9386455078125	1.143919296264648	0.08749537658691406
35	1.133333	2.927394287109375	1.214713623046875	0.3704139404296875	2.89274267578125	1.393573791503906	0.3670835571289062	2.8490751953125	1.531389526367188	0.349177001953125	2.82952587890625	1.752260009765625	0.3472295532226563	2.81050830078125	1.714333557128906	0.3738020935058594	2.7106171875	1.671772888183594	0.4714138488769531	2.6783837890625	1.391876342773438	0.4881792602539062	2.60995068359375	1.293082580566406	0.28403759765625	2.697364501953125	1.262548675537109	0.2508837585449219	2.802952392578125	1.249754165649414	0.2214324493408203	2.686677001953125	1.282021484375	0.1920829162597656	2.85651171875	1.717343811035156	0.3228219299316406	2.928837890625	1.687756408691406	0.2135733032226562	2.982193359375	1.413411407470703	0.1458025817871094	2.85739111328125	1.216407745361328	0.0895813980102539	2.93359814453125	1.142893371582031	0.08819034576416016
36	1.166667	2.923921142578125	1.206212448120117	0.4085185546875	2.891089111328125	1.385089996337891	0.4001027526855468	2.85025146484375	1.523221557617187	0.3792161560058594	2.8190009765625	1.741811889648437	0.361127197265625	2.80071826171875	1.704733276367187	0.3892841186523437	2.699841064453125	1.656208251953125	0.4828269348144531	2.6424921875	1.381761993408203	0.4525606079101562	2.65175439453125	1.313232025146484	0.2262005310058594	2.738374267578125	1.293161315917969	0.1843642883300781	2.8417578125	1.265738861083984	0.1575527801513672	2.765793701171875	1.315542877197266	0.1500181274414062	2.849026611328125	1.706987243652344	0.3405248107910156	2.923760498046875	1.66945556640625	0.2355625915527344	2.98498779296875	1.397334075927734	0.1665386505126953	2.853006103515625	1.212629745483399	0.08963969421386719	2.92405712890625	1.134588562011719	0.09711607360839844
37	1.2	2.929155517578125	1.207998489379883	0.4241906433105469	2.89476171875	1.387162475585938	0.4174320068359375	2.852032470703125	1.525154357910156	0.3966153564453125	2.816279052734375	1.743223083496094	0.3737379455566406	2.797430908203125	1.705961853027344	0.4015233459472656	2.682742431640625	1.661073913574219	0.4804529418945312	2.6205205078125	1.386946990966797	0.44969140625	2.663428955078125	1.344010833740234	0.2202470397949219	2.7547265625	1.345579467773438	0.1832127990722656	2.864258056640625	1.33869873046875	0.1697423095703125	2.76066015625	1.383363708496094	0.1247461776733398	2.84826953125	1.708810974121094	0.3551598510742188	2.92204833984375	1.670424621582031	0.2493623657226562	2.980601806640625	1.396576782226562	0.1815650482177734	2.840050537109375	1.213399307250977	0.1148134765625	2.911248046875	1.135328079223633	0.1052229156494141
38	1.233333	2.931531982421875	1.205835098266602	0.4442761535644531	2.887340087890625	1.382773590087891	0.4333577880859375	2.842082763671875	1.520100341796875	0.4127025756835938	2.804662841796875	1.737944458007812	0.3887251586914062	2.78394677734375	1.700014831542969	0.4142537231445312	2.662386962890625	1.662460021972656	0.4866683349609375	2.611264404296875	1.389418365478515	0.4326262817382813	2.664922119140625	1.398982879638672	0.2014445953369141	2.758833251953125	1.396027282714844	0.1715108642578125	2.868758056640625	1.384332489013672	0.1665731964111328	2.778593017578125	1.415976776123047	0.1145282363891602	2.83890478515625	1.704278686523438	0.3728904418945312	2.9208349609375	1.675443603515625	0.2699649353027344	2.9558447265625	1.394901092529297	0.2132642364501953	2.836000244140625	1.210882598876953	0.1151448974609375	2.909921142578125	1.134675094604492	0.1163765869140625
39	1.266667	2.938046875	1.202237762451172	0.4565755920410156	2.89206103515625	1.378120147705078	0.4450840148925782	2.84724365234375	1.515336059570312	0.4258444213867187	2.804789306640625	1.730463256835937	0.3933497009277344	2.784502197265625	1.69299853515625	0.41960595703125	2.658535400390625	1.660664978027344	0.4858695678710938	2.606060546875	1.389838012695312	0.426625244140625	2.6753046875	1.426344207763672	0.2031224822998047	2.76381005859375	1.438420837402344	0.1620446929931641	2.8714091796875	1.444486846923828	0.1384301452636719	2.774152099609375	1.482877838134766	0.1265194702148437	2.8402060546875	1.697322082519531	0.3796097412109375	2.9223798828125	1.665830932617188	0.2781905822753906	2.955913330078125	1.384571044921875	0.2289977416992187	2.82543310546875	1.205651458740234	0.1369518890380859	2.893606201171875	1.124871147155762	0.1427372436523437
40	1.300000000000001	2.940170166015625	1.203772003173828	0.4712015075683594	2.8925576171875	1.378589385986328	0.4601482849121094	2.85240576171875	1.517550170898438	0.4484448852539062	2.8023134765625	1.728134521484375	0.4043911743164063	2.782929931640625	1.691302917480469	0.4318655090332031	2.653700439453125	1.659524169921875	0.4905626220703125	2.603264404296875	1.396975799560547	0.4034953002929688	2.723157470703125	1.439324066162109	0.2046924285888672	2.797063720703125	1.454899688720703	0.1422876892089844	2.891330078125	1.460529968261719	0.08599018096923829	2.818245849609375	1.480541015625	0.1144660263061523	2.839278076171875	1.695990783691406	0.3932474060058594	2.92189111328125	1.661873168945312	0.293670654296875	2.952656494140625	1.383271759033203	0.2344211883544922	2.815334716796875	1.199121551513672	0.1685382995605469	2.887268798828125	1.123001899719238	0.1558979339599609
41	1.333333000000001	2.94339404296875	1.204373474121094	0.4898456420898438	2.89283349609375	1.377063629150391	0.4761290588378906	2.85015234375	1.514120056152344	0.4617139892578125	2.79514208984375	1.721300598144531	0.41399169921875	2.7761396484375	1.684340270996094	0.4410286560058594	2.648185791015625	1.652055969238281	0.5001437683105469	2.607190185546875	1.395105743408203	0.3980103759765625	2.735819580078125	1.466685821533203	0.2153292999267578	2.817137939453125	1.486729400634766	0.1656014099121094	2.921237548828125	1.499630706787109	0.1348892517089844	2.817115234375	1.541946533203125	0.1458376617431641	2.83326318359375	1.690456970214844	0.4045143432617188	2.92146142578125	1.663527526855469	0.3086404724121094	2.94412353515625	1.388326995849609	0.2388494262695313	2.813690185546875	1.198484817504883	0.1806171417236328	2.88197509765625	1.119033737182617	0.1757653656005859
42	1.366667000000001	2.948423095703125	1.205311065673828	0.502720947265625	2.897854248046875	1.377331817626953	0.4887880554199219	2.854250244140625	1.5133876953125	0.4727168579101563	2.796514404296875	1.717360656738281	0.4183359680175781	2.77839404296875	1.68138330078125	0.4469459838867187	2.65138623046875	1.646419616699219	0.5053573913574219	2.6187392578125	1.393255279541016	0.3938228759765625	2.75139208984375	1.486778961181641	0.2255384521484375	2.83505029296875	1.520268432617188	0.1894582214355469	2.939300537109375	1.546355407714844	0.1716916809082031	2.82596826171875	1.582243103027344	0.1900386352539062	2.834671875	1.686667724609375	0.4094383850097656	2.92116015625	1.651862182617188	0.3151908569335938	2.9463466796875	1.376062866210938	0.253044189453125	2.80656591796875	1.192997650146484	0.1982334136962891	2.873103271484375	1.112836677551269	0.1898556976318359
43	1.4	2.954721435546875	1.204742965698242	0.5107386169433594	2.9049765625	1.377566925048828	0.4967636108398438	2.862068359375	1.514312377929687	0.4807845153808594	2.8032685546875	1.718925842285156	0.4272948608398437	2.784840087890625	1.682330383300781	0.455172607421875	2.655915771484375	1.642591186523437	0.5070396118164062	2.634881591796875	1.388819305419922	0.3920420532226562	2.77091455078125	1.506403198242187	0.2415011749267578	2.855758544921875	1.544228637695312	0.2123512115478516	2.95820556640625	1.579030944824219	0.19720556640625	2.842264892578125	1.60104541015625	0.2385465850830078	2.84204296875	1.688630920410156	0.4188693237304688	2.930366943359375	1.655172973632812	0.3252749633789063	2.950198486328125	1.378353485107422	0.2618197937011719	2.81148388671875	1.191534271240234	0.2143704071044922	2.870338623046875	1.105193168640137	0.2227696075439453
44	1.433333	2.966459716796875	1.205174911499023	0.5187466430664063	2.91450537109375	1.377327606201172	0.5043554382324219	2.8707626953125	1.513880554199219	0.4889036254882813	2.80613037109375	1.717218322753906	0.4372417907714844	2.788506591796875	1.679675109863281	0.464376220703125	2.660571533203125	1.633787719726562	0.5135802001953125	2.65138232421875	1.378491088867188	0.4003631591796875	2.77229296875	1.525978393554687	0.2638718566894531	2.85715234375	1.56669384765625	0.2389396362304687	2.960401611328125	1.601665893554687	0.2315686340332031	2.858901611328125	1.612088317871094	0.2627586669921875	2.845978759765625	1.6882978515625	0.4289778747558594	2.93647802734375	1.657503295898437	0.336540283203125	2.9547744140625	1.378957489013672	0.2805170288085937	2.815950439453125	1.191055053710937	0.237812240600586	2.78308056640625	1.091546371459961	0.2348974304199219
45	1.466667	2.97180029296875	1.198779235839844	0.5224240112304688	2.920177490234375	1.369107055664063	0.5057353515625	2.87594140625	1.503738159179687	0.4872740783691406	2.8139501953125	1.706253479003906	0.4376099548339843	2.7969609375	1.669619018554688	0.4655613708496094	2.670430419921875	1.631789489746094	0.52101904296875	2.661479248046875	1.379539031982422	0.4071859741210938	2.787345703125	1.514311096191406	0.2657563171386719	2.87014208984375	1.559552734375	0.2455786437988281	2.96637939453125	1.607651550292969	0.2334546508789062	2.864328125	1.605676635742188	0.2737874755859375	2.85238134765625	1.676681945800781	0.4278051452636719	2.94142578125	1.650104187011719	0.3343792419433594	2.947483642578125	1.372151275634766	0.2863974609375	2.811806396484375	1.184306610107422	0.24528369140625	2.7819677734375	1.084866416931152	0.2489796295166016
46	1.5	2.980108154296875	1.190828018188477	0.5321610717773437	2.927408203125	1.360632019042969	0.5114456481933594	2.88120068359375	1.493949096679688	0.487595947265625	2.822871337890625	1.699268798828125	0.4441335754394531	2.805355712890625	1.662165710449219	0.4712438659667968	2.67870361328125	1.629749877929688	0.5302307739257812	2.68854052734375	1.386177185058594	0.3981419982910156	2.859347412109375	1.499215545654297	0.2876935119628906	2.901972900390625	1.573327941894531	0.2427014770507812	2.974232177734375	1.643025817871094	0.2017861633300781	2.864914794921875	1.624005920410156	0.2803218383789062	2.8606494140625	1.669171447753906	0.4331331481933594	2.9586181640625	1.64886376953125	0.3471127014160156	2.97000146484375	1.369730163574219	0.3051261291503906	2.82686376953125	1.184506744384766	0.2780128784179687	2.786350341796875	1.089411758422852	0.266325439453125
47	1.533333000000001	2.9878076171875	1.183110900878906	0.5347205810546874	2.933854736328125	1.35225439453125	0.5146251220703125	2.887080322265625	1.485325469970703	0.4920918884277344	2.83480517578125	1.692476013183594	0.4516906127929687	2.81677392578125	1.655845336914063	0.4789441223144531	2.690970458984375	1.627215270996094	0.5409973754882812	2.71216162109375	1.387605560302734	0.4041300354003906	2.8966474609375	1.487934265136719	0.3048558654785156	2.917608642578125	1.56728076171875	0.2542106475830078	2.968198974609375	1.644787719726562	0.198138168334961	2.86582666015625	1.617054809570313	0.2800651245117188	2.8711630859375	1.661252319335937	0.4395101623535156	2.967377197265625	1.640439575195312	0.3520076599121094	2.979281982421875	1.362400970458984	0.3064783020019531	2.832283935546875	1.18039372253418	0.2820683288574219	2.796949462890625	1.084488975524902	0.2637462463378906
48	1.566667000000001	2.99202734375	1.170386703491211	0.5353355102539062	2.93777783203125	1.338234619140625	0.5163529663085937	2.889432861328125	1.469473297119141	0.4927651977539063	2.848487060546875	1.678435302734375	0.4571104736328125	2.829334228515625	1.642761108398437	0.4842467956542969	2.70628857421875	1.6186162109375	0.5512239990234375	2.728650146484375	1.378401336669922	0.4196316528320312	2.911773681640625	1.473985107421875	0.3170227661132812	2.92278515625	1.555095825195313	0.2673289184570313	2.9609052734375	1.63394580078125	0.2050712280273438	2.866449462890625	1.60258544921875	0.2823009948730469	2.88230224609375	1.645564025878906	0.4434396667480469	2.974314697265625	1.615647644042969	0.3554492492675781	2.99739111328125	1.340069396972656	0.3115359191894531	2.8371787109375	1.170904510498047	0.2951155395507812	2.805294677734375	1.074043159484863	0.2798857116699219
49	1.600000000000001	2.997760498046875	1.158484512329102	0.5375317993164063	2.94349658203125	1.32311279296875	0.5164180297851563	2.895990966796875	1.452150451660156	0.4923114318847656	2.861499755859375	1.659991943359375	0.4645830383300781	2.842550048828125	1.624784057617187	0.491096435546875	2.722170166015625	1.60519580078125	0.559673095703125	2.6911806640625	1.343257568359375	0.4997713623046875	2.848324462890625	1.366525970458984	0.3375944519042969	2.88815283203125	1.451711608886719	0.3312461853027344	2.927185546875	1.549982604980469	0.3290088195800781	2.847242431640625	1.504934204101563	0.3190568237304687	2.893044921875	1.626930725097656	0.4488538513183594	2.98465966796875	1.596433044433594	0.3637315063476563	3.016257568359375	1.326833862304687	0.316061279296875	2.8512109375	1.16726774597168	0.3038880615234375	2.823138427734375	1.073719863891601	0.2763336181640625
50	1.633333	3.009109375	1.152576568603516	0.5383262939453125	2.954557861328125	1.315163604736328	0.5185440673828124	2.907927490234375	1.443302062988281	0.4972578125	2.877136962890625	1.649955505371094	0.4753618774414062	2.858375732421875	1.614907470703125	0.5012293395996094	2.741478759765625	1.596457580566406	0.5728446044921875	2.699695068359375	1.336187042236328	0.5279507446289062	2.826552490234375	1.351680816650391	0.3434619750976562	2.881195068359375	1.426979827880859	0.3383530578613281	2.9206630859375	1.523680969238281	0.343188720703125	2.860028076171875	1.485666107177734	0.3280102844238281	2.90730322265625	1.617063049316406	0.4583119812011719	3.000618896484375	1.591798828125	0.3755619506835938	3.02986328125	1.324287384033203	0.3329526977539062	2.873060302734375	1.162217849731445	0.304697021484375	2.842191650390625	1.069632598876953	0.2814547729492187
51	1.666667	3.0237421875	1.135466232299805	0.54689501953125	2.975792724609375	1.301798858642578	0.526716064453125	2.93246923828125	1.431941345214844	0.5022621154785156	2.90050732421875	1.640716430664062	0.483017822265625	2.882190673828125	1.605019287109375	0.5091482543945313	2.77035498046875	1.5762333984375	0.5876652221679688	2.719405517578125	1.311154937744141	0.584498046875	2.79531201171875	1.33798193359375	0.37271337890625	2.870798828125	1.393247253417969	0.3629303588867188	2.957978515625	1.452258270263672	0.3552394104003906	2.8629951171875	1.4584365234375	0.3384126892089844	2.93066015625	1.607761291503906	0.464821044921875	3.02287939453125	1.580700866699219	0.3795721130371094	3.050233642578125	1.310536865234375	0.3357659912109375	2.889880859375	1.148049652099609	0.3128092346191406	2.849888916015625	1.055595600128174	0.3022786865234375
52	1.7	3.032535400390625	1.127687034606934	0.5471237792968749	2.985226806640625	1.292207702636719	0.5275387573242187	2.943319091796875	1.421487976074219	0.5050651550292968	2.918971923828125	1.629439331054688	0.4936985778808594	2.899718505859375	1.593887939453125	0.518322509765625	2.789062255859375	1.569494934082031	0.5972000732421875	2.730395263671875	1.309135406494141	0.5986156005859375	2.793127197265625	1.326366577148437	0.3842661437988281	2.870064697265625	1.376905334472656	0.3710218200683594	2.965879638671875	1.408014587402344	0.3437736511230469	2.8945927734375	1.399766632080078	0.3465322265625	2.947547607421875	1.596505310058594	0.4743922424316406	3.038683837890625	1.569989318847656	0.3899924011230469	3.073316162109375	1.305774627685547	0.3357446899414063	2.91309130859375	1.146852661132812	0.3127638549804688	2.8861318359375	1.050541481018066	0.3078365783691406
53	1.733333	3.04251513671875	1.122056182861328	0.5484607543945312	2.9979228515625	1.284553100585938	0.5327297973632813	2.95795166015625	1.412169708251953	0.512198486328125	2.941403076171875	1.617307678222656	0.5045146484375	2.921519775390625	1.582718872070312	0.5283921508789062	2.81571826171875	1.563610168457031	0.611034912109375	2.753605224609375	1.308988494873047	0.6058019409179688	2.80814208984375	1.312937957763672	0.3926880798339843	2.887104248046875	1.354483612060547	0.3731253662109375	2.98202001953125	1.375712463378906	0.3407710571289063	2.904144775390625	1.395533996582031	0.3495173645019531	2.968034912109375	1.58426611328125	0.4846973266601562	3.05700732421875	1.560152709960938	0.4006408386230469	3.095659912109375	1.301946716308594	0.344267333984375	2.9439248046875	1.14177262878418	0.3132606201171875	2.909519287109375	1.049724765777588	0.3091874084472656
54	1.766667	3.074561279296875	1.10525309753418	0.558567138671875	3.033381591796875	1.269638427734375	0.549327880859375	2.99284912109375	1.397233673095703	0.5272907104492187	2.977465087890625	1.602826477050781	0.5150430297851563	2.957148193359375	1.568771362304688	0.539570556640625	2.849487548828125	1.5467099609375	0.6196690673828125	2.7787900390625	1.294273345947266	0.6000455932617188	2.8714130859375	1.276897308349609	0.4005435180664063	2.9537998046875	1.312481170654297	0.3821777038574219	3.052704345703125	1.325569152832031	0.3574251403808594	2.96176513671875	1.367897033691406	0.3491050720214844	3.004138427734375	1.569127197265625	0.4960942993164063	3.094190185546875	1.544	0.4129639892578125	3.138606201171875	1.287890716552734	0.3482933044433594	2.975278076171875	1.138140869140625	0.3196369934082031	2.927752197265625	1.061764820098877	0.3600845031738281
55	1.800000000000001	3.10803076171875	1.096636138916016	0.5705618896484375	3.065270263671875	1.263179443359375	0.5600626220703125	3.021345947265625	1.390278106689453	0.5303510131835938	3.009745849609375	1.5995	0.5242167358398437	2.987524169921875	1.564520874023438	0.5470772705078125	2.879998046875	1.540005004882812	0.6300833740234375	2.813776611328125	1.281984527587891	0.6146214599609375	2.91484326171875	1.256821807861328	0.4163598327636719	3.00146923828125	1.289386779785156	0.4073849792480469	3.103858642578125	1.299484954833984	0.3900556945800781	2.972708984375	1.337861236572266	0.3225907287597656	3.03702880859375	1.565454284667969	0.5049953002929688	3.136176513671875	1.545330505371094	0.4282507019042969	3.189630615234375	1.288879699707031	0.3554903869628906	3.02033642578125	1.141487182617188	0.3231155700683594	2.99874169921875	1.057845897674561	0.3737142639160156
56	1.833333000000001	3.135281982421875	1.09042928314209	0.5798081665039062	3.095474853515625	1.258348052978516	0.56818994140625	3.0539345703125	1.386624572753906	0.5375353393554687	3.03947705078125	1.596563903808594	0.5331480102539062	3.017447509765625	1.5609375	0.5555885009765625	2.912479736328125	1.533265502929688	0.6417490234375	2.84888623046875	1.273019592285156	0.6395425415039062	2.91610546875	1.252694305419922	0.4259284057617188	2.99497509765625	1.289408996582031	0.3920628662109375	3.082872802734375	1.307087066650391	0.3378806457519531	2.97551953125	1.328762542724609	0.3336699523925781	3.067501953125	1.562930847167969	0.5137876586914063	3.170215576171875	1.54772314453125	0.4397975463867188	3.234578857421875	1.291861846923828	0.3697197875976562	3.0556318359375	1.161963790893555	0.3153578491210938	3.036095458984375	1.119195709228516	0.4042005615234375
57	1.866667000000001	3.1712861328125	1.088115158081055	0.594432861328125	3.1380419921875	1.259792144775391	0.5777903442382812	3.104681396484375	1.392712921142578	0.5471411743164063	3.078392578125	1.604783203125	0.5418280639648437	3.057205078125	1.567402099609375	0.5637991943359375	2.947545166015625	1.524129760742188	0.6406925659179687	2.8785966796875	1.261705780029297	0.6609241333007813	2.942718994140625	1.244009262084961	0.4424647216796875	3.003654296875	1.28846484375	0.385024658203125	3.083710205078125	1.311803039550781	0.3189561462402344	3.00491650390625	1.317289886474609	0.3427958374023438	3.109431396484375	1.572269592285156	0.5233141479492187	3.2130439453125	1.557782409667969	0.4470210876464843	3.272646240234375	1.292061889648437	0.395085693359375	3.081140869140625	1.181502578735351	0.3274080810546875	3.04250927734375	1.119979698181152	0.3991258544921875
58	1.9	3.198160888671875	1.084768669128418	0.6074447631835938	3.159058837890625	1.255325622558594	0.5792744140625	3.13052880859375	1.393091430664062	0.5624555664062501	3.11008740234375	1.607537963867188	0.5518302001953125	3.086083984375	1.57074658203125	0.5728361206054687	2.968490478515625	1.522412780761719	0.6361107177734375	2.91514599609375	1.258735534667969	0.6908346557617188	2.955304443359375	1.244443984985351	0.4643973083496094	3.0196650390625	1.265734405517578	0.3969032592773438	3.110684326171875	1.283654846191406	0.3428910217285156	3.022189208984375	1.295567535400391	0.3595375366210937	3.141888916015625	1.573651184082031	0.5361353759765625	3.246772216796875	1.578709411621094	0.4584008483886719	3.307033203125	1.307795562744141	0.4234871215820312	3.12502685546875	1.196061370849609	0.3295051574707031	3.072185302734375	1.169154434204102	0.4137240295410156
59	1.933333	3.228571533203125	1.090011680603027	0.6161348266601563	3.188259033203125	1.261537872314453	0.58690087890625	3.159938720703125	1.400709167480469	0.5721384887695312	3.132077392578125	1.616159729003906	0.56530908203125	3.109305908203125	1.577942504882813	0.5860172119140625	2.99523779296875	1.523628234863281	0.65325048828125	2.94728173828125	1.256092651367188	0.7048609008789063	2.973772216796875	1.245467819213867	0.4744217529296875	3.0467919921875	1.250592208862305	0.4116900634765625	3.144745361328125	1.252488189697265	0.3658221435546875	3.046063720703125	1.280198394775391	0.3644348449707031	3.165114501953125	1.583372741699219	0.5486666870117187	3.270614013671875	1.59105810546875	0.4702759399414063	3.36325146484375	1.328092407226563	0.4286888427734375	3.16400830078125	1.226365188598633	0.3562711181640625	3.139619873046875	1.171075469970703	0.4406651000976562
60	1.966667	3.262245361328125	1.100067283630371	0.6182434692382812	3.221691162109375	1.273619171142578	0.5923585815429687	3.19133544921875	1.413430877685547	0.5761988525390624	3.160593017578125	1.630397216796875	0.5725718383789062	3.13814111328125	1.591280944824219	0.59292041015625	3.025219970703125	1.535485107421875	0.6633500366210937	2.977542236328125	1.268268157958985	0.7277072143554687	2.9949326171875	1.247023788452148	0.4951870727539063	3.060806640625	1.254748352050781	0.4241243591308594	3.15365087890625	1.259542205810547	0.3670700073242187	3.058170654296875	1.288257843017578	0.3826900024414063	3.194272216796875	1.597995849609375	0.5552464599609375	3.304137939453125	1.60799462890625	0.4813950805664062	3.399697265625	1.344173278808594	0.4360195007324218	3.192685302734375	1.248517974853516	0.3711181640625	3.178014404296875	1.18698095703125	0.4544992370605469
61	2	3.29557470703125	1.111959747314453	0.6260009155273437	3.254415283203125	1.286887847900391	0.6019490356445313	3.218923095703125	1.424954528808594	0.5757305297851563	3.188984619140625	1.643541320800781	0.5737275390625	3.165687255859375	1.604036682128906	0.5931664428710938	3.054710693359375	1.542781494140625	0.6641422729492188	3.000634765625	1.276849029541016	0.73642822265625	3.026228271484375	1.256764831542969	0.5029749755859375	3.1099052734375	1.275626831054687	0.4558707275390625	3.212097900390625	1.291538757324219	0.4189631958007812	3.12068115234375	1.306694030761719	0.4109484558105469	3.22320263671875	1.610968811035156	0.5568170776367187	3.33596630859375	1.601572082519531	0.4856953430175781	3.436447509765625	1.336371154785156	0.4475643005371094	3.214897705078125	1.266544616699219	0.3926626892089844	3.176328125	1.190809967041016	0.4549432678222656
62	2.033333000000001	3.310039794921875	1.114427925109863	0.630450439453125	3.272155517578125	1.291587921142578	0.6124287719726562	3.23796533203125	1.430635284423828	0.5863328247070313	3.204600830078125	1.649659606933594	0.5858043823242187	3.181462158203125	1.609458251953125	0.604521728515625	3.06907568359375	1.553047485351562	0.678468505859375	3.022572509765625	1.284572662353516	0.751158447265625	3.035894775390625	1.256614288330078	0.5165068359375	3.110831298828125	1.268713470458984	0.4541036987304687	3.2082421875	1.278193725585937	0.4033086547851563	3.12851953125	1.289742065429687	0.4207282104492188	3.239759765625	1.617637512207031	0.5691560668945312	3.351656982421875	1.60261669921875	0.4966023559570312	3.420887939453125	1.325581665039063	0.4646458740234375	3.1922646484375	1.296519500732422	0.3988087158203125	3.120549560546875	1.224184127807617	0.4274273986816406
63	2.066667000000001	3.318036376953125	1.122285293579102	0.633738037109375	3.28453076171875	1.299587127685547	0.6187176513671875	3.254268798828125	1.439035614013672	0.5943984985351562	3.22034228515625	1.6567431640625	0.5929044189453125	3.197110595703125	1.616706970214844	0.6111248168945312	3.082011962890625	1.557036499023438	0.6762452392578125	3.0408828125	1.294328674316406	0.7654119873046875	3.055705078125	1.260900573730469	0.5328771362304687	3.118850341796875	1.277186126708984	0.4600885620117188	3.209678466796875	1.2908046875	0.4001629943847656	3.129415283203125	1.296988708496094	0.4231805114746094	3.2557373046875	1.624996276855469	0.5770805053710938	3.373261474609375	1.62747900390625	0.513865478515625	3.45199072265625	1.356595703125	0.4681919860839844	3.226461669921875	1.321564758300781	0.3994106750488281	3.160897216796875	1.24813264465332	0.4365780944824219
64	2.100000000000001	3.3191708984375	1.131417541503906	0.637708740234375	3.284877197265625	1.306701110839844	0.6262008056640626	3.255389892578125	1.445670318603516	0.6091431884765625	3.224212646484375	1.661227233886719	0.6097093505859374	3.20065576171875	1.621714782714844	0.6270794677734375	3.0836748046875	1.562119140625	0.6847887573242187	3.051000244140625	1.300919036865234	0.7717483520507813	3.069378662109375	1.261720001220703	0.543132080078125	3.12571240234375	1.277779937744141	0.4663179931640625	3.210463623046875	1.293287963867187	0.4005349426269531	3.110340576171875	1.305829040527344	0.4197826538085938	3.25899755859375	1.629634887695313	0.59404296875	3.372492431640625	1.6321357421875	0.5268221435546875	3.4407587890625	1.360387420654297	0.4910007934570312	3.22067529296875	1.298639434814453	0.4338210754394531	3.1170576171875	1.290012054443359	0.4365797729492187
65	2.133333	3.31879150390625	1.133123123168945	0.6395608520507813	3.287294921875	1.308462554931641	0.6303422241210938	3.2605830078125	1.447951324462891	0.6174256591796875	3.23051611328125	1.662938110351563	0.6174461059570312	3.206637451171875	1.623680847167969	0.63449169921875	3.08856201171875	1.562666748046875	0.6870842895507813	3.062625	1.30090283203125	0.7716630859375	3.079828369140625	1.264295013427734	0.5433092041015625	3.13689208984375	1.275337738037109	0.4665505981445313	3.222169677734375	1.286820770263672	0.4012144470214844	3.106461181640625	1.30488623046875	0.4151477661132812	3.265230224609375	1.631275634765625	0.6022896118164063	3.379951416015625	1.637338256835938	0.538312255859375	3.4381962890625	1.365247283935547	0.4954545593261719	3.221353515625	1.304515075683594	0.42880126953125	3.118846435546875	1.291775421142578	0.4375787353515625
66	2.166667	3.303654541015625	1.136285766601562	0.6441952514648438	3.273049072265625	1.308219207763672	0.631387451171875	3.25050830078125	1.446309936523438	0.626968994140625	3.227904296875	1.658158203125	0.6229457397460938	3.203193359375	1.620731567382812	0.6403531494140625	3.087221923828125	1.563494018554688	0.6947656250000001	3.06576708984375	1.3030693359375	0.7674592895507812	3.077781494140625	1.269061157226562	0.5426890258789062	3.112725341796875	1.278695343017578	0.4554048156738281	3.17697900390625	1.290554718017578	0.3718670349121094	3.10081494140625	1.306107788085938	0.4198237609863281	3.26096826171875	1.625706298828125	0.6087279663085937	3.37260205078125	1.621565490722656	0.5440612182617187	3.4298681640625	1.353958374023438	0.5055571899414063	3.21910400390625	1.301184173583984	0.4285104064941406	3.118404541015625	1.290158264160156	0.4381888122558594
67	2.2	3.30469580078125	1.138256195068359	0.6454884643554688	3.273876708984375	1.311362854003906	0.6335172119140625	3.251974365234375	1.450537567138672	0.632405517578125	3.23167578125	1.664037048339844	0.6313948974609375	3.206077392578125	1.626380798339844	0.6478602905273437	3.086360595703125	1.567441955566406	0.6940709838867187	3.07087939453125	1.302711181640625	0.7588528442382813	3.07756591796875	1.269074462890625	0.532318603515625	3.115095703125	1.282455596923828	0.4459437866210937	3.1820947265625	1.298085296630859	0.3643331604003906	3.0855419921875	1.311559661865234	0.4057710876464844	3.264838623046875	1.631229919433594	0.6171531982421875	3.37806005859375	1.624811828613281	0.5537766113281249	3.414746826171875	1.351542694091797	0.5171290893554688	3.20014111328125	1.322535247802734	0.4338563232421875	3.1038359375	1.287760803222656	0.4362584838867187
68	2.233333	3.304552001953125	1.137529800415039	0.6435018920898438	3.27182373046875	1.311481658935547	0.634041015625	3.248041748046875	1.451174133300781	0.6327772827148438	3.2333798828125	1.666291809082031	0.639014892578125	3.206615234375	1.628582763671875	0.654288818359375	3.084589111328125	1.569640075683594	0.6968141479492187	3.066369140625	1.300154113769531	0.7461079711914063	3.066928466796875	1.272908477783203	0.5172823486328125	3.119830322265625	1.270524169921875	0.4376019897460938	3.201191162109375	1.269885925292969	0.3675600891113281	3.113596435546875	1.299490783691406	0.3979090576171875	3.26585205078125	1.632915954589844	0.6235821533203125	3.380237548828125	1.625667602539063	0.5608421020507812	3.42083935546875	1.351383819580078	0.5236423950195312	3.2163798828125	1.323435119628906	0.4146836547851562	3.122790283203125	1.288244842529297	0.4394682312011719
69	2.266667	3.303468994140625	1.137254058837891	0.6435813598632812	3.271954833984375	1.310652191162109	0.637551513671875	3.248681640625	1.449693817138672	0.6379920043945313	3.23229248046875	1.663656005859375	0.6394057006835937	3.205923828125	1.626264465332031	0.6553358154296876	3.08352197265625	1.57037646484375	0.6984595947265625	3.0563291015625	1.301219024658203	0.7361846313476562	3.064633544921875	1.267465179443359	0.5095819702148437	3.1512412109375	1.261763092041016	0.4705226745605469	3.245496337890625	1.268162078857422	0.4207006225585938	3.179413330078125	1.289227569580078	0.4452822875976563	3.264927978515625	1.630393493652344	0.6249033813476562	3.378264892578125	1.624184509277344	0.5615526733398437	3.40688623046875	1.349778259277344	0.5249453735351562	3.206777587890625	1.288908721923828	0.4242105407714844	3.10947119140625	1.269847686767578	0.4501050720214844
70	2.300000000000001	3.293636474609375	1.136186477661133	0.6445949096679687	3.26360693359375	1.310908660888672	0.6377332153320312	3.24256640625	1.451148162841797	0.6404969482421875	3.232916015625	1.666669006347656	0.64893408203125	3.20473779296875	1.629421691894531	0.6628816528320313	3.08144677734375	1.568982971191406	0.699704833984375	3.04431689453125	1.298139099121094	0.727735595703125	3.062003662109375	1.256202362060547	0.5016198730468751	3.152340087890625	1.249347717285156	0.4706017761230469	3.243573974609375	1.265867706298828	0.4162862548828125	3.183335205078125	1.274692047119141	0.4487555236816406	3.265083740234375	1.63265478515625	0.634129150390625	3.37912548828125	1.621458435058594	0.5710982666015625	3.440025146484375	1.348947601318359	0.5502551879882812	3.243459716796875	1.281064666748047	0.44391064453125	3.1405068359375	1.275457946777344	0.4441967163085938
71	2.333333000000001	3.28900634765625	1.133091506958008	0.6474522094726562	3.2608525390625	1.308523956298828	0.6445274047851562	3.240064697265625	1.449029266357422	0.6473833618164062	3.233958251953125	1.664970397949219	0.657146484375	3.204287109375	1.628104553222656	0.6691490478515625	3.07866552734375	1.567449035644531	0.6976879272460937	3.03054296875	1.297043487548828	0.7158045654296875	3.061594970703125	1.232633270263672	0.4961283874511719	3.155594970703125	1.222161865234375	0.4802042846679688	3.2535146484375	1.232987274169922	0.4368648986816406	3.189796142578125	1.243289688110352	0.453205810546875	3.266335693359375	1.630405700683594	0.6438941040039062	3.384834716796875	1.618266235351562	0.5894025878906251	3.449893310546875	1.346264434814453	0.5684407958984375	3.259373779296875	1.279963073730469	0.4499640502929688	3.160582275390625	1.269061706542969	0.4780059204101563
72	2.366667000000001	3.288690185546875	1.132727142333984	0.6475015258789063	3.26057080078125	1.308156433105469	0.64455419921875	3.23978759765625	1.448657501220703	0.6473264770507813	3.233648193359375	1.664599914550781	0.6568163452148438	3.20396142578125	1.627747985839844	0.6688136596679688	3.078215576171875	1.567307434082031	0.6972278442382812	3.0277705078125	1.297417785644531	0.716490234375	3.059340087890625	1.229703033447266	0.4978953552246094	3.15328271484375	1.216049621582031	0.4842299194335937	3.2546552734375	1.219569686889648	0.4482598571777344	3.188818115234375	1.23511051940918	0.4578061218261719	3.266049072265625	1.630023254394531	0.6436605834960938	3.38476611328125	1.6179208984375	0.5896521606445313	3.450879638671875	1.346101898193359	0.56982373046875	3.261126708984375	1.278287109375	0.4509948425292969	3.16259619140625	1.265813720703125	0.4792807922363281
73	2.4	3.27176220703125	1.125534461975098	0.6506941528320312	3.246634033203125	1.301256652832031	0.645316650390625	3.22874072265625	1.442081268310547	0.6476195678710938	3.228994873046875	1.657930236816406	0.6583170776367188	3.1977646484375	1.621984497070312	0.6689544677734375	3.07161181640625	1.562825500488281	0.6978490600585937	3.003020751953125	1.296445922851563	0.6952936401367188	2.985433349609375	1.162083389282227	0.5083662414550781	3.073893310546875	1.136421539306641	0.4818302001953125	3.17310791015625	1.113805824279785	0.4469818115234375	3.107985595703125	1.148593475341797	0.469088134765625	3.2607490234375	1.622445983886719	0.6461443481445313	3.384968017578125	1.612374145507812	0.60607373046875	3.4636123046875	1.343378753662109	0.6100949096679688	3.296387451171875	1.249859176635742	0.4761081237792969	3.2262470703125	1.222555267333984	0.5467236938476563
74	2.433333	3.265623291015625	1.119656402587891	0.6488062133789062	3.24258447265625	1.295310485839844	0.64358544921875	3.2280830078125	1.436093200683594	0.6503902587890625	3.228161376953125	1.651115600585938	0.6672337646484375	3.19657421875	1.615020568847656	0.6756265258789063	3.06849658203125	1.557280639648438	0.696374267578125	2.995469482421875	1.292927947998047	0.6840792236328125	2.9626455078125	1.152336349487305	0.5045027770996093	3.04733642578125	1.113941268920899	0.4820439147949219	3.14300439453125	1.077659370422363	0.4495734558105469	3.083071533203125	1.128404037475586	0.4835562133789063	3.260253173828125	1.615995727539063	0.6552886962890625	3.387150390625	1.615544494628906	0.6242119750976562	3.47439404296875	1.350056335449219	0.611976318359375	3.30993408203125	1.247788009643555	0.481830810546875	3.24730712890625	1.214163467407227	0.5563715209960938
75	2.466667	3.26384814453125	1.117252624511719	0.6533220825195313	3.2412890625	1.294389770507812	0.6465743408203125	3.227552978515625	1.436428771972656	0.6532614135742187	3.227961181640625	1.653163208007812	0.6709783325195312	3.19572509765625	1.616871887207031	0.6783314819335937	3.06821875	1.55325244140625	0.6923476562500001	2.9880029296875	1.289131866455078	0.6718785400390626	2.944650634765625	1.131748077392578	0.5065902404785156	3.027366943359375	1.087744430541992	0.48369580078125	3.12291162109375	1.042569751739502	0.4603692626953125	3.063095703125	1.093648460388184	0.4867389831542969	3.260533447265625	1.617663635253906	0.659815673828125	3.389898681640625	1.619839904785156	0.635095947265625	3.45491943359375	1.345715576171875	0.6221481323242187	3.301319091796875	1.227519805908203	0.4888025512695313	3.23448095703125	1.193668807983398	0.560714599609375
76	2.5	3.2689189453125	1.117208450317383	0.6728704223632812	3.24841357421875	1.293656677246094	0.6623821411132812	3.2332080078125	1.435088623046875	0.6641841430664063	3.225976318359375	1.651206726074219	0.6756844482421875	3.194432861328125	1.614294921875	0.68139599609375	3.068717041015625	1.547296997070313	0.6874617919921875	2.976742919921875	1.288840606689453	0.6607720947265625	2.920087890625	1.111910400390625	0.522920654296875	3.0017099609375	1.06732315826416	0.498955322265625	3.101431884765625	1.027014080047608	0.4921552124023437	3.035842529296875	1.060265556335449	0.5066509399414062	3.260214599609375	1.616599426269531	0.6682444458007812	3.390674072265625	1.614890930175781	0.6547083740234375	3.297694580078125	1.352159301757812	0.6200686645507812	3.13305810546875	1.19421501159668	0.5668805541992188	3.04426318359375	1.149145309448242	0.5389808349609375
77	2.533333000000001	3.26900390625	1.116982025146484	0.6729144897460938	3.2485478515625	1.293364288330078	0.6624727172851562	3.23338916015625	1.434740661621094	0.6643707275390625	3.22605712890625	1.650755187988281	0.6760618896484375	3.19454638671875	1.613838073730469	0.6817455444335937	3.068845947265625	1.546934753417969	0.687785400390625	2.97611962890625	1.288851928710937	0.6612660522460938	2.9184892578125	1.111033378601074	0.5251337280273437	2.9983828125	1.06244144821167	0.503392333984375	3.096212158203125	1.018214658737183	0.4944864196777344	3.032287353515625	1.053803176879883	0.5119969177246094	3.260296630859375	1.616185668945312	0.668585693359375	3.39070849609375	1.615272277832031	0.6550404052734375	3.3005380859375	1.351624389648437	0.620884033203125	3.138766357421875	1.190653396606445	0.5684122314453125	3.05076611328125	1.143483917236328	0.5416470947265625
78	2.566667000000001	3.2696982421875	1.117110816955566	0.6729522705078125	3.248896240234375	1.293637023925781	0.662524658203125	3.233469482421875	1.4351298828125	0.6644917602539062	3.22585009765625	1.651340454101562	0.6764735717773438	3.1943505859375	1.61433837890625	0.6820955810546875	3.068527099609375	1.54733056640625	0.6878502807617187	2.975275146484375	1.289118560791016	0.6615011596679687	2.91630517578125	1.108395202636719	0.5294262084960938	2.993338134765625	1.053354850769043	0.5129284057617187	3.0902763671875	1.006147794246674	0.5108963928222656	3.026487060546875	1.041076519012451	0.5194879760742187	3.260172607421875	1.616788696289063	0.6689652099609374	3.390704833984375	1.613843566894531	0.655572265625	3.2961171875	1.351322601318359	0.6223329467773437	3.1343330078125	1.189522674560547	0.5714020385742188	3.049118408203125	1.137081298828125	0.5450269165039062
79	2.600000000000001	3.271125	1.118451637268066	0.665349609375	3.24906298828125	1.294378448486328	0.6553179321289062	3.2329765625	1.435398803710938	0.658618896484375	3.227970458984375	1.65048046875	0.679079345703125	3.196353759765625	1.613675903320313	0.684208984375	3.070280029296875	1.547692138671875	0.6838189697265625	2.975322509765625	1.291176574707031	0.6546674194335937	2.89890625	1.10787629699707	0.536920654296875	2.955517578125	1.031906463623047	0.5223842163085938	3.039168212890625	0.9644136886596679	0.518346435546875	2.98802880859375	1.016579772949219	0.5277643432617187	3.26160595703125	1.616021667480469	0.669240478515625	3.3912919921875	1.618664306640625	0.6515931396484375	3.2823740234375	1.363168365478516	0.6139667358398437	3.1565732421875	1.169630905151367	0.5768414306640625	3.07485498046875	1.116223457336426	0.5433580932617188
80	2.633333	3.2698701171875	1.120875396728516	0.6585434570312499	3.25057080078125	1.297909454345703	0.6525155639648438	3.237218017578125	1.439555084228516	0.65960546875	3.227407958984375	1.655250549316406	0.6795377807617188	3.196765869140625	1.617570495605469	0.6856867065429687	3.072002197265625	1.54820703125	0.6829358520507812	2.977413818359375	1.290310150146484	0.6561332397460937	2.894294677734375	1.109539344787598	0.5374970092773438	2.945950439453125	1.029143199920654	0.5266556396484375	3.026399658203125	0.9574850502014161	0.5203389892578125	2.967805908203125	0.9979080929756164	0.5317130737304687	3.26171875	1.621481262207031	0.6688505859375	3.391354248046875	1.621742370605469	0.6477137451171875	3.26502978515625	1.373455810546875	0.6092218017578125	3.159156005859375	1.166607772827148	0.5770779418945312	3.07498046875	1.113628730773926	0.54825537109375
81	2.666667	3.266751708984375	1.120265892028809	0.658968994140625	3.24944580078125	1.296684417724609	0.6515185546875	3.237133544921875	1.437878540039063	0.6571069335937501	3.2261494140625	1.652943908691406	0.6726782836914063	3.19547900390625	1.615461486816406	0.6781936645507812	3.071295166015625	1.54631982421875	0.6811023559570313	2.97755029296875	1.289214508056641	0.6559263305664063	2.899476806640625	1.104987442016601	0.5411757202148437	2.941252197265625	1.020291246414185	0.5253107299804688	3.002579833984375	0.9346624603271484	0.5040050048828125	2.977049072265625	1.002298403501511	0.5337943115234375	3.2607900390625	1.619223388671875	0.6640757446289063	3.390596435546875	1.622837707519531	0.6485171508789063	3.2755009765625	1.370301818847656	0.6112552490234375	3.179826171875	1.159488983154297	0.5802294921875	3.098025146484375	1.106160934448242	0.5471217651367187
82	2.7	3.26694384765625	1.120374183654785	0.6589668579101563	3.24983056640625	1.296819274902344	0.6515335693359375	3.237682861328125	1.438028839111328	0.6572350463867187	3.227073974609375	1.653100158691406	0.6731005859375	3.196328857421875	1.615664245605469	0.678534423828125	3.07205029296875	1.54667333984375	0.6812376708984375	2.97825390625	1.289602355957031	0.6557855834960937	2.900235107421875	1.105368286132812	0.540990234375	2.942380126953125	1.020788349151611	0.5254634399414062	3.003136474609375	0.9346893768310547	0.5043949584960937	2.97856103515625	1.003101442098618	0.5349124145507812	3.26166259765625	1.61932763671875	0.6644825439453125	3.391500732421875	1.622814758300781	0.6491195068359376	3.276182861328125	1.37050439453125	0.610945068359375	3.180335693359375	1.159872650146484	0.5791611328125	3.09899365234375	1.106958641052246	0.5442926635742188
83	2.733333	3.269987548828125	1.121487915039062	0.6585577392578125	3.25112353515625	1.297529113769531	0.6480614013671875	3.23814990234375	1.438518157958984	0.6556990356445312	3.228458251953125	1.653404052734375	0.6734135131835938	3.1973994140625	1.616118103027344	0.6778255615234375	3.072575927734375	1.548215148925781	0.6800244140625	2.979182861328125	1.290977569580078	0.6559639282226563	2.900323974609375	1.105793937683105	0.5434740600585938	2.944691162109375	1.022308357238769	0.528453125	2.993165771484375	0.9289647521972656	0.5066254272460937	2.9806689453125	1.005223214626312	0.5365971069335937	3.26301318359375	1.619521301269531	0.665210693359375	3.392720947265625	1.629938720703125	0.6525549926757812	3.290377197265625	1.372529510498047	0.61228955078125	3.20540380859375	1.157639999389648	0.5787891845703125	3.12017333984375	1.105744125366211	0.5529710083007813
84	2.766667	3.27422998046875	1.12234114074707	0.659987548828125	3.25588623046875	1.298582611083984	0.6489005126953125	3.24313232421875	1.439768127441406	0.6559305419921875	3.2305478515625	1.655067932128906	0.668814697265625	3.199893798828125	1.617453552246094	0.673783447265625	3.07605615234375	1.547449096679688	0.67488330078125	2.97883837890625	1.291329345703125	0.6508588256835938	2.89769140625	1.102321968078613	0.5461441650390625	2.948836669921875	1.022268451690674	0.533567626953125	3.0187626953125	0.9425355186462402	0.5157990112304688	2.98517138671875	1.008052483558655	0.5397809448242188	3.265637451171875	1.621425842285156	0.6616590576171875	3.3954111328125	1.633600830078125	0.6499072875976563	3.28074951171875	1.381179870605469	0.6092783813476562	3.1853544921875	1.170501861572266	0.5754314575195313	3.103635498046875	1.112821998596191	0.55012109375
85	2.800000000000001	3.274477783203125	1.122322113037109	0.660008056640625	3.256162841796875	1.298571655273437	0.6489423217773438	3.243447021484375	1.439756500244141	0.6561129150390625	3.23099951171875	1.655042663574219	0.66942724609375	3.200318115234375	1.617437866210937	0.67430810546875	3.076463623046875	1.54745361328125	0.6751569824218751	2.979379638671875	1.291358154296875	0.6502822265625	2.898412353515625	1.102737251281738	0.544724365234375	2.949663330078125	1.022821544647217	0.531695068359375	3.0190849609375	0.9427578315734864	0.5134287109375	2.98601806640625	1.008642573356628	0.53783251953125	3.2660703125	1.621391174316406	0.6622174072265625	3.395868408203125	1.633407348632812	0.650538818359375	3.280790771484375	1.381293914794922	0.6091427001953125	3.185	1.170895446777344	0.5746472778320313	3.103525634765625	1.113429862976074	0.5480827026367188
86	2.833333000000001	3.27504541015625	1.122388656616211	0.65978369140625	3.2566845703125	1.298686279296875	0.6486884155273438	3.243934814453125	1.439911529541016	0.6558640747070312	3.231594970703125	1.655262329101562	0.669304931640625	3.200874267578125	1.617661499023437	0.6741192016601563	3.07698828125	1.547641723632812	0.6746306762695312	2.980255859375	1.291384948730469	0.6491249389648438	2.899752197265625	1.102809516906738	0.542978515625	2.951559326171875	1.023178785324097	0.5301905517578125	3.02170751953125	0.9436397094726563	0.5122175903320313	2.987877685546875	1.009238157272339	0.53591259765625	3.26666650390625	1.621583984375	0.6621207275390625	3.396591064453125	1.632832092285156	0.6506363525390625	3.278904541015625	1.382074829101563	0.6077835693359375	3.1807744140625	1.172885848999023	0.572044677734375	3.09917041015625	1.116794784545899	0.5429393310546875
87	2.866667000000001	3.27504541015625	1.122388656616211	0.65978369140625	3.2566845703125	1.298686279296875	0.6486884155273438	3.243934814453125	1.439911529541016	0.6558640747070312	3.231594970703125	1.655262329101562	0.669304931640625	3.200874267578125	1.617661499023437	0.6741192016601563	3.07698828125	1.547641723632812	0.6746306762695312	2.980255859375	1.291384948730469	0.6491249389648438	2.899752197265625	1.102809516906738	0.542978515625	2.951559326171875	1.023178785324097	0.5301905517578125	3.02170751953125	0.9436397094726563	0.5122175903320313	2.987877685546875	1.009238157272339	0.53591259765625	3.26666650390625	1.621583984375	0.6621207275390625	3.396591064453125	1.632832092285156	0.6506363525390625	3.278904541015625	1.382074829101563	0.6077835693359375	3.1807744140625	1.172885848999023	0.572044677734375	3.09917041015625	1.116794784545899	0.5429393310546875
88	2.9	3.27504638671875	1.122389007568359	0.6597825317382813	3.256685302734375	1.298686889648438	0.6486869506835937	3.243935302734375	1.439912445068359	0.655861572265625	3.23159423828125	1.655263732910156	0.6693004150390625	3.2008740234375	1.617662658691406	0.6741148681640625	3.07698828125	1.547641845703125	0.6746260986328125	2.9802587890625	1.291383392333984	0.6491207275390625	2.899757568359375	1.102806594848633	0.5429738159179688	2.951565673828125	1.023176364898682	0.53018603515625	3.021713134765625	0.943636173248291	0.5122132568359375	2.987884521484375	1.009236268997192	0.5359093017578125	3.266666015625	1.621585388183594	0.66211669921875	3.3965908203125	1.632834289550781	0.6506326904296875	3.27890625	1.382075073242187	0.607781982421875	3.18077880859375	1.172884170532227	0.5720449829101563	3.099176025390625	1.116791023254394	0.5429395141601563
89	2.933333	3.29034228515625	1.127181488037109	0.6507228393554687	3.26990771484375	1.304662963867187	0.6398466186523437	3.25535546875	1.446978881835937	0.6428565063476562	3.236922119140625	1.663953002929687	0.6477156372070313	3.207546875	1.625440246582031	0.6561984252929688	3.084882080078125	1.551444519042969	0.6629981689453125	2.9875322265625	1.292462677001953	0.6453057250976563	2.906702392578125	1.104885276794433	0.5338357543945312	2.9474765625	1.017701902389526	0.5255223999023437	3.016303955078125	0.9351309280395508	0.5115054931640625	2.98530712890625	1.00106954574585	0.5397105712890625	3.27279833984375	1.630752197265625	0.63969580078125	3.402583984375	1.642408142089844	0.6190255126953125	3.282303955078125	1.388002746582031	0.5943682861328125	3.182796142578125	1.175393997192383	0.5738864135742188	3.11098046875	1.115390655517578	0.5284810180664062
90	2.966667	3.28986962890625	1.127225326538086	0.6506839599609375	3.26931787109375	1.304710144042969	0.639834716796875	3.254673828125	1.447028228759766	0.6428681640625	3.23545166015625	1.663948425292969	0.6478967895507812	3.20620849609375	1.625319458007813	0.6563299560546875	3.083856201171875	1.5507578125	0.6628230590820312	2.988236083984375	1.291161834716797	0.6443493041992188	2.908839599609375	1.103320625305176	0.5322542724609375	2.9522177734375	1.017357841491699	0.5243220825195313	3.025482421875	0.9386060905456542	0.5107539978027343	2.990904296875	1.002220559835434	0.5398644409179687	3.271455810546875	1.630881408691406	0.6398711547851562	3.40118017578125	1.643682189941406	0.6194241333007813	3.284091552734375	1.387827392578125	0.5941396484375	3.187802001953125	1.173764877319336	0.5731946411132812	3.117401611328125	1.113305877685547	0.526185546875
91	3	3.287031005859375	1.12675146484375	0.6475367431640625	3.265994873046875	1.303759246826172	0.6365899047851562	3.250834716796875	1.445716217041016	0.6382130737304688	3.229671875	1.661982788085937	0.6417622680664062	3.201004150390625	1.623240844726562	0.6509619140625	3.079040771484375	1.548756103515625	0.6583377075195312	2.97532373046875	1.293146026611328	0.6376376953125	2.888806640625	1.107351913452148	0.5285477905273438	2.91858251953125	1.01642272567749	0.5168561401367188	2.978132080078125	0.9278320846557617	0.4993825073242187	2.947616943359375	0.9934426097869873	0.5145389404296875	3.265773681640625	1.629265930175781	0.6334473876953125	3.394296875	1.645393371582031	0.6099452514648438	3.287337158203125	1.385502624511719	0.5884633178710937	3.19933642578125	1.168207183837891	0.5706516723632813	3.1408203125	1.10581372833252	0.5118750915527344
92	3.033333000000001	3.295734619140625	1.124774993896484	0.64634814453125	3.271819091796875	1.302504913330078	0.6365147094726562	3.253861572265625	1.444952697753906	0.635080078125	3.224424560546875	1.6615205078125	0.634509521484375	3.19767578125	1.621773742675781	0.6463192749023438	3.076550537109375	1.544710266113281	0.65632177734375	2.970242919921875	1.289677978515625	0.6239315795898438	2.879995849609375	1.099824401855469	0.5223002319335938	2.91822265625	1.011745780944824	0.5089637145996094	2.9852314453125	0.9261032791137696	0.5061459045410156	2.943720947265625	0.9895318899154663	0.4997212219238281	3.261457275390625	1.629780456542969	0.6249285888671875	3.384443115234375	1.6545830078125	0.5826571044921875	3.3000458984375	1.384281646728516	0.5699204711914062	3.231629638671875	1.158204284667969	0.5591923217773438	3.158550537109375	1.100904418945313	0.5115440979003906
93	3.066667000000001	3.29551904296875	1.124731155395508	0.6461399536132812	3.271491943359375	1.302481719970703	0.6362721557617188	3.25342236328125	1.444943664550781	0.63468310546875	3.223622314453125	1.661506591796875	0.6338208618164063	3.196927978515625	1.621722717285156	0.645671142578125	3.075843505859375	1.54453173828125	0.6556142578125	2.969371337890625	1.289531188964844	0.6230206909179687	2.879046142578125	1.099720733642578	0.5212669677734375	2.91634814453125	1.011254914283752	0.5077300109863281	2.982484130859375	0.9249192810058594	0.5045942077636719	2.94034619140625	0.9876840524673461	0.4976984252929688	3.2607197265625	1.629808898925781	0.6242965087890625	3.3837392578125	1.654843078613281	0.5821740112304687	3.299880615234375	1.384325073242187	0.5691763305664063	3.2318876953125	1.15807878112793	0.5582371215820312	3.158599853515625	1.10103443145752	0.5105555725097656
94	3.100000000000001	3.289705810546875	1.120695335388184	0.6329259643554688	3.2588896484375	1.295810760498047	0.6177822875976563	3.236699462890625	1.436711059570313	0.6151050415039062	3.191519287109375	1.649109069824219	0.6131239013671875	3.1692802734375	1.608139404296875	0.6283082885742187	3.0509443359375	1.5291376953125	0.642480224609375	2.93231103515625	1.283740325927734	0.5965535278320313	2.839029296875	1.087440879821777	0.5153976440429687	2.879869140625	1.001966647863388	0.4979853210449219	2.948732421875	0.9189110107421875	0.4915682373046875	2.91210888671875	0.9876020660400391	0.4925032043457031	3.229433837890625	1.620065673828125	0.600552490234375	3.338491455078125	1.656688720703125	0.5367656860351563	3.283105712890625	1.380567260742187	0.5335142822265625	3.239349853515625	1.149771835327148	0.5301411743164063	3.1513603515625	1.106389717102051	0.4965140991210937
95	3.133333	3.289297119140625	1.120709487915039	0.632723876953125	3.258383544921875	1.295816101074219	0.6175519409179687	3.23607568359375	1.436702941894531	0.6146981811523438	3.19055224609375	1.649036865234375	0.6123292236328125	3.16837060546875	1.608055236816406	0.6275745239257813	3.050052490234375	1.529016479492188	0.6417764282226562	2.930994384765625	1.283797149658203	0.5958995361328125	2.83745556640625	1.087687850952148	0.5145405883789063	2.8785537109375	1.002378284931183	0.4968981018066406	2.94764306640625	0.9195128021240234	0.4903480834960938	2.910730712890625	0.9881303834915162	0.49096923828125	3.228521484375	1.62003125	0.5998253173828125	3.3376318359375	1.656753723144531	0.5361696166992187	3.282284423828125	1.380611755371094	0.5325731201171875	3.23845947265625	1.14981901550293	0.5289479370117187	3.150769287109375	1.106718368530273	0.49417724609375
96	3.166667	3.258661865234375	1.120188346862793	0.61330029296875	3.222860595703125	1.291397796630859	0.5981306152343751	3.195717041015625	1.428930053710938	0.591147705078125	3.14170556640625	1.635640380859375	0.5899834594726563	3.122126708984375	1.594428283691406	0.6056332397460937	3.003453125	1.521812072753906	0.6264691772460937	2.875160888671875	1.285638214111328	0.5850068969726563	2.77562548828125	1.098809150695801	0.4996538391113281	2.818390380859375	1.014826811790466	0.4897575378417969	2.89009912109375	0.9365715370178223	0.4833232116699219	2.840068115234375	0.9977092518806457	0.4661808471679688	3.17991162109375	1.608756408691406	0.5766229858398437	3.282343505859375	1.658543762207031	0.5151547241210938	3.26373046875	1.382280609130859	0.5045214233398437	3.251042724609375	1.151696563720703	0.4947821044921875	3.157602294921875	1.115401748657227	0.4757522583007813
97	3.2	3.22639306640625	1.11643920135498	0.6006760864257813	3.17372802734375	1.280732666015625	0.57973095703125	3.132319091796875	1.412539428710938	0.5650088500976562	3.095901611328125	1.620645324707031	0.5747817993164063	3.073840576171875	1.5808818359375	0.589343994140625	2.956526611328125	1.512717895507813	0.6207100830078125	2.826923095703125	1.280744720458984	0.577580078125	2.7224375	1.102156829833984	0.4868117065429687	2.760296630859375	1.01650880241394	0.4813056030273438	2.826692138671875	0.9355725479125977	0.4703068237304687	2.721511962890625	0.9944547638893128	0.4309221496582031	3.13085595703125	1.591700378417969	0.5588483276367188	3.23148876953125	1.639862426757813	0.4958714904785156	3.249145263671875	1.366556640625	0.4807400512695312	3.265056396484375	1.138669448852539	0.4679051208496094	3.17758447265625	1.088705909729004	0.4752203369140625
98	3.233333	3.1994951171875	1.113742515563965	0.5996909790039062	3.14670166015625	1.281647857666016	0.5775997314453125	3.103362548828125	1.415108673095703	0.5570701293945313	3.066024169921875	1.627542358398438	0.5658754272460937	3.042872314453125	1.586955078125	0.5797274169921875	2.923463623046875	1.516996398925781	0.6121433715820312	2.783494140625	1.283843994140625	0.5728118286132813	2.675509521484375	1.102692810058594	0.479497314453125	2.71360546875	1.016210571289063	0.4641148071289062	2.781396484375	0.9338818511962891	0.4510908813476562	2.6103310546875	1.005254812717438	0.4204453125	3.1023115234375	1.597988220214844	0.5510447998046875	3.208238037109375	1.635291381835938	0.484061279296875	3.348879638671875	1.393311553955078	0.4771435241699219	3.30898779296875	1.163333923339844	0.4847578125	3.21547802734375	1.120041015625	0.4817140502929688
99	3.266667	3.16566455078125	1.115614753723144	0.5881470336914062	3.1079560546875	1.282910186767578	0.5648351440429688	3.06043212890625	1.41567041015625	0.5429361572265625	3.027791748046875	1.630094116210937	0.5547855834960937	3.003951171875	1.589628845214844	0.5688970336914062	2.884609375	1.518740051269531	0.6033766479492187	2.739738037109375	1.285715942382812	0.5693773193359375	2.626865234375	1.10848316192627	0.47089697265625	2.68392138671875	1.032126644134522	0.4568900146484375	2.76894677734375	0.965949291229248	0.4480003662109375	2.56387890625	1.01539955997467	0.4098833312988281	3.063269287109375	1.599723327636719	0.5386819458007812	3.16942529296875	1.630127502441406	0.467132080078125	3.330640380859375	1.399141662597656	0.4627738647460938	3.255935791015625	1.176455368041992	0.4699939270019531	3.170037841796875	1.118730949401856	0.4770780334472656
100	3.300000000000001	3.115086669921875	1.124495567321777	0.5842337036132812	3.05334619140625	1.290612701416016	0.5505673828125	3.007274169921875	1.425478149414062	0.528525146484375	2.99410498046875	1.64388134765625	0.5462774658203124	2.9677158203125	1.604880798339844	0.561728515625	2.84859521484375	1.530408874511719	0.5957359619140625	2.701868408203125	1.294494232177734	0.5659375610351562	2.583498779296875	1.117457214355469	0.4677346496582031	2.64429296875	1.043394073486328	0.4504626770019531	2.732994140625	0.981000431060791	0.437197021484375	2.52492236328125	1.02204224395752	0.4044359436035156	3.0258486328125	1.610615905761719	0.5268321533203125	3.134491455078125	1.618963134765625	0.4506170959472656	3.310087158203125	1.395472717285156	0.4671265563964844	3.187221923828125	1.192242218017578	0.4671122741699218	3.115013671875	1.119038223266602	0.4875357666015625
101	3.333333	3.082489990234375	1.121158576965332	0.5834298706054688	3.019970947265625	1.289637817382812	0.5412251586914063	2.97409033203125	1.426954315185547	0.512636474609375	2.968435546875	1.650514526367187	0.5338594970703125	2.94029248046875	1.611332092285156	0.5495032958984375	2.8167666015625	1.538786071777344	0.586330078125	2.670353271484375	1.293394409179688	0.5762714233398437	2.534662841796875	1.124079452514648	0.4737433166503906	2.59168115234375	1.04669242477417	0.447533935546875	2.676248779296875	0.9821618194580078	0.4131251831054688	2.49253857421875	1.037270816802979	0.4004464721679687	2.9994931640625	1.61566455078125	0.5131032104492188	3.1159306640625	1.617104858398438	0.4427045288085937	3.303787109375	1.396062774658203	0.4696887512207031	3.15562451171875	1.203601501464844	0.4616040954589844	3.077983642578125	1.132771591186523	0.4831304321289063
102	3.366667	3.048805908203125	1.13650212097168	0.578373046875	2.991096923828125	1.300869262695312	0.5328333129882813	2.946930908203125	1.433871215820313	0.4999599304199219	2.93509423828125	1.651896484375	0.5183032836914062	2.907689453125	1.61315087890625	0.5322640380859375	2.787732666015625	1.540104858398438	0.565282958984375	2.639289306640625	1.304460662841797	0.5503759765625	2.507444580078125	1.131915237426758	0.4629668273925781	2.563136474609375	1.054471076965332	0.4443756103515625	2.64573193359375	0.9886980800628662	0.4170829772949219	2.45937060546875	1.036873584747315	0.4065561218261719	2.967322509765625	1.618481262207031	0.5001932373046875	3.0847138671875	1.632190063476562	0.4397935180664063	3.242423583984375	1.396747833251953	0.4610425415039062	3.102548095703125	1.208345520019531	0.42741455078125	3.028714599609375	1.14404997253418	0.4643516845703125
103	3.4	3.018973876953125	1.142018218994141	0.5632285766601562	2.963930908203125	1.309617828369141	0.5208070678710938	2.92390185546875	1.446279418945313	0.493229736328125	2.912447265625	1.666215270996094	0.5089253234863281	2.884157470703125	1.627458801269531	0.52243017578125	2.761299072265625	1.555056396484375	0.5506995849609375	2.607008056640625	1.320173675537109	0.5530245361328125	2.471046875	1.150922225952149	0.4607969665527344	2.533671630859375	1.076334243774414	0.4505631103515625	2.621378173828125	1.014308255195618	0.4274101867675781	2.43030810546875	1.043330593109131	0.4232484741210937	2.945372314453125	1.632195495605469	0.4921930847167969	3.06836767578125	1.653225891113281	0.4440543518066406	3.208343505859375	1.404237182617188	0.4642824401855469	3.01503173828125	1.269218933105469	0.4261304626464844	2.998053466796875	1.168344177246094	0.4517022705078125
104	3.433333000000001	2.98661572265625	1.14227116394043	0.5459745483398437	2.935812744140625	1.309093597412109	0.5062977600097657	2.901457763671875	1.446225219726562	0.4849214782714844	2.883747314453125	1.663080871582031	0.4900370483398437	2.856634521484375	1.624735595703125	0.5044871520996094	2.7357548828125	1.551849548339844	0.5292152709960938	2.577564697265625	1.324861633300781	0.5430897827148438	2.43810009765625	1.161120651245117	0.4547874450683594	2.503548095703125	1.090208564758301	0.4523641357421875	2.593949462890625	1.032238159179687	0.4382183227539063	2.394482666015625	1.047433322906494	0.4380164794921875	2.9175068359375	1.629782165527344	0.4758483581542969	3.03857275390625	1.655351196289062	0.4303595581054688	3.11397412109375	1.383652648925781	0.4432363891601562	2.910732177734375	1.266166351318359	0.4251855773925781	2.94312744140625	1.169651458740234	0.4461109619140625
105	3.466667000000001	2.952716064453125	1.153709091186523	0.523560302734375	2.907189208984375	1.321522064208984	0.4867359008789062	2.873736083984375	1.457464050292969	0.4624353942871094	2.85301708984375	1.67261669921875	0.4702650756835938	2.8276201171875	1.633972290039063	0.48595068359375	2.70662158203125	1.563711853027344	0.512503173828125	2.552770751953125	1.336124298095703	0.5305673217773438	2.410929931640625	1.175257507324219	0.4445779418945313	2.476273681640625	1.105047805786133	0.4426825256347656	2.566394775390625	1.047774032592773	0.4290408020019531	2.364329833984375	1.0610051612854	0.4367176208496094	2.88616748046875	1.640179626464844	0.4538799743652344	2.999330078125	1.680139221191406	0.4013173522949219	3.061448486328125	1.407354400634766	0.3808943176269531	2.88144677734375	1.259548675537109	0.4033506469726563	2.931087890625	1.171202255249023	0.4233434448242188
106	3.5	2.927544189453125	1.158922500610352	0.5002674560546875	2.8805048828125	1.327385314941406	0.4685099182128906	2.841424072265625	1.461149810791016	0.440641845703125	2.8243447265625	1.676028869628906	0.4588871154785156	2.79776708984375	1.637135803222656	0.47178076171875	2.6773857421875	1.563819580078125	0.4923310546875	2.51653466796875	1.340649749755859	0.5042052307128906	2.379970458984375	1.169086380004883	0.4312253723144531	2.44779931640625	1.101290718078613	0.4282184448242187	2.539252197265625	1.046913970947266	0.411733642578125	2.356936279296875	1.042064651489258	0.431407958984375	2.857412841796875	1.643816955566406	0.4418777465820313	2.9744423828125	1.67890673828125	0.3945060729980469	3.051261962890625	1.410838836669922	0.3636323852539062	2.876045166015625	1.256059631347656	0.3742675170898437	2.926726318359375	1.170742233276367	0.4029925231933594
107	3.533333000000001	2.902194091796875	1.161379013061523	0.4752596130371094	2.854366455078125	1.331199829101563	0.4456058959960937	2.813762939453125	1.465654968261719	0.4186083374023438	2.801730712890625	1.681868225097656	0.441066162109375	2.774784912109375	1.643045227050781	0.4545772399902344	2.65152490234375	1.574538940429687	0.4803276977539063	2.49129736328125	1.348923156738281	0.4949981384277344	2.35656103515625	1.176345275878906	0.4165297546386719	2.425148681640625	1.108400169372559	0.4147444458007812	2.51780712890625	1.054160236358643	0.4001414489746093	2.356548095703125	1.039646633148193	0.4308464050292969	2.83358447265625	1.649096618652344	0.4220191040039062	2.951498779296875	1.675851013183594	0.3693711853027344	3.04572900390625	1.410052276611328	0.355396240234375	2.850492431640625	1.278332763671875	0.35312158203125	2.887207763671875	1.18689469909668	0.3862970275878906
108	3.566667000000001	2.878778564453125	1.158466247558594	0.4427944641113281	2.834739501953125	1.328914215087891	0.4235938110351563	2.796527587890625	1.463886627197266	0.40447412109375	2.78680615234375	1.678721557617187	0.4183697814941406	2.76030224609375	1.641082092285156	0.4341166687011719	2.632714599609375	1.584828674316406	0.460419189453125	2.485737548828125	1.356401336669922	0.4986412658691406	2.36051513671875	1.181592102050781	0.4163938293457031	2.431123291015625	1.117173370361328	0.4155502319335938	2.5253193359375	1.067526878356934	0.4026504516601562	2.357865234375	1.047304862976074	0.4292187805175781	2.817501953125	1.645291137695313	0.3998717956542969	2.93331298828125	1.664992797851562	0.3429470825195313	3.009984130859375	1.396664520263672	0.3275321655273438	2.8070517578125	1.282757751464844	0.3415929565429687	2.838178466796875	1.191139495849609	0.3766474609375
109	3.6	2.857496337890625	1.157337432861328	0.4269559020996094	2.813293212890625	1.328643310546875	0.4075183715820312	2.776545654296875	1.465022430419922	0.3903102111816406	2.76860546875	1.681306030273438	0.3986286010742188	2.741438720703125	1.644135314941406	0.415101318359375	2.612576904296875	1.595602905273438	0.4522179260253906	2.473754638671875	1.36102294921875	0.4934853210449219	2.32932763671875	1.214854995727539	0.3871141357421875	2.381994873046875	1.135527648925781	0.3998268737792969	2.463012939453125	1.064637573242188	0.40539306640625	2.27396826171875	1.108433418273926	0.3649217224121094	2.799358642578125	1.646966613769531	0.3812698974609375	2.916894287109375	1.665005493164063	0.3258363952636719	2.994829833984375	1.395134033203125	0.3267076721191406	2.786177490234375	1.28975830078125	0.3104820251464844	2.806552734375	1.197752899169922	0.3531254577636719
110	3.633333	2.83570263671875	1.148392684936523	0.3905600891113281	2.795267578125	1.32271240234375	0.3783964233398437	2.755697998046875	1.459782653808594	0.3640170593261719	2.74105322265625	1.677242126464844	0.3757511291503906	2.715098876953125	1.638710021972656	0.3921801452636719	2.587534423828125	1.591947448730469	0.4390348510742187	2.453937744140625	1.355006286621094	0.4955662536621094	2.28939306640625	1.228158813476562	0.3897039184570312	2.33498828125	1.14300439453125	0.383249267578125	2.40714697265625	1.062266960144043	0.3919508361816406	2.191326416015625	1.149469680786133	0.3454376220703125	2.772844970703125	1.643878479003906	0.3573071594238281	2.89251904296875	1.634124938964844	0.3019562377929688	3.069612548828125	1.414081481933594	0.320715087890625	2.885653076171875	1.403736114501953	0.1730354919433594	2.824754638671875	1.329357482910156	0.2133378448486328
111	3.666667	2.80797119140625	1.151388961791992	0.3641200561523438	2.776240966796875	1.328585906982422	0.3536287841796875	2.739351318359375	1.467032775878906	0.3377208251953125	2.7373056640625	1.685852416992188	0.354027587890625	2.708878173828125	1.648371459960937	0.3695640258789062	2.58190234375	1.60215087890625	0.42072314453125	2.4377783203125	1.372380920410156	0.4874126586914063	2.27054833984375	1.242843658447266	0.3863681335449219	2.323540283203125	1.166720840454102	0.3568781127929688	2.4037763671875	1.094177406311035	0.3417989196777343	2.173495361328125	1.164289916992187	0.33726611328125	2.76739501953125	1.650890686035156	0.3349801330566406	2.887409912109375	1.632532287597656	0.2808717651367187	3.082478271484375	1.425374694824219	0.2860953674316406	2.921910888671875	1.386009765625	0.1157298355102539	2.838374755859375	1.335086822509766	0.1532835540771484
112	3.700000000000001	2.783046875	1.144286392211914	0.3382466735839844	2.751030029296875	1.322146148681641	0.3276956176757813	2.71489453125	1.461635772705078	0.3142325134277344	2.719678955078125	1.681246276855469	0.3309022827148437	2.6900439453125	1.644495361328125	0.3465450439453125	2.56371875	1.602530639648438	0.4041737060546875	2.433086181640625	1.366232482910156	0.4798259887695313	2.25741552734375	1.250108535766602	0.3747471618652344	2.30987353515625	1.182770248413086	0.3272030639648438	2.38657666015625	1.109911125183106	0.2984026184082031	2.155798583984375	1.196235931396484	0.3052026977539062	2.74872412109375	1.645259643554688	0.3116323547363281	2.866930419921875	1.614714904785156	0.2577701110839844	3.092887939453125	1.442653594970703	0.2888551330566406	2.951994873046875	1.403400756835937	0.1006903762817383	2.84960791015625	1.382411560058594	0.1126948318481445
113	3.733333	2.753755615234375	1.137171722412109	0.3096167297363281	2.72019189453125	1.314919525146484	0.2989788513183594	2.68532861328125	1.455031829833984	0.2872306823730469	2.699567138671875	1.674622314453125	0.3014024658203125	2.67137109375	1.638869140625	0.3215279846191406	2.552569091796875	1.598449462890625	0.3945573425292969	2.425755615234375	1.359515014648438	0.4694299621582032	2.239498046875	1.255951995849609	0.3690474548339844	2.286458984375	1.190763427734375	0.3132770690917969	2.359261474609375	1.118736740112305	0.27382470703125	2.136761962890625	1.211161285400391	0.292111083984375	2.724311279296875	1.637616760253906	0.2783116760253906	2.82966943359375	1.605776062011719	0.2026337585449219	3.005687744140625	1.384850280761719	0.2473051300048828	2.818258544921875	1.359351623535156	0.1019512405395508	2.71729296875	1.364019409179688	0.07239793395996094
114	3.766667	2.7306240234375	1.131167999267578	0.2835415954589844	2.6972294921875	1.309405517578125	0.2723471984863281	2.66424365234375	1.450425323486328	0.2612909851074219	2.68591796875	1.670381530761719	0.2669862365722656	2.659682861328125	1.635909057617188	0.2917842102050781	2.55122119140625	1.5988486328125	0.3815391540527344	2.420076416015625	1.361477813720703	0.4567298583984375	2.2215478515625	1.274287445068359	0.3630599975585938	2.260509765625	1.224438949584961	0.2881377563476563	2.32802197265625	1.165988174438477	0.2238383941650391	2.128355712890625	1.227447448730469	0.2634656982421875	2.706460205078125	1.631981628417969	0.2418518218994141	2.800125244140625	1.592399353027344	0.1546935119628906	2.9557490234375	1.352017333984375	0.1695337829589844	2.7439560546875	1.332434600830078	0.06011947250366211	2.640375244140625	1.352496826171875	0.05601687622070312
115	3.800000000000001	2.705860107421875	1.120333351135254	0.2509398193359375	2.672709716796875	1.297694396972656	0.2411542053222656	2.64187060546875	1.438538482666016	0.2321942901611328	2.665475341796875	1.657013671875	0.2402527465820312	2.643642333984375	1.622085144042969	0.2679638977050781	2.554204345703125	1.585007995605469	0.37562060546875	2.436012451171875	1.342482604980469	0.45013134765625	2.22514892578125	1.279759399414063	0.3677422180175781	2.2524775390625	1.238905868530273	0.2835030822753906	2.30789697265625	1.186212844848633	0.2052098846435547	2.139461669921875	1.233815078735351	0.2558299255371094	2.681204345703125	1.619514099121094	0.2111445617675781	2.74186328125	1.585970886230469	0.09740108489990235	2.85283154296875	1.334503692626953	0.02135977935791016	2.617841552734375	1.310355010986328	-0.00671413516998291	2.526783447265625	1.361130828857422	0.005851809024810791
116	3.833333	2.687253662109375	1.110386962890625	0.2261760406494141	2.65680029296875	1.288010589599609	0.2162323455810547	2.624040771484375	1.428213073730469	0.2067233276367187	2.637947509765625	1.647322021484375	0.2130530700683594	2.62172216796875	1.6114052734375	0.2431469116210938	2.557631103515625	1.57304638671875	0.3669873352050781	2.444356201171875	1.327883850097656	0.4392611389160156	2.223825927734375	1.290812774658203	0.3681936340332031	2.242070556640625	1.241515670776367	0.286174560546875	2.2887236328125	1.201406494140625	0.1958151550292969	2.1638251953125	1.265285369873047	0.259932861328125	2.65143408203125	1.610683654785156	0.1818939819335937	2.7002177734375	1.584503051757812	0.06091415786743164	2.811841796875	1.342306427001953	-0.03921371078491211	2.574287353515625	1.339067504882812	-0.03488558197021484	2.516410400390625	1.426393005371094	-0.04005635070800781
117	3.866667	2.654602294921875	1.099302307128906	0.1821754760742187	2.621160400390625	1.276411834716797	0.1743345031738281	2.5847734375	1.4158193359375	0.1677427062988281	2.614081298828125	1.6329345703125	0.18193798828125	2.5988056640625	1.596651428222656	0.2120531616210937	2.55338525390625	1.562643615722656	0.3450098571777344	2.476453857421875	1.3067197265625	0.4267087707519531	2.2548154296875	1.273175689697266	0.3577088012695313	2.221881103515625	1.263458953857422	0.2665896301269531	2.2123310546875	1.241946548461914	0.1598866882324219	2.23229443359375	1.290450256347656	0.2360420989990234	2.62161328125	1.597154235839844	0.1479384155273437	2.654164794921875	1.573949829101562	0.02110125160217285	2.75167578125	1.346412658691406	-0.1195802688598633	2.517686767578125	1.314617218017578	-0.09409451293945313	2.427046142578125	1.355756591796875	-0.0611654052734375
118	3.9	2.635898193359375	1.087705154418945	0.1570771636962891	2.603568115234375	1.2635517578125	0.1508997955322266	2.567872314453125	1.401951965332031	0.1457443542480469	2.587220458984375	1.618679260253906	0.1529196929931641	2.577533447265625	1.582650451660156	0.1849180145263672	2.5464072265625	1.552211120605469	0.3214959411621094	2.525031982421875	1.301253784179687	0.4370506591796875	2.311401123046875	1.260997924804687	0.3543784484863281	2.252318115234375	1.268137878417969	0.278338623046875	2.19541064453125	1.264009338378906	0.1862239532470703	2.26212451171875	1.280496307373047	0.2416866455078125	2.592532958984375	1.582888488769531	0.119123176574707	2.61185302734375	1.561630126953125	-0.009585439682006836	2.557914306640625	1.352588134765625	-0.19155908203125	2.330916748046875	1.324856201171875	-0.1352158050537109	2.271607666015625	1.353159912109375	-0.05465067291259765
119	3.933333000000001	2.622301025390625	1.083412498474121	0.1384672241210937	2.58925634765625	1.258772430419922	0.1331738433837891	2.549853271484375	1.395848083496094	0.1279583587646484	2.57182763671875	1.611918395996094	0.1332841644287109	2.56403369140625	1.576115051269531	0.1658885192871094	2.546065673828125	1.545820678710938	0.3045321960449219	2.561744140625	1.303315521240234	0.4364885559082031	2.352818359375	1.258530456542969	0.3458758850097656	2.31536865234375	1.286993041992188	0.2617799682617187	2.260830810546875	1.291962432861328	0.1685475921630859	2.384673583984375	1.304193664550781	0.2342372894287109	2.5744072265625	1.576099609375	0.09935079193115234	2.58268212890625	1.552682739257813	-0.02988261032104492	2.48797607421875	1.373496429443359	-0.2256139373779297	2.26149560546875	1.340208129882813	-0.1723486633300781	2.17372705078125	1.342037292480469	-0.117055419921875
120	3.966667000000001	2.61419287109375	1.073551322937012	0.122794059753418	2.577359130859375	1.248207717895508	0.1172042388916016	2.53572314453125	1.384665252685547	0.1117993774414063	2.556470947265625	1.600996520996094	0.1121367950439453	2.550733154296875	1.565720886230469	0.1457524719238281	2.53939599609375	1.536261901855469	0.2853242492675781	2.59419482421875	1.304277648925781	0.4256794128417969	2.394418701171875	1.257504516601562	0.3170291442871094	2.358978271484375	1.30975439453125	0.2441939392089844	2.316621826171875	1.341733428955078	0.1499464874267578	2.41826318359375	1.323982177734375	0.2235760498046875	2.5574228515625	1.564583618164062	0.07873062133789062	2.547652587890625	1.540248413085938	-0.05027420043945312	2.422432373046875	1.379764068603516	-0.2452269439697266	2.19609619140625	1.349530975341797	-0.1892423706054688	2.09888037109375	1.3432548828125	-0.1534510803222656
121	4	2.601179931640625	1.064190704345703	0.1055309600830078	2.56235888671875	1.238521575927734	0.09908449554443359	2.523291748046875	1.375854248046875	0.09388749694824219	2.538818603515625	1.592779296875	0.09248894500732421	2.53683154296875	1.557412414550781	0.1264904327392578	2.531519775390625	1.53173583984375	0.2672716369628906	2.643466552734375	1.317952911376953	0.4029066772460937	2.4508046875	1.209199920654297	0.3319358520507812	2.427227294921875	1.222606414794922	0.2393662872314453	2.405541015625	1.236314804077149	0.1342075500488281	2.415606689453125	1.220962173461914	0.2047047882080078	2.537770263671875	1.556311279296875	0.05909178543090821	2.510528076171875	1.531770324707031	-0.06744315338134765	2.336032470703125	1.4065419921875	-0.2502769470214844	2.10414111328125	1.366799224853516	-0.2480426025390625	2.002291015625	1.347783935546875	-0.2408171997070312
122	4.033333000000001	2.59118505859375	1.055395992279053	0.09373443603515624	2.54989892578125	1.228365814208984	0.08673051452636718	2.508552734375	1.364385131835937	0.08110604095458984	2.521986328125	1.580537963867187	0.08038243103027344	2.52141796875	1.545130798339844	0.1140968780517578	2.524114501953125	1.519311584472656	0.2543147735595703	2.686121826171875	1.333931091308594	0.3783204956054688	2.534864990234375	1.177558639526367	0.2995857849121094	2.478577880859375	1.194108871459961	0.2235290374755859	2.399606689453125	1.190792922973633	0.1502424621582031	2.4503740234375	1.195568649291992	0.2008493957519531	2.52020703125	1.544384826660156	0.04698088836669922	2.4854921875	1.521225708007813	-0.07739174652099609	2.29789599609375	1.415854461669922	-0.2579376220703125	2.071284423828125	1.365150146484375	-0.2890879211425781	1.973267211914062	1.369069763183594	-0.2563151245117187
123	4.066667000000001	2.587021728515625	1.051782341003418	0.0903380355834961	2.5453662109375	1.224429138183594	0.08226521301269531	2.501812744140625	1.359564361572266	0.07574942016601563	2.512053955078125	1.575638061523438	0.07198068237304688	2.512388671875	1.540722412109375	0.1061353607177734	2.521529541015625	1.516210876464844	0.246167236328125	2.691081787109375	1.336960845947265	0.3684598083496094	2.5507431640625	1.164802612304688	0.30452978515625	2.494947021484375	1.18046875	0.2280496063232422	2.415201171875	1.178648406982422	0.1557178802490234	2.465499267578125	1.185229400634766	0.2062666168212891	2.510427001953125	1.539051025390625	0.03912266159057617	2.474328125	1.517014282226563	-0.0849176025390625	2.285951416015625	1.420456268310547	-0.2690950927734375	2.062440673828125	1.367780853271484	-0.3143689270019531	1.9622578125	1.358868804931641	-0.2907282409667969
124	4.1	2.58459375	1.044585948944092	0.08744055938720703	2.513484130859375	1.210600433349609	0.073373779296875	2.4765732421875	1.350284881591797	0.06343357849121094	2.508430908203125	1.568414733886719	0.06394791412353516	2.508353515625	1.531841735839844	0.09770211791992188	2.517943115234375	1.51330078125	0.2413445281982422	2.699558349609375	1.319501892089844	0.3318446655273438	2.5327060546875	1.156644378662109	0.2986796264648438	2.479591796875	1.166364288330078	0.2171677093505859	2.403207275390625	1.166889175415039	0.1384096984863281	2.44975341796875	1.176708923339844	0.1941765289306641	2.500087646484375	1.532596496582031	0.02987637710571289	2.441269775390625	1.522079162597656	-0.08954295349121094	2.272057373046875	1.4220859375	-0.297167724609375	2.037849243164063	1.377975463867188	-0.3058858337402344	1.938241943359375	1.355244995117187	-0.2804965515136719
125	4.133333	2.579691650390625	1.041169372558594	0.08213648223876953	2.509257080078125	1.207793807983399	0.06616027069091797	2.47282763671875	1.347864227294922	0.05469689559936523	2.5074326171875	1.56612890625	0.05635663986206055	2.507102294921875	1.529260375976563	0.08997169494628907	2.51938671875	1.514639892578125	0.2342282409667969	2.695620361328125	1.31288623046875	0.320046142578125	2.516795166015625	1.161187728881836	0.2926667175292968	2.470182373046875	1.165466384887695	0.2065465087890625	2.394393798828125	1.162227310180664	0.1268991851806641	2.435984375	1.178100738525391	0.1875287322998047	2.49843505859375	1.530536071777344	0.02203120040893555	2.437605712890625	1.517572082519531	-0.09651139068603516	2.26002880859375	1.417090423583984	-0.2978065490722656	2.022213500976563	1.392598114013672	-0.2999550476074219	1.919877319335938	1.369167694091797	-0.2891452026367187
126	4.166667	2.577865478515625	1.040320262908936	0.0813327407836914	2.507423583984375	1.206885040283203	0.06529598999023438	2.470685546875	1.346830322265625	0.05376130294799805	2.504743896484375	1.565126159667969	0.05504446411132812	2.50445458984375	1.52833203125	0.08872238922119141	2.51654248046875	1.513777465820312	0.232964599609375	2.691803955078125	1.311637420654297	0.3196232604980469	2.51286474609375	1.160228927612305	0.2919070129394531	2.46648388671875	1.164576049804688	0.205693862915039	2.39085595703125	1.161454971313477	0.125927848815918	2.431126953125	1.1775673828125	0.1880739288330078	2.4958857421875	1.529453491210937	0.02078436470031738	2.43916796875	1.516773193359375	-0.09977158355712891	2.281208251953125	1.418270690917969	-0.3176102905273437	2.043562866210937	1.401915405273437	-0.2978995666503906	1.941017333984375	1.382410797119141	-0.2825106811523437
127	4.200000000000001	2.57189794921875	1.029794555664062	0.07727820587158203	2.5025341796875	1.195688995361328	0.06080611801147461	2.46673095703125	1.335047119140625	0.04917961502075195	2.495644287109375	1.552860595703125	0.0472402229309082	2.4959892578125	1.516796142578125	0.08130192565917969	2.51261669921875	1.506425201416016	0.224651138305664	2.686593505859375	1.306302124023437	0.3135749816894531	2.502514892578125	1.162344009399414	0.2913142395019531	2.4591455078125	1.162440216064453	0.2040376281738281	2.38616259765625	1.156930236816406	0.1227776489257812	2.424738525390625	1.176709442138672	0.1848798675537109	2.487849365234375	1.516665100097656	0.01367910957336426	2.431712646484375	1.508784057617187	-0.106748046875	2.269957275390625	1.409818664550781	-0.3194768371582031	2.033190673828125	1.397270904541016	-0.3023721618652344	1.931153686523438	1.37596533203125	-0.2902908020019531
128	4.233333	2.570953125	1.02903058052063	0.07712676239013672	2.501539794921875	1.194906341552734	0.06059452056884766	2.4654287109375	1.334185241699219	0.04889909744262695	2.49368212890625	1.552089660644531	0.04648998260498047	2.494165771484375	1.516094482421875	0.08062625122070312	2.51010693359375	1.505776824951172	0.2240631256103515	2.683469482421875	1.305283813476563	0.3133884582519531	2.49947216796875	1.161329711914062	0.2903426818847656	2.45612744140625	1.16162255859375	0.2030499267578125	2.383113525390625	1.156256286621094	0.1218020477294922	2.42138623046875	1.175184555053711	0.1843862609863281	2.485967041015625	1.51580078125	0.01300825786590576	2.429224365234375	1.507508148193359	-0.1071127853393555	2.26579052734375	1.407950805664063	-0.3182925109863281	2.029112548828125	1.395033508300781	-0.3001338500976563	1.92666259765625	1.3742158203125	-0.2910261840820312
129	4.266667	2.564736328125	1.017382963180542	0.07758150482177735	2.5011240234375	1.185420440673828	0.06164354705810547	2.4700009765625	1.325752075195312	0.05008531570434571	2.492750732421875	1.544055725097656	0.04693548965454102	2.494896728515625	1.508157562255859	0.08103330230712891	2.512305419921875	1.501969085693359	0.2243823394775391	2.679722412109375	1.297632751464844	0.3153948059082031	2.497720947265625	1.152410217285156	0.28750244140625	2.451197021484375	1.15840673828125	0.2021895294189453	2.375408935546875	1.15767219543457	0.1235047225952148	2.418005859375	1.174721725463867	0.1827690887451172	2.4851923828125	1.507590362548828	0.01368974494934082	2.425777099609375	1.498979553222656	-0.1049513397216797	2.249543701171875	1.411971923828125	-0.3109081420898437	2.01332470703125	1.387797485351562	-0.3078447570800781	1.909722290039062	1.376306121826172	-0.2967357177734375
130	4.300000000000001	2.56194580078125	1.016655090332031	0.07857952117919922	2.497670166015625	1.184501510620117	0.06228210830688476	2.465866943359375	1.324739410400391	0.0505458869934082	2.49166796875	1.542809448242187	0.04715291976928711	2.493	1.506942932128906	0.08136109924316406	2.508990478515625	1.501700531005859	0.224985107421875	2.677806396484375	1.298669647216797	0.3167574157714844	2.496680908203125	1.15255696105957	0.28690380859375	2.450618896484375	1.158665405273438	0.2012934417724609	2.375296875	1.157833541870117	0.1220887298583984	2.415486328125	1.174693725585938	0.1841084136962891	2.483914306640625	1.506360107421875	0.01389731502532959	2.426102783203125	1.49970654296875	-0.1057316970825195	2.246766845703125	1.42017431640625	-0.3122272338867187	2.01068017578125	1.393550628662109	-0.314064697265625	1.908021728515625	1.377280487060547	-0.3000524597167969
131	4.333333	2.55939306640625	1.014994510650635	0.08022721862792968	2.49763427734375	1.183831253051758	0.06489253234863281	2.468090576171875	1.324585266113281	0.05383686447143555	2.49291748046875	1.542688842773438	0.04882772827148438	2.493856689453125	1.507155731201172	0.08337944793701171	2.5070859375	1.503111907958985	0.2272909088134765	2.666179443359375	1.294013214111328	0.3225552673339844	2.482709228515625	1.151871444702149	0.2885416870117187	2.44168798828125	1.156310684204102	0.2003285522460937	2.371136962890625	1.154944030761719	0.1168843154907227	2.407271728515625	1.163873321533203	0.1824768829345703	2.485882080078125	1.505903717041016	0.01579946327209472	2.429365966796875	1.498531341552734	-0.1043728103637695	2.233410888671875	1.412324554443359	-0.29215380859375	1.998041870117188	1.391612854003906	-0.3165845947265625	1.895024169921875	1.372101165771484	-0.3152904663085938
132	4.366667	2.55658056640625	1.015548392295837	0.08251941680908204	2.494076416015625	1.184052352905273	0.06754596710205078	2.463841552734375	1.324615478515625	0.05682104110717773	2.49496533203125	1.541775512695313	0.05064682769775391	2.494835205078125	1.506438720703125	0.08537850189208984	2.504489013671875	1.502332092285156	0.2295040435791016	2.670251708984375	1.296818206787109	0.3207270202636719	2.484154296875	1.156485229492187	0.2953260498046875	2.442921142578125	1.15627473449707	0.2071509552001953	2.371841796875	1.151083801269531	0.1243751754760742	2.40936181640625	1.161226943969726	0.1885323486328125	2.48690966796875	1.505044342041016	0.01782777976989746	2.4289384765625	1.495706665039062	-0.1014421997070312	2.238025146484375	1.409503814697266	-0.2941510009765625	2.001808837890625	1.397145904541016	-0.3146550598144531	1.899512939453125	1.37434423828125	-0.3140792846679688
133	4.4	2.553824462890625	1.013163688659668	0.08205731201171874	2.493891357421875	1.182740432739258	0.06862986755371094	2.46571044921875	1.323812835693359	0.05892831039428711	2.49192626953125	1.541652587890625	0.05347155380249023	2.4926982421875	1.506192504882812	0.08807328796386718	2.50270556640625	1.501125823974609	0.2321529693603516	2.667301025390625	1.296760803222656	0.328005126953125	2.48461328125	1.152698272705078	0.2988733520507812	2.442072509765625	1.155307632446289	0.2113536834716797	2.370068359375	1.151888519287109	0.1292791900634766	2.409497314453125	1.156634124755859	0.1927125549316406	2.48459619140625	1.504867858886719	0.02053788948059082	2.4276376953125	1.495000274658203	-0.09918536376953126	2.234533203125	1.411815948486328	-0.2910615234375	1.999003784179687	1.395071228027344	-0.3160344848632812	1.8962333984375	1.374496490478516	-0.3150394287109375
134	4.433333000000001	2.552150634765625	1.012948741912842	0.08378837585449218	2.494267333984375	1.182783508300781	0.07024645233154297	2.46774755859375	1.32382763671875	0.06041813659667969	2.494225830078125	1.541122680664063	0.05497128677368164	2.49456982421875	1.505791076660156	0.08954686737060547	2.503605224609375	1.502714630126953	0.2334109191894531	2.666712646484375	1.296570068359375	0.3260548095703125	2.483848876953125	1.153202117919922	0.2990537414550781	2.44098583984375	1.155146209716797	0.2119256744384766	2.368671630859375	1.151216766357422	0.1304861297607422	2.4084921875	1.156247436523437	0.1934128112792969	2.48723291015625	1.504387390136719	0.0220844783782959	2.43172900390625	1.495918762207031	-0.0980862808227539	2.232608642578125	1.405032318115234	-0.279029296875	1.99824609375	1.399987457275391	-0.3131705627441406	1.89655517578125	1.375767639160156	-0.3104387817382813
135	4.466667000000001	2.552578369140625	1.012892582893371	0.08715278625488282	2.494349609375	1.182438858032226	0.07466686248779297	2.467542236328125	1.32331298828125	0.06602699279785157	2.49374853515625	1.540338134765625	0.06012149810791016	2.49410400390625	1.505131011962891	0.0947308349609375	2.50404541015625	1.505359100341797	0.2383773040771484	2.672879638671875	1.301428375244141	0.3243146667480469	2.492265380859375	1.154350540161133	0.3062853088378906	2.444491943359375	1.155971954345703	0.2218904266357422	2.36759326171875	1.150988220214844	0.1450289764404297	2.41358544921875	1.155063385009766	0.2025498809814453	2.486831787109375	1.503569946289062	0.02735489845275879	2.432939453125	1.499453674316406	-0.09358187103271484	2.23240380859375	1.408335723876953	-0.2722439880371094	1.99989892578125	1.398009124755859	-0.3147156372070313	1.89795458984375	1.375421966552734	-0.3128424987792969
136	4.5	2.55280810546875	1.014204030990601	0.08805115509033203	2.4934755859375	1.183783950805664	0.07636589050292969	2.465403076171875	1.324732879638672	0.0684930191040039	2.4946923828125	1.5417880859375	0.0629172019958496	2.49437060546875	1.506484344482422	0.09756124114990235	2.5040205078125	1.506417388916016	0.2414996948242188	2.6666982421875	1.30158251953125	0.3381884765625	2.49637109375	1.142704193115234	0.315152587890625	2.4468515625	1.145981033325195	0.2316060333251953	2.3690888671875	1.140242950439453	0.1553786163330078	2.416444091796875	1.149168594360352	0.21016796875	2.48743505859375	1.505077117919922	0.03001804351806641	2.433517333984375	1.499614532470703	-0.09112753295898438	2.232384033203125	1.409118927001953	-0.2702826538085937	1.999177978515625	1.400112731933594	-0.3116819458007812	1.897548950195312	1.375235168457031	-0.3120036010742188
137	4.533333000000001	2.550619873046875	1.016132015228272	0.0915215835571289	2.493952880859375	1.185809799194336	0.08016704559326172	2.468982666015625	1.326692352294922	0.07216780853271484	2.494333740234375	1.543237548828125	0.06527986907958984	2.4948486328125	1.508275695800781	0.09995928192138671	2.504567626953125	1.506012145996094	0.2432412261962891	2.66452880859375	1.299423675537109	0.3371736450195312	2.494247802734375	1.141395401000977	0.3188312683105469	2.4462353515625	1.14129280090332	0.2348366851806641	2.370361083984375	1.132786865234375	0.1576532135009766	2.415646484375	1.143305587768555	0.2137880859375	2.48753564453125	1.506390502929687	0.03276721572875976	2.4333681640625	1.499561492919922	-0.087558837890625	2.228197021484375	1.410276336669922	-0.260669189453125	1.997829956054687	1.407016571044922	-0.3117464904785156	1.898295654296875	1.376291595458984	-0.3124802856445312
138	4.566667000000001	2.55017578125	1.017238433837891	0.09244258117675781	2.49356494140625	1.186921417236328	0.08135784912109376	2.46795263671875	1.327674438476563	0.07353498077392578	2.494490966796875	1.544098510742188	0.06878804016113281	2.4949208984375	1.508785491943359	0.103099250793457	2.504123779296875	1.507107604980469	0.2463994903564453	2.664125	1.298670104980469	0.3359400329589844	2.489387451171875	1.145137435913086	0.3224685974121094	2.443552978515625	1.141045211791992	0.2373825073242188	2.370171142578125	1.129878784179688	0.158179931640625	2.412012451171875	1.138992523193359	0.2186134185791016	2.48738330078125	1.507632202148438	0.03592670059204101	2.432422119140625	1.499834899902344	-0.08395578002929688	2.225864013671875	1.409549102783203	-0.2548059234619141	1.993415771484375	1.424569763183594	-0.2923868408203125	1.902464111328125	1.377448822021484	-0.3112405395507812
139	4.6	2.55096337890625	1.022074705123901	0.09419284820556641	2.494307373046875	1.192468887329102	0.08347384643554688	2.467824951171875	1.333624176025391	0.07604241943359374	2.495611328125	1.550739868164063	0.07306609344482422	2.49583349609375	1.515014221191406	0.1072147521972656	2.507262451171875	1.508109497070313	0.2507335205078125	2.670572998046875	1.297825500488281	0.3328795166015625	2.5063046875	1.131371810913086	0.3331921691894531	2.448216552734375	1.128907958984375	0.255432876586914	2.378110595703125	1.119908271789551	0.1725201721191406	2.4185244140625	1.128773742675781	0.233787109375	2.488305908203125	1.514446411132813	0.03978091049194336	2.435206787109375	1.502881164550781	-0.08117350769042969	2.231931396484375	1.411256439208984	-0.2569208679199219	1.999975219726563	1.412889282226562	-0.3046493225097656	1.900961547851562	1.380021575927734	-0.3113432006835937
140	4.633333	2.55290576171875	1.024928663253784	0.09867401123046875	2.495249755859375	1.194448669433594	0.08720696258544922	2.4681640625	1.33508251953125	0.07923367309570313	2.49514794921875	1.551701904296875	0.074556640625	2.495380859375	1.516352661132812	0.1089125671386719	2.507435302734375	1.510216461181641	0.2520426788330078	2.674418212890625	1.303654357910156	0.3338204040527344	2.5172060546875	1.1313642578125	0.337050048828125	2.4556689453125	1.128847534179688	0.2623153381347657	2.378748046875	1.118458587646484	0.1862589111328125	2.42690771484375	1.132806427001953	0.2378269500732422	2.488092529296875	1.515203002929687	0.04163547515869141	2.436100341796875	1.506392791748047	-0.07965780639648437	2.2324169921875	1.411789978027344	-0.2521466674804688	2.00099462890625	1.415063903808594	-0.2993608093261719	1.9034794921875	1.379893249511719	-0.3106049499511719
141	4.666667	2.554976318359375	1.026408025741577	0.09775553131103516	2.498276611328125	1.196350860595703	0.08768181610107421	2.47079638671875	1.336951568603516	0.08033199310302734	2.4894638671875	1.554493530273438	0.077667236328125	2.491685791015625	1.518804931640625	0.111603157043457	2.508700439453125	1.512405456542969	0.2542264404296875	2.680119873046875	1.308495452880859	0.3335030212402344	2.519996826171875	1.139172317504883	0.3438611755371094	2.460921875	1.131891006469727	0.2674626770019531	2.383737548828125	1.116292167663574	0.1925618591308594	2.4307841796875	1.137108703613281	0.2435819854736328	2.483173583984375	1.5181103515625	0.04445929718017578	2.43060888671875	1.506485473632813	-0.0763584976196289	2.22924658203125	1.411423156738281	-0.2513314819335937	1.996755126953125	1.414542419433594	-0.2930611877441406	1.89892333984375	1.3832548828125	-0.3110630187988281
142	4.700000000000001	2.559367431640625	1.029019777297974	0.09953995513916016	2.502090087890625	1.19814485168457	0.09169644165039062	2.47224658203125	1.337763153076172	0.08593489074707031	2.487510986328125	1.554676208496094	0.08108123016357421	2.490687744140625	1.51947900390625	0.1151744766235352	2.511253173828125	1.515755981445313	0.2568560485839844	2.679959228515625	1.312342864990234	0.3393601684570313	2.517156005859375	1.146749420166016	0.3474849853515625	2.46477001953125	1.135191421508789	0.2673068542480469	2.391653564453125	1.115452972412109	0.1899569396972656	2.433742919921875	1.152669281005859	0.2405664367675781	2.481383056640625	1.518040405273438	0.0484150619506836	2.4273486328125	1.509383514404297	-0.07143433380126953	2.22128955078125	1.416305419921875	-0.2401034698486328	1.992721069335937	1.413233673095703	-0.2959134216308594	1.891874145507813	1.388648040771484	-0.2997332458496094
143	4.733333	2.564501953125	1.037501953125	0.1040614013671875	2.50623193359375	1.207303344726562	0.09427723693847656	2.475805908203125	1.3475849609375	0.08692284393310547	2.493017333984375	1.565659484863281	0.08303966522216796	2.495942138671875	1.5300693359375	0.1171661834716797	2.510517822265625	1.522096008300781	0.2602647399902344	2.6814931640625	1.323036682128906	0.3535154724121094	2.5026220703125	1.172621505737305	0.356937255859375	2.462657470703125	1.152511428833008	0.2708272399902344	2.393159912109375	1.127304481506348	0.1908770141601563	2.436734130859375	1.171654251098633	0.2371955871582031	2.486509033203125	1.529014709472656	0.05001576232910156	2.429493408203125	1.519863220214844	-0.06927153778076171	2.23146826171875	1.420149200439453	-0.2463536987304688	1.999088012695313	1.414034118652344	-0.2909092102050782	1.897493408203125	1.390254821777344	-0.2963792114257813
144	4.766667	2.572841796875	1.042746074676514	0.1090859375	2.51175390625	1.212831619262695	0.09461746978759765	2.478309326171875	1.353463623046875	0.08402637481689453	2.492241455078125	1.573612609863281	0.08820565032958984	2.499937744140625	1.536286254882812	0.1202773056030273	2.516839111328125	1.529035461425781	0.2643811340332031	2.694951416015625	1.32851904296875	0.347646728515625	2.471643310546875	1.253289306640625	0.3530182495117187	2.438454833984375	1.211158142089844	0.2711692810058594	2.39095263671875	1.165016571044922	0.1835774536132813	2.4325146484375	1.216166244506836	0.2243519439697266	2.482025146484375	1.538064453125	0.05429993057250977	2.43071435546875	1.52125830078125	-0.06795279693603516	2.23484130859375	1.424952239990234	-0.2529804077148438	1.997373413085938	1.412170349121094	-0.2733760375976563	1.895617309570313	1.389333160400391	-0.2883955383300781
145	4.800000000000001	2.58009912109375	1.04928698348999	0.1171249160766602	2.519121826171875	1.219729843139648	0.104013671875	2.486413818359375	1.360752655029297	0.09421575164794922	2.498459228515625	1.581282531738281	0.09604122161865235	2.506960693359375	1.544304748535156	0.1283953552246094	2.52569091796875	1.531403442382812	0.2720347290039062	2.708654296875	1.338747802734375	0.3639148559570313	2.48677978515625	1.258517730712891	0.36087744140625	2.452912841796875	1.230611419677734	0.2732953186035156	2.389307373046875	1.208758239746094	0.1863439331054688	2.450875244140625	1.243671447753906	0.2253684387207031	2.48805810546875	1.545273681640625	0.06260126113891601	2.433111083984375	1.525253112792969	-0.05772919845581054	2.232424560546875	1.428650726318359	-0.2378551940917969	1.995204833984375	1.414634338378906	-0.2628205871582031	1.896502197265625	1.388778564453125	-0.2895526733398437
146	4.833333	2.586954833984375	1.056854911804199	0.1253578186035156	2.524784423828125	1.227426147460938	0.1119335174560547	2.4891923828125	1.368161743164062	0.1015801620483398	2.5026171875	1.589261108398437	0.104967170715332	2.5116953125	1.551850036621094	0.1368958740234375	2.540253662109375	1.532460083007813	0.2786202087402344	2.7313701171875	1.351382598876953	0.3795991516113281	2.49969140625	1.303074432373047	0.3781375122070312	2.46637890625	1.259231872558594	0.2967590637207031	2.4081201171875	1.221814331054687	0.2109533233642578	2.480796875	1.281717132568359	0.2375939483642578	2.491176513671875	1.553489196777344	0.07138461303710937	2.431989013671875	1.530719543457031	-0.04687746047973633	2.23793603515625	1.433015350341797	-0.2348818206787109	2.000233642578125	1.410990173339844	-0.2561040649414063	1.900165161132813	1.389967987060547	-0.2832501525878906
147	4.866667	2.59824267578125	1.058195110321045	0.1310297698974609	2.5345234375	1.227238510131836	0.1206227111816406	2.4968369140625	1.366621520996094	0.1117000503540039	2.50648828125	1.586609130859375	0.1133795394897461	2.5175048828125	1.549767211914062	0.1448895111083984	2.549977783203125	1.541068725585938	0.2859323120117188	2.73560888671875	1.352565887451172	0.37850390625	2.53738427734375	1.272683441162109	0.4768284606933594	2.454229736328125	1.303470520019531	0.4358829040527344	2.558730224609375	1.270868194580078	0.4412099304199218	2.43235400390625	1.306945465087891	0.3922874450683594	2.494321044921875	1.550668395996094	0.0806960220336914	2.433573486328125	1.536560729980469	-0.03721576309204101	2.238771484375	1.442973052978516	-0.2239132843017578	2.0056767578125	1.404619384765625	-0.2546985168457031	1.9043349609375	1.391410400390625	-0.2794816284179688
148	4.9	2.610236083984375	1.060269779205322	0.1382007598876953	2.543615478515625	1.228710021972656	0.1313946533203125	2.504650634765625	1.368121215820312	0.1246315078735351	2.514314453125	1.588492980957031	0.1242077484130859	2.52636572265625	1.551846008300781	0.1557011413574219	2.57231005859375	1.569273742675781	0.2923793334960937	2.71693994140625	1.352193878173828	0.39625634765625	2.5039990234375	1.337809600830078	0.4961638488769531	2.41164697265625	1.3700634765625	0.4945328674316406	2.515329833984375	1.34481494140625	0.4687393493652344	2.386644287109375	1.323574584960937	0.4708874816894531	2.501091064453125	1.552225158691406	0.0921702880859375	2.435296142578125	1.542975463867188	-0.02375715255737305	2.24107177734375	1.444079620361328	-0.2090664215087891	2.008181762695313	1.406216644287109	-0.2447847747802734	1.905483276367187	1.387163513183594	-0.2584561157226563
149	4.933333000000001	2.620760986328125	1.059863327026367	0.1460339508056641	2.551726806640625	1.22724284362793	0.1411434020996094	2.510637939453125	1.365962738037109	0.1352066802978516	2.516094482421875	1.58627734375	0.1388305816650391	2.52988623046875	1.549305114746094	0.169146240234375	2.579103515625	1.565724243164063	0.304684814453125	2.7593740234375	1.365867065429688	0.3838592834472656	2.59878662109375	1.377305877685547	0.5556920776367188	2.533396240234375	1.447519653320313	0.5744283447265625	2.622941162109375	1.392936370849609	0.5422339477539062	2.498928955078125	1.453394500732422	0.5524141845703125	2.50249609375	1.550406616210938	0.1065650024414063	2.4283369140625	1.54521044921875	-0.004337109565734863	2.24976416015625	1.438822845458984	-0.2005740051269531	2.013702392578125	1.411217163085937	-0.2198367919921875	1.91532666015625	1.385014099121094	-0.2465803070068359
150	4.966667000000001	2.630807373046875	1.058926258087158	0.1564856262207031	2.56640966796875	1.227592864990234	0.1561277618408203	2.522125244140625	1.364957702636719	0.1545728454589844	2.529176025390625	1.584538879394531	0.1568095703125	2.543313232421875	1.547757263183594	0.1869362030029297	2.5912685546875	1.568404663085937	0.3218504333496094	2.78551513671875	1.3988212890625	0.4300873718261718	2.65021826171875	1.41978369140625	0.6207344360351562	2.6161025390625	1.508982849121094	0.6401097412109376	2.723791015625	1.499026702880859	0.62394970703125	2.62308642578125	1.529109436035156	0.5809622802734375	2.514682373046875	1.54870166015625	0.1251514434814453	2.436704833984375	1.547743713378906	0.01730703544616699	2.251404541015625	1.451242614746094	-0.1764554138183594	2.018895385742188	1.404350128173828	-0.1917883453369141	1.929627807617188	1.387208312988281	-0.2441923980712891
151	5	2.647848876953125	1.057443756103516	0.1852426605224609	2.587666259765625	1.229485092163086	0.1875462493896485	2.545558837890625	1.368988891601562	0.1884470672607422	2.552736083984375	1.590670593261719	0.1854396820068359	2.566951904296875	1.554266296386719	0.2167530975341797	2.6241220703125	1.585652709960938	0.3474386596679688	2.820403564453125	1.446125762939453	0.4948239440917969	2.695482666015625	1.485555633544922	0.6922966918945312	2.67375390625	1.576584411621094	0.7226426391601563	2.77408154296875	1.622628784179688	0.7210739135742188	2.681714599609375	1.611060729980469	0.6828547973632813	2.538141845703125	1.553741943359375	0.1543247680664062	2.456477783203125	1.552165283203125	0.04763567352294922	2.270181396484375	1.448366302490234	-0.1454466857910156	2.039896728515625	1.400033966064453	-0.19255419921875	1.938369995117188	1.387666259765625	-0.2201367340087891
152	5.033333000000001	2.6629208984375	1.058543193817139	0.2090490570068359	2.6057626953125	1.230896347045898	0.2128858947753906	2.559076904296875	1.368348114013672	0.2161140747070313	2.563203125	1.589317687988281	0.2185968933105469	2.57791845703125	1.552478210449219	0.2488662261962891	2.64680078125	1.56794970703125	0.3761268920898437	2.85681201171875	1.486901885986328	0.544863037109375	2.753609375	1.559130004882813	0.7445763549804687	2.73567431640625	1.654969543457031	0.754725830078125	2.83751904296875	1.687819458007813	0.7292427978515625	2.725629638671875	1.678761169433594	0.717651123046875	2.54910986328125	1.553106750488281	0.1867100830078125	2.46981005859375	1.549151000976563	0.07891151428222656	2.28325048828125	1.458564910888672	-0.1189726028442383	2.058459716796875	1.3942822265625	-0.1690759124755859	1.954761352539063	1.386262145996094	-0.1870581817626953
153	5.066667000000001	2.681779541015625	1.06599600982666	0.2467940521240234	2.627072998046875	1.238499618530273	0.2509668731689453	2.574068115234375	1.373075714111328	0.255694091796875	2.578496337890625	1.593137634277344	0.2468293609619141	2.592279052734375	1.558034545898437	0.2792508850097656	2.6524853515625	1.578785034179687	0.4095695495605469	2.878752685546875	1.507320892333984	0.5589493408203124	2.823616455078125	1.617618225097656	0.7593896484375	2.810570068359375	1.714443542480469	0.7601315307617188	2.9039677734375	1.745026672363281	0.7115335083007812	2.7922724609375	1.730001403808594	0.7187427368164062	2.565250244140625	1.555448425292969	0.2165993499755859	2.488919677734375	1.54673193359375	0.1074984436035156	2.31540380859375	1.456991027832031	-0.1009719619750977	2.088452880859375	1.398783294677734	-0.1445370025634766	1.9846396484375	1.382790466308594	-0.1503555908203125
154	5.1	2.697974853515625	1.07332804107666	0.2702327575683593	2.651579833984375	1.247453155517578	0.2775918884277344	2.5981005859375	1.381077484130859	0.28612109375	2.594976318359375	1.600515502929687	0.2883512268066406	2.61039794921875	1.564459777832031	0.3186378173828125	2.6669521484375	1.589626220703125	0.4492195129394531	2.907828125	1.547600341796875	0.5843176879882812	2.847076416015625	1.676807861328125	0.7702968139648437	2.87220703125	1.770056457519531	0.7824911499023437	2.9014130859375	1.875280578613281	0.77993505859375	2.8250263671875	1.789861389160156	0.7430779418945312	2.58256884765625	1.564090942382812	0.2565612182617187	2.498410888671875	1.554164367675781	0.154125961303711	2.345059814453125	1.453952423095703	-0.06372873306274414	2.119462890625	1.396136596679687	-0.1099629364013672	2.016007690429687	1.382200042724609	-0.1193463973999023
155	5.133333	2.7217529296875	1.092119888305664	0.3166794128417968	2.67101220703125	1.265980590820313	0.3246037902832031	2.6171279296875	1.400278076171875	0.3326928405761719	2.618898193359375	1.620648803710937	0.3225408325195313	2.633510498046875	1.585839782714844	0.3550292663574219	2.696294921875	1.608543273925781	0.4840387573242187	2.94323828125	1.573763122558594	0.6131163940429688	2.872849853515625	1.721340209960938	0.7828593139648438	2.90489208984375	1.813517883300781	0.7757319946289063	2.939447509765625	1.915351684570312	0.797906982421875	2.845277099609375	1.835849487304688	0.7651073608398438	2.605695068359375	1.582582092285156	0.2926435852050781	2.5248134765625	1.565939575195312	0.1875752563476563	2.360519287109375	1.465538970947266	-0.02406243896484375	2.142528076171875	1.393485443115234	-0.08925090789794922	2.040091064453125	1.372507385253906	-0.1021453094482422
156	5.166667	2.74293896484375	1.097163948059082	0.33555908203125	2.69824755859375	1.27113916015625	0.3429624633789062	2.645773681640625	1.404657836914063	0.3516429443359375	2.628384521484375	1.622738342285156	0.3512143249511719	2.647107666015625	1.5883291015625	0.3812969055175781	2.70624365234375	1.609911926269531	0.5108641357421875	2.96016943359375	1.575215942382812	0.6197714233398437	2.8902626953125	1.721510070800781	0.788102294921875	2.9168955078125	1.814801818847656	0.7897366333007813	2.93498828125	1.9180791015625	0.8191011962890625	2.869780029296875	1.834584167480469	0.7497734375	2.617349609375	1.585233215332031	0.3204400634765625	2.527591552734375	1.568146606445312	0.2244542388916016	2.37286865234375	1.460124908447266	0.01256546401977539	2.16261376953125	1.384706634521484	-0.06567156219482422	2.069648193359375	1.340765441894531	-0.08416461944580078
157	5.200000000000001	2.766173583984375	1.109264656066895	0.37483837890625	2.718985595703125	1.284638244628906	0.382376220703125	2.66351953125	1.418733825683594	0.3900015563964844	2.65642724609375	1.639796020507812	0.3869958190917969	2.672337890625	1.604468322753906	0.4185022277832031	2.713662353515625	1.62139501953125	0.5571333618164063	2.97146435546875	1.577701354980469	0.66153271484375	2.910947509765625	1.75065283203125	0.8107525024414063	2.929562744140625	1.846940734863281	0.81343115234375	2.932121337890625	1.953629211425781	0.8404674072265625	2.8821630859375	1.8581669921875	0.7705642089843751	2.64486328125	1.602124816894531	0.3557266845703125	2.5590341796875	1.5828251953125	0.2546632232666016	2.394013427734375	1.468826141357422	0.04955255889892578	2.19515185546875	1.379356231689453	-0.04900165557861328	2.09226953125	1.367457305908203	-0.06979115295410156
158	5.233333	2.790328369140625	1.12486190032959	0.413362060546875	2.735027587890625	1.299799194335937	0.41812255859375	2.67583251953125	1.433975280761719	0.4226902160644531	2.675163818359375	1.657297241210937	0.4196835632324219	2.689177001953125	1.621173828125	0.4519515991210937	2.73850146484375	1.6298486328125	0.590220947265625	2.9982685546875	1.599603881835937	0.7016786499023437	2.926075439453125	1.771819396972656	0.8502055053710937	2.950701416015625	1.867703735351562	0.8466619262695313	2.979357177734375	1.971776062011719	0.8731973876953125	2.888405029296875	1.88550048828125	0.8032476806640625	2.66341796875	1.61961767578125	0.3877108154296875	2.5887802734375	1.591410766601562	0.2784556579589844	2.435794189453125	1.468025634765625	0.06567707824707031	2.22825439453125	1.381072845458984	-0.0223409538269043	2.12705029296875	1.359334228515625	-0.04805967712402344
159	5.266667	2.81099462890625	1.129333038330078	0.4262437744140625	2.756688720703125	1.3042294921875	0.4331607055664062	2.696457275390625	1.437630645751953	0.4396182861328125	2.69144140625	1.66059033203125	0.4404267883300781	2.705809814453125	1.624245971679688	0.4721715698242188	2.745681884765625	1.636287231445313	0.6129862670898437	3.003812255859375	1.612564819335938	0.7286883544921875	2.929601806640625	1.791552490234375	0.86732666015625	2.949212158203125	1.888190063476562	0.8595270385742187	2.973398193359375	1.994351440429687	0.88109375	2.884464111328125	1.902254089355469	0.8232034301757812	2.680781005859375	1.623303283691406	0.4077391662597656	2.603524658203125	1.595071044921875	0.3005747680664063	2.4530283203125	1.460424194335938	0.09350006103515625	2.246967041015625	1.361253204345703	0.0165944766998291	2.146302001953125	1.333795349121094	-0.004752488613128662
160	5.300000000000001	2.8311826171875	1.146708740234375	0.4642529602050781	2.773892822265625	1.321677520751953	0.4693291015625	2.715129150390625	1.456626251220703	0.473320556640625	2.712854248046875	1.680515258789062	0.4631613159179688	2.726025146484375	1.645426635742187	0.4971581420898438	2.7721064453125	1.6591259765625	0.6366869506835937	3.02431494140625	1.608957763671875	0.7602247924804687	2.940253173828125	1.793978820800781	0.8868480834960938	2.942133544921875	1.893368591308594	0.8863056030273437	2.950839111328125	2.0007529296875	0.9152274169921875	2.890408935546875	1.915197998046875	0.8502177124023438	2.7025126953125	1.641609558105469	0.4318948364257812	2.62734375	1.609357360839844	0.3235348510742188	2.471018310546875	1.472989318847656	0.1199117126464844	2.2572109375	1.379641143798828	0.05383751678466797	2.160857177734375	1.339452239990234	0.03022702407836914
161	5.333333	2.85269091796875	1.15018522644043	0.4730440673828125	2.795971435546875	1.324691589355469	0.481279052734375	2.73622265625	1.458617462158203	0.48878125	2.728500732421875	1.681766540527344	0.4784735412597656	2.74005908203125	1.647087158203125	0.5132626953125	2.773787841796875	1.656043212890625	0.6562420654296875	3.0174443359375	1.597969909667969	0.7911635742187501	2.947279541015625	1.799884338378906	0.89759716796875	2.9370751953125	1.897703186035156	0.9100767822265625	2.924472900390625	1.99938330078125	0.9534160766601563	2.88284521484375	1.907051452636719	0.8570209350585938	2.7216064453125	1.642754821777344	0.4466206359863281	2.65238037109375	1.613251647949219	0.3340616455078125	2.488649658203125	1.478615753173828	0.1363195953369141	2.281052978515625	1.378321563720703	0.06339379501342773	2.181759765625	1.346126342773438	0.04106293869018555
162	5.366667	2.8694443359375	1.157236633300781	0.4989066467285156	2.809831787109375	1.331547729492188	0.5042569580078125	2.749695068359375	1.465971038818359	0.5090317077636719	2.7450380859375	1.690162353515625	0.5048509216308594	2.755017333984375	1.654244689941406	0.5391173095703125	2.78422265625	1.643500305175781	0.68347705078125	3.022844970703125	1.626056701660156	0.8392007446289063	2.93398291015625	1.826758972167969	0.9352747192382812	2.954547607421875	1.923183044433594	0.9484912719726563	2.981241943359375	2.022342895507812	0.9922496337890625	2.883727783203125	1.9413671875	0.9023311157226562	2.738732666015625	1.652029907226563	0.471567626953125	2.671245849609375	1.624122741699219	0.3570098266601562	2.505820068359375	1.481137390136719	0.1651842193603516	2.30210791015625	1.375882141113281	0.08585311126708985	2.202051025390625	1.342122467041016	0.06794644927978516
163	5.4	2.887662109375	1.161969589233399	0.5174954223632813	2.82805029296875	1.336179290771484	0.5226122436523437	2.765935302734375	1.469628753662109	0.52680712890625	2.758681884765625	1.693663146972656	0.52590673828125	2.76885888671875	1.657379699707031	0.559684326171875	2.801708984375	1.647572326660156	0.7032409057617187	3.03613330078125	1.641489868164062	0.86575927734375	2.932044677734375	1.841099609375	0.9474026489257813	2.95166357421875	1.937409301757812	0.962359375	2.98126025390625	2.035385864257813	1.006752990722656	2.878399658203125	1.955518493652344	0.9027378540039063	2.75303662109375	1.655979064941406	0.4920429077148438	2.6862919921875	1.627627563476562	0.3772494812011719	2.5106005859375	1.489585784912109	0.1912649536132812	2.314190185546875	1.379018127441406	0.1018060073852539	2.2167509765625	1.343343292236328	0.0755020751953125
164	5.433333000000001	2.9058017578125	1.16723567199707	0.53683544921875	2.840231201171875	1.339174865722656	0.5407691650390625	2.778280517578125	1.472615509033203	0.5435841064453125	2.7709853515625	1.6964697265625	0.5411791381835938	2.780759521484375	1.660431335449219	0.57527978515625	2.814577880859375	1.654494689941406	0.7187103271484375	3.03878271484375	1.659896789550781	0.8947368774414063	2.9277421875	1.858699279785156	0.9682625732421875	2.944310546875	1.955676086425781	0.9820592651367187	2.969540771484375	2.055388671875	1.02505224609375	2.8723642578125	1.970526245117187	0.9201945190429688	2.765759765625	1.658598327636719	0.5075148315429687	2.700795654296875	1.631032104492188	0.3916337585449219	2.522310302734375	1.491300415039063	0.2099611968994141	2.333881103515625	1.378326782226563	0.1077426910400391	2.23365673828125	1.353957336425781	0.07940487670898437
165	5.466667000000001	2.9182060546875	1.168362884521484	0.5547974853515625	2.852983642578125	1.338121948242188	0.5562977294921875	2.78911767578125	1.468733367919922	0.5568615112304688	2.778132080078125	1.689717590332031	0.5518839111328125	2.788768310546875	1.654694763183594	0.5858951416015625	2.82150732421875	1.655310668945313	0.7278915405273437	3.037923583984375	1.670873107910156	0.9075460815429688	2.925097900390625	1.866469116210937	0.9776357421875	2.936302978515625	1.963598999023437	0.9863224487304687	2.953368408203125	2.065350952148437	1.0248974609375	2.86737353515625	1.973436645507813	0.932409912109375	2.7732333984375	1.651809448242187	0.519138671875	2.7025712890625	1.625644592285156	0.4082594604492187	2.5197685546875	1.489280456542969	0.2339813995361328	2.346292236328125	1.374882690429688	0.1150553283691406	2.2485419921875	1.354448638916016	0.08044655609130859
166	5.5	2.931185302734375	1.164991592407226	0.5729008178710937	2.86631103515625	1.334840393066406	0.5738416137695312	2.804130859375	1.466223419189453	0.5732564086914063	2.794851806640625	1.686953369140625	0.56110107421875	2.80521142578125	1.6529814453125	0.5962274780273438	2.839129638671875	1.666387451171875	0.73727587890625	3.045300048828125	1.671358215332031	0.929068115234375	2.924515869140625	1.865516235351563	0.9889560546875	2.94341552734375	1.960370361328125	1.005570190429687	2.975994873046875	2.05577587890625	1.049878051757813	2.867329345703125	1.977810180664062	0.9386849365234375	2.789666015625	1.648049682617188	0.529610595703125	2.722578857421875	1.623335510253906	0.4162454223632813	2.5414609375	1.489215637207031	0.2386140747070312	2.358115234375	1.379899688720703	0.13030615234375	2.26314111328125	1.353095855712891	0.09253840637207031
167	5.533333000000001	2.948222412109375	1.16048796081543	0.5895165405273437	2.881333740234375	1.329820281982422	0.588606689453125	2.820085205078125	1.461840270996094	0.5863271484375	2.811458984375	1.682777770996094	0.5721383666992188	2.82059130859375	1.649024780273437	0.6079073486328125	2.853940673828125	1.669278381347656	0.7484788818359375	3.0465361328125	1.670633117675781	0.9544805908203124	2.919384033203125	1.865735717773437	0.996817626953125	2.9594287109375	1.955267578125	1.002920532226562	3.021309814453125	2.042223388671875	1.030657348632813	2.86602685546875	1.979318298339844	0.9382490844726562	2.80729931640625	1.643581970214844	0.540748291015625	2.7468154296875	1.61736669921875	0.4238440551757813	2.572952880859375	1.484647216796875	0.2374930877685547	2.37983837890625	1.378407135009766	0.143300048828125	2.28490673828125	1.347629302978516	0.1081423492431641
168	5.566667000000001	2.962837158203125	1.158942077636719	0.6014332885742187	2.8942724609375	1.326199554443359	0.5959099731445312	2.833365966796875	1.457184661865234	0.589838623046875	2.826766845703125	1.676997131347656	0.5812382202148437	2.83516552734375	1.642503967285156	0.6160006713867188	2.861826416015625	1.666899658203125	0.7563331909179688	3.042826171875	1.678732177734375	0.9698067016601563	2.911529052734375	1.87133740234375	1.000512939453125	2.95374853515625	1.959085083007813	1.007294799804688	3.0168193359375	2.043837890625	1.036223876953125	2.855282470703125	1.975500915527344	0.9347499389648437	2.82266064453125	1.638902648925781	0.5490347290039063	2.75767919921875	1.612049987792969	0.4357717895507813	2.58650927734375	1.481126983642578	0.2486111602783203	2.3982890625	1.380611999511719	0.1429851989746094	2.302004638671875	1.350635528564453	0.1133720245361328
169	5.6	2.971755859375	1.154949279785156	0.617663818359375	2.90561962890625	1.322691925048828	0.6107686767578125	2.847289794921875	1.454429138183594	0.6035430908203125	2.8440126953125	1.673638671875	0.59117431640625	2.851975830078125	1.639705383300781	0.6264265747070312	2.879025146484375	1.665198913574219	0.7661506958007812	3.03816015625	1.675725158691406	0.9956788330078125	2.91295654296875	1.873856140136719	1.0055478515625	2.961531494140625	1.957807678222656	1.014365905761719	3.028638671875	2.03764208984375	1.04702783203125	2.856374755859375	1.966705871582031	0.9350081787109376	2.839239013671875	1.635146362304687	0.5597200317382812	2.776124267578125	1.604199279785156	0.44680078125	2.61166943359375	1.473634399414062	0.2544232940673828	2.423678955078125	1.375078125	0.1477583312988281	2.32531494140625	1.347382751464844	0.1242231140136719
170	5.633333	2.987782470703125	1.146908020019531	0.6372669677734375	2.919681884765625	1.315155517578125	0.6264607543945313	2.862217041015625	1.448325988769531	0.6167714233398438	2.861489990234375	1.669031677246094	0.6009830322265625	2.868780517578125	1.6352890625	0.6370914916992187	2.89246142578125	1.659470703125	0.7788009643554688	3.032949951171875	1.668265625	1.022746337890625	2.898369140625	1.862103759765625	1.008838073730469	2.946531494140625	1.947571899414063	1.006170654296875	3.014026123046875	2.031997192382812	1.027264038085937	2.8437958984375	1.935245483398437	0.9125249633789062	2.856564697265625	1.629826782226563	0.5698216552734375	2.793197265625	1.595189880371094	0.4569063110351563	2.617951416015625	1.461056243896484	0.2734653930664063	2.447700927734375	1.353724426269531	0.1438620147705078	2.34549853515625	1.339025695800781	0.1213957901000977
171	5.666667	3.000836181640625	1.142126571655274	0.6493208618164062	2.932504150390625	1.309541839599609	0.63349951171875	2.87797509765625	1.443426513671875	0.6208937377929687	2.88216357421875	1.663585144042969	0.6034522094726562	2.88678564453125	1.6300869140625	0.6401048583984374	2.900730224609375	1.646714111328125	0.7839201049804687	3.011951416015625	1.665893310546875	1.04143017578125	2.878349609375	1.859080688476562	1.0187431640625	2.93674658203125	1.937040832519531	1.008242614746094	3.0159423828125	2.012369873046875	1.020064331054688	2.833260498046875	1.917903686523438	0.9068621215820313	2.8782900390625	1.624276550292969	0.5724136962890625	2.818651611328125	1.590087097167969	0.4576211242675781	2.646843505859375	1.454642700195313	0.2726737365722656	2.47007861328125	1.350748474121094	0.1499361419677734	2.3698271484375	1.345548095703125	0.1175315093994141
172	5.700000000000001	3.017888916015625	1.137113403320313	0.6595982055664062	2.952807861328125	1.304153686523438	0.6420484008789062	2.896006591796875	1.435433441162109	0.6254287109375	2.895013427734375	1.653976806640625	0.6084921875	2.897642578125	1.620801574707031	0.6451195068359376	2.90246875	1.636751525878906	0.7884865112304688	2.986218505859375	1.662793640136719	1.05335302734375	2.850846923828125	1.851527465820312	1.023484008789062	2.921328125	1.917484985351563	1.011899353027344	3.008927978515625	1.982290832519531	1.017255554199219	2.81992041015625	1.902911010742188	0.9039049682617187	2.8948349609375	1.61494287109375	0.577484619140625	2.8376611328125	1.581820983886719	0.4623127136230469	2.65818115234375	1.448786895751953	0.2865039672851563	2.486801025390625	1.347749908447266	0.1574475402832031	2.395890625	1.33062158203125	0.1084563522338867
173	5.733333	3.038505859375	1.129722946166992	0.6696790161132813	2.972421142578125	1.294929016113281	0.6489496459960937	2.915914794921875	1.42515771484375	0.6300575561523437	2.91357568359375	1.642676574707031	0.615852294921875	2.914438232421875	1.609245849609375	0.6519609374999999	2.909556396484375	1.62464208984375	0.79458740234375	2.9525537109375	1.642319274902344	1.068139770507812	2.826251220703125	1.828252502441406	1.007207641601563	2.90036962890625	1.889487976074219	0.9969547119140625	2.9882314453125	1.952954284667969	1.001850036621094	2.811381103515625	1.867244812011719	0.8805709228515625	2.915591552734375	1.604257446289063	0.584582763671875	2.86522119140625	1.574030883789062	0.4663193969726562	2.683490478515625	1.444859497070313	0.2924757995605469	2.520633544921875	1.339715270996094	0.1581613159179688	2.444984375	1.333261627197265	0.08693290710449218
174	5.766667	3.0574541015625	1.124363868713379	0.676080078125	2.994243896484375	1.289810821533203	0.6572576293945313	2.939462890625	1.419952270507812	0.6389049682617187	2.935138671875	1.63641796875	0.6288295288085938	2.933896728515625	1.602472106933594	0.6640515747070312	2.91514892578125	1.618150451660156	0.804657470703125	2.9188818359375	1.617284423828125	1.080512451171875	2.799857177734375	1.799539611816406	1.001573181152344	2.875750244140625	1.854775634765625	0.9808212280273437	2.969235595703125	1.908577941894531	0.9824462890625	2.788781982421875	1.836331237792969	0.8719793701171875	2.939886474609375	1.598884948730469	0.59723095703125	2.906997802734375	1.57089111328125	0.4732468566894531	2.719719970703125	1.446536254882812	0.3044853820800781	2.563374755859375	1.342834411621094	0.1638318786621094	2.46914111328125	1.327999786376953	0.1236599273681641
175	5.800000000000001	3.06968408203125	1.114698875427246	0.6898486938476562	3.010722900390625	1.281833709716797	0.6717766723632812	2.961921875	1.414681915283203	0.6558487548828125	2.959553955078125	1.631213195800781	0.6454681396484375	2.954898193359375	1.597272094726562	0.6804235229492187	2.928205078125	1.606423767089844	0.8203533325195312	2.868510986328125	1.596057006835938	1.089564575195312	2.77011669921875	1.775052917480469	0.9803909301757813	2.84960400390625	1.828404846191406	0.9713889770507812	2.925255859375	1.898627624511719	0.9399611206054688	2.78615380859375	1.818213806152344	0.8526809692382813	2.967034423828125	1.593644287109375	0.6144282836914062	2.95633935546875	1.562376281738281	0.4873330078125	2.77879296875	1.436311187744141	0.309460205078125	2.608770751953125	1.340987762451172	0.1790285491943359	2.5186708984375	1.329786499023438	0.1292763977050781
176	5.833333	3.08844677734375	1.109084342956543	0.6988866577148437	3.031001220703125	1.279280151367187	0.6797054443359375	2.983710693359375	1.414731872558594	0.6631552734375	2.989374755859375	1.634332275390625	0.6546847534179687	2.98075830078125	1.599829345703125	0.6893056030273438	2.93617724609375	1.599226989746094	0.8270191650390625	2.809526611328125	1.563657531738281	1.0739873046875	2.73870654296875	1.745713928222656	0.9436160888671875	2.817925537109375	1.800100708007812	0.9270760498046875	2.9048046875	1.864837524414062	0.9118277587890625	2.776244140625	1.807569885253906	0.8226978759765625	2.998145263671875	1.59623828125	0.6235158081054688	2.997666748046875	1.556208862304687	0.4965104675292969	2.82446435546875	1.416091552734375	0.318585205078125	2.6346962890625	1.341655242919922	0.1960731506347656	2.557233642578125	1.318686981201172	0.1290372161865234
177	5.866667	3.105626953125	1.100937805175781	0.7122442016601562	3.053012939453125	1.270140747070313	0.6918963623046875	3.01200244140625	1.405870239257812	0.67681787109375	3.014727783203125	1.622878723144531	0.6736740112304688	3.000921630859375	1.587936401367188	0.7051324462890625	2.9356572265625	1.581937561035156	0.8321334228515626	2.767613037109375	1.534387756347656	1.046201782226563	2.711325439453125	1.724411804199219	0.9258317260742187	2.776305908203125	1.775873046875	0.8768753051757813	2.862545166015625	1.834306335449219	0.8482752685546875	2.782736328125	1.786861755371094	0.8204853515625	3.029486083984375	1.586098815917969	0.644245849609375	3.05433447265625	1.556695861816406	0.518531982421875	2.920647705078125	1.397175140380859	0.3290028076171875	2.73411279296875	1.354772369384766	0.1928305206298828	2.641857177734375	1.315272735595703	0.1668932495117187
178	5.9	3.130720947265625	1.088908638000488	0.7277635498046875	3.0769580078125	1.258444030761719	0.7002103881835937	3.03478955078125	1.394395782470703	0.67920263671875	3.047069580078125	1.613069030761719	0.679004150390625	3.028713134765625	1.578182739257812	0.7088533935546875	2.947587646484375	1.571046630859375	0.8278692016601562	2.738829833984375	1.483274291992188	0.9904508056640625	2.67699462890625	1.676178588867188	0.8733573608398437	2.73435986328125	1.744184631347656	0.8343596801757812	2.807567138671875	1.823421142578125	0.8187177734375	2.745463134765625	1.765639770507812	0.7891767578125	3.063132080078125	1.575593811035156	0.6503929443359375	3.108942138671875	1.556481140136719	0.5273594970703125	2.976465087890625	1.379942901611328	0.3485606994628906	2.775872314453125	1.346776062011719	0.2268896179199219	2.69294775390625	1.343278045654297	0.1632405548095703
179	5.933333000000001	3.1519619140625	1.084704864501953	0.7385071411132812	3.10398193359375	1.256594482421875	0.7074280395507813	3.068295654296875	1.395317626953125	0.686107666015625	3.07828662109375	1.615527893066406	0.6873804931640625	3.056452880859375	1.580201477050781	0.7148063354492188	2.95529248046875	1.567769104003906	0.8181506958007813	2.713018310546875	1.470236602783203	0.9207181396484375	2.69671240234375	1.667365112304688	0.7929116821289063	2.758073486328125	1.741256164550781	0.7746267700195313	2.819535888671875	1.8213583984375	0.7316937866210937	2.7546298828125	1.779338134765625	0.7616796875	3.098428466796875	1.578001708984375	0.66093359375	3.162044677734375	1.564849304199219	0.5442698364257812	3.044924072265625	1.372208679199219	0.3684610595703125	2.83631982421875	1.354233642578125	0.2542937469482422	2.755165283203125	1.345990936279297	0.1877472381591797
180	5.966667000000001	3.1678046875	1.086440704345703	0.7487420043945312	3.11859912109375	1.258884307861328	0.7145653076171875	3.084590087890625	1.399386749267578	0.6945186157226563	3.100023681640625	1.620774536132813	0.7045933227539063	3.0743544921875	1.584947265625	0.7285303955078125	2.95728173828125	1.571506958007812	0.815191650390625	2.72416259765625	1.429786987304688	0.88954638671875	2.65998583984375	1.59989306640625	0.736999267578125	2.712009033203125	1.682680725097656	0.7491793212890625	2.75375830078125	1.760547607421875	0.6827051391601563	2.78553759765625	1.677630981445313	0.7311122436523437	3.122055419921875	1.583267883300781	0.6788948364257813	3.204526123046875	1.574554931640625	0.5729166259765625	3.117667236328125	1.365312866210938	0.3949135437011719	2.9101669921875	1.356365692138672	0.2739837646484375	2.80967333984375	1.350871490478516	0.2404250183105469
181	6	3.192440673828125	1.08947053527832	0.7564175415039063	3.14570849609375	1.263285278320313	0.72120068359375	3.11350146484375	1.404809356689453	0.7004407958984376	3.12814794921875	1.62727734375	0.710652587890625	3.101146240234375	1.591323486328125	0.73339208984375	2.977701904296875	1.566785095214844	0.8092537841796875	2.7420517578125	1.408198425292969	0.8047681274414062	2.691365234375	1.607947082519531	0.6848509521484375	2.74732421875	1.688990600585937	0.6948162231445313	2.805369873046875	1.783689514160156	0.6960238037109375	2.7918046875	1.7124580078125	0.6588255004882813	3.151691650390625	1.589546875	0.6861912231445313	3.24267626953125	1.578537780761719	0.5868052978515625	3.177080078125	1.349980010986328	0.4217548217773437	2.9689501953125	1.344816192626953	0.2994747924804688	2.86983544921875	1.343084899902344	0.2603186950683594
182	6.033333000000001	3.21522509765625	1.082127082824707	0.7702726440429688	3.177528076171875	1.257733001708984	0.73322412109375	3.149812744140625	1.399386077880859	0.7075210571289062	3.15592431640625	1.62223095703125	0.7178551025390625	3.12703369140625	1.585526794433594	0.736740478515625	2.99277587890625	1.560919494628906	0.7911644287109375	2.779668212890625	1.379412811279297	0.74289306640625	2.698481689453125	1.56510400390625	0.6173200073242188	2.75158984375	1.647172668457031	0.6328662109375	2.80637451171875	1.742894958496094	0.646012451171875	2.803347412109375	1.6663671875	0.6162140502929687	3.18392724609375	1.585176818847656	0.6973917846679687	3.297074462890625	1.584479064941406	0.623421142578125	3.285462158203125	1.329445220947266	0.4870592346191406	3.092105224609375	1.352352813720703	0.3443095703125	3.000740478515625	1.361742431640625	0.2902469787597656
183	6.066667000000001	3.2296904296875	1.081827575683594	0.7709291381835938	3.195542236328125	1.254991226196289	0.740842529296875	3.167790771484375	1.393174560546875	0.71587158203125	3.145947265625	1.609933715820313	0.7125278930664063	3.12040283203125	1.571743835449219	0.7300984497070313	2.986164306640625	1.547058288574219	0.7742876586914063	2.80228271484375	1.354209350585938	0.697412109375	2.72529736328125	1.539369079589844	0.5792191162109375	2.746144775390625	1.6309248046875	0.602061767578125	2.764802734375	1.734919311523437	0.6264860229492187	2.716353759765625	1.66609130859375	0.5697362670898437	3.17960791015625	1.576612487792969	0.6979676513671875	3.2950419921875	1.575600769042969	0.6339910888671875	3.382485595703125	1.312153778076172	0.5810760498046875	3.226244873046875	1.336091278076172	0.4062139892578125	3.130290771484375	1.376331176757813	0.4056285400390625
184	6.1	3.23913525390625	1.077704864501953	0.7771436767578125	3.21631591796875	1.253636535644531	0.7557681884765625	3.20031005859375	1.39506591796875	0.7435841674804687	3.1722705078125	1.610659606933594	0.7394144287109375	3.147030517578125	1.5717509765625	0.7555126342773437	3.01053369140625	1.535253540039062	0.7786797485351562	2.842052978515625	1.354808319091797	0.65353515625	2.767303466796875	1.536498413085937	0.5295736694335937	2.764008056640625	1.629497009277344	0.554914306640625	2.75218896484375	1.731980529785156	0.5876287841796874	2.7370556640625	1.657806274414062	0.5459857177734375	3.20756640625	1.578462768554687	0.7266409912109375	3.319713623046875	1.574227905273438	0.657684814453125	3.4008154296875	1.314735565185547	0.5827208251953125	3.250703125	1.27992626953125	0.4049717102050781	3.1741708984375	1.349788055419922	0.3981951599121094
185	6.133333	3.256173583984375	1.071156661987305	0.7833890380859375	3.235578125	1.246994705200195	0.7641842041015625	3.2215986328125	1.388435180664062	0.7559973754882813	3.18519384765625	1.602060302734375	0.7549708251953124	3.16121875	1.562023803710938	0.7696654052734375	3.027053466796875	1.516656311035156	0.7870437622070312	2.894515380859375	1.3433486328125	0.618273193359375	2.795393310546875	1.48801708984375	0.4671329345703125	2.797662841796875	1.578881530761719	0.4983876953125	2.801318115234375	1.676594299316406	0.543905029296875	2.760304931640625	1.590450378417969	0.523035888671875	3.221931640625	1.5716357421875	0.7425774536132812	3.33525439453125	1.566678894042969	0.6765089111328125	3.43348974609375	1.311806762695312	0.6103159790039062	3.301283447265625	1.241600814819336	0.4298841857910156	3.221967041015625	1.302973419189453	0.4043380126953125
186	6.166667	3.268651123046875	1.064657035827637	0.7935027465820312	3.243742919921875	1.238358825683594	0.7711867065429687	3.224244384765625	1.377534851074219	0.7554244384765625	3.195113037109375	1.590742004394531	0.7611029052734375	3.168710693359375	1.5512490234375	0.7713536987304688	3.03453076171875	1.507028472900391	0.7599379272460938	2.9303583984375	1.325736389160156	0.58286181640625	2.826632080078125	1.469195953369141	0.4360774230957031	2.82430224609375	1.560010925292969	0.4654515991210937	2.7689072265625	1.651640380859375	0.4617259216308593	2.78300439453125	1.5721298828125	0.4919226989746094	3.231675537109375	1.559796997070312	0.7509905395507812	3.345399169921875	1.550100708007812	0.6879376220703125	3.474733154296875	1.309484252929688	0.6303308715820313	3.368218505859375	1.217701965332031	0.4446873168945312	3.28926318359375	1.283043701171875	0.4366549987792969
187	6.200000000000001	3.281456298828125	1.072664588928223	0.80212548828125	3.257260009765625	1.24885400390625	0.7814916992187499	3.23845947265625	1.390224212646484	0.7693511352539063	3.20448828125	1.60542919921875	0.7682859497070312	3.177290771484375	1.565027526855469	0.7751759033203125	3.049265869140625	1.506336975097656	0.74787841796875	2.961665771484375	1.321800598144531	0.5603197631835938	2.866744873046875	1.462974731445313	0.4014638061523437	2.880552001953125	1.547321228027344	0.4465526428222656	2.7978037109375	1.613164855957031	0.4225584106445313	2.81643603515625	1.57775439453125	0.4514588012695313	3.243152099609375	1.57476171875	0.7638434448242187	3.372019287109375	1.574039794921875	0.735379150390625	3.48250634765625	1.328126037597656	0.6507496948242187	3.34374560546875	1.443329498291016	0.4989956665039063	3.25469580078125	1.494365936279297	0.5160601196289063
188	6.233333	3.288704833984375	1.073480247497559	0.8054494018554688	3.266488037109375	1.250027770996094	0.7812854614257813	3.249163330078125	1.391773834228516	0.766541259765625	3.221742431640625	1.608556640625	0.7691654663085937	3.19321728515625	1.568778869628906	0.77533349609375	3.06618701171875	1.509320495605469	0.7432132568359375	2.99787646484375	1.323897369384766	0.5474589233398437	2.916859130859375	1.465534027099609	0.3804974670410156	2.925420166015625	1.551481872558594	0.4244720458984375	2.84598291015625	1.597776123046875	0.366371826171875	2.841947998046875	1.573036499023437	0.40089990234375	3.259567138671875	1.576700317382812	0.764232666015625	3.387646484375	1.562848510742187	0.7338046875000001	3.484514892578125	1.320141021728516	0.6241121826171875	3.3472099609375	1.425704284667969	0.4631986083984375	3.311591552734375	1.518559936523437	0.4948207397460938
189	6.266667	3.2967021484375	1.072557563781738	0.811711669921875	3.276045654296875	1.249756134033203	0.7850662231445312	3.259787353515625	1.392195343017578	0.769534423828125	3.23280615234375	1.610033752441406	0.7704037475585938	3.20371435546875	1.570169921875	0.77492138671875	3.0787607421875	1.510202117919922	0.73393310546875	3.028602294921875	1.320456756591797	0.5350784912109375	2.97258349609375	1.464009155273438	0.358316650390625	2.974646240234375	1.549158081054688	0.405473876953125	2.88363916015625	1.580666687011719	0.3538972473144531	2.877731201171875	1.558308654785156	0.3703210144042969	3.270927978515625	1.57791552734375	0.7677212524414062	3.399982666015625	1.564233825683594	0.7387891845703125	3.496821044921875	1.318672149658203	0.6321787719726563	3.386947998046875	1.350900604248047	0.4241391906738281	3.3496708984375	1.446962860107422	0.4434014282226563
190	6.300000000000001	3.302966552734375	1.07422575378418	0.8103507080078125	3.28358447265625	1.252539749145508	0.7850929565429687	3.268118896484375	1.395792724609375	0.7706470947265625	3.237123779296875	1.613993286132812	0.7745354614257812	3.20841455078125	1.573393371582031	0.7765167846679687	3.088329833984375	1.512384033203125	0.7224548950195312	3.0572236328125	1.315299682617187	0.5252020874023438	3.0098076171875	1.447125885009766	0.335924560546875	3.005040283203125	1.534849182128906	0.3788195495605469	2.91353857421875	1.575087158203125	0.3336094665527344	2.9104296875	1.536191040039062	0.3491948852539062	3.276066162109375	1.582446533203125	0.7734031372070312	3.406967529296875	1.574472229003906	0.7483189086914063	3.5113349609375	1.330500305175781	0.6419686279296875	3.427298583984375	1.320327941894531	0.4190345458984375	3.3704609375	1.408880859375	0.4220063781738281
191	6.333333	3.30328564453125	1.079902084350586	0.8086124267578125	3.283676513671875	1.257987548828125	0.7871585083007813	3.268114501953125	1.401084014892578	0.7776426391601563	3.234218994140625	1.618020751953125	0.7801331176757812	3.206158203125	1.577195678710937	0.7820070190429688	3.09143212890625	1.511671539306641	0.7232787475585938	3.0791513671875	1.314240570068359	0.525824462890625	3.030167236328125	1.426182739257813	0.3255774230957031	3.01777099609375	1.516013427734375	0.3611011962890625	2.92800927734375	1.564237426757813	0.3215913391113281	2.931475341796875	1.520115783691406	0.3308678894042969	3.273449951171875	1.587126831054688	0.7795620727539062	3.404597412109375	1.572943969726563	0.7624982299804688	3.5157353515625	1.332866546630859	0.6570801391601563	3.45587255859375	1.301941162109375	0.4292831420898438	3.391982421875	1.384664520263672	0.4208392639160156
192	6.366667	3.30574853515625	1.079909767150879	0.8105819702148438	3.2861826171875	1.258385833740234	0.7891127319335938	3.270623046875	1.401793548583984	0.7796358642578125	3.237103271484375	1.619268432617187	0.7812211303710938	3.2088486328125	1.578421936035156	0.7823535766601563	3.096815185546875	1.512112976074219	0.7187546386718749	3.09964404296875	1.314264343261719	0.520518310546875	3.060682373046875	1.420569427490234	0.3144982604980469	3.044926513671875	1.511525817871094	0.3461863098144531	2.96055859375	1.548507568359375	0.2869504089355469	2.95931494140625	1.50852734375	0.3073347473144531	3.27634716796875	1.588218322753906	0.781693603515625	3.40725537109375	1.56875390625	0.79754638671875	3.3115625	1.339081512451172	0.9373306884765625	3.340588134765625	1.257279083251953	0.7156622314453125	3.36201025390625	1.317255279541016	0.63207373046875
193	6.4	3.305788330078125	1.079822937011719	0.8107772827148437	3.286243408203125	1.258261688232422	0.78933984375	3.270699462890625	1.401642395019531	0.7799520263671875	3.236995361328125	1.619035034179688	0.7816600952148437	3.208781982421875	1.578172668457031	0.7827332763671875	3.0971181640625	1.511424072265625	0.7190222778320312	3.100964599609375	1.313546691894531	0.52092578125	3.06171435546875	1.418958709716797	0.3145655517578125	3.045052734375	1.509840545654297	0.34593115234375	2.959854248046875	1.54301171875	0.285684326171875	2.959134521484375	1.505340026855469	0.3079107666015625	3.276256591796875	1.588026306152344	0.7821505126953125	3.406712890625	1.566417358398438	0.798669921875	3.300285400390625	1.343474334716797	0.9414180297851562	3.33043115234375	1.258040466308594	0.7213353271484375	3.352390625	1.323934448242188	0.6425087280273437
194	6.433333000000001	3.30640771484375	1.079559455871582	0.8112918701171875	3.28694873046875	1.257909790039063	0.7898379516601562	3.2714609375	1.401209533691406	0.7802861938476563	3.23736572265625	1.618430053710938	0.7810213623046875	3.209236083984375	1.577540893554688	0.78206689453125	3.0989306640625	1.509235137939453	0.7178145751953126	3.107797119140625	1.309967346191406	0.52148779296875	3.069656982421875	1.411317749023437	0.3130351867675781	3.0507412109375	1.502294586181641	0.3426385498046875	2.965527587890625	1.526350830078125	0.2783254089355469	2.96556787109375	1.495750518798828	0.3052726440429688	3.276659423828125	1.587512573242188	0.781859375	3.406876708984375	1.565825378417969	0.7995587768554687	3.301893798828125	1.351726745605469	0.9559642333984375	3.33350244140625	1.265165985107422	0.7366630859375	3.34546044921875	1.348257415771484	0.6735827026367187
195	6.466667000000001	3.2981875	1.076095031738281	0.8125892944335937	3.278608154296875	1.253938888549805	0.7964871215820313	3.257803466796875	1.395991455078125	0.8001483154296875	3.2036904296875	1.607759338378906	0.7961383056640625	3.185348388671875	1.565748229980469	0.7778489990234375	3.11086572265625	1.5151123046875	0.6655642700195312	3.13826904296875	1.290597106933594	0.5034881896972656	3.065555419921875	1.404421844482422	0.3129650268554687	3.04465966796875	1.490738189697266	0.3518760681152344	2.96358740234375	1.504192413330078	0.2805714721679687	2.96517626953125	1.497552917480469	0.3057119445800781	3.23862451171875	1.579490478515625	0.8174041137695313	3.33664306640625	1.595064086914062	0.9050700073242187	3.409684814453125	1.363463714599609	1.051392211914062	3.4117109375	1.536792358398438	0.8905038452148437	3.319420654296875	1.578879638671875	0.9152070922851563
196	6.5	3.289663330078125	1.077826637268066	0.8085027465820313	3.270618896484375	1.253118011474609	0.7951376953125	3.252353515625	1.393274475097656	0.7925184936523437	3.195523681640625	1.600819946289063	0.7919263305664063	3.179505615234375	1.559817443847656	0.7713742065429687	3.11890673828125	1.514450988769531	0.65160205078125	3.136175048828125	1.289246856689453	0.4966636657714844	3.053869873046875	1.404249542236328	0.3154236755371094	3.03820361328125	1.489640167236328	0.3550738525390625	2.960947509765625	1.507791351318359	0.2831553344726562	2.962994384765625	1.504481628417969	0.3106856689453125	3.22895166015625	1.572865417480469	0.8141990966796875	3.320547607421875	1.568120544433594	0.9068181762695312	3.407277587890625	1.363070251464844	1.075099853515625	3.407573974609375	1.558412780761719	0.9484690551757813	3.309297119140625	1.584147033691406	0.9639556274414063
197	6.533333000000001	3.289847412109375	1.078267906188965	0.8106138305664062	3.27172412109375	1.253712738037109	0.7964468383789063	3.253891357421875	1.394011199951172	0.7933988647460938	3.196814697265625	1.60162451171875	0.7910029907226562	3.18096142578125	1.560436279296875	0.7706185302734375	3.119603515625	1.514627746582031	0.651290283203125	3.13805859375	1.289472961425781	0.4960946960449219	3.0577626953125	1.407766571044922	0.3158800659179687	3.045326171875	1.493685394287109	0.3556865234375	2.98396533203125	1.516541748046875	0.2708457336425781	2.969725341796875	1.503338104248047	0.3097540588378906	3.23014892578125	1.573842041015625	0.813698974609375	3.32122802734375	1.569197509765625	0.9069527587890625	3.40533154296875	1.364143341064453	1.07686328125	3.4105517578125	1.555208068847656	0.943696533203125	3.31107470703125	1.579842895507813	0.952179931640625
198	6.566667000000001	3.292041015625	1.07708479309082	0.8030005493164063	3.274570556640625	1.253050201416016	0.789435302734375	3.25721044921875	1.393752807617187	0.7874938354492188	3.212369873046875	1.60486279296875	0.7868131103515625	3.19279931640625	1.564491760253906	0.7678056030273438	3.12235546875	1.51571484375	0.6544354858398438	3.13060986328125	1.290981994628906	0.4966662902832031	3.047102783203125	1.407566741943359	0.316126953125	2.998180908203125	1.489761566162109	0.3124404907226562	2.947747314453125	1.583105590820312	0.2956676635742188	2.9670419921875	1.505331329345703	0.314330322265625	3.24545556640625	1.575198120117188	0.8076565551757813	3.342396484375	1.573047790527344	0.89534228515625	3.3977666015625	1.372004913330078	1.082057006835937	3.509154541015625	1.487143096923828	0.9122036743164063	3.43612158203125	1.557535339355469	0.8939283447265625
199	6.6	3.292890380859375	1.078518852233887	0.8027698364257813	3.275263916015625	1.254474456787109	0.787533203125	3.257485595703125	1.395231018066406	0.7850982055664063	3.209916015625	1.605917297363281	0.7862401123046875	3.19064208984375	1.565385437011719	0.767172119140625	3.118339599609375	1.517341491699219	0.6545194702148438	3.13246240234375	1.291284973144531	0.4986881408691407	3.04849853515625	1.40460693359375	0.3160606079101563	3.007521240234375	1.490975769042969	0.322290283203125	2.956947509765625	1.584387145996094	0.3057673034667969	2.975315185546875	1.504721771240234	0.3326128845214844	3.243626953125	1.576526428222656	0.8065550537109375	3.34176025390625	1.572597534179688	0.8929996337890626	3.39625537109375	1.371763702392578	1.080529418945313	3.498348388671875	1.503273254394531	0.9165680541992187	3.4197685546875	1.56827734375	0.9010943603515625
200	6.633333	3.295822265625	1.079125961303711	0.79752099609375	3.278084228515625	1.254416976928711	0.7821875610351563	3.25992724609375	1.394620727539063	0.780495361328125	3.21276171875	1.604506286621094	0.7868839721679688	3.1934443359375	1.564611206054688	0.7669835205078125	3.120229736328125	1.516941467285156	0.6554117431640625	3.12940576171875	1.294620391845703	0.4956304931640625	3.039522216796875	1.404822570800781	0.3149700622558594	3.027748046875	1.492055145263672	0.35189404296875	2.9627744140625	1.533181091308594	0.2773260498046875	2.963390869140625	1.510843566894531	0.3278326416015625	3.246392333984375	1.574706665039062	0.80628857421875	3.344353515625	1.574714294433594	0.8923045043945312	3.401602783203125	1.372180938720703	1.075634399414062	3.535142333984375	1.471960815429687	0.9130931396484375	3.46369580078125	1.534748657226563	0.8741532592773438
201	6.666667	3.29634228515625	1.081629600524902	0.7993943481445313	3.2783603515625	1.257398773193359	0.782938232421875	3.25960546875	1.398003082275391	0.7809437255859375	3.214384765625	1.609124877929688	0.7847385864257812	3.194277099609375	1.568966857910156	0.7657691040039063	3.119703369140625	1.52173388671875	0.6543010864257812	3.126954833984375	1.297255767822266	0.4958486022949219	3.038838623046875	1.409488922119141	0.3145758361816406	3.02749365234375	1.496973266601562	0.3518741149902344	2.95931494140625	1.537057678222656	0.2791000366210937	2.96101416015625	1.515400268554687	0.3268500366210937	3.248184326171875	1.579217224121094	0.804102294921875	3.349548583984375	1.581140747070312	0.8867586669921875	3.406331787109375	1.378305908203125	1.071338134765625	3.56782666015625	1.459565155029297	0.9233763427734375	3.507798828125	1.527654479980469	0.8744329223632813
202	6.700000000000001	3.29940576171875	1.081082206726074	0.7986339111328125	3.2782802734375	1.257015350341797	0.783488525390625	3.257998779296875	1.397689758300781	0.7797955322265625	3.20570166015625	1.607628295898437	0.7851497192382813	3.186321044921875	1.566712097167969	0.766776123046875	3.11674658203125	1.521913269042969	0.650762451171875	3.130439697265625	1.295541107177734	0.4943901977539062	3.038474365234375	1.409292663574219	0.3153408203125	3.027419921875	1.496586334228516	0.3537015380859375	2.9671279296875	1.545856506347656	0.2792733154296875	2.95910986328125	1.51436083984375	0.3154146728515625	3.241174560546875	1.578827941894531	0.8034451293945313	3.34689501953125	1.575737854003906	0.8809030151367188	3.413072265625	1.383173889160156	1.0740927734375	3.59719970703125	1.419337158203125	0.9340675659179688	3.5568984375	1.496987152099609	0.8790380859375
203	6.733333	3.29796630859375	1.081255722045898	0.7961624145507813	3.2778564453125	1.257239868164063	0.7829169921875	3.258405517578125	1.397890869140625	0.781060302734375	3.20833203125	1.608136901855469	0.7844942016601563	3.188553466796875	1.567306274414062	0.7665187377929688	3.1193916015625	1.522222900390625	0.650584228515625	3.1280517578125	1.296001983642578	0.4942306518554688	3.036961181640625	1.407770385742187	0.3138575439453125	3.02627294921875	1.495544464111328	0.3509077453613281	2.9623427734375	1.544421691894531	0.2795103454589844	2.95970703125	1.5157158203125	0.315906982421875	3.243466552734375	1.579177429199219	0.8030271606445313	3.350485107421875	1.57401953125	0.8782881469726562	3.4125517578125	1.383538970947266	1.0743837890625	3.593126220703125	1.363930908203125	0.9271050415039063	3.579215087890625	1.453212249755859	0.8771954345703125
204	6.766667	3.297968017578125	1.081257682800293	0.79616162109375	3.277858642578125	1.257242645263672	0.7829163208007812	3.258408203125	1.397894287109375	0.781059814453125	3.208337158203125	1.608141784667969	0.784494873046875	3.18855810546875	1.567311279296875	0.7665187377929688	3.11939794921875	1.522230773925781	0.650581298828125	3.12806201171875	1.296013763427734	0.4942202453613281	3.03698046875	1.407790435791016	0.3138463745117188	3.026294921875	1.495564605712891	0.3508981628417969	2.96237841796875	1.544453063964844	0.2794953002929688	2.95973486328125	1.515742797851563	0.315886962890625	3.243470947265625	1.579181640625	0.803028076171875	3.350489501953125	1.574023132324219	0.87828955078125	3.41256103515625	1.383540008544922	1.0743828125	3.593143798828125	1.363922515869141	0.92711376953125	3.579237548828125	1.453203155517578	0.8772006225585938
205	6.800000000000001	3.3016826171875	1.084192611694336	0.7894661254882812	3.281517578125	1.260323852539063	0.7792796020507813	3.261818359375	1.400910949707031	0.7799327392578125	3.214464599609375	1.611750305175781	0.7808209228515625	3.19434521484375	1.571015563964844	0.7630443115234375	3.121050537109375	1.523001037597656	0.6509379272460938	3.12647119140625	1.296491088867187	0.4949929809570313	3.036056884765625	1.408324920654297	0.3144029235839844	3.0263701171875	1.496283203125	0.3512214050292969	2.961945556640625	1.544208801269531	0.2796686096191406	2.958494140625	1.515623718261719	0.3163992614746094	3.2490205078125	1.582531005859375	0.7999864501953124	3.356376953125	1.58030810546875	0.8748451538085937	3.425657958984375	1.381203704833984	1.059512817382813	3.61390625	1.345800476074219	0.9254929809570313	3.6098125	1.434709716796875	0.873261962890625
206	6.833333	3.301706298828125	1.084237403869629	0.789410888671875	3.281533447265625	1.260414764404297	0.779208251953125	3.26183349609375	1.401040191650391	0.7798328247070313	3.21448681640625	1.611940551757812	0.7806921997070313	3.194364501953125	1.571195861816406	0.7629055786132812	3.12110986328125	1.523249389648437	0.6506954345703125	3.126656982421875	1.296921936035156	0.4943605651855469	3.036421630859375	1.409067779541016	0.3137954406738281	3.026779052734375	1.497040496826172	0.3506578674316406	2.96277685546875	1.545336730957031	0.2789321594238282	2.95897802734375	1.516502319335937	0.3152938537597657	3.2490419921875	1.582711181640625	0.799877197265625	3.3564287109375	1.580593017578125	0.8747571411132813	3.426011962890625	1.381789276123047	1.059748901367187	3.614247314453125	1.346810638427734	0.9254901733398437	3.60985009765625	1.435699523925781	0.8731946411132813
207	6.866667	3.3046015625	1.085902839660644	0.7844773559570313	3.284773193359375	1.262551055908203	0.7696253051757812	3.26512548828125	1.403773803710938	0.7671907348632813	3.216718017578125	1.615357727050781	0.7701046752929688	3.196206298828125	1.574414428710937	0.7526516723632812	3.122213623046875	1.528449157714844	0.6393331909179687	3.121363037109375	1.296635437011719	0.4889929809570313	3.03436572265625	1.412066528320312	0.3076525268554687	3.02759375	1.500695220947266	0.344644775390625	2.96137158203125	1.545100158691406	0.2717420654296875	2.95465283203125	1.515141845703125	0.3160188903808594	3.252055908203125	1.586088684082031	0.7883157348632812	3.36370703125	1.579804321289062	0.8574820556640625	3.427332763671875	1.384069396972656	1.049565307617188	3.621132080078125	1.372551666259766	0.9174420166015625	3.60992431640625	1.459600646972656	0.8622781372070313
208	6.9	3.30459033203125	1.085915176391602	0.7844662475585937	3.284760009765625	1.262566741943359	0.7696116943359375	3.26511279296875	1.403792449951172	0.7671702880859375	3.21670458984375	1.615381103515625	0.770064208984375	3.19619287109375	1.574435485839844	0.7526138916015624	3.122198974609375	1.528466064453125	0.6392940063476562	3.1213369140625	1.296649871826172	0.488947021484375	3.034336181640625	1.412069641113281	0.3075947875976562	3.027559326171875	1.500705718994141	0.3445739135742187	2.96134326171875	1.545099731445313	0.2716553955078125	2.95457470703125	1.51509765625	0.315909423828125	3.25204248046875	1.586112976074219	0.788279296875	3.36369189453125	1.579851440429688	0.8574559326171876	3.427332763671875	1.384209442138672	1.049637329101563	3.62118359375	1.372648010253906	0.917584716796875	3.6099833984375	1.459668334960937	0.8623700561523437
209	6.933333000000001	3.305821533203125	1.086199577331543	0.7819918212890625	3.284624755859375	1.262843505859375	0.7699009399414063	3.264650390625	1.403985717773438	0.7681439819335938	3.212633544921875	1.614651916503906	0.770211181640625	3.192728271484375	1.573277648925781	0.7531190185546875	3.12233349609375	1.52676806640625	0.6378038940429688	3.1135595703125	1.300216674804688	0.4800364990234375	3.033732177734375	1.420063598632813	0.2983550415039062	3.0289990234375	1.508421173095703	0.3362247924804688	2.962947021484375	1.544785339355469	0.2588973693847657	2.950632568359375	1.519127502441406	0.3023866271972656	3.24857421875	1.586106628417969	0.788349609375	3.362390625	1.580313110351562	0.8538551635742188	3.43409033203125	1.392449127197266	1.050764770507812	3.631301513671875	1.457092407226563	0.9410279541015625	3.60956884765625	1.506733581542969	0.8526935424804688
210	6.966667000000001	3.309734375	1.089530822753906	0.78253759765625	3.287201904296875	1.267008392333984	0.7686907958984375	3.266556884765625	1.408915252685547	0.7648792114257813	3.22011181640625	1.622279235839844	0.764890625	3.19836328125	1.580927978515625	0.7491617431640625	3.121072998046875	1.528388610839844	0.6398995971679687	3.112445556640625	1.305316925048828	0.4743239135742188	3.017903076171875	1.415920867919922	0.2919864196777344	3.01211474609375	1.507370819091797	0.3233432312011719	2.96489697265625	1.552662109375	0.2365657348632813	2.942669677734375	1.515356689453125	0.3023819580078125	3.256101318359375	1.592880310058594	0.782400634765625	3.37208056640625	1.578646606445313	0.8443831176757812	3.43504345703125	1.395537322998047	1.051042358398437	3.642073486328125	1.382227874755859	0.9380535888671875	3.627333251953125	1.461607543945312	0.87205419921875
211	7	3.305332763671875	1.086995658874512	0.7782421264648437	3.283204833984375	1.263062286376953	0.7644324340820312	3.263456298828125	1.403881713867188	0.7592213745117188	3.217591552734375	1.615544311523438	0.7561029052734375	3.1959736328125	1.57432080078125	0.7411188354492187	3.117944091796875	1.525413940429687	0.63221826171875	3.106908203125	1.299046051025391	0.4752345581054688	3.016768798828125	1.413288665771484	0.2953273620605469	2.980246337890625	1.501989776611328	0.2901126708984375	2.91116845703125	1.527274230957031	0.2113082733154297	2.941454345703125	1.511927307128906	0.3049895935058594	3.253267822265625	1.586609252929688	0.7738914794921875	3.3683681640625	1.579133361816406	0.8364226684570313	3.438921630859375	1.410304534912109	1.049566528320313	3.66568994140625	1.375278198242188	1.002063842773437	3.721591064453125	1.363119293212891	0.9158860473632813
212	7.033333000000001	3.304482177734375	1.08744181060791	0.7778756713867188	3.28185888671875	1.263733581542969	0.763861328125	3.261855224609375	1.404739379882812	0.7581151123046875	3.214675537109375	1.616453125	0.753166748046875	3.193217041015625	1.574898254394531	0.7386046752929688	3.11489111328125	1.524293701171875	0.6303783569335938	3.105502197265625	1.295852172851562	0.4754861755371094	3.013283935546875	1.407117034912109	0.2942675476074219	2.974091796875	1.49487890625	0.2895746459960937	2.90206298828125	1.512929077148438	0.2111747894287109	2.936633544921875	1.506621826171875	0.3031424560546875	3.25063134765625	1.587842224121094	0.7711463012695312	3.366635009765625	1.5811083984375	0.8325484008789062	3.43939111328125	1.411333221435547	1.04482470703125	3.66224951171875	1.386468719482422	0.9754780883789063	3.717751220703125	1.362859680175781	0.8912297973632812
213	7.066667000000001	3.30405517578125	1.08736067199707	0.777739013671875	3.278578857421875	1.262976409912109	0.762439208984375	3.256967529296875	1.403516998291016	0.7549009399414063	3.202218017578125	1.6131337890625	0.7483323364257812	3.181559814453125	1.570617431640625	0.7356767578125	3.100997314453125	1.519684631347656	0.62945166015625	3.096452880859375	1.292665313720703	0.4727488708496094	3.011184326171875	1.404122253417969	0.2885630493164063	2.9748828125	1.491902557373047	0.3033510437011719	2.9053994140625	1.519615783691406	0.2256244812011719	2.930826416015625	1.506655456542969	0.3011304321289062	3.239974609375	1.58617724609375	0.7649954833984375	3.359561767578125	1.583645263671875	0.8191311645507813	3.4420439453125	1.425898498535156	1.036694946289062	3.657855224609375	1.382875518798828	0.9557109985351563	3.743843994140625	1.330806243896484	0.931031982421875
214	7.1	3.295425048828125	1.082801307678223	0.7740128173828125	3.270171630859375	1.257226593017578	0.7547984619140625	3.249004638671875	1.397054107666016	0.7453881225585938	3.19921044921875	1.606888610839844	0.7393832397460938	3.176322998046875	1.564851684570312	0.7303543090820312	3.08472802734375	1.514371948242188	0.6342171630859375	3.084058837890625	1.293169616699219	0.4714888305664062	3.012877685546875	1.413087127685547	0.287979248046875	2.9469677734375	1.482448822021484	0.2891600646972656	2.8524169921875	1.496306793212891	0.2401902923583984	2.9148349609375	1.493592102050781	0.3037185363769531	3.237773193359375	1.579453125	0.7523302612304688	3.36320654296875	1.576465576171875	0.7888887329101563	3.431093017578125	1.430409515380859	1.017691833496094	3.6378916015625	1.355784057617188	0.93932373046875	3.730901611328125	1.311625061035156	0.93551611328125
215	7.133333	3.287446533203125	1.080252883911133	0.7735611572265625	3.26098193359375	1.254371398925781	0.7527674560546875	3.238789794921875	1.394171508789062	0.7447776489257812	3.18872265625	1.603754516601563	0.7328504028320313	3.16542919921875	1.561421081542969	0.7265912475585937	3.0688369140625	1.508450927734375	0.6368336791992187	3.066820068359375	1.289211090087891	0.4713447570800781	3.001283447265625	1.416778686523438	0.2908285217285156	2.934357421875	1.485185607910156	0.2889750061035156	2.841771728515625	1.506168487548828	0.2387305603027344	2.894191650390625	1.487423583984375	0.2975620727539062	3.227874267578125	1.576776672363281	0.7450239868164062	3.3541025390625	1.576064025878906	0.7790117797851562	3.428133544921875	1.416233428955078	0.9965260620117188	3.59984619140625	1.306138153076172	0.882935791015625	3.69727392578125	1.287036376953125	0.9105894775390625
216	7.166667	3.274377197265625	1.078714683532715	0.7649268798828125	3.245225830078125	1.252990905761719	0.7426019897460937	3.221634765625	1.393091125488281	0.733188232421875	3.171744384765625	1.603699340820313	0.7218042602539062	3.14771533203125	1.561250671386719	0.7179293823242188	3.05212548828125	1.498875305175781	0.6322682495117188	3.034529541015625	1.287481506347656	0.4558922729492187	2.97405419921875	1.414170501708985	0.271760986328125	2.95720458984375	1.501998413085937	0.3070192260742188	2.868925537109375	1.525091613769531	0.2494901275634765	2.87362841796875	1.494287445068359	0.2901205139160156	3.21172021484375	1.576531311035156	0.7314689331054688	3.340177490234375	1.563377990722656	0.7551744384765625	3.41067724609375	1.414631866455078	0.9830269775390625	3.578360107421875	1.318138031005859	0.8505543212890625	3.672310791015625	1.292358795166016	0.8855087890625
217	7.200000000000001	3.254025634765625	1.074138679504395	0.7615476684570313	3.22587109375	1.248821578979492	0.7387291259765625	3.2032958984375	1.388954040527344	0.7247675170898438	3.154538818359375	1.599398254394531	0.7031096801757812	3.130200927734375	1.556887084960938	0.7014252319335937	3.025980712890625	1.496786804199219	0.624218994140625	3.004506103515625	1.287872406005859	0.4446192321777344	2.949602294921875	1.42815380859375	0.2682690734863281	2.92274365234375	1.512468444824219	0.3062381591796875	2.830455810546875	1.536474975585937	0.2554247436523437	2.839574951171875	1.497649749755859	0.2846210632324219	3.1944560546875	1.572450805664062	0.7139827880859375	3.321332763671875	1.562362976074219	0.747073486328125	3.398376953125	1.422087799072266	0.9787330322265625	3.606271240234375	1.426596740722656	0.86954150390625	3.68013671875	1.355241119384766	0.8837387084960937
218	7.233333	3.232726318359375	1.072999244689941	0.7548839111328125	3.204061767578125	1.248702377319336	0.7298521118164063	3.1811318359375	1.389606170654297	0.7132184448242187	3.125688232421875	1.600363403320312	0.693994384765625	3.10268310546875	1.556789428710938	0.6905882568359375	2.9959873046875	1.496794372558594	0.6146447143554687	2.96039599609375	1.284442138671875	0.4380562744140625	2.895262451171875	1.429933563232422	0.2671333618164062	2.8791396484375	1.516700622558594	0.3074690551757813	2.786300537109375	1.542059875488281	0.2565401611328125	2.78999560546875	1.509627593994141	0.2827633972167969	3.166406982421875	1.574314697265625	0.7057822875976563	3.292253173828125	1.576050170898438	0.7472742919921875	3.380101806640625	1.429086029052734	0.9735255737304688	3.605640869140625	1.468033569335937	0.9132615356445313	3.660200927734375	1.553453186035156	0.9386044921875
219	7.266667	3.20567724609375	1.074657455444336	0.7451998901367187	3.175296875	1.251031280517578	0.7189267578125	3.151028564453125	1.392484252929687	0.701183349609375	3.09174853515625	1.603840087890625	0.684727783203125	3.069182861328125	1.559685974121094	0.681406494140625	2.9584951171875	1.503238800048828	0.6067721557617187	2.910888671875	1.290423919677735	0.4308472290039063	2.854141357421875	1.449774658203125	0.267476806640625	2.83153857421875	1.537117309570312	0.3047951354980469	2.739954345703125	1.555987243652344	0.2477045288085938	2.74856494140625	1.529397033691406	0.2860495910644531	3.13333251953125	1.578148498535156	0.69554052734375	3.261954345703125	1.578281433105469	0.7307015991210938	3.356807861328125	1.441178863525391	0.9624566040039062	3.580765869140625	1.479895843505859	0.8913538208007813	3.67219384765625	1.522228515625	0.9213527221679687
220	7.300000000000001	3.167322998046875	1.085223754882813	0.7320380249023437	3.137271728515625	1.260175262451172	0.7039678955078125	3.1132724609375	1.400097503662109	0.6818577880859376	3.06411474609375	1.612674011230469	0.6668195190429688	3.039451171875	1.569951721191406	0.6647027587890625	2.92457666015625	1.516012084960938	0.5966451416015625	2.86349365234375	1.30487158203125	0.4258165588378906	2.798920654296875	1.456056182861328	0.2597947998046875	2.782301513671875	1.544963256835937	0.2948477783203125	2.68939306640625	1.568286926269531	0.2431529998779297	2.70308251953125	1.53698974609375	0.2930296630859375	3.104542724609375	1.585182250976563	0.675968017578125	3.234350341796875	1.583581176757813	0.7023883666992188	3.32581298828125	1.459662139892578	0.940573974609375	3.547760498046875	1.404177581787109	0.8802304077148437	3.613816650390625	1.468857238769531	0.9288272705078126
221	7.333333	3.145138427734375	1.098084213256836	0.724214111328125	3.11234228515625	1.272426818847656	0.69557177734375	3.086076904296875	1.411718719482422	0.672205322265625	3.0377783203125	1.624295532226562	0.6549348754882812	3.012757568359375	1.581735961914063	0.6547565307617188	2.8924541015625	1.528395141601563	0.596324462890625	2.822107666015625	1.317799560546875	0.4284669494628906	2.75445703125	1.473199798583984	0.2676851501464844	2.7384765625	1.56325341796875	0.2999665832519531	2.6485966796875	1.577475219726562	0.2402601013183594	2.657953857421875	1.546894165039062	0.3016440124511719	3.078368896484375	1.596686340332031	0.66289990234375	3.208696533203125	1.583947509765625	0.6828714599609375	3.299709716796875	1.456016723632813	0.9190595092773437	3.488578857421875	1.333610595703125	0.8461737670898437	3.56471728515625	1.396889678955078	0.87940966796875
222	7.366667	3.10308935546875	1.12205248260498	0.7079921875	3.068449951171875	1.292679107666016	0.6793953247070312	3.041343017578125	1.429923187255859	0.6613436279296875	3.001986328125	1.64043896484375	0.6459841918945313	2.9757978515625	1.599647338867187	0.6458225708007812	2.85737744140625	1.541658752441406	0.5948175048828125	2.7771806640625	1.339934387207031	0.4287833557128906	2.713635498046875	1.494581512451172	0.2717421569824219	2.702228271484375	1.584300720214844	0.3015662231445312	2.616312744140625	1.597894836425781	0.2394886169433594	2.618611572265625	1.567575927734375	0.2989837036132812	3.040819580078125	1.611744567871094	0.653267333984375	3.16967041015625	1.602675354003906	0.668474853515625	3.275130126953125	1.488540008544922	0.89955029296875	3.489916259765625	1.407345672607422	0.86447021484375	3.5797275390625	1.422352020263672	0.911617431640625
223	7.4	3.087705810546875	1.133415390014648	0.6958914184570313	3.04970068359375	1.30593896484375	0.6695274658203125	3.020269287109375	1.444868072509766	0.654595458984375	2.9798662109375	1.658160461425781	0.6436394042968751	2.95331982421875	1.616920959472656	0.6452902221679687	2.829385986328125	1.55734814453125	0.6056012573242188	2.751916015625	1.357587432861328	0.4305593566894531	2.679096435546875	1.509242645263672	0.2704977416992188	2.661395751953125	1.600247314453125	0.2969376525878906	2.57381298828125	1.613915100097656	0.2349230346679687	2.585755615234375	1.586935607910156	0.3014031066894531	3.019563232421875	1.628984130859375	0.6477030639648438	3.150871826171875	1.621177124023438	0.6534462890625	3.26174560546875	1.470473175048828	0.8643125	3.406321044921875	1.296219421386719	0.80083740234375	3.482103515625	1.308075775146484	0.8707767333984375
224	7.433333000000001	3.076222900390625	1.139188095092774	0.6917975463867188	3.036772216796875	1.312600891113281	0.6649805908203125	3.006138671875	1.452212982177734	0.6493583374023437	2.96314404296875	1.666509948730469	0.63789453125	2.936859130859375	1.624730834960938	0.6401839599609375	2.8106435546875	1.565601806640625	0.6035516967773438	2.71884228515625	1.368453338623047	0.4294395141601562	2.640623291015625	1.524788391113281	0.2741568298339844	2.62627734375	1.616438110351563	0.3027578735351563	2.534409912109375	1.635898864746094	0.2475513458251953	2.54966259765625	1.60402392578125	0.31124169921875	3.003466796875	1.637550476074219	0.64150439453125	3.13542822265625	1.634152465820312	0.6291909790039063	3.312419677734375	1.448480773925781	0.7507411499023438	3.4592216796875	1.283725799560547	0.6648958740234375	3.51877880859375	1.2673701171875	0.7492186279296875
225	7.466667000000001	3.0350947265625	1.152176422119141	0.6719169921875	2.99627099609375	1.325213073730469	0.6491063842773438	2.965602294921875	1.463803802490234	0.6322437133789063	2.929531005859375	1.678286193847656	0.6259819946289062	2.90240673828125	1.637720581054688	0.6316188354492187	2.7802265625	1.570937805175781	0.5978880004882813	2.6932158203125	1.379384918212891	0.4177789611816407	2.603759033203125	1.540200134277344	0.275763916015625	2.59473486328125	1.629745971679688	0.3105979919433594	2.50634228515625	1.651496643066406	0.2519381103515625	2.515280029296875	1.620739501953125	0.3139637145996094	2.968676513671875	1.648051513671875	0.624517333984375	3.09685546875	1.627597473144531	0.6016427001953125	3.299231689453125	1.4422431640625	0.6673685913085937	3.40042919921875	1.242735290527344	0.5941249389648438	3.460183837890625	1.221715667724609	0.676494384765625
226	7.5	3.0238984375	1.159057098388672	0.6633616943359375	2.980596435546875	1.330936553955078	0.64247216796875	2.946601806640625	1.468733489990234	0.62781103515625	2.902464111328125	1.681094543457031	0.616545166015625	2.877030517578125	1.639791259765625	0.6237249145507813	2.752533447265625	1.575260437011719	0.5956552124023438	2.665482421875	1.387810119628906	0.4120510864257813	2.571562255859375	1.551514099121094	0.2770789794921875	2.558833740234375	1.641197692871094	0.3098594055175781	2.47241455078125	1.658446716308594	0.2472556457519531	2.48469970703125	1.632362976074219	0.316435546875	2.942616455078125	1.652359008789062	0.6151825561523437	3.07267333984375	1.654783264160156	0.5954815673828125	3.2731650390625	1.466459320068359	0.6561640625	3.363359375	1.275161804199219	0.5537956542968751	3.424041748046875	1.240751358032226	0.6305537109375
227	7.533333000000001	3.017757568359375	1.163170227050781	0.660295166015625	2.974169677734375	1.335445648193359	0.6394550170898438	2.9399765625	1.473574676513672	0.6249141845703124	2.8967451171875	1.686692687988281	0.613978759765625	2.87108349609375	1.645414367675781	0.6213246459960937	2.745038330078125	1.582598388671875	0.5944808349609375	2.649617919921875	1.39803125	0.4110754089355469	2.555858642578125	1.565038879394531	0.2790757446289063	2.545255615234375	1.655241638183594	0.3118950500488281	2.45800341796875	1.675714416503906	0.2509743804931641	2.470087646484375	1.647445678710938	0.3186711120605469	2.936840576171875	1.657680908203125	0.61234521484375	3.066363037109375	1.659389038085938	0.5875211181640625	3.2690634765625	1.464016906738281	0.6095126953125	3.34895947265625	1.282371795654297	0.4826014709472656	3.406954833984375	1.234501968383789	0.5544136352539063
228	7.566667000000001	2.987748291015625	1.17274951171875	0.6378602905273437	2.952698974609375	1.345250244140625	0.6244008178710938	2.923426025390625	1.482581695556641	0.6101834106445313	2.88956103515625	1.694627746582031	0.6036036987304687	2.862508056640625	1.654830505371094	0.6096686401367187	2.7361396484375	1.593313354492187	0.5936468505859375	2.621169921875	1.415303161621094	0.4208172302246094	2.512185546875	1.564133483886719	0.284263916015625	2.51354345703125	1.656360778808594	0.3081722106933594	2.43193505859375	1.677818481445313	0.2425034027099609	2.449779052734375	1.6562138671875	0.3292196044921875	2.927931396484375	1.664436096191406	0.6017878417968749	3.05572607421875	1.652622009277344	0.5802481689453125	3.248805908203125	1.455043518066406	0.5439904174804687	3.302449462890625	1.30070947265625	0.3787018127441406	3.365104248046875	1.239160247802734	0.4317301330566407
229	7.6	2.971652099609375	1.176964126586914	0.6303526611328125	2.94258447265625	1.352098236083984	0.6162380981445312	2.916642822265625	1.490916534423828	0.59815576171875	2.887162109375	1.70562255859375	0.5976223754882812	2.85908056640625	1.665935791015625	0.6031334838867187	2.73127294921875	1.6035498046875	0.5914554443359376	2.596216064453125	1.428558837890625	0.4264315185546875	2.491892333984375	1.568992797851563	0.2747764587402344	2.5106923828125	1.657880187988281	0.3061633911132812	2.429759765625	1.688145263671875	0.2416001892089844	2.433453125	1.67339208984375	0.3111351318359375	2.9251474609375	1.674384155273438	0.594379638671875	3.05478076171875	1.663319519042969	0.5768671264648437	3.244524658203125	1.464145355224609	0.519173828125	3.26603759765625	1.343704528808594	0.3191705322265625	3.324877685546875	1.265128082275391	0.351961181640625
230	7.633333	2.95315966796875	1.178311325073242	0.6204393310546875	2.92490185546875	1.352270843505859	0.6048721313476563	2.900049560546875	1.490358703613281	0.5869727172851562	2.875413330078125	1.704220458984375	0.5834819946289063	2.8467646484375	1.665510803222656	0.5900835571289063	2.71708056640625	1.608518127441406	0.5844534912109375	2.58389892578125	1.434989196777344	0.4193663024902344	2.482697998046875	1.5771494140625	0.2695176086425781	2.4678291015625	1.669229187011719	0.2899957275390625	2.392604736328125	1.736411743164063	0.253792465209961	2.41086083984375	1.659933227539062	0.3158003540039063	2.912401611328125	1.672313354492188	0.580108642578125	3.041373046875	1.659675415039062	0.5654137573242187	3.22614013671875	1.461618255615234	0.4975416564941406	3.2247900390625	1.372709564208984	0.2822578430175781	3.2829609375	1.289257568359375	0.2972238464355469
231	7.666667	2.9361884765625	1.17829866027832	0.5984666748046875	2.90812158203125	1.352283477783203	0.5864637451171875	2.8839248046875	1.490795593261719	0.5733812866210938	2.867579833984375	1.705126708984375	0.5749822387695313	2.837663330078125	1.667470886230469	0.5814811401367187	2.70445263671875	1.619882690429687	0.5766134033203125	2.566748291015625	1.444404724121094	0.4181584167480469	2.471829345703125	1.582028503417969	0.2607212219238281	2.421208251953125	1.659928833007812	0.2821443176269531	2.32838232421875	1.6986923828125	0.2457183074951172	2.396896484375	1.666806945800781	0.3105507507324219	2.903148193359375	1.671957641601562	0.5700206298828125	3.030339111328125	1.6505185546875	0.5521976928710938	3.205728515625	1.445487121582031	0.4820332946777344	3.18886279296875	1.382355377197266	0.2588518981933594	3.253973388671875	1.302995391845703	0.2579737854003906
232	7.700000000000001	2.915220947265625	1.170296875	0.57373095703125	2.893300048828125	1.346030700683594	0.566413330078125	2.872324462890625	1.485748077392578	0.55554833984375	2.862187255859375	1.701009521484375	0.5647191162109375	2.8316640625	1.663834167480469	0.5723150024414062	2.6968388671875	1.619204772949219	0.5733812255859375	2.553152587890625	1.449956085205078	0.4118714904785156	2.455069580078125	1.585476196289062	0.2534038391113281	2.473705810546875	1.6738544921875	0.284935302734375	2.374632080078125	1.708332763671875	0.2621268615722656	2.3822890625	1.676554260253906	0.302832763671875	2.896461669921875	1.666980529785156	0.5561411743164062	3.02152099609375	1.642792297363281	0.5270526123046875	3.188373779296875	1.430133331298828	0.4549997863769532	3.150523681640625	1.364838439941406	0.2341950073242187	3.231118896484375	1.301578277587891	0.2235641326904297
233	7.733333	2.89882666015625	1.166655960083008	0.5562329711914062	2.8781474609375	1.344386169433594	0.5496493530273437	2.8551376953125	1.485034332275391	0.5362977294921875	2.850353271484375	1.702350524902344	0.5513551635742188	2.818742919921875	1.665357177734375	0.5585765991210937	2.682464599609375	1.620526123046875	0.5598776245117187	2.53768505859375	1.441521057128906	0.4052360229492187	2.44281884765625	1.584577331542969	0.2480123748779297	2.462827880859375	1.673339233398437	0.2805761413574219	2.3615732421875	1.698515319824219	0.2510142059326172	2.365066650390625	1.671145812988281	0.2963189086914063	2.88398193359375	1.667395629882813	0.5412175292968751	3.00967919921875	1.638794311523438	0.5128915405273438	3.179108642578125	1.419525695800781	0.4574769592285156	3.13628369140625	1.369574066162109	0.2311248626708984	3.2174912109375	1.306333251953125	0.2158462524414063
234	7.766667	2.880408935546875	1.167508758544922	0.5384854125976563	2.86052978515625	1.344611358642578	0.5326715698242187	2.839460693359375	1.485213684082031	0.522302490234375	2.836356689453125	1.702159790039063	0.5252512817382813	2.80523095703125	1.666001342773437	0.53636962890625	2.67028515625	1.619610717773437	0.5435097045898437	2.5230966796875	1.437553833007812	0.3969707641601563	2.423488525390625	1.581146362304688	0.2446684265136719	2.4489091796875	1.668322448730469	0.27655029296875	2.349007568359375	1.694254272460938	0.2447643127441406	2.34975830078125	1.666606811523438	0.2943366088867188	2.869064697265625	1.666605895996094	0.5151844482421875	2.99282080078125	1.638443298339844	0.4810125427246094	3.14264697265625	1.402927215576172	0.4452246704101562	3.090315185546875	1.332536224365234	0.2274813537597656	3.1820087890625	1.289841979980469	0.2049522552490234
235	7.800000000000001	2.860200927734375	1.168740447998047	0.5216156616210937	2.84513671875	1.346215118408203	0.5187577514648437	2.826266845703125	1.487083923339844	0.5097701416015625	2.8240029296875	1.703599975585937	0.5201555786132812	2.79286572265625	1.667225463867188	0.530283447265625	2.658059326171875	1.620398193359375	0.533117431640625	2.5108037109375	1.433668365478516	0.3931818542480469	2.408445068359375	1.577716491699219	0.2434996185302734	2.431459716796875	1.66588916015625	0.2741624450683594	2.33077099609375	1.687826416015625	0.2422093963623047	2.331123779296875	1.660383239746094	0.2914447326660156	2.856460693359375	1.668333129882813	0.5086129760742187	2.979025634765625	1.641318359375	0.4700018310546875	3.13144873046875	1.406453552246094	0.4445489196777344	3.07102685546875	1.328752502441406	0.2316873626708984	3.16286181640625	1.288689025878906	0.2056410980224609
236	7.833333	2.8398896484375	1.167213180541992	0.5072308654785156	2.828538330078125	1.346938842773437	0.506373291015625	2.808755126953125	1.489209014892578	0.4966190490722656	2.7988623046875	1.7068759765625	0.5200687255859375	2.76894580078125	1.668430297851562	0.5287205810546876	2.635101318359375	1.614789123535156	0.534238037109375	2.50418994140625	1.418604187011719	0.3852954406738281	2.399569091796875	1.563081604003906	0.2336601104736328	2.4213701171875	1.64951513671875	0.2724125671386719	2.3168603515625	1.675636596679687	0.2553211212158203	2.322093994140625	1.65625927734375	0.2856700744628906	2.832673095703125	1.673201599121094	0.5056866455078125	2.95457080078125	1.653679077148438	0.4568798217773438	3.11278076171875	1.418523040771484	0.4355852661132812	3.0502060546875	1.325136657714844	0.2268452453613281	3.143737060546875	1.285810485839844	0.2011839752197266
237	7.866667	2.827076904296875	1.160340423583984	0.4856855773925781	2.817628173828125	1.341542724609375	0.4868208312988281	2.80077294921875	1.485485687255859	0.4805489807128906	2.789317626953125	1.7047666015625	0.5038462219238281	2.760013916015625	1.665726501464844	0.5139636840820313	2.626259521484375	1.61073681640625	0.5289691772460937	2.49377978515625	1.411589569091797	0.3813726806640625	2.393348876953125	1.56379296875	0.2317227935791016	2.41086865234375	1.651425537109375	0.2717886352539062	2.30509130859375	1.671967956542969	0.2501763458251953	2.30715185546875	1.652475158691406	0.2794044189453125	2.823125	1.671166748046875	0.4880362243652344	2.943189208984375	1.653133605957031	0.4319106750488281	3.09051318359375	1.408536560058594	0.4099940185546875	3.021613525390625	1.306214263916016	0.2054259643554688	3.11594921875	1.268991455078125	0.1765265960693359
238	7.9	2.805922119140625	1.163171234130859	0.4605965576171875	2.796751953125	1.344335571289063	0.4654502258300781	2.781480224609375	1.488591491699219	0.4639944458007813	2.774459228515625	1.708371887207031	0.4842500610351563	2.745400390625	1.669914916992187	0.4969823913574219	2.613207275390625	1.6144423828125	0.5212545166015625	2.493588134765625	1.398411315917969	0.3869971008300781	2.387048828125	1.545727111816406	0.2366631317138672	2.4029794921875	1.634338745117188	0.2752228393554688	2.298751953125	1.665132873535156	0.258867919921875	2.29982373046875	1.635010803222656	0.2823164672851562	2.80668701171875	1.67404638671875	0.4667803955078125	2.9191396484375	1.64733740234375	0.3994487609863281	3.004158203125	1.374224700927734	0.4136637268066407	2.870571533203125	1.320716003417969	0.2229747619628906	2.9469384765625	1.276859710693359	0.1649597320556641
239	7.933333000000001	2.784469482421875	1.158345367431641	0.4362507629394531	2.77401171875	1.338798919677734	0.4427734985351562	2.757727783203125	1.482477874755859	0.4433604125976562	2.753819580078125	1.701553039550781	0.4643064270019531	2.725330810546875	1.663438842773437	0.4786282043457031	2.595079345703125	1.610755187988281	0.51417724609375	2.4868623046875	1.385113525390625	0.3882103271484375	2.375615234375	1.530193481445313	0.2403278503417969	2.386178955078125	1.619760070800781	0.2777030334472656	2.28183349609375	1.646278503417969	0.2574586181640625	2.2934384765625	1.628087707519531	0.2844343566894531	2.784558837890625	1.667106750488281	0.4449588928222656	2.89628076171875	1.636735290527344	0.378832763671875	2.980182861328125	1.383465576171875	0.4803494873046875	2.839197998046875	1.344393981933594	0.2924697570800781	2.912646240234375	1.356118286132812	0.2181927490234375
240	7.966667000000001	2.761267822265625	1.155236251831055	0.4184586791992188	2.75303369140625	1.335199951171875	0.4260205993652344	2.741973388671875	1.478885101318359	0.4293891296386719	2.737904052734375	1.697627685546875	0.4461753845214844	2.709350830078125	1.659903503417969	0.4608604431152344	2.5834951171875	1.602329467773437	0.5023297729492188	2.46523291015625	1.378521453857422	0.3843104858398437	2.33980615234375	1.521312133789062	0.2470940704345703	2.370360595703125	1.608056823730469	0.2789242248535156	2.295576171875	1.682932678222656	0.2519560394287109	2.273215087890625	1.618798400878906	0.2875774841308594	2.768738525390625	1.662936767578125	0.4278458251953125	2.879679443359375	1.632045715332031	0.3614820861816406	2.94767431640625	1.364820373535156	0.4318475646972657	2.807039794921875	1.368541870117187	0.2406475067138672	2.8800810546875	1.396861572265625	0.1710531158447266
241	8	2.73880908203125	1.147546188354492	0.3856437377929687	2.728234375	1.327206115722656	0.3932056884765625	2.713717041015625	1.470441101074219	0.3964295654296875	2.72069140625	1.688172241210937	0.4208135070800781	2.69231005859375	1.651086242675781	0.4371918334960938	2.567223388671875	1.602005493164063	0.4898853149414062	2.473926025390625	1.35302978515625	0.4052992553710937	2.34412451171875	1.482870147705078	0.2599298400878906	2.3678046875	1.573191650390625	0.2870161743164062	2.268642822265625	1.598306030273438	0.2490859985351563	2.266693115234375	1.584890930175781	0.2856739196777344	2.74789306640625	1.653070068359375	0.3981614379882812	2.851826171875	1.614411071777344	0.3251255493164062	2.899531005859375	1.348955444335938	0.4150093078613281	2.751080322265625	1.341864837646484	0.2302162628173828	2.812314208984375	1.392695465087891	0.1622086181640625
242	8.033333000000001	2.719072998046875	1.144948806762695	0.3680415649414063	2.70900390625	1.323918548583984	0.37578759765625	2.701102783203125	1.467001495361328	0.3820471801757813	2.70510546875	1.685258728027344	0.3865143127441406	2.67773876953125	1.649558044433594	0.4066730651855469	2.5631484375	1.596882873535156	0.4756866149902344	2.45572705078125	1.347609832763672	0.416025146484375	2.331908447265625	1.471527618408203	0.2620079040527344	2.3690439453125	1.558652038574219	0.2822152099609375	2.27384521484375	1.564174926757812	0.2301042175292969	2.2585849609375	1.574409851074219	0.2672848510742187	2.732307861328125	1.648775939941406	0.3666470336914063	2.82575927734375	1.604591552734375	0.2841434936523438	2.839619384765625	1.328395904541016	0.3450518188476562	2.67979541015625	1.340591278076172	0.1715530853271484	2.738792724609375	1.3930400390625	0.1034302520751953
243	8.066667000000001	2.686657470703125	1.133611419677734	0.3314396362304687	2.681284912109375	1.311084564208984	0.3380200805664063	2.68550732421875	1.452833221435547	0.346135986328125	2.697050048828125	1.668656677246094	0.3522237243652344	2.672632568359375	1.633794982910156	0.3761253967285156	2.562144775390625	1.587689147949219	0.4531668395996094	2.46244189453125	1.332365356445313	0.4284480590820313	2.32729150390625	1.453203979492188	0.2853119201660156	2.3629443359375	1.542229431152344	0.2852762145996094	2.41001513671875	1.637794494628906	0.3005123901367188	2.260135009765625	1.548988220214844	0.243235595703125	2.719079345703125	1.632077392578125	0.327838623046875	2.794459228515625	1.589966186523438	0.2293583984375	2.8803359375	1.327581756591797	0.2784964599609375	2.681749267578125	1.336943756103516	0.1552462005615234	2.722945068359375	1.371794281005859	0.06721047210693359
244	8.1	2.669123046875	1.11903441619873	0.3019505004882813	2.6635	1.296065643310547	0.3056995544433594	2.66623876953125	1.437572052001953	0.3109677734375	2.679438232421875	1.652563537597656	0.3200952758789062	2.65685791015625	1.617462524414063	0.345136962890625	2.55167626953125	1.574465515136719	0.4302200317382813	2.453440185546875	1.318260314941406	0.4335500183105468	2.311710205078125	1.428141998291016	0.2890347900390625	2.359568603515625	1.510789642333984	0.2843185119628907	2.4183212890625	1.597624450683594	0.3071466369628906	2.264895751953125	1.520914489746094	0.2358048858642578	2.69919384765625	1.616463745117187	0.2934409790039063	2.752390380859375	1.576799743652344	0.1809630432128906	2.81890576171875	1.305840240478516	0.1626489715576172	2.59961669921875	1.327819854736328	0.08631587219238281	2.622305908203125	1.364647827148437	-0.007113203525543212
245	8.133333	2.646781005859375	1.101143493652344	0.2552252960205078	2.635577392578125	1.277801330566406	0.2582879638671875	2.624247314453125	1.418869262695313	0.26013623046875	2.65195458984375	1.630886535644531	0.2865253601074219	2.62970263671875	1.5949306640625	0.3105631103515625	2.53912158203125	1.551105590820312	0.4105532531738281	2.4587548828125	1.289287139892578	0.4244117126464844	2.31574267578125	1.401756469726563	0.283444091796875	2.365336181640625	1.483239288330078	0.277798583984375	2.42027294921875	1.574729919433594	0.288239990234375	2.3026376953125	1.510032897949219	0.2246846466064453	2.66670166015625	1.596410888671875	0.2549879302978516	2.72131689453125	1.571220031738281	0.1391704406738281	2.771879638671875	1.304205200195312	0.07422019195556641	2.5446015625	1.292597961425781	0.02388894653320313	2.5020068359375	1.372369445800781	-0.02518049049377441
246	8.166667	2.632417236328125	1.092047691345215	0.2317903594970703	2.62028466796875	1.268912872314453	0.2323477783203125	2.6061025390625	1.409928070068359	0.2316951293945312	2.630830078125	1.622721313476562	0.2571943664550781	2.609826171875	1.586364868164063	0.2818789367675781	2.52508203125	1.54222314453125	0.3869916076660156	2.457923828125	1.278891540527344	0.4263876647949219	2.31961865234375	1.387880065917969	0.2776865844726563	2.3682890625	1.468347137451172	0.260019775390625	2.42387353515625	1.560211853027344	0.2606046752929688	2.336628662109375	1.501810424804688	0.2150412445068359	2.645353759765625	1.588419616699219	0.2252617797851562	2.70366015625	1.572196655273438	0.1094389038085938	2.737559326171875	1.315208740234375	0.004110515117645264	2.51411865234375	1.358442474365234	-0.04763185501098633	2.449416259765625	1.413477508544922	-0.1059358749389648
247	8.200000000000001	2.612951904296875	1.079946266174316	0.1903381805419922	2.59490576171875	1.257594818115234	0.1913702697753906	2.57009765625	1.398173095703125	0.1902750854492188	2.605363525390625	1.610463562011719	0.2204146118164063	2.585780029296875	1.573609252929687	0.2462025604248047	2.51833154296875	1.529689086914062	0.3644978332519531	2.488564453125	1.266944183349609	0.4456224975585937	2.302333984375	1.297937255859375	0.3105345458984375	2.327173828125	1.384679138183594	0.2766555786132813	2.361346923828125	1.486856536865234	0.2672383728027344	2.276359130859375	1.405776885986328	0.2471530609130859	2.61510400390625	1.576724182128906	0.1856437530517578	2.664104736328125	1.557528869628906	0.06499329376220703	2.680653076171875	1.300105041503906	-0.04851153564453125	2.461603759765625	1.368581909179687	-0.09942692565917968	2.36442236328125	1.404848785400391	-0.1024979400634766
248	8.233333	2.60238037109375	1.073381774902344	0.1708249206542969	2.580957763671875	1.250112380981445	0.17010986328125	2.55235302734375	1.389508544921875	0.1676007080078125	2.58900146484375	1.601293029785156	0.1947735748291016	2.57141552734375	1.5645498046875	0.2218459777832031	2.521330810546875	1.521883972167969	0.34841455078125	2.50865380859375	1.262904205322266	0.4422702026367187	2.313864501953125	1.268143951416016	0.3173890686035156	2.3291953125	1.353591491699219	0.2761998901367188	2.353416748046875	1.457023193359375	0.2577266235351562	2.293233642578125	1.375830383300781	0.24538427734375	2.5963466796875	1.567616943359375	0.1595676116943359	2.638967041015625	1.549042846679688	0.03684873199462891	2.6006015625	1.302308746337891	-0.09197241973876953	2.3803818359375	1.375712493896484	-0.1243054428100586	2.280998779296875	1.397306671142578	-0.1053163528442383
249	8.266667	2.5908125	1.061720195770264	0.1420015106201172	2.56517431640625	1.235928634643555	0.1470289916992187	2.53240673828125	1.372877014160156	0.1490682678222656	2.564989013671875	1.583447937011719	0.1725647430419922	2.550661376953125	1.546766418457031	0.2006976470947266	2.513117431640625	1.509611907958984	0.3315923156738281	2.543876220703125	1.264165893554688	0.4467530212402344	2.3498935546875	1.242763229370117	0.3269221801757812	2.355319580078125	1.326180786132813	0.2816221618652344	2.34382080078125	1.402940948486328	0.2084178009033203	2.316033935546875	1.334995422363281	0.2375408630371094	2.570469482421875	1.550168884277344	0.1373617248535156	2.597760009765625	1.532478576660156	0.01164783573150635	2.5446083984375	1.316596984863281	-0.1552821655273438	2.314727294921875	1.339888061523437	-0.1751619567871094	2.2215947265625	1.363539916992188	-0.1398453826904297
250	8.300000000000001	2.57729833984375	1.055406604766846	0.1330396270751953	2.55132763671875	1.229570205688477	0.1376983032226562	2.520849365234375	1.367041229248047	0.1397538146972656	2.554321533203125	1.5782421875	0.1547391662597656	2.542573486328125	1.542309997558594	0.1849546508789063	2.516949462890625	1.50367431640625	0.3182693481445312	2.56894384765625	1.272835845947266	0.4541264953613281	2.39076171875	1.224424789428711	0.318661376953125	2.39261279296875	1.304443939208984	0.2673492431640625	2.39422314453125	1.401920806884766	0.2240116271972656	2.34924462890625	1.307855773925781	0.2290895538330078	2.5569814453125	1.544029174804687	0.1201122894287109	2.568389404296875	1.517884643554688	-0.006564177513122558	2.471500732421875	1.327206512451172	-0.1841730194091797	2.241773681640625	1.351380218505859	-0.2046828308105469	2.14678564453125	1.329554107666016	-0.1733694152832031
251	8.333333	2.572645751953125	1.044821517944336	0.1227632522583008	2.54351953125	1.217647933959961	0.1250567169189453	2.514934326171875	1.354824005126953	0.1261025085449219	2.540390380859375	1.566392761230469	0.1354536437988281	2.53203125	1.530777770996094	0.1667694091796875	2.516070068359375	1.496258422851563	0.301968994140625	2.600948974609375	1.283594024658203	0.4478486328125	2.4432763671875	1.185956390380859	0.3154423217773438	2.428482421875	1.260018218994141	0.2584677429199219	2.412046630859375	1.35854931640625	0.2225302124023437	2.382944580078125	1.256698913574219	0.2314614715576172	2.54234228515625	1.531832092285156	0.1014698181152344	2.54047119140625	1.509707641601562	-0.02581343078613281	2.43232958984375	1.355669555664063	-0.2285561370849609	2.201783447265625	1.350417510986328	-0.2368618774414062	2.10274560546875	1.3269404296875	-0.2328068389892578
252	8.366667	2.56540966796875	1.032198997497559	0.1086313934326172	2.53384033203125	1.20472509765625	0.1090230026245117	2.5072470703125	1.342396667480469	0.1091770477294922	2.523629638671875	1.55493408203125	0.119884651184082	2.518707763671875	1.518616271972656	0.1511695861816406	2.5102890625	1.489801208496094	0.2884627990722656	2.627396728515625	1.283988494873047	0.4216280517578125	2.49953564453125	1.133761856079102	0.3072805786132812	2.46178515625	1.194971038818359	0.2457180328369141	2.41508349609375	1.25927294921875	0.1752289276123047	2.42255126953125	1.174363662719726	0.2130669097900391	2.5251748046875	1.52084375	0.0853646240234375	2.510699951171875	1.502173431396484	-0.04174692916870117	2.352911376953125	1.38259326171875	-0.2352114105224609	2.129857421875	1.337121154785156	-0.2738856506347656	2.028117431640625	1.333677520751953	-0.2790343017578125
253	8.4	2.560413818359375	1.024961055755615	0.1007596740722656	2.52708447265625	1.197633880615234	0.09912778472900391	2.495385986328125	1.334599243164063	0.09729093170166016	2.51489892578125	1.547627319335938	0.1037267837524414	2.511220703125	1.511761535644531	0.1358936920166016	2.511342529296875	1.486236541748047	0.2744814147949219	2.6404501953125	1.284538879394531	0.4043159790039063	2.511330810546875	1.125359298706055	0.3030000915527344	2.45944775390625	1.170280624389648	0.2374210052490234	2.4002705078125	1.229511535644531	0.1715753021240234	2.421617431640625	1.146946304321289	0.2041875915527344	2.51418310546875	1.512901000976563	0.06963040924072265	2.489708740234375	1.494659881591797	-0.0563643798828125	2.3173056640625	1.389617523193359	-0.2468517456054687	2.103460205078125	1.327314270019531	-0.3100589599609375	2.044528442382812	1.285248748779297	-0.3821942443847656
254	8.433333000000001	2.554747802734375	1.019390466690064	0.09915717315673828	2.520915283203125	1.192224197387695	0.09644339752197266	2.488093994140625	1.329130126953125	0.09372936248779297	2.510757080078125	1.542268127441406	0.09272554016113281	2.507906982421875	1.507408905029297	0.1261680908203125	2.513625	1.487731628417969	0.2658054809570313	2.647262451171875	1.288083068847656	0.3950918884277344	2.516353515625	1.121219963073731	0.308758544921875	2.46464306640625	1.154106796264649	0.2360794525146484	2.405314453125	1.216766052246094	0.1733549041748047	2.429998779296875	1.13273454284668	0.2099216003417969	2.50817822265625	1.506474609375	0.05973514175415039	2.47684375	1.482628356933594	-0.06398654556274413	2.28683935546875	1.390548217773437	-0.2448069763183594	2.076858154296875	1.334827484130859	-0.3258800048828125	2.015042358398437	1.306388153076172	-0.4023507385253906
255	8.466667000000001	2.555925537109375	1.013378868103027	0.09298119354248047	2.49872216796875	1.180388473510742	0.08450167083740234	2.472609130859375	1.319157958984375	0.07950088500976563	2.503622314453125	1.531905151367188	0.08537333679199219	2.500814453125	1.495794311523438	0.1177134475708008	2.51375341796875	1.489709289550781	0.2586059875488281	2.659328369140625	1.290678558349609	0.3775130615234375	2.5546103515625	1.097873527526855	0.3092935180664063	2.475140625	1.109634506225586	0.2578539123535156	2.3940263671875	1.150910400390625	0.2015045318603516	2.446444091796875	1.102081825256348	0.2264214935302734	2.498241943359375	1.497409881591797	0.05111509704589844	2.459176025390625	1.488622985839844	-0.0728601303100586	2.31121142578125	1.392038330078125	-0.2886946716308594	2.08917919921875	1.328829467773438	-0.317764892578125	1.992530517578125	1.352713409423828	-0.3430276489257812
256	8.5	2.55532421875	1.008254995346069	0.09282720947265626	2.49570751953125	1.174328796386719	0.08205542755126953	2.46739404296875	1.312611877441406	0.0750439224243164	2.496763916015625	1.525710266113281	0.07736009216308594	2.495234130859375	1.489978912353516	0.110219970703125	2.511487060546875	1.487587677001953	0.250912841796875	2.67689501953125	1.297015533447266	0.3572186279296875	2.566701416015625	1.100944564819336	0.3099820251464844	2.48737646484375	1.103393806457519	0.2570147705078125	2.3965595703125	1.117698043823242	0.2021383056640625	2.460403076171875	1.09921435546875	0.2267471466064453	2.490651611328125	1.490736419677734	0.04369902038574219	2.446057861328125	1.483660400390625	-0.07853976440429687	2.2924072265625	1.390901885986328	-0.2921510925292969	2.06749853515625	1.341693511962891	-0.3261815795898437	1.969097900390625	1.342384857177734	-0.3556998291015625
257	8.533333000000001	2.552603271484375	1.004372094631195	0.09088786315917968	2.49390869140625	1.170882995605469	0.08097631835937499	2.46617333984375	1.309369049072266	0.07487785339355468	2.493377685546875	1.522829406738281	0.07578304290771484	2.492593994140625	1.487243347167969	0.1088474273681641	2.512181640625	1.486078125	0.2491726989746094	2.683712158203125	1.294931335449219	0.3443722229003906	2.569306396484375	1.098982246398926	0.3074363098144531	2.4895615234375	1.11002254486084	0.2561702880859375	2.3974697265625	1.109420150756836	0.2014960632324219	2.459621337890625	1.099132797241211	0.2261419219970703	2.487237548828125	1.487611602783203	0.04236129760742188	2.44147412109375	1.483153564453125	-0.07960949707031249	2.275919189453125	1.387627960205078	-0.2829683532714844	2.057068359375	1.321844787597656	-0.3273800354003906	1.95819384765625	1.341920959472656	-0.3469123229980469
258	8.566667000000001	2.553532470703125	1.002067359209061	0.09225698852539063	2.4937353515625	1.168141830444336	0.08181386566162109	2.467236083984375	1.306830169677734	0.07504623413085937	2.49326171875	1.520410400390625	0.07242131042480469	2.493117919921875	1.485319244384766	0.1060151672363281	2.514172607421875	1.488268218994141	0.2460931549072266	2.68605322265625	1.296409301757812	0.3391585693359375	2.5755029296875	1.097524597167969	0.3065051879882812	2.495130126953125	1.114922203063965	0.2580715026855468	2.402552978515625	1.104583068847656	0.2052340698242187	2.4640625	1.099007591247559	0.2247091217041016	2.486871826171875	1.48466830444336	0.0396128158569336	2.4383125	1.477108825683594	-0.08110949707031249	2.272852783203125	1.378048004150391	-0.2828252868652344	2.045182739257812	1.341733154296875	-0.315022216796875	1.947391235351563	1.334265380859375	-0.3456902160644531
259	8.6	2.5533857421875	0.9989562627077103	0.09114277648925781	2.496117919921875	1.165611785888672	0.08044997406005859	2.468764404296875	1.303887298583984	0.07324947357177734	2.490854248046875	1.517546325683594	0.06897242736816406	2.491719970703125	1.482734924316406	0.1027365798950195	2.514628662109375	1.488079498291015	0.2422281188964844	2.68944677734375	1.29790771484375	0.3319694519042969	2.582220947265625	1.09753938293457	0.2998255004882813	2.5021435546875	1.128306610107422	0.258342041015625	2.41139794921875	1.100288902282715	0.2092129058837891	2.46416064453125	1.108213020324707	0.2282481384277344	2.48475537109375	1.481535552978516	0.03651802444458008	2.434464111328125	1.476893585205078	-0.08342075347900391	2.261695556640625	1.379410369873047	-0.2790850524902344	2.038623779296875	1.332908233642578	-0.3248753051757812	1.938448608398438	1.337504089355469	-0.3465629272460938
260	8.633333	2.552483642578125	0.9960650532245636	0.09155905151367187	2.49556396484375	1.162938751220703	0.07829991912841797	2.469459716796875	1.301542877197266	0.06891838073730469	2.488367919921875	1.515855346679687	0.06592512512207031	2.489891845703125	1.480793182373047	0.09951160430908203	2.511843505859375	1.481178741455078	0.2394754638671875	2.701254638671875	1.302318206787109	0.3239688415527344	2.58928662109375	1.104308486938476	0.290908447265625	2.50546875	1.138237747192383	0.2603995666503906	2.421050537109375	1.082444122314453	0.2253471069335937	2.463810546875	1.109712226867676	0.2266449737548828	2.482667724609375	1.479910736083984	0.0332144546508789	2.43141455078125	1.474012268066406	-0.08647565460205078	2.2695849609375	1.372472015380859	-0.2898777465820312	2.043897094726562	1.326316070556641	-0.3233222351074219	1.947031127929687	1.346402435302734	-0.351106201171875
261	8.666667	2.551898681640625	0.9956611804962158	0.09135511779785156	2.496486083984375	1.16338346862793	0.0793135986328125	2.47122998046875	1.302372589111328	0.07046489715576172	2.489993408203125	1.516953125	0.06560530853271485	2.491587158203125	1.482134765625	0.09953465270996094	2.510883544921875	1.482299652099609	0.2400813751220703	2.701176513671875	1.303550537109375	0.3240181884765625	2.586479248046875	1.106713485717773	0.29116748046875	2.502810546875	1.141435394287109	0.2607406616210938	2.42104248046875	1.080099067687988	0.2283265533447266	2.460537353515625	1.109838226318359	0.2262137756347656	2.48427392578125	1.480676513671875	0.03316744613647461	2.43244873046875	1.474477569580078	-0.08645137786865234	2.26794970703125	1.359984466552734	-0.2811617431640625	2.045109252929687	1.306850067138672	-0.3241512756347656	1.949311645507813	1.341790191650391	-0.3378897399902344
262	8.700000000000001	2.550359375	0.9962402129173279	0.09055449676513672	2.496615478515625	1.164463119506836	0.07889744567871093	2.46917724609375	1.302982543945312	0.07001354217529297	2.489456298828125	1.517341979980469	0.06499722290039063	2.4911689453125	1.482515106201172	0.09888642883300781	2.510868408203125	1.481565216064453	0.2393214263916016	2.7045703125	1.307450653076172	0.32485693359375	2.588142333984375	1.112010925292969	0.2903843688964844	2.5048349609375	1.14783935546875	0.2603630981445312	2.4280732421875	1.077918685913086	0.2337337951660156	2.461568359375	1.112845924377441	0.2253886260986328	2.48311376953125	1.481131713867188	0.03262833786010742	2.42999267578125	1.473421417236328	-0.0862796630859375	2.271530029296875	1.363265502929687	-0.28821630859375	2.043256225585937	1.322202972412109	-0.3104486999511719	1.944916015625	1.340345855712891	-0.3345111999511719
263	8.733333	2.550184814453125	0.9958461766242981	0.09137505340576171	2.49792333984375	1.164813720703125	0.08128096771240234	2.471434326171875	1.3037255859375	0.07356695556640624	2.489125732421875	1.518542785644531	0.06960993194580078	2.491012451171875	1.483559722900391	0.1033955993652344	2.512697021484375	1.480908813476562	0.243653076171875	2.707003662109375	1.305868774414062	0.3267332763671875	2.583625244140625	1.113977027893066	0.2951574096679688	2.50356689453125	1.151539703369141	0.2587946472167969	2.4318681640625	1.073996078491211	0.2398582305908203	2.458435791015625	1.108395843505859	0.2268395843505859	2.4834697265625	1.48236328125	0.03700935363769531	2.434174072265625	1.475506744384766	-0.08372128295898437	2.27421240234375	1.367878509521484	-0.2862077331542969	2.046087524414062	1.326328552246094	-0.3112221069335938	1.9461328125	1.345719787597656	-0.3264619750976562
264	8.766667	2.553297607421875	0.9972500751018524	0.09219546508789063	2.501955810546875	1.166100555419922	0.08164392852783203	2.473880615234375	1.304387939453125	0.07352324676513672	2.48894677734375	1.518980041503906	0.06997053527832031	2.49104443359375	1.484044982910156	0.1036531600952148	2.5100380859375	1.482981994628906	0.244034912109375	2.699787841796875	1.307898651123047	0.3353390808105469	2.582726318359375	1.11489005279541	0.2920484924316406	2.5036982421875	1.151225479125977	0.2528009338378907	2.431153076171875	1.07351416015625	0.2399749450683594	2.45770654296875	1.103547805786133	0.2243430938720703	2.48394482421875	1.482852752685547	0.03735235977172852	2.433210693359375	1.476556396484375	-0.08252779388427735	2.2757373046875	1.371564544677734	-0.2875619201660156	2.048792724609375	1.323664581298828	-0.3069931945800781	1.950184936523438	1.344371063232422	-0.3271086730957031
265	8.800000000000001	2.552451416015625	0.9970944001674652	0.09362757110595703	2.50243115234375	1.166382766723633	0.08411384582519531	2.478177734375	1.305426910400391	0.07691879272460937	2.491167236328125	1.520129150390625	0.07321796417236329	2.4934765625	1.485250946044922	0.1069381561279297	2.513764404296875	1.484518859863281	0.2471254119873047	2.696784912109375	1.304614898681641	0.3426111450195313	2.57572119140625	1.116951690673828	0.2883470153808594	2.4986826171875	1.156943466186523	0.2487264404296875	2.4388603515625	1.068158134460449	0.2502682189941406	2.44837890625	1.104373405456543	0.2250470275878906	2.486641845703125	1.4839287109375	0.04061920928955078	2.437162841796875	1.478233001708984	-0.07979917907714844	2.27172802734375	1.370021270751953	-0.2766871948242188	2.0489375	1.319846740722656	-0.3215325622558594	1.951069946289063	1.350129730224609	-0.3292433776855469
266	8.833333	2.558158447265625	1.000655556976795	0.09363404846191406	2.50541552734375	1.169775039672852	0.08514824676513671	2.47916845703125	1.308962127685547	0.07868375396728515	2.49458642578125	1.524215637207031	0.07552448272705078	2.496526123046875	1.489112518310547	0.1092630386352539	2.5144443359375	1.4896640625	0.2502392578125	2.697472412109375	1.309904937744141	0.3485074768066406	2.5738876953125	1.12442308807373	0.2894586181640625	2.498075927734375	1.16629573059082	0.2486807708740234	2.446465576171875	1.072100646972656	0.2502343902587891	2.447436279296875	1.114813110351562	0.2234061279296875	2.489633544921875	1.488034729003906	0.04272700119018555	2.4398076171875	1.481436676025391	-0.07796253204345703	2.28244580078125	1.374716522216797	-0.2833887939453125	2.057962890625	1.319311492919922	-0.3158779296875	1.958933715820312	1.344764190673828	-0.3288748168945312
267	8.866667	2.558318359375	1.000754947245121	0.09351498413085937	2.506476318359375	1.169891967773438	0.08485812377929687	2.48068505859375	1.30897183227539	0.07847280120849609	2.496144287109375	1.523926818847656	0.0752005615234375	2.49789453125	1.488902221679687	0.1089355926513672	2.51386376953125	1.48804443359375	0.2499501647949219	2.70093115234375	1.313385650634766	0.3487660827636719	2.572341552734375	1.131778121948242	0.2895831298828125	2.4976044921875	1.175871307373047	0.24947216796875	2.446235595703125	1.08169766998291	0.2493309631347656	2.446166748046875	1.130703765869141	0.2235308532714844	2.49136474609375	1.487765655517578	0.04245527648925781	2.441068115234375	1.481093811035156	-0.07784217834472656	2.279140380859375	1.378521484375	-0.2813062133789063	2.056138916015625	1.321234649658203	-0.31816552734375	1.957472778320313	1.347865081787109	-0.3304352111816406
268	8.9	2.559639892578125	1.002650151968002	0.09417171478271484	2.50917626953125	1.173236083984375	0.08488124084472656	2.482860595703125	1.313015380859375	0.07779827117919921	2.499368408203125	1.529143676757812	0.07490567779541016	2.501246826171875	1.493825805664063	0.1087335891723633	2.516015869140625	1.490449523925781	0.2506636657714844	2.7034697265625	1.313430206298828	0.3489465637207032	2.572827880859375	1.131866195678711	0.288952880859375	2.497754638671875	1.176709197998047	0.2489847259521484	2.447484619140625	1.081246231079102	0.2494791870117188	2.44556298828125	1.129149429321289	0.2230382537841797	2.494124755859375	1.492877899169922	0.04192393493652344	2.442058837890625	1.482422180175781	-0.07817008972167969	2.28549951171875	1.379873687744141	-0.2879685668945313	2.060142822265625	1.326170257568359	-0.3244200744628906	1.959543090820312	1.349489990234375	-0.3317056579589844
269	8.933333000000001	2.563046142578125	1.007049054145813	0.09914356231689453	2.51282177734375	1.178341995239258	0.08958545684814453	2.485974609375	1.318525665283203	0.08244264221191407	2.5021484375	1.53544580078125	0.07995572662353516	2.50411328125	1.499941467285156	0.1138320007324219	2.52371875	1.496001678466797	0.2556655120849609	2.712857666015625	1.3161259765625	0.3480772094726562	2.574859130859375	1.139132461547852	0.2877602233886719	2.500189208984375	1.187249420166016	0.2500989990234375	2.449876708984375	1.091381652832031	0.2496661529541016	2.4463271484375	1.143814102172852	0.2236272735595703	2.4969365234375	1.499108245849609	0.04678989028930664	2.445616455078125	1.488032684326172	-0.07407102203369141	2.29489599609375	1.381055603027344	-0.2872290954589844	2.06957421875	1.325547271728515	-0.3263877258300781	1.968745361328125	1.3502919921875	-0.3300784606933594
270	8.966667000000001	2.563126220703125	1.007486693382263	0.09923491668701172	2.513001220703125	1.178879058837891	0.08963028717041016	2.486280517578125	1.319142333984375	0.0824586181640625	2.50267822265625	1.536130310058594	0.07991516876220703	2.5045654296875	1.500622161865234	0.1138196105957031	2.524046142578125	1.496904022216797	0.2557328338623047	2.71293701171875	1.316754211425781	0.3484419860839844	2.57387353515625	1.140505218505859	0.2880408935546875	2.499589111328125	1.189331817626953	0.2504338684082031	2.44706689453125	1.094610069274902	0.2497021789550781	2.44527197265625	1.147697357177734	0.2244230804443359	2.497470703125	1.499772003173828	0.04674251556396485	2.44638720703125	1.488662017822266	-0.0742716293334961	2.296417236328125	1.381397247314453	-0.2879598693847656	2.07130810546875	1.325458923339844	-0.3282655639648437	1.970286376953125	1.349484771728516	-0.3325333557128906
271	9	2.57331201171875	1.019101264953613	0.09987227630615235	2.52380419921875	1.191309295654297	0.09251026916503906	2.496271240234375	1.331896575927734	0.08686514282226562	2.51083447265625	1.549621520996094	0.09010066223144532	2.5142568359375	1.513061157226562	0.1229513397216797	2.5367841796875	1.505745880126953	0.2646824951171875	2.717389404296875	1.310462951660156	0.3447358093261719	2.536603271484375	1.169853271484375	0.301131103515625	2.475011474609375	1.234894729614258	0.2644541320800781	2.454885986328125	1.129729721069336	0.2462084350585937	2.423326171875	1.178550811767578	0.2123469696044922	2.504699462890625	1.514094116210937	0.05599090957641602	2.44799853515625	1.502575042724609	-0.06286981582641601	2.2651728515625	1.384869171142578	-0.2440593872070312	2.039739135742188	1.330921813964844	-0.2888954162597656	1.948374877929687	1.353109649658203	-0.3338637390136719
272	9.033333000000001	2.57597314453125	1.028818288803101	0.1038827819824219	2.5272568359375	1.201147735595703	0.09640402984619141	2.499473388671875	1.3416025390625	0.09062418365478515	2.51853662109375	1.558841613769531	0.09508137512207031	2.521583740234375	1.52202099609375	0.1276377410888672	2.54500927734375	1.508852233886719	0.2687213439941406	2.733650146484375	1.317674072265625	0.3390473327636719	2.54384716796875	1.187609710693359	0.3022192687988281	2.484793701171875	1.256694915771484	0.269066650390625	2.463484375	1.1526689453125	0.2464925384521484	2.430390869140625	1.202554107666016	0.2153151092529297	2.511282958984375	1.523693359375	0.06083695602416992	2.449753662109375	1.511549591064453	-0.05545434188842773	2.273348388671875	1.396025085449219	-0.2440267181396484	2.060718505859375	1.324467987060547	-0.3171696472167969	1.963402954101563	1.361174468994141	-0.3228824462890625
273	9.066667000000001	2.584778564453125	1.036565681457519	0.1092678451538086	2.53683984375	1.210559997558594	0.09646221923828124	2.5000810546875	1.350087036132813	0.08629515838623047	2.52071337890625	1.568930969238281	0.09895513916015625	2.528057861328125	1.530189758300781	0.1292229309082031	2.553874267578125	1.517112182617188	0.27128125	2.75555078125	1.335724304199219	0.3417612915039063	2.565132080078125	1.199220474243164	0.3208855590820313	2.494275146484375	1.254569946289062	0.2827747802734375	2.49392138671875	1.145265380859375	0.2749617004394531	2.449223876953125	1.196281829833984	0.2314456176757813	2.508614013671875	1.535187377929688	0.0639930648803711	2.445346923828125	1.514337524414063	-0.05155201339721679	2.256164794921875	1.404572357177734	-0.2351390075683594	2.032712646484375	1.347663024902344	-0.2948754272460937	1.937320922851562	1.314567932128906	-0.3242229309082031
274	9.1	2.59760302734375	1.047232498168945	0.1136913909912109	2.548131103515625	1.222627029418945	0.1018684921264648	2.51214794921875	1.363809112548828	0.09249292755126953	2.527870361328125	1.585068481445313	0.1061158142089844	2.536527587890625	1.546013305664062	0.1363993835449219	2.564354248046875	1.521158142089844	0.2778929443359375	2.78258544921875	1.3581796875	0.3542456970214844	2.594687744140625	1.21540087890625	0.3282567138671875	2.525620849609375	1.275845733642578	0.2923136901855469	2.523172119140625	1.165274826049805	0.2908614501953125	2.47224072265625	1.221095993041992	0.2458938903808594	2.516098388671875	1.550890747070313	0.07079261016845703	2.451046875	1.528892578125	-0.04499328994750976	2.2660732421875	1.410821044921875	-0.2318533630371094	2.044213745117188	1.338685913085937	-0.2899722900390625	1.94463232421875	1.324137115478516	-0.3236694946289063
275	9.133333	2.605190185546875	1.054505184173584	0.1227211303710938	2.556940673828125	1.231045883178711	0.1118355407714844	2.51905810546875	1.372369171142578	0.1031445236206055	2.537630126953125	1.59438623046875	0.1150152969360352	2.546936767578125	1.555249267578125	0.1453277740478515	2.5880966796875	1.53742578125	0.2852181701660156	2.80016650390625	1.377627349853516	0.3859028930664062	2.5910419921875	1.263572052001953	0.3776007995605469	2.541598388671875	1.333740295410156	0.3283671569824219	2.5573125	1.224380905151367	0.3395007019042969	2.528697998046875	1.337648803710938	0.2657496948242187	2.52425341796875	1.56001416015625	0.08017017364501954	2.454245361328125	1.540177978515625	-0.03371604537963867	2.2664375	1.42085205078125	-0.2186931304931641	2.043174926757812	1.345607299804688	-0.2711341857910156	1.94095068359375	1.329372619628906	-0.2964121704101563
276	9.166667	2.61435400390625	1.059104774475098	0.1300604553222656	2.567165771484375	1.236445526123047	0.1199538192749023	2.53014990234375	1.378408203125	0.1118856048583984	2.550962646484375	1.600812927246094	0.1230846939086914	2.55999072265625	1.561579284667969	0.1535621032714844	2.6121083984375	1.559492980957031	0.291281982421875	2.79246875	1.370407653808594	0.4042446594238281	2.556489501953125	1.338979339599609	0.4246494140625	2.525556396484375	1.424310028076172	0.4646770324707031	2.534704345703125	1.318246612548828	0.4321510925292969	2.431814697265625	1.386496795654297	0.3728631591796875	2.537126953125	1.566387268066406	0.08829011535644531	2.467048828125	1.547340148925781	-0.02608148765563965	2.27965087890625	1.427979156494141	-0.2125597534179688	2.05402685546875	1.354742156982422	-0.2602564697265625	1.949794921875	1.340158233642578	-0.2784561157226563
277	9.200000000000001	2.625494873046875	1.064472785949707	0.1400823516845703	2.57876171875	1.241478469848633	0.1319148712158203	2.539290283203125	1.382410949707031	0.1253681030273437	2.553864013671875	1.604645935058594	0.1367747039794922	2.564532470703125	1.565733337402344	0.1668876800537109	2.6267236328125	1.580359313964844	0.2990971069335938	2.816422119140625	1.406603118896484	0.4190739135742187	2.586108642578125	1.384749298095703	0.4759561157226562	2.5729599609375	1.471625671386719	0.5213724365234375	2.568803955078125	1.364983520507812	0.4908924865722656	2.456759033203125	1.452094390869141	0.4811297302246094	2.540435546875	1.570016479492188	0.1022403259277344	2.470093505859375	1.552201843261719	-0.01169937896728516	2.287544677734375	1.431207550048828	-0.2006043701171875	2.063348876953125	1.354286224365234	-0.2455809783935547	1.958731079101562	1.345295440673828	-0.2633580017089844
278	9.233333	2.6416533203125	1.068314872741699	0.1604887542724609	2.59374853515625	1.243025390625	0.1598046417236328	2.548727294921875	1.380678894042969	0.159956787109375	2.562303466796875	1.600690063476562	0.1564542999267578	2.574968505859375	1.564211669921875	0.1878572692871094	2.63623876953125	1.588572082519531	0.3171780700683594	2.83407470703125	1.421758575439453	0.4256942443847656	2.64256494140625	1.429037200927734	0.562587158203125	2.65757666015625	1.514140014648437	0.6083369140625	2.6244462890625	1.413300231933594	0.5805371704101563	2.59379150390625	1.55110302734375	0.5458208618164062	2.547140625	1.564327941894531	0.1254444885253906	2.47302734375	1.555742797851563	0.01468924427032471	2.310460205078125	1.429272064208984	-0.1836191711425781	2.0855703125	1.357790679931641	-0.2182141723632813	1.98148876953125	1.372517272949219	-0.2123506774902344
279	9.266667	2.6565908203125	1.07096346282959	0.1716448822021484	2.61029833984375	1.247123504638672	0.1747140045166016	2.564015625	1.385156372070313	0.1784499816894531	2.5785166015625	1.606362854003906	0.1778029479980469	2.592131591796875	1.569157470703125	0.2083842315673828	2.655959716796875	1.588952819824219	0.3381541442871094	2.874047119140625	1.434707580566406	0.4290671081542969	2.72856005859375	1.505859375	0.6018605346679687	2.780278076171875	1.578226806640625	0.6437607421875	2.71265576171875	1.493033966064453	0.6252496337890625	2.688584228515625	1.630854248046875	0.6009915161132813	2.562081787109375	1.570335876464844	0.1465989685058594	2.47727978515625	1.562823791503906	0.04275246047973633	2.31495654296875	1.438240234375	-0.1592132568359375	2.091796142578125	1.363323638916015	-0.2050663604736328	1.987145629882813	1.376288482666016	-0.1956925354003906
280	9.300000000000001	2.670803466796875	1.07633406829834	0.1967642364501953	2.624914794921875	1.252295379638672	0.2009000396728516	2.5800537109375	1.390543670654297	0.20541845703125	2.59715771484375	1.611230285644531	0.2046790771484375	2.610493896484375	1.573920043945312	0.2351324615478516	2.678826171875	1.601887329101563	0.3607937927246094	2.910076416015625	1.487598205566406	0.4741139526367187	2.7824453125	1.577353088378906	0.6518013305664062	2.829482666015625	1.661095764160156	0.6721253662109375	2.77285205078125	1.566831237792969	0.6787510375976562	2.71437548828125	1.687268920898437	0.6423812866210937	2.5801318359375	1.575456726074219	0.1736228179931641	2.492975341796875	1.570128234863281	0.07187217712402344	2.335922119140625	1.442744598388672	-0.1318919677734375	2.115926513671875	1.365807006835937	-0.1868991851806641	2.01389794921875	1.392776092529297	-0.1808244171142578
281	9.333333	2.682443603515625	1.0814189453125	0.2360796813964844	2.6385859375	1.255728897094726	0.2385085754394531	2.595529541015625	1.392799896240234	0.2416515045166016	2.6042099609375	1.611287536621094	0.2352988586425781	2.618075439453125	1.575761535644531	0.2666788635253906	2.688642822265625	1.59470556640625	0.3908078002929687	2.922934814453125	1.513385314941406	0.5173876342773438	2.8317333984375	1.653887084960938	0.6803460083007813	2.87309619140625	1.74088671875	0.6919093017578125	2.823888427734375	1.644879089355469	0.7065621337890625	2.756769775390625	1.756795349121094	0.66588037109375	2.589438720703125	1.574510437011719	0.2052281951904297	2.507526123046875	1.562440002441406	0.1017726211547852	2.340872314453125	1.447860565185547	-0.09719315338134765	2.12576025390625	1.367144805908203	-0.1539129486083984	2.027546630859375	1.401027038574219	-0.164841796875
282	9.366667	2.69862109375	1.092511337280273	0.2666561889648438	2.656630859375	1.268054168701172	0.267492919921875	2.613544189453125	1.405756317138672	0.2694314575195312	2.62367724609375	1.625033752441406	0.26162353515625	2.636990478515625	1.5895029296875	0.29355224609375	2.70529736328125	1.6060224609375	0.4199586486816406	2.941036376953125	1.555208679199219	0.5614190063476563	2.87699853515625	1.720486267089844	0.7151900634765626	2.83712451171875	1.803253723144531	0.68277685546875	2.913712158203125	1.850912353515625	0.7445350952148437	2.805853515625	1.817697448730469	0.6647236938476563	2.608995361328125	1.587982482910156	0.2315071258544922	2.52235205078125	1.568302978515625	0.1324693756103516	2.362635009765625	1.450148071289062	-0.07169082641601562	2.144447265625	1.376801422119141	-0.1306866912841797	2.044560180664063	1.407863861083984	-0.1384865417480469
283	9.4	2.718012451171875	1.105932975769043	0.2959479675292969	2.674684326171875	1.280925109863281	0.2999073181152344	2.634587646484375	1.419338958740234	0.3037934265136719	2.647163818359375	1.638412780761719	0.3035076293945312	2.65886376953125	1.601766723632812	0.33472412109375	2.719996337890625	1.605760314941406	0.4655794677734375	2.96907177734375	1.57669189453125	0.588579833984375	2.9118046875	1.757941955566406	0.7257803344726562	2.877947265625	1.844628723144531	0.6972942504882812	2.9475078125	1.916782897949219	0.7406851196289063	2.84786181640625	1.862381652832031	0.6809559936523437	2.63331298828125	1.602546997070312	0.2716917114257812	2.56354638671875	1.578503784179687	0.1611354064941406	2.408888427734375	1.457208679199219	-0.04468181610107422	2.199677978515625	1.362078826904297	-0.1041511611938477	2.098668701171875	1.389613403320312	-0.1086873092651367
284	9.433333000000001	2.73930078125	1.114321250915527	0.3336334838867188	2.69880419921875	1.29039453125	0.33797802734375	2.6541015625	1.427714904785156	0.3423306884765625	2.669787353515625	1.64703271484375	0.3377982482910156	2.678192138671875	1.610979431152344	0.3708858642578125	2.73247021484375	1.610878723144531	0.505137451171875	2.98714111328125	1.59262109375	0.6199014282226563	2.94221923828125	1.790263610839844	0.738730224609375	2.903055419921875	1.873915161132813	0.7073719482421875	2.96436572265625	1.951183288574219	0.7548236083984375	2.872721923828125	1.889162292480469	0.6890042114257813	2.658260009765625	1.610451477050781	0.3056964416503906	2.606728515625	1.5916826171875	0.1842906494140625	2.448750732421875	1.471198059082031	-0.02035769844055176	2.2382900390625	1.381798248291016	-0.08609338378906251	2.14651513671875	1.355082824707031	-0.1296168975830078
285	9.466667000000001	2.75614990234375	1.119903526306152	0.3602037353515625	2.713252685546875	1.295496673583984	0.3642034301757813	2.67116015625	1.433719024658203	0.3680943908691406	2.682792236328125	1.653347229003906	0.3619967346191406	2.693856689453125	1.617550354003906	0.3946091918945313	2.747218017578125	1.627025146484375	0.5289620361328125	2.99678515625	1.623873168945313	0.6559899291992187	2.960214111328125	1.81697998046875	0.7849133911132813	2.9234189453125	1.893654724121094	0.7370582275390625	2.992679931640625	1.971238952636719	0.7713368530273438	2.90209130859375	1.911132751464844	0.7137312622070312	2.669911865234375	1.616439880371094	0.3307602233886719	2.598119873046875	1.598752136230469	0.2198743896484375	2.428015625	1.483379547119141	0.02193733978271484	2.221490478515625	1.385027191162109	-0.04387064361572265	2.148703857421875	1.360164245605469	-0.1154543151855469
286	9.5	2.782314208984375	1.12457633972168	0.3787958068847656	2.7371171875	1.300746185302734	0.3869227294921875	2.693084716796875	1.43928515625	0.3941021728515625	2.698999267578125	1.660729431152344	0.3907803344726563	2.711661376953125	1.624554077148437	0.4229177551269531	2.768166015625	1.645779418945313	0.5557222900390625	3.0201181640625	1.622511474609375	0.6802266845703125	2.98006298828125	1.817043090820313	0.8089583129882812	2.959504150390625	1.8900263671875	0.7464564208984374	3.027115234375	1.9628271484375	0.7942822265625	2.90815380859375	1.901029418945313	0.7337352905273438	2.68641552734375	1.623661010742187	0.3590589294433594	2.612823974609375	1.609845336914062	0.2476877288818359	2.441825439453125	1.479326141357422	0.05720362091064453	2.24131787109375	1.380536376953125	-0.02930333518981934	2.161063720703125	1.374284149169922	-0.09796406555175781
287	9.533333000000001	2.8015087890625	1.135063690185547	0.4089689025878906	2.75481982421875	1.3112392578125	0.415912841796875	2.704249755859375	1.447834197998047	0.4226573181152344	2.710643310546875	1.669511108398438	0.413619873046875	2.7235419921875	1.634070190429687	0.4466126708984375	2.7758671875	1.651815124511719	0.5819100952148437	3.03333740234375	1.634793640136719	0.6969450073242187	3.0070556640625	1.820763916015625	0.8416797485351563	2.9816708984375	1.890438171386719	0.7769330444335938	3.01266162109375	1.981103149414063	0.8319098510742188	2.924402099609375	1.899164489746094	0.7631879272460937	2.697662109375	1.631608703613281	0.3829139709472656	2.624994873046875	1.609234619140625	0.2720316772460937	2.431093994140625	1.488840057373047	0.09661847686767579	2.242072021484375	1.385663757324219	-0.009596809387207032	2.152505859375	1.347648956298828	-0.05164252853393555
288	9.566667000000001	2.81778466796875	1.140086288452149	0.4319155883789063	2.777876220703125	1.316993194580078	0.4393247985839844	2.731957275390625	1.45447998046875	0.4459483947753906	2.731763427734375	1.675305053710938	0.4412343139648437	2.743690185546875	1.639818420410156	0.4741749267578125	2.7977666015625	1.666871704101562	0.6064441528320312	3.053350830078125	1.647979553222656	0.7220302734375	3.00032080078125	1.831572265625	0.8604522705078125	2.9817109375	1.899308349609375	0.7921685791015625	3.028219482421875	1.974011474609375	0.8580562133789063	2.928739990234375	1.915507751464844	0.7777335205078125	2.721961669921875	1.637806640625	0.4092801818847656	2.666336181640625	1.620392456054688	0.288849853515625	2.529455810546875	1.493329650878906	0.07164456176757812	2.33510009765625	1.377039611816406	-0.004514008522033691	2.23074853515625	1.365393737792969	-0.01458157348632813
289	9.6	2.83864599609375	1.142146545410156	0.4447203063964844	2.79484130859375	1.318468078613281	0.451616943359375	2.74078369140625	1.453232208251953	0.4581772766113281	2.73741259765625	1.674419311523438	0.454079833984375	2.75087060546875	1.638962707519531	0.4865882263183594	2.793878662109375	1.663326904296875	0.6236282348632812	3.04746484375	1.657282043457031	0.7459663696289063	3.0002158203125	1.85032666015625	0.8739108886718751	2.9747822265625	1.925389404296875	0.8160444946289063	3.03481787109375	1.9963935546875	0.8750361938476563	2.942762451171875	1.950198669433594	0.7997379760742187	2.7271142578125	1.636801086425781	0.4222889709472656	2.657276123046875	1.614179443359375	0.3101609497070312	2.510177490234375	1.486547637939453	0.09942276763916015	2.30164697265625	1.39457763671875	0.02628925514221191	2.199112548828125	1.370563598632812	0.01767938232421875
290	9.633333	2.852471923828125	1.148959777832031	0.4691690063476562	2.8070068359375	1.324443878173828	0.4753213195800781	2.752818115234375	1.458838623046875	0.4806604919433594	2.7545546875	1.679295776367188	0.469873291015625	2.76506494140625	1.644677612304688	0.5041431884765625	2.813875732421875	1.666848022460937	0.6392321166992188	3.06587109375	1.666999633789062	0.7634620361328125	2.994499267578125	1.855459838867187	0.885909912109375	2.97652587890625	1.933570129394531	0.8296954956054687	3.029194091796875	2.019071472167969	0.87423974609375	2.943927734375	1.955220520019531	0.8099380493164062	2.745548095703125	1.641020080566406	0.4386683654785156	2.689128173828125	1.615745239257813	0.3201148071289063	2.58061279296875	1.473796752929688	0.09645269775390625	2.360587158203125	1.396026458740234	0.04583852767944336	2.256603759765625	1.381715606689453	0.03614211273193359
291	9.666667	2.86575830078125	1.149304397583008	0.4868103332519531	2.8203828125	1.324157470703125	0.4935058898925781	2.76630859375	1.458084045410156	0.4984521179199219	2.76488232421875	1.677710510253906	0.48605224609375	2.774846923828125	1.643632263183594	0.5207783813476563	2.81822900390625	1.670332580566406	0.6563712158203125	3.067386474609375	1.683865173339844	0.7834100952148437	3.000444580078125	1.870872131347656	0.9090134887695313	2.968041259765625	1.944865356445312	0.8542905883789063	3.026009765625	2.02721044921875	0.897255859375	2.942583251953125	1.956018676757812	0.8282726440429687	2.75747412109375	1.639199340820312	0.4549897766113281	2.707586181640625	1.612678588867188	0.3343081970214844	2.590824462890625	1.480668823242187	0.1099511260986328	2.373758056640625	1.400042144775391	0.05501699066162109	2.27343505859375	1.377118743896484	0.03389437484741211
292	9.700000000000001	2.881744384765625	1.152184753417969	0.5034661254882813	2.832065185546875	1.327165557861328	0.5086138305664063	2.7763291015625	1.461499267578125	0.5119435729980468	2.776144287109375	1.682590454101562	0.49948974609375	2.78592822265625	1.648226013183594	0.5344577026367188	2.8293359375	1.665892395019531	0.6725286254882813	3.075099365234375	1.680256652832031	0.8097883911132813	3.000200927734375	1.878756958007813	0.9144444580078125	2.97042529296875	1.952768676757813	0.8571546020507812	3.034293701171875	2.026709106445312	0.9081497802734375	2.9310400390625	1.984872192382813	0.8539193115234375	2.768521240234375	1.643869689941406	0.4682037658691406	2.702849609375	1.618388854980469	0.3540513610839844	2.521494384765625	1.490327484130859	0.1718663940429687	2.328133544921875	1.388461517333984	0.07375519561767578	2.2331875	1.358382873535156	0.03820378875732422
293	9.733333	2.89762890625	1.156780731201172	0.5239495849609375	2.8412236328125	1.330927154541016	0.5246710815429687	2.78752099609375	1.467060241699219	0.5242702026367188	2.792623779296875	1.68933056640625	0.5103742980957031	2.80005615234375	1.654817016601563	0.5461915893554687	2.835699951171875	1.660341491699219	0.6883650512695313	3.077946533203125	1.678018005371094	0.8346563110351563	3.001897216796875	1.885012023925781	0.9241253051757813	2.96140869140625	1.949277954101563	0.8609395141601562	3.009648681640625	2.031406494140625	0.917684326171875	2.92877294921875	1.985071960449219	0.8533405151367187	2.785634521484375	1.650322082519531	0.4788139038085937	2.72406103515625	1.615750793457031	0.3638285217285157	2.5447490234375	1.497933563232422	0.1703498382568359	2.336698486328125	1.410272003173828	0.0860403060913086	2.241220947265625	1.36673876953125	0.06854612731933593
294	9.766667	2.909890380859375	1.15523274230957	0.5419644165039063	2.854931884765625	1.33030224609375	0.5413170166015625	2.7990126953125	1.465900054931641	0.538943359375	2.801259033203125	1.688720764160156	0.5245286865234375	2.809634521484375	1.654288757324219	0.5603861694335938	2.853136474609375	1.664410827636719	0.7004679565429688	3.090687744140625	1.681115051269531	0.8556256713867187	3.0000009765625	1.886449523925781	0.9363768920898438	2.961825927734375	1.948267578125	0.8690715942382813	3.009567138671875	2.025659912109375	0.9329662475585937	2.94053271484375	1.98902001953125	0.8567860717773438	2.794271484375	1.649473571777344	0.4930684814453125	2.73166259765625	1.618148132324219	0.3773337707519531	2.547322998046875	1.491460754394531	0.1933817443847656	2.353882080078125	1.390915313720703	0.08932322692871093	2.25899755859375	1.351991302490234	0.06010883712768555
295	9.800000000000001	2.92280322265625	1.151781234741211	0.5555026245117187	2.866660400390625	1.326464965820312	0.5510440673828125	2.81162451171875	1.462367401123047	0.545453369140625	2.81574658203125	1.685071411132812	0.5289705810546875	2.823108642578125	1.650922485351562	0.56533447265625	2.86202392578125	1.665818542480469	0.7063729858398438	3.091140380859375	1.676622436523437	0.8743345947265625	3.003534912109375	1.886445922851562	0.9466788940429688	2.962599853515625	1.942150329589844	0.8757222290039063	2.99982958984375	2.019115234375	0.9467684326171875	2.94602099609375	1.982555236816406	0.8595050659179687	2.809160400390625	1.645561584472656	0.4977336730957031	2.747997314453125	1.615170227050781	0.3809438781738281	2.570000244140625	1.483684661865234	0.1940272674560547	2.37521484375	1.382042572021484	0.09346661376953125	2.280219482421875	1.345433074951172	0.06164356231689453
296	9.833333	2.93639599609375	1.148566635131836	0.56338916015625	2.88331640625	1.32304736328125	0.562976806640625	2.82601904296875	1.457062133789063	0.5591060180664063	2.82497314453125	1.678615173339844	0.5460961303710937	2.834767822265625	1.644297607421875	0.5812666015625	2.88251123046875	1.665281005859375	0.7177780761718749	3.1020517578125	1.681780578613281	0.8947858276367188	3.0011865234375	1.887830932617188	0.9546622314453125	2.96547265625	1.945993225097656	0.8837305297851562	3.003834228515625	2.024300415039062	0.9515361938476562	2.9368154296875	1.981082458496094	0.869110595703125	2.81763037109375	1.639702514648437	0.5147996826171874	2.75659716796875	1.611877563476563	0.3982914733886719	2.581160888671875	1.485591339111328	0.2082283020019531	2.39478125	1.389993713378906	0.09087523651123047	2.294204345703125	1.359951385498047	0.07620779418945313
297	9.866667	2.944381103515625	1.146288833618164	0.5768131713867187	2.891537841796875	1.31978759765625	0.5722010498046874	2.839404052734375	1.454970611572266	0.5655188598632812	2.837907958984375	1.675522644042969	0.5555777587890625	2.845703857421875	1.640940856933594	0.5906181640625	2.883955810546875	1.663288391113281	0.7290761108398438	3.097890625	1.675296569824219	0.9109014892578124	2.998455078125	1.883972717285156	0.9577880249023437	2.96221484375	1.947675903320313	0.8928456420898437	3.038833984375	2.006607177734375	0.9451053466796875	2.91848583984375	1.973635192871094	0.8884348754882813	2.832723876953125	1.637221069335937	0.52352734375	2.77591650390625	1.610992858886719	0.4053299560546875	2.59443896484375	1.489122344970703	0.2203901062011719	2.41593017578125	1.391071960449219	0.0956115493774414	2.3149609375	1.365181518554687	0.0797498779296875
298	9.9	2.9554326171875	1.143697357177734	0.5882781372070313	2.9023857421875	1.317124237060547	0.58202783203125	2.85101220703125	1.452551818847656	0.57387890625	2.850521240234375	1.672974243164063	0.5604856567382812	2.858336181640625	1.638900085449219	0.5960310668945312	2.897103515625	1.664069702148438	0.7338935546874999	3.099915771484375	1.668964416503906	0.9284461669921875	2.9921279296875	1.875758178710937	0.9641405639648437	2.942347900390625	1.931609924316406	0.9009288940429687	2.99638232421875	2.012609985351562	0.951909912109375	2.92124072265625	1.957965087890625	0.8800796508789063	2.84498486328125	1.63419287109375	0.5290599365234375	2.776950439453125	1.603173034667969	0.4181431274414062	2.5966259765625	1.480150146484375	0.2327415618896484	2.422346435546875	1.381968780517578	0.1021240615844727	2.329578369140625	1.352123626708984	0.06181288146972656
299	9.933333000000001	2.971048583984375	1.138721878051758	0.5921599731445313	2.916548095703125	1.311175964355469	0.585065673828125	2.865784423828125	1.446416442871094	0.5766163330078125	2.866124267578125	1.666564270019531	0.5695198974609375	2.8730439453125	1.631559753417969	0.6041557006835937	2.907783203125	1.656532836914062	0.7427327880859375	3.093991455078125	1.661601806640625	0.9522634887695313	2.97863037109375	1.866103271484375	0.9678025512695313	2.936156982421875	1.920705017089844	0.8988197021484375	2.9831845703125	2.004699951171875	0.9512702636718749	2.911711669921875	1.942321166992187	0.8761112060546875	2.861209228515625	1.628806457519531	0.536970458984375	2.790099609375	1.602809875488281	0.4271101989746094	2.60597412109375	1.475538482666016	0.2496156158447266	2.44009228515625	1.370118133544922	0.114890007019043	2.348879150390625	1.334883728027344	0.07611795043945313
300	9.966667000000001	2.9879921875	1.130256881713867	0.6073907470703125	2.935513427734375	1.306265899658203	0.5945689697265625	2.886875	1.444587646484375	0.58168115234375	2.88729150390625	1.668579467773438	0.5765672607421874	2.894068603515625	1.632642883300781	0.6115137939453125	2.9225537109375	1.650224426269531	0.7551915283203126	3.086341796875	1.638624633789063	0.988361328125	2.959601318359375	1.841652893066406	0.9855647583007813	2.91801953125	1.863333740234375	0.8979523315429687	2.898559814453125	1.972425537109375	0.9104035034179687	2.893352783203125	1.901834838867188	0.8731810302734375	2.882531982421875	1.630485412597656	0.5430631713867188	2.81213818359375	1.598279541015625	0.4315877990722656	2.6356416015625	1.46587109375	0.2425042114257812	2.460326416015625	1.362028656005859	0.1112315826416016	2.36784130859375	1.328532135009766	0.06912578582763672
301	10	3.00340966796875	1.123718154907227	0.6229309692382813	2.952178955078125	1.299994049072266	0.602997802734375	2.906298583984375	1.439103668212891	0.5847095336914062	2.906857177734375	1.663615661621094	0.5754796142578125	2.91106591796875	1.628239624023438	0.611595703125	2.933752685546875	1.646788269042969	0.7566192626953125	3.053450927734375	1.645461791992187	1.016376281738281	2.9347822265625	1.851802307128906	0.9852860717773437	2.89361572265625	1.875098205566406	0.8975636596679688	2.8767509765625	1.984921813964844	0.910272705078125	2.873828125	1.889907775878906	0.865374267578125	2.904637939453125	1.624789733886719	0.5423272705078125	2.8374775390625	1.592269104003906	0.4284921264648437	2.654486083984375	1.455784210205078	0.2473468322753906	2.481469482421875	1.347228576660156	0.1155353622436523	2.391573974609375	1.325060821533203	0.06129061889648438
302	10.033333	3.022394775390625	1.112763442993164	0.6362870483398437	2.970767578125	1.287580993652344	0.6097937622070313	2.926787841796875	1.426284912109375	0.5871785278320313	2.92725830078125	1.650373779296875	0.5818590698242188	2.9300400390625	1.61447265625	0.6174163818359375	2.933920166015625	1.63049658203125	0.7640852050781251	3.023737060546875	1.640075500488281	1.034722045898437	2.898776123046875	1.837870300292969	0.9836776733398438	2.8688564453125	1.843196411132813	0.8890177612304687	2.83694189453125	1.948489624023438	0.870555908203125	2.841105224609375	1.867978393554687	0.8553211059570313	2.926491455078125	1.61221728515625	0.5480627441406249	2.860969970703125	1.585632507324219	0.4321481628417969	2.6665751953125	1.447726776123047	0.265699951171875	2.50527978515625	1.332665344238281	0.1258815078735352	2.418994384765625	1.315819183349609	0.06480879974365235
303	10.066667	3.047763427734375	1.097212104797363	0.6442587890625	2.993349853515625	1.272240264892578	0.6178118286132812	2.952584228515625	1.413249114990234	0.5984868774414063	2.9429326171875	1.6383564453125	0.5939163818359375	2.9441181640625	1.602164489746094	0.6296567993164063	2.945059326171875	1.621652526855469	0.776756591796875	2.97614013671875	1.631020568847656	1.061764038085937	2.866477294921875	1.823549743652344	0.9675841064453125	2.86217236328125	1.7958525390625	0.8716403198242187	2.805939208984375	1.892032592773437	0.8586871948242187	2.827803466796875	1.849762268066406	0.8295358276367187	2.947106689453125	1.600255859375	0.559891357421875	2.8942001953125	1.570641662597656	0.4375836791992188	2.70136865234375	1.439925903320312	0.2610753173828125	2.5403486328125	1.330919769287109	0.1140028381347656	2.44841064453125	1.313942626953125	0.06069312286376953
304	10.1	3.0667001953125	1.092122123718262	0.6495287475585938	3.013896484375	1.267452178955078	0.6262827758789062	2.973407470703125	1.408300323486328	0.6090532226562499	2.963635498046875	1.632649536132813	0.6040780029296875	2.96203662109375	1.596519226074219	0.6396255493164062	2.949593017578125	1.614470153808594	0.7859024047851563	2.91708740234375	1.624045532226563	1.069790893554688	2.826237060546875	1.805214660644531	0.9413171386718751	2.85112353515625	1.774242126464844	0.8499583740234375	2.778031494140625	1.857264282226562	0.8337545166015625	2.81563037109375	1.802423767089844	0.7945618286132813	2.970603271484375	1.594742309570313	0.5705523681640625	2.934456787109375	1.566193908691406	0.442525146484375	2.7580205078125	1.42692431640625	0.2572218933105469	2.580429931640625	1.324550933837891	0.1267230682373047	2.50199267578125	1.326912689208984	0.05359028244018554
305	10.133333	3.084946533203125	1.083805847167969	0.6609977416992188	3.034419189453125	1.260840667724609	0.638716796875	2.99332177734375	1.402090942382813	0.6202980346679687	2.991192626953125	1.627686584472656	0.61472216796875	2.9859365234375	1.591523132324219	0.6502249145507812	2.96111767578125	1.606617309570312	0.7959528198242187	2.83644091796875	1.591179809570312	1.054273803710938	2.78899755859375	1.783990783691406	0.9175330810546874	2.8687919921875	1.776353942871094	0.8575892333984375	2.786240478515625	1.813336669921875	0.7910070190429688	2.810548583984375	1.755118896484375	0.7688211059570312	2.9992724609375	1.589331909179688	0.5815899047851563	2.97530712890625	1.555763854980469	0.4512591247558594	2.82090869140625	1.396167419433594	0.260591552734375	2.615796630859375	1.337446746826172	0.1419039611816406	2.53422998046875	1.326226989746094	0.07236265563964844
306	10.166667	3.098730224609375	1.087394775390625	0.6636326293945313	3.051229248046875	1.260682647705078	0.6479530029296875	3.010618896484375	1.398191619873047	0.6326788330078125	3.016072265625	1.617611206054687	0.6325325927734375	3.00606982421875	1.581906005859375	0.6654044799804687	2.968131103515625	1.588219604492187	0.8047138061523438	2.773934326171875	1.5428193359375	1.000357604980469	2.74904345703125	1.734285705566406	0.8673067016601562	2.842443115234375	1.750364501953125	0.8450606079101562	2.764651123046875	1.786635070800781	0.7774869384765625	2.8104658203125	1.744142028808594	0.7329721069335937	3.026265380859375	1.580757202148438	0.6004462280273437	3.032646728515625	1.559955505371094	0.4692853088378906	2.888287353515625	1.398222106933594	0.2848023681640625	2.692006103515625	1.33580029296875	0.1666519317626953	2.6205712890625	1.323406616210937	0.09095308685302735
307	10.2	3.114822998046875	1.078812438964844	0.674456787109375	3.070575439453125	1.251651168823242	0.6572431030273438	3.03177001953125	1.388444885253906	0.6394965209960938	3.043174072265625	1.606265075683594	0.6382718505859375	3.028200927734375	1.571435302734375	0.6696997680664063	2.959802001953125	1.566737915039063	0.7959010009765625	2.735535888671875	1.479557983398438	0.9344160766601562	2.717759765625	1.670503051757813	0.8020396118164063	2.789010498046875	1.735650207519531	0.7958311767578125	2.85674658203125	1.810871154785156	0.7566016235351563	2.78061474609375	1.750401550292969	0.7050469360351562	3.056247802734375	1.569020874023437	0.6082269897460938	3.073814697265625	1.542383972167969	0.4800114135742187	2.9676845703125	1.371203552246094	0.281366455078125	2.76684521484375	1.327317077636719	0.1655194091796875	2.7443056640625	1.320546783447266	0.06404673767089844
308	10.233333	3.128904052734375	1.078185607910156	0.6797416992187501	3.08746875	1.251185531616211	0.662576904296875	3.05184619140625	1.388540954589844	0.6458916625976563	3.06586669921875	1.60553125	0.6502521362304687	3.047525146484375	1.570415283203125	0.6792584838867187	2.955413330078125	1.563529479980469	0.7886897583007813	2.731359130859375	1.417559204101563	0.8602857666015625	2.699662353515625	1.607367126464844	0.730086181640625	2.761981201171875	1.680810119628906	0.7353214721679687	2.826471435546875	1.766178100585937	0.7188855590820312	2.76799267578125	1.715748046875	0.6799249877929687	3.081333251953125	1.568803161621094	0.6209559326171875	3.120261474609375	1.542286376953125	0.49792236328125	3.04307275390625	1.3470810546875	0.3095149841308594	2.8349921875	1.325685607910156	0.2017944488525391	2.74303662109375	1.349570129394531	0.159828857421875
309	10.266667	3.144700927734375	1.083388160705566	0.6905446166992187	3.107589599609375	1.257442718505859	0.6659866943359375	3.08103955078125	1.397741607666016	0.6505203857421875	3.093605712890625	1.616000793457031	0.6516546630859374	3.070382568359375	1.581318115234375	0.6779981689453125	2.959127197265625	1.557781494140625	0.7662618408203125	2.761031005859375	1.362356719970703	0.7642853393554687	2.696560546875	1.565945922851562	0.6697095336914063	2.751460205078125	1.642569946289063	0.6924522705078126	2.807656005859375	1.735745056152344	0.69217333984375	2.805832275390625	1.662021606445312	0.6575510864257812	3.114211181640625	1.5784609375	0.6263910522460937	3.178181640625	1.554416442871094	0.51295654296875	3.146550537109375	1.321683532714844	0.3541185302734375	2.925334716796875	1.337278686523438	0.2719008178710938	2.835022705078125	1.354908355712891	0.2225707092285156
310	10.3	3.170704345703125	1.074169631958008	0.6970653686523437	3.131483642578125	1.247602310180664	0.6676047973632813	3.10296923828125	1.387455230712891	0.6478551635742188	3.1124326171875	1.606067016601562	0.6628955078125	3.086593017578125	1.569654724121094	0.6843070678710937	2.96293701171875	1.542680908203125	0.7538666381835938	2.776134033203125	1.344340148925781	0.6929923095703125	2.720461669921875	1.542896362304687	0.5817264404296875	2.773647216796875	1.619638061523438	0.6090316772460938	2.829290283203125	1.712113037109375	0.6254271240234375	2.822061767578125	1.645902954101563	0.5847278442382813	3.1365	1.570065490722656	0.6381405029296875	3.22558251953125	1.554469970703125	0.54081201171875	3.206944580078125	1.297762115478516	0.4196887512207031	2.994884521484375	1.309039184570312	0.3138285217285156	2.90036279296875	1.328496826171875	0.273104736328125
311	10.333333	3.189308349609375	1.069561805725098	0.6965245971679688	3.164215576171875	1.247059310913086	0.67673779296875	3.14553271484375	1.389360900878906	0.662966796875	3.126375732421875	1.607976989746094	0.6658428344726562	3.10297021484375	1.569549926757813	0.6865957641601562	2.973920654296875	1.526859252929687	0.7356589965820313	2.8152509765625	1.307273559570312	0.6675001831054688	2.73652734375	1.507926177978516	0.5752219848632812	2.7624541015625	1.601679077148437	0.5789424438476563	2.783231689453125	1.706462341308594	0.6017575073242187	2.717843017578125	1.626546630859375	0.5503466796875	3.157289306640625	1.574239379882812	0.6459068603515625	3.254032470703125	1.555521850585937	0.556661865234375	3.285130859375	1.284714965820313	0.4747053527832031	3.07181298828125	1.300629364013672	0.3716672058105469	2.967252197265625	1.307004089355469	0.3682253112792969
312	10.366667	3.194622802734375	1.06363102722168	0.7005848388671875	3.179383056640625	1.239803497314453	0.689673095703125	3.166995849609375	1.380605987548828	0.6806169433593749	3.13922216796875	1.594370727539062	0.6766718139648438	3.11753515625	1.556314697265625	0.69789990234375	2.989988525390625	1.517109985351563	0.7463496093749999	2.86877294921875	1.322495330810547	0.5955518188476563	2.765764404296875	1.506617553710937	0.5031495056152344	2.77962744140625	1.587920227050781	0.551540283203125	2.79335595703125	1.691528503417969	0.5758507690429687	2.7331455078125	1.623742431640625	0.5197380981445312	3.17121484375	1.561964111328125	0.6584951171875	3.2651279296875	1.544621398925781	0.5694154663085937	3.3039716796875	1.278773834228516	0.4919512634277344	3.1061484375	1.309785949707031	0.3723445434570313	3.007945556640625	1.329516387939453	0.3961726379394531
313	10.4	3.209125244140625	1.06388586807251	0.705287353515625	3.18581201171875	1.238000411987305	0.6888900756835937	3.170126708984375	1.377933715820312	0.6806798095703125	3.137839599609375	1.589668151855469	0.6956342773437501	3.11585986328125	1.54951611328125	0.71158154296875	2.991193603515625	1.489604400634766	0.7408157348632812	2.924772216796875	1.302704559326172	0.5528224487304687	2.816447998046875	1.480208221435547	0.4560281372070312	2.76558056640625	1.557692260742187	0.4778694763183594	2.72698779296875	1.645575988769531	0.52483642578125	2.731444580078125	1.567083557128906	0.4948824462890625	3.17149755859375	1.559875122070312	0.6765628662109375	3.267848388671875	1.559121459960938	0.5892106323242188	3.2602666015625	1.284161285400391	0.54588818359375	3.09866162109375	1.314052795410156	0.3817492370605469	2.999601318359375	1.333419555664062	0.3997808532714844
314	10.433333	3.220875732421875	1.065876998901367	0.7047357788085937	3.1994130859375	1.24104443359375	0.6880851440429687	3.185208984375	1.381796417236328	0.6797589111328125	3.159230712890625	1.595171569824219	0.6978707885742188	3.135235595703125	1.555298400878906	0.7122271118164063	3.011798828125	1.489224853515625	0.7361375122070313	2.966330078125	1.308167907714844	0.5347936401367187	2.844931884765625	1.470490203857422	0.4251557006835938	2.783784423828125	1.541903259277344	0.442901123046875	2.71232177734375	1.618802978515625	0.4653940734863281	2.756919189453125	1.556677551269531	0.4606641845703125	3.19275390625	1.56448876953125	0.6793924560546875	3.307418212890625	1.570232849121094	0.6169990234375	3.304499755859375	1.301589660644531	0.5389592285156251	3.18628857421875	1.304857025146484	0.3377752380371093	3.085855712890625	1.326912139892578	0.3440189208984375
315	10.466667	3.239490478515625	1.073154083251953	0.7221661376953125	3.2147705078125	1.24723860168457	0.706801513671875	3.19631689453125	1.386901672363281	0.6988021850585937	3.169705810546875	1.599780700683594	0.7091918334960937	3.143519775390625	1.560463073730469	0.7201394653320312	3.022345458984375	1.487537750244141	0.72031298828125	2.98610009765625	1.311840423583984	0.5140126342773438	2.875087646484375	1.4730732421875	0.3942955322265625	2.802960693359375	1.534872375488281	0.4016400146484375	2.726872314453125	1.601858764648437	0.3677116088867188	2.77901806640625	1.54851513671875	0.4255950927734375	3.205319091796875	1.568731994628906	0.6967918701171875	3.319490478515625	1.557663330078125	0.6353909301757813	3.300906494140625	1.288573059082031	0.5657992553710938	3.185460693359375	1.255765106201172	0.3668284606933594	3.09292431640625	1.296248138427734	0.3489543762207031
316	10.5	3.254153076171875	1.07500659942627	0.7209371337890625	3.23045263671875	1.248993270874023	0.7067832641601562	3.213013916015625	1.388609100341797	0.7006619262695313	3.184370361328125	1.600643310546875	0.7140096435546875	3.158099609375	1.561010864257812	0.7230407104492188	3.040621337890625	1.483320831298828	0.7136627807617187	3.017099365234375	1.312083953857422	0.5025185852050781	2.903693115234375	1.469297912597656	0.38056201171875	2.837915283203125	1.537832946777344	0.3764547729492188	2.7590234375	1.609624755859375	0.3789244689941406	2.81255224609375	1.55680078125	0.3942228393554688	3.22065380859375	1.570154052734375	0.7025693969726563	3.336524658203125	1.550045715332031	0.6475015258789063	3.29609375	1.284677825927734	0.5750695190429688	3.19044287109375	1.308832275390625	0.3700297241210938	3.092064208984375	1.319597015380859	0.3438212890625
317	10.533333	3.270933837890625	1.078182395935058	0.7239319458007812	3.244636474609375	1.249716201782227	0.7150838012695313	3.223935791015625	1.387040069580078	0.71175244140625	3.191802978515625	1.595962036132812	0.7174674682617187	3.16476953125	1.556675415039062	0.719661865234375	3.04930126953125	1.487427398681641	0.6842013549804687	3.046448486328125	1.303398071289062	0.4878150634765625	2.993234375	1.47611474609375	0.3522844848632812	2.899906982421875	1.480945526123047	0.3602005920410156	2.85130615234375	1.574264526367188	0.3578442077636719	2.86912158203125	1.534059265136719	0.3650603332519531	3.229487548828125	1.566156616210937	0.7154310913085937	3.351021728515625	1.541477294921875	0.683383544921875	3.292489990234375	1.294834106445312	0.5787381591796875	3.233895751953125	1.290494415283203	0.3576513366699219	3.139137939453125	1.314274444580078	0.3320977783203125
318	10.566667	3.27762841796875	1.081051643371582	0.7304036865234375	3.24824072265625	1.252187042236328	0.71449169921875	3.22494677734375	1.389619995117187	0.7157383422851562	3.190373046875	1.598885559082031	0.721887939453125	3.1636728515625	1.559346069335938	0.717564697265625	3.055074462890625	1.485576446533203	0.66976025390625	3.080357177734375	1.299438598632813	0.4756959228515625	3.05164306640625	1.493458343505859	0.36203466796875	2.961055419921875	1.480453033447266	0.3400780334472656	2.905360107421875	1.570177734375	0.3392268676757813	2.914423583984375	1.529105224609375	0.3640862731933594	3.2281357421875	1.569151245117188	0.7261978759765625	3.3540830078125	1.544590393066406	0.7336181640625	3.18858251953125	1.324918121337891	0.742964599609375	3.197012451171875	1.308013977050781	0.5141864624023438	3.118805419921875	1.359647918701172	0.4756355590820313
319	10.6	3.280940673828125	1.082189468383789	0.726293212890625	3.253110107421875	1.25333723449707	0.7145056762695312	3.23124365234375	1.390482696533203	0.7187133178710937	3.1969775390625	1.599129089355469	0.7235018920898437	3.170299560546875	1.559705139160156	0.71976708984375	3.06259033203125	1.485224456787109	0.6723922729492188	3.102189208984375	1.30760400390625	0.4740172729492187	3.072260498046875	1.492344940185547	0.3474250793457031	2.983186767578125	1.475596954345703	0.3232445068359375	2.936551513671875	1.569608093261719	0.3150444030761719	2.932893798828125	1.521241760253906	0.3507942810058594	3.2346376953125	1.569500610351563	0.7276708374023437	3.3604560546875	1.546301208496094	0.7343308715820313	3.19107666015625	1.334109710693359	0.7733598632812499	3.187048828125	1.295402862548828	0.5478898315429688	3.11277783203125	1.348110687255859	0.5042206726074219
320	10.633333	3.283092041015625	1.083881896972656	0.7243746337890625	3.255239990234375	1.255616638183594	0.7132940063476563	3.233305908203125	1.39303271484375	0.7210088500976563	3.191894287109375	1.600963073730469	0.7285147705078125	3.16659423828125	1.560651489257812	0.7231427001953125	3.064962646484375	1.482097076416016	0.6682533569335938	3.1215185546875	1.308615142822266	0.4692002563476563	3.091334716796875	1.488723388671875	0.3349789428710938	3.00146337890625	1.48741748046875	0.3071397094726562	2.925312255859375	1.554588317871094	0.2781983642578125	2.9533896484375	1.511800537109375	0.3304691162109375	3.230473876953125	1.572407958984375	0.7334144287109375	3.355548828125	1.553890869140625	0.7563800048828125	3.184176025390625	1.366499176025391	0.8622926635742187	3.19197802734375	1.274280853271484	0.6522713012695313	3.116105224609375	1.316873413085938	0.6003726196289062
321	10.666667	3.28872119140625	1.085865516662598	0.7253948974609375	3.260876220703125	1.257652954101562	0.7133648071289063	3.238683349609375	1.395120147705078	0.7210706176757813	3.193876953125	1.60246337890625	0.7292045288085938	3.169281982421875	1.561770935058594	0.7231884155273437	3.069935791015625	1.481144134521484	0.6669059448242187	3.138155517578125	1.309065521240234	0.4700636901855469	3.10545361328125	1.48104638671875	0.3258916015625	3.015329833984375	1.493332763671875	0.3015621032714844	2.917689453125	1.518373962402344	0.2699018859863281	2.970539794921875	1.514757141113281	0.3307899169921875	3.232843994140625	1.574463989257813	0.7345343627929688	3.35622607421875	1.552581665039062	0.7634076538085938	3.184512451171875	1.372536010742188	0.8813002319335937	3.190313232421875	1.256605590820312	0.6831354370117187	3.130757568359375	1.303233032226562	0.615632568359375
322	10.7	3.29075634765625	1.085930458068848	0.7257584228515624	3.26360791015625	1.257518859863281	0.7138634033203125	3.2419375	1.394801086425781	0.7217935180664062	3.198249755859375	1.601999267578125	0.7297035522460937	3.1735380859375	1.561518493652344	0.7234325561523437	3.075186279296875	1.481387390136719	0.6653515014648438	3.150275146484375	1.309815246582031	0.4712565612792969	3.12098046875	1.480480041503906	0.3254414672851563	3.032046142578125	1.493786315917969	0.298114501953125	2.938105224609375	1.526975830078125	0.2635271301269531	2.9868017578125	1.516506652832031	0.3253179321289063	3.236945068359375	1.573836975097656	0.7353543701171875	3.360012939453125	1.554080200195312	0.7660111083984374	3.19287548828125	1.374688018798828	0.8901497192382812	3.20068896484375	1.25198698425293	0.6966666259765625	3.1454873046875	1.298335357666016	0.6256375732421875
323	10.733333	3.2923408203125	1.086476676940918	0.72477734375	3.26620849609375	1.258631805419922	0.7139148559570313	3.24520068359375	1.396173889160156	0.7236425170898437	3.203188720703125	1.60406884765625	0.733152587890625	3.1781689453125	1.563811767578125	0.7260177612304688	3.082575439453125	1.482788391113281	0.6640514526367187	3.163654541015625	1.311075805664063	0.4717747497558594	3.1357080078125	1.481871673583984	0.3251715698242187	3.04806884765625	1.496372619628906	0.2939241333007813	2.96099853515625	1.545819030761719	0.2601665649414063	3.000846435546875	1.519526977539063	0.32342578125	3.241603271484375	1.575434753417969	0.739132568359375	3.365905029296875	1.552927612304687	0.7632583618164063	3.215815673828125	1.376279541015625	0.911876708984375	3.21668896484375	1.256920288085937	0.71564208984375	3.16978173828125	1.299776062011719	0.6366282348632812
324	10.766667	3.292341064453125	1.086476753234863	0.7247774658203125	3.266208740234375	1.258631896972656	0.7139149780273437	3.245200927734375	1.396174011230469	0.7236427001953125	3.203189208984375	1.604069091796875	0.7331527709960938	3.178169189453125	1.563811950683594	0.7260179443359375	3.08257568359375	1.482788726806641	0.664051025390625	3.16365625	1.311076446533203	0.4717746887207031	3.135710693359375	1.481872253417969	0.3251712951660156	3.04807177734375	1.496373474121094	0.2939230346679688	2.9610029296875	1.545821533203125	0.2601649780273437	3.000849365234375	1.519528076171875	0.3234234619140625	3.241603759765625	1.575434936523437	0.7391328125	3.365905517578125	1.552928466796875	0.7632598266601562	3.215816650390625	1.3762802734375	0.9118786010742187	3.21669189453125	1.256919311523438	0.71564501953125	3.16978515625	1.299774078369141	0.6366303100585937
325	10.8	3.2934052734375	1.092600807189941	0.72438818359375	3.270259765625	1.265384796142578	0.7163813476562499	3.24982763671875	1.402715270996094	0.730048583984375	3.206224609375	1.610403564453125	0.7380241088867188	3.181983154296875	1.570088439941406	0.728763427734375	3.099627197265625	1.494848083496094	0.6444465942382812	3.171660400390625	1.306971160888672	0.4639450073242187	3.1514404296875	1.470582702636719	0.3080799255371094	3.06052685546875	1.493842590332031	0.2999812316894531	2.96701806640625	1.539826416015625	0.2822848815917969	3.023116943359375	1.511761322021484	0.3230687255859375	3.2442431640625	1.581877868652344	0.7465949096679687	3.3712861328125	1.564512084960938	0.75692138671875	3.304669677734375	1.387350036621094	0.9570065307617187	3.29343017578125	1.262595275878906	0.7644115600585938	3.19648291015625	1.276042541503906	0.7378428344726562
326	10.833333	3.2913359375	1.094377418518066	0.7252886352539063	3.269525146484375	1.2679560546875	0.7166428833007813	3.250341796875	1.406400390625	0.7252130737304687	3.204825439453125	1.614188171386719	0.7388585205078125	3.1810732421875	1.57390185546875	0.727518310546875	3.1008193359375	1.501517181396484	0.6379766235351563	3.174997314453125	1.308348449707031	0.4624980773925781	3.171827880859375	1.480238555908203	0.3131763305664063	3.079289306640625	1.484757934570313	0.2943645324707031	3.0165732421875	1.567444458007813	0.2723638305664062	3.0378583984375	1.515551391601563	0.3041340637207031	3.24293017578125	1.585530883789062	0.7476149902343751	3.369887451171875	1.562936340332031	0.7411177368164062	3.335502197265625	1.392709838867187	0.9562023315429687	3.293381103515625	1.255434814453125	0.7757702026367187	3.194541015625	1.264803619384766	0.7533074951171875
327	10.866667	3.29153662109375	1.094423187255859	0.7252763061523437	3.2697080078125	1.2680078125	0.7166118774414062	3.25051123046875	1.406459503173828	0.7251513061523438	3.2050283203125	1.614268737792969	0.7387570190429688	3.18127001953125	1.573983154296875	0.7274157104492187	3.100990966796875	1.50170654296875	0.637798095703125	3.175074951171875	1.308615264892578	0.4621727905273437	3.172118896484375	1.480614990234375	0.3129548645019531	3.07959716796875	1.485335052490234	0.2940841369628907	3.017251708984375	1.568320434570313	0.2721290588378906	3.038231689453125	1.51659326171875	0.3040285034179688	3.24312744140625	1.585603881835937	0.7475277099609375	3.370101318359375	1.563106994628906	0.7408832397460937	3.3362978515625	1.392867584228516	0.9560682983398437	3.294167236328125	1.2554638671875	0.7757210083007813	3.195296875	1.264635406494141	0.7532864379882812
328	10.9	3.291540771484375	1.094429069519043	0.7252744750976563	3.26970849609375	1.268015167236328	0.7166090698242188	3.250508544921875	1.406468139648438	0.7251470947265625	3.205020263671875	1.61427880859375	0.738751220703125	3.181262451171875	1.573992004394531	0.7274110107421875	3.100976318359375	1.501719116210937	0.6377941284179688	3.175029296875	1.308644683837891	0.4621324462890625	3.17205224609375	1.480667877197266	0.3129380493164062	3.07952734375	1.485387176513672	0.2940777282714844	3.01713330078125	1.568340026855469	0.2721318664550781	3.038162109375	1.516648132324219	0.3040303039550781	3.24312060546875	1.585614685058594	0.7475214233398437	3.37009716796875	1.563125610351562	0.7408740844726562	3.336317138671875	1.392913269042969	0.9560884399414062	3.294185302734375	1.255472900390625	0.7757659912109375	3.195308837890625	1.264627532958984	0.7533450927734375
329	10.933333	3.291541259765625	1.094429244995117	0.7252744140625	3.269708984375	1.268015350341797	0.71660888671875	3.250509033203125	1.406468322753906	0.725146728515625	3.20502099609375	1.614278991699219	0.7387503662109375	3.181262939453125	1.5739921875	0.7274102172851562	3.1009765625	1.501719299316406	0.63779345703125	3.17502880859375	1.308644592285156	0.4621318054199219	3.1720517578125	1.480667724609375	0.3129372863769531	3.079526611328125	1.485386749267578	0.2940769958496094	3.017130615234375	1.568338134765625	0.2721307983398438	3.038161376953125	1.516647399902344	0.3040295715332031	3.24312109375	1.585614929199219	0.7475205078125	3.37009765625	1.563126098632813	0.7408729858398437	3.33631884765625	1.392915008544922	0.9560884399414062	3.294187255859375	1.255473495483398	0.7757669067382813	3.195310546875	1.264627746582031	0.7533462524414063
330	10.966667	3.295595458984375	1.096439071655273	0.7241543579101563	3.269517578125	1.270871002197266	0.7164847412109375	3.2472265625	1.409535522460938	0.730404296875	3.211401611328125	1.6212978515625	0.7354910888671875	3.18518603515625	1.58135107421875	0.727160400390625	3.10531201171875	1.509250152587891	0.6353389282226563	3.16853515625	1.312901000976562	0.4558292541503906	3.169884521484375	1.500767303466797	0.3240033874511719	3.082061279296875	1.490424255371094	0.2885176696777344	3.002027099609375	1.553725463867187	0.2565811157226562	3.02975732421875	1.51993701171875	0.3056252746582031	3.24883740234375	1.591112670898438	0.7441211547851563	3.372833251953125	1.553664794921875	0.7315777587890625	3.38307421875	1.407244384765625	0.9684027709960937	3.31817529296875	1.280588256835937	0.7846583251953125	3.218743896484375	1.274871826171875	0.7600332641601563
331	11	3.29739208984375	1.098148345947266	0.7271482543945312	3.272024658203125	1.272152130126953	0.7211740112304688	3.25038427734375	1.410863098144531	0.7298894653320313	3.21316748046875	1.621691650390625	0.732966064453125	3.1873408203125	1.581619506835938	0.7249762573242188	3.106802734375	1.512028198242187	0.6325309448242188	3.171161865234375	1.313740539550781	0.4569957275390625	3.139792236328125	1.486216827392578	0.3100655822753906	3.0487236328125	1.497386535644531	0.2855696716308594	2.962821044921875	1.543509338378906	0.2425666809082031	3.00680615234375	1.521695922851563	0.299277587890625	3.250673828125	1.591954528808594	0.7419129638671875	3.3750302734375	1.558558410644531	0.7574464111328125	3.438694580078125	1.400875030517578	0.97697412109375	3.32151513671875	1.307214324951172	0.800479736328125	3.222393798828125	1.295813415527344	0.7781163940429687
332	11.033333	3.297396728515625	1.100986015319824	0.7254822998046875	3.272869873046875	1.274438751220703	0.721060302734375	3.25129638671875	1.412524688720703	0.7306702880859375	3.20747216796875	1.621200317382812	0.7279163208007813	3.183417724609375	1.58033203125	0.7196115112304687	3.10534375	1.512879699707031	0.6243756713867188	3.166631103515625	1.310194274902344	0.4545627746582031	3.1668232421875	1.492281188964844	0.3176572265625	3.077532470703125	1.490688659667969	0.2865088500976563	2.99874609375	1.5550498046875	0.256265625	3.029257568359375	1.5208525390625	0.3050650939941406	3.245308349609375	1.592987487792969	0.73906982421875	3.36580712890625	1.574608093261719	0.781822509765625	3.454500244140625	1.396994293212891	0.9743707885742188	3.32992919921875	1.313471710205078	0.7990792846679687	3.232665283203125	1.294171966552734	0.7758814086914062
333	11.066667	3.298922119140625	1.102375915527344	0.7239561157226563	3.272949951171875	1.275359039306641	0.7207742309570313	3.25071142578125	1.413111968994141	0.7303517456054688	3.203759521484375	1.620669494628906	0.7238524780273438	3.1803974609375	1.579362243652344	0.716220703125	3.10328125	1.5106962890625	0.62140673828125	3.166006103515625	1.307220642089844	0.4537780456542969	3.162494873046875	1.491947052001953	0.3211314697265625	3.073200927734375	1.488122039794922	0.2906580505371094	2.9898251953125	1.546378479003906	0.2609489135742187	3.02348486328125	1.516357666015625	0.3141950073242187	3.24193505859375	1.593288330078125	0.7355676879882812	3.36388916015625	1.575719482421875	0.7736487426757812	3.452697998046875	1.403267974853516	0.9701546630859375	3.330635498046875	1.315478607177734	0.7956751708984375	3.24091748046875	1.291129058837891	0.754503173828125
334	11.1	3.29902392578125	1.102416572570801	0.7238796997070313	3.2730712890625	1.27541650390625	0.7206859741210937	3.25084912109375	1.413185302734375	0.7302361450195313	3.203981201171875	1.620778137207031	0.72369970703125	3.1806025390625	1.579476501464844	0.7160638427734375	3.103507080078125	1.51088070678711	0.6211658325195313	3.166356201171875	1.307524230957031	0.4534040222167969	3.163018798828125	1.492341583251953	0.3208485717773438	3.07374072265625	1.488741821289063	0.2902776184082031	2.99077685546875	1.547641662597656	0.2606548156738281	3.024080810546875	1.517226135253906	0.3137257385253907	3.24214453125	1.593380187988281	0.7354312133789063	3.364129150390625	1.575807189941406	0.7734479370117188	3.453274658203125	1.403237243652344	0.9697279663085937	3.330876220703125	1.315720428466797	0.7953228759765625	3.24104931640625	1.291605926513672	0.7542293701171875
335	11.133333	3.299568115234375	1.10221826171875	0.7236982421875	3.27371337890625	1.275344848632812	0.720480712890625	3.251572509765625	1.413220275878906	0.7299838256835938	3.204815185546875	1.620975280761719	0.7233992309570313	3.18138623046875	1.579660705566406	0.7157955932617187	3.10391015625	1.511496429443359	0.6207648315429688	3.16552587890625	1.307102905273438	0.4535283508300781	3.164427734375	1.491066680908203	0.319508056640625	3.075293701171875	1.488627532958984	0.2882243957519531	2.995562255859375	1.551905334472656	0.2585122680664063	3.02668408203125	1.521831726074219	0.3087719116210937	3.242993896484375	1.593537841796875	0.7351163330078125	3.3654033203125	1.57666748046875	0.7723554077148438	3.458513427734375	1.405032501220703	0.9678602294921875	3.334234130859375	1.316574249267578	0.7950740966796875	3.243983642578125	1.291908996582031	0.7550914306640625
336	11.166667	3.299645263671875	1.102254295349121	0.723603515625	3.273776611328125	1.275389099121094	0.720361083984375	3.251629638671875	1.413276672363281	0.7297982788085937	3.2049248046875	1.621051879882812	0.7230631713867187	3.1814853515625	1.579735900878906	0.7154811401367187	3.1039970703125	1.511563110351563	0.6204541625976563	3.165503173828125	1.306957855224609	0.4534098205566406	3.164712890625	1.490666870117187	0.319014892578125	3.075638916015625	1.488277404785156	0.2875399475097656	2.996356201171875	1.551988220214844	0.2575308532714844	3.0270732421875	1.521245788574219	0.3074593811035156	3.24309619140625	1.593610778808594	0.734808349609375	3.36552001953125	1.576727111816406	0.7720217895507813	3.4586005859375	1.404885650634766	0.967383056640625	3.334178466796875	1.316937133789063	0.7944208984375	3.243885009765625	1.292611236572266	0.7543114624023437
337	11.2	3.294101806640625	1.102466926574707	0.7201476440429687	3.26827392578125	1.274567626953125	0.7140421752929688	3.246501708984375	1.411873168945313	0.7213417358398437	3.203088134765625	1.619137878417969	0.7134884643554688	3.179059326171875	1.57834375	0.7066126708984375	3.099076904296875	1.511278137207031	0.6140178833007812	3.160025146484375	1.306853973388672	0.4489455871582032	3.155065185546875	1.489211730957031	0.3148897399902344	3.06881396484375	1.480864318847656	0.2784924011230469	2.995544921875	1.550592529296875	0.2486079254150391	3.015921875	1.51747705078125	0.3050126037597656	3.240789306640625	1.591370910644531	0.7248964233398437	3.363676513671875	1.581010131835938	0.76051025390625	3.454626708984375	1.402719940185547	0.9488512573242187	3.33284130859375	1.32277197265625	0.7718419799804688	3.23676953125	1.298854461669922	0.7508825073242188
338	11.233333	3.297230224609375	1.1003212890625	0.7204072265625	3.270245361328125	1.273025909423828	0.7139397583007813	3.24791796875	1.410864624023437	0.7214990234375001	3.2032392578125	1.618628601074219	0.7093081665039063	3.179148193359375	1.577396606445312	0.7039190063476563	3.095893310546875	1.510172485351562	0.6133974609375	3.151845458984375	1.306261962890625	0.4439873046875	3.15700732421875	1.492161010742187	0.3131145324707031	3.070813720703125	1.482776794433594	0.2757499084472656	3.00458935546875	1.560488037109375	0.2474794616699219	3.017474853515625	1.517444580078125	0.2986095275878906	3.241457763671875	1.591180236816406	0.7206859741210937	3.3656337890625	1.579212951660156	0.7532874145507813	3.459423095703125	1.404285888671875	0.9451674194335937	3.331965576171875	1.322336151123047	0.7717626342773437	3.235521484375	1.29840771484375	0.7503235473632812
339	11.266667	3.288633056640625	1.092711402893066	0.725015869140625	3.261813232421875	1.264305877685547	0.71306787109375	3.23975830078125	1.401721343994141	0.7125379638671875	3.194162353515625	1.608396301269531	0.703185791015625	3.170380859375	1.567304992675781	0.697395263671875	3.086511474609375	1.502685424804687	0.606573974609375	3.147968017578125	1.299013336181641	0.4408800964355469	3.147902099609375	1.483993774414063	0.310478271484375	3.06028271484375	1.476828552246094	0.2773046264648438	3.015462890625	1.567810729980469	0.2484790344238281	3.0105322265625	1.515143493652344	0.29652685546875	3.23238525390625	1.581139343261719	0.7140195922851562	3.357307861328125	1.572687622070313	0.7421430053710938	3.456558349609375	1.405007629394531	0.9358536376953125	3.342709716796875	1.316515747070313	0.7577101440429688	3.24808251953125	1.291213714599609	0.7323889160156249
340	11.3	3.28365771484375	1.086642524719238	0.723224853515625	3.2573759765625	1.258014038085937	0.7089461669921875	3.236103759765625	1.395284545898438	0.7021683349609374	3.187337646484375	1.60121240234375	0.6965537109375	3.163979248046875	1.559872253417969	0.6911070556640625	3.07507421875	1.498281951904297	0.6031717529296875	3.134056396484375	1.2968017578125	0.434248291015625	3.137259765625	1.480445098876953	0.3022899475097656	3.049573486328125	1.481886535644531	0.2687455444335938	2.987542236328125	1.563773620605469	0.2453360290527344	3.001710205078125	1.513558166503906	0.2877398376464844	3.226250732421875	1.574421813964844	0.705825927734375	3.351086181640625	1.56747900390625	0.734322998046875	3.459231689453125	1.411162078857422	0.9324422607421875	3.392812255859375	1.3205869140625	0.7328529052734375	3.29462255859375	1.296614349365234	0.7350745239257812
341	11.333333	3.2758740234375	1.084691307067871	0.7195204467773437	3.248802001953125	1.255678924560547	0.7050717163085938	3.226984619140625	1.392588775634766	0.6968618774414063	3.1764677734375	1.59773779296875	0.6895891723632812	3.153475830078125	1.556205505371094	0.68465478515625	3.06248486328125	1.496340087890625	0.59797900390625	3.1133671875	1.296439239501953	0.4251886596679688	3.11942822265625	1.477488861083984	0.2903191223144531	3.030579833984375	1.476618560791016	0.2603720703125	2.96760302734375	1.557529357910156	0.2367545776367188	2.983717041015625	1.511926177978516	0.2796916809082031	3.2156044921875	1.571410400390625	0.6988978271484375	3.341326171875	1.567343627929688	0.7228942260742187	3.45207080078125	1.398850677490235	0.908682373046875	3.39981591796875	1.294408996582031	0.7120444946289063	3.301387939453125	1.275631042480469	0.7243605957031251
342	11.366667	3.261219970703125	1.08053938293457	0.716442626953125	3.2327197265625	1.251292343139649	0.70147705078125	3.20980908203125	1.387968597412109	0.6919054565429688	3.156120361328125	1.592296813964844	0.6829729614257812	3.13377880859375	1.550366638183594	0.6783135375976562	3.041386962890625	1.494083343505859	0.5906719970703125	3.086250244140625	1.293978942871094	0.4163565063476563	3.102545166015625	1.474696228027344	0.2817994384765625	3.01374365234375	1.475405029296875	0.2516407012939453	2.9548759765625	1.559367797851563	0.2279651031494141	2.967671142578125	1.511552459716797	0.2697954406738281	3.195652099609375	1.566645202636719	0.6925550537109375	3.32200634765625	1.570047424316406	0.7132720947265625	3.44045556640625	1.391079010009766	0.8839980468750001	3.409760009765625	1.278747253417969	0.6870987548828125	3.315772216796875	1.246873809814453	0.7057421875
343	11.4	3.234667724609375	1.074346237182617	0.712147216796875	3.20303857421875	1.245357513427734	0.68832958984375	3.177749267578125	1.382354919433594	0.6714428100585937	3.12881884765625	1.590132141113281	0.6634121093749999	3.104635498046875	1.548417419433594	0.6625076293945312	3.000422119140625	1.492642822265625	0.5862720947265625	3.0521611328125	1.298798675537109	0.4027650146484375	3.100205322265625	1.474376495361328	0.2651370239257813	3.010696044921875	1.497241058349609	0.2441230773925781	2.91932568359375	1.543822082519531	0.2161108856201172	2.970811279296875	1.518049926757812	0.2565605773925781	3.16885205078125	1.563187805175781	0.669013916015625	3.298120361328125	1.561635009765625	0.6635172119140625	3.47696484375	1.350198028564453	0.655772705078125	3.392728271484375	1.342473846435547	0.4407177124023438	3.308230712890625	1.287677886962891	0.4569674377441406
344	11.433333	3.2135908203125	1.074612167358398	0.7126580810546875	3.180819091796875	1.248436889648437	0.6872174682617187	3.1546328125	1.387525451660156	0.6677283935546875	3.105197998046875	1.598877197265625	0.6542839965820313	3.080432373046875	1.556504943847656	0.6556463012695313	2.968511962890625	1.499889251708984	0.5865595092773438	3.012989013671875	1.296182434082031	0.4044917297363281	3.062650146484375	1.470300262451172	0.2589127197265625	2.971562255859375	1.492393157958984	0.2361410827636719	2.88899462890625	1.555702758789062	0.2063124694824219	2.932278564453125	1.520753540039062	0.2465660858154297	3.14604833984375	1.571479370117188	0.6594539184570313	3.27663525390625	1.564369506835937	0.6436411743164062	3.449049072265625	1.348224761962891	0.5879195556640625	3.369366943359375	1.366755493164062	0.3673315124511718	3.2823037109375	1.310658538818359	0.3750251159667969
345	11.466667	3.174559814453125	1.079955116271973	0.7071036376953125	3.1415732421875	1.252732925415039	0.6746495361328125	3.115578857421875	1.391696197509766	0.653171142578125	3.07354736328125	1.6049658203125	0.641839111328125	3.0472685546875	1.56352880859375	0.6445450439453125	2.93109521484375	1.501252349853516	0.5882716674804688	2.969274169921875	1.300352142333984	0.4013429870605469	2.982114501953125	1.475416229248047	0.2488272552490234	2.889080078125	1.47524365234375	0.2230404968261719	2.857169921875	1.576892211914062	0.2034044189453125	2.853479736328125	1.542298217773437	0.2349238739013672	3.11357373046875	1.576008666992188	0.6449791870117187	3.244115234375	1.569110778808594	0.6277747192382812	3.393830810546875	1.343345825195313	0.5483499755859375	3.311986083984375	1.397299224853516	0.3342438049316406	3.2123525390625	1.41606298828125	0.311298583984375
346	11.5	3.128908935546875	1.090355728149414	0.6840440063476563	3.095773681640625	1.260741424560547	0.6613030395507813	3.069592529296875	1.397294952392578	0.6453511352539063	3.03680322265625	1.607444885253906	0.6332760009765624	3.009570068359375	1.568077453613281	0.6379444580078125	2.894846923828125	1.506601745605469	0.5856407470703126	2.926660888671875	1.315544311523438	0.395868408203125	2.974241455078125	1.486090057373047	0.2528767547607422	2.8849013671875	1.507246246337891	0.2305459899902344	2.817995361328125	1.584838439941406	0.2032494354248047	2.85104736328125	1.541660339355469	0.2303591918945312	3.074849365234375	1.577480346679688	0.6346573486328125	3.201049072265625	1.564412414550781	0.6110887451171875	3.358828857421875	1.352087036132813	0.53133544921875	3.265585693359375	1.401033142089844	0.3263328552246094	3.172156494140625	1.426617736816406	0.2952395629882812
347	11.533333	3.098762939453125	1.104066123962402	0.6656024780273437	3.0609658203125	1.272604553222656	0.6431240844726562	3.03215087890625	1.408248626708984	0.6304432983398438	3.00826708984375	1.618557373046875	0.6190985107421875	2.979529052734375	1.580505920410156	0.6231296997070312	2.863696533203125	1.514401550292969	0.5819948120117188	2.885695068359375	1.321029479980469	0.3951400451660156	2.9254658203125	1.486779052734375	0.2460681304931641	2.836666015625	1.511030426025391	0.2269660491943359	2.77401220703125	1.591901245117187	0.2012027130126953	2.8043095703125	1.543633361816406	0.2250199737548828	3.044849609375	1.587214660644531	0.6208654174804688	3.172868408203125	1.587213928222656	0.6110250854492187	3.307546875	1.362267791748047	0.5283651123046875	3.22546533203125	1.354650085449219	0.3143835144042968	3.150247802734375	1.398013885498047	0.2623400573730469
348	11.566667	3.070998291015625	1.111141288757324	0.6636885986328125	3.03225244140625	1.280529296875	0.6384744262695312	3.003070556640625	1.417193115234375	0.6252421875	2.98093408203125	1.629327453613281	0.6124437866210938	2.951665283203125	1.591310729980469	0.6174534301757812	2.836230712890625	1.521962585449219	0.576717041015625	2.853093994140625	1.329814270019531	0.3849825744628906	2.88642529296875	1.507255798339844	0.2453075714111328	2.795466552734375	1.525336547851563	0.2257926635742188	2.727257568359375	1.603722778320313	0.2031589508056641	2.75845849609375	1.551838928222656	0.2282976989746094	3.017514404296875	1.59736572265625	0.613728759765625	3.14635693359375	1.598295593261719	0.6014485473632812	3.280274169921875	1.368348541259766	0.5240975952148438	3.188881103515625	1.372906677246094	0.3118250427246094	3.1237666015625	1.415410339355469	0.2457515258789063
349	11.6	3.04688232421875	1.126656829833984	0.6550616455078125	3.003453369140625	1.295567504882813	0.6300888671875	2.971712646484375	1.432468719482422	0.6206390991210937	2.95301611328125	1.645781127929687	0.6098720092773438	2.92297314453125	1.608039001464844	0.6138636474609375	2.808999755859375	1.536160339355469	0.5717575073242187	2.818355224609375	1.335823455810547	0.3866847839355469	2.85055859375	1.510935302734375	0.2425966033935547	2.75871484375	1.530222229003906	0.2272502593994141	2.687687255859375	1.607042785644531	0.2062666320800781	2.722680419921875	1.55137744140625	0.2259236297607422	2.989194091796875	1.613132080078125	0.6115116577148437	3.118989013671875	1.614580078125	0.6072722778320313	3.257284912109375	1.382875030517578	0.5401459350585938	3.168590576171875	1.375948791503906	0.3259389953613281	3.11540771484375	1.417522003173828	0.2489536895751953
350	11.633333	3.02913037109375	1.131493591308594	0.6477423095703125	2.986398193359375	1.301451202392578	0.6198466186523437	2.957113037109375	1.440006683349609	0.611444091796875	2.93327001953125	1.654482543945313	0.603406982421875	2.904057861328125	1.615804809570312	0.6086578369140625	2.787160888671875	1.542535705566406	0.574239990234375	2.788123291015625	1.346449768066406	0.3816222229003906	2.815500244140625	1.528127075195313	0.2421024169921875	2.7233671875	1.539921447753906	0.2187345123291016	2.651377197265625	1.615575622558594	0.1933304595947266	2.683241943359375	1.562181579589844	0.2217570495605469	2.97042333984375	1.622369079589844	0.6029004516601563	3.100572998046875	1.621790161132812	0.589800048828125	3.23195654296875	1.385974517822266	0.5151854858398438	3.152733154296875	1.340777221679688	0.30010693359375	3.10416162109375	1.412688079833984	0.2443856964111328
351	11.666667	3.017073486328125	1.136620452880859	0.6431456298828125	2.974099853515625	1.307898315429687	0.612266845703125	2.94596533203125	1.448105804443359	0.6028140869140625	2.9172119140625	1.664103820800781	0.5923967895507812	2.88866748046875	1.6245224609375	0.599047607421875	2.76850439453125	1.550817138671875	0.5714560546875	2.76559716796875	1.35542333984375	0.3741841430664062	2.79125830078125	1.542294860839844	0.2373075561523438	2.69827001953125	1.551114868164063	0.2120616149902344	2.62359375	1.625621826171875	0.1863554840087891	2.656863037109375	1.576968688964844	0.2159266815185547	2.955376708984375	1.632423034667969	0.5912943725585937	3.086443603515625	1.631066345214844	0.5745066528320313	3.214736328125	1.386798614501953	0.5118750305175781	3.1335029296875	1.336100555419922	0.29616845703125	3.0930126953125	1.412341888427734	0.2378471221923828
352	11.7	3.008472900390625	1.148227249145508	0.6294489135742187	2.965120361328125	1.321725891113281	0.5975386962890625	2.938527587890625	1.464328002929687	0.5905982055664063	2.903537353515625	1.682603698730469	0.5904252319335938	2.8757421875	1.641466979980469	0.59552978515625	2.754537841796875	1.565786254882813	0.5677973022460937	2.74290576171875	1.367710784912109	0.3682850341796875	2.76562158203125	1.554752563476562	0.2259023132324219	2.670395751953125	1.566626831054688	0.205791015625	2.586552978515625	1.633590942382813	0.1814718627929688	2.631827392578125	1.597984436035156	0.2065083312988281	2.94303173828125	1.6516318359375	0.5875138549804687	3.075811279296875	1.652531921386719	0.5701931762695313	3.213443603515625	1.407645355224609	0.5128663330078125	3.138630126953125	1.345866394042969	0.2942781372070313	3.0937978515625	1.418527648925781	0.2321855163574219
353	11.733333	2.992257568359375	1.155492340087891	0.6232664184570312	2.94730810546875	1.328227294921875	0.5879364624023438	2.919302978515625	1.470565795898438	0.5772471923828125	2.8876552734375	1.689671264648438	0.5814473876953125	2.85919091796875	1.648811767578125	0.5858245849609375	2.73565234375	1.576554931640625	0.5580262451171875	2.724779052734375	1.369898193359375	0.3667027282714844	2.7498671875	1.555619140625	0.2223701934814453	2.65414306640625	1.563479309082031	0.2018873138427734	2.5807724609375	1.642364624023438	0.1786882781982422	2.6149365234375	1.595110961914063	0.2009228820800781	2.92672021484375	1.658103942871094	0.5778212280273437	3.0594658203125	1.657370849609375	0.5586605834960937	3.196492431640625	1.405326416015625	0.5459674682617187	3.108993896484375	1.339539489746094	0.3329059448242188	3.08445458984375	1.40839810180664	0.2565031127929687
354	11.766667	2.969247314453125	1.162004196166992	0.6058397827148437	2.923348876953125	1.332943328857422	0.5763721923828125	2.894475341796875	1.473316833496094	0.5701879272460938	2.871964599609375	1.690501586914062	0.5714618530273438	2.84236474609375	1.651432006835937	0.5767109985351563	2.721318603515625	1.578506958007813	0.550243408203125	2.710128173828125	1.378990905761719	0.357078369140625	2.727634521484375	1.565166687011719	0.2176287078857422	2.634092041015625	1.5701494140625	0.1930493011474609	2.5581650390625	1.643630920410156	0.1676374359130859	2.592522216796875	1.605778930664063	0.1989245300292969	2.909168701171875	1.657804321289063	0.567899658203125	3.03660009765625	1.637438354492188	0.5389051513671875	3.0959033203125	1.360538757324219	0.5367317504882813	2.972003662109375	1.320551300048828	0.3396268615722656	3.006571533203125	1.368308013916016	0.2536162719726562
355	11.8	2.95565966796875	1.162598403930664	0.5951190795898438	2.90844189453125	1.333479034423828	0.5666111450195312	2.8788369140625	1.473838806152344	0.56117578125	2.853129150390625	1.690813720703125	0.5640973510742188	2.82425146484375	1.651254272460938	0.5699989013671874	2.70430029296875	1.575778991699219	0.5451732788085938	2.689168212890625	1.385299041748047	0.3430685424804688	2.69367529296875	1.568664001464844	0.1986700744628906	2.601342041015625	1.592098510742187	0.1808302154541016	2.5079169921875	1.641457336425781	0.1550804748535156	2.564702392578125	1.616207641601562	0.1818203277587891	2.890726806640625	1.658669128417969	0.5593341674804687	3.016674560546875	1.638793151855469	0.5238093872070313	3.078159912109375	1.362374633789063	0.512627685546875	2.922390869140625	1.313261016845703	0.3417292175292969	2.95319921875	1.337645111083984	0.2450561218261719
356	11.833333	2.935429443359375	1.160927658081055	0.5705230102539063	2.89558056640625	1.335031005859375	0.5527061157226563	2.871808837890625	1.476543029785156	0.5524244384765625	2.841517822265625	1.692850952148437	0.5543635864257812	2.813603759765625	1.652741149902344	0.560982177734375	2.693966796875	1.579885009765625	0.52836328125	2.67143701171875	1.385345642089844	0.331019287109375	2.68859716796875	1.578710144042969	0.2015306549072266	2.595419921875	1.583428161621094	0.1754284515380859	2.516013671875	1.653614074707031	0.1512013854980469	2.55799072265625	1.618752990722656	0.1700730133056641	2.8797001953125	1.661496215820312	0.549203369140625	3.009601318359375	1.658377807617188	0.5242592163085937	3.112350830078125	1.394453643798828	0.5181961059570312	2.915435546875	1.317060943603516	0.4129646301269531	2.91799658203125	1.316434204101562	0.3086861572265625
357	11.866667	2.913780517578125	1.162139511108399	0.5533642578125	2.874422607421875	1.335473968505859	0.5394926147460938	2.85216455078125	1.476241119384766	0.5416239013671875	2.826628662109375	1.691692016601563	0.5406752929687501	2.79830419921875	1.652571044921875	0.5488319702148438	2.67900927734375	1.581845153808594	0.5145559692382813	2.653303955078125	1.383504089355469	0.3241257629394531	2.673343505859375	1.565197631835938	0.1816163787841797	2.57931640625	1.577373840332031	0.1651648864746094	2.504564453125	1.652560668945313	0.1446871795654297	2.54475732421875	1.619352478027344	0.1656002197265625	2.863715087890625	1.659661804199219	0.5349073486328125	2.991972900390625	1.652131652832031	0.5072440490722656	3.092034423828125	1.389151885986328	0.5048200378417969	2.89335400390625	1.315060546875	0.40418017578125	2.8964287109375	1.306991943359375	0.300928955078125
358	11.9	2.899635009765625	1.160213973999023	0.5354710693359375	2.8615947265625	1.334283142089844	0.5245149536132813	2.840341552734375	1.475369781494141	0.5276600952148438	2.81479345703125	1.691094116210937	0.5291172485351563	2.786626220703125	1.65185546875	0.5376205444335938	2.664945068359375	1.582702331542969	0.5080953979492188	2.63883203125	1.382554290771485	0.3191072998046875	2.657272705078125	1.5623154296875	0.1734857940673828	2.562801513671875	1.575149230957031	0.1595544738769531	2.4842001953125	1.646729858398438	0.1398582458496094	2.5304931640625	1.610496887207031	0.1495478820800781	2.85177587890625	1.659073974609375	0.5222024536132812	2.979457763671875	1.655864379882813	0.4905321655273437	3.08657080078125	1.395698181152344	0.4757556457519531	2.88820458984375	1.314348358154297	0.3795007019042969	2.891785400390625	1.299037445068359	0.2769559020996094
359	11.933333	2.88216650390625	1.154287811279297	0.5255177001953125	2.847567626953125	1.328875091552734	0.5169837036132813	2.8313125	1.470226989746094	0.5239094848632813	2.80913037109375	1.685778259277344	0.5158535766601563	2.780462158203125	1.647472351074219	0.5262162475585938	2.655811279296875	1.582276428222656	0.5017836608886719	2.6189208984375	1.381021392822266	0.3165444641113281	2.637781005859375	1.557539367675781	0.1677206878662109	2.543494140625	1.571084838867188	0.1544480438232422	2.466550048828125	1.644009338378906	0.1342301635742187	2.511875732421875	1.603309204101563	0.1415401153564453	2.84551220703125	1.652968811035156	0.5102141418457031	2.97289599609375	1.6530947265625	0.4781834411621094	3.10560888671875	1.405237091064453	0.4717295837402344	2.912462646484375	1.31827978515625	0.3709179077148437	2.917734619140625	1.3063798828125	0.2681855773925781
360	11.966667	2.865634765625	1.142712585449219	0.5054367675781249	2.83196630859375	1.319201904296875	0.4958604736328125	2.814689453125	1.461976715087891	0.4986261596679687	2.791185546875	1.679630859375	0.4945977478027344	2.76299560546875	1.640708679199219	0.5061737365722656	2.632998291015625	1.580267150878906	0.4909134521484375	2.6053916015625	1.367697967529297	0.3127976989746094	2.614980224609375	1.543669372558594	0.1589859771728516	2.519109130859375	1.555337585449219	0.1488033294677734	2.451537841796875	1.638854736328125	0.1305072021484375	2.486288818359375	1.588606994628906	0.1366946868896484	2.82764599609375	1.646718811035156	0.4864103698730469	2.954158203125	1.648007995605469	0.4466078491210937	3.079703125	1.394264923095703	0.4244093322753906	2.914078857421875	1.355089385986328	0.2596554260253906	2.94990380859375	1.344619018554688	0.1619787445068359
361	12	2.852115478515625	1.140485687255859	0.4720532836914063	2.8238388671875	1.319814392089844	0.4681388549804688	2.803138916015625	1.463492340087891	0.4666035766601562	2.777755859375	1.682789794921875	0.4763355102539062	2.750732421875	1.642639038085937	0.4884411010742187	2.61642578125	1.58708740234375	0.4816377563476563	2.585754638671875	1.361149139404297	0.3169454345703125	2.5942900390625	1.5372109375	0.1599128723144531	2.4974736328125	1.546671936035156	0.1479535980224609	2.42818603515625	1.629608276367188	0.1275441818237305	2.463702392578125	1.582935180664062	0.1367606658935547	2.813861083984375	1.650461303710937	0.4630379333496094	2.936571533203125	1.654532470703125	0.4097205505371094	3.0635654296875	1.398085601806641	0.3941766967773437	2.896810791015625	1.363490539550781	0.2264097595214844	2.933474365234375	1.352522277832031	0.1280641479492187
362	12.033333	2.832346923828125	1.138856521606445	0.4475968627929687	2.805081787109375	1.317515960693359	0.4440224609375	2.78701904296875	1.460894165039063	0.4440089721679688	2.7657626953125	1.679700439453125	0.4517975769042969	2.7398046875	1.640382873535156	0.4675040283203125	2.60667333984375	1.584346801757813	0.4782279663085938	2.560819580078125	1.357723052978516	0.320317138671875	2.567315673828125	1.530498962402344	0.1611569213867187	2.47110791015625	1.535635925292969	0.1457707214355469	2.402543212890625	1.617557006835938	0.1218079452514648	2.43563037109375	1.576545776367188	0.137809326171875	2.79964892578125	1.646729736328125	0.4354458923339844	2.911989990234375	1.63782958984375	0.3643444213867187	3.0339521484375	1.381233581542969	0.338368408203125	2.8188515625	1.366036682128906	0.23770361328125	2.805510009765625	1.412525787353516	0.1444490814208984
363	12.066667	2.822485107421875	1.137516372680664	0.4370130920410156	2.795207763671875	1.316965270996094	0.4328830871582031	2.7768037109375	1.460938079833984	0.4321484069824219	2.75680908203125	1.680955749511719	0.434811279296875	2.73098291015625	1.642042297363281	0.4523282775878906	2.5972099609375	1.5885810546875	0.4725860290527344	2.535850830078125	1.352039489746094	0.3334097290039063	2.541151123046875	1.51947607421875	0.1671304626464844	2.4441376953125	1.527601867675781	0.1559420471191406	2.367502197265625	1.602734436035156	0.1319847717285156	2.40805810546875	1.560063232421875	0.1472415618896484	2.7902041015625	1.647225708007813	0.4183244018554688	2.899557861328125	1.644714782714844	0.3412084045410156	3.0642470703125	1.410227111816406	0.3404158630371094	2.858614990234375	1.343771148681641	0.2382870635986328	2.78528564453125	1.412032897949219	0.2051815490722656
364	12.1	2.799734130859375	1.132605560302734	0.4112406616210937	2.773525390625	1.310641906738281	0.4012926635742188	2.765881591796875	1.454490386962891	0.4044012451171875	2.753917724609375	1.673482055664063	0.4061343383789062	2.7283759765625	1.635937683105469	0.4258797912597656	2.596261962890625	1.590944702148438	0.4629873046875	2.517180908203125	1.345610015869141	0.3557877197265625	2.51510009765625	1.507119781494141	0.1860511932373047	2.41928515625	1.50495361328125	0.1693873138427734	2.34144921875	1.575256958007813	0.1391426696777344	2.380474853515625	1.548244812011719	0.1634253845214844	2.78451318359375	1.638703430175781	0.3876321716308594	2.887602294921875	1.639130126953125	0.3038291320800781	3.026615966796875	1.391185424804688	0.2933368835449219	2.813746337890625	1.354588745117188	0.1951215972900391	2.7360029296875	1.417821441650391	0.2255875549316406
365	12.133333	2.788406005859375	1.132026794433594	0.3963189392089844	2.75576171875	1.307791290283203	0.3815546569824219	2.74755908203125	1.450958923339844	0.3823618774414063	2.7355380859375	1.668824951171875	0.3760199279785156	2.710544677734375	1.632236022949219	0.3975911865234375	2.587127685546875	1.582680908203125	0.4521027221679688	2.4874091796875	1.334280029296875	0.3775796813964844	2.48939794921875	1.481485290527344	0.1967215576171875	2.39551806640625	1.47371240234375	0.1743632659912109	2.323102294921875	1.543993713378906	0.1341147155761719	2.35906787109375	1.528412902832031	0.1608722381591797	2.76563525390625	1.633531433105469	0.3583263854980469	2.86333837890625	1.603242980957031	0.2745357055664063	3.036044677734375	1.379019226074219	0.2812783203125	2.824016845703125	1.342488555908203	0.1839216156005859	2.753546142578125	1.415280517578125	0.2084670104980469
366	12.166667	2.75550146484375	1.127087547302246	0.3448011779785156	2.72733935546875	1.304085662841797	0.3350143432617188	2.724048828125	1.447525756835937	0.3372200317382812	2.72628955078125	1.665528076171875	0.3506435852050781	2.7029541015625	1.628507751464844	0.3733755798339844	2.58461328125	1.580331420898438	0.4394015808105469	2.49722216796875	1.317776306152344	0.4124751281738281	2.482072021484375	1.484627288818359	0.2500478973388672	2.400769287109375	1.452740570068359	0.2081121826171875	2.331890380859375	1.52706982421875	0.1687526092529297	2.35057177734375	1.508385711669922	0.1957630767822266	2.75031591796875	1.630396240234375	0.3250288391113281	2.830753173828125	1.607142150878906	0.2225823059082031	2.893673828125	1.331020751953125	0.2294997406005859	2.688240478515625	1.327478729248047	0.1127810516357422	2.67763037109375	1.341662780761719	0.00998439598083496
367	12.2	2.737610595703125	1.112343078613281	0.3070467529296875	2.7079580078125	1.287937103271484	0.294521728515625	2.70372216796875	1.430591186523438	0.2939512939453125	2.707956787109375	1.646503845214844	0.3175932312011719	2.688613525390625	1.608426208496094	0.3417068481445312	2.5889931640625	1.561741638183594	0.433128662109375	2.48697705078125	1.304762969970703	0.4373350219726562	2.462134033203125	1.432350158691406	0.2450647125244141	2.373866455078125	1.445025848388672	0.2085625305175781	2.285364013671875	1.471887054443359	0.1525581817626953	2.366764404296875	1.489962921142578	0.1604309692382813	2.727550048828125	1.61305615234375	0.2869608459472656	2.7781611328125	1.587054138183594	0.1683033599853516	2.83761572265625	1.313360565185547	0.1376351470947266	2.61627734375	1.335147308349609	0.06167101287841797	2.572285888671875	1.370647430419922	-0.02532284355163574
368	12.233333	2.7283740234375	1.107224166870117	0.2843080749511719	2.692182861328125	1.281286285400391	0.2683745422363281	2.682449462890625	1.423576721191406	0.263686279296875	2.698856689453125	1.63864794921875	0.2893439025878906	2.681258056640625	1.600946166992188	0.3153014831542969	2.597659423828125	1.555741943359375	0.4221857299804688	2.49346630859375	1.301208984375	0.4504762878417969	2.430958251953125	1.406961364746094	0.2536031341552734	2.34676416015625	1.437388275146484	0.2180028533935547	2.24998828125	1.463304077148438	0.1773754730224609	2.345835205078125	1.474630920410156	0.1709058532714844	2.7128291015625	1.605012756347656	0.2559701538085937	2.74877734375	1.57885546875	0.1321302947998047	2.81572314453125	1.313146942138672	0.06670386505126953	2.583869384765625	1.329054534912109	0.03188160133361816	2.492178466796875	1.360130462646484	-0.005370966911315918
369	12.266667	2.712124267578125	1.09798609161377	0.2560615234375	2.6738291015625	1.271188598632813	0.2372706756591797	2.66296142578125	1.413187255859375	0.2298994445800781	2.68178125	1.628295837402344	0.2521298828125	2.66608154296875	1.590929016113281	0.2796789855957031	2.598228515625	1.549943298339844	0.3986125183105469	2.52120849609375	1.296871154785156	0.478385986328125	2.431171630859375	1.363894927978516	0.2754597778320312	2.34879052734375	1.409155853271484	0.2546205444335938	2.2436904296875	1.432458251953125	0.24550537109375	2.35179052734375	1.444859710693359	0.2021631927490234	2.69313037109375	1.594317810058594	0.2181622467041016	2.7281708984375	1.576715270996094	0.09265550994873047	2.79436962890625	1.328741485595703	-0.02303378295898437	2.564216552734375	1.342767547607422	-0.06753977966308594	2.4973544921875	1.421773071289063	-0.07336345672607422
370	12.3	2.69118603515625	1.087775283813477	0.2188832550048828	2.651294189453125	1.261466186523438	0.2008794403076172	2.639807861328125	1.404014862060547	0.1935611267089844	2.669303466796875	1.617477661132813	0.2263729705810547	2.6547568359375	1.578888549804688	0.2532248229980469	2.60775537109375	1.539588317871094	0.3830160217285156	2.5856171875	1.297222320556641	0.5162321166992188	2.444170166015625	1.312859222412109	0.3319105529785156	2.374177734375	1.362997161865234	0.2879336547851563	2.279588623046875	1.405272491455078	0.255759536743164	2.3499091796875	1.379505401611328	0.2643458557128906	2.676046875	1.58514453125	0.1894065246582031	2.702682373046875	1.568454895019531	0.0611652717590332	2.730872314453125	1.3216015625	-0.07369345092773437	2.49914111328125	1.353826782226562	-0.1031892700195313	2.45867724609375	1.439187561035156	-0.1469172821044922
371	12.333333	2.6785478515625	1.07938745880127	0.1829687805175781	2.639876220703125	1.253005447387695	0.1724697418212891	2.628549560546875	1.394956390380859	0.1688506622314453	2.65714892578125	1.60761474609375	0.2000791778564453	2.6476025390625	1.568568298339844	0.2280200347900391	2.608396728515625	1.526529357910156	0.3587100524902344	2.678168212890625	1.311607971191406	0.5171861572265625	2.52758349609375	1.277537536621094	0.3444916687011719	2.44667041015625	1.318739135742188	0.3127957763671875	2.3467333984375	1.340594329833984	0.2784241027832031	2.4316083984375	1.325959106445312	0.2766149291992188	2.6592705078125	1.576049072265625	0.1622523345947266	2.670915771484375	1.561018493652344	0.03229008483886719	2.644804931640625	1.351756866455078	-0.1537509307861328	2.423462158203125	1.383974060058594	-0.08306494140625	2.3751533203125	1.46544970703125	-0.1249065628051758
372	12.366667	2.670781005859375	1.067775955200195	0.1639884796142578	2.62908203125	1.241115158081055	0.1532850341796875	2.615427734375	1.383180023193359	0.1489198760986328	2.651943603515625	1.595683715820313	0.1762874450683594	2.644142822265625	1.556865417480469	0.2052723693847656	2.61679541015625	1.5254990234375	0.3422008666992187	2.707875244140625	1.321295135498047	0.5051158142089843	2.546383056640625	1.248927642822266	0.3547888488769531	2.4683779296875	1.296995300292969	0.324826171875	2.3735078125	1.321266967773437	0.2788650207519531	2.436548828125	1.295914031982422	0.3075478515625	2.649732421875	1.563892944335938	0.1385015258789062	2.644563720703125	1.551877868652344	0.0074952392578125	2.558254150390625	1.359884368896484	-0.1799842529296875	2.32997119140625	1.305938690185547	-0.1636951751708984	2.24768603515625	1.367922973632812	-0.176377197265625
373	12.4	2.659826904296875	1.05819645690918	0.1486706848144531	2.615044921875	1.231397888183594	0.1334540405273437	2.59831298828125	1.373698089599609	0.1248935623168945	2.631961181640625	1.588366455078125	0.1477609558105469	2.6269599609375	1.549518127441406	0.177744140625	2.61745068359375	1.524232604980469	0.319048828125	2.718308349609375	1.324302368164062	0.483965576171875	2.551365478515625	1.2565673828125	0.3355584716796875	2.4582333984375	1.265017974853516	0.3101434326171875	2.359330810546875	1.265053527832031	0.2649392700195313	2.437888671875	1.274966674804688	0.2820451965332031	2.627928466796875	1.555936218261719	0.1103302154541016	2.614919921875	1.537658569335937	-0.02010340309143066	2.5103544921875	1.364989471435547	-0.2189689025878906	2.277700439453125	1.324720489501953	-0.2299803314208984	2.189112548828125	1.361354339599609	-0.1887821197509766
374	12.433333	2.651852783203125	1.044518871307373	0.1352072143554688	2.607211669921875	1.216950836181641	0.1210899658203125	2.59120361328125	1.358690093994141	0.1134956283569336	2.623133544921875	1.572793151855469	0.1339334259033203	2.620226806640625	1.534166015625	0.1640868988037109	2.619612060546875	1.515501708984375	0.3060323486328125	2.7401103515625	1.315811584472656	0.455029541015625	2.5673369140625	1.229392028808594	0.3260401611328125	2.480544189453125	1.243641738891601	0.28648828125	2.384344482421875	1.230142532348633	0.2387963409423828	2.50695849609375	1.260092987060547	0.23039013671875	2.6175712890625	1.540356506347656	0.09702593994140625	2.595797607421875	1.528749572753906	-0.03235151672363281	2.45133251953125	1.381848327636719	-0.2248917236328125	2.220430419921875	1.350868774414062	-0.2573950805664063	2.116812744140625	1.349625396728516	-0.2507601928710937
375	12.466667	2.64736181640625	1.032354019165039	0.1262617874145508	2.598791259765625	1.202611114501953	0.109168701171875	2.5777861328125	1.342842742919922	0.09844927978515625	2.61105810546875	1.556168029785156	0.1139042129516602	2.610515869140625	1.518048889160156	0.1444782867431641	2.61783642578125	1.503564727783203	0.2860767211914063	2.765919189453125	1.320691955566406	0.4293898010253906	2.5985458984375	1.203170745849609	0.3214613342285156	2.520732177734375	1.224378128051758	0.2693815612792969	2.4311337890625	1.218545059204102	0.2098484497070313	2.5373994140625	1.245659545898437	0.2213138885498047	2.602672119140625	1.523480041503906	0.07806444549560547	2.568841552734375	1.510290924072266	-0.04792516708374023	2.38974169921875	1.388541320800781	-0.2265569000244141	2.16929150390625	1.321500701904297	-0.2683100891113281	2.0858916015625	1.370308929443359	-0.3050220031738281
376	12.5	2.643354248046875	1.027521684646606	0.122994384765625	2.594376220703125	1.197803115844727	0.1052535552978516	2.5722685546875	1.337969360351563	0.09381636810302735	2.604668212890625	1.551843505859375	0.1067084350585937	2.6051474609375	1.513930908203125	0.1376255493164062	2.6212578125	1.499957305908203	0.2787071838378906	2.790472412109375	1.323707885742188	0.4066974487304688	2.623323486328125	1.189173385620117	0.3197798156738281	2.5385791015625	1.196366806030273	0.2750113525390625	2.445060546875	1.174903167724609	0.2257609405517578	2.53451416015625	1.193264373779297	0.2334061737060547	2.595548095703125	1.518778198242188	0.07132145690917968	2.559382568359375	1.506640838623047	-0.05427697372436523	2.37993505859375	1.394131072998047	-0.2390063323974609	2.163932861328125	1.326241302490234	-0.2997720031738281	2.074304931640625	1.341709320068359	-0.3491372985839844
377	12.533333	2.636197509765625	1.017057107925415	0.1177148208618164	2.58850146484375	1.189048355102539	0.0964327392578125	2.56388134765625	1.329824554443359	0.08142584228515624	2.604264404296875	1.544587951660156	0.09100404357910157	2.605904541015625	1.50638134765625	0.122249397277832	2.62409375	1.502580596923828	0.2650724792480469	2.782177978515625	1.292876953125	0.3575447692871094	2.61185986328125	1.132888092041016	0.3587801513671875	2.558955078125	1.127450332641601	0.2776397399902344	2.481759521484375	1.114243530273437	0.202020034790039	2.521477294921875	1.16121842956543	0.2611392822265625	2.591332275390625	1.51145361328125	0.05622607040405273	2.541519775390625	1.502999664306641	-0.06626160430908203	2.353404052734375	1.385595031738281	-0.243198486328125	2.134475341796875	1.328734802246094	-0.3127291564941406	2.04064013671875	1.328651397705078	-0.3586291809082031
378	12.566667	2.631780029296875	1.009132416725159	0.1089137420654297	2.586942626953125	1.181874237060547	0.08960205078125	2.560422119140625	1.322179748535156	0.0752657470703125	2.60103759765625	1.536653564453125	0.08364747619628907	2.60399951171875	1.498423522949219	0.1146624298095703	2.619288818359375	1.497894409179688	0.25768212890625	2.778826416015625	1.280276306152344	0.3247763061523438	2.603202392578125	1.131936706542969	0.3649358215332031	2.55058740234375	1.106631546020508	0.2876145935058594	2.48322412109375	1.074391868591309	0.2086003112792969	2.51977490234375	1.103509185791016	0.2667095031738281	2.5866865234375	1.503640594482422	0.04940905380249024	2.531147216796875	1.494370513916015	-0.07033568572998047	2.33201220703125	1.378206939697266	-0.2350042419433594	2.103538330078125	1.343721313476562	-0.2845947875976563	2.026706909179687	1.32919384765625	-0.3536510925292969
379	12.6	2.630431640625	1.008427845954895	0.1080977478027344	2.585445068359375	1.181187347412109	0.0886160659790039	2.558600341796875	1.321473358154297	0.07411199951171875	2.59893310546875	1.536115417480469	0.08182876586914062	2.60210400390625	1.497943634033203	0.1129265289306641	2.6191982421875	1.4974111328125	0.2558003082275391	2.780945068359375	1.280515869140625	0.3203650817871094	2.60780712890625	1.129841659545898	0.3630957641601563	2.554235595703125	1.103005912780762	0.2869065551757812	2.479932861328125	1.069617630004883	0.2148349609375	2.522954833984375	1.099651206970215	0.266350830078125	2.58446630859375	1.502990600585937	0.04771827697753906	2.52844189453125	1.493417602539063	-0.07183570861816406	2.32858837890625	1.377137573242188	-0.2357474822998047	2.09986962890625	1.34264404296875	-0.2846545715332031	2.021352783203125	1.328261596679688	-0.3518849792480468
380	12.633333	2.62705029296875	1.005740911006928	0.1054008178710937	2.581853515625	1.178239273071289	0.08530548858642578	2.554639404296875	1.318290649414062	0.07026625061035156	2.5963740234375	1.532604309082031	0.07425495910644531	2.599755859375	1.494897308349609	0.1058367767333984	2.621503662109375	1.495626678466797	0.2479698181152344	2.781111083984375	1.276333129882812	0.3087762451171875	2.611928955078125	1.123904418945312	0.3594618530273437	2.554413330078125	1.096317443847656	0.2865777893066406	2.47788525390625	1.061796432495117	0.2175519409179688	2.523202392578125	1.096249992370605	0.2632504272460938	2.58122216796875	1.499103881835937	0.04086899566650391	2.524099365234375	1.488368988037109	-0.07795783996582031	2.32135400390625	1.374204223632812	-0.2394301452636719	2.091358154296875	1.344503814697266	-0.2845147399902344	2.013180786132812	1.331259979248047	-0.3522549133300781
381	12.666667	2.62705029296875	1.005740911006928	0.1054008178710937	2.581853515625	1.178239273071289	0.08530548858642578	2.554639404296875	1.318290649414062	0.07026625061035156	2.5963740234375	1.532604309082031	0.07425495910644531	2.599755859375	1.494897308349609	0.1058367767333984	2.621503662109375	1.495626678466797	0.2479698181152344	2.781111083984375	1.276333129882812	0.3087762451171875	2.611928955078125	1.123904418945312	0.3594618530273437	2.554413330078125	1.096317443847656	0.2865777893066406	2.47788525390625	1.061796432495117	0.2175519409179688	2.523202392578125	1.096249992370605	0.2632504272460938	2.58122216796875	1.499103881835937	0.04086899566650391	2.524099365234375	1.488368988037109	-0.07795783996582031	2.32135400390625	1.374204223632812	-0.2394301452636719	2.091358154296875	1.344503814697266	-0.2845147399902344	2.013180786132812	1.331259979248047	-0.3522549133300781
382	12.7	2.62705029296875	1.005740911006928	0.1054008178710937	2.581853515625	1.178239273071289	0.08530548858642578	2.554639404296875	1.318290649414062	0.07026625061035156	2.5963740234375	1.532604309082031	0.07425495910644531	2.599755859375	1.494897308349609	0.1058367767333984	2.621503662109375	1.495626678466797	0.2479698181152344	2.781111083984375	1.276333129882812	0.3087762451171875	2.611928955078125	1.123904418945312	0.3594618530273437	2.554413330078125	1.096317443847656	0.2865777893066406	2.47788525390625	1.061796432495117	0.2175519409179688	2.523202392578125	1.096249992370605	0.2632504272460938	2.58122216796875	1.499103881835937	0.04086899566650391	2.524099365234375	1.488368988037109	-0.07795783996582031	2.32135400390625	1.374204223632812	-0.2394301452636719	2.091358154296875	1.344503814697266	-0.2845147399902344	2.013180786132812	1.331259979248047	-0.3522549133300781
383	12.733333	2.626656982421875	1.005417310714722	0.1049946441650391	2.581447265625	1.177873199462891	0.08478079986572265	2.554189697265625	1.317885467529297	0.06964163208007812	2.5959384765625	1.532171875	0.0733203353881836	2.599292236328125	1.494519775390625	0.1049602203369141	2.620903076171875	1.495291931152344	0.2470942840576172	2.779770751953125	1.27551025390625	0.3079027404785156	2.610166015625	1.12352685546875	0.3583665771484375	2.552529541015625	1.095920097351074	0.2856030578613281	2.475697998046875	1.061399826049805	0.2169381103515625	2.5213251953125	1.096184867858887	0.26202734375	2.5808095703125	1.498624572753906	0.03998093795776368	2.523914794921875	1.487775360107422	-0.0789249267578125	2.3217392578125	1.373541229248047	-0.2409944763183594	2.09199609375	1.343558807373047	-0.2870036315917969	2.0144775390625	1.330269012451172	-0.35546630859375
384	12.766667	2.626644775390625	1.005404766082764	0.1049793395996094	2.5814345703125	1.177858871459961	0.08476014709472657	2.554173095703125	1.317869140625	0.06961631774902344	2.595916015625	1.532155700683594	0.07328084564208984	2.599269775390625	1.494506195068359	0.1049234313964844	2.620865234375	1.495283935546875	0.2470590209960938	2.779711181640625	1.275493194580078	0.3078854064941406	2.610093994140625	1.12352027130127	0.3583333435058594	2.552458984375	1.095909530639648	0.2855706481933594	2.475620849609375	1.06138582611084	0.2169157562255859	2.521259033203125	1.096180816650391	0.2619830322265625	2.58078955078125	1.498605712890625	0.03994352722167969	2.52390380859375	1.487748016357422	-0.07896514129638672	2.321753173828125	1.373499786376953	-0.2410533447265625	2.09202099609375	1.343496520996094	-0.287096923828125	2.01451513671875	1.330197326660156	-0.3555718078613281
385	12.8	2.617303466796875	0.9954336757659912	0.1009243087768555	2.5742685546875	1.168246994018555	0.07679656982421874	2.549937744140625	1.308711303710937	0.05889266586303711	2.59132177734375	1.523417785644531	0.06327400970458984	2.594125732421875	1.485726104736328	0.09504527282714843	2.6097978515625	1.488636596679688	0.2381643371582031	2.776811767578125	1.276502624511719	0.3059746704101562	2.61509326171875	1.113385810852051	0.3487401733398438	2.54335205078125	1.093685386657715	0.286495849609375	2.467000732421875	1.068591430664062	0.2130865631103516	2.517656005859375	1.104852424621582	0.2484746704101563	2.57687646484375	1.489773712158203	0.02960995292663574	2.52252294921875	1.481748291015625	-0.09093746185302734	2.33339111328125	1.385789520263672	-0.2792820434570312	2.10288232421875	1.334508270263672	-0.2939664001464844	2.017046020507812	1.335312103271484	-0.3534633178710938
386	12.833333	2.617213134765625	0.9953973298072815	0.1008238372802734	2.574184814453125	1.168255905151367	0.07672222900390625	2.549917724609375	1.308766357421875	0.05884751510620117	2.591609375	1.523461730957031	0.0631889533996582	2.594354736328125	1.485765502929687	0.09497632598876952	2.609915771484375	1.488652099609375	0.2381389770507812	2.775970458984375	1.275781860351562	0.3062416076660156	2.613545166015625	1.113258331298828	0.34886083984375	2.5417333984375	1.09350545501709	0.2866823120117187	2.465232666015625	1.068298545837402	0.2134330596923828	2.515383056640625	1.103962631225586	0.2496556091308594	2.577121337890625	1.489822998046875	0.02952239418029785	2.522751708984375	1.481807250976563	-0.09104961395263672	2.33335546875	1.385999938964844	-0.2792966003417969	2.10268505859375	1.335184265136719	-0.2938747253417969	2.017175415039063	1.336776733398438	-0.3538631286621094
387	12.866667	2.61722021484375	0.9953947706222535	0.100824951171875	2.57418896484375	1.168251358032227	0.07672298431396485	2.549917724609375	1.308760101318359	0.05884785842895508	2.59158984375	1.523457824707031	0.06319390106201171	2.594334228515625	1.485762176513672	0.09498162078857422	2.60985546875	1.488652404785156	0.2381475830078125	2.7758740234375	1.275777770996094	0.3063165893554687	2.6134345703125	1.113260284423828	0.3488960266113281	2.541639892578125	1.093477592468262	0.2867082214355469	2.465161376953125	1.068239440917969	0.2134473266601563	2.515239501953125	1.103822029113769	0.2497809753417969	2.577109375	1.489817810058594	0.02952576065063477	2.522769775390625	1.481787384033203	-0.0910578384399414	2.33347265625	1.385903045654297	-0.2793631591796875	2.102832275390625	1.334995208740234	-0.2940706481933594	2.01739306640625	1.336547790527344	-0.3541594543457031
388	12.9	2.61722021484375	0.9953947706222535	0.100824951171875	2.57418896484375	1.168251358032227	0.07672298431396485	2.549917724609375	1.308760101318359	0.05884785842895508	2.59158984375	1.523457824707031	0.06319390106201171	2.594334228515625	1.485762176513672	0.09498162078857422	2.60985546875	1.488652404785156	0.2381475830078125	2.7758740234375	1.275777770996094	0.3063165893554687	2.6134345703125	1.113260284423828	0.3488960266113281	2.541639892578125	1.093477592468262	0.2867082214355469	2.465161376953125	1.068239440917969	0.2134473266601563	2.515239501953125	1.103822029113769	0.2497809753417969	2.577109375	1.489817810058594	0.02952576065063477	2.522769775390625	1.481787384033203	-0.0910578384399414	2.33347265625	1.385903045654297	-0.2793631591796875	2.102832275390625	1.334995208740234	-0.2940706481933594	2.01739306640625	1.336547790527344	-0.3541594543457031
389	12.933333	2.618253173828125	1.001968646407127	0.1037657241821289	2.578636962890625	1.174675079345703	0.08014617156982422	2.555164306640625	1.314506286621094	0.06227633285522461	2.591060302734375	1.528897155761719	0.07062425994873046	2.594765380859375	1.490906005859375	0.1015263595581055	2.614092529296875	1.496642333984375	0.2433361053466797	2.767787109375	1.274597106933594	0.3045067138671875	2.60157177734375	1.116175804138184	0.34032568359375	2.512783203125	1.089136840820313	0.3139709777832031	2.480333251953125	1.046274261474609	0.2199929962158203	2.492618408203125	1.084054725646973	0.2522472991943359	2.57752587890625	1.495717071533203	0.03651521682739258	2.523572265625	1.487320281982422	-0.08341015625000001	2.340221435546875	1.379512664794922	-0.2687648620605469	2.110154296875	1.337990478515625	-0.2957649230957031	2.023725952148438	1.333355651855469	-0.3532188415527344
390	12.966667	2.61909033203125	1.001864318609238	0.1059226837158203	2.5795859375	1.17500227355957	0.08283634948730469	2.554794189453125	1.314899139404297	0.06519858551025391	2.591455078125	1.529569030761719	0.0732902603149414	2.5952041015625	1.491510925292969	0.1042455902099609	2.616704345703125	1.498822052001953	0.2459314270019531	2.766454345703125	1.273037963867187	0.3054412841796875	2.58266552734375	1.135229782104492	0.3433041381835937	2.4940947265625	1.123594207763672	0.3063908386230469	2.484703857421875	1.050139530181885	0.2271403198242188	2.482595458984375	1.091247085571289	0.2511707611083984	2.577623779296875	1.496356719970703	0.03920184707641602	2.523313232421875	1.489406372070313	-0.08091644287109374	2.331699462890625	1.378761657714844	-0.2567740173339844	2.100316162109375	1.344532958984375	-0.2863409118652344	2.018012573242188	1.337067199707031	-0.3495997619628906
391	13	2.6228544921875	1.004815274715424	0.1092761917114258	2.583396728515625	1.17814404296875	0.08781347656250001	2.55579345703125	1.317614227294922	0.07117987823486328	2.593298095703125	1.532194274902344	0.07635942077636719	2.5975859375	1.494435729980469	0.1075983734130859	2.61500439453125	1.497940979003906	0.2499660491943359	2.7955185546875	1.295295806884766	0.3071571044921875	2.62736279296875	1.139700576782227	0.3483887023925781	2.546614501953125	1.105390983581543	0.3078616943359375	2.4884921875	1.045356056213379	0.2387356109619141	2.51908740234375	1.104358451843262	0.2658775024414062	2.57863818359375	1.49870068359375	0.04290983581542969	2.5211318359375	1.488178802490234	-0.07542566680908203	2.333046630859375	1.379612945556641	-0.2562482299804688	2.10524365234375	1.337177032470703	-0.2995141906738281	2.01788134765625	1.327213836669922	-0.3551607055664063
392	13.033333	2.6249140625	1.005947457790375	0.108910041809082	2.587104248046875	1.18019010925293	0.08776730346679687	2.55954541015625	1.320075561523438	0.07115316009521484	2.59700390625	1.535257202148438	0.07692744445800781	2.60141015625	1.497300201416015	0.1081227493286133	2.61382421875	1.499026397705078	0.251442611694336	2.79760400390625	1.298652404785156	0.3099266967773437	2.631758056640625	1.138645065307617	0.3470430297851563	2.549474853515625	1.105371215820313	0.3081370849609375	2.49141259765625	1.045721828460693	0.2381633453369141	2.520005126953125	1.105334701538086	0.2683569946289063	2.582245361328125	1.501765502929687	0.04331746292114258	2.523156494140625	1.491625061035156	-0.07467678070068359	2.33845263671875	1.385919189453125	-0.2617869262695313	2.106224609375	1.350914184570313	-0.2885794982910156	2.020231201171875	1.332923034667969	-0.344874267578125
393	13.066667	2.6305869140625	1.012415452003479	0.1080031814575195	2.591432373046875	1.188529541015625	0.09020687866210937	2.562929931640625	1.329948120117187	0.07628717803955078	2.60387841796875	1.546648376464844	0.08221226501464844	2.60797265625	1.508213531494141	0.1136250305175781	2.62317138671875	1.510998077392578	0.2580641479492187	2.794472412109375	1.294973083496094	0.3113850402832031	2.6188447265625	1.142114929199219	0.347950927734375	2.536598876953125	1.108493408203125	0.3069666748046875	2.5020791015625	1.034658527374268	0.23339306640625	2.509364501953125	1.106883735656738	0.2646082458496094	2.58828955078125	1.513101135253906	0.04831705856323242	2.5270029296875	1.49879296875	-0.06957234954833984	2.32986669921875	1.389364410400391	-0.2457216339111328	2.099384521484375	1.347646667480469	-0.2915542602539062	2.010050048828125	1.329848785400391	-0.3444937438964844
394	13.1	2.63594287109375	1.014662552833557	0.1122939147949219	2.595144775390625	1.191805740356445	0.09524361419677735	2.56168896484375	1.333218536376953	0.08152445983886719	2.605636962890625	1.550953125	0.08658321380615235	2.610188720703125	1.512153259277344	0.1180476913452148	2.64237255859375	1.511400207519531	0.2607577514648438	2.78876611328125	1.284195373535156	0.3439806518554688	2.663748779296875	1.104258941650391	0.4352711486816406	2.587416748046875	1.073017761230469	0.3813402099609375	2.537220703125	1.040924415588379	0.2881805725097656	2.567979248046875	1.109952621459961	0.3208699951171875	2.588593994140625	1.517403259277344	0.05286125564575195	2.52472119140625	1.50476611328125	-0.06492705535888672	2.327138916015625	1.389845672607422	-0.2403937835693359	2.097014892578125	1.343940460205078	-0.2924665832519531	2.0086279296875	1.331557342529297	-0.3498495788574219
395	13.133333	2.640575927734375	1.023648916244507	0.1157649841308594	2.600183837890625	1.200333404541016	0.1005356140136719	2.56589892578125	1.341103729248047	0.08824781036376952	2.606019287109375	1.5587666015625	0.08669539642333984	2.612011474609375	1.521012512207031	0.118877799987793	2.644894775390625	1.509220550537109	0.260366455078125	2.793046630859375	1.275381866455078	0.3127127380371094	2.599791015625	1.354083618164063	0.4239300231933594	2.516395263671875	1.308410064697266	0.3995123901367187	2.539993408203125	1.200968109130859	0.3936401977539062	2.496548095703125	1.276268951416016	0.3604588928222656	2.5887841796875	1.524215209960937	0.05440102386474609	2.521000732421875	1.513100463867187	-0.06073941421508789	2.325998779296875	1.390289001464844	-0.2318909301757812	2.107610107421875	1.335256591796875	-0.3132139892578125	2.0120869140625	1.317996887207031	-0.3550466003417969
396	13.166667	2.648577392578125	1.033921035766602	0.1234710006713867	2.606239013671875	1.210421188354492	0.1083677825927734	2.5699697265625	1.350919311523437	0.09626840209960938	2.611506591796875	1.568345275878906	0.0850341796875	2.618556396484375	1.53169873046875	0.1183699798583984	2.661611083984375	1.532112976074219	0.2578141174316406	2.79249755859375	1.303461730957031	0.3586995544433594	2.6304345703125	1.383375274658203	0.5117226867675781	2.537128173828125	1.361205261230469	0.4901269226074219	2.64687646484375	1.360074279785156	0.5012150268554687	2.51122705078125	1.372256652832031	0.43380517578125	2.59271875	1.532724731445313	0.05471858215332031	2.516612548828125	1.517330627441406	-0.05480928039550782	2.308370849609375	1.394418701171875	-0.2102398529052734	2.085595703125	1.3466494140625	-0.28496923828125	1.99882373046875	1.319327026367187	-0.3390784912109375
397	13.2	2.654904541015625	1.038268379211426	0.1276320343017578	2.61537255859375	1.215436874389648	0.1122118072509766	2.57620849609375	1.355176086425781	0.09991922760009765	2.6106220703125	1.573961669921875	0.09000836944580078	2.618972412109375	1.537336486816406	0.123084587097168	2.6630908203125	1.536369262695312	0.2622305603027344	2.79905029296875	1.310219940185547	0.3622359619140625	2.66415869140625	1.410085784912109	0.5293443603515625	2.571929931640625	1.443186096191406	0.5211630859375	2.664572265625	1.383553070068359	0.5151472778320313	2.543316162109375	1.434571472167969	0.5552153930664062	2.59289892578125	1.537940002441406	0.05950595474243164	2.514509033203125	1.520079711914063	-0.0480597915649414	2.3011591796875	1.399869873046875	-0.1987333068847656	2.081101318359375	1.353574310302734	-0.2821278076171875	1.9999208984375	1.321810546875	-0.3422108154296875
398	13.233333	2.663815673828125	1.042579357147217	0.1319866333007813	2.625623291015625	1.220998611450195	0.1169321060180664	2.58269921875	1.360437042236328	0.1052251358032227	2.605629638671875	1.581922302246094	0.09773628234863281	2.616079345703125	1.545226196289063	0.1305119171142578	2.6631357421875	1.539160583496094	0.2693263854980469	2.836056396484375	1.339368682861328	0.3722913818359375	2.708234619140625	1.435179473876953	0.5487366333007813	2.64041455078125	1.504645812988281	0.5671632690429688	2.692642578125	1.410872283935547	0.5393338012695312	2.572736328125	1.49650439453125	0.537019775390625	2.5896240234375	1.545192077636719	0.06671971130371093	2.510374755859375	1.524231018066406	-0.04048846817016601	2.295969482421875	1.400178588867187	-0.1892610626220703	2.07505859375	1.348669158935547	-0.2707452087402344	1.996752075195313	1.314050262451172	-0.3339122009277344
399	13.266667	2.67556494140625	1.048588195800781	0.1501985168457031	2.632255859375	1.226837509155273	0.1338170166015625	2.5861171875	1.366067474365234	0.1210381774902344	2.609109619140625	1.588816833496094	0.1120226058959961	2.6201689453125	1.552061889648437	0.1449901733398437	2.678785888671875	1.559708557128906	0.2802002258300781	2.8533759765625	1.385023071289063	0.4229541625976562	2.729999267578125	1.503584320068359	0.590421875	2.73354052734375	1.602725158691406	0.596686279296875	2.74188623046875	1.496657501220703	0.5631929931640625	2.686114013671875	1.617757751464844	0.565650390625	2.592473388671875	1.55172216796875	0.08128120422363282	2.510242431640625	1.537408203125	-0.02578393363952637	2.30618994140625	1.409177795410156	-0.1882743225097656	2.084008056640625	1.355282165527344	-0.2689895324707031	2.000401977539063	1.327946960449219	-0.3299629516601563
400	13.3	2.68262158203125	1.053622352600098	0.1603790893554687	2.6409912109375	1.231301651000976	0.1473441162109375	2.596357666015625	1.370235443115234	0.1374183654785156	2.613643798828125	1.592108337402344	0.1308333892822266	2.6258291015625	1.555507263183594	0.1630585632324219	2.691202392578125	1.564969482421875	0.29393212890625	2.882508056640625	1.431980499267578	0.4552589416503906	2.780304443359375	1.587391052246094	0.6035007934570312	2.78975830078125	1.685596130371094	0.5992876586914062	2.7894140625	1.577292175292969	0.575855224609375	2.73543310546875	1.695896667480469	0.5730942993164062	2.59775244140625	1.55520947265625	0.1000155181884766	2.51435498046875	1.542807250976562	-0.005244009017944336	2.3078974609375	1.409654571533203	-0.156978759765625	2.082044677734375	1.370014282226562	-0.2306953430175781	2.001922119140625	1.339282409667969	-0.2934722595214844
401	13.333333	2.69034912109375	1.056790405273438	0.1679644470214844	2.649955322265625	1.234569671630859	0.1596415863037109	2.59870263671875	1.371085632324219	0.1548008880615235	2.61558056640625	1.592406555175781	0.1473624420166016	2.628451904296875	1.555982360839844	0.1793253021240235	2.693192626953125	1.565172180175781	0.310124267578125	2.89929248046875	1.459133026123047	0.4719552917480469	2.847664794921875	1.65127783203125	0.60121142578125	2.825537109375	1.737686157226562	0.5594166259765625	2.843515380859375	1.630418762207031	0.5791231689453125	2.777842041015625	1.748337524414063	0.56753271484375	2.599116455078125	1.555513732910156	0.1170489807128906	2.507961669921875	1.542360168457031	0.01898876571655274	2.296934326171875	1.413804718017578	-0.1290109100341797	2.072656005859375	1.374445953369141	-0.2056690826416016	2.004759765625	1.344852142333984	-0.2815840454101562
402	13.366667	2.70242138671875	1.062832660675049	0.1905765533447266	2.661412841796875	1.240107482910156	0.1840805816650391	2.61511083984375	1.378061950683594	0.1806527709960938	2.615939208984375	1.599496704101563	0.1730455780029297	2.631372314453125	1.56420849609375	0.2049640655517578	2.688625	1.569034484863281	0.3390639343261719	2.920739013671875	1.491003265380859	0.4789583740234375	2.898167236328125	1.693972229003906	0.5986347045898438	2.926865966796875	1.787598510742187	0.5903975219726563	2.88023046875	1.68998388671875	0.5690182495117188	2.83010400390625	1.790146850585937	0.5591636352539062	2.60222021484375	1.561573669433594	0.1428342742919922	2.5159189453125	1.547198425292969	0.04105714797973633	2.295052490234375	1.433481201171875	-0.1033743515014648	2.07688134765625	1.382146392822266	-0.1883560791015625	2.01549072265625	1.356239440917969	-0.27055126953125
403	13.4	2.716811279296875	1.070819221496582	0.2199739227294922	2.67443994140625	1.247247039794922	0.2105644683837891	2.62623388671875	1.384150085449219	0.2049445648193359	2.627575927734375	1.604863159179688	0.1919403228759766	2.64314453125	1.570395629882813	0.2245177612304687	2.695135009765625	1.570605224609375	0.3605003967285156	2.936771484375	1.506948364257813	0.48996435546875	2.939446044921875	1.717010375976562	0.5979420166015625	2.974810302734375	1.807720703125	0.5862089233398438	2.868646728515625	1.823376342773438	0.5618461303710938	2.859500244140625	1.823543579101563	0.5600399780273437	2.61354052734375	1.566332824707031	0.1628403167724609	2.5219755859375	1.551629333496094	0.06621212768554688	2.297229248046875	1.4458896484375	-0.07708679962158203	2.082223388671875	1.391017639160156	-0.1663920288085937	2.031743041992188	1.370907104492187	-0.2569247436523437
404	13.433333	2.729947021484375	1.078188636779785	0.2506313323974609	2.69151123046875	1.254584426879883	0.2438230285644531	2.642734130859375	1.390497161865234	0.2408303527832031	2.639588623046875	1.610168579101563	0.2324868011474609	2.656197998046875	1.575546936035156	0.2639369812011719	2.718059326171875	1.576642150878906	0.3948102111816406	2.9687451171875	1.530464050292969	0.5102831115722656	2.945674560546875	1.7450400390625	0.6029620361328125	2.960606201171875	1.838526733398437	0.5796006469726562	2.864923828125	1.889386291503906	0.5643931274414062	2.881340087890625	1.866846252441406	0.5590449829101563	2.62597314453125	1.57219287109375	0.2029502563476563	2.539105712890625	1.554464416503906	0.1035763168334961	2.321553466796875	1.449549987792969	-0.04796569061279297	2.11273486328125	1.387280639648437	-0.1432932586669922	2.05607568359375	1.388131439208984	-0.2316812133789062
405	13.466667	2.744510498046875	1.086661262512207	0.2688840942382812	2.7105595703125	1.263705657958984	0.265790771484375	2.661969482421875	1.3994013671875	0.2670552673339844	2.648530029296875	1.618394226074219	0.2661964721679688	2.666509765625	1.583597351074219	0.2965207824707031	2.73011279296875	1.585955078125	0.4262128601074219	2.976564697265625	1.539500610351562	0.5490787963867187	2.9788701171875	1.763072509765625	0.6194444580078124	2.97853515625	1.854284790039062	0.5855305786132813	2.883583251953125	1.9073212890625	0.5757391357421875	2.89566162109375	1.868745178222656	0.5614110717773437	2.636945556640625	1.580938720703125	0.2353305969238281	2.551830078125	1.558102905273437	0.135844482421875	2.331212646484375	1.461727020263672	-0.01585021591186523	2.134925537109375	1.393395538330078	-0.1304933166503906	2.064428466796875	1.387934295654297	-0.2078179779052734
406	13.5	2.7617919921875	1.097788619995117	0.3157454528808594	2.72719482421875	1.275794647216797	0.3097096252441406	2.679855224609375	1.412893127441406	0.3081026000976563	2.679459228515625	1.633329223632813	0.2955317993164063	2.696130615234375	1.598947021484375	0.3275434265136719	2.758039794921875	1.613599853515625	0.4582659606933594	3.011530029296875	1.58446337890625	0.5760637207031249	2.993666748046875	1.809454223632812	0.6446085205078125	2.97067822265625	1.897225952148438	0.6077603149414063	2.87153125	1.935371643066406	0.5796410522460937	2.893516845703125	1.897103454589844	0.58793212890625	2.664869384765625	1.594818969726562	0.2668001098632812	2.576180908203125	1.570228210449219	0.1697565002441406	2.3781953125	1.457342041015625	-0.003615111112594604	2.16880908203125	1.395738311767578	-0.1006635131835937	2.093585205078125	1.388884674072266	-0.1742332458496094
407	13.533333	2.78095703125	1.111195335388184	0.3568238220214844	2.7409921875	1.288662994384766	0.3549175415039063	2.694509521484375	1.426472137451172	0.3553333129882812	2.709666259765625	1.6461240234375	0.3322174072265625	2.723622314453125	1.612168884277344	0.3661347045898438	2.791846435546875	1.641319458007813	0.4916121215820313	3.0442373046875	1.589364868164063	0.6056499633789062	3.000274658203125	1.811299194335938	0.674558837890625	2.978715576171875	1.900523376464844	0.6396920776367188	2.87527978515625	1.937139587402344	0.6296507568359375	2.90324951171875	1.894432434082031	0.5959176025390625	2.692657958984375	1.607268005371094	0.3050912780761719	2.60373974609375	1.582606201171875	0.2077834930419922	2.415487548828125	1.467911895751953	0.02381537818908691	2.216672119140625	1.404868316650391	-0.09390909576416015	2.1270625	1.386099945068359	-0.1467807159423828
408	13.566667	2.80254150390625	1.115041717529297	0.3775029907226563	2.761291015625	1.290885192871094	0.3789078369140625	2.713043701171875	1.426939422607422	0.3824397583007813	2.714787353515625	1.645955139160156	0.3639357604980469	2.73111572265625	1.612447143554688	0.3966944580078125	2.797252197265625	1.641753173828125	0.5220480346679688	3.05099951171875	1.603103637695312	0.633373046875	3.0027529296875	1.823410766601563	0.6987701416015625	2.9833369140625	1.91188916015625	0.6627316284179687	2.885172119140625	1.95517431640625	0.6413363037109375	2.90299365234375	1.916180603027344	0.6579962768554688	2.699822021484375	1.606997375488281	0.3364194946289062	2.609427978515625	1.587220031738281	0.2406840972900391	2.421683837890625	1.474166870117188	0.05837778854370117	2.23550732421875	1.405304565429688	-0.07254528808593751	2.151115966796875	1.381085723876953	-0.1300778656005859
409	13.6	2.825017333984375	1.12216748046875	0.4062252807617188	2.784264404296875	1.299665344238281	0.4070377807617188	2.731335205078125	1.435256774902344	0.4103874206542969	2.735610107421875	1.655949096679687	0.3905555114746094	2.751559326171875	1.622163208007813	0.4238365783691406	2.817223388671875	1.659062133789063	0.5488221435546875	3.06946337890625	1.624741088867188	0.6703671875	3.0035693359375	1.846657531738281	0.7200421142578125	2.9833642578125	1.930767700195313	0.6733576049804687	2.88083447265625	1.971351013183594	0.6706441650390625	2.9089833984375	1.935080993652344	0.6466557006835938	2.720206298828125	1.616687927246094	0.3629573364257813	2.62876953125	1.595804382324219	0.266907958984375	2.436976806640625	1.473572692871094	0.0911507568359375	2.24053466796875	1.403879730224609	-0.02733196258544922	2.1649013671875	1.375737182617188	-0.09580982971191407
410	13.633333	2.846239013671875	1.126022827148438	0.4369284362792969	2.800686767578125	1.302477416992188	0.436087890625	2.749695068359375	1.438949462890625	0.4373962097167969	2.75409619140625	1.658722351074219	0.4080060729980469	2.769157470703125	1.626458312988281	0.4432064819335937	2.82312890625	1.659772644042969	0.5747389526367187	3.0764326171875	1.637658447265625	0.6973450317382812	3.00291455078125	1.857419555664062	0.746667236328125	3.0050654296875	1.944833862304687	0.7016181030273437	2.89716015625	1.965997131347656	0.6920408325195313	2.911197998046875	1.931454711914062	0.6540387573242188	2.739564453125	1.618211608886719	0.381709228515625	2.647249755859375	1.595494262695313	0.2867955017089844	2.449716552734375	1.479445526123047	0.1128958740234375	2.258103271484375	1.389279632568359	0.0001253262162208557	2.185791748046875	1.356943817138672	-0.07017593383789063
411	13.666667	2.863241455078125	1.129997299194336	0.4665602416992187	2.8209248046875	1.307788024902344	0.4627377014160156	2.7671064453125	1.443651672363281	0.4618184814453125	2.767700439453125	1.664115356445313	0.4321676940917969	2.782867431640625	1.632081604003906	0.46774853515625	2.841406005859375	1.664364807128906	0.598074462890625	3.089831787109375	1.645523071289062	0.732613037109375	2.9898818359375	1.852659851074219	0.792445068359375	3.02311865234375	1.919033813476563	0.727450927734375	2.91889892578125	1.9551884765625	0.7368685302734375	2.92059765625	1.941708068847656	0.695366943359375	2.754341796875	1.623183715820312	0.405606201171875	2.66655224609375	1.595700134277344	0.3071451416015625	2.496050537109375	1.472433013916016	0.1097431793212891	2.290925537109375	1.393933502197266	0.01137676048278809	2.2070029296875	1.355702423095703	-0.04135616302490235
412	13.7	2.881510498046875	1.132871246337891	0.4761474914550781	2.839013427734375	1.309631988525391	0.4750713806152344	2.782004638671875	1.443314331054687	0.4768069763183594	2.774907470703125	1.663162963867188	0.4531014709472656	2.790699462890625	1.630938720703125	0.4878432006835938	2.849818359375	1.65584228515625	0.6186306762695313	3.10010791015625	1.635477600097656	0.7460658569335937	2.99468408203125	1.83589599609375	0.8137395019531251	3.024922119140625	1.916214416503906	0.7661663818359375	2.919418701171875	1.947647094726562	0.7638428955078125	2.92266552734375	1.93643505859375	0.7345888671875	2.7634677734375	1.62271923828125	0.4254435424804687	2.678574951171875	1.597058959960937	0.3249731750488281	2.515581298828125	1.464623138427734	0.1294688568115234	2.304440185546875	1.396903717041016	0.03936743927001953	2.224031982421875	1.349387054443359	-0.01002235698699951
413	13.733333	2.898483642578125	1.136868896484375	0.5033453674316406	2.854239501953125	1.313886993408203	0.5022052612304687	2.798125244140625	1.448533050537109	0.5030652160644531	2.7929228515625	1.66829296875	0.471701416015625	2.80685791015625	1.637095275878906	0.5083840026855468	2.86030078125	1.671795959472656	0.6399747924804687	3.10526171875	1.6554560546875	0.780006103515625	2.99666845703125	1.859174987792969	0.8345750122070312	3.024791259765625	1.949148376464844	0.80605859375	2.919666259765625	1.966047790527344	0.7764515380859375	2.91653662109375	1.945547546386719	0.7505804443359375	2.782757080078125	1.626824279785156	0.4447362976074219	2.69754541015625	1.60097021484375	0.3439298400878906	2.52388525390625	1.465157196044922	0.1586468048095703	2.320644287109375	1.394941772460937	0.05155622100830078	2.2445830078125	1.339082611083984	0.003191955327987671
414	13.766667	2.915439453125	1.143619750976562	0.5193445434570313	2.866854248046875	1.319974487304687	0.5171966552734375	2.81268212890625	1.455819061279297	0.5164212036132813	2.81275341796875	1.676104675292969	0.4842662048339844	2.82570751953125	1.644634704589844	0.52125146484375	2.87781884765625	1.673374816894531	0.6552111206054687	3.122705078125	1.662842651367187	0.79738623046875	2.99227490234375	1.857148376464844	0.8397592163085937	3.029284912109375	1.945400146484375	0.8154436035156249	2.925557861328125	1.965161376953125	0.78187841796875	2.91794189453125	1.943408203125	0.7519534301757812	2.801834716796875	1.634685424804688	0.4572752380371094	2.718406005859375	1.603047058105469	0.3561642150878906	2.551146484375	1.474053070068359	0.159324951171875	2.352566162109375	1.394935119628906	0.0483768424987793	2.269279541015625	1.346292175292969	0.003656387329101562
415	13.8	2.929579345703125	1.146844573974609	0.5437366333007813	2.878250732421875	1.322337860107422	0.5389534912109375	2.825354248046875	1.4586005859375	0.534888671875	2.831836181640625	1.679259948730469	0.5064067993164062	2.843447265625	1.646854187011719	0.5430170288085937	2.88982373046875	1.67015966796875	0.6800787963867188	3.13203076171875	1.671465209960938	0.8270556030273437	2.9985986328125	1.867835754394531	0.8404146118164062	3.024781982421875	1.961067138671875	0.821216064453125	2.92143017578125	1.967288757324219	0.781818359375	2.914041748046875	1.942978149414063	0.7541694946289063	2.820146484375	1.638606872558594	0.4786014099121094	2.732181884765625	1.60637890625	0.3816347961425781	2.54744091796875	1.476929718017578	0.2015019226074219	2.3496484375	1.400852966308594	0.08715535736083985	2.278368408203125	1.343147155761719	0.03341269683837891
416	13.833333	2.944587646484375	1.138478607177734	0.5628983764648438	2.89276171875	1.312538879394531	0.557364013671875	2.835678955078125	1.446009063720703	0.5521698608398438	2.83221337890625	1.664662902832031	0.5194900512695313	2.845673583984375	1.633739501953125	0.5562933349609375	2.897307861328125	1.662198120117187	0.6894105224609375	3.133455810546875	1.677834716796875	0.841718994140625	3.006828369140625	1.87723779296875	0.8428057250976563	3.040042236328125	1.96934423828125	0.8372592163085938	2.938982666015625	1.969024841308594	0.7937010498046875	2.920676025390625	1.938568054199219	0.7597869873046875	2.821943359375	1.623266967773437	0.4928532104492188	2.735433837890625	1.593446044921875	0.3950487060546875	2.53881005859375	1.480218231201172	0.2196859741210938	2.3545673828125	1.393195587158203	0.09438420867919922	2.289467529296875	1.34875146484375	0.02412328147888184
417	13.866667	2.959639892578125	1.134017318725586	0.57645703125	2.905915771484375	1.307079254150391	0.5656766357421875	2.848377685546875	1.439947143554688	0.5558560180664063	2.847684814453125	1.659004760742187	0.5273429565429687	2.860220947265625	1.627277160644531	0.563723388671875	2.907027587890625	1.656281005859375	0.6983532104492187	3.1365498046875	1.686051391601562	0.85802783203125	3.013888916015625	1.887314270019531	0.8460950927734375	3.04792626953125	1.976086364746094	0.8224135742187501	2.94205419921875	1.972924621582031	0.7929295654296875	2.93059228515625	1.961653198242188	0.7613064575195313	2.83742919921875	1.618270080566406	0.4997840881347656	2.749515625	1.587136291503906	0.4038267211914062	2.5465107421875	1.475440521240234	0.23531689453125	2.362645751953125	1.387352020263672	0.1106254043579102	2.29776025390625	1.346342224121094	0.03825520706176758
418	13.9	2.971267578125	1.128004516601562	0.5922240600585937	2.91879150390625	1.299960113525391	0.5783629150390625	2.857886474609375	1.429912689208984	0.5648082885742187	2.85129736328125	1.64651025390625	0.5302730712890625	2.865626953125	1.616355773925781	0.566873779296875	2.914709228515625	1.653450805664062	0.6976052856445313	3.136874755859375	1.684991638183594	0.8639146118164063	3.02844384765625	1.892763671875	0.85866552734375	3.042029541015625	1.983629699707031	0.8265569458007812	2.940022705078125	1.96692431640625	0.7913016967773437	2.94728662109375	1.959546569824219	0.7602404174804688	2.841163818359375	1.605043090820312	0.5044236755371094	2.75314013671875	1.571143127441406	0.4107732543945313	2.54272705078125	1.464857757568359	0.2513355255126953	2.367243408203125	1.376193908691406	0.1183004837036133	2.316134521484375	1.323860717773437	0.04326403045654297
419	13.933333	2.984189697265625	1.117138847351074	0.6062024536132813	2.933987548828125	1.287714477539063	0.5904359130859375	2.874660888671875	1.416513946533203	0.574416748046875	2.861003662109375	1.629945983886719	0.5363551025390625	2.874791015625	1.601253601074219	0.5736627807617187	2.925901123046875	1.647950256347656	0.6988260498046875	3.139797607421875	1.670856872558594	0.872537841796875	3.03312939453125	1.876697570800781	0.8829016113281249	3.049491943359375	1.957923034667969	0.8337326049804688	2.944570556640625	1.956603759765625	0.8076776123046875	2.956052734375	1.933623718261719	0.7743861694335937	2.8537548828125	1.58813525390625	0.5110576782226562	2.766677734375	1.558454162597656	0.4169761657714844	2.56125390625	1.455828186035156	0.2537547302246094	2.390384765625	1.370151672363281	0.117038948059082	2.3370576171875	1.323003143310547	0.04157267379760742
420	13.966667	2.999162841796875	1.118033760070801	0.6226605834960938	2.944818115234375	1.288392761230469	0.6029708251953125	2.885198486328125	1.417804229736328	0.5834196166992187	2.880811767578125	1.633399230957031	0.545657470703125	2.89169970703125	1.603870544433594	0.5837669067382812	2.94098974609375	1.639569152832031	0.7144373168945313	3.154886962890625	1.669189208984375	0.8905579223632812	3.03597314453125	1.87056201171875	0.8879834594726562	3.0451171875	1.944538391113281	0.8257584838867188	2.94061181640625	1.958497375488281	0.7982686767578125	2.963787353515625	1.9316669921875	0.774837646484375	2.87344140625	1.591642639160156	0.5195639038085937	2.788835693359375	1.556358093261719	0.4237391357421875	2.5875419921875	1.441846527099609	0.259478271484375	2.413445068359375	1.3477119140625	0.1293987884521484	2.35865625	1.310513305664063	0.04849958419799805
421	14	3.012149658203125	1.109590621948242	0.6370440673828125	2.9604404296875	1.281627288818359	0.6126450805664062	2.904853759765625	1.413465270996094	0.5895340576171875	2.91017724609375	1.631219055175781	0.5545255126953125	2.919124755859375	1.600514953613281	0.5927086181640625	2.963652099609375	1.631836181640625	0.7273845825195312	3.157020263671875	1.687213745117187	0.9233325805664062	3.03988134765625	1.887274108886719	0.8808853149414062	2.97427734375	1.91628271484375	0.8143338012695313	2.885387939453125	1.963615295410156	0.7705783081054688	2.961271240234375	1.917813537597656	0.7793015747070312	2.901560302734375	1.589843872070313	0.5274856567382813	2.816033447265625	1.553667358398438	0.4313868103027344	2.609209228515625	1.435069763183594	0.2731974792480469	2.43319970703125	1.337528503417969	0.1448655853271484	2.3801435546875	1.309473602294922	0.05827498626708984
422	14.033333	3.0128369140625	1.109437530517578	0.6371066284179687	2.961247802734375	1.281378173828125	0.6126563720703125	2.905824462890625	1.413175170898437	0.589513427734375	2.911526123046875	1.630765075683594	0.554453857421875	2.9203603515625	1.600082275390625	0.5926381225585937	2.96468408203125	1.631337951660156	0.7272941284179687	3.157534912109375	1.686059326171875	0.9236731567382812	3.041181884765625	1.886296508789063	0.88075537109375	2.97646337890625	1.915302612304687	0.8134343872070312	2.888670166015625	1.962378723144531	0.7674268188476563	2.964076416015625	1.916342956542969	0.7780430908203125	2.902897216796875	1.589419555664062	0.5274334716796875	2.81765771484375	1.553298706054687	0.4311796569824219	2.61180078125	1.434465118408203	0.2722460327148438	2.436957763671875	1.336552795410156	0.1428956756591797	2.385671142578125	1.308118713378906	0.05545058822631836
423	14.066667	3.041787353515625	1.106239585876465	0.6559125366210937	2.995518798828125	1.274570465087891	0.6293701782226563	2.941866455078125	1.402307861328125	0.6022998046875	2.9448310546875	1.612942016601562	0.5598792724609375	2.950911376953125	1.584799438476562	0.598925048828125	2.9858037109375	1.625088806152344	0.7299923095703125	3.118104248046875	1.67095849609375	0.9649453125	3.085324951171875	1.886247741699219	0.8923132934570313	3.025236083984375	1.865117431640625	0.8214163818359375	2.9420283203125	1.902254516601563	0.7654223022460938	3.008037109375	1.874129028320312	0.7879532470703124	2.939838134765625	1.571402893066406	0.5346245727539063	2.864737060546875	1.530521423339844	0.4364847106933594	2.681157470703125	1.410392059326172	0.264626708984375	2.500937255859375	1.329131256103516	0.1423183746337891	2.439662841796875	1.297282318115234	0.06641114807128906
424	14.1	3.068263916015625	1.095628051757813	0.6662734985351563	3.01973681640625	1.263542602539062	0.63683642578125	2.969554931640625	1.392925628662109	0.6081842041015625	2.9783994140625	1.605554504394531	0.5730352172851563	2.98100390625	1.575972961425781	0.6116295776367188	3.005572265625	1.614704956054688	0.7460438232421875	3.100880126953125	1.648713684082031	1.001262756347656	3.060504638671875	1.852698913574219	0.9019740600585937	3.020512939453125	1.821946350097656	0.8206890258789062	2.952721435546875	1.879642456054687	0.7606878662109375	2.977143310546875	1.847951110839844	0.789357421875	2.974957763671875	1.564772705078125	0.5459924926757812	2.911136474609375	1.526215270996094	0.4387014465332031	2.73816259765625	1.403094299316406	0.2565554504394531	2.561017822265625	1.319051971435547	0.1300331420898438	2.49913037109375	1.311366790771484	0.04804884719848633
425	14.133333	3.08976318359375	1.087483001708984	0.6718065795898438	3.0413740234375	1.254529235839844	0.6441304321289063	2.995345458984375	1.384996795654297	0.618053466796875	3.0102939453125	1.596596862792969	0.5876027221679687	3.00964990234375	1.566533569335937	0.6255052490234375	3.024959716796875	1.598082275390625	0.7621849975585937	3.06392578125	1.624780212402344	1.030838256835938	2.999456787109375	1.809920471191406	0.9125964965820312	2.998442138671875	1.773634094238281	0.8247518310546875	2.9534208984375	1.857122680664062	0.7759778442382812	2.97319970703125	1.814178100585937	0.7764312133789063	3.00806689453125	1.556599548339844	0.5598436889648437	2.953074951171875	1.517022338867188	0.4491152648925781	2.784255126953125	1.392626983642578	0.2667056884765625	2.59513818359375	1.324803192138672	0.1510149841308594	2.570232421875	1.302521209716797	0.05428308868408203
426	14.166667	3.11653125	1.072899681091309	0.6815473022460937	3.069938232421875	1.243908676147461	0.65193115234375	3.029099365234375	1.379190979003906	0.6260562744140625	3.052611328125	1.595191345214844	0.6013142700195313	3.048602294921875	1.563679992675781	0.6391085815429688	3.046300048828125	1.584519348144531	0.7815635986328126	3.0195732421875	1.614307495117187	1.057018920898438	2.951983154296875	1.773534606933594	0.8999955444335938	2.97402978515625	1.730051452636719	0.8161473388671875	2.94641748046875	1.825385925292969	0.7714854125976562	2.96677783203125	1.786876586914063	0.7605332031249999	3.05094775390625	1.555118469238281	0.5719075317382812	3.0036279296875	1.515488464355469	0.4547017517089844	2.846358154296875	1.365089965820312	0.2728145751953125	2.643381103515625	1.326963470458984	0.1574229736328125	2.581385498046875	1.318848999023438	0.07377530670166016
427	14.2	3.136208984375	1.065252456665039	0.6855740966796875	3.092644775390625	1.235215377807617	0.6558613891601562	3.05506689453125	1.37003988647461	0.6303651733398438	3.08334765625	1.583478637695312	0.6071032104492188	3.077046142578125	1.552362915039063	0.6442846679687499	3.060544189453125	1.570544067382813	0.7847462768554687	2.955296630859375	1.564826782226562	1.039442749023437	2.926234375	1.736498168945313	0.8871022338867187	2.9755185546875	1.701376770019531	0.8125157470703125	2.947649169921875	1.798059997558594	0.7738823852539063	2.966917724609375	1.746210205078125	0.75017236328125	3.082363525390625	1.543821105957031	0.577916259765625	3.04401611328125	1.501887023925781	0.4596842651367187	2.899766845703125	1.336547943115234	0.2843638305664062	2.687291015625	1.318046356201172	0.1874174346923828	2.606273681640625	1.358157470703125	0.1371906585693359
428	14.233333	3.1654609375	1.05382527923584	0.6955831298828125	3.122238525390625	1.226254684448242	0.6684063720703125	3.084826171875	1.362982757568359	0.644446044921875	3.11159521484375	1.579230285644531	0.6241869506835938	3.101621826171875	1.547608703613281	0.6608142700195313	3.068301025390625	1.565435302734375	0.7998638916015625	2.895320068359375	1.521519104003906	1.01372802734375	2.884809326171875	1.695031921386719	0.85739697265625	2.9686962890625	1.680769409179688	0.8107020874023437	2.950544921875	1.766691650390625	0.7462758178710938	2.978739013671875	1.707403198242187	0.7473045654296875	3.11476025390625	1.539188842773437	0.5947998657226562	3.102244873046875	1.4963291015625	0.4699857788085938	2.993110107421875	1.299385314941406	0.2971995239257813	2.775642578125	1.314080108642578	0.2047815551757813	2.6928671875	1.351220672607422	0.1529092864990234
429	14.266667	3.188599365234375	1.04886145401001	0.6992797241210937	3.14889208984375	1.222017166137695	0.6730065307617188	3.115115966796875	1.359689605712891	0.650267333984375	3.13874853515625	1.576613159179687	0.6382606201171875	3.12496875	1.543937866210938	0.6725636596679687	3.06495751953125	1.544983947753906	0.8033436279296875	2.853225341796875	1.467181396484375	0.9661071166992188	2.856837890625	1.656776733398437	0.8299195556640625	2.95217529296875	1.661606567382813	0.81311181640625	2.93133935546875	1.730584411621094	0.7316367797851563	2.96470556640625	1.685147644042969	0.734326171875	3.1466708984375	1.537434692382813	0.6087239990234375	3.15860498046875	1.493597930908203	0.4843865356445313	3.065986572265625	1.269038055419922	0.3383528442382813	2.843753662109375	1.293294952392578	0.2614162902832031	2.755706298828125	1.335633117675781	0.224713623046875
430	14.3	3.205861572265625	1.05076570892334	0.7059664306640625	3.171738525390625	1.223973907470703	0.6781958618164062	3.14478759765625	1.362566864013672	0.6563536987304688	3.164268310546875	1.579023315429688	0.648488037109375	3.144263427734375	1.546128845214844	0.6789575805664062	3.0594111328125	1.547010009765625	0.7943008422851563	2.832899658203125	1.422125823974609	0.8928953857421875	2.846246337890625	1.618169311523437	0.7689356079101562	2.9303017578125	1.660663269042969	0.7481326293945313	2.91468408203125	1.758122924804687	0.7037130737304688	2.94933203125	1.696341857910156	0.7105072631835937	3.179557861328125	1.540275634765625	0.6218237915039062	3.23132275390625	1.513693664550781	0.5036395874023437	3.176373779296875	1.262905395507812	0.3868623046875	2.953921142578125	1.265358367919922	0.3103039855957031	2.869108642578125	1.311139709472656	0.2716119689941406
431	14.333333	3.225381103515625	1.051762130737305	0.7115475463867188	3.191460693359375	1.225187103271484	0.68243798828125	3.1651748046875	1.364151611328125	0.6601388549804688	3.18698046875	1.580998046875	0.66087353515625	3.1632587890625	1.547400390625	0.6878825073242187	3.058295654296875	1.529879516601563	0.7841574096679688	2.843227294921875	1.365314239501953	0.844309326171875	2.83670703125	1.569314147949219	0.7322774658203125	2.909697509765625	1.631519165039062	0.720161376953125	2.974917236328125	1.714643310546875	0.6956130371093751	2.93286083984375	1.651782836914062	0.6608155517578125	3.205067626953125	1.542773071289063	0.6350206298828125	3.2721279296875	1.515156127929687	0.524708740234375	3.22840771484375	1.258552947998047	0.4145408020019531	3.014294921875	1.292218627929687	0.3217337646484375	2.919509033203125	1.327006927490234	0.2964749755859375
432	14.366667	3.23311181640625	1.046617832183838	0.7212149047851563	3.202633056640625	1.218994232177734	0.6865382690429688	3.182579833984375	1.358451904296875	0.6641260375976562	3.207444580078125	1.574110290527344	0.669803955078125	3.181208251953125	1.540660888671875	0.6942272338867187	3.066857421875	1.522988525390625	0.77823583984375	2.87908740234375	1.320141906738281	0.7787608032226563	2.8583955078125	1.517298461914062	0.6582474365234375	2.93552099609375	1.57228173828125	0.6757307739257813	3.00329443359375	1.654456787109375	0.6574061889648437	2.96684033203125	1.604135375976563	0.6153202514648437	3.22690966796875	1.536085998535156	0.6450171508789062	3.310266845703125	1.514406311035156	0.5455911865234375	3.3524326171875	1.243810180664062	0.4798448791503906	3.1344248046875	1.286360900878906	0.4033232421875	3.03472265625	1.314521026611328	0.4079827880859375
433	14.4	3.25618994140625	1.045233226776123	0.7249388427734375	3.232646484375	1.222217208862305	0.7009715576171875	3.206284423828125	1.360680450439453	0.671411376953125	3.211123291015625	1.579733764648438	0.6784960327148437	3.185216552734375	1.543651611328125	0.70032373046875	3.05943017578125	1.523567321777344	0.7682208251953125	2.89353076171875	1.310654296875	0.697465087890625	2.85991064453125	1.528164672851563	0.6174203491210938	2.92086083984375	1.603899108886719	0.6192479858398438	2.995673095703125	1.680879211425781	0.638783203125	2.942310546875	1.640167663574219	0.59451416015625	3.2367275390625	1.543343933105469	0.6560055541992188	3.33234033203125	1.520916320800781	0.5666243896484375	3.42275341796875	1.254903381347656	0.52306494140625	3.204911376953125	1.2864306640625	0.4347664184570312	3.1046455078125	1.316344909667969	0.4382419128417969
434	14.433333	3.263249267578125	1.044966972351074	0.7253389282226562	3.249595703125	1.223301879882813	0.7064335327148438	3.231935791015625	1.363779296875	0.6813731079101563	3.2325087890625	1.582601013183594	0.6857742309570313	3.2059208984375	1.546386657714844	0.7063460693359375	3.077179931640625	1.522294860839844	0.7664602661132812	2.9283466796875	1.316813812255859	0.6514146118164063	2.878271240234375	1.520797302246094	0.5486809692382812	2.9262548828125	1.597426513671875	0.5840208740234375	2.97210791015625	1.688397277832031	0.622593017578125	2.92705224609375	1.650021850585937	0.5748970947265625	3.260092529296875	1.54646435546875	0.66550439453125	3.35505517578125	1.523919616699219	0.5757789916992188	3.427775634765625	1.254086318969727	0.526026611328125	3.23089111328125	1.252307983398437	0.3945076904296875	3.132805419921875	1.279096160888672	0.4187226867675781
435	14.466667	3.272060546875	1.045417407989502	0.7249996948242188	3.259220703125	1.222823989868164	0.7084283447265625	3.2454921875	1.363684967041016	0.6893036499023437	3.23581396484375	1.580809692382813	0.6940184936523438	3.211259521484375	1.543604370117188	0.7145528564453125	3.08208203125	1.515450805664063	0.7694150390625	2.96634619140625	1.320689788818359	0.6105441284179688	2.886662353515625	1.524798400878906	0.5335596923828125	2.921146484375	1.611260681152344	0.5586974487304688	2.963350830078125	1.700631591796875	0.6027222290039063	2.94862841796875	1.641800048828125	0.5627532348632812	3.264754638671875	1.546278503417969	0.6736635131835937	3.35747705078125	1.523386047363281	0.5830040283203125	3.429838134765625	1.256034881591797	0.5302947998046875	3.24722216796875	1.214302154541016	0.3880962219238281	3.1566435546875	1.260767181396484	0.408457275390625
436	14.5	3.27470166015625	1.048991672515869	0.7275197143554688	3.265362060546875	1.224912292480469	0.7192976684570312	3.2521845703125	1.364197814941406	0.7018491821289062	3.241992919921875	1.578532836914063	0.7059278564453125	3.21653759765625	1.541755432128906	0.7245591430664062	3.090198486328125	1.490705657958984	0.7620006713867188	2.998535400390625	1.304874664306641	0.5839877319335938	2.89276025390625	1.467383575439453	0.4616337280273438	2.88924609375	1.561025573730469	0.4783591613769531	2.899173828125	1.658212280273438	0.521552978515625	2.840560546875	1.572875732421875	0.4941557006835938	3.271874755859375	1.544496643066406	0.6877372436523438	3.36470068359375	1.513237670898437	0.602257080078125	3.345298095703125	1.237338012695312	0.5709984130859375	3.18196728515625	1.174746047973633	0.4183138427734375	3.121888671875	1.24951252746582	0.3821878662109375
437	14.533333	3.282952392578125	1.056038925170898	0.7261327514648438	3.276671142578125	1.232124893188477	0.7222767333984375	3.26785888671875	1.372298065185547	0.7110806274414062	3.257916259765625	1.586356262207031	0.7198890380859375	3.23107958984375	1.549252258300781	0.7356240844726563	3.103199462890625	1.491477600097656	0.7514694213867188	3.01995166015625	1.309836547851563	0.5654620361328125	2.91321484375	1.467930023193359	0.4385357971191406	2.877544189453125	1.554693237304687	0.4542947692871094	2.854196044921875	1.650238708496094	0.4957670593261719	2.855394287109375	1.568876403808594	0.4803732299804688	3.28896044921875	1.552688232421875	0.7031035766601562	3.38627197265625	1.527253234863281	0.6208768920898438	3.378444091796875	1.259400085449219	0.5462960205078125	3.220246337890625	1.192195770263672	0.3904401550292969	3.1403701171875	1.255316589355469	0.3792225341796875
438	14.566667	3.289806884765625	1.064105819702148	0.7292222290039062	3.28529052734375	1.241050094604492	0.724373046875	3.278445068359375	1.381906219482422	0.7120759887695313	3.2694013671875	1.597072326660156	0.719316650390625	3.241025146484375	1.5600556640625	0.7331422729492187	3.113869384765625	1.497541900634766	0.7404639282226563	3.042503662109375	1.312465789794922	0.5510485229492188	2.9306005859375	1.463850189208984	0.4185662841796875	2.89368359375	1.549934631347656	0.437551513671875	2.82215478515625	1.629558715820313	0.4308450317382813	2.8576875	1.562486572265625	0.4544407653808594	3.301545654296875	1.562952087402344	0.705033447265625	3.405198486328125	1.537152770996094	0.63001904296875	3.305165771484375	1.278800659179687	0.593340576171875	3.16289892578125	1.210176910400391	0.4218993835449219	3.11627783203125	1.264781005859375	0.3481838989257813
439	14.6	3.30589013671875	1.070673347473144	0.7348203735351563	3.28922998046875	1.244918823242188	0.7248792724609375	3.2755537109375	1.38407339477539	0.7151719970703125	3.268560791015625	1.5971923828125	0.7223016967773438	3.23839697265625	1.560884094238281	0.7318912353515625	3.11154638671875	1.501253234863281	0.72250146484375	3.0690634765625	1.302145904541016	0.542780517578125	2.974580810546875	1.450866149902344	0.3981901550292969	2.95413232421875	1.535034301757813	0.4362973937988281	2.86585693359375	1.58041796875	0.398569091796875	2.888288818359375	1.548379516601563	0.4253990783691406	3.30154345703125	1.563022399902344	0.7123580322265625	3.412525146484375	1.538406311035156	0.6508806762695313	3.320133544921875	1.284130310058594	0.5928076171875	3.2016015625	1.222204833984375	0.4046850280761718	3.1326494140625	1.274830596923828	0.3512302856445312
440	14.633333	3.30630322265625	1.073947326660156	0.73673583984375	3.293275146484375	1.248425506591797	0.7322993774414063	3.28244873046875	1.387796173095703	0.726278564453125	3.271439208984375	1.600328552246094	0.7347352905273438	3.241291259765625	1.563517211914062	0.7416748046875	3.11996923828125	1.497088897705078	0.7185369262695313	3.08404833984375	1.303858154296875	0.53181298828125	2.97752587890625	1.445874053955078	0.3894869079589844	2.97446533203125	1.527295959472656	0.4372870178222656	2.896126220703125	1.5805458984375	0.3897030334472656	2.8972509765625	1.5411875	0.4214836120605469	3.305580322265625	1.566843322753906	0.7270317993164063	3.421151123046875	1.53337939453125	0.6804661865234375	3.332157470703125	1.284790405273438	0.5993180541992188	3.23698583984375	1.231868804931641	0.3962590026855469	3.151322998046875	1.271901947021485	0.3587788696289063
441	14.666667	3.3101396484375	1.074404891967773	0.739826416015625	3.297019287109375	1.24945458984375	0.7339573974609375	3.2869765625	1.389500152587891	0.7323226318359375	3.27700341796875	1.602698425292969	0.74376904296875	3.245964111328125	1.565936828613281	0.747465087890625	3.1247099609375	1.500280426025391	0.719303466796875	3.09634912109375	1.309842041015625	0.5270962524414062	3.019110107421875	1.462302154541016	0.3756732482910156	3.017827880859375	1.54042236328125	0.4293623046875	2.93684521484375	1.593013793945313	0.3847265625	2.925168701171875	1.549718017578125	0.3866409606933593	3.311519775390625	1.568903686523437	0.7383495483398438	3.43192529296875	1.531563842773437	0.7088370971679687	3.25842138671875	1.315378051757813	0.7074557495117187	3.167431640625	1.254014724731445	0.5039301452636719	3.136747802734375	1.241739547729492	0.4073556213378906
442	14.7	3.31194677734375	1.075162689208984	0.7356140747070312	3.300594970703125	1.250506042480469	0.7332305297851562	3.29176904296875	1.390712738037109	0.7336617431640625	3.28091796875	1.603954345703125	0.7454921875	3.249760986328125	1.567124145507813	0.7473948974609375	3.1297578125	1.501120635986328	0.71469873046875	3.1145517578125	1.308434234619141	0.5230493774414062	3.0358984375	1.458259246826172	0.3695659790039063	3.031881103515625	1.536719421386719	0.422705322265625	2.956312744140625	1.585806640625	0.3660697326660156	2.94278515625	1.546946350097656	0.3687432556152344	3.31573388671875	1.570205078125	0.7417462768554688	3.437710205078125	1.5294677734375	0.7262000732421875	3.24634765625	1.331350006103516	0.7585777587890625	3.156439453125	1.243079818725586	0.564552978515625	3.13610595703125	1.243885772705078	0.4644773559570313
443	14.733333	3.3130166015625	1.079585594177246	0.7318267211914062	3.30088525390625	1.254276458740234	0.7273270263671875	3.291570556640625	1.394004608154297	0.7278916625976563	3.2843203125	1.605994689941406	0.749052734375	3.252488037109375	1.569930358886719	0.747577880859375	3.132819580078125	1.508150054931641	0.7080388793945313	3.119852783203125	1.309883270263672	0.5232637939453125	3.040709228515625	1.451961456298828	0.3638566589355469	3.0373349609375	1.531645446777344	0.4146312255859375	2.96398583984375	1.58037890625	0.3554622497558594	2.954747314453125	1.550485473632813	0.3625770263671875	3.318507568359375	1.571797668457031	0.7455879516601562	3.443430908203125	1.539129028320313	0.7451774291992187	3.25635888671875	1.339875183105469	0.7868140258789063	3.22245166015625	1.249613708496094	0.5773264770507812	3.174105712890625	1.256524658203125	0.48800634765625
444	14.766667	3.306534423828125	1.074859878540039	0.73307470703125	3.29729052734375	1.249539947509766	0.7275649414062501	3.29061474609375	1.389286865234375	0.7289321899414063	3.2874208984375	1.601672485351562	0.7444334106445313	3.254951171875	1.566210388183594	0.7441546020507812	3.1347578125	1.506070678710937	0.704130615234375	3.130851318359375	1.305344696044922	0.5219751586914062	3.0552890625	1.444252593994141	0.3583843688964844	3.047719482421875	1.525019348144531	0.4067814025878906	2.97533056640625	1.576257873535156	0.348728515625	2.9733798828125	1.548248779296875	0.363724853515625	3.320917236328125	1.56679833984375	0.7416461181640625	3.4450283203125	1.531920532226563	0.7464547119140625	3.248427490234375	1.343559906005859	0.792952392578125	3.243264892578125	1.246749572753906	0.5839381103515625	3.176861083984375	1.260412384033203	0.5081203002929687
445	14.8	3.307154296875	1.076573379516601	0.7305762939453125	3.297876953125	1.250477615356445	0.7263615112304688	3.291031494140625	1.389560699462891	0.7284071655273437	3.28959375	1.600900146484375	0.744944091796875	3.256952880859375	1.565911010742187	0.7439724731445313	3.1376162109375	1.507579498291016	0.7010775146484375	3.131918212890625	1.306158905029297	0.5216159057617188	3.05844580078125	1.444103088378906	0.3577169799804688	3.052764404296875	1.525282531738281	0.4048145141601562	2.9869130859375	1.580728149414063	0.343810546875	2.980712158203125	1.549235656738281	0.3608634948730469	3.3226474609375	1.565888854980469	0.7424962768554687	3.445971435546875	1.531432678222656	0.752173095703125	3.246516357421875	1.34776513671875	0.7977157592773437	3.25426171875	1.245078323364258	0.5927967529296875	3.17972998046875	1.255424118041992	0.5250686645507813
446	14.833333	3.306809326171875	1.075416458129883	0.7310501098632812	3.297719482421875	1.249004043579101	0.7262388916015625	3.29100830078125	1.387853240966797	0.7276243896484375	3.29143505859375	1.598864379882813	0.7435606079101562	3.258568115234375	1.564195129394531	0.7430667724609376	3.140114990234375	1.507258544921875	0.6967899169921875	3.13788134765625	1.307229949951172	0.516419677734375	3.066843505859375	1.452360992431641	0.3583135681152343	3.0150810546875	1.530653259277344	0.3580424194335938	2.937440185546875	1.587345703125	0.3150279846191406	2.991019775390625	1.556665283203125	0.3599920043945313	3.324121826171875	1.56364794921875	0.7408309936523437	3.446147705078125	1.525690368652344	0.7308391723632812	3.26297265625	1.324955993652344	0.7692263793945312	3.218366943359375	1.267111022949219	0.5522625732421875	3.13592041015625	1.278310729980469	0.4949061889648437
447	14.866667	3.30726171875	1.074871688842773	0.730631591796875	3.29936669921875	1.249843063354492	0.7267277221679688	3.29354833984375	1.389773651123047	0.7281007690429687	3.290861328125	1.602370971679687	0.74383251953125	3.25832177734375	1.566905517578125	0.7441341552734375	3.14016015625	1.507874145507813	0.696604248046875	3.141240478515625	1.303410705566406	0.5181863403320313	3.071947509765625	1.452080200195312	0.3601661987304687	3.020416748046875	1.531315673828125	0.3573960266113281	2.949708984375	1.607100036621094	0.3346766967773437	2.995100830078125	1.5573349609375	0.3563167724609375	3.32429833984375	1.567428588867188	0.740390869140625	3.447931884765625	1.537048400878906	0.7187230834960937	3.28205908203125	1.317280487060547	0.7440283813476563	3.222767333984375	1.275272094726563	0.5251314086914063	3.13287451171875	1.283771423339844	0.4780887145996094
448	14.9	3.3073623046875	1.074673141479492	0.7325755004882812	3.299882080078125	1.249589950561524	0.7272875366210938	3.29429345703125	1.389504913330078	0.7281435546875	3.293276123046875	1.601956359863281	0.7453718872070313	3.260384033203125	1.566847412109375	0.744262939453125	3.14241357421875	1.508691009521484	0.695287109375	3.145376708984375	1.302245147705078	0.5192752685546875	3.070653076171875	1.450969390869141	0.3638712768554688	3.0220634765625	1.5318671875	0.3581907958984375	2.9577890625	1.614111877441406	0.3392443542480469	3.000668701171875	1.559947998046875	0.3594566955566406	3.326439697265625	1.56669091796875	0.7428436889648438	3.449711181640625	1.532222900390625	0.7259054565429688	3.280809326171875	1.313784149169922	0.7392130737304687	3.22936572265625	1.279207336425781	0.5171048583984375	3.136530029296875	1.284658569335937	0.4757108764648437
449	14.933333	3.3046865234375	1.074717193603516	0.7339368896484375	3.296709228515625	1.249725860595703	0.7281359252929688	3.290618408203125	1.389724090576172	0.7273351440429687	3.2901044921875	1.602578430175781	0.7412500610351562	3.257155517578125	1.567457153320313	0.7414757080078125	3.13820263671875	1.508937713623047	0.6950775146484375	3.142522705078125	1.300584991455078	0.5210416259765625	3.063808837890625	1.445964569091797	0.3642017211914063	3.0172861328125	1.528149108886719	0.3585231628417969	2.95709619140625	1.614487854003906	0.3446004638671875	2.995530517578125	1.556768432617187	0.3571287231445313	3.32320751953125	1.567224365234375	0.7384869995117187	3.446556884765625	1.534637512207031	0.7180270996093751	3.28725439453125	1.308512634277344	0.7229239501953125	3.2398720703125	1.285592864990234	0.4982407836914062	3.14540087890625	1.284522888183594	0.4601477355957031
450	14.966667	3.30073974609375	1.071828094482422	0.7344716186523438	3.294233642578125	1.246751739501953	0.732091552734375	3.28916943359375	1.386612243652344	0.7324313964843751	3.288651123046875	1.59947412109375	0.7409946899414063	3.25571484375	1.564431518554688	0.7416602783203124	3.138302978515625	1.504944396972656	0.6931624145507812	3.142655517578125	1.293247985839844	0.5237693481445312	3.0705908203125	1.439754455566406	0.3652172241210938	3.018570068359375	1.518322265625	0.3582273864746094	2.943778564453125	1.576015930175781	0.3100643310546875	2.991009033203125	1.543311462402344	0.3505977478027344	3.32171533203125	1.564090698242187	0.7395598754882813	3.44409814453125	1.526718688964844	0.722876220703125	3.278324462890625	1.305685333251953	0.7225092163085938	3.242815673828125	1.287933746337891	0.4954851989746094	3.1505576171875	1.283484100341797	0.4528359985351563
451	15	3.2976630859375	1.065099800109863	0.7287681274414063	3.292061767578125	1.24110334777832	0.7247589721679687	3.288171142578125	1.381850433349609	0.7266829833984375	3.29351025390625	1.595845886230469	0.7377122192382812	3.25956982421875	1.561409973144531	0.73971240234375	3.138291259765625	1.505381286621094	0.6941983032226563	3.137957275390625	1.291568939208984	0.5247271118164063	3.068494873046875	1.439764862060547	0.3645747375488281	3.01601416015625	1.518648010253906	0.3567420043945312	2.942319091796875	1.586309814453125	0.3197041931152343	2.991142333984375	1.545958190917969	0.3503154602050781	3.325748291015625	1.559455871582031	0.7341389770507812	3.443898193359375	1.513566589355469	0.7059801635742188	3.268404541015625	1.298130065917969	0.697704833984375	3.208498779296875	1.291681213378906	0.4737818603515625	3.1117548828125	1.296701751708984	0.4407125244140625
452	15.033333	3.2945380859375	1.066453666687012	0.7293145751953125	3.288735107421875	1.242306488037109	0.7253980102539063	3.28464208984375	1.382932373046875	0.7272103271484375	3.289033447265625	1.596750366210937	0.7386359252929687	3.255276611328125	1.5621884765625	0.7405965576171875	3.1347880859375	1.505438568115234	0.6942484130859375	3.137110107421875	1.292043914794922	0.5246309204101562	3.066712158203125	1.438564514160156	0.3636193237304687	3.011846435546875	1.515793884277344	0.3566531066894531	2.93473828125	1.578304077148438	0.3178097839355469	2.989787109375	1.545322387695312	0.3514214477539063	3.3214033203125	1.560541259765625	0.73496923828125	3.437163330078125	1.516951782226562	0.6958566284179688	3.258391357421875	1.304694091796875	0.6840889892578125	3.1585439453125	1.278950439453125	0.476603271484375	3.0723251953125	1.305055603027344	0.4281716003417969
[truncated: 5 more rows]
[truncated: 48 more columns]
