# Supplementary material for: Simulation of Human Movement in Zero Gravity
Source: Sensors (Basel). 2024 Mar 9;24(6):1770. doi: 10.3390/s24061770 (PMC10976247; doi:10.3390/s24061770)
Supplement: Supplementary file 1 [file sensors-24-01770-s001.zip › supplementary/motion_data/18 StepZenKutsu/motion2_raw.trc]

PathFileType	4	(X/Y/Z)	sample.trc
DataRate	CameraRate	NumFrames	NumMarkers	Units	OrigDataRate	OrigDataStartFrame	OrigNumFrames
0.033333333333333333	0.033333333333333333	457	32	m	0.033333333333333333	1	457
Frame#	Time	PELVIS			SPINE_NAVEL			SPINE_CHEST			NECK			CLAVICLE_LEFT			SHOULDER_LEFT			ELBOW_LEFT			WRIST_LEFT			HAND_LEFT			HANDTIP_LEFT			THUMB_LEFT			CLAVICLE_RIGHT			SHOULDER_RIGHT			ELBOW_RIGHT			WRIST_RIGHT			HAND_RIGHT
		X1	Y1	Z1	X2	Y2	Z2	X3	Y3	Z3	X4	Y4	Z4	X5	Y5	Z5	X6	Y6	Z6	X7	Y7	Z7	X8	Y8	Z8	X9	Y9	Z9	X10	Y10	Z10	X11	Y11	Z11	X12	Y12	Z12	X13	Y13	Z13	X14	Y14	Z14	X15	Y15	Z15	X16	Y16	Z16
1	0	2.87804150390625	1.223897338867187	0.268590576171875	2.85447607421875	1.405794067382812	0.265015380859375	2.830695068359375	1.550359741210937	0.2583359375	2.84311767578125	1.772895263671875	0.271077880859375	2.821554931640625	1.735881103515625	0.297635009765625	2.737370849609375	1.684099731445313	0.4064443359375	2.7336337890625	1.406486297607422	0.466965576171875	2.6562021484375	1.186848907470703	0.4155419921875	2.684028076171875	1.125704330444336	0.488283203125	2.64601513671875	1.0453515625	0.421619873046875	2.684508544921875	1.060739318847656	0.401274169921875	2.86224951171875	1.736198486328125	0.2416661376953125	2.92993798828125	1.687604370117187	0.1351575927734375	2.984826171875	1.40556216430664	0.0995250244140625	2.896327880859375	1.191547180175781	0.03100146484375	2.91920458984375	1.088436431884766	0.0455330810546875
2	0.03333399999999997	2.877810546875	1.221390167236328	0.270360107421875	2.85402197265625	1.402703125	0.2660821533203125	2.83122265625	1.5470126953125	0.25983154296875	2.84250244140625	1.768867919921875	0.2740245361328125	2.8215166015625	1.7316474609375	0.300476806640625	2.74119775390625	1.6800078125	0.411671142578125	2.73973046875	1.403395660400391	0.472984375	2.65732080078125	1.187323013305664	0.417571044921875	2.691054931640625	1.122808883666992	0.484257568359375	2.647632568359375	1.039734008789063	0.425208984375	2.6769482421875	1.057645401000977	0.401264404296875	2.8614462890625	1.732602661132812	0.24421435546875	2.928301513671875	1.686158813476562	0.136724365234375	2.98556494140625	1.405743469238281	0.098908203125	2.894947998046875	1.194570205688477	0.0269044189453125	2.92011083984375	1.0921513671875	0.0402222900390625
3	0.06666699999999981	2.87767431640625	1.220657775878906	0.2703382568359375	2.8549599609375	1.402149505615234	0.2655242919921875	2.831130859375	1.546243774414062	0.25741357421875	2.84415380859375	1.768049133300781	0.271928466796875	2.822771484375	1.730955444335938	0.2982694091796875	2.743384521484375	1.676569213867187	0.4088790283203125	2.7386806640625	1.400006500244141	0.4706390380859375	2.6507587890625	1.185630996704102	0.4168270263671875	2.69048779296875	1.123668899536133	0.4826695556640625	2.6445224609375	1.041831573486328	0.4237559814453125	2.6767197265625	1.059210647583008	0.3976077880859375	2.862912841796875	1.731657958984375	0.2421287841796875	2.9312392578125	1.685854675292969	0.1352412109375	2.9859140625	1.403986907958984	0.1043768310546875	2.8940234375	1.195281158447266	0.026772216796875	2.92324072265625	1.094329010009766	0.0429537353515625
4	0.1000000000000005	2.87688525390625	1.2191455078125	0.269778564453125	2.85322021484375	1.40107958984375	0.2644053955078125	2.8300185546875	1.545775268554687	0.2569139404296875	2.84345556640625	1.768180786132812	0.2725614013671875	2.82193017578125	1.730879516601562	0.2987940673828125	2.7397724609375	1.67752099609375	0.4084876708984375	2.73511474609375	1.399952606201172	0.4698265380859375	2.65037353515625	1.183502746582031	0.4159093017578125	2.6923681640625	1.117237609863281	0.4764046630859375	2.638266357421875	1.040530197143555	0.4168470458984375	2.68372607421875	1.058403793334961	0.3981832275390625	2.86222509765625	1.731788940429687	0.2424998779296875	2.92974560546875	1.688723266601563	0.13344873046875	2.987193359375	1.406251068115234	0.1047281494140625	2.894384765625	1.196574890136719	0.0284927978515625	2.925009765625	1.094914520263672	0.0387496337890625
5	0.1333340000000005	2.8780166015625	1.219477691650391	0.2714443359375	2.85549072265625	1.401679382324219	0.2667081298828125	2.831865478515625	1.546364501953125	0.2587115478515625	2.84676806640625	1.768660888671875	0.276280517578125	2.824939453125	1.731261474609375	0.302176513671875	2.7422958984375	1.677642700195312	0.4114898681640625	2.73797412109375	1.399969543457031	0.4731302490234375	2.65216455078125	1.184430068969726	0.4167115478515625	2.70148779296875	1.122875122070313	0.4767423095703125	2.645163818359375	1.042054641723633	0.4250904541015625	2.68355615234375	1.059602386474609	0.3975343017578125	2.86535400390625	1.73238037109375	0.245923095703125	2.933412109375	1.689551391601563	0.1370172119140625	2.98561669921875	1.406374572753906	0.1038970947265625	2.89350439453125	1.196524444580078	0.0268641357421875	2.92482958984375	1.095328903198242	0.03986669921875
6	0.1666670000000003	2.87926171875	1.218359680175781	0.2747548828125	2.85614892578125	1.40048095703125	0.270696044921875	2.832564208984375	1.545210693359375	0.263798583984375	2.846264892578125	1.767713195800781	0.2792520751953125	2.82542529296875	1.730365295410156	0.3060098876953125	2.74701171875	1.676907348632813	0.418449462890625	2.74118359375	1.398196197509766	0.474897705078125	2.65447607421875	1.183728057861328	0.415952880859375	2.7049638671875	1.118265411376953	0.47062109375	2.64116796875	1.040655616760254	0.42291455078125	2.682916748046875	1.059743377685547	0.392436767578125	2.864296142578125	1.731336059570312	0.24868701171875	2.928160400390625	1.68955908203125	0.136891845703125	2.988512451171875	1.407831024169922	0.105631591796875	2.8897431640625	1.200589416503906	0.0298900146484375	2.922293701171875	1.099144943237305	0.0360166015625
7	0.2000000000000002	2.87951416015625	1.219611328125	0.27499755859375	2.85557470703125	1.40196127319336	0.26981689453125	2.832670166015625	1.5470908203125	0.2628878173828125	2.84790576171875	1.769704223632813	0.2813671875	2.8264375	1.732108520507813	0.3074600830078125	2.746642578125	1.67878369140625	0.4193677978515625	2.74197216796875	1.398162933349609	0.4688511962890625	2.6536923828125	1.183285171508789	0.4118634033203125	2.709009521484375	1.118134002685547	0.4624295654296875	2.64018017578125	1.040386016845703	0.4219876708984375	2.69528125	1.060198272705078	0.3980006103515625	2.86604443359375	1.733508178710938	0.2504862060546875	2.93362451171875	1.694890380859375	0.1394195556640625	2.98769921875	1.411650756835938	0.1051884765625	2.89239892578125	1.202601959228516	0.0284580078125	2.92533740234375	1.101409759521484	0.0388526611328125
8	0.2333340000000002	2.87732958984375	1.219260040283203	0.2760399169921875	2.85423876953125	1.401515899658203	0.270856201171875	2.831193115234375	1.546426147460938	0.263256103515625	2.847773681640625	1.768648986816406	0.282296630859375	2.825669921875	1.731214782714844	0.30798046875	2.74336572265625	1.678912292480469	0.418329833984375	2.7398349609375	1.399138366699219	0.470812744140625	2.649220703125	1.186663879394531	0.40972509765625	2.6979423828125	1.120856155395508	0.46572119140625	2.65774755859375	1.046184173583984	0.393616943359375	2.70580712890625	1.065935287475586	0.395602783203125	2.8660810546875	1.732406188964844	0.2516632080078125	2.9336259765625	1.692228332519531	0.141312255859375	2.9880810546875	1.409350677490234	0.1073902587890625	2.89229736328125	1.20154833984375	0.0287379150390625	2.92415478515625	1.099937637329102	0.036992919921875
9	0.266667	2.87542431640625	1.218254302978516	0.278750732421875	2.853486328125	1.400815979003906	0.2738984375	2.83266259765625	1.546246948242187	0.26757470703125	2.84771826171875	1.768897216796875	0.2850107421875	2.826072509765625	1.73144189453125	0.311133056640625	2.744058349609375	1.67756787109375	0.42110546875	2.740206298828125	1.396989562988281	0.470466064453125	2.64940283203125	1.184399505615234	0.409282470703125	2.7019951171875	1.123640380859375	0.46758154296875	2.6633125	1.044434844970703	0.399453857421875	2.70772802734375	1.064217681884766	0.396632080078125	2.86608447265625	1.732555786132812	0.2544588623046875	2.93308251953125	1.692094604492187	0.143740234375	2.98628955078125	1.409399078369141	0.1046466064453125	2.8923525390625	1.201410705566406	0.023672607421875	2.92479931640625	1.100600891113281	0.0382109375
10	0.2999999999999998	2.8762421875	1.218959350585938	0.28106591796875	2.855349609375	1.401545227050781	0.27649267578125	2.834396484375	1.546853515625	0.2697391357421875	2.849048095703125	1.769432250976563	0.2867913818359375	2.827525146484375	1.731998779296875	0.312990478515625	2.74477490234375	1.679394897460937	0.42291357421875	2.74118603515625	1.398704437255859	0.470693603515625	2.65035595703125	1.186061950683594	0.41026953125	2.700019775390625	1.119629241943359	0.464724609375	2.657703125	1.045765106201172	0.392957763671875	2.7046572265625	1.064683715820312	0.39270947265625	2.86742626953125	1.73309814453125	0.25628662109375	2.93279833984375	1.692974609375	0.144572021484375	2.9899697265625	1.410993225097656	0.107183349609375	2.8972880859375	1.202177337646484	0.027312744140625	2.92569970703125	1.0997734375	0.0382674560546875
11	0.3333339999999998	2.87575244140625	1.219550750732422	0.280480712890625	2.854032958984375	1.402076599121094	0.2753590087890625	2.832915771484375	1.547394775390625	0.268450439453125	2.849880859375	1.7698115234375	0.28626220703125	2.82776318359375	1.732530395507812	0.31220849609375	2.74394482421875	1.680377319335937	0.4215908203125	2.739553466796875	1.399553833007813	0.468988525390625	2.648568359375	1.187192535400391	0.407556884765625	2.69882568359375	1.122519439697266	0.4636123046875	2.65843359375	1.046313934326172	0.39314892578125	2.704332275390625	1.065389511108398	0.393933349609375	2.868078125	1.733356201171875	0.255770263671875	2.9348740234375	1.6936845703125	0.144693115234375	2.9897841796875	1.411273559570313	0.106545166015625	2.89916015625	1.201770111083984	0.0259158935546875	2.92912646484375	1.100256072998047	0.0406461181640625
12	0.3666670000000005	2.87708203125	1.218184906005859	0.28118359375	2.8551728515625	1.400522979736328	0.2759749755859375	2.833920654296875	1.545687866210937	0.2690015869140625	2.84918310546875	1.76804833984375	0.28658984375	2.8273369140625	1.730661254882813	0.312527587890625	2.74369091796875	1.679001647949219	0.422101318359375	2.73933642578125	1.398332000732422	0.468907958984375	2.648576416015625	1.186242553710938	0.4070224609375	2.70116650390625	1.125697082519531	0.46534765625	2.6626806640625	1.04613232421875	0.39774267578125	2.706244140625	1.065608779907226	0.3948955078125	2.867670654296875	1.731731567382813	0.256181396484375	2.9352177734375	1.69297314453125	0.1453818359375	2.99059228515625	1.411067077636719	0.1061239013671875	2.89962548828125	1.201574768066406	0.02649560546875	2.93005419921875	1.100305679321289	0.0412833251953125
13	0.4000000000000004	2.876163330078125	1.218133209228516	0.2830133056640625	2.85434716796875	1.400752960205078	0.278126708984375	2.83322265625	1.546160034179688	0.27143798828125	2.84837255859375	1.768773193359375	0.28992529296875	2.826351318359375	1.731238891601563	0.315640869140625	2.742087158203125	1.677989868164063	0.424255615234375	2.73810302734375	1.39698193359375	0.471512451171875	2.64756103515625	1.184971771240234	0.407759033203125	2.69615576171875	1.1171416015625	0.461598876953125	2.65386767578125	1.044230529785156	0.388709716796875	2.70471923828125	1.063844924926758	0.394533203125	2.867066650390625	1.732515258789062	0.2594530029296875	2.9347294921875	1.6924619140625	0.148950927734375	2.98852490234375	1.410045532226563	0.108162841796875	2.900617919921875	1.198713470458984	0.0289207763671875	2.9306708984375	1.097238830566406	0.044152099609375
14	0.4333340000000003	2.87672705078125	1.217346710205078	0.2828291015625	2.854923095703125	1.399981689453125	0.2779986572265625	2.832904296875	1.545234008789063	0.2706514892578125	2.8488544921875	1.767859985351563	0.288479248046875	2.826837890625	1.730461547851562	0.314402099609375	2.74373486328125	1.677844970703125	0.424226318359375	2.7408740234375	1.397157562255859	0.473537353515625	2.649288330078125	1.185516998291016	0.40998779296875	2.7008134765625	1.122293609619141	0.466648193359375	2.661118896484375	1.044560119628906	0.397361083984375	2.707626220703125	1.064502029418945	0.398815673828125	2.86728564453125	1.731460327148437	0.2580098876953125	2.9361640625	1.692366577148438	0.1479049072265625	2.98927587890625	1.409552185058594	0.108880859375	2.90131201171875	1.198142181396484	0.0298607177734375	2.93120703125	1.0967412109375	0.0459208984375
15	0.4666670000000002	2.87887646484375	1.218753295898438	0.2845140380859375	2.8566357421875	1.401268585205078	0.279639892578125	2.83536669921875	1.5466201171875	0.273138916015625	2.849639892578125	1.769335083007813	0.290263427734375	2.8280078125	1.73185595703125	0.3163580322265625	2.745447265625	1.679240844726563	0.4265211181640625	2.7419931640625	1.398405517578125	0.4743448486328125	2.65122998046875	1.186228668212891	0.4117305908203125	2.70377294921875	1.125642669677734	0.4702457275390625	2.665809326171875	1.045670257568359	0.4026202392578125	2.70785400390625	1.065097930908203	0.3983509521484375	2.86824609375	1.733003662109375	0.2598494873046875	2.93615625	1.694010375976562	0.1491678466796875	2.98925	1.411425201416016	0.10923779296875	2.90226806640625	1.199477630615234	0.0308367919921875	2.93179541015625	1.097689834594727	0.0447314453125
16	0.5	2.87878125	1.2171796875	0.286130615234375	2.85752490234375	1.399730041503906	0.2816656494140625	2.8357763671875	1.54490283203125	0.27446142578125	2.84917236328125	1.767611389160156	0.29089990234375	2.8275458984375	1.730163024902344	0.316994384765625	2.744428466796875	1.677461181640625	0.42659716796875	2.7418662109375	1.397033081054687	0.47599169921875	2.6528017578125	1.183733108520508	0.415237548828125	2.701352294921875	1.116628875732422	0.46987646484375	2.65947412109375	1.043920272827148	0.39668310546875	2.70915576171875	1.063006286621094	0.39999462890625	2.8680556640625	1.731261962890625	0.260721923828125	2.936453125	1.692309997558594	0.1504095458984375	2.99091259765625	1.410108184814453	0.1106630859375	2.90124462890625	1.200305419921875	0.0299285888671875	2.93199951171875	1.09910041809082	0.044959228515625
17	0.533334	2.8817998046875	1.217115783691406	0.2876298828125	2.85947314453125	1.399039459228516	0.280833984375	2.8388515625	1.544018432617188	0.2733134765625	2.848864990234375	1.76639892578125	0.2895960693359375	2.8275087890625	1.728762084960938	0.315415771484375	2.74276171875	1.676875732421875	0.4236962890625	2.73733642578125	1.397829528808594	0.47677197265625	2.65469287109375	1.182450637817383	0.416442626953125	2.70481298828125	1.117063949584961	0.471331787109375	2.66185888671875	1.045412139892578	0.398109375	2.711204345703125	1.062248641967773	0.400431640625	2.86857861328125	1.730371948242188	0.2597613525390625	2.93682861328125	1.693363525390625	0.1490721435546875	2.9939951171875	1.412172546386719	0.11086572265625	2.904208984375	1.202253845214844	0.032260986328125	2.9339658203125	1.100711532592773	0.0451219482421875
18	0.5666669999999998	2.88357958984375	1.219134246826172	0.289248046875	2.8611474609375	1.401195281982422	0.282296142578125	2.83877734375	1.545961059570312	0.273385986328125	2.8499052734375	1.768330932617188	0.291566162109375	2.82840283203125	1.73054541015625	0.317128662109375	2.74587548828125	1.677422119140625	0.42668505859375	2.74385107421875	1.397589447021484	0.477075439453125	2.6547607421875	1.185255508422852	0.41437890625	2.706242431640625	1.122961135864258	0.47170166015625	2.665605224609375	1.046999771118164	0.401417236328125	2.710358154296875	1.063464042663574	0.401287353515625	2.86939990234375	1.732436645507812	0.2613572998046875	2.93926953125	1.6956953125	0.15145263671875	2.99602978515625	1.414262725830078	0.112572509765625	2.90805712890625	1.203766937255859	0.0328411865234375	2.93759423828125	1.102545043945312	0.0490465087890625
19	0.6000000000000005	2.88423095703125	1.217847839355469	0.2893017578125	2.8628330078125	1.400089874267578	0.283381103515625	2.839048828125	1.544597778320313	0.2737147216796875	2.850374755859375	1.767025512695312	0.2913548583984375	2.82932666015625	1.72926611328125	0.317341796875	2.749142822265625	1.6752236328125	0.428202392578125	2.7479775390625	1.395672668457031	0.480328125	2.6600615234375	1.181479415893555	0.422379638671875	2.71168115234375	1.119330062866211	0.47975439453125	2.669281982421875	1.046433929443359	0.407280029296875	2.71280322265625	1.060100524902344	0.403276611328125	2.8693720703125	1.731088623046875	0.26087158203125	2.936923828125	1.693576416015625	0.1497669677734375	2.99763330078125	1.412579803466797	0.1135557861328125	2.90695166015625	1.20226318359375	0.0363475341796875	2.93570751953125	1.100153213500977	0.047751708984375
20	0.6333340000000005	2.8863017578125	1.216913543701172	0.2927698974609375	2.863110595703125	1.399319000244141	0.2846903076171875	2.839884765625	1.544277221679688	0.274797607421875	2.850461181640625	1.767163452148437	0.2941568603515625	2.829240478515625	1.729067626953125	0.3197557373046875	2.7471357421875	1.675305786132812	0.4298358154296875	2.74598828125	1.394795074462891	0.4806976318359375	2.658791015625	1.17989079284668	0.4218270263671875	2.7092705078125	1.121866073608399	0.4847030029296875	2.67954052734375	1.044429901123047	0.4102305908203125	2.710865966796875	1.057947700500488	0.4003958740234375	2.869872314453125	1.73140625	0.263510009765625	2.93716552734375	1.69423828125	0.1517198486328125	2.99569091796875	1.412235900878906	0.113927734375	2.907047119140625	1.200502593994141	0.036320068359375	2.936501953125	1.09839306640625	0.0484365234375
21	0.6666670000000003	2.887700439453125	1.218193756103516	0.29394482421875	2.865334228515625	1.400939849853516	0.285428955078125	2.8415986328125	1.545928833007812	0.274243896484375	2.85176513671875	1.769260864257812	0.292235595703125	2.83062353515625	1.731229125976562	0.318132080078125	2.749322265625	1.675275024414062	0.427990234375	2.74863720703125	1.395252502441406	0.48355224609375	2.6596005859375	1.181198638916016	0.423009521484375	2.712841552734375	1.121451538085938	0.4820986328125	2.67579931640625	1.045748710632324	0.408901611328125	2.7149521484375	1.059305335998535	0.405183349609375	2.8712373046875	1.733303833007813	0.261744384765625	2.937978271484375	1.695827514648438	0.149498046875	2.9974716796875	1.413233001708984	0.1146551513671875	2.90775927734375	1.202042785644531	0.03575634765625	2.937257080078125	1.100339080810547	0.051842041015625
22	0.7000000000000002	2.889548828125	1.216692321777344	0.295754638671875	2.866001953125	1.399458099365234	0.2858929443359375	2.8418427734375	1.544516479492188	0.274072021484375	2.85265185546875	1.768176025390625	0.2911427001953125	2.831322509765625	1.73027099609375	0.3171962890625	2.7488408203125	1.67776953125	0.428125244140625	2.74872509765625	1.39722900390625	0.48293310546875	2.6617607421875	1.181180053710938	0.42533447265625	2.71233447265625	1.115499954223633	0.4805556640625	2.6730556640625	1.044255935668945	0.403913818359375	2.715200927734375	1.057279815673828	0.40670654296875	2.8720986328125	1.731984619140625	0.260804443359375	2.938942138671875	1.695684814453125	0.148025390625	3.001561767578125	1.412857025146484	0.117777099609375	2.905954833984375	1.204745483398437	0.03670361328125	2.9352060546875	1.102913436889648	0.05332275390625
23	0.7333340000000002	2.8917763671875	1.217316772460938	0.2961595458984375	2.86965625	1.399939270019531	0.2868687744140625	2.845458251953125	1.544658081054687	0.2744530029296875	2.853779296875	1.767926513671875	0.2924400634765625	2.8325107421875	1.729786804199219	0.3180101318359375	2.750353759765625	1.676131530761719	0.4282540283203125	2.748982177734375	1.396059265136719	0.4826258544921875	2.665567138671875	1.178433364868164	0.4276600341796875	2.71881640625	1.122044189453125	0.4898553466796875	2.6837529296875	1.047364723205567	0.4147633056640625	2.7174521484375	1.059763252258301	0.4001619873046875	2.873966796875	1.732111083984375	0.2623026123046875	2.9421708984375	1.69652783203125	0.1504228515625	3.005438232421875	1.414608642578125	0.1183846435546875	2.91127587890625	1.206421539306641	0.037187744140625	2.938724609375	1.10441064453125	0.0544664306640625
24	0.766667	2.89262451171875	1.220253143310547	0.297649658203125	2.86908642578125	1.402693359375	0.2878546142578125	2.84330859375	1.547110595703125	0.2749161376953125	2.8532978515625	1.770312377929688	0.293201171875	2.832024169921875	1.732265869140625	0.3189169921875	2.751248291015625	1.67947802734375	0.43061376953125	2.75238134765625	1.399565216064453	0.48597607421875	2.666772216796875	1.184609390258789	0.424180908203125	2.71540576171875	1.12271989440918	0.484927978515625	2.67846728515625	1.04928759765625	0.409486083984375	2.7212216796875	1.063207244873047	0.407271728515625	2.87295166015625	1.734412109375	0.2628031005859375	2.9406435546875	1.6970771484375	0.1511644287109375	2.9971689453125	1.414296783447266	0.11418603515625	2.90731103515625	1.202881622314453	0.0364423828125	2.93664599609375	1.101635452270508	0.0551385498046875
25	0.7999999999999998	2.894411865234375	1.219296722412109	0.299800048828125	2.87094970703125	1.401774291992187	0.290379150390625	2.844730712890625	1.546112976074219	0.2773802490234375	2.852566162109375	1.769463623046875	0.295002197265625	2.83167529296875	1.731287170410156	0.320843505859375	2.751339111328125	1.678708740234375	0.432963134765625	2.75506884765625	1.398386688232422	0.486160400390625	2.66929052734375	1.183273712158203	0.425111083984375	2.7168271484375	1.122008697509766	0.4873486328125	2.680855712890625	1.0480439453125	0.41195263671875	2.720372314453125	1.06151545715332	0.40517822265625	2.872551513671875	1.733664428710938	0.2646976318359375	2.9405	1.696077758789063	0.15329248046875	2.99801220703125	1.413647308349609	0.11508544921875	2.907055908203125	1.203029144287109	0.0364290771484375	2.93544189453125	1.101422775268555	0.0546566162109375
26	0.8333339999999998	2.89704443359375	1.218755096435547	0.30184326171875	2.87262158203125	1.400953887939453	0.2909814453125	2.848200439453125	1.545609619140625	0.2786734619140625	2.85557568359375	1.769157531738281	0.29246533203125	2.83504541015625	1.731380493164063	0.319130615234375	2.75465087890625	1.679642211914063	0.4315234375	2.75596533203125	1.399752532958984	0.486487060546875	2.67022021484375	1.184247787475586	0.4271630859375	2.716844482421875	1.119915298461914	0.4868828125	2.67927490234375	1.047917617797852	0.41043359375	2.71634521484375	1.061394119262695	0.401822509765625	2.875365234375	1.732921020507812	0.2625880126953125	2.94214990234375	1.695659912109375	0.1504371337890625	2.9959580078125	1.412552001953125	0.112712646484375	2.90664453125	1.20087548828125	0.035316650390625	2.935123046875	1.099388366699219	0.0538154296875
27	0.8666670000000005	2.90036669921875	1.21658935546875	0.304765380859375	2.8756884765625	1.3988916015625	0.2941295166015625	2.848779052734375	1.543063537597656	0.280254150390625	2.85408642578125	1.766736999511719	0.29533740234375	2.8338759765625	1.728594909667969	0.321790771484375	2.75482275390625	1.676884826660156	0.435272705078125	2.75639306640625	1.396581634521484	0.489101318359375	2.67177734375	1.181170623779297	0.4272236328125	2.71950048828125	1.120411605834961	0.489857177734375	2.683709716796875	1.045463119506836	0.415305419921875	2.725096923828125	1.059192611694336	0.411623291015625	2.8742412109375	1.730832153320312	0.2652470703125	2.9404033203125	1.69391162109375	0.152505615234375	2.99507666015625	1.411307403564453	0.1109447021484375	2.9075654296875	1.197749786376953	0.0361947021484375	2.935690673828125	1.096240005493164	0.0555068359375
28	0.9000000000000004	2.902129150390625	1.215962677001953	0.3086151123046875	2.87645263671875	1.397764739990234	0.2965946044921875	2.851646728515625	1.542195678710938	0.2838533935546875	2.85284814453125	1.765835327148437	0.294836181640625	2.83324755859375	1.72787890625	0.3218656005859375	2.755183349609375	1.678375244140625	0.4367235107421875	2.7560498046875	1.398285583496094	0.4894285888671875	2.6759658203125	1.180936889648438	0.4297056884765625	2.72567041015625	1.120569274902344	0.4909271240234375	2.685136474609375	1.046287979125976	0.4184105224609375	2.723154052734375	1.058504821777344	0.4076810302734375	2.873744140625	1.7298115234375	0.26553125	2.943623291015625	1.693565185546875	0.1550792236328125	2.988341796875	1.410369140625	0.1089095458984375	2.907537841796875	1.193938415527344	0.036060546875	2.93703759765625	1.093994247436523	0.0600440673828125
29	0.9333340000000003	2.90541748046875	1.217647705078125	0.3138499755859375	2.879771484375	1.399845489501953	0.3002562255859375	2.85296826171875	1.544050903320312	0.2847254638671875	2.85375244140625	1.768355590820312	0.2944322509765625	2.83405810546875	1.730421997070313	0.3216802978515625	2.75384033203125	1.680306640625	0.4352926025390625	2.75514697265625	1.399492095947266	0.4882911376953125	2.67326025390625	1.184773071289063	0.4195892333984375	2.719826171875	1.120782379150391	0.4800289306640625	2.68032275390625	1.043079956054688	0.4101129150390625	2.719856201171875	1.062969940185547	0.3962904052734375	2.874879150390625	1.732099609375	0.2653406982421875	2.94433203125	1.695636108398437	0.1542435302734375	2.9879111328125	1.412075622558594	0.104434326171875	2.9087548828125	1.193595001220703	0.0337525634765625	2.93728564453125	1.093819366455078	0.0607125244140625
30	0.9666670000000002	2.9086591796875	1.219155639648438	0.32080615234375	2.88092626953125	1.401431274414062	0.307167236328125	2.851072021484375	1.545240600585938	0.29065869140625	2.8519833984375	1.770139526367188	0.296644775390625	2.83213916015625	1.732599975585937	0.32451806640625	2.74894873046875	1.686395629882813	0.438049072265625	2.752110595703125	1.4048154296875	0.490089599609375	2.6687431640625	1.193030029296875	0.412857666015625	2.70870849609375	1.131974548339844	0.480918212890625	2.69921923828125	1.032652893066406	0.430092041015625	2.7191171875	1.071299407958984	0.394350830078125	2.873216796875	1.733314697265625	0.268166748046875	2.9416513671875	1.695718383789063	0.15647216796875	2.986492431640625	1.412388366699219	0.10307421875	2.90785400390625	1.1937373046875	0.030635009765625	2.93460595703125	1.093502380371094	0.0585804443359375
31	1	2.91197314453125	1.218794158935547	0.3295712890625	2.88286669921875	1.400197601318359	0.31564990234375	2.8524697265625	1.543398010253906	0.29931787109375	2.8490673828125	1.767514709472656	0.305122314453125	2.82984423828125	1.729749633789063	0.33281201171875	2.7512783203125	1.685645568847656	0.44976708984375	2.73973779296875	1.404545776367188	0.497728271484375	2.6534033203125	1.205143371582031	0.396921630859375	2.6958193359375	1.135914413452148	0.45435009765625	2.70756005859375	1.031250450134277	0.417460205078125	2.72726806640625	1.094950134277344	0.38958544921875	2.871091796875	1.731207275390625	0.27689306640625	2.938978515625	1.696997497558594	0.1643414306640625	2.97755029296875	1.415135772705078	0.1041103515625	2.9070537109375	1.193886688232422	0.03398291015625	2.92588671875	1.095317260742187	0.07133154296874999
32	1.033334	2.918927734375	1.218210418701172	0.337451416015625	2.88500732421875	1.398854919433594	0.32583984375	2.849008056640625	1.540746948242187	0.3100810546875	2.842874755859375	1.7647724609375	0.31198193359375	2.824208984375	1.7272822265625	0.3403759765625	2.748811279296875	1.68468798828125	0.45986572265625	2.7181953125	1.403537780761719	0.497214599609375	2.64292724609375	1.212058471679688	0.374756591796875	2.68100634765625	1.139421401977539	0.430923828125	2.71592333984375	1.045278213500977	0.38234375	2.73163916015625	1.112476150512695	0.3859736328125	2.865248046875	1.728264892578125	0.2843321533203125	2.93433447265625	1.690741333007812	0.1736553955078125	2.96454150390625	1.409346038818359	0.107397216796875	2.8940390625	1.189081024169922	0.03460400390625	2.90400341796875	1.091812866210937	0.07813403320312499
33	1.066667	2.91839892578125	1.217211120605469	0.3545623779296875	2.8848447265625	1.396756042480469	0.3395218505859375	2.851423828125	1.538369995117188	0.3223260498046875	2.842070556640625	1.761189819335938	0.3201434326171875	2.82259619140625	1.724067077636719	0.3480352783203125	2.737371826171875	1.694542541503906	0.4639251708984375	2.702779296875	1.416800109863281	0.5113594970703125	2.63330322265625	1.258993957519531	0.3469232177734375	2.672816650390625	1.177263458251953	0.3862147216796875	2.73427099609375	1.085497207641602	0.3750941162109375	2.730556640625	1.183336944580078	0.3776190185546875	2.86623486328125	1.724760070800781	0.2944215087890625	2.93765869140625	1.688452331542969	0.185647705078125	2.963646484375	1.410522094726562	0.1098519287109375	2.896802978515625	1.190700271606445	0.03619287109375	2.896857421875	1.093264739990234	0.07920861816406249
34	1.100000000000001	2.9126962890625	1.221651245117187	0.3699718017578125	2.879477294921875	1.399872039794922	0.3539901123046875	2.8458447265625	1.540150390625	0.3350277099609375	2.833333984375	1.761133666992188	0.3273253173828125	2.813599609375	1.724618530273438	0.3552044677734375	2.7210576171875	1.701060791015625	0.4654163818359375	2.66005419921875	1.430230895996094	0.5143756103515625	2.61918505859375	1.297448547363281	0.3228594970703125	2.68996533203125	1.230652191162109	0.3361785888671875	2.76194580078125	1.159909057617188	0.3804989013671875	2.734850341796875	1.261228668212891	0.3399713134765625	2.85873876953125	1.724760986328125	0.3034820556640625	2.93396142578125	1.68705712890625	0.1989947509765625	2.958677490234375	1.413140289306641	0.11616259765625	2.88587890625	1.197000244140625	0.0427462158203125	2.884697265625	1.100919067382812	0.0869429931640625
35	1.133334000000001	2.918481201171875	1.214209503173828	0.385098876953125	2.88162890625	1.392520050048828	0.368201171875	2.8406044921875	1.530816528320313	0.344489501953125	2.82462060546875	1.752552856445313	0.3346943359375	2.8050615234375	1.715791870117187	0.362801513671875	2.71001953125	1.6859130859375	0.47024072265625	2.623366943359375	1.419788024902344	0.513782470703125	2.6169111328125	1.314567779541016	0.300704833984375	2.71075927734375	1.284274749755859	0.29669091796875	2.81137353515625	1.246016235351562	0.322753173828125	2.74234619140625	1.315549133300781	0.3078857421875	2.850985595703125	1.716214965820313	0.311336669921875	2.931194580078125	1.6750146484375	0.2111429443359375	2.95063525390625	1.402925018310547	0.116905029296875	2.8711650390625	1.188199401855469	0.042525634765625	2.8642294921875	1.093637878417969	0.090518798828125
36	1.166667	2.922859375	1.203138092041016	0.4038994140625	2.88372021484375	1.381011291503906	0.3850078125	2.84095654296875	1.518622436523438	0.35926416015625	2.8152119140625	1.739570556640625	0.34622802734375	2.7954736328125	1.702046630859375	0.37330322265625	2.692139892578125	1.668452087402344	0.471892333984375	2.6078583984375	1.397976928710937	0.4853603515625	2.64853076171875	1.357402221679687	0.25435009765625	2.74496142578125	1.336366271972656	0.259441162109375	2.8446015625	1.299792694091797	0.291585693359375	2.763443359375	1.386334320068359	0.283802978515625	2.84486474609375	1.704338439941406	0.325076416015625	2.931612060546875	1.665434509277344	0.229265625	2.9509345703125	1.392460754394531	0.136389404296875	2.871912109375	1.179988372802734	0.0544085693359375	2.84863134765625	1.084102142333984	0.09424975585937501
37	1.2	2.92767041015625	1.206723114013672	0.4240712890625	2.89079736328125	1.385895629882812	0.40754345703125	2.84450927734375	1.522165771484375	0.378405029296875	2.8110458984375	1.742411560058594	0.360220458984375	2.79162109375	1.704529174804688	0.387312744140625	2.68133056640625	1.668094604492187	0.477691650390625	2.601986328125	1.395037750244141	0.468479736328125	2.65867822265625	1.384255096435547	0.2367744140625	2.756029296875	1.367362182617188	0.2448526611328125	2.864298828125	1.348075134277344	0.261616455078125	2.7800810546875	1.411845764160156	0.265198974609375	2.84286669921875	1.707851684570312	0.3408046875	2.9255361328125	1.670356567382812	0.240349853515625	2.9451103515625	1.395570587158203	0.150119873046875	2.85366455078125	1.186458679199219	0.0702437744140625	2.8387265625	1.086569717407227	0.1047803955078125
38	1.233334	2.92903759765625	1.205873565673828	0.44535986328125	2.8867646484375	1.382998809814453	0.42418994140625	2.83977685546875	1.518321655273438	0.393208251953125	2.80370751953125	1.736917724609375	0.3670283203125	2.7826572265625	1.69924755859375	0.393002685546875	2.66146875	1.666626708984375	0.469340087890625	2.58234765625	1.394087066650391	0.4594599609375	2.65891357421875	1.417693023681641	0.234997314453125	2.756850341796875	1.408754333496094	0.245921142578125	2.85966455078125	1.381137603759766	0.27746875	2.785465087890625	1.456763397216797	0.254722412109375	2.837843994140625	1.702754638671875	0.351478515625	2.931115234375	1.666912109375	0.2604951171875	2.95357861328125	1.3929482421875	0.1701912841796875	2.853166015625	1.192238525390625	0.081404541015625	2.828444580078125	1.094900955200195	0.1169722900390625
39	1.266667	2.936272216796875	1.199800048828125	0.457699462890625	2.89137646484375	1.376512298583984	0.432302001953125	2.85033837890625	1.515448669433594	0.406396728515625	2.8010068359375	1.730773986816406	0.369172607421875	2.782063232421875	1.693063842773437	0.397047119140625	2.661169921875	1.660121887207031	0.47487548828125	2.5890478515625	1.387017944335938	0.435908447265625	2.68091552734375	1.448486572265625	0.2236422119140625	2.77953369140625	1.457869567871094	0.2313021240234375	2.8879296875	1.449077270507813	0.2558809814453125	2.81353955078125	1.491374389648437	0.2312806396484375	2.837386962890625	1.697891357421875	0.355360107421875	2.929179443359375	1.665999694824219	0.260644287109375	2.931316650390625	1.390097747802734	0.1696229248046875	2.8132021484375	1.186286499023437	0.1126646728515625	2.843171142578125	1.090691787719727	0.1501962890625
40	1.3	2.94169970703125	1.200335571289062	0.466944580078125	2.89428466796875	1.376079528808594	0.439420166015625	2.8521865234375	1.514546203613281	0.41266650390625	2.8030595703125	1.728976684570313	0.3702861328125	2.78363330078125	1.691744506835938	0.398474609375	2.6601806640625	1.661081604003906	0.473169189453125	2.5892080078125	1.388315704345703	0.42984716796875	2.6904228515625	1.454743591308594	0.22339013671875	2.7886689453125	1.462057800292969	0.236337890625	2.89665869140625	1.456324462890625	0.26350244140625	2.82072705078125	1.512389831542969	0.2263177490234375	2.83981591796875	1.695948974609375	0.3578759765625	2.937048828125	1.664615539550781	0.268544677734375	2.94135205078125	1.387464782714844	0.1814248046875	2.82470703125	1.181418914794922	0.129655517578125	2.839880859375	1.091257553100586	0.1852176513671875
41	1.333334	2.941460205078125	1.200761596679687	0.48010107421875	2.892482177734375	1.374815399169922	0.455222412109375	2.84981005859375	1.512259765625	0.431162109375	2.79738623046875	1.723749145507813	0.38807763671875	2.778850830078125	1.686684692382812	0.4163115234375	2.6531484375	1.656616333007813	0.484744140625	2.600201416015625	1.385691833496094	0.423736328125	2.70035595703125	1.469986297607422	0.22583203125	2.7962529296875	1.483231170654297	0.244078857421875	2.90002392578125	1.472529388427734	0.2806463623046875	2.829661865234375	1.534585327148438	0.1856480712890625	2.834328369140625	1.691548828125	0.37583203125	2.92455322265625	1.662852783203125	0.28024267578125	2.938383056640625	1.387898559570313	0.19546533203125	2.8161015625	1.184192718505859	0.159574951171875	2.82856201171875	1.105700439453125	0.2298209228515625
42	1.366667000000001	2.9417978515625	1.197275238037109	0.495997314453125	2.89403759765625	1.369919189453125	0.468323486328125	2.8514755859375	1.505779693603515	0.441353271484375	2.7969443359375	1.715273681640625	0.39904443359375	2.779140625	1.678277465820313	0.42722412109375	2.654135009765625	1.6456533203125	0.4935732421875	2.60185400390625	1.386765563964844	0.39835693359375	2.724135498046875	1.491166717529297	0.2260977783203125	2.818516357421875	1.5168408203125	0.2280465087890625	2.925961181640625	1.533826416015625	0.2428311767578125	2.82600341796875	1.585670654296875	0.189630615234375	2.83385107421875	1.683670776367188	0.386576171875	2.926439453125	1.659517333984375	0.2933260498046875	2.9332255859375	1.384376159667969	0.215323974609375	2.818040771484375	1.177083435058594	0.1888209228515625	2.83427490234375	1.10744108581543	0.2661641845703125
43	1.4	2.949477783203125	1.195923675537109	0.5074918212890625	2.899286865234375	1.368092712402344	0.4807335205078125	2.856066650390625	1.504135345458984	0.4554945068359375	2.8020205078125	1.71391259765625	0.4135401611328125	2.78350634765625	1.676568969726563	0.4408223876953125	2.656394775390625	1.648751953125	0.5054561767578125	2.625285400390625	1.389637542724609	0.4016629638671875	2.75188671875	1.503667694091797	0.2387633056640625	2.840268798828125	1.542368041992187	0.2223712158203125	2.946613037109375	1.569459716796875	0.2265384521484375	2.84258154296875	1.599434814453125	0.1953126220703125	2.83942236328125	1.682551025390625	0.4018907470703125	2.93566845703125	1.662732055664062	0.3112884521484375	2.949116455078125	1.387333892822266	0.2346788330078125	2.8213154296875	1.187667083740234	0.2067015380859375	2.83017333984375	1.117925811767578	0.2851968994140625
44	1.433334	2.95546923828125	1.194077545166016	0.5303814697265625	2.904265380859375	1.36625390625	0.5013223876953125	2.86051416015625	1.502295471191406	0.4741107177734375	2.808129638671875	1.712570495605469	0.4285687255859375	2.789016357421875	1.67559716796875	0.4562620849609375	2.65958984375	1.645252136230469	0.5161510009765625	2.639892578125	1.386189270019531	0.4068792724609375	2.77190625	1.513404541015625	0.2573778076171875	2.867462158203125	1.517717590332031	0.2796573486328125	2.93009033203125	1.5969814453125	0.2355989990234375	2.8816826171875	1.597471374511719	0.2270826416015625	2.84557080078125	1.680693725585938	0.4177012939453125	2.94197021484375	1.655352478027344	0.3279417724609375	2.96348974609375	1.376324523925781	0.2634708251953125	2.81960107421875	1.191070739746094	0.2148411865234375	2.76864697265625	1.106313247680664	0.2522926025390625
45	1.466667	2.96883447265625	1.192032135009766	0.5331429443359375	2.914070556640625	1.362532531738281	0.5031658935546875	2.86663037109375	1.496453979492188	0.4734163818359375	2.812754638671875	1.706377258300781	0.4303831787109375	2.79440087890625	1.669261535644531	0.4582052001953125	2.66725244140625	1.641382629394531	0.5231893310546875	2.651430908203125	1.383845794677734	0.4112811279296875	2.780392578125	1.5181123046875	0.2661536865234375	2.875804931640625	1.520261352539062	0.2884285888671875	2.939275634765625	1.597109008789062	0.24195654296875	2.8953154296875	1.595585693359375	0.2371361083984375	2.8499638671875	1.674750244140625	0.4185362548828125	2.94575146484375	1.647990112304687	0.3289656982421875	2.964337890625	1.368345458984375	0.2691861572265625	2.81555126953125	1.185515258789062	0.229490966796875	2.76398583984375	1.099085311889648	0.2611986083984375
46	1.5	2.9732568359375	1.197837905883789	0.545197021484375	2.921076416015625	1.368394378662109	0.517635009765625	2.876216796875	1.502725311279297	0.490061767578125	2.827167724609375	1.713055541992187	0.45017578125	2.80739013671875	1.675811889648438	0.476259033203125	2.6795185546875	1.64810986328125	0.537855224609375	2.666779296875	1.393502014160156	0.423133544921875	2.795207275390625	1.435599822998047	0.231339111328125	2.888412841796875	1.459874420166016	0.2459111328125	2.944527099609375	1.54674658203125	0.210515625	2.87391162109375	1.543634765625	0.226555419921875	2.86414111328125	1.681363403320312	0.43906884765625	2.962079833984375	1.654706787109375	0.353066650390625	2.979613525390625	1.376676635742188	0.293692626953125	2.83299072265625	1.196055297851562	0.245410400390625	2.78034814453125	1.110487037658692	0.27553564453125
47	1.533334	2.9867724609375	1.19378173828125	0.553228515625	2.92623095703125	1.359549255371094	0.517325927734375	2.8818671875	1.494983917236328	0.496879638671875	2.8361962890625	1.706755065917969	0.463755615234375	2.8145078125	1.668447692871094	0.48634423828125	2.684181884765625	1.645137451171875	0.543749755859375	2.683732421875	1.386076354980469	0.440295654296875	2.813537353515625	1.366107238769531	0.246470458984375	2.885457763671875	1.4167080078125	0.205052734375	2.957748046875	1.480987426757812	0.15465625	2.8626142578125	1.473000610351562	0.224665283203125	2.873822265625	1.675557006835938	0.454000732421875	2.972301513671875	1.658194458007813	0.366686279296875	2.97951904296875	1.383022827148437	0.295860595703125	2.8358642578125	1.198408752441406	0.257209228515625	2.798854248046875	1.110007736206055	0.29927294921875
48	1.566667	2.99373193359375	1.184500274658203	0.5552471923828125	2.935519287109375	1.352505004882812	0.5244324951171875	2.89344384765625	1.489626190185547	0.5089490966796875	2.848605224609375	1.702521240234375	0.4791373291015625	2.827441162109375	1.66420849609375	0.5024222412109375	2.69948681640625	1.637526184082031	0.5642540283203125	2.695596923828125	1.379729614257812	0.4562960205078125	2.80564306640625	1.32411279296875	0.2567117919921875	2.8727685546875	1.364669464111328	0.1989549560546875	2.9460126953125	1.41514208984375	0.13544677734375	2.85632080078125	1.423799865722656	0.2171571044921875	2.885517578125	1.670935852050781	0.4675604248046875	2.97780419921875	1.652178527832031	0.3736143798828125	2.98103955078125	1.375650848388672	0.3055318603515625	2.8406611328125	1.187294342041016	0.2701031494140625	2.81466748046875	1.104049865722656	0.3283492431640625
49	1.600000000000001	2.99122265625	1.159894561767578	0.568516357421875	2.9370107421875	1.3295126953125	0.53507373046875	2.897103515625	1.467470153808594	0.5162041015625	2.85527392578125	1.68118994140625	0.481732421875	2.8330703125	1.643370483398437	0.50528173828125	2.701924560546875	1.6157646484375	0.561098388671875	2.6993330078125	1.348170562744141	0.47654833984375	2.8418662109375	1.274245178222656	0.3042041015625	2.87023095703125	1.333318450927734	0.231615478515625	2.92917138671875	1.391175323486328	0.159359619140625	2.841793212890625	1.384393676757812	0.226125732421875	2.8922001953125	1.648861450195312	0.471451416015625	2.98404443359375	1.623594970703125	0.377834228515625	2.985288330078125	1.344285217285156	0.31655712890625	2.828916259765625	1.165204864501953	0.297200439453125	2.8220068359375	1.084257843017578	0.36418505859375
50	1.633334000000001	3.00318994140625	1.155356704711914	0.5488458251953126	2.947439208984375	1.326038757324219	0.5216219482421875	2.906450927734375	1.464621398925781	0.5076895751953125	2.856515625	1.676621032714844	0.4702086181640625	2.83574853515625	1.638261352539062	0.4944317626953125	2.70569091796875	1.604208862304688	0.5501192626953125	2.720630615234375	1.326291625976562	0.5092496337890625	2.941232421875	1.293611053466797	0.4317237548828125	2.9573486328125	1.300076416015625	0.3352525634765625	2.93790283203125	1.350499572753906	0.2394503173828125	2.877309814453125	1.337175964355469	0.3042454833984375	2.894673095703125	1.645462646484375	0.4602420654296875	2.98845751953125	1.620864929199219	0.3679327392578125	2.99954541015625	1.342835083007813	0.2991539306640625	2.842830810546875	1.163762557983398	0.3223297119140625	2.817280029296875	1.068272689819336	0.3593148193359375
51	1.666667	3.01120654296875	1.129982986450195	0.554248291015625	2.9583037109375	1.301750213623047	0.528322509765625	2.91752001953125	1.439966552734375	0.510776123046875	2.87381396484375	1.653959411621094	0.477175537109375	2.8522685546875	1.615948974609375	0.50125830078125	2.72189990234375	1.583088256835937	0.556895751953125	2.7061669921875	1.307007781982422	0.50544482421875	2.939435302734375	1.307555786132812	0.469148193359375	2.996323486328125	1.349796752929687	0.401430419921875	2.98297998046875	1.377876098632812	0.295932861328125	2.902111083984375	1.382204284667969	0.379221435546875	2.9107431640625	1.621737243652344	0.466056640625	3.00083203125	1.598303833007813	0.36986572265625	3.03117724609375	1.321987976074219	0.30011083984375	2.899054443359375	1.131885467529297	0.35974560546875	2.818623046875	1.063592140197754	0.35784765625
52	1.7	3.023677490234375	1.114547164916992	0.5563291015625	2.97232568359375	1.286042358398438	0.529762451171875	2.93033349609375	1.422534545898438	0.506525634765625	2.893683349609375	1.639055603027344	0.489804931640625	2.871728271484375	1.60034521484375	0.511980224609375	2.74563427734375	1.568561218261719	0.576162109375	2.71611376953125	1.292318908691406	0.538709716796875	2.9306083984375	1.305259521484375	0.442885498046875	2.99626220703125	1.355732604980469	0.391080322265625	2.966097900390625	1.383513671875	0.289427001953125	2.89557861328125	1.388607299804687	0.36474169921875	2.928775634765625	1.60652978515625	0.4749970703125	3.015503173828125	1.591184753417969	0.374795166015625	3.067021728515625	1.321103149414062	0.297418212890625	2.9360400390625	1.138544448852539	0.3766904296875	2.846888671875	1.084280769348144	0.363669189453125
53	1.733334	3.04705712890625	1.1007548828125	0.56343408203125	2.99849462890625	1.270987823486328	0.53653955078125	2.9590146484375	1.406650238037109	0.513564208984375	2.9259794921875	1.62136376953125	0.496669189453125	2.903666748046875	1.583427124023438	0.51864501953125	2.78184228515625	1.551252075195312	0.5872607421875	2.73239453125	1.280530731201172	0.552803466796875	2.939202392578125	1.291727691650391	0.44653759765625	2.99869873046875	1.357754180908203	0.408581787109375	2.961185791015625	1.389802856445312	0.312007080078125	2.9015068359375	1.382044128417969	0.375842041015625	2.960227294921875	1.588645874023437	0.482099609375	3.05006982421875	1.578844116210937	0.38590478515625	3.104593994140625	1.313869598388672	0.304197265625	2.957625	1.132216491699219	0.335341796875	2.85459521484375	1.118117782592774	0.33157470703125
54	1.766667	3.073492919921875	1.082317810058594	0.573661865234375	3.027656005859375	1.25171923828125	0.54568359375	2.990876953125	1.387061676025391	0.523019287109375	2.967502685546875	1.601524475097656	0.50795849609375	2.9440146484375	1.564773315429687	0.529899169921875	2.826661376953125	1.536949462890625	0.605597900390625	2.7604140625	1.271406494140625	0.57612841796875	2.957423583984375	1.27740380859375	0.4556005859375	3.024013427734375	1.341743286132812	0.43057421875	3.005898193359375	1.397034973144531	0.340023193359375	2.920796142578125	1.34400146484375	0.353978271484375	2.999765869140625	1.567644165039062	0.4927900390625	3.090828857421875	1.557653625488281	0.39915234375	3.144392333984375	1.293749633789063	0.32073095703125	2.9960419921875	1.113003280639648	0.328367431640625	2.894475830078125	1.096485931396484	0.319570068359375
55	1.8	3.103879638671875	1.073498519897461	0.589916748046875	3.062526611328125	1.242470565795899	0.554475341796875	3.03086474609375	1.378691833496094	0.5302890625	3.0124189453125	1.593672058105469	0.5194462890625	2.98713134765625	1.556921997070313	0.5391689453125	2.86956884765625	1.523785888671875	0.612085693359375	2.789164794921875	1.260923400878906	0.604494873046875	2.970133544921875	1.263173400878906	0.461266357421875	2.971490478515625	1.3158017578125	0.381202880859375	2.996915283203125	1.386145874023438	0.303956787109375	2.86740966796875	1.304028198242188	0.416951416015625	3.04475927734375	1.559554504394531	0.50515869140625	3.144739990234375	1.54647998046875	0.421738037109375	3.201462646484375	1.284911499023437	0.338841064453125	3.044930419921875	1.11134977722168	0.338368896484375	2.945447998046875	1.085952537536621	0.34851220703125
56	1.833334	3.130756103515625	1.077043083190918	0.6028583984375	3.088626708984375	1.242405288696289	0.557514404296875	3.059683349609375	1.378987487792969	0.536714599609375	3.04147021484375	1.592681701660156	0.5236455078125	3.015867919921875	1.556279479980469	0.5429477539062501	2.899083251953125	1.520976745605469	0.61458056640625	2.820437255859375	1.260658142089844	0.6436933593750001	2.977442626953125	1.246894271850586	0.47680712890625	2.9747509765625	1.306450073242188	0.40245703125	2.997749755859375	1.381082641601562	0.329400390625	2.881440673828125	1.308953186035156	0.451223876953125	3.073997314453125	1.558656982421875	0.51052490234375	3.17805517578125	1.542567199707031	0.43401806640625	3.249578857421875	1.284166381835937	0.3580654296875	3.080289306640625	1.130676376342773	0.315458984375	2.980562744140625	1.108089889526367	0.32403662109375
57	1.866667000000001	3.16178271484375	1.078275169372559	0.609347412109375	3.120907958984375	1.245227813720703	0.563937744140625	3.094449951171875	1.383753509521484	0.54631103515625	3.0755244140625	1.598819946289062	0.532407470703125	3.049621337890625	1.562119995117187	0.5515859375	2.931408203125	1.515772094726562	0.6161611328125	2.8659404296875	1.255919006347656	0.679575927734375	3.00598388671875	1.222608779907226	0.49875390625	2.9883701171875	1.255898223876953	0.410498291015625	2.98880712890625	1.291655975341797	0.30893408203125	2.9397529296875	1.318160095214844	0.48305810546875	3.108568603515625	1.5646484375	0.51971142578125	3.21347900390625	1.538217407226563	0.445757080078125	3.292201416015625	1.2792744140625	0.371739013671875	3.111085205078125	1.14499365234375	0.308929931640625	3.010633544921875	1.122135925292969	0.301089599609375
58	1.9	3.1958544921875	1.081355941772461	0.62371044921875	3.152543701171875	1.248642700195312	0.5773359375	3.124406005859375	1.387713012695313	0.55925634765625	3.095779052734375	1.603416015625	0.55164208984375	3.071703369140625	1.564870971679687	0.570374755859375	2.95841552734375	1.515648559570312	0.6431462402343751	2.892054443359375	1.252662902832031	0.700051025390625	3.029884765625	1.226064849853516	0.514581787109375	2.9923369140625	1.2385732421875	0.426495361328125	2.9743369140625	1.233521087646484	0.31975634765625	2.9621923828125	1.264153167724609	0.400777099609375	3.130234130859375	1.57086767578125	0.53731396484375	3.234215087890625	1.548793579101563	0.459243896484375	3.35805029296875	1.300622283935547	0.406207763671875	3.17402392578125	1.174675521850586	0.330356201171875	3.074346435546875	1.192762100219727	0.3069317626953125
59	1.933334	3.228851318359375	1.094809188842773	0.628791259765625	3.186022705078125	1.262725952148438	0.585833740234375	3.156574951171875	1.401224304199219	0.567847900390625	3.131318359375	1.616846130371094	0.559263427734375	3.10641015625	1.578787719726563	0.5776250000000001	2.99174267578125	1.52864892578125	0.646929443359375	2.92183837890625	1.269329406738281	0.7128435058593749	3.029610107421875	1.226661758422852	0.51174951171875	3.0021083984375	1.242949996948242	0.420841064453125	2.98209619140625	1.234189529418945	0.314936279296875	3.008564453125	1.251610214233398	0.386463623046875	3.1654599609375	1.583829040527344	0.545636962890625	3.2700087890625	1.571734985351563	0.466618896484375	3.420395751953125	1.334539794921875	0.44378662109375	3.251933349609375	1.189296508789063	0.367816162109375	3.1545302734375	1.195131698608398	0.3325439453125
60	1.966667	3.256444091796875	1.097056732177734	0.629310302734375	3.217459228515625	1.268583679199219	0.5899589843750001	3.191126953125	1.409401611328125	0.574406005859375	3.158544921875	1.62577490234375	0.559079345703125	3.13473779296875	1.587160888671875	0.578942626953125	3.02005859375	1.53764697265625	0.651447998046875	2.956001220703125	1.279547241210937	0.736492919921875	3.02643017578125	1.22231120300293	0.52044677734375	3.00428955078125	1.249590438842773	0.42972412109375	2.98658642578125	1.251903854370117	0.32202294921875	3.015263671875	1.254552108764649	0.395897216796875	3.194016845703125	1.593155639648438	0.5461865234375	3.2994560546875	1.586209350585937	0.46563427734375	3.4710244140625	1.359356140136719	0.46008544921875	3.30076171875	1.236195022583008	0.349844482421875	3.2074169921875	1.237204940795898	0.39737060546875
61	2	3.28009521484375	1.103953582763672	0.6361806640625	3.243830322265625	1.276629791259766	0.600857666015625	3.215701904296875	1.415493377685547	0.575949462890625	3.1812412109375	1.631552368164062	0.5668898925781251	3.157978515625	1.59227197265625	0.58586328125	3.04835107421875	1.544728759765625	0.666552490234375	2.98639013671875	1.287550079345703	0.754346435546875	3.05430712890625	1.231213531494141	0.537690673828125	3.031638671875	1.250910552978516	0.44532666015625	3.02396240234375	1.249745330810547	0.3366171875	3.0478251953125	1.257682525634766	0.413573486328125	3.216802978515625	1.599658325195312	0.552811767578125	3.323978515625	1.59797998046875	0.47467578125	3.50743115234375	1.381402801513672	0.4843994140625	3.3411337890625	1.258682495117188	0.3686175537109375	3.2409345703125	1.258716400146484	0.398550537109375
62	2.033334	3.289817138671875	1.107883087158203	0.635219482421875	3.253107177734375	1.281888641357422	0.604810546875	3.2237314453125	1.420975128173828	0.58040625	3.190165771484375	1.637936096191406	0.57825244140625	3.1673232421875	1.59818408203125	0.597092041015625	3.061435791015625	1.546913818359375	0.681103271484375	3.00963427734375	1.286729766845703	0.768951416015625	3.067361083984375	1.241756500244141	0.54610791015625	3.043521240234375	1.257804443359375	0.45306689453125	3.03498291015625	1.252108734130859	0.344277587890625	3.061404052734375	1.265819885253906	0.42162451171875	3.225085693359375	1.606161254882812	0.5620009765625	3.330843505859375	1.608861694335938	0.4814088134765625	3.51089892578125	1.388274169921875	0.4806888427734375	3.33749267578125	1.270125122070312	0.369392578125	3.2407724609375	1.265264068603516	0.4095791015625
63	2.066667	3.297538818359375	1.118344161987305	0.630492919921875	3.265661376953125	1.295578826904297	0.6075048828125	3.241843994140625	1.438068237304688	0.593615966796875	3.206970703125	1.656180114746094	0.589562744140625	3.184342529296875	1.616260192871094	0.60910693359375	3.074165771484375	1.558625	0.6845986328125	3.033781982421875	1.294447448730469	0.772069580078125	3.04755712890625	1.233773559570313	0.5444071044921875	3.08997021484375	1.266930480957031	0.4625369873046875	3.134390625	1.275374389648438	0.362311767578125	3.149674072265625	1.278185668945313	0.49061474609375	3.242129150390625	1.6242177734375	0.57323583984375	3.345937744140625	1.631162963867188	0.48907177734375	3.522126708984375	1.405284637451172	0.4944002685546875	3.3466435546875	1.284940185546875	0.3855733642578125	3.243151123046875	1.265181671142578	0.391015625
64	2.100000000000001	3.291001220703125	1.122902114868164	0.628274658203125	3.2607666015625	1.301584411621094	0.6090606689453125	3.237724365234375	1.444910858154297	0.596719482421875	3.210417724609375	1.664949157714844	0.5923734130859375	3.186372802734375	1.625731384277344	0.61213671875	3.07687841796875	1.570774780273438	0.691594482421875	3.044719482421875	1.296933563232422	0.75207470703125	3.031775146484375	1.262674133300781	0.5180037841796875	3.103281494140625	1.285689575195313	0.454505126953125	3.194739990234375	1.321626892089844	0.50477001953125	3.158068115234375	1.254622329711914	0.5266171875	3.244508544921875	1.631616455078125	0.5759278564453125	3.351517578125	1.634259399414062	0.4947606201171875	3.519280029296875	1.400960662841797	0.507090087890625	3.343218505859375	1.2796787109375	0.398215576171875	3.23886962890625	1.264961853027344	0.408759033203125
65	2.133334000000001	3.293982421875	1.124418472290039	0.6259189453125	3.262399658203125	1.30361572265625	0.6096304931640625	3.23782763671875	1.447140167236328	0.598349609375	3.213030029296875	1.668064025878906	0.59963134765625	3.1882958984375	1.62852294921875	0.6181749267578125	3.0810693359375	1.568253173828125	0.697533935546875	3.053650146484375	1.291971923828125	0.752221923828125	3.04004931640625	1.264112518310547	0.5167520751953125	3.1105791015625	1.298338836669922	0.4569459228515625	3.207865234375	1.307789123535156	0.508800537109375	3.179152099609375	1.301810302734375	0.50988330078125	3.246968017578125	1.634700012207031	0.58256298828125	3.3563984375	1.635153747558594	0.504078857421875	3.5281865234375	1.404124938964844	0.519790771484375	3.350137451171875	1.287786071777344	0.4075050048828125	3.2466748046875	1.263969573974609	0.407604248046875
66	2.166667	3.285609130859375	1.123857421875	0.6303189697265625	3.2525302734375	1.302764343261719	0.610447021484375	3.22875927734375	1.446844268798828	0.6012554931640625	3.20740087890625	1.66851611328125	0.604492431640625	3.181697265625	1.629112854003906	0.6222435302734375	3.071425537109375	1.572680053710938	0.7007410888671874	3.04979150390625	1.297178405761719	0.7639735107421874	3.02772119140625	1.267933197021484	0.5288740234375	3.098766845703125	1.29210693359375	0.4646363525390625	3.1972119140625	1.307757843017578	0.5131263427734375	3.16575341796875	1.306198913574219	0.5045072021484375	3.241143798828125	1.6347314453125	0.5875909423828125	3.353951416015625	1.633880004882812	0.5135966796875	3.521067626953125	1.398616729736328	0.5262657470703125	3.35508642578125	1.277990509033203	0.3999488525390625	3.250486083984375	1.26140234375	0.4097801513671875
67	2.2	3.283692626953125	1.126105438232422	0.627892578125	3.248926025390625	1.304987884521484	0.6079827880859375	3.224473876953125	1.449287902832031	0.6004571533203125	3.20814404296875	1.671707641601563	0.6056265869140625	3.181390869140625	1.632681274414062	0.6228800048828125	3.068369384765625	1.576351684570312	0.6979033203125	3.048948486328125	1.300739532470703	0.7633671875	3.028574462890625	1.270134857177734	0.5279025878906251	3.10041259765625	1.293085327148437	0.4638551025390625	3.200183349609375	1.309466674804687	0.5097301025390625	3.168055419921875	1.314030029296875	0.5154488525390625	3.241265380859375	1.637258911132812	0.58859375	3.35387841796875	1.630261352539062	0.514236328125	3.528153564453125	1.399827667236328	0.5294916992187499	3.349980224609375	1.293217864990234	0.406484130859375	3.248020751953125	1.265265533447266	0.419607177734375
68	2.233334	3.28502197265625	1.126396850585937	0.626975341796875	3.249123046875	1.305379486083984	0.6053863525390625	3.2238212890625	1.449883087158203	0.59677099609375	3.213414306640625	1.672886474609375	0.610908935546875	3.185370361328125	1.6338310546875	0.6263590087890625	3.0713701171875	1.576309204101562	0.69977294921875	3.043712158203125	1.297925048828125	0.752757080078125	3.029993896484375	1.269594055175781	0.5158646240234375	3.109355712890625	1.264390502929688	0.456549560546875	3.2012802734375	1.300025421142578	0.5082711181640625	3.172192626953125	1.305183227539062	0.5056947021484375	3.2458525390625	1.638168884277344	0.5927290039062501	3.3596806640625	1.634130310058594	0.519330322265625	3.52442236328125	1.3961474609375	0.5391009521484375	3.340274658203125	1.309105133056641	0.40842138671875	3.2489873046875	1.255719787597656	0.423541748046875
69	2.266667	3.28235546875	1.123460571289062	0.62895849609375	3.24193310546875	1.301060668945313	0.599472412109375	3.217713623046875	1.446502075195312	0.5950836181640625	3.217755126953125	1.670101257324219	0.61559326171875	3.188075439453125	1.631795043945313	0.6304769287109375	3.07259619140625	1.578024230957031	0.7055219726562501	3.033208740234375	1.298794372558594	0.752026123046875	3.037154541015625	1.263246948242188	0.514830810546875	3.121638427734375	1.249244720458984	0.46399267578125	3.2127060546875	1.289616455078125	0.51464453125	3.17957763671875	1.301269927978516	0.518486328125	3.248405029296875	1.6343388671875	0.5958629150390625	3.36443798828125	1.631197692871094	0.524968994140625	3.53016015625	1.391948577880859	0.5349260253906249	3.32455712890625	1.319771606445312	0.427572509765625	3.24339306640625	1.249695709228516	0.4275054931640625
70	2.3	3.27580078125	1.118783950805664	0.6329541015625	3.2455126953125	1.298326599121094	0.61272119140625	3.22418603515625	1.442947906494141	0.603759521484375	3.22092626953125	1.665253356933594	0.620245361328125	3.191087890625	1.627155151367187	0.63408447265625	3.0706875	1.574798522949219	0.699742919921875	3.014677734375	1.299200012207031	0.7375986328125	3.045802001953125	1.256409332275391	0.505381103515625	3.13555029296875	1.223713989257813	0.4798150634765625	3.225767822265625	1.276082946777344	0.517630859375	3.1874677734375	1.285870239257813	0.518402587890625	3.252716064453125	1.629754760742188	0.602927734375	3.371196533203125	1.626265075683594	0.538218994140625	3.53993359375	1.392278747558594	0.557677001953125	3.3325625	1.322178466796875	0.456419189453125	3.254866455078125	1.252772399902344	0.434482177734375
71	2.333334	3.26720361328125	1.116806304931641	0.6357716064453125	3.238677734375	1.297328338623047	0.6171024169921875	3.2193720703125	1.442808532714844	0.6113162841796875	3.225536376953125	1.665434326171875	0.6308238525390625	3.193719482421875	1.628405822753906	0.6436346435546875	3.06951708984375	1.574610046386719	0.7015062255859374	3.00006494140625	1.302790191650391	0.7491141357421875	3.03894482421875	1.233816818237305	0.5237835693359375	3.13166845703125	1.205344940185547	0.503194091796875	3.230359619140625	1.251530639648438	0.5257271728515625	3.180259765625	1.256537353515625	0.5361529541015625	3.25614892578125	1.628695739746094	0.6135550537109375	3.37243701171875	1.612397277832031	0.5460954589843749	3.540718505859375	1.381712799072266	0.5964444580078125	3.34529443359375	1.326943298339844	0.46489306640625	3.266131103515625	1.256896179199219	0.4498826904296875
72	2.366667000000001	3.268912841796875	1.119391983032227	0.634855712890625	3.241687744140625	1.299909332275391	0.61719482421875	3.2231513671875	1.445270233154297	0.612052490234375	3.22878173828125	1.667332153320312	0.633811767578125	3.19686376953125	1.63021240234375	0.64575	3.070477294921875	1.576834106445312	0.6984321289062499	2.98888037109375	1.307165374755859	0.734913818359375	3.02807421875	1.203879913330078	0.52360498046875	3.117612548828125	1.163453460693359	0.511419921875	3.20778662109375	1.222585342407227	0.538107421875	3.166237060546875	1.24083837890625	0.541434326171875	3.25964111328125	1.630852661132812	0.616678466796875	3.37479345703125	1.613767211914062	0.5479248046875	3.535631591796875	1.377355346679688	0.5930200195312501	3.336855224609375	1.325866790771484	0.465972900390625	3.29106103515625	1.233769073486328	0.4380048828125
73	2.4	3.2496611328125	1.10860791015625	0.640791259765625	3.228448486328125	1.291069152832031	0.628463623046875	3.212576904296875	1.437287902832031	0.6229326171875	3.2166611328125	1.660033203125	0.646622802734375	3.183697265625	1.622751831054687	0.655669921875	3.053080078125	1.573560913085938	0.703428466796875	2.961901123046875	1.303981262207031	0.7216984863281251	2.99257568359375	1.165359725952148	0.5290104980468751	3.066118896484375	1.09884684753418	0.535451416015625	3.166373291015625	1.132026519775391	0.571250244140625	3.130554443359375	1.169240020751953	0.568939697265625	3.248910888671875	1.623474487304688	0.6318078613281251	3.36926904296875	1.60702001953125	0.571306396484375	3.523249755859375	1.362934997558594	0.605058349609375	3.39849267578125	1.241809341430664	0.4362119140625	3.296599609375	1.211232955932617	0.44761669921875
74	2.433334	3.242742919921875	1.106246566772461	0.64144287109375	3.224044921875	1.288772583007812	0.631309814453125	3.21047216796875	1.435036804199219	0.629197265625	3.215743896484375	1.65745947265625	0.651718017578125	3.1820087890625	1.620658569335938	0.65923291015625	3.046947021484375	1.575564697265625	0.6967236328125	2.95814501953125	1.305228515625	0.703853271484375	2.97806884765625	1.119378814697266	0.55507373046875	3.048405029296875	1.053474792480469	0.57845751953125	3.15161669921875	1.086573883056641	0.603737548828125	3.11870263671875	1.130833099365234	0.5849677734374999	3.24826025390625	1.620534057617188	0.638849609375	3.37153369140625	1.604930419921875	0.58491357421875	3.528064453125	1.363072784423828	0.618318603515625	3.441914306640625	1.209250915527344	0.452657958984375	3.337963623046875	1.189367431640625	0.438389892578125
75	2.466667	3.23927587890625	1.083609008789062	0.6473690185546875	3.217941650390625	1.265689147949219	0.6365267333984375	3.201810546875	1.411547912597656	0.6320548095703125	3.2109697265625	1.633571228027344	0.6558492431640625	3.176637939453125	1.597338500976563	0.6632113037109375	3.04316455078125	1.548340393066406	0.7011273193359375	2.94976708984375	1.279742004394531	0.6941282958984375	2.9779580078125	1.090873977661133	0.5508265380859375	3.041026611328125	1.021657669067383	0.5833304443359375	3.130724609375	0.9739452743530274	0.6286024169921876	3.115447998046875	1.078711303710937	0.5979608154296875	3.2427978515625	1.596188049316406	0.6427093505859375	3.363690673828125	1.573823852539062	0.5860465087890625	3.52868017578125	1.340054565429687	0.6322872314453125	3.359042724609375	1.312857421875	0.4621790771484375	3.312586669921875	1.394246520996094	0.4111094970703125
76	2.5	3.22204248046875	1.081585220336914	0.658998291015625	3.197334228515625	1.263307678222656	0.64536767578125	3.178757080078125	1.40902099609375	0.639269775390625	3.187056396484375	1.631487182617188	0.662132080078125	3.153055908203125	1.595024780273437	0.67032958984375	3.019560791015625	1.547327270507812	0.710548095703125	2.907277099609375	1.28586279296875	0.697504150390625	2.90880224609375	1.086529266357422	0.565508056640625	2.9591982421875	1.009896667480469	0.603454833984375	3.0496279296875	0.9681458740234375	0.653308349609375	3.031894775390625	1.012993339538574	0.6054228515625	3.218881591796875	1.594197998046875	0.648457763671875	3.33982666015625	1.57146142578125	0.591606201171875	3.4993603515625	1.332546875	0.6329511718750001	3.331182373046875	1.302573181152344	0.461389892578125	3.25372705078125	1.371956359863281	0.436720458984375
77	2.533334	3.231415283203125	1.085215286254883	0.661779541015625	3.20616259765625	1.26830126953125	0.646148193359375	3.186314208984375	1.414827392578125	0.635033203125	3.19732763671875	1.63833056640625	0.664554443359375	3.16238427734375	1.6018310546875	0.67114892578125	3.029570556640625	1.542688232421875	0.701980224609375	2.922376953125	1.277446105957031	0.6755849609375	2.8542255859375	1.094401077270508	0.5341821289062501	2.845080078125	1.000547454833984	0.5677978515625	2.9385751953125	0.9705177497863769	0.62235791015625	2.963385498046875	1.004147354125977	0.57913037109375	3.229161376953125	1.600667175292969	0.65030322265625	3.3556162109375	1.581459838867187	0.6019931640625	3.505637451171875	1.335997436523437	0.65616943359375	3.354088623046875	1.266053039550781	0.4779365234375	3.277432861328125	1.329209777832031	0.4360546875
78	2.566667	3.2304970703125	1.085718124389648	0.660978271484375	3.2072958984375	1.269739929199219	0.64668017578125	3.189079345703125	1.416995086669922	0.6365771484375	3.19660888671875	1.641179321289063	0.66713134765625	3.16194580078125	1.604084106445312	0.67301220703125	3.026791015625	1.545910278320312	0.69684619140625	2.919747802734375	1.278717529296875	0.683412841796875	2.8601474609375	1.088937103271484	0.545858642578125	2.830353515625	0.9962288665771485	0.57033642578125	2.927982421875	0.9751989364624023	0.622501953125	2.964281982421875	1.001967803955078	0.59255224609375	3.229282470703125	1.60388525390625	0.6532661132812499	3.355738525390625	1.584168090820313	0.6040249023437499	3.51022314453125	1.339885284423828	0.65562451171875	3.361358154296875	1.243397338867188	0.486776123046875	3.28694775390625	1.299293060302734	0.43176123046875
79	2.600000000000001	3.2271787109375	1.08028076171875	0.65982177734375	3.205637939453125	1.264544708251953	0.645567138671875	3.188767333984375	1.411997253417969	0.6355778808593751	3.198093505859375	1.636114135742187	0.666458740234375	3.16310595703125	1.599292114257812	0.672221435546875	3.027405029296875	1.542218017578125	0.69579296875	2.918040771484375	1.275907653808594	0.682320068359375	2.856794189453125	1.086211486816406	0.545289794921875	2.826024658203125	0.9936935653686524	0.56935791015625	2.923033935546875	0.9718366622924804	0.6223801269531249	2.95966259765625	0.9987000503540039	0.593436767578125	3.230490966796875	1.59856201171875	0.65260498046875	3.35731396484375	1.578132568359375	0.604535888671875	3.51284521484375	1.335828491210937	0.662281982421875	3.367274169921875	1.234267425537109	0.4934677734375	3.29406640625	1.288468566894531	0.43519775390625
80	2.633334000000001	3.227993896484375	1.086465530395508	0.655587158203125	3.20564990234375	1.270132934570313	0.6380419921875	3.18997412109375	1.417793273925781	0.63289306640625	3.198834716796875	1.641555786132812	0.664563232421875	3.16388037109375	1.6047236328125	0.669927490234375	3.02909033203125	1.544779357910156	0.69030126953125	2.920906494140625	1.278650085449219	0.67175927734375	2.854070556640625	1.080393692016602	0.550904296875	2.820232177734375	0.9864077072143554	0.560072265625	2.9155625	0.9753121566772461	0.61889111328125	2.938238037109375	0.9698851547241211	0.5985947265625	3.23133642578125	1.604124572753906	0.6508466796875	3.356163330078125	1.578528381347656	0.60052880859375	3.51427587890625	1.345107055664063	0.681476806640625	3.362918212890625	1.231215744018555	0.5266044921875001	3.31072265625	1.289621337890625	0.45223974609375
81	2.666667	3.229200439453125	1.084453002929687	0.6529903564453124	3.2068896484375	1.267902770996094	0.6346365966796875	3.189844482421875	1.414984802246094	0.6237418212890625	3.1986357421875	1.638025573730469	0.6590853271484375	3.163495849609375	1.601252380371094	0.6631053466796875	3.029944091796875	1.538685485839844	0.6829156494140625	2.922396484375	1.273333923339844	0.6551871337890625	2.847616943359375	1.075026809692383	0.5395484619140625	2.8236279296875	0.9789770812988281	0.5552388916015625	2.92023193359375	0.9732028350830078	0.6125606689453125	2.9391181640625	0.9686826286315918	0.5874659423828125	3.231298828125	1.600739624023438	0.6455028076171875	3.356845458984375	1.576412658691406	0.5966514892578125	3.5202783203125	1.350577758789063	0.6871810302734375	3.397660888671875	1.244130172729492	0.5043995361328125	3.293400634765625	1.268741638183594	0.4912818603515625
82	2.7	3.22524462890625	1.081132217407227	0.6527406005859375	3.204528564453125	1.264639068603516	0.6309864501953125	3.18917724609375	1.411999328613281	0.6188084716796876	3.197645751953125	1.634930419921875	0.6566900634765624	3.16253125	1.59800537109375	0.6603548583984375	3.0290673828125	1.53471044921875	0.6798800048828125	2.914779541015625	1.271425201416016	0.6558216552734375	2.83485107421875	1.069837524414063	0.5489862060546875	2.813124267578125	0.9742200927734375	0.5703936767578125	2.915808349609375	0.969265365600586	0.6163878173828125	2.9283330078125	0.9716498870849609	0.6027159423828125	3.23039453125	1.597809204101563	0.6426219482421875	3.357656005859375	1.576123413085937	0.5965484619140625	3.542988525390625	1.368760681152344	0.6902552490234375	3.40996044921875	1.277117828369141	0.5063153076171875	3.302520751953125	1.265854187011719	0.5035072021484375
83	2.733334	3.228039794921875	1.083220901489258	0.652412109375	3.209642822265625	1.26755322265625	0.632220703125	3.196240478515625	1.415559020996094	0.62183251953125	3.205922119140625	1.639184692382813	0.658179931640625	3.170650146484375	1.602330078125	0.662500732421875	3.036725341796875	1.539286743164062	0.682107421875	2.921246826171875	1.275976287841797	0.65670068359375	2.83873486328125	1.0756875	0.548232421875	2.827794677734375	0.9766468658447266	0.561916259765625	2.92342919921875	0.9715013275146485	0.6216291503906251	2.9326259765625	0.9744422225952148	0.6026635742187501	3.238451416015625	1.601775390625	0.64396484375	3.3657734375	1.583465576171875	0.595772705078125	3.54283251953125	1.370264099121094	0.694214111328125	3.4118330078125	1.266935485839844	0.5143623046875	3.3035400390625	1.26688916015625	0.51376611328125
84	2.766667	3.232290771484375	1.085065521240234	0.6505498046875	3.21151513671875	1.268536315917969	0.6312536621093749	3.19640087890625	1.415991088867187	0.623749267578125	3.20195556640625	1.639595397949219	0.65552978515625	3.167304443359375	1.60242822265625	0.659934814453125	3.03398779296875	1.538504577636719	0.676331298828125	2.920644287109375	1.274934509277344	0.6569453125	2.837505615234375	1.075131622314453	0.550090087890625	2.8272158203125	0.9770907707214356	0.5680517578124999	2.923899169921875	0.9720735702514648	0.6252373046875001	2.93391943359375	0.9804384460449219	0.608033447265625	3.23519091796875	1.602557189941406	0.642746337890625	3.362312744140625	1.586715576171875	0.5946123046875	3.539208251953125	1.374988464355469	0.693252685546875	3.404736572265625	1.267539794921875	0.519737548828125	3.298250244140625	1.282549682617188	0.5110419921875
85	2.8	3.23304150390625	1.083980697631836	0.6537978515625	3.212333251953125	1.267629913330078	0.6338818359375	3.196997802734375	1.415105682373047	0.62393212890625	3.203889892578125	1.639115966796875	0.6545986328125	3.1691005859375	1.602069213867187	0.6596298828125	3.03594580078125	1.5388662109375	0.68106640625	2.91928271484375	1.276576690673828	0.65883349609375	2.83168408203125	1.0799912109375	0.5489291992187501	2.833403076171875	0.9826725463867187	0.57326025390625	2.92879931640625	0.9690232009887695	0.631468505859375	2.922727783203125	0.9826369247436524	0.61308984375	3.236847900390625	1.601831176757813	0.641556396484375	3.3663896484375	1.588515014648437	0.598932373046875	3.537883544921875	1.369090789794922	0.691179931640625	3.40327734375	1.279586639404297	0.507451171875	3.3009306640625	1.291798583984375	0.47511474609375
86	2.833334	3.224964111328125	1.092944702148438	0.6519344482421875	3.205593505859375	1.277269683837891	0.6320679931640625	3.191061767578125	1.425128753662109	0.6205267333984374	3.1978603515625	1.64941796875	0.6537313232421875	3.16302587890625	1.612180297851562	0.6584801025390625	3.029895751953125	1.548361083984375	0.6811029052734375	2.91305126953125	1.285535552978516	0.6559290771484375	2.822179931640625	1.084893890380859	0.5548846435546875	2.822175048828125	0.9870873947143555	0.5784639892578125	2.91864013671875	0.9779329223632812	0.6363990478515625	2.91594384765625	0.9924523773193359	0.6213800048828125	3.230903076171875	1.612208251953125	0.6401339111328125	3.360943603515625	1.600866821289062	0.5972286376953125	3.532261962890625	1.374758087158203	0.6751558837890625	3.489886962890625	1.198078857421875	0.5102027587890625	3.40232861328125	1.203301025390625	0.4466331787109375
87	2.866667000000001	3.240463134765625	1.088531234741211	0.6512071533203125	3.217707275390625	1.271355895996094	0.6289212646484375	3.20032958984375	1.418029296875	0.6149239501953125	3.203005859375	1.640993713378906	0.6507105712890625	3.168920166015625	1.603285034179688	0.6546788330078125	3.037299072265625	1.53718310546875	0.6751265869140625	2.920582763671875	1.275553863525391	0.6515394287109375	2.83080029296875	1.081462677001953	0.5398485107421875	2.839008056640625	0.9845313949584961	0.5637200927734375	2.930007568359375	0.9700757598876953	0.6280911865234375	2.920433349609375	0.9828642272949218	0.6052061767578125	3.236646484375	1.604676147460937	0.6370296630859374	3.367249267578125	1.597560852050781	0.5969559326171875	3.548107666015625	1.389484100341797	0.6958460693359375	3.434850830078125	1.236625061035156	0.5425589599609375	3.339047607421875	1.267727172851562	0.5040130615234375
88	2.9	3.24389013671875	1.08851252746582	0.6508076171875	3.219188720703125	1.271637359619141	0.631036865234375	3.19948876953125	1.418063995361328	0.6154248046875	3.203694091796875	1.641687377929688	0.648870849609375	3.16955859375	1.604076782226562	0.654069580078125	3.037990966796875	1.538087768554687	0.676628662109375	2.9238740234375	1.275046875	0.65119140625	2.83754541015625	1.07985750579834	0.53797265625	2.8404130859375	0.9836881866455078	0.5663312988281251	2.932585205078125	0.9719170608520508	0.6298498535156249	2.930446533203125	0.9863601379394531	0.6067138671875	3.2369306640625	1.605073852539062	0.634728515625	3.366033203125	1.597088745117187	0.58961962890625	3.550591796875	1.399184356689453	0.702744384765625	3.42626904296875	1.241818420410156	0.5626123046875	3.335286865234375	1.265643646240235	0.509522705078125
89	2.933334	3.251592529296875	1.09323454284668	0.6430782470703125	3.22478369140625	1.275332183837891	0.6207855224609375	3.203279296875	1.420868743896484	0.6027122802734375	3.207295166015625	1.644681518554687	0.6309552001953125	3.173529541015625	1.607157592773437	0.6377760009765625	3.04304931640625	1.54149609375	0.6648656005859375	2.92743359375	1.279234252929688	0.6467843017578125	2.8371884765625	1.085518096923828	0.5353009033203125	2.829630615234375	0.989336441040039	0.5618746337890625	2.9240009765625	0.9749731063842774	0.6210177001953125	2.92805078125	0.9871648712158203	0.5986370849609375	3.240273193359375	1.607968994140625	0.6169002685546875	3.368713134765625	1.5992353515625	0.5710118408203125	3.56276611328125	1.408015838623047	0.6778013916015625	3.4405810546875	1.243436767578125	0.5452742919921875	3.343759521484375	1.271120574951172	0.5069476318359375
90	2.966667	3.256019287109375	1.093854537963867	0.6442917480468749	3.22822900390625	1.275617492675781	0.62336474609375	3.204361328125	1.419898742675781	0.600961181640625	3.206202392578125	1.643196716308594	0.6301528320312501	3.173028564453125	1.605325744628906	0.63725	3.04441552734375	1.538066101074219	0.6676396484375	2.929015869140625	1.276801818847656	0.64327294921875	2.844914794921875	1.082048805236816	0.529774169921875	2.838717041015625	0.9870920715332031	0.5601376953125	2.930939697265625	0.9787948913574219	0.623299560546875	2.935863525390625	0.9877398834228516	0.599146484375	3.239338623046875	1.606998596191406	0.6154951171875001	3.364402587890625	1.594283996582031	0.56251318359375	3.5611953125	1.409665161132812	0.674302001953125	3.434062255859375	1.240406021118164	0.553691650390625	3.33827197265625	1.272538940429687	0.516833740234375
91	3	3.253828125	1.088675430297852	0.6428936767578125	3.22574658203125	1.269308227539062	0.6213267822265625	3.201815185546875	1.412855590820312	0.5995057373046875	3.19939208984375	1.635713073730469	0.6219578857421875	3.16717724609375	1.597631408691406	0.6302916259765625	3.039990478515625	1.531896240234375	0.6657335205078125	2.923323486328125	1.272600952148438	0.6446087646484375	2.832404052734375	1.085515686035156	0.5262969970703125	2.81369189453125	0.9892662353515626	0.5423094482421875	2.908210693359375	0.9757676773071289	0.5998673095703125	2.9164208984375	0.9841319122314454	0.5870692138671875	3.232989990234375	1.599945373535156	0.6082835693359375	3.355744873046875	1.583509216308594	0.5528594970703125	3.562554443359375	1.414185485839844	0.6666822509765625	3.44016748046875	1.2450986328125	0.5435767822265625	3.340756591796875	1.269680786132813	0.5126524658203125
92	3.033334	3.263718505859375	1.087806434631348	0.64001171875	3.23164599609375	1.267328369140625	0.61603857421875	3.20549853515625	1.410587280273437	0.5956513671875	3.19870751953125	1.633413696289062	0.61572802734375	3.167591552734375	1.59476171875	0.625291748046875	3.04026318359375	1.528934814453125	0.65957861328125	2.928616455078125	1.26746337890625	0.6411845703125	2.84015185546875	1.077910591125488	0.5253251953125	2.80632958984375	0.9847939910888672	0.531741455078125	2.9056005859375	0.9730106353759765	0.5809033203125	2.92313916015625	0.9831028442382812	0.583283935546875	3.23270654296875	1.598263244628906	0.601593994140625	3.352887451171875	1.584601318359375	0.540330078125	3.56165234375	1.420585296630859	0.6577478027343751	3.43755615234375	1.260787261962891	0.524701904296875	3.332472900390625	1.274349609375	0.51056884765625
93	3.066667	3.2674267578125	1.088015014648438	0.6416279296875	3.23235009765625	1.266791107177734	0.615418212890625	3.204962158203125	1.410051971435547	0.59596142578125	3.197112548828125	1.632900573730469	0.61710107421875	3.16634912109375	1.593993408203125	0.6269501953125	3.0390556640625	1.528425964355469	0.662286376953125	2.9284375	1.267063049316406	0.635161865234375	2.84738427734375	1.068578033447266	0.528894287109375	2.8139052734375	0.9751089859008789	0.532375	2.9108544921875	0.9802774276733398	0.58716357421875	2.93626953125	0.9908388061523438	0.59437744140625	3.231140625	1.597992919921875	0.602322021484375	3.347745849609375	1.585110717773437	0.53416064453125	3.55810595703125	1.423998107910156	0.653234375	3.43395556640625	1.269080200195313	0.51429345703125	3.328034423828125	1.278057983398438	0.5023757324218751
94	3.100000000000001	3.25223095703125	1.084568984985351	0.627085205078125	3.21111083984375	1.260603820800781	0.597486083984375	3.17831787109375	1.401382080078125	0.57399169921875	3.165962890625	1.623267456054688	0.59148046875	3.136203857421875	1.584081481933594	0.602046630859375	3.011236328125	1.514121704101563	0.634182861328125	2.897793701171875	1.254897415161133	0.613177490234375	2.82198193359375	1.04761222076416	0.523744873046875	2.8252392578125	0.9652811813354493	0.57839208984375	2.932595458984375	0.9830900268554688	0.599993896484375	2.921864013671875	0.9664387359619141	0.593160400390625	3.200484130859375	1.589005065917969	0.57718017578125	3.315540283203125	1.575823303222656	0.50774267578125	3.52808154296875	1.421178161621094	0.62813232421875	3.399727294921875	1.26112548828125	0.501380859375	3.2946123046875	1.274157165527344	0.490710205078125
95	3.133334000000001	3.251144287109375	1.080821823120117	0.621789306640625	3.20867041015625	1.256497772216797	0.591302978515625	3.175800537109375	1.397568725585937	0.5691640625	3.164449462890625	1.619319519042969	0.5903530273437499	3.134411376953125	1.580090026855469	0.600079833984375	3.005083251953125	1.5185947265625	0.632673095703125	2.897220458984375	1.257481079101562	0.604574951171875	2.81383935546875	1.041319885253906	0.5488725585937499	2.840361328125	0.9684438323974609	0.610294921875	2.949029541015625	0.9910970458984375	0.6116845703125	2.934525634765625	0.9745041885375977	0.600789306640625	3.198904541015625	1.585106872558594	0.57567236328125	3.31577978515625	1.575134521484375	0.50862158203125	3.522787109375	1.41304345703125	0.629275634765625	3.394150634765625	1.289403564453125	0.466815673828125	3.28837890625	1.284624084472656	0.4784716796875
96	3.166667	3.223502685546875	1.077556671142578	0.599786376953125	3.173692138671875	1.250980270385742	0.567627685546875	3.1369033203125	1.391339813232422	0.547268310546875	3.118280517578125	1.612650390625	0.56774853515625	3.089530029296875	1.572492431640625	0.577559326171875	2.957059326171875	1.522005126953125	0.61589208984375	2.857313232421875	1.257050537109375	0.59483740234375	2.77818359375	1.035413589477539	0.557571044921875	2.815942626953125	0.9662568435668946	0.617381591796875	2.924740478515625	0.9870433807373047	0.610085693359375	2.9029306640625	0.9708185501098633	0.602185791015625	3.153853271484375	1.579539794921875	0.553218994140625	3.275970703125	1.5768720703125	0.49548779296875	3.484736328125	1.407392791748047	0.602096923828125	3.343275390625	1.346618377685547	0.416315185546875	3.243606689453125	1.319481597900391	0.442288330078125
97	3.2	3.20466357421875	1.073623870849609	0.6047288818359375	3.14579931640625	1.244527633666992	0.5676058349609375	3.098361328125	1.3809091796875	0.5373968505859374	3.083743408203125	1.603710998535156	0.5613089599609375	3.054728515625	1.5635634765625	0.5721038818359375	2.93556494140625	1.489049621582031	0.6180401611328125	2.789693603515625	1.245526901245117	0.5846348876953125	2.67813037109375	1.071886489868164	0.4623499755859375	2.63418505859375	0.9910469360351563	0.5004759521484375	2.72484033203125	0.9527600860595703	0.5534549560546875	2.73596533203125	0.9644467010498047	0.5395164794921875	3.118356689453125	1.5700634765625	0.5446397705078125	3.241186279296875	1.560524230957031	0.4869803466796875	3.46741357421875	1.421186401367188	0.6062462158203125	3.3613349609375	1.309119018554687	0.4186148681640625	3.25488525390625	1.320961608886719	0.4132781982421875
98	3.233334	3.18671044921875	1.065202163696289	0.580971923828125	3.12492236328125	1.235367706298828	0.548203369140625	3.078258056640625	1.372951354980469	0.525266357421875	3.071489501953125	1.594731628417969	0.55514453125	3.041878662109375	1.555299377441406	0.56624169921875	2.924384033203125	1.482400085449219	0.617355224609375	2.77155908203125	1.243270874023438	0.5914401855468751	2.640161376953125	1.091871627807617	0.460978271484375	2.5876787109375	1.011459213256836	0.48627587890625	2.6674775390625	0.9709950408935547	0.552694091796875	2.6848037109375	0.9797303009033204	0.53977685546875	3.104187255859375	1.560632995605469	0.536153076171875	3.227784423828125	1.550155212402344	0.48132421875	3.454261474609375	1.401524291992188	0.5858647460937501	3.331853271484375	1.312258483886719	0.396886474609375	3.23758251953125	1.358878173828125	0.377619384765625
99	3.266667	3.152005126953125	1.064257781982422	0.586661865234375	3.0928623046875	1.234765579223633	0.5497106933593749	3.04730712890625	1.372108978271484	0.522307373046875	3.035593017578125	1.595016357421875	0.54306591796875	3.006699951171875	1.555390258789062	0.55557666015625	2.890287841796875	1.483825286865234	0.61139111328125	2.7383466796875	1.242929626464844	0.593929443359375	2.607302978515625	1.097094818115234	0.456392578125	2.5371044921875	1.026707931518555	0.454350341796875	2.618813232421875	0.9892405700683594	0.520447021484375	2.65002001953125	0.9949072723388672	0.5313076171875	3.069197509765625	1.560837890625	0.525691650390625	3.193623291015625	1.54954833984375	0.472484619140625	3.40432373046875	1.383014251708985	0.583854736328125	3.2800634765625	1.307721710205078	0.389668212890625	3.187578125	1.358765625	0.37227734375
100	3.3	3.1033720703125	1.089699836730957	0.590469482421875	3.04228857421875	1.259973419189453	0.5528232421875	2.99524755859375	1.397204833984375	0.524978271484375	2.988171142578125	1.620580322265625	0.54974267578125	2.958053466796875	1.581291625976562	0.560984619140625	2.83446533203125	1.512877319335937	0.6053229980468749	2.68627197265625	1.268531097412109	0.58957080078125	2.565489013671875	1.107769393920898	0.45815185546875	2.500224853515625	1.032893486022949	0.449188720703125	2.58917529296875	0.9912123107910156	0.502805419921875	2.59026611328125	1.001497611999512	0.53151318359375	3.02142724609375	1.585853454589844	0.532332763671875	3.139366943359375	1.57599755859375	0.4649169921875	3.342673583984375	1.381491149902344	0.541577880859375	3.2954658203125	1.211318908691406	0.374285888671875	3.238918701171875	1.244985046386719	0.289433837890625
101	3.333334	3.084208984375	1.078487121582031	0.588878173828125	3.02299609375	1.24870475769043	0.548930419921875	2.976778564453125	1.38648095703125	0.5203935546875	2.96446044921875	1.610823120117188	0.538791015625	2.935718994140625	1.571025512695313	0.552220947265625	2.810015869140625	1.501920349121094	0.590380859375	2.667333251953125	1.252972915649414	0.58895556640625	2.5509033203125	1.100921722412109	0.442926025390625	2.483087646484375	1.027895095825195	0.45101123046875	2.5509482421875	0.9791876068115234	0.52591796875	2.56526123046875	0.976418441772461	0.51675634765625	2.99814453125	1.576367797851562	0.52127880859375	3.1152265625	1.561224243164062	0.45265283203125	3.32538916015625	1.386175964355469	0.555947021484375	3.15671142578125	1.327796569824219	0.38976220703125	3.074620361328125	1.389942199707031	0.3583134765625
102	3.366667000000001	3.02442919921875	1.085574035644531	0.577445068359375	2.97303662109375	1.256391357421875	0.530919921875	2.937751708984375	1.396518890380859	0.501947265625	2.930108642578125	1.620572265625	0.5102399902343751	2.89972119140625	1.582243591308594	0.523381591796875	2.774275390625	1.516150390625	0.564788330078125	2.6275810546875	1.271436279296875	0.553258056640625	2.50708984375	1.108673797607422	0.42508544921875	2.44421240234375	1.035874702453613	0.450523681640625	2.5033095703125	0.9909157409667969	0.5339072265625	2.54048779296875	1.011959281921387	0.523447509765625	2.9637607421875	1.584809143066406	0.496400634765625	3.089459716796875	1.564803588867187	0.448799072265625	3.297846435546875	1.405048278808594	0.5741181640625	3.151499267578125	1.328942108154297	0.396095947265625	3.071907470703125	1.388105560302734	0.355568115234375
103	3.399999999999999	3.010273681640625	1.100626159667969	0.5720384521484375	2.9569423828125	1.271049407958984	0.5242882080078125	2.919167236328125	1.410511474609375	0.4932852783203125	2.9054521484375	1.635021606445312	0.4959022216796875	2.8758876953125	1.596124145507813	0.5097589111328125	2.751118408203125	1.52874609375	0.5525426025390625	2.60740478515625	1.281124633789062	0.5495552978515625	2.48975927734375	1.112899078369141	0.4246199951171875	2.41646630859375	1.047116333007813	0.4405802001953125	2.47340771484375	1.00793196105957	0.5286500244140625	2.51480517578125	1.022954956054688	0.5274635009765625	2.9402705078125	1.599746826171875	0.4832357177734375	3.06602783203125	1.580405517578125	0.4344764404296875	3.272200927734375	1.41859423828125	0.5626165771484375	3.11975	1.350664672851563	0.3855152587890625	3.019865478515625	1.388724273681641	0.3962115478515625
104	3.433333999999999	2.97463134765625	1.110032760620117	0.5645325927734375	2.921795654296875	1.277198028564453	0.5140592041015625	2.88694580078125	1.415841522216797	0.4851512451171875	2.877314453125	1.6374892578125	0.4934354248046875	2.8475810546875	1.599275024414063	0.5063922119140625	2.71894677734375	1.538114501953125	0.5392867431640626	2.57125439453125	1.2975771484375	0.5528629150390625	2.44526123046875	1.138458160400391	0.4301431884765625	2.394573486328125	1.054125198364258	0.4339991455078125	2.45431640625	1.029214096069336	0.5235518798828125	2.49159130859375	1.04210107421875	0.5207637939453125	2.910960205078125	1.6024130859375	0.4797633056640625	3.032049072265625	1.58433447265625	0.4241199951171875	3.2230986328125	1.414284149169922	0.5563646240234374	3.08196240234375	1.347081451416016	0.3740162353515625	2.9958251953125	1.348780487060547	0.3122225341796875
105	3.466667	2.9449462890625	1.124287231445313	0.54626171875	2.8954423828125	1.291051818847656	0.494859619140625	2.8635380859375	1.429792846679687	0.4672509765625	2.85356884765625	1.650294555664062	0.4696572265625	2.82378662109375	1.612594482421875	0.4828984375	2.696666015625	1.549251708984375	0.513775390625	2.53727294921875	1.318179321289062	0.5257275390625	2.42351025390625	1.137295852661133	0.4259775390625	2.36258740234375	1.060666793823242	0.42731591796875	2.4080078125	1.025863327026367	0.521101318359375	2.45796923828125	1.043271377563477	0.520834716796875	2.88732861328125	1.615135559082031	0.457645751953125	3.009169921875	1.594799621582031	0.406458740234375	3.19921533203125	1.424470581054687	0.5361870117187501	3.039205078125	1.350777893066406	0.374961181640625	2.960127197265625	1.361050231933594	0.306013671875
106	3.500000000000001	2.910232421875	1.132812774658203	0.5210487060546874	2.860224609375	1.302262512207031	0.4678604736328125	2.8279267578125	1.443098358154297	0.4381995849609375	2.815058349609375	1.666829956054688	0.4520787353515625	2.7847294921875	1.62752734375	0.4623292236328125	2.65565087890625	1.560008056640625	0.4875687255859375	2.491501708984375	1.326159332275391	0.4944908447265625	2.36598779296875	1.138469360351563	0.4135223388671875	2.29583837890625	1.068542144775391	0.4238489990234375	2.3722138671875	1.050087142944336	0.5033106689453125	2.37990283203125	1.050985748291016	0.5182259521484375	2.85025634765625	1.632103881835937	0.4393248291015625	2.98062109375	1.620014038085937	0.4024844970703125	3.17519189453125	1.446569305419922	0.5323184814453125	3.15310107421875	1.26410888671875	0.3735001220703125	3.07712109375	1.277264862060547	0.2989918212890625
107	3.533334000000001	2.89463525390625	1.11405859375	0.49147509765625	2.86198681640625	1.295167053222656	0.461276123046875	2.823760498046875	1.433683441162109	0.421533447265625	2.80429150390625	1.659515625	0.43264404296875	2.774407470703125	1.6190849609375	0.442513427734375	2.643658203125	1.549697631835937	0.4629873046875	2.473934326171875	1.315968963623047	0.465555908203125	2.340115234375	1.129382202148437	0.387726318359375	2.2778203125	1.0534580078125	0.409782958984375	2.33403515625	1.071541076660156	0.506067138671875	2.35515673828125	1.052809005737305	0.511342529296875	2.841170166015625	1.625260986328125	0.421226806640625	2.97475390625	1.605381958007813	0.395575439453125	3.1439892578125	1.399002716064453	0.519656005859375	3.00339794921875	1.352643737792969	0.32379345703125	2.946640625	1.428496368408203	0.271154541015625
108	3.566667	2.869983642578125	1.109667739868164	0.461022216796875	2.8363515625	1.290886779785156	0.43194287109375	2.79833642578125	1.430813079833984	0.39690185546875	2.7847099609375	1.657141723632813	0.409147216796875	2.754153076171875	1.617394653320313	0.4198466796875	2.623284423828125	1.549592529296875	0.444953857421875	2.44957275390625	1.319182495117188	0.461408203125	2.30728271484375	1.131874908447266	0.4021220703125	2.22681005859375	1.073375717163086	0.417774169921875	2.3085458984375	1.048598098754883	0.491783935546875	2.30907275390625	1.050150466918945	0.512287353515625	2.82039453125	1.622019165039063	0.396507568359375	2.95304248046875	1.600498657226562	0.367176025390625	3.132515625	1.400824737548828	0.4881953125	2.98320751953125	1.364181854248047	0.29659912109375	2.918519287109375	1.440826568603516	0.2553681640625
109	3.600000000000001	2.83664501953125	1.114216415405273	0.4302491455078125	2.80951708984375	1.296610382080078	0.4088016357421875	2.77564013671875	1.438427337646484	0.3811119384765625	2.7690947265625	1.664204711914063	0.3854090576171875	2.7372119140625	1.626026000976562	0.3966881103515625	2.6061669921875	1.559410888671875	0.4194215087890625	2.42164013671875	1.339153289794922	0.4305281982421875	2.2717978515625	1.154530395507813	0.3891810302734375	2.1996474609375	1.086197540283203	0.3763414306640625	2.1894296875	1.034602935791016	0.4757191162109375	2.2688203125	1.055969299316406	0.4924417724609375	2.80371435546875	1.627748657226562	0.3748209228515625	2.934930419921875	1.597638671875	0.3502742919921875	3.1174873046875	1.425902496337891	0.5020137939453125	2.97232421875	1.371312377929688	0.3131239013671875	2.93874853515625	1.453460662841797	0.2517735595703125
110	3.633334000000001	2.81185107421875	1.127957015991211	0.3765789794921875	2.7912041015625	1.309244995117187	0.3668734130859375	2.76148681640625	1.451350463867187	0.3507320556640625	2.751490234375	1.673419494628906	0.3456185302734375	2.722657958984375	1.636033752441406	0.3626776123046875	2.59704833984375	1.56751025390625	0.3936915283203125	2.410021484375	1.357277130126953	0.4240933837890625	2.25610595703125	1.179069610595703	0.3928106689453125	2.182243896484375	1.113772811889648	0.3953951416015625	2.19468603515625	1.071674819946289	0.4969822998046875	2.26967919921875	1.089612182617187	0.4990096435546875	2.784472412109375	1.637503112792969	0.3322271728515625	2.9092646484375	1.605135314941406	0.2932349853515625	3.105226318359375	1.444415222167969	0.4308170166015625	2.95410546875	1.39323306274414	0.2507972412109375	2.927435302734375	1.474888977050781	0.1883746337890625
111	3.666666999999999	2.797236328125	1.131821746826172	0.341595947265625	2.77605419921875	1.312743621826172	0.3343994140625	2.742393310546875	1.453892822265625	0.32083740234375	2.74065771484375	1.675729919433594	0.320606201171875	2.71267529296875	1.6391796875	0.34034326171875	2.5862197265625	1.581032165527344	0.3846728515625	2.40407958984375	1.367303894042969	0.414341064453125	2.2503095703125	1.193400604248047	0.36658203125	2.1675048828125	1.140963134765625	0.375253662109375	2.185973876953125	1.108967620849609	0.479302734375	2.259531005859375	1.128668197631836	0.483230224609375	2.77029052734375	1.638981384277344	0.3028045654296875	2.88776220703125	1.602542358398438	0.24866796875	3.08744580078125	1.451100219726563	0.38999169921875	2.92347412109375	1.387141754150391	0.2268287353515625	2.90259130859375	1.457978149414062	0.150867431640625
112	3.7	2.7774267578125	1.134958190917969	0.31407421875	2.7557265625	1.315923797607422	0.308258056640625	2.72622802734375	1.458294250488281	0.29760986328125	2.72857421875	1.680144226074219	0.30225439453125	2.6996279296875	1.643690734863281	0.320781494140625	2.574426025390625	1.587627380371094	0.371094970703125	2.3938671875	1.372324188232422	0.39984130859375	2.24196484375	1.203820220947266	0.331032958984375	2.15987841796875	1.150647521972656	0.342070556640625	2.20588671875	1.14326872253418	0.4422060546875	2.25877392578125	1.14027214050293	0.44840966796875	2.757795166015625	1.643234008789062	0.2840673828125	2.8755166015625	1.608283569335938	0.2293931884765625	3.0615419921875	1.437965209960937	0.368017822265625	2.91078759765625	1.37966064453125	0.1905125732421875	2.8642705078125	1.453126037597656	0.12993359375
113	3.733334	2.7401875	1.131532211303711	0.2798018798828125	2.721697998046875	1.313097259521484	0.2723551025390625	2.68522705078125	1.453940704345703	0.2598607177734375	2.701029296875	1.674792114257813	0.2794097900390625	2.67366650390625	1.638248779296875	0.3002459716796875	2.557351806640625	1.588783325195313	0.3740345458984375	2.37928564453125	1.370157958984375	0.3973206787109375	2.22496484375	1.211836700439453	0.3106741943359375	2.13180810546875	1.182940246582031	0.3250338134765625	2.2060234375	1.164636108398438	0.4050067138671875	2.2290537109375	1.136899139404297	0.4224512939453125	2.72452685546875	1.638108764648437	0.2537662353515625	2.82641064453125	1.601117797851562	0.1738900146484375	3.00912744140625	1.401260620117188	0.2727642822265625	2.820798095703125	1.362209228515625	0.128431884765625	2.7567060546875	1.440545135498047	0.09643798828125
114	3.766667000000001	2.71658935546875	1.127055099487305	0.2459285888671875	2.6977919921875	1.306232482910156	0.2459171142578125	2.67398828125	1.448261108398438	0.2435084228515625	2.68951416015625	1.666040405273438	0.2634498291015625	2.663674560546875	1.629743286132812	0.2850086669921875	2.561687744140625	1.583095275878906	0.3759044189453125	2.38343359375	1.369291900634766	0.3956153564453125	2.21634033203125	1.232631683349609	0.3047205810546875	2.12437255859375	1.220100067138672	0.2757276611328125	2.221223876953125	1.213932250976562	0.3256112060546875	2.13788330078125	1.190625549316406	0.3924129638671875	2.711637451171875	1.630125427246094	0.2368653564453125	2.796607421875	1.597325805664062	0.1402149658203125	2.96898291015625	1.376637573242188	0.1895372314453125	2.76333154296875	1.324349090576172	0.0835701904296875	2.6837392578125	1.391128875732422	0.0706182861328125
115	3.8	2.69672900390625	1.117708267211914	0.219959228515625	2.677909912109375	1.297767883300781	0.218564208984375	2.652791015625	1.440268157958984	0.2151591796875	2.6654873046875	1.659925170898437	0.226547119140625	2.64212158203125	1.623774169921875	0.251471923828125	2.54987060546875	1.577603881835937	0.3534658203125	2.37731640625	1.360720855712891	0.39623193359375	2.20332958984375	1.228794769287109	0.308353515625	2.1087255859375	1.218243286132813	0.2862734375	2.204445556640625	1.204585510253906	0.337994384765625	2.12251025390625	1.216966094970703	0.39786669921875	2.6862060546875	1.623322387695312	0.199316162109375	2.7525478515625	1.588093872070313	0.0890057373046875	2.91083056640625	1.350226440429688	0.0856353759765625	2.68342333984375	1.320201232910156	0.0208720703125	2.60549755859375	1.387446319580078	0.042686279296875
116	3.833334	2.6649873046875	1.108735702514648	0.1906322021484375	2.649267333984375	1.288371398925781	0.1923768310546875	2.63270947265625	1.431581909179688	0.1929444580078125	2.647814453125	1.65020654296875	0.2044517822265625	2.628937255859375	1.613944274902344	0.2324388427734375	2.552821533203125	1.574868041992187	0.3488785400390625	2.41493505859375	1.341159423828125	0.4151322021484375	2.24497216796875	1.272426696777344	0.2690155029296875	2.14851513671875	1.283069641113281	0.2615184326171875	2.245970703125	1.240613952636719	0.2865977783203125	2.173862548828125	1.248581878662109	0.3612659912109375	2.663465087890625	1.614037841796875	0.1738311767578125	2.71164794921875	1.582629333496094	0.0539886474609375	2.82421044921875	1.333065368652344	-0.0237896728515625	2.58702392578125	1.329414947509766	-0.0333389892578125	2.53871484375	1.393867584228516	0.0337054443359375
117	3.866667000000001	2.64170361328125	1.089449676513672	0.164689697265625	2.6272294921875	1.269650695800781	0.16334716796875	2.61273876953125	1.413442230224609	0.161644287109375	2.626845947265625	1.632820556640625	0.1703173828125	2.61005712890625	1.596581176757812	0.1998447265625	2.5416572265625	1.559581420898438	0.32206103515625	2.434732421875	1.314482238769531	0.405189208984375	2.26048046875	1.270683349609375	0.253671630859375	2.16690234375	1.295996063232422	0.2425419921875	2.245974365234375	1.226842102050781	0.273441162109375	2.180248291015625	1.246454895019531	0.338429931640625	2.6408154296875	1.596403076171875	0.13898095703125	2.672110595703125	1.566630126953125	0.0129100341796875	2.70993212890625	1.320507537841797	-0.126391845703125	2.4776982421875	1.334367218017578	-0.076167236328125	2.45464501953125	1.389684234619141	0.0101287841796875
118	3.899999999999999	2.61806640625	1.085738021850586	0.1441533203125	2.60297265625	1.265234802246094	0.142567626953125	2.588900390625	1.408547637939453	0.140967041015625	2.6010927734375	1.627230712890625	0.15008740234375	2.58912890625	1.590596313476563	0.1811376953125	2.530604248046875	1.552972534179688	0.3076025390625	2.4789609375	1.307808319091797	0.430412109375	2.2980927734375	1.284987640380859	0.2834091796875	2.20561962890625	1.309698547363281	0.266342529296875	2.265391357421875	1.227219177246094	0.30543212890625	2.21211328125	1.254947509765625	0.3597294921875	2.610994873046875	1.5914560546875	0.116807861328125	2.62309423828125	1.5656552734375	-0.0128853759765625	2.57706640625	1.341933502197266	-0.1821732177734375	2.344095703125	1.332896362304687	-0.138764892578125	2.30300927734375	1.350366943359375	-0.04407568359375
119	3.933333999999999	2.612384765625	1.086371185302734	0.1245087890625	2.597656005859375	1.264246429443359	0.1228065185546875	2.58235009765625	1.406106597900391	0.120932861328125	2.588780029296875	1.623042358398437	0.129759033203125	2.58107861328125	1.586348266601562	0.1613660888671875	2.53975048828125	1.543922607421875	0.2915477294921875	2.52911572265625	1.292996948242187	0.4071429443359375	2.34363134765625	1.290468444824219	0.2677310791015625	2.25651123046875	1.327160583496094	0.2491549072265625	2.337967041015625	1.260160522460938	0.2728826904296875	2.250889892578125	1.262234130859375	0.3344344482421875	2.5963759765625	1.587963745117188	0.0958175048828125	2.58881396484375	1.563079956054688	-0.0331607666015625	2.48170703125	1.371771270751953	-0.2100440673828125	2.25159912109375	1.331380157470703	-0.184796142578125	2.20197119140625	1.321958343505859	-0.094196044921875
120	3.966667	2.60919384765625	1.069015701293945	0.1158868408203125	2.593759765625	1.246687469482422	0.1142672119140625	2.5757822265625	1.388116485595703	0.112295166015625	2.57735205078125	1.605128662109375	0.1150484619140625	2.5716220703125	1.569187255859375	0.14785546875	2.5251748046875	1.534665466308594	0.2785196533203125	2.50178271484375	1.290657318115234	0.4059114990234375	2.340857421875	1.294857482910156	0.2390428466796875	2.35391943359375	1.385363433837891	0.2089696044921875	2.31502978515625	1.288682189941406	0.2374051513671875	2.33883984375	1.408982391357422	0.2658817138671875	2.584601318359375	1.569334167480469	0.0818446044921875	2.5671337890625	1.542998840332031	-0.0457689208984375	2.4149599609375	1.381349395751953	-0.2188101806640625	2.1842685546875	1.338896270751953	-0.20837744140625	2.120744140625	1.338132019042969	-0.126482177734375
121	4.000000000000001	2.59007177734375	1.062881195068359	0.0931942138671875	2.57327587890625	1.239910705566406	0.089610107421875	2.55327197265625	1.380639068603516	0.0859210205078125	2.55189111328125	1.59704296875	0.082108154296875	2.548313232421875	1.562147766113281	0.1161278076171875	2.51527392578125	1.528461242675781	0.2506055908203125	2.56703466796875	1.306968566894531	0.4060435791015625	2.406830322265625	1.208482299804688	0.2715030517578125	2.379713623046875	1.285510894775391	0.2210347900390625	2.38168701171875	1.192452331542969	0.2752633056640625	2.38625732421875	1.307348266601563	0.1856549072265625	2.55798046875	1.560445007324219	0.0497586669921875	2.53092919921875	1.528511840820312	-0.0744910888671875	2.343041015625	1.393902557373047	-0.233791015625	2.11766162109375	1.340241851806641	-0.2677496337890625	2.05666162109375	1.352742095947266	-0.1852464599609375
122	4.033334000000001	2.588432373046875	1.048814224243164	0.089236328125	2.56553076171875	1.227031372070313	0.0802459716796875	2.531396484375	1.366412170410156	0.07054516601562499	2.543665771484375	1.5846484375	0.082951416015625	2.54120166015625	1.546984680175781	0.1148646240234375	2.531114990234375	1.506333251953125	0.252801513671875	2.643758544921875	1.264883361816406	0.3344677734375	2.432802978515625	1.210615478515625	0.249281982421875	2.410765380859375	1.299089538574219	0.215878662109375	2.4250380859375	1.191625915527344	0.226878173828125	2.38350927734375	1.324390808105469	0.196206787109375	2.54418212890625	1.5500634765625	0.047136962890625	2.510650390625	1.526443054199219	-0.0789783935546875	2.29422314453125	1.407994567871094	-0.219517578125	2.069255859375	1.348023223876953	-0.263000732421875	1.967442626953125	1.339208129882812	-0.2850855712890625
123	4.066667	2.58843505859375	1.044790115356445	0.08617724609375001	2.56419873046875	1.222623611450195	0.0756895751953125	2.528568359375	1.3614248046875	0.0646199951171875	2.53730419921875	1.579864440917969	0.07318701171875	2.5351767578125	1.542768127441406	0.10572998046875	2.517985107421875	1.502816955566406	0.2430638427734375	2.624297607421875	1.254865280151367	0.3121063232421875	2.4177333984375	1.190961318969727	0.2233580322265625	2.390909912109375	1.276763793945312	0.1868265380859375	2.411658203125	1.170871475219727	0.2014259033203125	2.38488818359375	1.311674011230469	0.1915970458984375	2.538650390625	1.544681884765625	0.038029541015625	2.505243408203125	1.518327209472656	-0.0874798583984375	2.283552001953125	1.402824279785156	-0.22173095703125	2.058271484375	1.344665466308594	-0.265167236328125	1.967508911132813	1.33261083984375	-0.3154981689453125
124	4.100000000000001	2.57703125	1.034316543579102	0.072206787109375	2.5539326171875	1.211654922485351	0.06524853515625	2.52983349609375	1.352534851074219	0.0586361083984375	2.529240966796875	1.570307800292969	0.0616072998046875	2.529322021484375	1.53416259765625	0.09494287109375001	2.513515380859375	1.503031188964844	0.2340335693359375	2.62972216796875	1.27258984375	0.3352425537109375	2.43370751953125	1.184674545288086	0.2458802490234375	2.40069677734375	1.258401184082031	0.1929093017578125	2.43147998046875	1.160706283569336	0.2283775634765625	2.390927001953125	1.2926337890625	0.1912083740234375	2.53145703125	1.534490234375	0.02746728515625	2.49631005859375	1.504067626953125	-0.0959993896484375	2.257412841796875	1.406794860839844	-0.211116455078125	2.03468017578125	1.347957580566406	-0.2605531005859375	1.9474755859375	1.330304382324219	-0.314420166015625
125	4.133334000000001	2.57274951171875	1.031539505004883	0.0686412353515625	2.5503876953125	1.208809005737305	0.061073974609375	2.52512255859375	1.349332153320312	0.05364453125	2.525036376953125	1.566942932128906	0.056318359375	2.525698486328125	1.530870788574219	0.0896710205078125	2.51712548828125	1.499536743164062	0.229236083984375	2.6332509765625	1.263146606445313	0.315068115234375	2.431042236328125	1.178528121948242	0.237578125	2.399210205078125	1.260402465820313	0.197574951171875	2.425483154296875	1.157134826660156	0.217003662109375	2.3961572265625	1.296649719238281	0.199211181640625	2.526505859375	1.531101684570312	0.0222181396484375	2.4873681640625	1.500933776855469	-0.09999658203125	2.246359619140625	1.412085266113281	-0.216976318359375	2.021816650390625	1.360159545898437	-0.265088623046875	1.932275146484375	1.345525756835938	-0.3157794189453125
126	4.166666999999999	2.57472216796875	1.031243362426758	0.06960327148437501	2.553041748046875	1.208438690185547	0.0617353515625	2.528392333984375	1.348936157226563	0.0539805908203125	2.5294345703125	1.566370544433594	0.0564825439453125	2.52955126953125	1.530352478027344	0.08984167480468749	2.5186884765625	1.497830993652344	0.2288558349609375	2.62275439453125	1.252945983886719	0.3050806884765625	2.41726611328125	1.177645797729492	0.2271666259765625	2.38660498046875	1.261956787109375	0.1917625732421875	2.41086328125	1.157411193847656	0.2057169189453125	2.39855908203125	1.30149169921875	0.1930015869140625	2.5310732421875	1.530522644042969	0.0224549560546875	2.49267333984375	1.500222473144531	-0.0998460693359375	2.2503603515625	1.415394622802734	-0.2165662841796875	2.02562451171875	1.366801177978516	-0.2663011474609375	1.937864013671875	1.352304992675781	-0.3198912353515625
127	4.2	2.56846435546875	1.025793800354004	0.0651495361328125	2.54694775390625	1.202918365478516	0.0561505126953125	2.52181396484375	1.343241577148437	0.04739892578125	2.52359912109375	1.560611022949219	0.0510103759765625	2.523721923828125	1.52442919921875	0.08417651367187499	2.51219921875	1.492560485839844	0.223258544921875	2.6167080078125	1.247298034667969	0.2974306640625	2.40925244140625	1.173746551513672	0.22329345703125	2.37865625	1.258281799316406	0.188426025390625	2.40229296875	1.153563262939453	0.20197314453125	2.39754150390625	1.298550415039063	0.18732568359375	2.524986328125	1.524940368652344	0.0168004150390625	2.4858427734375	1.493413269042969	-0.104924560546875	2.24066162109375	1.411023376464844	-0.2171751708984375	2.01695166015625	1.364049163818359	-0.27254443359375	1.92768115234375	1.345787078857422	-0.3223116455078125
128	4.233334	2.56618896484375	1.022857284545899	0.0657852783203125	2.543192626953125	1.199738967895508	0.0547705078125	2.5196875	1.340325744628906	0.0450372314453125	2.52124267578125	1.5577958984375	0.0450821533203125	2.52120654296875	1.522153381347656	0.07885009765625001	2.507913330078125	1.492085510253906	0.2182218017578125	2.59924560546875	1.247734359741211	0.3108328857421875	2.39839501953125	1.16466960144043	0.2287506103515625	2.36505126953125	1.247852401733399	0.1930736083984375	2.39320703125	1.144285888671875	0.2071051025390625	2.397287841796875	1.289915893554687	0.1872874755859375	2.52286474609375	1.521557495117188	0.0114615478515625	2.48654541015625	1.490667846679687	-0.1113424072265625	2.24117919921875	1.409928771972656	-0.22460888671875	2.015148559570313	1.367504089355469	-0.2742454833984375	1.924129272460938	1.348724670410156	-0.3206051025390625
129	4.266667000000001	2.5617705078125	1.017041221618652	0.064890380859375	2.538583984375	1.193939178466797	0.0539100341796875	2.51495654296875	1.334542022705078	0.044254638671875	2.5166103515625	1.55205810546875	0.0438934326171875	2.51679736328125	1.516469116210938	0.07773266601562499	2.50480859375	1.485983123779297	0.2171632080078125	2.596015380859375	1.240178619384766	0.3061600341796875	2.393767333984375	1.158009246826172	0.2265013427734375	2.359733642578125	1.241646362304687	0.1925230712890625	2.388212890625	1.137906616210937	0.2046754150390625	2.393307861328125	1.283802978515625	0.1877593994140625	2.517978271484375	1.515750122070312	0.0103211669921875	2.48094189453125	1.484663543701172	-0.1122491455078125	2.2351123046875	1.404014862060547	-0.2247239990234375	2.0088720703125	1.361630737304687	-0.273675537109375	1.917854248046875	1.342641387939453	-0.320002685546875
130	4.3	2.557998779296875	1.015505973815918	0.0654326171875	2.53444189453125	1.192032455444336	0.0545885009765625	2.51053271484375	1.332328735351562	0.045038818359375	2.5125771484375	1.549442443847656	0.0444849853515625	2.512653564453125	1.513948974609375	0.0782945556640625	2.50469091796875	1.481957153320312	0.2174061279296875	2.60385888671875	1.238905624389648	0.3038355712890625	2.40016357421875	1.158648696899414	0.2272127685546875	2.3604208984375	1.244383651733398	0.2086663818359375	2.393175048828125	1.141604644775391	0.2022310791015625	2.38895166015625	1.289077087402344	0.184903076171875	2.513922119140625	1.513168395996094	0.011008544921875	2.4779345703125	1.482293334960938	-0.1116683349609375	2.23528662109375	1.401693420410156	-0.229656005859375	2.008524658203125	1.362546875	-0.2767864990234375	1.915649658203125	1.346324279785156	-0.319944091796875
131	4.333334	2.55549072265625	1.014861663818359	0.06652270507812499	2.53168994140625	1.191366790771484	0.0558865966796875	2.507597412109375	1.331640411376953	0.046481689453125	2.5093056640625	1.548756103515625	0.0463304443359375	2.509299072265625	1.513201477050781	0.0800753173828125	2.5010673828125	1.481037536621094	0.2191307373046875	2.6008037109375	1.238261749267578	0.3056737060546875	2.397584716796875	1.157312347412109	0.2285223388671875	2.357468505859375	1.242934478759766	0.2102650146484375	2.39047509765625	1.140281661987305	0.2031529541015625	2.38390966796875	1.287334655761719	0.1823297119140625	2.51084375	1.512545593261719	0.0127940673828125	2.4754169921875	1.481838745117187	-0.1100870361328125	2.2333984375	1.401100738525391	-0.2292628173828125	2.006889282226563	1.361724731445312	-0.277397705078125	1.914206787109375	1.345511169433594	-0.32096875
132	4.366667000000001	2.552589599609375	1.015172912597656	0.072037353515625	2.529649658203125	1.191096542358398	0.0592593994140625	2.5033779296875	1.330359313964844	0.0475701904296875	2.50990625	1.54671630859375	0.0469127197265625	2.510023681640625	1.511330993652344	0.08061718750000001	2.50708984375	1.47648681640625	0.218786376953125	2.6132763671875	1.237289321899414	0.30491650390625	2.40776220703125	1.160479568481445	0.231857421875	2.3618427734375	1.244606674194336	0.23742919921875	2.39229443359375	1.149520401000977	0.19696484375	2.38043798828125	1.293189636230469	0.1808564453125	2.50972412109375	1.510540771484375	0.013527099609375	2.47523828125	1.47900634765625	-0.1089805908203125	2.2361435546875	1.396702514648438	-0.2309171142578125	2.008523071289062	1.362125183105469	-0.2736851806640625	1.917293701171875	1.345281311035156	-0.3192811279296875
133	4.399999999999999	2.54499853515625	1.013006408691406	0.0717498779296875	2.523107177734375	1.190703094482422	0.05953955078125	2.4988359375	1.331666717529297	0.0484610595703125	2.507114990234375	1.549877136230469	0.051091796875	2.505369140625	1.513727844238281	0.08457336425781251	2.4961689453125	1.476327392578125	0.22311328125	2.61610546875	1.233902954101562	0.287240966796875	2.412518310546875	1.145361175537109	0.2155302734375	2.356974853515625	1.2182119140625	0.246986572265625	2.402828125	1.139421356201172	0.187799560546875	2.37635888671875	1.283899505615234	0.182879150390625	2.508228515625	1.513833801269531	0.0169410400390625	2.475951171875	1.483085754394531	-0.1076060791015625	2.237169921875	1.395607360839844	-0.2323016357421875	2.006611572265625	1.366489227294922	-0.27486376953125	1.915274169921875	1.350437072753906	-0.3225750732421875
134	4.433333999999999	2.54785546875	1.014427703857422	0.077572021484375	2.52634521484375	1.191243957519531	0.064138671875	2.499591796875	1.330974914550781	0.0518062744140625	2.511784423828125	1.547992431640625	0.0542060546875	2.50923193359375	1.512090576171875	0.0875665283203125	2.494145751953125	1.47251791381836	0.2242860107421875	2.58588916015625	1.214342437744141	0.2627838134765625	2.3777080078125	1.141734725952148	0.18987255859375	2.325397705078125	1.208852264404297	0.2351944580078125	2.366271240234375	1.140470306396484	0.1619970703125	2.38385009765625	1.281144744873047	0.1868233642578125	2.512398681640625	1.512058349609375	0.0202615966796875	2.481520263671875	1.481288360595703	-0.10398583984375	2.243455322265625	1.392391357421875	-0.2260511474609375	2.013962036132813	1.368031341552734	-0.27122509765625	1.918266235351562	1.354783386230469	-0.3092113037109375
135	4.466667	2.55419775390625	1.020628204345703	0.07488977050781249	2.531879150390625	1.196911804199219	0.060674560546875	2.503489990234375	1.335998291015625	0.048111328125	2.51998193359375	1.552293823242187	0.049215576171875	2.517973388671875	1.516627319335937	0.0827174072265625	2.5119921875	1.482256500244141	0.2212257080078125	2.5485986328125	1.214527679443359	0.2779739990234375	2.338265625	1.12131689453125	0.2500872802734375	2.2903310546875	1.203946472167969	0.2386131591796875	2.32698095703125	1.102985427856445	0.2276522216796875	2.370880126953125	1.235735748291016	0.1958067626953125	2.518631103515625	1.516322387695312	0.015480224609375	2.486130859375	1.485451812744141	-0.1080401611328125	2.247567626953125	1.393641571044922	-0.2255545654296875	2.017242309570312	1.370871337890625	-0.264360595703125	1.922970092773437	1.356766662597656	-0.304928466796875
136	4.500000000000001	2.556673828125	1.021839889526367	0.0757398681640625	2.53434716796875	1.198339691162109	0.0615933837890625	2.5059912109375	1.337615142822266	0.0491497802734375	2.5228623046875	1.554138793945313	0.04981640625	2.52093994140625	1.518490539550781	0.0834263916015625	2.5159130859375	1.484379821777344	0.2222098388671875	2.5412744140625	1.215965179443359	0.2832730712890625	2.33290185546875	1.115864135742187	0.2634549560546875	2.28318359375	1.19610205078125	0.2442508544921875	2.32089599609375	1.094835159301758	0.2416646728515625	2.3659609375	1.224537078857422	0.1999599609375	2.52130224609375	1.518070617675781	0.016108642578125	2.48830029296875	1.486852416992188	-0.10735546875	2.248657958984375	1.395465515136719	-0.22379052734375	2.017642700195312	1.374052154541016	-0.2608973388671875	1.923076049804687	1.359779602050781	-0.301029296875
137	4.533334000000001	2.557554931640625	1.023320663452148	0.07710937499999999	2.53485400390625	1.199852966308594	0.0644737548828125	2.506173828125	1.339144012451172	0.0533265380859375	2.5242412109375	1.555530456542969	0.053626220703125	2.52216748046875	1.519953186035156	0.0872889404296875	2.5159619140625	1.485607360839844	0.2259384765625	2.52863330078125	1.215780181884766	0.284435546875	2.32183935546875	1.11200325012207	0.267757080078125	2.2705419921875	1.191219268798828	0.248556640625	2.3120068359375	1.091420211791992	0.2480655517578125	2.35783642578125	1.215915252685547	0.198927734375	2.522435546875	1.519424926757813	0.019984375	2.4897880859375	1.487756896972656	-0.1034324951171875	2.24966162109375	1.397014587402344	-0.2192423095703125	2.019012084960937	1.375682006835937	-0.2583355712890625	1.92392431640625	1.361193878173828	-0.297084228515625
138	4.566667	2.563935302734375	1.023596038818359	0.085916259765625	2.541926025390625	1.200994934082031	0.0716099853515625	2.5132529296875	1.340893829345703	0.058961669921875	2.52971533203125	1.558498901367187	0.057669677734375	2.5268623046875	1.5230556640625	0.0917735595703125	2.51559716796875	1.486495391845703	0.23028076171875	2.500020751953125	1.210241790771484	0.254779296875	2.2949423828125	1.101641662597656	0.2323580322265625	2.239033203125	1.177474578857422	0.2545439453125	2.282014892578125	1.089289749145508	0.2079273681640625	2.329935302734375	1.215788208007813	0.1865435791015625	2.52922705078125	1.521873901367187	0.0241798095703125	2.500999267578125	1.487605010986328	-0.100333740234375	2.253940185546875	1.398413116455078	-0.2057501220703125	2.02238232421875	1.377591461181641	-0.246811279296875	1.926065673828125	1.365619018554687	-0.2847735595703125
139	4.600000000000001	2.57821533203125	1.034437698364258	0.10318212890625	2.53846630859375	1.209574188232422	0.07997900390625	2.5094013671875	1.350232727050781	0.0618697509765625	2.542215087890625	1.567865234375	0.07279833984375	2.53381494140625	1.530949829101563	0.1050751953125	2.486705078125	1.483914093017578	0.2340003662109375	2.437020263671875	1.213702972412109	0.1775035400390625	2.27478515625	1.066626434326172	0.091076171875	2.22405078125	1.055074005126953	0.1738126220703125	2.25367431640625	1.071160980224609	0.06944543457031251	2.2573515625	1.171051910400391	0.1650032958984375	2.54185009765625	1.5325302734375	0.0372613525390625	2.5034990234375	1.506319000244141	-0.087879638671875	2.261027587890625	1.39064584350586	-0.18538232421875	2.024166870117187	1.392704742431641	-0.2123304443359375	1.933229370117187	1.369027374267578	-0.2597064208984375
140	4.633334000000001	2.58079443359375	1.039349700927734	0.1090267333984375	2.539242431640625	1.214608749389648	0.0847918701171875	2.508999755859375	1.35545703125	0.065893310546875	2.543196533203125	1.573669067382812	0.07718212890624999	2.5339892578125	1.536712097167969	0.109470458984375	2.478644775390625	1.48771630859375	0.234941162109375	2.438055908203125	1.214712356567383	0.1795511474609375	2.28735205078125	1.060436309814453	0.083053466796875	2.2320771484375	1.046311294555664	0.16284912109375	2.266716552734375	1.064043334960938	0.059883056640625	2.2603916015625	1.163902572631836	0.156552734375	2.5431806640625	1.538169189453125	0.041550537109375	2.50467578125	1.511530395507813	-0.08396997070312499	2.26343798828125	1.391276794433594	-0.1820364990234375	2.024942138671875	1.398876892089844	-0.199608642578125	1.937202270507812	1.372915588378906	-0.25236279296875
141	4.666666999999999	2.5812783203125	1.04334440612793	0.1105091552734375	2.539533935546875	1.218222213745117	0.0870458984375	2.5095341796875	1.358861206054688	0.0688226318359375	2.5401787109375	1.577050415039063	0.0806231689453125	2.53112548828125	1.540025634765625	0.1126961669921875	2.473734619140625	1.491293701171875	0.2369498291015625	2.440405029296875	1.217351791381836	0.184781494140625	2.288532470703125	1.067925247192383	0.0839344482421875	2.23336279296875	1.048120010375976	0.1623011474609375	2.26352587890625	1.070480987548828	0.0591026611328125	2.25589990234375	1.16720085144043	0.1600673828125	2.54117724609375	1.541658142089844	0.0450640869140625	2.5035810546875	1.514200744628906	-0.0802213134765625	2.262712890625	1.393389282226563	-0.176535400390625	2.025397338867188	1.3997841796875	-0.2014300537109375	1.935822998046875	1.372413879394531	-0.2497056884765625
142	4.7	2.5802060546875	1.045685791015625	0.112072021484375	2.53864208984375	1.220624328613281	0.0887568359375	2.5087939453125	1.361308166503906	0.0706435546875	2.53977978515625	1.579446105957031	0.08245556640625	2.530770751953125	1.542419128417969	0.11453759765625	2.47386328125	1.493768798828125	0.2390433349609375	2.440502685546875	1.219736938476562	0.187385986328125	2.288150146484375	1.070329803466797	0.0872425537109375	2.23445361328125	1.052519104003906	0.1670955810546875	2.262556884765625	1.073701187133789	0.0630714111328125	2.26074169921875	1.170795318603516	0.1639886474609375	2.540622314453125	1.544069885253906	0.04687744140625	2.50259033203125	1.516722778320313	-0.0782987060546875	2.261209716796875	1.396331115722656	-0.1738436279296875	2.023824829101562	1.403152465820312	-0.197928955078125	1.934005859375	1.375935272216797	-0.2458319091796875
143	4.733334	2.5807763671875	1.052226669311523	0.1166959228515625	2.53998046875	1.227347717285156	0.093408935546875	2.51074560546875	1.368166442871094	0.07535583496093751	2.5422666015625	1.586174926757812	0.0880643310546875	2.53281591796875	1.549092041015625	0.1199532470703125	2.4745009765625	1.500296966552734	0.243747314453125	2.440893310546875	1.226492065429688	0.19107275390625	2.28907421875	1.077866775512695	0.0889803466796875	2.23443505859375	1.060212966918945	0.168225341796875	2.263807373046875	1.081553741455078	0.064586181640625	2.26191015625	1.1782392578125	0.165850830078125	2.5433681640625	1.550890014648437	0.0524034423828125	2.506542236328125	1.523988891601562	-0.07322778320312499	2.26579296875	1.404588623046875	-0.1715596923828125	2.028692260742187	1.412200225830078	-0.1980587158203125	1.939286865234375	1.385379425048828	-0.2469466552734375
144	4.766667000000001	2.5868671875	1.066323699951172	0.1257305908203125	2.544064208984375	1.239485534667969	0.1007900390625	2.5128466796875	1.37868505859375	0.0812564697265625	2.5458017578125	1.594794677734375	0.097048828125	2.5364072265625	1.557526184082031	0.1282152099609375	2.47724267578125	1.504245788574219	0.2485819091796875	2.449322265625	1.233447723388672	0.18760009765625	2.28675439453125	1.108755767822266	0.074242431640625	2.2099404296875	1.161299026489258	0.1023326416015625	2.28274609375	1.104338806152344	0.0444136962890625	2.21662744140625	1.207875671386719	0.12677197265625	2.546361328125	1.560304077148438	0.06106689453125	2.506905517578125	1.534394165039062	-0.0630245361328125	2.266267578125	1.417689819335938	-0.1593377685546875	2.03146875	1.412054016113281	-0.1919093017578125	1.940290649414063	1.389233001708984	-0.237970703125
145	4.8	2.597076171875	1.062375762939453	0.138130126953125	2.5532880859375	1.237616683959961	0.115717529296875	2.52066748046875	1.378324829101563	0.09809204101562501	2.55021875	1.597313293457031	0.11330322265625	2.540735595703125	1.559692199707031	0.1448524169921875	2.47845068359375	1.500252685546875	0.262572021484375	2.45732421875	1.225790725708008	0.2016654052734375	2.272838134765625	1.153951477050781	0.0720638427734375	2.226929931640625	1.24069465637207	0.0676778564453125	2.271908935546875	1.14302653503418	0.043374755859375	2.23014306640625	1.2784296875	0.08556921386718749	2.552010498046875	1.562255737304687	0.07717517089843751	2.51605224609375	1.537387939453125	-0.0496722412109375	2.274197265625	1.416753112792969	-0.1470103759765625	2.037519897460938	1.405906311035156	-0.1828609619140625	1.945075317382813	1.387525268554687	-0.23087158203125
146	4.833334	2.605779296875	1.072698226928711	0.1493306884765625	2.560211181640625	1.246730880737305	0.1264898681640625	2.52725244140625	1.386769592285156	0.108579833984375	2.5577109375	1.604826965332031	0.1235185546875	2.54892431640625	1.567296630859375	0.155085693359375	2.48949853515625	1.507806701660156	0.2735911865234375	2.4639677734375	1.234449752807617	0.2142191162109375	2.277916748046875	1.15926286315918	0.090473876953125	2.2370478515625	1.247016189575195	0.0760057373046875	2.26955859375	1.145785934448242	0.04845654296875	2.24748779296875	1.287953735351562	0.0893016357421875	2.558508544921875	1.569980285644531	0.08740905761718749	2.51772314453125	1.542716918945312	-0.036939208984375	2.2763525390625	1.426801391601562	-0.1380257568359375	2.040572631835937	1.414964172363281	-0.17358837890625	1.9503310546875	1.394073364257812	-0.223854248046875
147	4.866667000000001	2.620908935546875	1.067687286376953	0.1652666015625	2.5760234375	1.241649871826172	0.1442950439453125	2.543275634765625	1.381515045166016	0.1276866455078125	2.575645263671875	1.598711059570312	0.142825927734375	2.56853662109375	1.561015747070313	0.1744185791015625	2.51708935546875	1.499118682861328	0.294950927734375	2.474681640625	1.236074035644531	0.20830810546875	2.2686484375	1.202857727050781	0.099938720703125	2.220463623046875	1.280135894775391	0.1351182861328125	2.15844580078125	1.259227844238281	0.0472637939453125	2.24237109375	1.321684722900391	0.15249072265625	2.57414501953125	1.564301025390625	0.1064991455078125	2.52547119140625	1.53920361328125	-0.015070068359375	2.27730322265625	1.428392059326172	-0.1024166259765625	2.040680297851563	1.415810577392578	-0.1260206298828125	1.949832641601563	1.395195495605469	-0.1747196044921875
148	4.899999999999999	2.627310546875	1.074768402099609	0.1747939453125	2.580404296875	1.248442413330078	0.1547816162109375	2.545300048828125	1.387902770996094	0.13871044921875	2.5763017578125	1.60556884765625	0.152100341796875	2.57236669921875	1.567640991210937	0.184022216796875	2.52041455078125	1.510297180175781	0.3066932373046875	2.4939033203125	1.24003173828125	0.23696875	2.281424560546875	1.234071655273437	0.1360152587890625	2.24439697265625	1.317021728515625	0.1719720458984375	2.177505859375	1.288818481445313	0.08982080078125	2.2513447265625	1.346516693115234	0.19570751953125	2.5721005859375	1.571260375976562	0.1158411865234375	2.51266748046875	1.54724365234375	-0.0011795654296875	2.26108154296875	1.445409393310547	-0.0903118896484375	2.023383178710938	1.431339752197266	-0.09961730957031251	1.94280322265625	1.405520843505859	-0.1621123046875
149	4.933333999999999	2.648724609375	1.079009147644043	0.1842193603515625	2.59921044921875	1.251569183349609	0.16923583984375	2.5637255859375	1.390597503662109	0.15684814453125	2.5964814453125	1.606690307617187	0.173891845703125	2.59323876953125	1.568290100097656	0.204948486328125	2.54183203125	1.512516967773438	0.3277613525390625	2.5176904296875	1.244111877441406	0.2553782958984375	2.3064736328125	1.285527404785156	0.1630625	2.28228759765625	1.365598724365234	0.212639404296875	2.21422119140625	1.343298950195313	0.13033203125	2.292830810546875	1.389693817138672	0.239670166015625	2.590998046875	1.573360046386719	0.137221435546875	2.52429443359375	1.552556030273438	0.024296142578125	2.27467138671875	1.448969299316406	-0.06399682617187499	2.0377958984375	1.438587829589844	-0.0694432373046875	1.95798681640625	1.418004028320313	-0.13399853515625
150	4.966667	2.667896484375	1.080237525939941	0.2046119384765625	2.617869140625	1.253349914550781	0.1913046875	2.58196484375	1.392822174072266	0.1801572265625	2.61631005859375	1.609281860351563	0.1978597412109375	2.61438427734375	1.570463256835938	0.22874169921875	2.5668349609375	1.523372314453125	0.3571273193359375	2.538818359375	1.249987731933594	0.30415283203125	2.33176904296875	1.328914733886719	0.226177734375	2.3517529296875	1.424063232421875	0.23381689453125	2.2937880859375	1.376207824707031	0.154279541015625	2.37005126953125	1.450587615966797	0.2529024658203125	2.60898828125	1.57624169921875	0.161044677734375	2.534609375	1.55722314453125	0.0522042236328125	2.28755712890625	1.453089569091797	-0.0449739990234375	2.0498974609375	1.443539794921875	-0.0483609619140625	1.971598266601563	1.424396942138672	-0.11565966796875
151	5.000000000000001	2.69109375	1.092602348327637	0.23022314453125	2.645757080078125	1.267525024414063	0.2215206298828125	2.6109072265625	1.407708618164063	0.21431201171875	2.6477392578125	1.624518676757813	0.224560302734375	2.6467978515625	1.586533569335937	0.25660205078125	2.6135712890625	1.546499450683594	0.3919046630859375	2.574088623046875	1.273346801757812	0.343383544921875	2.34703564453125	1.29093115234375	0.284611572265625	2.34286376953125	1.388466186523438	0.282571533203125	2.27235546875	1.393336547851562	0.1988399658203125	2.38059619140625	1.424399505615234	0.2463468017578125	2.63860595703125	1.590507446289062	0.18897021484375	2.5625166015625	1.575682495117187	0.080457763671875	2.31020068359375	1.469967468261719	-0.0013104248046875	2.072552734375	1.454805633544922	-0.0057225341796875	1.98672021484375	1.44282421875	-0.065245849609375
152	5.033334000000001	2.721550048828125	1.108884452819824	0.2510438232421875	2.678178466796875	1.285504028320313	0.2381669921875	2.64425537109375	1.426869232177734	0.2276585693359375	2.682362548828125	1.64543505859375	0.229569580078125	2.687006103515625	1.607438110351562	0.261876953125	2.68630078125	1.563323364257812	0.401145751953125	2.583785888671875	1.303648590087891	0.3585504150390625	2.357576904296875	1.234781127929687	0.3421475830078125	2.317786376953125	1.324775085449219	0.3408424072265625	2.23049169921875	1.374696075439453	0.295218505859375	2.37049755859375	1.362386962890625	0.281861572265625	2.667180419921875	1.6108505859375	0.1961109619140625	2.576897216796875	1.589465576171875	0.0988779296875	2.31524560546875	1.489777221679688	0.032532958984375	2.075775390625	1.481710906982422	0.046767578125	1.999263916015625	1.459134735107422	-0.0229686279296875
153	5.066667	2.75404345703125	1.123522956848145	0.279409912109375	2.712699462890625	1.302493225097656	0.2660614013671875	2.682800537109375	1.446180938720703	0.2543310546875	2.723578125	1.666533996582031	0.257560546875	2.725585693359375	1.628326599121094	0.2906712646484375	2.71423681640625	1.569787231445313	0.425656982421875	2.557222900390625	1.334638824462891	0.3878453369140625	2.349366943359375	1.223265991210937	0.3463995361328125	2.2942021484375	1.305002960205078	0.3338739013671875	2.224396240234375	1.390371917724609	0.31709765625	2.36939208984375	1.347931884765625	0.2942255859375	2.710197021484375	1.631539428710937	0.2230030517578125	2.623104248046875	1.605266784667969	0.1222318115234375	2.35737939453125	1.500956634521484	0.06749853515625	2.1156552734375	1.487448120117187	0.080662841796875	2.028846923828125	1.4657275390625	0.021944580078125
154	5.100000000000001	2.77251806640625	1.139965179443359	0.3163714599609375	2.73877001953125	1.322845703125	0.3036746826171875	2.70809521484375	1.468391479492188	0.294615234375	2.75049951171875	1.691027648925781	0.3040589599609375	2.7507802734375	1.651712585449219	0.3368746337890625	2.7406826171875	1.589947143554687	0.4724888916015625	2.586359619140625	1.351584045410156	0.420232421875	2.3828994140625	1.236354370117188	0.35658935546875	2.316570068359375	1.310282775878906	0.34055615234375	2.232303466796875	1.383087341308594	0.321998291015625	2.365623779296875	1.354196166992188	0.288103759765625	2.73834619140625	1.656374328613281	0.2678275146484375	2.6515986328125	1.629937561035156	0.16460009765625	2.392189453125	1.506761474609375	0.100709228515625	2.14720654296875	1.492703582763672	0.098189697265625	2.054878662109375	1.470107421875	0.046231201171875
155	5.133334000000001	2.79798046875	1.161204696655273	0.3647589111328125	2.765293701171875	1.343969329833984	0.351234619140625	2.7353955078125	1.489433715820312	0.34151416015625	2.770013671875	1.713059692382813	0.3521014404296875	2.769335205078125	1.6739990234375	0.3851097412109375	2.764932373046875	1.613875366210938	0.521547607421875	2.603809814453125	1.385209045410156	0.4515780029296875	2.430657470703125	1.261142944335937	0.3367039794921875	2.35171484375	1.32297900390625	0.330392822265625	2.252309326171875	1.376183868408203	0.330195068359375	2.353244140625	1.360939300537109	0.2834083251953125	2.76141552734375	1.677892333984375	0.3154459228515625	2.68160986328125	1.650749267578125	0.207165283203125	2.42916064453125	1.520974975585938	0.1313492431640625	2.185159912109375	1.504818023681641	0.1150709228515625	2.094775390625	1.484091430664062	0.059347900390625
156	5.166666999999999	2.7949912109375	1.172915130615234	0.4221199951171875	2.76332568359375	1.3549755859375	0.4111375732421875	2.72494921875	1.497724456787109	0.4039061279296875	2.7453154296875	1.721077514648437	0.4250655517578125	2.74274462890625	1.681111206054688	0.4564151611328125	2.73078173828125	1.62598291015625	0.5936016845703125	2.642909912109375	1.409384704589844	0.4275150146484375	2.55547216796875	1.286589202880859	0.2399102783203125	2.457950927734375	1.3035205078125	0.2535582275390625	2.350123779296875	1.325842132568359	0.2746802978515625	2.415866455078125	1.314358489990234	0.237005126953125	2.743324462890625	1.687025146484375	0.3868389892578125	2.677105224609375	1.664625366210938	0.269644775390625	2.45321875	1.525952514648437	0.1431292724609375	2.218245361328125	1.482830688476563	0.0949283447265625	2.13801611328125	1.465034301757812	0.0254986572265625
157	5.2	2.83008740234375	1.182453109741211	0.4264686279296875	2.81166552734375	1.367463409423828	0.4183453369140625	2.77128955078125	1.510656097412109	0.41728271484375	2.78594677734375	1.736635009765625	0.420126220703125	2.788126953125	1.698870849609375	0.4545260009765625	2.810212890625	1.658393432617188	0.5963375244140625	2.65313134765625	1.416957855224609	0.6077708740234375	2.4770947265625	1.335814361572266	0.462984130859375	2.42589697265625	1.35334765625	0.378361572265625	2.37891650390625	1.333962554931641	0.27775341796875	2.44011572265625	1.311836639404297	0.319509033203125	2.78110888671875	1.6995810546875	0.3846812744140625	2.70292626953125	1.671754028320313	0.2754444580078125	2.46975390625	1.527500732421875	0.170126708984375	2.229678955078125	1.485431793212891	0.1451868896484375	2.14380810546875	1.464324798583984	0.0829144287109375
158	5.233334	2.8595390625	1.191795761108398	0.4343895263671875	2.844187744140625	1.375915679931641	0.4243275146484375	2.804959228515625	1.518542724609375	0.4237879638671875	2.81843994140625	1.743263305664063	0.4192772216796875	2.82258544921875	1.706750244140625	0.45440380859375	2.8484013671875	1.673208374023437	0.596495849609375	2.65809619140625	1.470435394287109	0.665854248046875	2.44823095703125	1.416739898681641	0.561266845703125	2.43487744140625	1.375417755126953	0.47133251953125	2.39676806640625	1.348936553955078	0.36932421875	2.481015625	1.329317291259766	0.445530029296875	2.8120048828125	1.705380126953125	0.385427734375	2.72984375	1.6745224609375	0.2810198974609375	2.48586474609375	1.537205810546875	0.1979556884765625	2.248608642578125	1.484815460205078	0.1805115966796875	2.16333203125	1.461794097900391	0.1191849365234375
159	5.266667000000001	2.8768486328125	1.198509262084961	0.4328360595703125	2.86382861328125	1.381011352539062	0.4221441650390625	2.824926025390625	1.52227392578125	0.4225010986328125	2.831056396484375	1.745052124023438	0.4137413330078125	2.83960400390625	1.709594116210937	0.4484566650390625	2.8757060546875	1.674771484375	0.5864815673828125	2.718178466796875	1.469495269775391	0.7032713623046875	2.4914755859375	1.411777679443359	0.6580220947265625	2.436587890625	1.406147216796875	0.5759163818359375	2.411189697265625	1.364057037353516	0.4763896484375	2.486296630859375	1.356607208251953	0.522	2.822600341796875	1.7068154296875	0.3815030517578125	2.735639892578125	1.669788940429688	0.2849656982421875	2.483252197265625	1.541515014648438	0.2256551513671875	2.25183642578125	1.473559265136719	0.2187127685546875	2.15995068359375	1.447485992431641	0.1715745849609375
160	5.3	2.891484130859375	1.212106048583984	0.446130126953125	2.87483935546875	1.393163818359375	0.430435791015625	2.83914990234375	1.534550598144531	0.425725341796875	2.839520751953125	1.756425170898438	0.4160782470703125	2.851228515625	1.721458190917969	0.450051025390625	2.894999267578125	1.687772827148438	0.5854501953125	2.767786376953125	1.482811706542969	0.7328131103515625	2.538262451171875	1.424491455078125	0.747228515625	2.471781005859375	1.421193054199219	0.674620361328125	2.44994873046875	1.383566680908203	0.57300830078125	2.499703125	1.393240875244141	0.610137451171875	2.829765869140625	1.718042907714844	0.384731689453125	2.7414501953125	1.681501831054688	0.290061279296875	2.486225341796875	1.552318481445313	0.256412841796875	2.26057080078125	1.47001220703125	0.26189697265625	2.164831787109375	1.440346771240234	0.22722119140625
161	5.333334	2.906681884765625	1.218109771728516	0.45238671875	2.887469970703125	1.397737579345703	0.4369552001953125	2.8454013671875	1.536428405761719	0.4346761474609375	2.84541552734375	1.756802062988281	0.4238419189453125	2.859380615234375	1.722227844238281	0.45687109375	2.9071708984375	1.692154968261719	0.590728759765625	2.808635498046875	1.490758117675781	0.7598497314453125	2.582798095703125	1.436877563476562	0.80052734375	2.5184365234375	1.412992462158203	0.7307862548828125	2.469477783203125	1.392460662841797	0.634658935546875	2.522230224609375	1.415654296875	0.6747470703125	2.833462646484375	1.718516052246094	0.3936890869140625	2.743556884765625	1.682961059570312	0.3014090576171875	2.49356640625	1.548829956054687	0.2640206298828125	2.26930615234375	1.468621765136719	0.279829345703125	2.174968505859375	1.439429077148437	0.243077392578125
162	5.366667000000001	2.92530419921875	1.227281616210937	0.47152099609375	2.903973388671875	1.406179809570312	0.453725341796875	2.859883544921875	1.543982788085938	0.4499263916015625	2.8581181640625	1.763860961914062	0.4361949462890625	2.872707275390625	1.729884216308594	0.4694627685546875	2.922935302734375	1.702514709472656	0.6027738037109375	2.832014892578125	1.509740905761719	0.7850113525390625	2.61650146484375	1.443234924316406	0.8522935791015624	2.543773681640625	1.425338623046875	0.7895333251953125	2.490926513671875	1.400819213867188	0.6966390380859375	2.544955810546875	1.431394287109375	0.72723974609375	2.846118408203125	1.725146789550781	0.40673876953125	2.7568251953125	1.690132568359375	0.3139451904296875	2.510470458984375	1.548485656738281	0.2841495361328125	2.28811376953125	1.469512756347656	0.3177418212890625	2.1913330078125	1.442747985839844	0.286328857421875
163	5.399999999999999	2.939904541015625	1.236306396484375	0.4957402954101562	2.910416748046875	1.413877258300781	0.4761288452148438	2.864655029296875	1.551028625488281	0.4691038208007812	2.864209228515625	1.770638427734375	0.4511277465820313	2.87903466796875	1.73720263671875	0.4848466186523437	2.937691650390625	1.711199340820313	0.6149734497070313	2.86018359375	1.502499145507812	0.7855540161132812	2.652786865234375	1.424616271972656	0.8651328735351562	2.57540185546875	1.413902221679687	0.8064141235351563	2.504471923828125	1.420949523925781	0.7230709838867188	2.56222705078125	1.449908935546875	0.7573876342773438	2.85152685546875	1.731443542480469	0.4225960083007813	2.768004150390625	1.695290954589844	0.3249645385742188	2.522924560546875	1.55188720703125	0.2927644653320313	2.2998583984375	1.472457336425781	0.3202633666992187	2.20449267578125	1.451421813964844	0.2810750122070312
164	5.433333999999999	2.94894677734375	1.244297515869141	0.5254703369140625	2.918516845703125	1.420316864013672	0.503080322265625	2.872254638671875	1.556120361328125	0.49162451171875	2.863666015625	1.773458984375	0.4654315185546875	2.879508544921875	1.7420947265625	0.500240234375	2.9394970703125	1.721390991210938	0.62978369140625	2.898808349609375	1.499152679443359	0.79323046875	2.6978759765625	1.415802886962891	0.879580810546875	2.6152431640625	1.414416229248047	0.8284765625	2.529078857421875	1.420926422119141	0.7619755859375	2.586846923828125	1.452585845947266	0.79809716796875	2.852648681640625	1.732989990234375	0.43853759765625	2.776549072265625	1.689763671875	0.33878125	2.532100341796875	1.550207641601562	0.30006201171875	2.307685546875	1.475971038818359	0.317382080078125	2.215754150390625	1.453165557861328	0.2729459228515625
165	5.466667	2.958834716796875	1.250597503662109	0.550306640625	2.925607421875	1.425487426757813	0.5213653564453125	2.87545556640625	1.559584533691406	0.50426904296875	2.8644287109375	1.777129089355469	0.477372314453125	2.880133056640625	1.745994995117187	0.512575927734375	2.939254150390625	1.728201965332031	0.6432384033203125	2.91581103515625	1.499977661132812	0.8026361083984375	2.725695068359375	1.399258117675781	0.89584716796875	2.639246826171875	1.404018981933594	0.85134814453125	2.546854736328125	1.415630187988281	0.7942406005859375	2.6162802734375	1.4550634765625	0.8224842529296875	2.85437158203125	1.736386474609375	0.4503472900390625	2.783857666015625	1.69091650390625	0.347219482421875	2.54098583984375	1.55046142578125	0.299154052734375	2.315509521484375	1.477048950195313	0.3113411865234375	2.22690771484375	1.443697998046875	0.266359130859375
166	5.500000000000001	2.96537451171875	1.255270751953125	0.5853642578125	2.9268671875	1.42648095703125	0.550700927734375	2.876440673828125	1.557817626953125	0.5250484619140625	2.861207275390625	1.772242858886719	0.490780517578125	2.876993896484375	1.742931945800781	0.5269312744140625	2.9386298828125	1.737227905273437	0.6562066650390626	2.973052978515625	1.504512756347656	0.802591796875	2.785454345703125	1.405117431640625	0.897497314453125	2.69971728515625	1.378808288574219	0.86174169921875	2.604040283203125	1.398344787597656	0.814818359375	2.653087646484375	1.437474548339844	0.85215771484375	2.852449951171875	1.730727233886719	0.46527490234375	2.782676025390625	1.684925109863281	0.363194091796875	2.5480048828125	1.541842163085938	0.2987056884765625	2.3265595703125	1.461728088378906	0.2975609130859375	2.242588623046875	1.437351135253906	0.2413355712890625
167	5.533334000000001	2.98431201171875	1.253830535888672	0.6026636962890625	2.942244873046875	1.425397399902344	0.563867919921875	2.89003564453125	1.556975952148437	0.534423828125	2.87207080078125	1.773288818359375	0.4980111083984375	2.887741455078125	1.744135620117187	0.5350721435546875	2.9482607421875	1.738534057617187	0.666629150390625	2.975093994140625	1.518802978515625	0.8383209228515625	2.80831689453125	1.392892578125	0.9460994873046875	2.7276181640625	1.375451293945313	0.8940172119140625	2.64198779296875	1.386820922851562	0.8266580810546875	2.684853271484375	1.425741943359375	0.8764024658203124	2.8643662109375	1.731018127441406	0.4723360595703125	2.8009599609375	1.679852844238281	0.3668104248046875	2.565748046875	1.531668334960937	0.3020499267578125	2.34156591796875	1.451471069335938	0.30016943359375	2.2534130859375	1.425716003417969	0.249051025390625
168	5.566667	2.99229345703125	1.252915313720703	0.6233114013671875	2.94522509765625	1.423043243408203	0.5790513916015625	2.892550048828125	1.5540703125	0.5440712890625	2.8805859375	1.7718154296875	0.5054989013671874	2.89531494140625	1.742385986328125	0.543138671875	2.95388330078125	1.740914672851563	0.676670166015625	3.00196923828125	1.53130224609375	0.858903076171875	2.83542822265625	1.407745025634766	0.97279443359375	2.758187744140625	1.379871429443359	0.9188974609375	2.676537353515625	1.386308135986328	0.84513818359375	2.706227294921875	1.424509307861328	0.903070556640625	2.871858154296875	1.729287719726563	0.4799681396484375	2.800924560546875	1.682535522460938	0.3761500244140625	2.57123486328125	1.5297001953125	0.2962923583984375	2.34584814453125	1.448476470947266	0.2980869140625	2.262043701171875	1.433648468017578	0.2353013916015625
169	5.600000000000001	2.98074658203125	1.166761596679688	0.644949462890625	2.92889111328125	1.342640075683594	0.6156787109375	2.869986572265625	1.476201995849609	0.588701904296875	2.86902490234375	1.701882202148437	0.5774277343749999	2.8784560546875	1.666630981445313	0.613078125	2.928714599609375	1.653060546875	0.752458740234375	2.90880810546875	1.577322631835937	1.029210693359375	2.84699609375	1.776526245117187	0.907673828125	2.836035888671875	1.874716430664062	0.92449560546875	2.9445556640625	1.898515625	0.9419599609375	2.9170419921875	1.901483032226563	0.936493896484375	2.8620625	1.66254345703125	0.545103759765625	2.79786279296875	1.622834106445312	0.43092529296875	2.59607666015625	1.468569488525391	0.284745849609375	2.363200927734375	1.418570007324219	0.2297210693359375	2.3196220703125	1.402784027099609	0.132271484375
170	5.633334000000001	3.012740234375	1.170516021728516	0.65076025390625	2.96085986328125	1.346210144042969	0.61325	2.902165283203125	1.479514984130859	0.5795908203125	2.901049072265625	1.706406616210937	0.56223291015625	2.90888720703125	1.671898193359375	0.5994765625	2.95228955078125	1.660651123046875	0.7424455566406249	2.93046337890625	1.547681884765625	1.008258544921875	2.743350341796875	1.700243286132813	0.979751220703125	2.76427392578125	1.783606689453125	0.9268425292968751	2.847797119140625	1.860085327148437	0.928209716796875	2.8279609375	1.817636352539063	0.95092578125	2.89576318359375	1.665923828125	0.5304296875	2.83578173828125	1.621777221679688	0.414439697265625	2.64679443359375	1.440947662353516	0.277751220703125	2.4023798828125	1.449152313232422	0.306011962890625	2.357847900390625	1.44999594116211	0.206886962890625
171	5.666666999999999	3.043518798828125	1.175155090332031	0.66697705078125	2.987125	1.34526416015625	0.618871337890625	2.927289306640625	1.474569030761719	0.577569091796875	2.91780419921875	1.697511047363281	0.542983154296875	2.925392333984375	1.666527038574219	0.58274951171875	2.9629267578125	1.665964538574219	0.726615234375	2.9130302734375	1.526740905761719	0.973064453125	2.696476806640625	1.632801086425781	0.966028564453125	2.69360498046875	1.722771667480469	0.9221237792968749	2.752337890625	1.818542175292969	0.92513232421875	2.7702470703125	1.750061218261719	0.942283203125	2.91552685546875	1.654881286621094	0.514439697265625	2.87320849609375	1.603017150878906	0.39515576171875	2.696665283203125	1.386774108886719	0.3066298828125	2.45268505859375	1.398973571777344	0.305608154296875	2.441966796875	1.498943298339844	0.2666217041015625
172	5.7	3.02654248046875	1.153550079345703	0.6809427490234375	2.968895263671875	1.324048797607422	0.6357796630859375	2.90965625	1.453813934326172	0.5950557861328125	2.899548828125	1.677644409179687	0.5669693603515625	2.904473876953125	1.6454609375	0.6061993408203125	2.93293115234375	1.6440654296875	0.7521295166015625	2.87831103515625	1.541021850585937	1.014830200195312	2.73816650390625	1.703424560546875	0.9044644775390625	2.75203173828125	1.8024404296875	0.9103431396484375	2.81512109375	1.870992309570312	0.9732030029296875	2.8128203125	1.797905029296875	0.8853243408203125	2.900148193359375	1.635954467773437	0.5369876708984375	2.86940380859375	1.589744262695313	0.4119700927734375	2.7185625	1.37574887084961	0.2807398681640625	2.47604248046875	1.365048004150391	0.2533900146484375	2.44925927734375	1.463894439697266	0.2871717529296875
173	5.733334	3.04218408203125	1.131258331298828	0.6875538330078125	2.981659423828125	1.297687927246094	0.6484674072265625	2.919046875	1.421670654296875	0.6068912353515625	2.9003056640625	1.640389526367187	0.5841539306640625	2.9018173828125	1.607959167480469	0.6219500732421875	2.907923828125	1.605767395019531	0.7671209716796875	2.92399951171875	1.580950073242188	1.046471557617187	2.795418701171875	1.75885986328125	0.9604302978515625	2.812884765625	1.851894897460937	0.9355125732421875	2.8082890625	1.96113671875	0.9250184326171875	2.782089111328125	1.844882690429688	0.8790946044921875	2.9070986328125	1.600748718261719	0.5541268310546875	2.8873642578125	1.557000671386719	0.4293538818359375	2.7483701171875	1.373875	0.2588519287109375	2.5103017578125	1.360794677734375	0.2463382568359375	2.486010986328125	1.462840026855469	0.2565740966796875
174	5.766667000000001	3.04958984375	1.125711074829101	0.67141650390625	2.98508740234375	1.292515106201172	0.63006103515625	2.93547265625	1.427038909912109	0.598810302734375	2.93685888671875	1.650109985351563	0.61043896484375	2.9315791015625	1.611802734375	0.642811279296875	2.915537109375	1.614909423828125	0.788983642578125	2.909861328125	1.53129541015625	1.0606787109375	2.807635986328125	1.739755004882813	1.005518798828125	2.80889208984375	1.802210693359375	0.928618896484375	2.78013330078125	1.871994018554688	0.846989013671875	2.810186279296875	1.805846069335937	0.889561279296875	2.943786865234375	1.614661743164063	0.57471484375	2.91889404296875	1.5956611328125	0.443078369140625	2.7713662109375	1.427055267333984	0.259401611328125	2.551936279296875	1.336516540527344	0.214100341796875	2.496007080078125	1.386696655273437	0.289821533203125
175	5.8	3.07153564453125	1.12815901184082	0.701019775390625	3.010503173828125	1.292300140380859	0.6557421875	2.963214111328125	1.424509979248047	0.621177734375	2.964681884765625	1.644577880859375	0.625510009765625	2.95653271484375	1.607916381835937	0.658053466796875	2.907052734375	1.609607543945312	0.794269775390625	2.863193359375	1.53353662109375	1.06032763671875	2.769572265625	1.740000244140625	0.99784228515625	2.77410009765625	1.7971337890625	0.9188076171875	2.74913134765625	1.861543823242187	0.833780029296875	2.7849833984375	1.805616943359375	0.881158935546875	2.97437109375	1.608488464355469	0.59219921875	2.959107177734375	1.589682250976562	0.461083740234375	2.82005712890625	1.435226440429688	0.265368896484375	2.61870361328125	1.336523315429687	0.1852451171875	2.56006494140625	1.354918518066406	0.270526611328125
176	5.833334	3.097876953125	1.119796859741211	0.709839111328125	3.041245361328125	1.288493072509766	0.673593994140625	2.99334814453125	1.421709991455078	0.64139306640625	2.991888427734375	1.642698120117188	0.642306396484375	2.98088818359375	1.606279418945312	0.674586181640625	2.919110595703125	1.603625366210938	0.806308349609375	2.856041015625	1.532045043945312	1.070929443359375	2.735761474609375	1.723680786132813	1.003491455078125	2.75714599609375	1.774180053710937	0.9222507324218751	2.76761328125	1.84105517578125	0.835555908203125	2.7772392578125	1.77147509765625	0.87925732421875	3.005327392578125	1.606097778320313	0.610592041015625	3.00590380859375	1.595871948242187	0.477117919921875	2.86679833984375	1.428207489013672	0.290875	2.662330078125	1.333781372070312	0.210651611328125	2.55996142578125	1.338635223388672	0.185445556640625
177	5.866667000000001	3.110903076171875	1.094925842285156	0.712697265625	3.0595029296875	1.265122680664063	0.68002734375	3.01775439453125	1.400792358398438	0.65291748046875	3.022592041015625	1.620706909179688	0.65496337890625	3.00747265625	1.584699035644531	0.6856435546875	2.93547216796875	1.575723693847656	0.811003173828125	2.80458447265625	1.518661987304688	1.0518583984375	2.70331591796875	1.704890686035156	0.950414794921875	2.753337158203125	1.761464721679687	0.8886367187500001	2.7837822265625	1.823140930175781	0.80345556640625	2.7774248046875	1.760968994140625	0.85869921875	3.037964599609375	1.583990661621094	0.624658447265625	3.057060546875	1.574806030273437	0.493103759765625	2.9309658203125	1.399372131347656	0.3067802734375	2.71553466796875	1.334579711914063	0.229155029296875	2.6275537109375	1.378830505371094	0.192587890625
178	5.899999999999999	3.11852392578125	1.078432525634766	0.7113046875	3.07523974609375	1.251467590332031	0.6844599609374999	3.041135986328125	1.390067535400391	0.66394091796875	3.048979736328125	1.608979431152344	0.677987060546875	3.03103173828125	1.571799865722656	0.70539794921875	2.942726318359375	1.552944946289063	0.818250732421875	2.7373876953125	1.485299407958984	0.995227783203125	2.692005859375	1.688923583984375	0.888145263671875	2.752853759765625	1.75199462890625	0.845744873046875	2.80047802734375	1.821764526367188	0.776469482421875	2.77468115234375	1.749885498046875	0.8144975585937499	3.06609521484375	1.573677734375	0.647118896484375	3.086835693359375	1.55144970703125	0.517678955078125	2.98414208984375	1.379123291015625	0.31568896484375	2.77025341796875	1.333020629882812	0.223406494140625	2.67705712890625	1.373806365966797	0.198122314453125
179	5.933333999999999	3.12388916015625	1.075184753417969	0.7071322021484375	3.084777587890625	1.250410919189453	0.6766890869140625	3.05563623046875	1.391636657714844	0.6566944580078125	3.082058349609375	1.610724243164062	0.6769398193359375	3.0579755859375	1.574603149414063	0.7018052978515625	2.95624951171875	1.550230346679688	0.8035323486328125	2.71263818359375	1.468382110595703	0.9197884521484375	2.6929404296875	1.676035888671875	0.8078162841796875	2.75825732421875	1.7480126953125	0.7932061767578125	2.824663818359375	1.798750366210938	0.8651802978515625	2.78311865234375	1.762208984375	0.7716368408203125	3.09903955078125	1.574122741699219	0.6467427978515625	3.141902099609375	1.540494018554687	0.5240611572265625	3.041353759765625	1.370525207519531	0.3152535400390625	2.831306884765625	1.325650024414063	0.2087625732421875	2.763492431640625	1.388009521484375	0.2608399658203125
180	5.966667	3.132166015625	1.066813217163086	0.7087835693359374	3.0948212890625	1.241664306640625	0.6788155517578125	3.070314697265625	1.383983551025391	0.6665755615234376	3.101943603515625	1.599572082519531	0.7010946044921875	3.07484228515625	1.563248413085938	0.7217550048828125	2.960950439453125	1.529988586425781	0.8055621337890625	2.701162109375	1.439074493408203	0.8612210693359375	2.690147216796875	1.64319921875	0.7439222412109375	2.73435107421875	1.727532958984375	0.7664676513671875	2.80624267578125	1.77881689453125	0.8317186279296875	2.769268310546875	1.740968933105469	0.7494434814453125	3.1200859375	1.564198974609375	0.6704862060546875	3.173550537109375	1.530010498046875	0.5528797607421875	3.09643359375	1.357708618164063	0.3378682861328125	2.87978857421875	1.326008056640625	0.242881103515625	2.787966796875	1.368231414794922	0.2726439208984375
181	6.000000000000001	3.175681640625	1.08187109375	0.73839990234375	3.132668701171875	1.25046028137207	0.693324951171875	3.104944091796875	1.390090270996094	0.673803466796875	3.117871337890625	1.607131103515625	0.697575927734375	3.09072119140625	1.57054541015625	0.7166220703125	2.969144775390625	1.543463684082031	0.788916259765625	2.711052001953125	1.439891662597656	0.80184033203125	2.68799365234375	1.639814025878906	0.683106689453125	2.7155849609375	1.732680603027344	0.688145263671875	2.75927001953125	1.820744873046875	0.7349052734375	2.75635107421875	1.7432578125	0.67860205078125	3.14203955078125	1.571734069824219	0.6723330078125	3.222709716796875	1.550075805664062	0.569489990234375	3.22765966796875	1.332800109863281	0.387190185546875	3.00049267578125	1.317739440917969	0.3227098388671875	2.925656005859375	1.381677490234375	0.357661865234375
182	6.033334000000001	3.22381982421875	1.088558990478516	0.7631624755859375	3.181500244140625	1.257356658935547	0.7176265869140624	3.15034228515625	1.395218170166016	0.6911024169921876	3.1490810546875	1.613208923339844	0.7109976806640625	3.120609619140625	1.575665649414062	0.7259049072265625	2.99013818359375	1.538570068359375	0.7746473388671875	2.7635830078125	1.381162475585938	0.7355489501953125	2.7121171875	1.585967590332031	0.6350804443359375	2.70883056640625	1.682501281738281	0.6449156494140625	2.75250048828125	1.7635283203125	0.7032008056640625	2.75416845703125	1.698497436523438	0.6209193115234375	3.17895458984375	1.578549377441406	0.6913853759765625	3.285640869140625	1.569400146484375	0.6131773681640625	3.3076875	1.330877624511719	0.4607987060546875	3.10401220703125	1.293297546386719	0.3459718017578125	3.034622802734375	1.369140502929687	0.3649742431640625
183	6.066667	3.242505615234375	1.083065475463867	0.779286865234375	3.203667236328125	1.255420288085938	0.741310302734375	3.17230419921875	1.392733337402344	0.7091669921875	3.155437744140625	1.610754516601562	0.732480224609375	3.126980712890625	1.571192016601562	0.741966064453125	2.991077392578125	1.525282592773437	0.7617092285156249	2.7908193359375	1.345244781494141	0.685320068359375	2.723099609375	1.544891723632813	0.58164013671875	2.700642578125	1.63647802734375	0.6065649414062499	2.7519931640625	1.726187255859375	0.6425500488281251	2.72311376953125	1.663241088867188	0.5598027343750001	3.190151123046875	1.578106689453125	0.71730078125	3.31035009765625	1.579012817382813	0.659886474609375	3.385017822265625	1.337500610351563	0.527820556640625	3.178714599609375	1.342763824462891	0.40944873046875	3.093056884765625	1.3621640625	0.35186572265625
184	6.100000000000001	3.24943408203125	1.083507751464844	0.786176513671875	3.2186943359375	1.259349304199219	0.7577490234374999	3.1918515625	1.396965454101562	0.722770751953125	3.174079833984375	1.615259033203125	0.743207275390625	3.144620849609375	1.575889587402344	0.750166259765625	3.006939208984375	1.530950561523437	0.748759033203125	2.8286025390625	1.340828369140625	0.646576171875	2.764033203125	1.535480712890625	0.53184423828125	2.732	1.624017333984375	0.557408447265625	2.78902001953125	1.6951875	0.61798193359375	2.8044912109375	1.656034790039063	0.55161376953125	3.209899658203125	1.582336608886719	0.73156201171875	3.336569580078125	1.583217468261719	0.690234619140625	3.43008935546875	1.338960418701172	0.5763115234375	3.230673828125	1.349649475097656	0.44689697265625	3.149828369140625	1.357692779541016	0.380306640625
185	6.133334000000001	3.257700439453125	1.067286514282227	0.783679443359375	3.228407958984375	1.244002685546875	0.75561376953125	3.2028671875	1.381383148193359	0.7170783691406249	3.184989013671875	1.599932067871094	0.741574951171875	3.154887939453125	1.560481201171875	0.7459294433593751	3.018290771484375	1.514355041503906	0.728028564453125	2.86772607421875	1.30343310546875	0.619787109375	2.780281494140625	1.491501403808594	0.5077795410156249	2.76099462890625	1.587054138183594	0.499137939453125	2.811607177734375	1.667621704101562	0.553970458984375	2.83889208984375	1.605957458496094	0.50842578125	3.2213662109375	1.566955688476563	0.7312197265625	3.3485908203125	1.572000732421875	0.69057861328125	3.501030029296875	1.337670928955078	0.629434326171875	3.29694921875	1.330918914794922	0.505809326171875	3.212385009765625	1.360142395019531	0.450152099609375
186	6.166666999999999	3.2704072265625	1.059486083984375	0.788411376953125	3.24276025390625	1.235950531005859	0.761463623046875	3.219451416015625	1.373556243896484	0.7243676757812501	3.196406982421875	1.590326538085937	0.752677978515625	3.166836669921875	1.550490112304687	0.753952392578125	3.02959228515625	1.511624847412109	0.729385009765625	2.889257080078125	1.297099639892578	0.61725341796875	2.824360595703125	1.458863616943359	0.459867919921875	2.8093662109375	1.553541870117187	0.477673583984375	2.884930908203125	1.614207397460937	0.528462158203125	2.85268408203125	1.5719345703125	0.43463427734375	3.233815673828125	1.558277709960938	0.744150390625	3.363793701171875	1.573143432617187	0.71934326171875	3.503825439453125	1.333907257080078	0.6527412109375	3.315010498046875	1.318795166015625	0.508952880859375	3.232341552734375	1.328434692382813	0.44497412109375
187	6.2	3.280805908203125	1.083163482666016	0.8022052001953125	3.25167626953125	1.260942443847656	0.7795950927734375	3.227673583984375	1.400147155761719	0.7462093505859375	3.2031806640625	1.616938354492187	0.7811280517578125	3.173459228515625	1.576900146484375	0.7797779541015625	3.03748486328125	1.53860302734375	0.7450028076171875	2.91777880859375	1.333203155517578	0.5947591552734375	2.86429345703125	1.497252288818359	0.4336920166015625	2.835859619140625	1.590935668945312	0.4294083251953125	2.9079814453125	1.662970092773437	0.4706649169921875	2.863057861328125	1.610571533203125	0.3875474853515625	3.241131103515625	1.585010375976562	0.7730491943359376	3.3738896484375	1.595015014648438	0.7593524169921875	3.46267822265625	1.339330993652344	0.6652510986328125	3.331381103515625	1.302719665527344	0.4688956298828125	3.252017333984375	1.351011810302734	0.4188680419921875
188	6.233334	3.29029052734375	1.085843017578125	0.7746552734375	3.267476806640625	1.264594177246094	0.75309375	3.249276123046875	1.407571044921875	0.736440185546875	3.220380859375	1.625854736328125	0.753585205078125	3.19129248046875	1.585359313964844	0.7539677734375	3.06372216796875	1.530705078125	0.710540283203125	2.9618291015625	1.316071624755859	0.56028857421875	2.8989716796875	1.474400024414062	0.3970419921875	2.857278564453125	1.557706848144531	0.366759765625	2.927435302734375	1.608373840332031	0.434534423828125	2.8441318359375	1.5759619140625	0.3390211181640625	3.259060791015625	1.594053527832031	0.749668701171875	3.39183349609375	1.595228149414063	0.733313232421875	3.52695166015625	1.342879760742187	0.72296337890625	3.353169189453125	1.326827545166016	0.5597802734375	3.265246826171875	1.375586486816406	0.5278994140625
189	6.266667000000001	3.291831787109375	1.08043147277832	0.7598123779296875	3.271647216796875	1.257778442382812	0.7391619873046875	3.2556552734375	1.399863311767578	0.7253521728515625	3.233001220703125	1.617344604492188	0.7260115966796875	3.20310205078125	1.578197509765625	0.7292540283203125	3.076576904296875	1.526419189453125	0.6840955810546875	2.991442138671875	1.30278369140625	0.5419642333984375	2.9147421875	1.457191070556641	0.384348388671875	2.869304443359375	1.537214721679688	0.35373583984375	2.914032958984375	1.618879150390625	0.410071533203125	2.85178173828125	1.565575805664063	0.3391251220703125	3.27041943359375	1.584619140625	0.7246683349609375	3.396843505859375	1.557567749023438	0.6958826904296875	3.553283447265625	1.333902954101563	0.7728323974609375	3.413202880859375	1.350759796142578	0.5829622802734375	3.32069677734375	1.399050323486328	0.5868050537109375
190	6.3	3.30278662109375	1.075383773803711	0.757796630859375	3.284727294921875	1.254102966308594	0.736993408203125	3.270179931640625	1.397515869140625	0.72603466796875	3.24336474609375	1.615920288085937	0.72823876953125	3.213838134765625	1.575972290039062	0.72750341796875	3.09212548828125	1.517434936523438	0.675025390625	3.01900390625	1.302974517822266	0.510360595703125	2.940491455078125	1.452105651855469	0.3464635009765625	2.89550634765625	1.537549499511719	0.332261474609375	2.941589111328125	1.623768371582031	0.38163671875	2.866188232421875	1.555024291992188	0.31644970703125	3.2815556640625	1.583648010253906	0.73036669921875	3.413489501953125	1.564757873535156	0.732574462890625	3.528796630859375	1.312861083984375	0.80115576171875	3.43429443359375	1.363987030029297	0.588717529296875	3.3335771484375	1.391407897949219	0.5765576171875
191	6.333334	3.3048466796875	1.074491622924805	0.761031005859375	3.287350830078125	1.253879852294922	0.74547998046875	3.273134521484375	1.397540679931641	0.7367224121093749	3.248817138671875	1.616332763671875	0.73439697265625	3.218828857421875	1.576697998046875	0.73400927734375	3.10036279296875	1.516370727539063	0.67622314453125	3.053841796875	1.299090484619141	0.505494384765625	2.985638671875	1.440429351806641	0.33031884765625	2.93500439453125	1.5207587890625	0.3075650634765625	3.00499853515625	1.574876708984375	0.3722010498046875	2.9178037109375	1.544302734375	0.287624267578125	3.28661474609375	1.583661987304688	0.737672607421875	3.417619873046875	1.55973095703125	0.7306923828125	3.50103662109375	1.289623565673828	0.770767333984375	3.396369384765625	1.377685333251953	0.57579541015625	3.29548828125	1.404905181884766	0.5874384765625
192	6.366667000000001	3.29074169921875	1.066331237792969	0.7965380859375	3.274319580078125	1.247906158447266	0.781548828125	3.260872314453125	1.393161926269531	0.7711838378906249	3.2362822265625	1.614410217285156	0.77207421875	3.206571044921875	1.574433532714844	0.765366455078125	3.102681396484375	1.511042846679687	0.6836728515625	3.085301513671875	1.280746307373047	0.519508544921875	3.035272216796875	1.431708374023438	0.34268701171875	2.9749150390625	1.500232299804688	0.305135009765625	3.025994140625	1.562762878417969	0.381006591796875	2.953427978515625	1.519199890136719	0.283212646484375	3.273539794921875	1.581199645996094	0.780562255859375	3.4049150390625	1.556674072265625	0.798523193359375	3.498739013671875	1.288279815673828	0.848689697265625	3.390058349609375	1.335704010009766	0.63907421875	3.300297607421875	1.390599273681641	0.62386083984375
193	6.399999999999999	3.288202392578125	1.06737956237793	0.795586181640625	3.272269287109375	1.248392059326172	0.779216552734375	3.2593623046875	1.393166961669922	0.767039306640625	3.230723876953125	1.613320373535156	0.769727294921875	3.20215185546875	1.573017639160156	0.761248779296875	3.10421728515625	1.510652099609375	0.672415771484375	3.101088134765625	1.280942016601562	0.507830078125	3.0414765625	1.43395947265625	0.3366806640625	2.975383056640625	1.496718322753906	0.29939501953125	3.01857568359375	1.561778137207031	0.377576904296875	2.9474697265625	1.522501892089844	0.288993408203125	3.2680947265625	1.580759094238281	0.779359130859375	3.398488037109375	1.564960266113281	0.808265625	3.504854248046875	1.312561370849609	0.8971276855468751	3.370360107421875	1.327442047119141	0.69867578125	3.298999267578125	1.377815765380859	0.638572265625
194	6.433333999999999	3.287955322265625	1.07215950012207	0.8080802001953125	3.271406005859375	1.252609039306641	0.7912532958984375	3.258257568359375	1.396841949462891	0.7774278564453125	3.229818115234375	1.61637646484375	0.7838704833984375	3.201246337890625	1.57633056640625	0.7749342041015626	3.10548291015625	1.513846435546875	0.6844412841796875	3.11166650390625	1.286378051757813	0.5180645751953125	3.05622607421875	1.433295684814453	0.3410977783203125	2.9861572265625	1.494037078857422	0.3087086181640625	3.03645263671875	1.553589721679687	0.3866378173828125	2.9561865234375	1.512848022460938	0.2956341552734375	3.267136962890625	1.583730224609375	0.7927156982421875	3.39886474609375	1.571290161132813	0.8148336181640625	3.471045166015625	1.293887542724609	0.8331121826171874	3.3416318359375	1.320236511230469	0.6332130126953125	3.28302685546875	1.406043243408203	0.6135123291015625
195	6.466667	3.28336474609375	1.092700836181641	0.83616845703125	3.2633076171875	1.273256439208984	0.82384423828125	3.24721875	1.417607513427734	0.8141645507812501	3.211288330078125	1.635795349121094	0.8283515625	3.1847470703125	1.595388549804687	0.81549169921875	3.0997138671875	1.533642395019531	0.714281982421875	3.1305908203125	1.313247375488281	0.5410224609374999	3.07991796875	1.462921447753906	0.3647685546875	3.0134189453125	1.5257900390625	0.328935546875	3.04517578125	1.593694396972656	0.409822021484375	2.983701171875	1.543482788085937	0.3134873046875	3.24890869140625	1.603839721679687	0.838499267578125	3.3795068359375	1.59442041015625	0.8680087890625	3.44650537109375	1.315237335205078	0.8803603515625	3.34854736328125	1.354693267822266	0.6651611328125	3.28416357421875	1.436374755859375	0.6456611328125
196	6.500000000000001	3.276557861328125	1.092156494140625	0.8322752685546875	3.254551513671875	1.272318695068359	0.8263280029296876	3.236440673828125	1.416330444335937	0.8232261962890625	3.20230322265625	1.634257202148437	0.8366246337890625	3.175669921875	1.594174560546875	0.8234603271484375	3.09283447265625	1.534025268554688	0.7200499267578125	3.13002490234375	1.315337188720703	0.5470892333984375	3.0779423828125	1.464802581787109	0.3719183349609375	3.011702880859375	1.526165405273437	0.3337847900390625	3.0462919921875	1.597092041015625	0.4104036865234375	2.9828017578125	1.545141479492187	0.3185565185546875	3.239393798828125	1.602073608398437	0.8473204345703125	3.36830810546875	1.585161743164063	0.8791746826171875	3.439177978515625	1.308548553466797	0.9038265380859375	3.364822998046875	1.368456512451172	0.6846468505859375	3.285538330078125	1.427460021972656	0.6476268310546875
197	6.533334000000001	3.27806689453125	1.092488250732422	0.8315971679687501	3.25599072265625	1.27248681640625	0.8253974609375	3.237897216796875	1.416372436523437	0.821816162109375	3.2025361328125	1.633985473632813	0.8341840820312501	3.176254638671875	1.593754699707031	0.820916748046875	3.094716796875	1.532908325195312	0.71704736328125	3.133854736328125	1.314731567382812	0.544237060546875	3.082767822265625	1.464900146484375	0.3696298828125	3.017376953125	1.527192138671875	0.331740966796875	3.04907373046875	1.601424560546875	0.406325927734375	2.9887724609375	1.548351867675781	0.318007080078125	3.23966357421875	1.602055725097656	0.845314697265625	3.369410400390625	1.589609802246094	0.875345458984375	3.44500927734375	1.314772277832031	0.9029636230468751	3.3722646484375	1.364229553222656	0.6808642578125	3.2920390625	1.423421264648437	0.646509765625
198	6.566667	3.293321044921875	1.093022064208984	0.82847412109375	3.2758203125	1.273523529052734	0.822208740234375	3.261418212890625	1.417826538085937	0.818578857421875	3.232114990234375	1.6363349609375	0.831055419921875	3.20447314453125	1.59677734375	0.8185471191406249	3.11888720703125	1.537818481445313	0.7168662109375	3.14801171875	1.318166717529297	0.543939453125	3.096700927734375	1.469106964111328	0.37006005859375	3.031947021484375	1.532780517578125	0.3333896484375	3.0667783203125	1.606779663085937	0.4068017578125	3.003404541015625	1.55423388671875	0.32006787109375	3.268641357421875	1.603463745117188	0.84141162109375	3.39873095703125	1.5875546875	0.8681533203125	3.467312744140625	1.310694671630859	0.893866943359375	3.39048681640625	1.361922180175781	0.673546142578125	3.3110947265625	1.423316070556641	0.64117236328125
199	6.600000000000001	3.291032958984375	1.095736221313476	0.8273176269531251	3.275535400390625	1.276353973388672	0.814530029296875	3.261212158203125	1.420892761230469	0.81116357421875	3.226330322265625	1.638289306640625	0.831915771484375	3.199473876953125	1.598398315429687	0.818487060546875	3.1117392578125	1.53692626953125	0.719854736328125	3.1407138671875	1.318076416015625	0.5452001953125	3.096040283203125	1.472133514404297	0.371736083984375	3.0315322265625	1.534877563476563	0.3327080078125	3.066233154296875	1.610156005859375	0.405124755859375	2.998332275390625	1.553971923828125	0.32158056640625	3.26395654296875	1.606028198242187	0.840465576171875	3.3947548828125	1.592789428710938	0.86620263671875	3.463102294921875	1.317582702636719	0.90927880859375	3.415928466796875	1.364806579589844	0.67952734375	3.32841064453125	1.4089072265625	0.6401577148437499
200	6.633334000000001	3.297092041015625	1.091475662231445	0.8261107177734375	3.282121337890625	1.272123626708984	0.8131141357421875	3.268242919921875	1.416702606201172	0.8095882568359375	3.23411962890625	1.634238403320313	0.8301490478515625	3.2070908203125	1.594413330078125	0.8168709716796875	3.118818359375	1.533080810546875	0.7186322021484375	3.14648681640625	1.313897552490234	0.5441822509765625	3.101692626953125	1.467858032226562	0.3706622314453125	3.037248779296875	1.53075634765625	0.3317757568359375	3.072433837890625	1.6060361328125	0.4039576416015625	3.00407177734375	1.549944580078125	0.3207406005859375	3.271673583984375	1.601870849609375	0.8386143798828125	3.402519775390625	1.588251586914063	0.8639107666015625	3.4701396484375	1.312884368896484	0.9071168212890625	3.422310791015625	1.359947723388672	0.6774669189453125	3.3347958984375	1.404274353027344	0.6383438720703125
201	6.666666999999999	3.301152587890625	1.092236267089844	0.8242620849609374	3.287283935546875	1.273418304443359	0.8102581787109375	3.274336669921875	1.41847329711914	0.8057733154296876	3.242080078125	1.637216430664063	0.8230733642578125	3.214541015625	1.597293701171875	0.8106260986328125	3.12506005859375	1.533697021484375	0.7143226318359375	3.156152099609375	1.314513366699219	0.5391539306640625	3.10602685546875	1.474325714111328	0.3715657958984375	3.0442060546875	1.537676025390625	0.3286563720703125	3.08251318359375	1.604974487304688	0.4073197021484375	3.010227783203125	1.555445678710937	0.3158079833984375	3.2795380859375	1.60458544921875	0.8318013916015625	3.410138671875	1.589367431640625	0.8593768310546875	3.485660400390625	1.316538696289062	0.9103389892578125	3.4341357421875	1.353648223876953	0.6789588623046875	3.347055908203125	1.398092803955078	0.6382176513671876
202	6.7	3.30465673828125	1.088005653381348	0.8239775390625	3.289822509765625	1.269161560058594	0.812518310546875	3.2760146484375	1.414093627929688	0.810789794921875	3.245817626953125	1.633170288085938	0.825384521484375	3.218167724609375	1.59347119140625	0.812614013671875	3.1311025390625	1.528834106445312	0.714953369140625	3.1580380859375	1.312430694580078	0.535999267578125	3.11759521484375	1.479261535644531	0.372929931640625	3.049762939453125	1.5364208984375	0.330570068359375	3.08396142578125	1.606736572265625	0.408375	3.0173251953125	1.55271630859375	0.3161298828125	3.282655029296875	1.6002314453125	0.83531201171875	3.4137177734375	1.583247680664063	0.858921630859375	3.4750830078125	1.306948303222656	0.909053466796875	3.4467900390625	1.355228607177734	0.675908935546875	3.357632568359375	1.394377593994141	0.63442919921875
203	6.733334	3.3061513671875	1.084550216674805	0.8216805419921875	3.2918818359375	1.266119293212891	0.8104620361328125	3.278453369140625	1.411372619628906	0.8090955810546875	3.247299072265625	1.630642333984375	0.8251942138671875	3.21981005859375	1.590859924316406	0.8119656982421875	3.13255712890625	1.5269384765625	0.7135836181640625	3.1594169921875	1.310705993652344	0.5335567626953125	3.11693994140625	1.478800537109375	0.3716431884765625	3.048297607421875	1.53441943359375	0.3281138916015625	3.084195068359375	1.602478637695313	0.4074466552734375	3.014662109375	1.547853271484375	0.3128443603515625	3.28428173828125	1.597704772949219	0.8350806884765625	3.415120361328125	1.5815830078125	0.8618035888671876	3.491089111328125	1.309536560058594	0.9180037841796875	3.46063818359375	1.345351196289063	0.6824195556640625	3.37240673828125	1.380616973876953	0.6353333740234375
204	6.766667000000001	3.308151123046875	1.085060554504395	0.820814208984375	3.294830078125	1.266846435546875	0.808210205078125	3.28210791015625	1.412342834472656	0.806107421875	3.249706298828125	1.631497314453125	0.825005615234375	3.2224619140625	1.591709716796875	0.811061767578125	3.13376953125	1.530465576171875	0.7119868164062499	3.1589677734375	1.311501403808594	0.534468017578125	3.1200517578125	1.482590759277344	0.37435986328125	3.047311279296875	1.5320771484375	0.329807861328125	3.07974072265625	1.600794128417969	0.4102568359375	3.01452099609375	1.546245666503906	0.314359130859375	3.286844970703125	1.598572265625	0.834676513671875	3.417695068359375	1.581876403808594	0.86185888671875	3.48368603515625	1.306116577148438	0.914337158203125	3.46147216796875	1.35799609375	0.680513671875	3.369329345703125	1.382948425292969	0.6340214843750001
205	6.8	3.3165322265625	1.085032875061035	0.8171800537109375	3.302072998046875	1.267353057861328	0.8048060302734374	3.289003662109375	1.413279113769531	0.8014703369140626	3.259977294921875	1.633443481445312	0.8226197509765625	3.23189453125	1.594049926757813	0.8086239013671875	3.14463671875	1.531689453125	0.7082652587890625	3.163678466796875	1.306791870117187	0.5359854736328125	3.117181640625	1.464509490966797	0.3634847412109375	3.05412353515625	1.531139526367188	0.3264263916015625	3.09485107421875	1.604264770507812	0.3993687744140625	3.01922900390625	1.544244873046875	0.3120787353515625	3.29685546875	1.59978466796875	0.8316124267578126	3.42777099609375	1.577987060546875	0.8570103759765625	3.4924013671875	1.299376098632812	0.9006014404296875	3.45327783203125	1.367707916259766	0.6724779052734375	3.35720068359375	1.383418823242188	0.6292203369140625
206	6.833334	3.315061279296875	1.084101005554199	0.817705078125	3.301783203125	1.266523895263672	0.805957763671875	3.290465087890625	1.412471435546875	0.799562744140625	3.263020751953125	1.632694458007812	0.8218193359375	3.234332275390625	1.593424682617187	0.808763427734375	3.145434814453125	1.529713989257813	0.71075341796875	3.16015185546875	1.307237701416016	0.5350131835937501	3.11814013671875	1.469914886474609	0.366054931640625	3.051343994140625	1.53358203125	0.33040478515625	3.10475537109375	1.59166162109375	0.408486572265625	3.018817138671875	1.548708679199219	0.31600439453125	3.300048095703125	1.598894348144531	0.8295312500000001	3.43306787109375	1.581242858886719	0.8452663574218749	3.49369384765625	1.302482025146484	0.8931440429687501	3.43462548828125	1.369625091552734	0.669034912109375	3.33656884765625	1.389580383300781	0.6325380859375
207	6.866667000000001	3.316859375	1.088605674743652	0.812898193359375	3.303823486328125	1.27103369140625	0.80008544921875	3.2927158203125	1.41700341796875	0.7928093261718751	3.265487548828125	1.637450378417969	0.813798828125	3.236712890625	1.598104797363281	0.8011030273437501	3.14727001953125	1.533963806152344	0.7038010253906249	3.16059130859375	1.310739074707031	0.528751953125	3.1177392578125	1.472714416503906	0.35922314453125	3.0506123046875	1.535449768066406	0.322471435546875	3.101105712890625	1.597324035644531	0.399625	3.01839306640625	1.550245666503906	0.30739306640625	3.30253759765625	1.603664978027344	0.8215751953125	3.43565283203125	1.584973449707031	0.8355781249999999	3.493038330078125	1.304526641845703	0.8778369140625	3.43271875	1.374836364746094	0.6549516601562499	3.3341630859375	1.396401977539063	0.6206826171875
208	6.899999999999999	3.323483642578125	1.086683380126953	0.8102653808593751	3.3113779296875	1.269227661132812	0.800327880859375	3.3012451171875	1.415231262207031	0.7944829101562501	3.272026123046875	1.635397399902344	0.8140588378906251	3.243510986328125	1.595680786132812	0.802092041015625	3.152759033203125	1.532997802734375	0.70520654296875	3.159890625	1.30922021484375	0.530820556640625	3.1136845703125	1.461250396728516	0.353378662109375	3.046970703125	1.528625549316406	0.32529248046875	3.0909375	1.598919860839844	0.399044189453125	3.020987060546875	1.552365539550781	0.31257373046875	3.309506103515625	1.60208544921875	0.821583740234375	3.441415283203125	1.589387084960938	0.847635498046875	3.512357666015625	1.309071166992188	0.8456376953125	3.38011865234375	1.378220275878906	0.656136962890625	3.28324853515625	1.419396606445313	0.64008154296875
209	6.933333999999999	3.323401611328125	1.090671493530273	0.8091865234375	3.312078369140625	1.273146667480469	0.79917236328125	3.30320947265625	1.418992340087891	0.790374755859375	3.27441259765625	1.63926318359375	0.807678466796875	3.2457294921875	1.599451538085938	0.79659326171875	3.152943603515625	1.538567504882812	0.700630126953125	3.1586572265625	1.315088348388672	0.5260986328125	3.116222900390625	1.472048400878906	0.3522431640625	3.04882958984375	1.538224487304688	0.32316455078125	3.092103515625	1.601257446289063	0.403491943359375	3.021753662109375	1.559979370117187	0.309446044921875	3.31194921875	1.606036499023437	0.815083740234375	3.444980224609375	1.599314575195312	0.836872802734375	3.505284912109375	1.316717071533203	0.83352880859375	3.36750146484375	1.379532958984375	0.6459750976562501	3.274482666015625	1.431207000732422	0.64629052734375
210	6.966667	3.326413818359375	1.090029022216797	0.8091043701171875	3.315514404296875	1.272454742431641	0.7976905517578124	3.306983642578125	1.418252838134766	0.7877515869140626	3.278909423828125	1.6387490234375	0.8033990478515625	3.25004248046875	1.598925537109375	0.7928385009765625	3.156443115234375	1.537505310058594	0.6980052490234375	3.16034033203125	1.31256005859375	0.5252989501953125	3.117162109375	1.46815087890625	0.3503870849609375	3.04968701171875	1.534151794433594	0.3210880126953125	3.09341943359375	1.59794140625	0.4005711669921875	3.022522216796875	1.555721008300781	0.3072718505859375	3.316404296875	1.605478820800781	0.8108338623046875	3.449567626953125	1.59853759765625	0.8317603759765625	3.509032470703125	1.315735687255859	0.8301951904296875	3.37000732421875	1.377455780029297	0.6431824951171875	3.277136962890625	1.429401916503906	0.6437886962890625
211	7.000000000000001	3.334302490234375	1.075909713745117	0.8153695068359375	3.322295654296875	1.257782745361328	0.8044781494140625	3.31260498046875	1.403196044921875	0.7961253662109375	3.284335205078125	1.623444580078125	0.8041988525390625	3.255769287109375	1.583407897949219	0.7943175048828125	3.16121240234375	1.520729675292969	0.7019239501953125	3.160865966796875	1.297348205566406	0.5284495849609375	3.119196533203125	1.445174621582031	0.3474498291015625	3.05557275390625	1.515911376953125	0.3217374267578125	3.095375	1.585699279785156	0.3977364501953125	3.029361572265625	1.537958801269531	0.3078201904296875	3.32155224609375	1.590533996582031	0.8134434814453125	3.45272265625	1.583853759765625	0.8428763427734375	3.52184912109375	1.304232025146484	0.8338612060546875	3.37491015625	1.340423400878906	0.6470860595703125	3.293297607421875	1.408208923339844	0.6492716064453125
212	7.033334000000001	3.336526123046875	1.075669036865234	0.8221005859375	3.322615478515625	1.255926727294922	0.80432666015625	3.312224853515625	1.3997978515625	0.787426513671875	3.28157666015625	1.618704895019531	0.791053955078125	3.253796630859375	1.578393981933594	0.7813391113281249	3.15995849609375	1.517563171386719	0.688156982421875	3.152224609375	1.294388885498047	0.5169423828125	3.116088134765625	1.445828796386719	0.3393525390625	3.04972998046875	1.513964233398438	0.315510986328125	3.0670400390625	1.583464294433594	0.399035888671875	3.025052734375	1.536287902832031	0.3007275390625	3.318757080078125	1.586539794921875	0.801578369140625	3.4493798828125	1.584055725097656	0.83097607421875	3.522196533203125	1.306794799804687	0.83640869140625	3.377963623046875	1.335499633789063	0.647802734375	3.29616162109375	1.402214324951172	0.64590283203125
213	7.066667	3.331959716796875	1.077923110961914	0.833595947265625	3.315389892578125	1.257509735107422	0.815393310546875	3.30311083984375	1.400838317871094	0.797902099609375	3.26678173828125	1.61840771484375	0.79922509765625	3.2406591796875	1.577467346191406	0.7881982421875	3.153609619140625	1.515160827636719	0.6900341796875	3.160887939453125	1.295027099609375	0.5159042968749999	3.13158642578125	1.448900543212891	0.33984326171875	3.06458935546875	1.513835205078125	0.310400390625	3.08120654296875	1.576260375976563	0.399169921875	3.04083154296875	1.536916625976563	0.29509765625	3.30408251953125	1.58729931640625	0.811778076171875	3.433775634765625	1.587864624023438	0.8439228515625	3.493677490234375	1.311510040283203	0.80051806640625	3.388074951171875	1.285083374023438	0.5881557617187499	3.3170732421875	1.359141021728516	0.564253662109375
214	7.100000000000001	3.32592041015625	1.077678939819336	0.8432053222656249	3.306547119140625	1.255377380371094	0.8174287109375	3.29080615234375	1.397519287109375	0.797583984375	3.25402197265625	1.614056274414063	0.78983154296875	3.22794775390625	1.572762573242187	0.781063232421875	3.136662109375	1.510074035644531	0.687905029296875	3.144816650390625	1.291482238769531	0.513530517578125	3.1202314453125	1.447208557128906	0.339544921875	3.058367431640625	1.515080688476563	0.306863037109375	3.08954052734375	1.579700500488281	0.3894296875	3.029636474609375	1.522007141113281	0.282422119140625	3.291457763671875	1.583728271484375	0.803134765625	3.421273193359375	1.585503967285156	0.832595947265625	3.481077392578125	1.309020751953125	0.7975979003906249	3.41950146484375	1.248031555175781	0.57619482421875	3.347430419921875	1.309637023925781	0.53118017578125
215	7.133334000000001	3.31339208984375	1.06080485534668	0.84075732421875	3.29667626953125	1.238287475585937	0.809412841796875	3.282497802734375	1.380526916503906	0.78692236328125	3.245755859375	1.597220886230469	0.772407470703125	3.2191669921875	1.555625122070313	0.766427734375	3.1213984375	1.496661560058594	0.6769892578125	3.1112548828125	1.281229125976562	0.49785107421875	3.08572314453125	1.425506500244141	0.313719970703125	3.03185986328125	1.505643798828125	0.298853759765625	3.0554423828125	1.580578979492187	0.375317626953125	3.0106044921875	1.524805419921875	0.27659912109375	3.283780517578125	1.567222412109375	0.785196044921875	3.415055908203125	1.568850708007812	0.808994384765625	3.47054345703125	1.28959521484375	0.785662841796875	3.319095703125	1.294803833007812	0.601762451171875	3.35687451171875	1.340240234375	0.514738525390625
216	7.166666999999999	3.2990029296875	1.058477577209473	0.830966796875	3.2780478515625	1.236580078125	0.799728515625	3.2608193359375	1.379208312988281	0.776534423828125	3.22675146484375	1.597744262695312	0.7642294921875	3.199583251953125	1.556327758789062	0.75732470703125	3.102706787109375	1.497556793212891	0.665480712890625	3.082959716796875	1.280769134521484	0.48627783203125	3.05929443359375	1.425664733886719	0.3006748046875	3.004197265625	1.505284210205078	0.2839990234375	3.02298046875	1.578760498046875	0.364021240234375	2.988088623046875	1.527378662109375	0.26088916015625	3.26444091796875	1.566941162109375	0.7772148437500001	3.3954111328125	1.565579223632813	0.806370849609375	3.4673193359375	1.287977264404297	0.78894873046875	3.31084619140625	1.313171447753906	0.60919482421875	3.34968408203125	1.344084075927734	0.5157763671875
217	7.2	3.291731201171875	1.060743110656738	0.8208266601562501	3.265922119140625	1.238091583251953	0.786556396484375	3.24459619140625	1.380360809326172	0.7624111328124999	3.1994345703125	1.597686401367187	0.756630615234375	3.17399462890625	1.55504345703125	0.749748046875	3.0780732421875	1.495063049316406	0.657135498046875	3.04130517578125	1.278573181152344	0.479205810546875	3.01957470703125	1.434366088867188	0.301650390625	2.96023974609375	1.511190002441406	0.285025390625	2.962173828125	1.593170959472656	0.3591083984375	2.97039990234375	1.551167663574219	0.2725546875	3.239140625	1.5684287109375	0.767468994140625	3.37075146484375	1.568683410644531	0.795204345703125	3.44881982421875	1.292473663330078	0.771896484375	3.26999755859375	1.370722717285156	0.631885986328125	3.29118603515625	1.372170654296875	0.527995849609375
218	7.233334	3.25275927734375	1.085634155273437	0.82736328125	3.21972021484375	1.264776794433594	0.7933505859375	3.19319677734375	1.408052703857422	0.766585693359375	3.1362197265625	1.626054443359375	0.775725341796875	3.11329931640625	1.582367248535156	0.7631494140625	3.01835009765625	1.519928344726563	0.6675766601562499	3.014644775390625	1.304576416015625	0.477835205078125	3.0014755859375	1.466691467285156	0.3001123046875	2.9404033203125	1.542919372558594	0.2785810546875	2.942070556640625	1.619306945800781	0.36079638671875	2.922592529296875	1.562591857910156	0.253155517578125	3.177155517578125	1.597403442382813	0.7872856445312501	3.3102919921875	1.600461364746094	0.81770361328125	3.39817138671875	1.322117797851563	0.7992353515625	3.42897705078125	1.332609619140625	0.557450927734375	3.367339111328125	1.403643432617188	0.504982421875
219	7.266667000000001	3.22921484375	1.094632186889648	0.8282751464843749	3.1930126953125	1.269859344482422	0.7900671386718749	3.16512744140625	1.409188812255859	0.755364013671875	3.1126767578125	1.624572021484375	0.77614453125	3.088858642578125	1.582336791992188	0.762891845703125	2.99863427734375	1.520983154296875	0.66497509765625	2.99976220703125	1.313421173095703	0.47201904296875	2.9802666015625	1.489416595458984	0.313202880859375	2.9277861328125	1.566691772460937	0.2811669921875	2.955234619140625	1.625556884765625	0.370951171875	2.91071484375	1.583353881835937	0.253459716796875	3.153107421875	1.5952626953125	0.784528076171875	3.286898681640625	1.579086791992188	0.789809814453125	3.26084814453125	1.298700134277344	0.725876220703125	3.274015625	1.333405303955078	0.487882568359375	3.36600048828125	1.373699432373047	0.45294140625
220	7.3	3.2032705078125	1.102210372924805	0.8253503417968751	3.16248291015625	1.277291564941406	0.782775634765625	3.130262451171875	1.416934997558594	0.7470751953125	3.0752705078125	1.634147155761719	0.765431396484375	3.051200439453125	1.590864929199219	0.7543212890625	2.95349462890625	1.530744750976563	0.66077001953125	2.94999951171875	1.313705078125	0.474309814453125	2.94544775390625	1.488719055175781	0.309892822265625	2.885758056640625	1.55847998046875	0.27099267578125	2.9137294921875	1.63052685546875	0.351904541015625	2.87981005859375	1.577679626464844	0.24011083984375	3.1168935546875	1.605317687988281	0.77253564453125	3.2505302734375	1.581023376464844	0.7627197265625	3.229836181640625	1.294859436035156	0.710802734375	3.21448681640625	1.30511376953125	0.468290283203125	3.3052470703125	1.332222961425781	0.417748779296875
221	7.333334	3.18425244140625	1.111978408813477	0.807652587890625	3.14248583984375	1.283158416748047	0.764318359375	3.10911376953125	1.419965606689453	0.7294875488281251	3.0682548828125	1.635484130859375	0.754796142578125	3.041646484375	1.59455517578125	0.744696044921875	2.94524853515625	1.533697265625	0.65445703125	2.91866796875	1.320423065185547	0.473340576171875	2.8978173828125	1.466237518310547	0.289082763671875	2.853650146484375	1.553366333007812	0.28204541015625	2.8984140625	1.586055908203125	0.37694287109375	2.81887939453125	1.568780639648438	0.263822265625	3.107871337890625	1.604857543945313	0.7585859375	3.237189208984375	1.576895385742187	0.738945068359375	3.121173828125	1.318695953369141	0.6955146484375	3.0917177734375	1.363350555419922	0.462697998046875	3.17628857421875	1.345244720458984	0.40236669921875
222	7.366667000000001	3.1406611328125	1.12759440612793	0.80641064453125	3.0961689453125	1.296174468994141	0.75776416015625	3.060999755859375	1.430125549316406	0.715797607421875	3.026702880859375	1.645823364257812	0.744431640625	2.99879638671875	1.605806518554687	0.7347856445312499	2.8924482421875	1.553183227539062	0.65137353515625	2.870339599609375	1.368464996337891	0.441605224609375	2.885121337890625	1.585627319335937	0.3521650390625	2.8332646484375	1.595475830078125	0.26995166015625	2.849887939453125	1.688467895507813	0.3255888671875	2.8158134765625	1.582567138671875	0.24014208984375	3.065505126953125	1.614217163085938	0.746673583984375	3.19495849609375	1.586320190429688	0.73031640625	3.104310302734375	1.31935009765625	0.684220458984375	3.08944091796875	1.373352630615234	0.45259326171875	3.177661865234375	1.358447906494141	0.397267822265625
223	7.399999999999999	3.116275390625	1.130959228515625	0.8011962890625	3.071010986328125	1.298428375244141	0.748096435546875	3.035028076171875	1.431316619873047	0.702464599609375	3.00013330078125	1.648282836914063	0.72369287109375	2.9720546875	1.607548583984375	0.71763134765625	2.86186328125	1.554051574707031	0.63934716796875	2.84642578125	1.358831451416016	0.43780078125	2.83574072265625	1.564528625488281	0.32289111328125	2.778438232421875	1.604817565917969	0.25446728515625	2.7923369140625	1.695415100097656	0.315072265625	2.771264404296875	1.624102478027344	0.223648681640625	3.0394404296875	1.617063537597656	0.7248395996093751	3.16897900390625	1.591462768554687	0.70364208984375	3.10126416015625	1.314831237792969	0.674041259765625	3.064390625	1.322648010253906	0.438189208984375	3.15164111328125	1.322897857666016	0.378997802734375
224	7.433333999999999	3.104499267578125	1.136847442626953	0.780480712890625	3.058369384765625	1.304979827880859	0.7279006347656251	3.02159619140625	1.438736206054688	0.68373095703125	2.985472900390625	1.655907104492187	0.709027587890625	2.9576123046875	1.615184509277344	0.700751953125	2.8500126953125	1.561156188964844	0.618324951171875	2.8180380859375	1.374562683105469	0.40922509765625	2.793658447265625	1.594679504394531	0.32555419921875	2.740346435546875	1.598355712890625	0.243062744140625	2.77851708984375	1.677639282226562	0.309558349609375	2.7548095703125	1.61555615234375	0.202928466796875	3.024880126953125	1.624554443359375	0.7110314941406251	3.155775634765625	1.6011279296875	0.69268408203125	3.10198876953125	1.321687133789063	0.652424560546875	3.068318359375	1.319059356689453	0.41507666015625	3.15652978515625	1.312111450195312	0.357023193359375
225	7.466667	3.07960986328125	1.145146759033203	0.751685546875	3.02996728515625	1.312069915771484	0.702238525390625	2.99025830078125	1.445311126708984	0.662042236328125	2.95061865234375	1.66044970703125	0.688060302734375	2.92348828125	1.618915649414062	0.68451123046875	2.80650390625	1.56038037109375	0.621822998046875	2.78283837890625	1.383584075927734	0.405458984375	2.73911962890625	1.592348266601562	0.305978759765625	2.6954619140625	1.612717407226563	0.220969970703125	2.735259765625	1.705966674804688	0.262716552734375	2.710110107421875	1.652986083984375	0.187552978515625	2.9907626953125	1.630616821289062	0.68512548828125	3.1174365234375	1.607115112304688	0.65034765625	3.08936767578125	1.323354095458984	0.632306884765625	3.02395068359375	1.300254150390625	0.40429736328125	3.1031142578125	1.294512725830078	0.335241943359375
226	7.500000000000001	3.04492626953125	1.149483581542969	0.740414794921875	2.9940498046875	1.318748931884766	0.69168701171875	2.95322216796875	1.452177551269531	0.646819091796875	2.92178466796875	1.672035766601562	0.668082275390625	2.892630615234375	1.631155212402344	0.664080078125	2.776659912109375	1.574907165527344	0.59359326171875	2.747322265625	1.381601867675781	0.3876318359375	2.732847412109375	1.605871459960937	0.3082275390625	2.698453125	1.660766906738281	0.233422119140625	2.745838623046875	1.73460888671875	0.30148486328125	2.70451025390625	1.665396301269531	0.19698681640625	2.96114599609375	1.640028259277344	0.66719775390625	3.08967724609375	1.612398071289062	0.63587353515625	3.0667783203125	1.324440673828125	0.61901123046875	3.00646337890625	1.309423309326172	0.385782958984375	3.087951171875	1.295615539550781	0.318540283203125
227	7.533334000000001	3.0410546875	1.157915679931641	0.71921826171875	2.995524169921875	1.327764434814453	0.6708017578125	2.95912353515625	1.463543579101563	0.63207275390625	2.932441650390625	1.681906433105469	0.6615461425781251	2.9026220703125	1.641829895019531	0.65759326171875	2.786679931640625	1.576051635742187	0.597686767578125	2.735004638671875	1.392434875488281	0.38929345703125	2.688723876953125	1.600339599609375	0.28509521484375	2.62834375	1.625535522460937	0.211539794921875	2.6489013671875	1.696187133789063	0.293933349609375	2.66586767578125	1.65991064453125	0.1817138671875	2.9709892578125	1.649524169921875	0.65788525390625	3.0983076171875	1.620353576660156	0.626025634765625	3.0775439453125	1.33453955078125	0.59880517578125	3.0125166015625	1.303506042480469	0.36975390625	3.09249365234375	1.297308776855469	0.300469970703125
228	7.566667	3.017763916015625	1.163006378173828	0.687491455078125	2.977214599609375	1.336840484619141	0.644061279296875	2.943663818359375	1.473504119873047	0.602026123046875	2.91576806640625	1.69233837890625	0.638241455078125	2.886130859375	1.65156689453125	0.635650146484375	2.76570751953125	1.58453173828125	0.583951904296875	2.6989404296875	1.403917663574219	0.374446044921875	2.636242431640625	1.617892700195313	0.288869140625	2.5839814453125	1.646544921875	0.2096259765625	2.60315673828125	1.712312377929687	0.2973017578125	2.58582470703125	1.652994995117187	0.173581298828125	2.95469873046875	1.660448974609375	0.6310009765625	3.080888671875	1.636714599609375	0.587976318359375	3.07100048828125	1.347540832519531	0.5693901367187501	2.985559814453125	1.304724426269531	0.347219970703125	3.0597685546875	1.292296600341797	0.27147900390625
229	7.600000000000001	3.008673095703125	1.168499145507812	0.6645537109375	2.965816650390625	1.342216430664062	0.6233232421875	2.93115576171875	1.480530334472656	0.58845947265625	2.908463134765625	1.700488830566406	0.620561767578125	2.878154296875	1.660163024902344	0.620602294921875	2.75116259765625	1.597548645019531	0.580618408203125	2.675004150390625	1.414417144775391	0.37677490234375	2.60550146484375	1.626050537109375	0.29097021484375	2.5585771484375	1.652308044433594	0.207721923828125	2.59171142578125	1.718582885742188	0.2906513671875	2.565986328125	1.658122619628906	0.1709697265625	2.946456298828125	1.667834045410156	0.612048583984375	3.07275341796875	1.645993103027344	0.568554443359375	3.06106884765625	1.357148712158203	0.548271240234375	2.9752734375	1.311485046386719	0.3269404296875	3.049267578125	1.292497161865234	0.2524365234375
230	7.633334000000001	2.985923828125	1.176520919799805	0.64689208984375	2.9434775390625	1.350362335205078	0.606566162109375	2.909166259765625	1.488942413330078	0.573041015625	2.8919658203125	1.708877075195312	0.6071435546875	2.8606962890625	1.66935546875	0.606829833984375	2.731511474609375	1.613578369140625	0.564353759765625	2.6401396484375	1.425186553955078	0.37228125	2.57785546875	1.642205322265625	0.295506591796875	2.52822021484375	1.65762353515625	0.21123779296875	2.55838232421875	1.72037744140625	0.29781494140625	2.528658935546875	1.67756640625	0.175618408203125	2.92909814453125	1.675401977539063	0.598318359375	3.0539404296875	1.648129272460938	0.55410693359375	3.04395849609375	1.3596767578125	0.531498291015625	2.955771240234375	1.329739593505859	0.308683349609375	3.026421875	1.297207183837891	0.2357822265625
231	7.666666999999999	2.9653671875	1.17764501953125	0.626223876953125	2.92558447265625	1.352969970703125	0.591203369140625	2.8918720703125	1.4915048828125	0.55784423828125	2.88029150390625	1.711623657226562	0.590927978515625	2.848083984375	1.672959533691406	0.590841796875	2.717596435546875	1.626750244140625	0.5420869140625	2.6210791015625	1.421087249755859	0.37215380859375	2.5565107421875	1.636402526855469	0.293599365234375	2.4995224609375	1.650786560058594	0.214109619140625	2.5145703125	1.711549743652344	0.305695068359375	2.50088330078125	1.665857177734375	0.17882861328125	2.91649951171875	1.677235778808594	0.582210205078125	3.03967236328125	1.6495234375	0.534359130859375	3.03090966796875	1.361206298828125	0.5153564453125	2.938181884765625	1.344338012695312	0.293405517578125	3.0030791015625	1.302537322998047	0.22011572265625
232	7.7	2.949499755859375	1.161607025146484	0.60311279296875	2.91570166015625	1.339709899902344	0.573005859375	2.88588232421875	1.480539825439453	0.5436708984375	2.8742119140625	1.701848266601563	0.5735888671875	2.84193505859375	1.663031860351563	0.5742397460937499	2.704970703125	1.623174194335937	0.537720947265625	2.5916103515625	1.426121429443359	0.366428466796875	2.536789794921875	1.647910766601563	0.296579833984375	2.4803154296875	1.654220703125	0.215286865234375	2.499572265625	1.714362182617188	0.3069375	2.48557275390625	1.66940234375	0.17866015625	2.9105302734375	1.6672509765625	0.56519091796875	3.04171142578125	1.647842407226562	0.53754248046875	3.02896923828125	1.360555358886719	0.4998603515625	2.9739072265625	1.363984161376953	0.26430712890625	3.01685302734375	1.309480926513672	0.183127197265625
233	7.733334	2.930925048828125	1.156959548950195	0.586782958984375	2.8988203125	1.336085144042969	0.558854736328125	2.87012548828125	1.477804107666016	0.531351806640625	2.86354052734375	1.699515747070313	0.5629411621093749	2.8304326171875	1.661287841796875	0.563966796875	2.69397509765625	1.6201884765625	0.525843017578125	2.5841396484375	1.414715545654297	0.361392822265625	2.52259716796875	1.631663208007812	0.28116748046875	2.452912841796875	1.641859497070313	0.2110615234375	2.47990869140625	1.71413427734375	0.291571533203125	2.468643798828125	1.663782104492188	0.171876708984375	2.89904443359375	1.66417822265625	0.553614013671875	3.029638916015625	1.645922119140625	0.521511962890625	3.008673095703125	1.358837188720703	0.481814453125	2.94827587890625	1.368169647216797	0.247262939453125	3.01409765625	1.324336822509766	0.17519140625
234	7.766667000000001	2.92463330078125	1.159331192016602	0.5529827880859375	2.8904013671875	1.33867626953125	0.5277486572265625	2.86264892578125	1.481903076171875	0.5070369873046875	2.86260546875	1.704020202636719	0.5382569580078125	2.828841796875	1.666428405761719	0.5416058349609375	2.68929736328125	1.625629028320313	0.5156221923828125	2.5711337890625	1.415862976074219	0.3621739501953125	2.49549658203125	1.628172424316406	0.2807921142578125	2.4237578125	1.637192077636719	0.2124595947265625	2.4664365234375	1.707625366210938	0.2878265380859375	2.44158056640625	1.656664611816406	0.1706033935546875	2.89673876953125	1.667912353515625	0.5267132568359375	3.028616455078125	1.657329956054687	0.4957833251953125	2.983999267578125	1.374945678710938	0.5495650634765625	2.934532958984375	1.370789855957031	0.3120401611328125	2.8549921875	1.34416552734375	0.2454188232421875
235	7.8	2.904236328125	1.161659576416016	0.5318415527343749	2.8742822265625	1.34145150756836	0.516194091796875	2.850278076171875	1.485170867919922	0.50361474609375	2.848461181640625	1.706071655273437	0.531199951171875	2.81486962890625	1.668752197265625	0.533442138671875	2.6782275390625	1.62516015625	0.503173583984375	2.56151806640625	1.418145843505859	0.348833740234375	2.480467529296875	1.632671997070313	0.285798095703125	2.409765625	1.636455444335938	0.21697509765625	2.45940771484375	1.691468627929688	0.299352783203125	2.40189111328125	1.648564208984375	0.1809306640625	2.88290234375	1.6701279296875	0.521967041015625	3.01289990234375	1.664319702148437	0.486579345703125	2.985060791015625	1.382510528564453	0.5429013671875	2.92174755859375	1.35830419921875	0.311793701171875	2.840720703125	1.350644714355469	0.243389404296875
236	7.833334	2.87958154296875	1.157325317382812	0.5119464111328125	2.852513671875	1.335687591552734	0.4957711181640625	2.83274462890625	1.478723358154297	0.4849132080078125	2.83354052734375	1.697568359375	0.5111898193359375	2.80018017578125	1.660847534179688	0.5150655517578125	2.6643935546875	1.616754150390625	0.4889564208984375	2.5529228515625	1.401005584716797	0.3484569091796875	2.468796142578125	1.608113891601562	0.2744451904296875	2.3996923828125	1.6245927734375	0.2072838134765625	2.446145751953125	1.675560424804687	0.2926019287109375	2.3972001953125	1.636093627929688	0.1711737060546875	2.8669755859375	1.661716552734375	0.5007227783203125	2.9949287109375	1.658908203125	0.4626837158203125	3.007466796875	1.382273620605469	0.5336490478515625	2.939724609375	1.351815582275391	0.3070550537109375	2.85220166015625	1.352134674072266	0.2485753173828125
237	7.866667000000001	2.853029296875	1.144334411621094	0.460268798828125	2.8311865234375	1.323955139160156	0.44960400390625	2.816492431640625	1.467967224121094	0.44307421875	2.826101318359375	1.68764453125	0.460493408203125	2.793567138671875	1.651840393066406	0.472303466796875	2.65441162109375	1.610325805664063	0.469779052734375	2.5206015625	1.3891787109375	0.360165283203125	2.43311669921875	1.599694458007813	0.3005172119140625	2.3515546875	1.612498046875	0.2480303955078125	2.40749072265625	1.664041687011719	0.327191650390625	2.34699560546875	1.624036254882812	0.2108643798828125	2.85620556640625	1.650662963867187	0.444919677734375	2.981159423828125	1.619255798339844	0.409529052734375	3.130310546875	1.409282501220703	0.534037841796875	2.990922119140625	1.364537963867188	0.345591796875	2.889809814453125	1.387519134521484	0.327037109375
238	7.899999999999999	2.80930810546875	1.142723419189453	0.4317889404296875	2.79979296875	1.324676452636719	0.4280513916015625	2.78410009765625	1.469313995361328	0.4203133544921875	2.79414990234375	1.690238525390625	0.4368626708984375	2.76279541015625	1.654084228515625	0.4515802001953125	2.62521923828125	1.607207641601562	0.4656734619140625	2.488185546875	1.381023895263672	0.36695458984375	2.3942275390625	1.592182006835937	0.31484130859375	2.3123369140625	1.603554931640625	0.2615517578125	2.3655869140625	1.64466943359375	0.3490560302734375	2.30792333984375	1.62089501953125	0.22594482421875	2.82310693359375	1.65319873046875	0.4186058349609375	2.94202783203125	1.615851196289062	0.3685111083984375	3.11162841796875	1.426990447998047	0.5037647705078125	2.95471240234375	1.375322570800781	0.329783203125	2.85326025390625	1.399684448242188	0.3115980224609375
239	7.933333999999999	2.78218798828125	1.145330627441406	0.429863525390625	2.778544921875	1.328661163330078	0.426527587890625	2.7630615234375	1.474101287841797	0.41633056640625	2.7720576171875	1.6960341796875	0.43809912109375	2.74064404296875	1.659170043945313	0.45199169921875	2.60328759765625	1.610587768554688	0.471169677734375	2.493265625	1.369745086669922	0.368272216796875	2.39092822265625	1.576785888671875	0.309044677734375	2.31169384765625	1.587033935546875	0.250604248046875	2.351291015625	1.637430786132812	0.34132568359375	2.2957880859375	1.580533447265625	0.218535400390625	2.801423828125	1.659330078125	0.41895263671875	2.920461669921875	1.620121215820312	0.368267578125	3.063072265625	1.406278961181641	0.501361083984375	2.905279541015625	1.404192291259766	0.3186259765625	2.80163818359375	1.427389739990234	0.309685302734375
240	7.966667	2.75395263671875	1.144404449462891	0.407839599609375	2.7524775390625	1.328430084228516	0.402662353515625	2.738630615234375	1.474600128173828	0.392402587890625	2.751207275390625	1.696702758789062	0.4189765625	2.72085400390625	1.659490234375	0.43486083984375	2.585679931640625	1.612176879882813	0.470232421875	2.488414794921875	1.360467193603516	0.37801953125	2.37607568359375	1.56142578125	0.312585693359375	2.301537109375	1.578405517578125	0.2491044921875	2.33602001953125	1.640291625976563	0.335212646484375	2.29841796875	1.586846313476562	0.212176025390625	2.77850927734375	1.660235229492188	0.396155517578125	2.887490966796875	1.625846435546875	0.322957275390625	3.0516220703125	1.420752227783203	0.447154541015625	2.8712919921875	1.391394134521484	0.287891357421875	2.78209130859375	1.450007171630859	0.280466552734375
241	8	2.72395947265625	1.132811141967773	0.3772923583984375	2.7206083984375	1.315197540283203	0.3755965576171875	2.706494873046875	1.460221160888672	0.3694090576171875	2.72391796875	1.680048461914063	0.3949989013671875	2.6940927734375	1.643665771484375	0.4122818603515625	2.5639560546875	1.59713330078125	0.4598812255859375	2.465702392578125	1.339126586914062	0.3996861572265625	2.35954931640625	1.533055541992188	0.3138441162109375	2.28330419921875	1.554785034179687	0.2554549560546875	2.32604736328125	1.617838012695312	0.3354869384765625	2.285293212890625	1.568974731445313	0.2173348388671875	2.74916845703125	1.643486694335937	0.3710286865234375	2.85087939453125	1.602943481445313	0.2929627685546875	3.03659033203125	1.420868865966797	0.4164725341796875	2.842499267578125	1.388505279541016	0.2787772216796875	2.75645947265625	1.444183197021484	0.2516361083984375
242	8.033334	2.70161474609375	1.135034057617188	0.341794677734375	2.695980712890625	1.315097625732422	0.339901611328125	2.68506103515625	1.458656005859375	0.335837646484375	2.70050732421875	1.6754970703125	0.364271240234375	2.671951171875	1.638943969726562	0.38154541015625	2.55106640625	1.590285278320313	0.443665283203125	2.46024755859375	1.330800659179687	0.395755615234375	2.36275390625	1.524631408691406	0.30753271484375	2.28659228515625	1.538654663085937	0.248723876953125	2.3216279296875	1.595018615722656	0.33533984375	2.27469873046875	1.538305114746094	0.21533837890625	2.725179931640625	1.640081115722656	0.33931005859375	2.8162802734375	1.611772766113281	0.246916748046875	2.98249072265625	1.393457275390625	0.32149951171875	2.78699609375	1.380869049072265	0.18778466796875	2.69549560546875	1.42218505859375	0.2174990234375
243	8.066666999999999	2.6927919921875	1.12677473449707	0.3070946044921875	2.69168359375	1.307673431396484	0.3055555419921875	2.684446044921875	1.452071929931641	0.3018321533203125	2.70386865234375	1.668233764648438	0.3387552490234375	2.67602880859375	1.630995727539063	0.3563218994140625	2.563126953125	1.576908325195312	0.4294010009765625	2.46872216796875	1.316940948486328	0.3843729248046875	2.37282470703125	1.51672021484375	0.3055916748046875	2.295765869140625	1.526083984375	0.2463585205078125	2.338834228515625	1.573221069335938	0.3354029541015625	2.293078125	1.540220581054688	0.2102515869140625	2.726621826171875	1.633642578125	0.3106041259765625	2.812918701171875	1.61188916015625	0.2112896728515625	2.95172412109375	1.363134063720703	0.2306807861328125	2.73397314453125	1.358146850585938	0.1343297119140625	2.658126708984375	1.400058532714844	0.1938626708984375
244	8.100000000000001	2.664845703125	1.112801574707031	0.274196533203125	2.66040966796875	1.293467590332031	0.27266650390625	2.65360107421875	1.437772064208984	0.270422119140625	2.67717578125	1.65334375	0.307060302734375	2.65063427734375	1.616171264648437	0.32653173828125	2.54976220703125	1.570247802734375	0.419733154296875	2.46111279296875	1.305782653808594	0.395970458984375	2.36150927734375	1.504497100830078	0.31984423828125	2.2881259765625	1.504948211669922	0.255580322265625	2.33178515625	1.553674926757812	0.34333642578125	2.28696337890625	1.515250122070313	0.2183203125	2.69737890625	1.618863647460937	0.276982666015625	2.774143310546875	1.603893798828125	0.1691348876953125	2.8974794921875	1.347129333496094	0.1543504638671875	2.68830615234375	1.325828399658203	0.0429832763671875	2.61313330078125	1.390039703369141	0.0784400634765625
245	8.133334000000001	2.63254248046875	1.099458206176758	0.2409483642578125	2.62833251953125	1.280362915039063	0.2421436767578125	2.6189814453125	1.424725219726563	0.2413985595703125	2.6489921875	1.639599853515625	0.2790946044921875	2.62408642578125	1.602327758789063	0.3005928955078125	2.534427978515625	1.555022766113281	0.4042645263671875	2.458724609375	1.285169799804688	0.4005533447265625	2.35444091796875	1.48168115234375	0.3240506591796875	2.2783662109375	1.473640625	0.2633260498046875	2.31829248046875	1.521643432617187	0.3534024658203125	2.269409912109375	1.47586328125	0.2284522705078125	2.665576171875	1.605406127929688	0.2464776611328125	2.73475830078125	1.586870849609375	0.1339449462890625	2.81622607421875	1.320324310302734	0.07163854980468751	2.59382666015625	1.311599609375	-0.0133145751953125	2.52777734375	1.382441955566406	0.0276512451171875
246	8.166667	2.61613720703125	1.097617034912109	0.206461181640625	2.61794287109375	1.277343658447266	0.210518798828125	2.61505322265625	1.421023956298828	0.21273876953125	2.637369140625	1.636374633789063	0.24421240234375	2.61603515625	1.598693115234375	0.267974365234375	2.535329833984375	1.546409912109375	0.375235107421875	2.4672705078125	1.277751861572266	0.402404541015625	2.34559619140625	1.457876861572266	0.316510498046875	2.2795732421875	1.448693695068359	0.24599462890625	2.3173056640625	1.491141143798828	0.338897705078125	2.290623046875	1.486411407470703	0.212018798828125	2.653026611328125	1.602536743164062	0.211266357421875	2.70721630859375	1.582678588867187	0.0919688720703125	2.765260009765625	1.322300170898437	-0.004692138671875	2.53370263671875	1.327627807617187	-0.053394775390625	2.469477294921875	1.393572265625	-0.0039730224609375
247	8.199999999999999	2.59334765625	1.07795539855957	0.1841640625	2.59403125	1.257980865478516	0.190452392578125	2.59023046875	1.401889495849609	0.19431005859375	2.60766357421875	1.618642333984375	0.222022705078125	2.58970166015625	1.580454711914062	0.2478759765625	2.512647216796875	1.529054443359375	0.35857568359375	2.4798251953125	1.258635101318359	0.4189921875	2.32534619140625	1.410980377197266	0.330842041015625	2.273399658203125	1.424179840087891	0.249721923828125	2.3183974609375	1.451832550048828	0.34518896484375	2.30051171875	1.439615447998047	0.213814453125	2.621673828125	1.584918334960937	0.18808447265625	2.666237060546875	1.560551147460937	0.065395751953125	2.68769189453125	1.314790405273437	-0.07591625976562499	2.451548828125	1.323990051269531	-0.09572985839843751	2.35971533203125	1.356761840820313	-0.057626220703125
248	8.233333999999999	2.5814384765625	1.071633102416992	0.1649583740234375	2.58262353515625	1.251906860351562	0.1718692626953125	2.578334716796875	1.396010101318359	0.1761011962890625	2.59689599609375	1.613072998046875	0.2032850341796875	2.5819453125	1.574540161132812	0.2306427001953125	2.513353515625	1.524537475585938	0.3476558837890625	2.51388818359375	1.255463958740234	0.4230865478515625	2.341628662109375	1.3899775390625	0.3379818115234375	2.297118896484375	1.367298370361328	0.2543973388671875	2.321316162109375	1.406547790527344	0.3534605712890625	2.307785400390625	1.399032653808594	0.2199820556640625	2.60762744140625	1.579600463867187	0.1678253173828125	2.637307373046875	1.556588134765625	0.040250732421875	2.589216796875	1.326043670654297	-0.1197802734375	2.356072265625	1.316827056884766	-0.07539160156249999	2.2750830078125	1.327719512939453	-0.1410777587890625
249	8.266667000000002	2.5764091796875	1.053943206787109	0.13973291015625	2.5730859375	1.234222930908203	0.146945068359375	2.564841064453125	1.378186492919922	0.1512802734375	2.5837685546875	1.595308715820313	0.17817236328125	2.57132373046875	1.55650341796875	0.20640771484375	2.51571875	1.505949005126953	0.32993798828125	2.537281005859375	1.235325073242187	0.396472900390625	2.34515380859375	1.35282568359375	0.33076220703125	2.30576171875	1.347183807373047	0.24186376953125	2.3289375	1.386658508300781	0.341111328125	2.30380126953125	1.382760406494141	0.20721435546875	2.591939453125	1.5621005859375	0.141777099609375	2.61234130859375	1.5365205078125	0.012843017578125	2.501446044921875	1.333802703857422	-0.1536531982421875	2.27282763671875	1.328579437255859	-0.08926477050781249	2.20912255859375	1.323344085693359	-0.1724046630859375
250	8.300000000000001	2.56256689453125	1.047120559692383	0.12755615234375	2.558478515625	1.225849502563477	0.1291353759765625	2.54800537109375	1.36839306640625	0.1288746337890625	2.56948486328125	1.583998352050781	0.1485484619140625	2.56021484375	1.546212829589844	0.17853076171875	2.50589111328125	1.506683349609375	0.305054443359375	2.561576416015625	1.279993225097656	0.454046875	2.36512060546875	1.299742126464844	0.331420654296875	2.365281982421875	1.317519958496094	0.236576416015625	2.3239541015625	1.348522583007812	0.3317392578125	2.402212890625	1.366606506347656	0.2415205078125	2.57368505859375	1.550285461425781	0.11257666015625	2.568466796875	1.52365625	-0.016387939453125	2.432598876953125	1.342869323730469	-0.1851278076171875	2.207777099609375	1.32112109375	-0.118941650390625	2.1457763671875	1.301856018066406	-0.2000584716796875
251	8.333334000000001	2.55749609375	1.037486190795899	0.1093787841796875	2.55191162109375	1.216161331176758	0.1096605224609375	2.539770263671875	1.358550964355469	0.1083863525390625	2.55856201171875	1.574609741210938	0.125384521484375	2.550337890625	1.537033020019531	0.15592041015625	2.498878662109375	1.498448059082031	0.28390625	2.5615546875	1.276708862304687	0.437445556640625	2.3623935546875	1.288654113769531	0.318273193359375	2.3607529296875	1.303092224121094	0.222888427734375	2.338544921875	1.310251831054688	0.32861474609375	2.39437353515625	1.342580444335937	0.21526953125	2.56261572265625	1.540571960449219	0.0897109375	2.55504052734375	1.513285949707031	-0.03898388671875	2.415333251953125	1.333422180175781	-0.2055084228515625	2.1924375	1.310305541992188	-0.1336123046875	2.12612109375	1.292356506347656	-0.2115401611328125
252	8.366667	2.55571044921875	1.018170120239258	0.0836898193359375	2.54436962890625	1.196991409301758	0.0832625732421875	2.530133544921875	1.339523071289062	0.0819903564453125	2.545761474609375	1.555180236816406	0.1101505126953125	2.5407578125	1.51564404296875	0.1390511474609375	2.512798583984375	1.472762634277344	0.2731885986328125	2.5976513671875	1.272673889160156	0.4458001708984375	2.39758203125	1.247586349487305	0.3291553955078125	2.395509521484375	1.250291091918945	0.2325040283203125	2.344870361328125	1.294799255371094	0.3175460205078125	2.41187451171875	1.267917846679687	0.2035657958984375	2.54768115234375	1.523258911132813	0.07224999999999999	2.532109375	1.514681274414063	-0.0586300048828125	2.35625390625	1.372571594238281	-0.2284896240234375	2.129070068359375	1.309522033691406	-0.22088623046875	2.03720947265625	1.302378112792969	-0.2694033203125
253	8.399999999999999	2.556052734375	1.007364631652832	0.07188916015625001	2.537682373046875	1.186566192626953	0.0700130615234375	2.518256103515625	1.329245849609375	0.067307861328125	2.5313916015625	1.5463857421875	0.0944892578125	2.52723193359375	1.506703643798828	0.1237757568359375	2.498102783203125	1.464594390869141	0.2587401123046875	2.62150927734375	1.286342864990234	0.4344193115234375	2.43181103515625	1.203908355712891	0.3245516357421875	2.38796240234375	1.227080963134766	0.2409158935546875	2.409029296875	1.256566345214844	0.3438338623046875	2.37852001953125	1.262121154785156	0.2146627197265625	2.5333076171875	1.514148681640625	0.0565040283203125	2.51454833984375	1.505871917724609	-0.0746998291015625	2.32758447265625	1.373837921142578	-0.2433760986328125	2.09820751953125	1.313963195800781	-0.2362635498046875	2.033851928710937	1.315003387451172	-0.3188360595703125
254	8.433333999999999	2.54885693359375	1.006052047729492	0.07163818359375	2.527314453125	1.183941192626953	0.06668469238281249	2.5131826171875	1.326515289306641	0.0635318603515625	2.5194111328125	1.543567260742188	0.0843973388671875	2.51599951171875	1.504835845947265	0.1146248779296875	2.495296875	1.469026947021484	0.2521751708984375	2.643784423828125	1.268979888916016	0.3747652587890625	2.450607421875	1.161106597900391	0.3015858154296875	2.389650634765625	1.215127319335938	0.2493641357421875	2.42198779296875	1.256955047607422	0.3441917724609375	2.372579833984375	1.220432037353516	0.2180594482421875	2.522850341796875	1.510480560302734	0.047592041015625	2.5151953125	1.50201284790039	-0.08405224609375	2.316083984375	1.368491638183594	-0.2342760009765625	2.0897294921875	1.301907989501953	-0.23908837890625	2.024481811523438	1.312111938476562	-0.3196561279296875
255	8.466667000000001	2.56233349609375	1.005195152282715	0.071180419921875	2.54039306640625	1.181873382568359	0.06636132812499999	2.518030517578125	1.322413391113281	0.0617489013671875	2.53172021484375	1.5380810546875	0.0782906494140625	2.52899365234375	1.500198944091797	0.1091412353515625	2.51288623046875	1.465646270751953	0.2466629638671875	2.5850771484375	1.217435791015625	0.3430167236328125	2.37884228515625	1.122079788208008	0.2984637451171875	2.31940966796875	1.167667877197266	0.2382130126953125	2.377525390625	1.211325714111328	0.3179151611328125	2.37595751953125	1.230051513671875	0.2356920166015625	2.53200732421875	1.504545745849609	0.042168212890625	2.50949365234375	1.491230072021484	-0.08648535156250001	2.2943349609375	1.365972320556641	-0.2169775390625	2.0646591796875	1.320191070556641	-0.205592041015625	2.018340942382812	1.313025207519531	-0.2978753662109375
256	8.5	2.56503662109375	1.002702499389649	0.0667945556640625	2.54338623046875	1.179252624511719	0.0606483154296875	2.5203642578125	1.319549560546875	0.0550003662109375	2.5325439453125	1.535402099609375	0.067991943359375	2.53102783203125	1.497985382080078	0.09943530273437499	2.514486572265625	1.464668121337891	0.237109130859375	2.5655205078125	1.211878570556641	0.334541259765625	2.35571240234375	1.12367692565918	0.292845703125	2.2978837890625	1.169087188720703	0.231025390625	2.36057080078125	1.207991302490234	0.30961767578125	2.36703857421875	1.231577484130859	0.234110107421875	2.5321240234375	1.501361114501953	0.0323935546875	2.50595263671875	1.485829864501953	-0.0952237548828125	2.287759765625	1.358166748046875	-0.2176854248046875	2.05890966796875	1.311373657226563	-0.199259033203125	2.00889794921875	1.304716857910156	-0.2895521240234375
257	8.533334	2.5681201171875	1.001518524169922	0.06572265625	2.5459697265625	1.177705780029297	0.0597850341796875	2.5220380859375	1.317610443115234	0.054340087890625	2.532667724609375	1.533321411132813	0.0645533447265625	2.53202783203125	1.496334197998047	0.09640173339843749	2.515394287109375	1.463799285888672	0.233998046875	2.540443359375	1.208701751708984	0.3341842041015625	2.32698828125	1.129122222900391	0.2960025634765625	2.272435546875	1.170751617431641	0.229014892578125	2.33964453125	1.205014770507812	0.3057552490234375	2.36288671875	1.224924865722656	0.236852294921875	2.53188330078125	1.498916290283203	0.02943115234375	2.5034521484375	1.479516082763672	-0.0969356689453125	2.28370556640625	1.346455139160156	-0.20935693359375	2.05572705078125	1.301116821289062	-0.183214599609375	1.999934814453125	1.298845825195313	-0.2700687255859375
258	8.566666999999999	2.582943359375	0.999948715209961	0.0662659912109375	2.545170654296875	1.1736083984375	0.0552178955078125	2.525677490234375	1.314453033447266	0.0483505859375	2.5419375	1.530228271484375	0.059775146484375	2.53713818359375	1.493256713867188	0.09145031738281249	2.504678955078125	1.477958190917969	0.2295421142578125	2.46605029296875	1.204909790039062	0.2344949951171875	2.27534326171875	1.082598968505859	0.1869661865234375	2.202512939453125	1.087856979370117	0.249455078125	2.257164306640625	1.179944458007812	0.2366456298828125	2.3166328125	1.183727569580078	0.261978515625	2.54343310546875	1.495722351074219	0.024623779296875	2.518001953125	1.499358642578125	-0.1040958251953125	2.294571044921875	1.35069613647461	-0.1874971923828125	2.06334814453125	1.326357604980469	-0.1575465087890625	1.992952880859375	1.308935882568359	-0.2313665771484375
259	8.600000000000001	2.5869296875	1.00482763671875	0.070430908203125	2.5457880859375	1.176712249755859	0.0542305908203125	2.52223583984375	1.316185516357422	0.0430755615234375	2.54191064453125	1.530642944335938	0.0594482421875	2.53550830078125	1.493250671386719	0.09008203125	2.49307861328125	1.478936462402344	0.2250592041015625	2.45882080078125	1.206170806884766	0.225703857421875	2.28391796875	1.067636444091797	0.1669228515625	2.20884619140625	1.064570510864258	0.226346923828125	2.2382587890625	1.167941192626953	0.228434814453125	2.315892578125	1.167858612060547	0.2471199951171875	2.543860107421875	1.49694970703125	0.0237603759765625	2.51441943359375	1.501893737792969	-0.10361669921875	2.29255517578125	1.350976257324219	-0.184003173828125	2.061251953125	1.329446502685547	-0.1589058837890625	1.986972900390625	1.305458312988281	-0.2263272705078125
260	8.633334000000001	2.5867490234375	1.004992309570313	0.0773262939453125	2.545936767578125	1.177886138916016	0.05940478515625	2.52242724609375	1.318116729736328	0.046861572265625	2.53998828125	1.534391845703125	0.0580960693359375	2.53347900390625	1.497507354736328	0.08977307128906251	2.4833447265625	1.483121429443359	0.2229927978515625	2.4736943359375	1.206977294921875	0.211263671875	2.31807080078125	1.049322723388672	0.14193701171875	2.23655859375	1.041880889892578	0.192803955078125	2.23193896484375	1.148741058349609	0.2087359619140625	2.314729248046875	1.152063873291016	0.2350745849609375	2.5427529296875	1.499617706298828	0.02309814453125	2.511724853515625	1.501017608642578	-0.1047994384765625	2.2874814453125	1.351806396484375	-0.1876165771484375	2.054519287109375	1.328432891845703	-0.1667593994140625	1.983329711914062	1.309397277832031	-0.2398101806640625
261	8.666667	2.5910947265625	1.00755632019043	0.08465136718750001	2.54960009765625	1.179472625732422	0.06477038574218751	2.52475	1.318828063964844	0.0504517822265625	2.5435947265625	1.534394287109375	0.059357177734375	2.536728515625	1.4980224609375	0.0913043212890625	2.476513671875	1.479683898925781	0.219260986328125	2.4429189453125	1.208158599853516	0.185564697265625	2.29695556640625	1.048926895141602	0.10267724609375	2.23052197265625	1.01672998046875	0.16413232421875	2.22491650390625	1.120544860839844	0.1925833740234375	2.31000048828125	1.126930053710937	0.2148876953125	2.54628271484375	1.499333618164063	0.024869384765625	2.512869384765625	1.494574584960938	-0.10190185546875	2.2858828125	1.351054382324219	-0.184192138671875	2.054290771484375	1.323229187011719	-0.1621690673828125	1.983251708984375	1.315543395996094	-0.2369437255859375
262	8.699999999999999	2.591403076171875	1.008862380981445	0.0848477783203125	2.5498681640625	1.180728958129883	0.06540417480468751	2.52493505859375	1.320031005859375	0.0514051513671875	2.54376318359375	1.535484741210937	0.060489990234375	2.53698583984375	1.499095397949219	0.092399658203125	2.47700146484375	1.48066015625	0.2203731689453125	2.44419140625	1.209139205932617	0.18697314453125	2.29808740234375	1.050148056030273	0.10418798828125	2.231713623046875	1.017989028930664	0.1656539306640625	2.2261240234375	1.121714736938477	0.1942332763671875	2.31118310546875	1.128120071411133	0.2163289794921875	2.54636767578125	1.500478576660156	0.0259747314453125	2.512587890625	1.495731567382812	-0.10063330078125	2.28533203125	1.352558349609375	-0.1823138427734375	2.053893798828125	1.324980163574219	-0.1595902099609375	1.982570434570313	1.317814147949219	-0.234075439453125
263	8.733333999999999	2.59375244140625	1.010336944580078	0.0886563720703125	2.55126806640625	1.181638336181641	0.06860681152343751	2.52533154296875	1.320484680175781	0.05397802734375	2.5429404296875	1.535737670898437	0.06290966796875	2.536251708984375	1.499394866943359	0.09478381347656251	2.473272216796875	1.478842193603516	0.220753662109375	2.44932080078125	1.206034088134766	0.194270751953125	2.30750146484375	1.044743545532226	0.109428955078125	2.23474951171875	1.017513229370117	0.1656173095703125	2.22557275390625	1.121024353027344	0.1934593505859375	2.3126083984375	1.1277021484375	0.2181492919921875	2.54585595703125	1.500763275146484	0.0284871826171875	2.51170751953125	1.498202667236328	-0.09789135742187501	2.2849228515625	1.354774444580078	-0.179055419921875	2.05358056640625	1.327006866455078	-0.1592086181640625	1.986807250976562	1.325214813232422	-0.2379110107421875
264	8.766667000000002	2.593671630859375	1.012872436523437	0.09193334960937501	2.55025244140625	1.184646118164062	0.07048413085937499	2.523634521484375	1.323914001464844	0.0545797119140625	2.5444228515625	1.539844848632812	0.065083984375	2.538097412109375	1.503110717773438	0.0969395751953125	2.4769658203125	1.478685791015625	0.223890380859375	2.45006005859375	1.205314666748047	0.1928365478515625	2.30739599609375	1.043341827392578	0.107718994140625	2.23441845703125	1.015763961791992	0.164223388671875	2.225327392578125	1.119745254516602	0.192319580078125	2.312557861328125	1.126642852783203	0.216931884765625	2.54594140625	1.505006286621094	0.0301041259765625	2.5052021484375	1.496903930664063	-0.0947242431640625	2.28260498046875	1.347771423339844	-0.18160888671875	2.04998486328125	1.318896209716797	-0.1655166015625	1.993183959960938	1.327610717773438	-0.2518594970703125
265	8.800000000000001	2.593365966796875	1.013225967407227	0.0943966064453125	2.55210986328125	1.185789489746094	0.074556640625	2.52676318359375	1.325476318359375	0.059844482421875	2.54601025390625	1.541710266113281	0.068456298828125	2.5396005859375	1.505231689453125	0.1006136474609375	2.47720263671875	1.478489196777344	0.226533447265625	2.4506005859375	1.204922668457031	0.1960804443359375	2.31019970703125	1.041601593017578	0.1095648193359375	2.234357177734375	1.016907592773437	0.1636353759765625	2.22406103515625	1.120556137084961	0.1926754150390625	2.311710693359375	1.126702850341797	0.217839111328125	2.548120849609375	1.506533264160156	0.033822998046875	2.509315673828125	1.4974443359375	-0.0916009521484375	2.28472216796875	1.350799652099609	-0.177901611328125	2.05168994140625	1.322026824951172	-0.1673336181640625	1.99163916015625	1.329770660400391	-0.25158837890625
266	8.833334000000001	2.596740966796875	1.017060134887695	0.0986292724609375	2.555591064453125	1.189610610961914	0.07746142578125	2.5303984375	1.32931103515625	0.0617537841796875	2.549140869140625	1.545764282226562	0.0694635009765625	2.542416259765625	1.509418151855469	0.1017547607421875	2.47408251953125	1.48117236328125	0.224325439453125	2.4534306640625	1.206450790405273	0.198362548828125	2.31770947265625	1.042256759643555	0.10583837890625	2.240978515625	1.015572235107422	0.1577786865234375	2.223800537109375	1.118663848876953	0.185787841796875	2.313037841796875	1.126865371704102	0.215154296875	2.55173046875	1.510388244628906	0.0350205078125	2.51401513671875	1.501933959960938	-0.09086877441406251	2.29031396484375	1.354120849609375	-0.1780833740234375	2.05690771484375	1.328043090820312	-0.16557568359375	1.9955693359375	1.327963928222656	-0.249340087890625
267	8.866667	2.59734423828125	1.01926530456543	0.1009176025390625	2.55454736328125	1.191718215942383	0.0778114013671875	2.527427734375	1.331292236328125	0.06040673828125	2.5493466796875	1.548089111328125	0.068369140625	2.54175390625	1.511735229492188	0.100681884765625	2.4749560546875	1.482205871582031	0.2242908935546875	2.455728515625	1.206262100219726	0.2016038818359375	2.3209052734375	1.038676940917969	0.112158935546875	2.237993408203125	1.016795562744141	0.1568780517578125	2.221218505859375	1.120559860229492	0.183875732421875	2.311448486328125	1.129243713378906	0.2151484375	2.55175341796875	1.512576232910156	0.033842041015625	2.51416455078125	1.505162231445313	-0.092560302734375	2.28794091796875	1.357526794433594	-0.17621630859375	2.05374365234375	1.333293212890625	-0.16174560546875	1.994909545898438	1.339476440429687	-0.247439453125
268	8.899999999999999	2.599917236328125	1.020155700683594	0.0979451904296875	2.55744287109375	1.192708938598633	0.07478515625	2.53060009765625	1.332353759765625	0.057342529296875	2.55293994140625	1.549136779785156	0.06540417480468751	2.5452744140625	1.512777770996094	0.09770520019531249	2.480322021484375	1.4843837890625	0.2225821533203125	2.4532734375	1.208535598754883	0.2074642333984375	2.31335791015625	1.042159561157227	0.123670654296875	2.23017041015625	1.023837036132812	0.16949560546875	2.21722900390625	1.128992462158203	0.1930687255859375	2.30779150390625	1.136234573364258	0.2234459228515625	2.55528076171875	1.513629455566406	0.0308563232421875	2.517653076171875	1.506271240234375	-0.09555847167968751	2.29114794921875	1.3589052734375	-0.17907080078125	2.05688232421875	1.335041809082031	-0.1645191650390625	1.997906127929687	1.340831115722656	-0.2501619873046875
269	8.933333999999999	2.60590625	1.025500228881836	0.1031741943359375	2.566314453125	1.199070205688477	0.07987951660156251	2.53840966796875	1.338705261230469	0.06180859375	2.55929931640625	1.556026672363281	0.0704168701171875	2.55236865234375	1.519417846679687	0.1027437744140625	2.4927333984375	1.482308166503906	0.2282982177734375	2.436849853515625	1.21284651184082	0.1881533203125	2.28885400390625	1.054851272583008	0.1008662109375	2.22364599609375	1.018954055786133	0.1629189453125	2.22135546875	1.123333786010742	0.1933341064453125	2.3058505859375	1.12944792175293	0.2155833740234375	2.561396240234375	1.520604431152344	0.0356318359375	2.5232607421875	1.506462524414062	-0.09031420898437501	2.29733837890625	1.360754211425781	-0.17990576171875	2.062116455078125	1.339007385253906	-0.171529541015625	1.999171752929688	1.351643188476563	-0.2537838134765625
270	8.966667000000001	2.606142578125	1.026060134887695	0.1032088623046875	2.5665390625	1.199719818115234	0.078964111328125	2.5390859375	1.339537658691406	0.060259765625	2.558786865234375	1.557194702148438	0.0697830810546875	2.55151318359375	1.520421081542969	0.1019373779296875	2.490251953125	1.479902038574219	0.2258416748046875	2.43460302734375	1.210098968505859	0.1853565673828125	2.27593798828125	1.068365966796875	0.08865087890624999	2.2166728515625	1.017184753417969	0.1459384765625	2.2213974609375	1.116619140625	0.1900321044921875	2.30173974609375	1.123909759521484	0.2100169677734375	2.5616162109375	1.521835205078125	0.034901123046875	2.524974609375	1.508495849609375	-0.09174072265625	2.3034326171875	1.356122100830078	-0.1822508544921875	2.06850830078125	1.356205047607422	-0.153669189453125	2.010449340820312	1.346784515380859	-0.2400057373046875
271	9	2.6014140625	1.041594512939453	0.1065107421875	2.5646220703125	1.215433883666992	0.08468408203125	2.536978759765625	1.354795593261719	0.06741748046875	2.56266943359375	1.570741333007812	0.080466552734375	2.556755859375	1.533520812988281	0.1120709228515625	2.506811279296875	1.495976196289063	0.241197509765625	2.44597607421875	1.229507553100586	0.1943975830078125	2.28471337890625	1.083313934326172	0.1119910888671875	2.21743603515625	1.030912139892578	0.1574298095703125	2.22172119140625	1.126210754394531	0.2089742431640625	2.299321533203125	1.135914611816406	0.233010009765625	2.5621689453125	1.536336547851562	0.04481689453125	2.5163466796875	1.524506591796875	-0.07837292480468749	2.294791015625	1.374015014648438	-0.1683682861328125	2.061107421875	1.343361450195312	-0.1671636962890625	1.983423583984375	1.360383178710938	-0.23424560546875
272	9.033334	2.6070791015625	1.050804306030273	0.109776123046875	2.575074951171875	1.225311431884766	0.0890064697265625	2.5497421875	1.364871032714844	0.0724317626953125	2.572967041015625	1.580732421875	0.08326171875	2.56697119140625	1.543908996582031	0.115145263671875	2.51228955078125	1.499587951660156	0.2397733154296875	2.44319873046875	1.234905731201172	0.198224365234375	2.28433740234375	1.088119613647461	0.11368896484375	2.21981201171875	1.032077774047852	0.15831396484375	2.22275732421875	1.130560989379883	0.203006103515625	2.30048974609375	1.13763264465332	0.2357635498046875	2.573357421875	1.545983703613281	0.048099853515625	2.526328125	1.528537292480469	-0.073646728515625	2.302407958984375	1.383732177734375	-0.1651439208984375	2.069604248046875	1.350483276367187	-0.1656923828125	1.996112182617187	1.370555603027344	-0.236208984375
273	9.066666999999999	2.611568603515625	1.056769485473633	0.1176383056640625	2.575626953125	1.230719009399414	0.09361962890625	2.548022216796875	1.370023559570313	0.07450439453125	2.57134130859375	1.586619812011719	0.08541748046875	2.5659921875	1.549590209960938	0.1174361572265625	2.51145458984375	1.504304748535156	0.242343994140625	2.4534169921875	1.234657791137695	0.21066552734375	2.3061806640625	1.073102966308594	0.1299154052734375	2.221409423828125	1.036414184570313	0.1586746826171875	2.21573046875	1.135189590454102	0.203356201171875	2.295616943359375	1.13819172668457	0.245805419921875	2.5710673828125	1.5518349609375	0.050052734375	2.52292626953125	1.533146850585938	-0.07156298828125	2.295886474609375	1.389830261230469	-0.1606629638671875	2.063476806640625	1.350262390136719	-0.1707919921875	1.982718017578125	1.369896606445312	-0.2335853271484375
274	9.100000000000001	2.620953125	1.067378860473633	0.1144949951171875	2.588813720703125	1.242636825561523	0.09679260253906249	2.5642529296875	1.382956848144531	0.0827066650390625	2.582175537109375	1.599797546386719	0.094484619140625	2.57875830078125	1.562470947265625	0.1263453369140625	2.5366484375	1.519025146484375	0.2564384765625	2.500063720703125	1.244114181518555	0.2595699462890625	2.31577392578125	1.148603851318359	0.1541959228515625	2.260202392578125	1.070511077880859	0.14180615234375	2.2128662109375	1.142779342651367	0.2073638916015625	2.289033447265625	1.135391754150391	0.282236083984375	2.5817626953125	1.565282592773438	0.0589281005859375	2.5289697265625	1.54414208984375	-0.0601837158203125	2.30379833984375	1.402157104492187	-0.155055419921875	2.0714501953125	1.362981384277344	-0.162019775390625	1.99124853515625	1.376091003417969	-0.227013916015625
275	9.133334000000001	2.62763671875	1.064499732971191	0.1393232421875	2.5995029296875	1.240968215942383	0.125082763671875	2.578623291015625	1.3823017578125	0.113797119140625	2.59902880859375	1.598984619140625	0.12867138671875	2.59470703125	1.561251953125	0.1600274658203125	2.53589892578125	1.507256042480469	0.2794361572265625	2.5108671875	1.231494247436523	0.2586968994140625	2.3453134765625	1.238229965209961	0.0948077392578125	2.25518310546875	1.273069152832031	0.0898599853515625	2.148431396484375	1.284893798828125	0.0739664306640625	2.3528564453125	1.292922668457031	0.21282568359375	2.598697021484375	1.564899353027344	0.092623291015625	2.544349609375	1.544575378417969	-0.026098876953125	2.31340771484375	1.408084350585938	-0.1160010986328125	2.08104833984375	1.367853393554687	-0.1253521728515625	2.001827758789063	1.380072204589844	-0.1918963623046875
276	9.166667	2.62449365234375	1.071382713317871	0.15642529296875	2.599099365234375	1.247940673828125	0.1436884765625	2.5801748046875	1.389286315917969	0.133573974609375	2.60353076171875	1.604999694824219	0.1503326416015625	2.59914453125	1.56709619140625	0.18128369140625	2.54235205078125	1.512627685546875	0.301034423828125	2.51580029296875	1.237298950195312	0.2863043212890625	2.353412109375	1.263856353759766	0.12206396484375	2.29024560546875	1.334498382568359	0.1037322998046875	2.20105859375	1.390962738037109	0.07946923828124999	2.38238623046875	1.323927429199219	0.2314617919921875	2.60228369140625	1.571377197265625	0.1140364990234375	2.54576220703125	1.553049987792969	-0.003635009765625	2.311305908203125	1.421988189697266	-0.0903043212890625	2.0791572265625	1.383599945068359	-0.09807763671875	1.99946142578125	1.396795593261719	-0.1634627685546875
277	9.199999999999999	2.650680908203125	1.087496513366699	0.1800245361328125	2.615908447265625	1.263597534179687	0.1682945556640625	2.590642822265625	1.404846893310547	0.1587467041015625	2.616806640625	1.621712646484375	0.173023193359375	2.6159853515625	1.583539672851562	0.2044017333984375	2.60294140625	1.526369995117188	0.3360714111328125	2.53754345703125	1.256158538818359	0.3175045166015625	2.37306005859375	1.280240325927734	0.1530208740234375	2.30737939453125	1.335180145263672	0.1072568359375	2.21805810546875	1.3716005859375	0.056607666015625	2.38078662109375	1.37193637084961	0.24335693359375	2.61108544921875	1.587969116210938	0.13686962890625	2.5384345703125	1.5635	0.0286759033203125	2.30383251953125	1.434940093994141	-0.0663785400390625	2.07383984375	1.379871612548828	-0.0787882080078125	1.988959594726563	1.405979583740234	-0.1339449462890625
278	9.233333999999999	2.67237939453125	1.093705596923828	0.2031630859375	2.64409814453125	1.270486846923828	0.1925068359375	2.615544677734375	1.410778411865234	0.184739990234375	2.6408251953125	1.627154479980469	0.197974853515625	2.64097607421875	1.589147521972656	0.2293321533203125	2.632933837890625	1.539591552734375	0.3639833984375	2.56910205078125	1.269580627441406	0.35013525390625	2.39586474609375	1.296090972900391	0.196352783203125	2.32984375	1.341450317382813	0.1420006103515625	2.2439716796875	1.371984802246094	0.0829017333984375	2.39807177734375	1.399537872314453	0.272685302734375	2.63441650390625	1.593418823242188	0.1621353759765625	2.5617822265625	1.577272766113281	0.052859130859375	2.32105908203125	1.453167663574219	-0.0294228515625	2.0931962890625	1.393966247558594	-0.047361328125	2.00784912109375	1.424814178466797	-0.0986204833984375
279	9.266667000000002	2.70011328125	1.122167770385742	0.22054833984375	2.671787109375	1.297961944580078	0.20499658203125	2.64185498046875	1.437243347167969	0.1938922119140625	2.6670673828125	1.653276245117187	0.1962088623046875	2.6697900390625	1.616723266601563	0.228887939453125	2.6675244140625	1.570793212890625	0.3645242919921875	2.599970703125	1.302325866699219	0.360935546875	2.428879638671875	1.185171752929687	0.25606005859375	2.36176708984375	1.239255859375	0.2127259521484375	2.2911171875	1.319829559326172	0.1973641357421875	2.3541015625	1.294280303955078	0.2302271728515625	2.6580888671875	1.618198608398437	0.1625048828125	2.576344970703125	1.596659790039062	0.061441650390625	2.331216796875	1.475051422119141	-0.007132080078125	2.102641357421875	1.419433441162109	-0.0127615966796875	2.022019897460937	1.445880157470703	-0.0726834716796875
280	9.300000000000001	2.72419873046875	1.140330108642578	0.2527821044921875	2.694516845703125	1.316041351318359	0.2335946044921875	2.664369140625	1.45544873046875	0.2198961181640625	2.691001708984375	1.671898254394531	0.2164462890625	2.6941455078125	1.636034057617187	0.250041259765625	2.691371826171875	1.592796203613281	0.3869632568359375	2.61924951171875	1.324709381103516	0.38781689453125	2.45693798828125	1.178592330932617	0.3065887451171875	2.394537109375	1.216330383300781	0.243026123046875	2.328619140625	1.297900817871094	0.215008056640625	2.3729736328125	1.27746875	0.2557274169921875	2.681132080078125	1.635973754882813	0.1836976318359375	2.597720703125	1.611134521484375	0.08429455566406251	2.3504365234375	1.491388671875	0.0170030517578125	2.120107421875	1.44015771484375	0.0164415283203125	2.042578979492188	1.462764129638672	-0.049343017578125
281	9.333334000000001	2.742091064453125	1.159168960571289	0.28944091796875	2.7088193359375	1.336611999511719	0.267556640625	2.678462158203125	1.477825225830078	0.250994873046875	2.70929833984375	1.696924194335938	0.2464398193359375	2.71135693359375	1.660721557617188	0.2808121337890625	2.693326171875	1.624628662109375	0.4208331298828125	2.636903564453125	1.348666137695313	0.4239044189453125	2.48870654296875	1.18136344909668	0.3468106689453125	2.42601806640625	1.209096588134766	0.2765570068359375	2.354044921875	1.280735382080078	0.2339000244140625	2.39019189453125	1.262644500732422	0.2821268310546875	2.69915478515625	1.6604208984375	0.2133082275390625	2.61266015625	1.632573364257813	0.114749267578125	2.363964111328125	1.50710531616211	0.04556103515625	2.1309619140625	1.45214599609375	0.0424927978515625	2.0586044921875	1.477808837890625	-0.0301396484375
282	9.366667	2.7614013671875	1.183691162109375	0.317886962890625	2.7286708984375	1.363919647216797	0.29396435546875	2.70296630859375	1.508070587158203	0.2747186279296875	2.73503515625	1.730569580078125	0.276309326171875	2.73425244140625	1.693219482421875	0.310663818359375	2.707073974609375	1.652265380859375	0.4502862548828125	2.6538720703125	1.371187255859375	0.45673046875	2.49737646484375	1.197603775024414	0.4014559326171875	2.4446064453125	1.211888824462891	0.3180723876953125	2.38363134765625	1.275686279296875	0.2492943115234375	2.40481494140625	1.26057763671875	0.3064599609375	2.72737255859375	1.694082275390625	0.24132666015625	2.64866748046875	1.667889892578125	0.133332275390625	2.39880419921875	1.530925415039063	0.0715809326171875	2.162463134765625	1.474106170654297	0.06375561523437499	2.07877294921875	1.491601837158203	-0.001170654296875
283	9.399999999999999	2.79609619140625	1.199735443115234	0.3504766845703125	2.766241455078125	1.378779327392578	0.322169921875	2.73551611328125	1.520872680664062	0.301304931640625	2.7651572265625	1.7424326171875	0.3047178955078125	2.766835693359375	1.704729248046875	0.338230224609375	2.751506103515625	1.65228515625	0.4749166259765625	2.65695703125	1.383901031494141	0.4729840087890625	2.49367236328125	1.213757385253906	0.4351690673828125	2.453739013671875	1.211870681762695	0.3444295654296875	2.40907958984375	1.273715972900391	0.263429443359375	2.419545654296875	1.263812896728516	0.3190771484375	2.755816650390625	1.70663671875	0.2698411865234375	2.6706162109375	1.678663940429687	0.168366943359375	2.427513671875	1.53686083984375	0.0986602783203125	2.19284765625	1.478402191162109	0.09573986816406251	2.120628662109375	1.510128936767578	0.0237938232421875
284	9.433333999999999	2.8271376953125	1.208138305664062	0.39237451171875	2.80132421875	1.388030853271484	0.3624044189453125	2.76957275390625	1.530223510742188	0.3410538330078125	2.8010458984375	1.751983459472656	0.349566650390625	2.80265380859375	1.71337841796875	0.3822442626953125	2.782615234375	1.667307250976563	0.521016845703125	2.6610087890625	1.414966400146484	0.4668612060546875	2.49714208984375	1.248614547729492	0.413814208984375	2.45445947265625	1.201000671386719	0.3376934814453125	2.4038662109375	1.277159454345703	0.27377734375	2.410752197265625	1.274306182861328	0.298432373046875	2.791171875	1.717011840820313	0.313817626953125	2.70488720703125	1.690931396484375	0.2122825927734375	2.463303466796875	1.548729675292969	0.13532861328125	2.2273037109375	1.493682464599609	0.1267396240234375	2.165919921875	1.527915405273438	0.046004638671875
285	9.466667000000001	2.844328125	1.223608764648437	0.414307861328125	2.81102783203125	1.403373687744141	0.3874024658203125	2.77357470703125	1.545045227050781	0.3686590576171875	2.80691748046875	1.767436889648438	0.3685111083984375	2.809490478515625	1.729814086914062	0.402503173828125	2.799849609375	1.699141052246094	0.5470400390625	2.7185126953125	1.425599304199219	0.524912353515625	2.5428955078125	1.264274078369141	0.49579931640625	2.49087744140625	1.246467376708984	0.4125819091796875	2.42912744140625	1.260595733642578	0.3203104248046875	2.4519677734375	1.269490936279297	0.382737548828125	2.795455078125	1.731247924804687	0.334240234375	2.705157470703125	1.696579162597656	0.23832421875	2.46148681640625	1.555730712890625	0.1618642578125	2.227134765625	1.498482177734375	0.130444580078125	2.1514287109375	1.478410430908203	0.056968505859375
286	9.5	2.86103662109375	1.229596160888672	0.42978515625	2.828634765625	1.410332305908203	0.4044649658203125	2.79213427734375	1.552838012695313	0.386635498046875	2.8184423828125	1.77680126953125	0.391801513671875	2.82030712890625	1.738583251953125	0.425404541015625	2.8036328125	1.706880981445313	0.569541259765625	2.74469384765625	1.426279998779297	0.55472412109375	2.57852001953125	1.255516571044922	0.518762451171875	2.5178662109375	1.246748718261719	0.4396868896484375	2.45793017578125	1.248555450439453	0.344779296875	2.47686572265625	1.265933227539062	0.4152811279296875	2.81004296875	1.740758911132812	0.3562783203125	2.72581396484375	1.707603759765625	0.2539315185546875	2.488448974609375	1.5521494140625	0.1827247314453125	2.253853515625	1.491480865478516	0.15389990234375	2.17473974609375	1.469552032470703	0.084160888671875
287	9.533334	2.87556005859375	1.237388397216797	0.4434957275390625	2.84711572265625	1.417434783935547	0.4208795166015625	2.8141904296875	1.55968798828125	0.4053187255859375	2.82773486328125	1.78279443359375	0.4041932373046875	2.83164013671875	1.746037353515625	0.4385474853515625	2.826805419921875	1.704912719726563	0.579778564453125	2.72544873046875	1.439081024169922	0.5819605712890625	2.559673828125	1.268471923828125	0.5611822509765625	2.511068115234375	1.254394378662109	0.4759320068359375	2.464675537109375	1.237011901855469	0.376325439453125	2.484800537109375	1.268789184570313	0.4410419921875	2.8215048828125	1.74569140625	0.370008544921875	2.73999951171875	1.7102470703125	0.2678677978515625	2.504490234375	1.551738891601563	0.2091602783203125	2.271694091796875	1.493363494873047	0.1796392822265625	2.19102490234375	1.471508636474609	0.11323779296875
288	9.566666999999999	2.901029541015625	1.225100601196289	0.4424393310546875	2.88081689453125	1.404614715576172	0.4237156982421875	2.852860107421875	1.54662841796875	0.41224267578125	2.87045166015625	1.766865600585938	0.4065438232421875	2.876456787109375	1.73092626953125	0.440632080078125	2.8930439453125	1.689931884765625	0.579274658203125	2.74797802734375	1.457449371337891	0.642882080078125	2.51545166015625	1.432181091308594	0.6106158447265625	2.477277099609375	1.363974395751953	0.5514583740234374	2.508011962890625	1.268460144042969	0.50637939453125	2.5467001953125	1.316192718505859	0.5267227783203124	2.860732421875	1.729847290039062	0.373962158203125	2.769629638671875	1.702227783203125	0.2798319091796875	2.5270439453125	1.5570693359375	0.232479736328125	2.2945986328125	1.502180267333984	0.22130859375	2.21570751953125	1.490548767089844	0.152164794921875
289	9.600000000000001	2.904979248046875	1.22555615234375	0.440489990234375	2.89080029296875	1.404623107910156	0.42099169921875	2.852622314453125	1.543773132324219	0.4143092041015625	2.8635625	1.761958435058594	0.389389892578125	2.876649658203125	1.728957458496094	0.4240859375	2.92960791015625	1.705736083984375	0.556813232421875	2.82852490234375	1.506553344726563	0.7254405517578125	2.5967216796875	1.469065368652344	0.7316260986328125	2.533433349609375	1.431149780273437	0.667848876953125	2.501024169921875	1.346356811523437	0.6067303466796875	2.57641943359375	1.362663757324219	0.6329339599609375	2.84884375	1.722671997070313	0.3621790771484375	2.74357958984375	1.688977905273437	0.2878590087890625	2.496543212890625	1.552926513671875	0.2456512451171875	2.27367919921875	1.469906372070312	0.2502916259765625	2.19052978515625	1.468547119140625	0.1861817626953125
290	9.633334000000001	2.91977294921875	1.214999221801758	0.4641202392578125	2.910163818359375	1.393083404541016	0.4499527587890625	2.875712646484375	1.5318486328125	0.4462469482421875	2.88933447265625	1.748502563476563	0.4296798095703125	2.90020361328125	1.71455908203125	0.4635269775390625	2.950638916015625	1.6947607421875	0.596245849609375	2.812393798828125	1.524956909179688	0.7660931396484375	2.60079248046875	1.554145141601563	0.6740657958984375	2.546001708984375	1.480663543701172	0.6436893310546875	2.50129638671875	1.38297509765625	0.6295614013671875	2.625593505859375	1.50550732421875	0.5546807861328125	2.8759638671875	1.710674926757813	0.40066552734375	2.77647216796875	1.681220458984375	0.3192667236328125	2.52944140625	1.555347412109375	0.2658052978515625	2.30660791015625	1.47932421875	0.2594798583984375	2.22553662109375	1.474005493164062	0.1946025390625
291	9.666667	2.93246484375	1.203593902587891	0.5018543701171875	2.921944580078125	1.382643096923828	0.4926474609375	2.89642529296875	1.523876220703125	0.48860986328125	2.89988330078125	1.742084716796875	0.4768685302734375	2.9103564453125	1.707879760742188	0.5108525390625001	2.949444091796875	1.687701538085937	0.6478692626953125	2.77512744140625	1.518433959960938	0.783324462890625	2.59988623046875	1.5621181640625	0.635351806640625	2.57676708984375	1.551380737304688	0.5418289794921874	2.515235595703125	1.475197387695312	0.5891768798828125	2.614139892578125	1.551760131835938	0.5053323974609375	2.890318603515625	1.704119262695313	0.4462484130859375	2.799834716796875	1.668488037109375	0.35641943359375	2.5504560546875	1.551496337890625	0.2895987548828125	2.32375048828125	1.48649951171875	0.2727864990234375	2.24806396484375	1.488310607910156	0.2009427490234375
292	9.699999999999999	2.936694091796875	1.204016906738281	0.5200972900390625	2.921855712890625	1.383102355957031	0.5103095703125	2.8967060546875	1.524643371582031	0.5045423583984375	2.896888427734375	1.743520385742187	0.4971029052734375	2.908260986328125	1.708734741210937	0.5303487548828125	2.955169677734375	1.684762451171875	0.6645845947265625	2.782549560546875	1.502918670654297	0.7864100341796875	2.613969970703125	1.5665751953125	0.637185302734375	2.598498046875	1.567254272460938	0.5412930908203125	2.52517578125	1.494552459716797	0.57620849609375	2.586215087890625	1.575333374023438	0.508307861328125	2.887505859375	1.705954956054688	0.4657744140625	2.8007099609375	1.672307983398437	0.3712596435546875	2.551655517578125	1.555316528320313	0.300837646484375	2.3292998046875	1.477564086914062	0.275414794921875	2.23750927734375	1.468213500976562	0.22616455078125
293	9.733333999999999	2.94395947265625	1.208581741333008	0.556179443359375	2.928143798828125	1.387613342285156	0.5455869140625	2.8992255859375	1.528399291992188	0.537841064453125	2.899140625	1.747464294433594	0.534217529296875	2.908490478515625	1.712113891601562	0.5675283203125	2.94952001953125	1.682865844726563	0.702705322265625	2.759710693359375	1.479918579101563	0.7262861328125	2.604822265625	1.530009521484375	0.558103271484375	2.605540771484375	1.554374206542969	0.46403466796875	2.5696484375	1.482621032714844	0.5378857421875	2.5735009765625	1.560106323242187	0.4326695556640625	2.891900390625	1.710416015625	0.5016944580078125	2.8129228515625	1.683054260253906	0.39860546875	2.56662109375	1.562770202636719	0.3237119140625	2.338154296875	1.508178283691406	0.355390380859375	2.29057080078125	1.500438446044922	0.26252783203125
294	9.766667000000002	2.96711865234375	1.210354064941406	0.5670577392578126	2.9479833984375	1.390352783203125	0.54926904296875	2.912357421875	1.530821411132812	0.5373154296875	2.91539697265625	1.751881530761719	0.5266263427734375	2.9256357421875	1.717089172363281	0.5610028076171875	2.96493017578125	1.689377502441406	0.6985828857421875	2.779017333984375	1.489363159179687	0.7678892822265625	2.601537841796875	1.510959869384766	0.613138916015625	2.640459228515625	1.571519470214844	0.5463919677734375	2.591473876953125	1.490666564941406	0.6029500732421875	2.56222900390625	1.487936187744141	0.4879188232421875	2.90623828125	1.713569091796875	0.495287353515625	2.8197861328125	1.677396240234375	0.399403076171875	2.564222900390625	1.561867248535156	0.3382076416015625	2.3384609375	1.484357513427734	0.319197998046875	2.2658203125	1.47957470703125	0.2425592041015625
295	9.800000000000001	2.96983984375	1.217040130615234	0.5932509765625	2.94502490234375	1.395167022705078	0.5755013427734375	2.897456298828125	1.530728454589844	0.560199951171875	2.9050419921875	1.750434448242188	0.5540621337890625	2.912139892578125	1.715071228027344	0.5881834716796875	2.9476982421875	1.688318603515625	0.7259844970703125	2.80018212890625	1.454529815673828	0.7700491943359375	2.6588193359375	1.472940002441406	0.5832941894531249	2.70298974609375	1.549987365722656	0.5429552001953125	2.653910888671875	1.452690307617188	0.553217529296875	2.626376708984375	1.514774169921875	0.472400634765625	2.897536865234375	1.713110717773437	0.521625	2.8171494140625	1.681905090332031	0.4200828857421875	2.5738173828125	1.555270202636719	0.341941162109375	2.357612548828125	1.461543762207031	0.309122802734375	2.300068359375	1.473377777099609	0.2220648193359375
296	9.833334000000001	2.988713134765625	1.221839279174805	0.60698974609375	2.963423583984375	1.399417449951172	0.5857448730468749	2.92149658203125	1.536505004882812	0.5684108886718749	2.93022607421875	1.755917602539062	0.5586192626953125	2.93792626953125	1.721069213867187	0.59309912109375	2.981549072265625	1.696307861328125	0.7288585205078125	2.807460693359375	1.477706420898437	0.7423609619140625	2.619122802734375	1.429275451660156	0.6107418212890625	2.62454052734375	1.507700805664062	0.5530841064453125	2.61394091796875	1.405997985839844	0.59196923828125	2.62940771484375	1.516140502929687	0.4970703125	2.92173046875	1.718157592773438	0.52698291015625	2.84693701171875	1.688272583007812	0.42096142578125	2.59939501953125	1.562735900878906	0.3559315185546875	2.378325439453125	1.4770263671875	0.3378411865234375	2.321322265625	1.515598022460938	0.2585853271484375
297	9.866667	2.98916064453125	1.206545349121094	0.6454346923828125	2.964209716796875	1.386391296386719	0.6292730712890625	2.919379638671875	1.52391748046875	0.6115611572265625	2.937671630859375	1.744986572265625	0.6127208251953125	2.94124609375	1.708041625976563	0.6463424072265626	2.977776611328125	1.673505004882812	0.7834803466796875	2.822810302734375	1.444899993896484	0.7247557373046875	2.7277841796875	1.5286552734375	0.5244678955078125	2.646687744140625	1.576474853515625	0.4958895263671875	2.650228515625	1.466522003173828	0.4865609130859375	2.60455810546875	1.52926123046875	0.4402220458984375	2.930180419921875	1.708701416015625	0.5784813232421875	2.859674072265625	1.681593383789063	0.4673524169921875	2.61659033203125	1.574413330078125	0.3569383544921875	2.3981240234375	1.497876037597656	0.293649169921875	2.32543115234375	1.491089141845703	0.2168892822265625
298	9.899999999999999	3.0059033203125	1.214550735473633	0.6550633544921876	2.9768232421875	1.395239288330078	0.6335167236328125	2.928394287109375	1.532655517578125	0.6117244873046875	2.940866455078125	1.756558776855469	0.6113116455078125	2.944988037109375	1.719590515136719	0.6456566162109375	2.98140625	1.676573181152344	0.7821334228515625	2.827541015625	1.448558746337891	0.7059129638671875	2.679233642578125	1.40505712890625	0.5228653564453125	2.68137744140625	1.495793823242187	0.4821839599609375	2.614992919921875	1.410402618408203	0.5097227783203125	2.61589453125	1.513917541503906	0.4422525634765625	2.934781982421875	1.719414794921875	0.5768985595703126	2.868693115234375	1.688199340820312	0.4623990478515625	2.63520166015625	1.566483581542969	0.3388939208984375	2.41675830078125	1.482415557861328	0.2750867919921875	2.329510498046875	1.479250579833984	0.213065673828125
299	9.933333999999999	3.02171044921875	1.212272186279297	0.677468017578125	2.98944091796875	1.395518402099609	0.6548310546875	2.940135009765625	1.534916625976563	0.630513427734375	2.94942138671875	1.762582458496094	0.620018310546875	2.955111083984375	1.726581481933594	0.656397216796875	2.99699560546875	1.68796826171875	0.795363525390625	2.871875732421875	1.461218719482422	0.6641281738281249	2.746923583984375	1.343574554443359	0.4911363525390625	2.66402978515625	1.401522979736328	0.4887784423828125	2.558546875	1.359560638427734	0.4894249267578125	2.63225830078125	1.426238189697266	0.469819091796875	2.942853515625	1.723246826171875	0.58684423828125	2.881551513671875	1.677132934570313	0.47192626953125	2.63005859375	1.567770935058594	0.3610032958984375	2.3990068359375	1.510355865478516	0.296113037109375	2.364712890625	1.525156921386719	0.193787353515625
300	9.966667000000001	3.02976904296875	1.160963684082031	0.6762213134765624	2.988631591796875	1.343175506591797	0.6552501220703125	2.934626220703125	1.481475250244141	0.6320369873046875	2.933723876953125	1.7100849609375	0.6241978759765625	2.940148681640625	1.6738486328125	0.6604283447265625	2.98071337890625	1.647401977539062	0.8030491943359375	2.867828125	1.398954925537109	0.7015372314453125	2.7390029296875	1.417087005615234	0.494672119140625	2.692567138671875	1.506796661376953	0.485229736328125	2.666931396484375	1.617706909179688	0.4869888916015625	2.629681396484375	1.506404937744141	0.4338939208984375	2.929802734375	1.670775756835937	0.5903499755859375	2.878067626953125	1.623449951171875	0.4708380126953125	2.65205908203125	1.491437835693359	0.3311790771484375	2.4056923828125	1.502834197998047	0.3108638916015625	2.39897705078125	1.601963500976562	0.2654593505859375
301	10	3.044265380859375	1.165436370849609	0.6776632080078125	2.99929296875	1.346368804931641	0.6511439208984375	2.94585107421875	1.483999176025391	0.6217052001953125	2.938974609375	1.712825073242187	0.6113460693359375	2.94443603515625	1.677057983398437	0.6483277587890625	2.977098388671875	1.646302734375	0.7923961181640625	2.87466796875	1.383723907470703	0.7172711181640625	2.744822998046875	1.354322387695313	0.5118160400390624	2.7165234375	1.450731964111328	0.4964786376953125	2.6746962890625	1.555924926757812	0.4825625	2.652576171875	1.458050201416015	0.4449508056640625	2.938001953125	1.673036254882812	0.5776998291015625	2.88812890625	1.632319213867187	0.454718994140625	2.681244384765625	1.454229217529297	0.337177734375	2.468343994140625	1.57824462890625	0.3646854248046875	2.404140625	1.601172607421875	0.27907470703125
302	10.033334	3.047197265625	1.124454132080078	0.668456787109375	2.99741455078125	1.306186401367188	0.644448974609375	2.94254541015625	1.444917694091797	0.616104736328125	2.92840478515625	1.675528564453125	0.608953857421875	2.93249609375	1.638961303710937	0.64596142578125	2.95196875	1.639577026367188	0.79691259765625	2.841102783203125	1.368696319580078	0.76690087890625	2.777525390625	1.596162963867187	0.694797119140625	2.78891455078125	1.664611938476563	0.61932373046875	2.818812255859375	1.752074829101562	0.55082421875	2.82721337890625	1.684078125	0.600396484375	2.931219482421875	1.6360263671875	0.574381591796875	2.88360009765625	1.590970825195313	0.450655517578125	2.7082919921875	1.405906463623047	0.2928798828125	2.47523876953125	1.494540557861328	0.312013427734375	2.41679443359375	1.536047119140625	0.2280648193359375
303	10.066667	3.071361572265625	1.112324890136719	0.6665791015625	3.020734619140625	1.293235137939453	0.638050048828125	2.968179443359375	1.432381591796875	0.607194580078125	2.979493896484375	1.663269897460937	0.612753662109375	2.9784375	1.624534057617188	0.647735107421875	2.99118701171875	1.630166625976563	0.79935009765625	2.764829833984375	1.452137390136719	0.7385676269531249	2.6806455078125	1.6459365234375	0.61059130859375	2.72119970703125	1.722715087890625	0.6651689453125	2.75774267578125	1.79781640625	0.74434619140625	2.755220703125	1.741944946289062	0.689006591796875	2.97904345703125	1.625593017578125	0.576069580078125	2.9243076171875	1.590201538085938	0.452092041015625	2.72989892578125	1.414873229980469	0.30580322265625	2.48785888671875	1.471429229736328	0.3340146484375	2.4507578125	1.429027496337891	0.2390423583984375
304	10.1	3.073109130859375	1.109290603637695	0.65789306640625	3.02532958984375	1.287815704345703	0.625850341796875	2.976593505859375	1.425480407714844	0.591819580078125	2.983865478515625	1.653614501953125	0.59278564453125	2.979766845703125	1.616176147460938	0.62795751953125	2.97495849609375	1.634570678710938	0.777042236328125	2.73624853515625	1.476550750732422	0.82659375	2.737361328125	1.70512548828125	0.7416662597656249	2.772010498046875	1.749114990234375	0.82600634765625	2.83489404296875	1.835359008789063	0.864905029296875	2.84237060546875	1.778306396484375	0.8258212890625	2.98773974609375	1.615591918945313	0.557658935546875	2.954268798828125	1.593279052734375	0.425377685546875	2.784255859375	1.410840240478516	0.265866455078125	2.537349609375	1.407457672119141	0.2668111572265625	2.496905517578125	1.362493804931641	0.176123046875
305	10.133334	3.07828271484375	1.09687239074707	0.6554945068359375	3.0274599609375	1.270702117919922	0.6202120361328125	2.98083203125	1.406152069091797	0.5850301513671875	2.9826064453125	1.630675476074219	0.5865955810546875	2.97278076171875	1.593727233886719	0.6198824462890625	2.93848974609375	1.599678466796875	0.7635726318359375	2.83085107421875	1.5744599609375	1.027124633789062	2.74770751953125	1.7196396484375	0.8552237548828125	2.809817138671875	1.795868347167969	0.8710194091796875	2.875120849609375	1.873450988769531	0.9179766845703125	2.86158349609375	1.812504455566406	0.8497137451171874	2.9938798828125	1.593405517578125	0.5535584716796875	2.985471435546875	1.575982849121094	0.4189298095703125	2.875197265625	1.374347412109375	0.2400880126953125	2.632714599609375	1.362938446044922	0.2312623291015625	2.56190625	1.334603363037109	0.155887451171875
306	10.166667	3.099312255859375	1.092837417602539	0.6653559570312499	3.0482685546875	1.267356964111328	0.637020751953125	3.00173291015625	1.403527893066406	0.606425537109375	3.002193359375	1.627398071289063	0.6121630859375	2.99009326171875	1.589904052734375	0.6438486328125	2.9370576171875	1.587709594726562	0.7814189453125	2.75810498046875	1.533284973144531	0.996513916015625	2.730647705078125	1.705931701660156	0.833185302734375	2.79317431640625	1.773700134277344	0.870111328125	2.87858203125	1.824094360351562	0.920992919921875	2.8519052734375	1.771291564941406	0.81859912109375	3.016106201171875	1.5908837890625	0.579497802734375	3.02259716796875	1.571410949707031	0.44540673828125	2.932978759765625	1.370496154785156	0.255782958984375	2.7057158203125	1.335929870605469	0.179283447265625	2.6112373046875	1.321399291992188	0.131322998046875
307	10.2	3.110364501953125	1.075647613525391	0.672393798828125	3.069951416015625	1.253043121337891	0.645474365234375	3.03269384765625	1.392111999511719	0.615618896484375	3.04283447265625	1.615369079589844	0.62776953125	3.0250126953125	1.577846557617188	0.656540283203125	2.94373291015625	1.560071655273437	0.778179931640625	2.7068583984375	1.476112915039062	0.9123488769531251	2.71143505859375	1.673045471191406	0.77681689453125	2.77568994140625	1.742329772949219	0.807239501953125	2.86424951171875	1.797087097167969	0.846832763671875	2.801701904296875	1.728234069824219	0.692501953125	3.059130859375	1.578967163085938	0.596142822265625	3.07723388671875	1.547481811523437	0.465521484375	3.016431884765625	1.340985107421875	0.270785400390625	2.791767578125	1.324719787597656	0.181958984375	2.69383203125	1.336183166503906	0.140705322265625
308	10.233334	3.11952001953125	1.070560836791992	0.68122314453125	3.0759267578125	1.246351531982422	0.6498193359375	3.042090576171875	1.38744140625	0.626494873046875	3.057297607421875	1.609837768554688	0.64510498046875	3.03606640625	1.57223193359375	0.6712861328125	2.94029638671875	1.548771179199219	0.78070166015625	2.688875	1.426114837646484	0.833722412109375	2.70603759765625	1.639071411132813	0.726658203125	2.761298583984375	1.716097900390625	0.75592431640625	2.844738525390625	1.781164611816406	0.79055078125	2.796093017578125	1.714858337402344	0.66100048828125	3.07521728515625	1.573723449707031	0.614078369140625	3.10921044921875	1.537926208496094	0.487890869140625	3.08274169921875	1.308162963867187	0.312753662109375	2.852766357421875	1.294126159667969	0.23874609375	2.755893798828125	1.32709326171875	0.2080771484375
309	10.266667	3.12817138671875	1.066133361816406	0.686883544921875	3.09480078125	1.243366668701172	0.6580634765625	3.071666259765625	1.386608947753906	0.641786865234375	3.0958681640625	1.60669970703125	0.661040771484375	3.0692802734375	1.570843200683594	0.683956787109375	2.9536259765625	1.536046752929688	0.766595703125	2.711253173828125	1.391701324462891	0.745400634765625	2.7165595703125	1.610899963378906	0.654298583984375	2.765257568359375	1.688151489257812	0.69141943359375	2.84233251953125	1.753447326660156	0.73649609375	2.815125	1.702071350097656	0.661926025390625	3.115943115234375	1.56952734375	0.633291015625	3.17098779296875	1.527956420898438	0.51767626953125	3.121330810546875	1.30562060546875	0.341077392578125	2.9008427734375	1.311804931640625	0.245375	2.803066650390625	1.327431335449219	0.207150634765625
310	10.3	3.181754638671875	1.076063110351563	0.68365576171875	3.13995654296875	1.249231994628906	0.647823974609375	3.112076904296875	1.390754974365234	0.630595947265625	3.118431884765625	1.6106337890625	0.653171630859375	3.092723876953125	1.572870971679687	0.673304931640625	2.96902734375	1.5303818359375	0.7372822265625	2.770421875	1.339240264892578	0.6803544921875	2.7212158203125	1.554473510742187	0.5963369140625	2.728674072265625	1.645345703125	0.63246923828125	2.764040771484375	1.737290771484375	0.68153564453125	2.75216162109375	1.692752563476563	0.592661376953125	3.14339404296875	1.575526611328125	0.62722216796875	3.21472998046875	1.545222290039062	0.5179775390625	3.262533203125	1.294254974365234	0.38768603515625	3.031668701171875	1.274839721679688	0.328087158203125	2.93103857421875	1.299529693603516	0.307705078125
311	10.333334	3.1938291015625	1.075106567382812	0.6919329833984375	3.149735595703125	1.245492523193359	0.6502623291015625	3.12332080078125	1.386756866455078	0.6343355712890625	3.124041259765625	1.605339294433594	0.6601087646484375	3.097457275390625	1.567075500488281	0.6773812255859375	2.969382080078125	1.521809265136719	0.7278824462890625	2.810425048828125	1.309862365722656	0.6368004150390625	2.719935302734375	1.51460546875	0.5648314208984375	2.70487060546875	1.596467407226563	0.6158353271484375	2.716513671875	1.684169860839844	0.6804302978515625	2.692407470703125	1.657342590332031	0.5757452392578125	3.151593505859375	1.571159729003906	0.6360638427734375	3.24468310546875	1.557941040039063	0.5415404052734375	3.33511767578125	1.29922021484375	0.4617432861328125	3.116521240234375	1.270431701660156	0.371837158203125	3.018505859375	1.299729919433594	0.3476986083984375
312	10.366667	3.198102294921875	1.071985771179199	0.6881602783203125	3.159432373046875	1.244863647460938	0.6537933349609375	3.1333359375	1.385726806640625	0.6368104248046875	3.133229736328125	1.603292785644531	0.6666024169921875	3.10461279296875	1.565116027832031	0.6800740966796875	2.970624755859375	1.521051940917969	0.7118963623046874	2.83356640625	1.292405700683594	0.6278519287109375	2.72772021484375	1.477450805664063	0.5299183349609375	2.71141650390625	1.564846435546875	0.5696995849609375	2.72142578125	1.65963671875	0.6231768798828125	2.7394365234375	1.614465881347656	0.5259967041015625	3.162884033203125	1.569318176269531	0.6451436767578125	3.270578857421875	1.561200988769531	0.5674893798828125	3.372012451171875	1.299109405517578	0.5213282470703124	3.175032958984375	1.296802703857422	0.3885423583984375	3.0775546875	1.332419982910156	0.3734700927734375
313	10.4	3.20283349609375	1.065462295532227	0.6915277099609375	3.166963623046875	1.240924041748047	0.6646319580078125	3.13874951171875	1.381464630126953	0.6442962646484375	3.13145654296875	1.59938916015625	0.6763011474609375	3.102406005859375	1.560366271972656	0.6867327880859375	2.964177001953125	1.5181416015625	0.6996539306640625	2.8492431640625	1.285879302978516	0.5922640380859375	2.744816650390625	1.477696166992188	0.5043302001953125	2.690101318359375	1.5497080078125	0.5414105224609375	2.653795654296875	1.636082275390625	0.5984398193359375	2.7384443359375	1.608609802246094	0.482951171875	3.1637529296875	1.566137939453125	0.6572398681640625	3.28079296875	1.558274475097656	0.5935140380859375	3.397083251953125	1.300157775878906	0.5541932373046875	3.201958984375	1.308948638916016	0.4174722900390625	3.108002685546875	1.328216522216797	0.3741407470703125
314	10.433334	3.219083251953125	1.064443115234375	0.6840135498046875	3.18377490234375	1.241115081787109	0.6575574951171875	3.15611083984375	1.382676086425781	0.6378533935546875	3.14911181640625	1.601506958007813	0.6720565185546875	3.119263427734375	1.562377197265625	0.6810487060546875	2.97954638671875	1.520607543945312	0.6859896240234375	2.875083984375	1.289623107910156	0.5623275146484376	2.75797216796875	1.466891448974609	0.4579005126953125	2.721925048828125	1.547040649414062	0.5019093017578125	2.70909228515625	1.637751953125	0.5633162841796875	2.781344482421875	1.581189819335937	0.4010380859375	3.182038818359375	1.568035400390625	0.6537459716796875	3.306762451171875	1.565078979492188	0.6042127685546875	3.3990634765625	1.294101440429688	0.6296871337890625	3.25710986328125	1.303811309814453	0.4367447509765625	3.173133056640625	1.325237518310547	0.376015625
315	10.466667	3.227156005859375	1.064647094726562	0.6977305908203125	3.19032421875	1.241889923095703	0.6690113525390625	3.161805419921875	1.3841748046875	0.6486658935546875	3.154788330078125	1.604267211914062	0.6842005615234374	3.12406884765625	1.565054748535156	0.6915880126953124	2.9835322265625	1.522933715820312	0.6848272705078124	2.907717041015625	1.291465087890625	0.5389476318359375	2.797722900390625	1.458176696777344	0.4089825439453125	2.817455810546875	1.536998229980469	0.4654193115234375	2.86611865234375	1.611188171386719	0.5321424560546875	2.850618408203125	1.589904846191406	0.40483349609375	3.188501953125	1.570441284179688	0.6670989990234375	3.31803076171875	1.564684753417969	0.6290887451171875	3.31598876953125	1.276920074462891	0.5995487060546875	3.23618798828125	1.290859466552734	0.37224560546875	3.15247021484375	1.334175842285156	0.3226298828125
316	10.5	3.23784130859375	1.070105743408203	0.690275146484375	3.21451171875	1.250157775878906	0.680338134765625	3.195537353515625	1.393974182128906	0.670993896484375	3.178468017578125	1.613703430175781	0.690703857421875	3.148237060546875	1.574337036132813	0.696353759765625	3.012676513671875	1.522923217773438	0.68196630859375	2.96147265625	1.311405151367187	0.503187255859375	2.839674560546875	1.4541455078125	0.3594197998046875	2.84325927734375	1.537630249023437	0.41088818359375	2.871140625	1.617802795410156	0.481052734375	2.89132861328125	1.567750671386719	0.4070797119140625	3.214734130859375	1.580299682617187	0.680640625	3.33951123046875	1.562788696289062	0.634933837890625	3.30528369140625	1.278066711425781	0.6241953125	3.22075	1.288132446289062	0.400465576171875	3.11901513671875	1.307238494873047	0.3792259521484375
317	10.533334	3.25172509765625	1.067352920532227	0.6846175537109375	3.2301533203125	1.246634887695313	0.6738941650390625	3.2127763671875	1.389900512695313	0.6645880126953125	3.1947451171875	1.608456604003906	0.6837279052734375	3.1643623046875	1.569298400878906	0.6873946533203125	3.031653564453125	1.516531616210937	0.6626304931640625	2.998033935546875	1.297486328125	0.4911710205078125	2.89004541015625	1.43683447265625	0.3355252685546875	2.90978662109375	1.521205261230469	0.3805201416015625	2.92198486328125	1.600766662597656	0.4548489990234375	2.9648642578125	1.505639770507813	0.4224207763671875	3.2313505859375	1.575226989746094	0.6758443603515625	3.3571611328125	1.5585771484375	0.6349163818359375	3.31033642578125	1.279319549560547	0.6713953857421875	3.248196533203125	1.296630554199219	0.4421507568359375	3.14960107421875	1.31193017578125	0.4090394287109375
318	10.566667	3.25676806640625	1.074317810058594	0.70881982421875	3.23846728515625	1.252687255859375	0.70455859375	3.224478271484375	1.395378326416016	0.70638818359375	3.20130810546875	1.61168408203125	0.724089599609375	3.171736328125	1.5722998046875	0.7256706542968751	3.043967529296875	1.513653930664062	0.695844482421875	3.03910888671875	1.294113250732422	0.525669677734375	2.94647900390625	1.435284393310547	0.36485986328125	2.9626923828125	1.52754345703125	0.3892890625	2.97076708984375	1.621686889648438	0.44288330078125	3.0018779296875	1.5343916015625	0.43234130859375	3.238659423828125	1.57942822265625	0.71876318359375	3.36258984375	1.558870727539063	0.677551025390625	3.26902490234375	1.298866607666016	0.61612939453125	3.190050537109375	1.280198028564453	0.394388427734375	3.10840087890625	1.334744689941406	0.359423583984375
319	10.6	3.266025390625	1.074150329589844	0.7137198486328125	3.244950439453125	1.251865814208984	0.7027857666015624	3.227999267578125	1.393646331787109	0.6902762451171875	3.208425537109375	1.608038879394531	0.7257469482421876	3.178288818359375	1.569090881347656	0.7246136474609375	3.05714501953125	1.508497436523438	0.6767371826171875	3.057181884765625	1.298361206054687	0.4951593017578125	2.975337890625	1.458400146484375	0.3467650146484375	2.988810546875	1.537773376464844	0.4004610595703125	2.99475830078125	1.61753662109375	0.4739105224609375	3.024765625	1.539559387207031	0.4416871337890625	3.245180908203125	1.575807678222656	0.7172393798828125	3.3607880859375	1.552957397460938	0.6574012451171874	3.2735771484375	1.287103790283203	0.6150950927734375	3.160254638671875	1.260073181152344	0.4098060302734375	3.093571044921875	1.327659545898437	0.3668831787109375
320	10.633334	3.26690576171875	1.072695243835449	0.727066162109375	3.24589599609375	1.250395050048828	0.714208740234375	3.229102294921875	1.392485870361328	0.704327880859375	3.2065712890625	1.60673388671875	0.7396982421875	3.176797607421875	1.567517578125	0.7374814453125	3.060935791015625	1.501222869873047	0.68414697265625	3.08084716796875	1.297263214111328	0.496472412109375	2.9882119140625	1.450372131347656	0.346901123046875	2.995899169921875	1.535927001953125	0.391590087890625	2.9936123046875	1.616478637695312	0.464475830078125	3.03680078125	1.535768188476562	0.436778564453125	3.24387548828125	1.574813720703125	0.7323115234374999	3.362341796875	1.542702392578125	0.683090576171875	3.283158935546875	1.276507934570313	0.627976318359375	3.188194580078125	1.246535888671875	0.41381640625	3.11583447265625	1.314080963134766	0.381084716796875
321	10.666667	3.265007568359375	1.069559631347656	0.7293867187500001	3.246507080078125	1.247843475341797	0.719860107421875	3.231690673828125	1.390465454101562	0.714310546875	3.202805419921875	1.604070068359375	0.749669921875	3.1739921875	1.564271545410156	0.74545556640625	3.060953369140625	1.496858276367187	0.687462890625	3.093705078125	1.301256713867188	0.492611328125	3.004990478515625	1.451474365234375	0.337636474609375	3.007610107421875	1.538131042480469	0.380875	2.99881396484375	1.620044982910156	0.45180712890625	3.035337646484375	1.546089294433594	0.42568505859375	3.24113330078125	1.5729306640625	0.744284423828125	3.3670791015625	1.558639038085937	0.70633544921875	3.31449609375	1.288783508300781	0.638032470703125	3.24299462890625	1.248796234130859	0.416382568359375	3.155867431640625	1.298658142089844	0.388029296875
322	10.7	3.266703369140625	1.069584259033203	0.72939892578125	3.251023681640625	1.249044952392578	0.7203181152343749	3.23847412109375	1.392581939697266	0.714563232421875	3.210355224609375	1.606441040039063	0.7552275390625	3.18122265625	1.566709228515625	0.7498967285156251	3.06901953125	1.498870330810547	0.6890947265625	3.11092236328125	1.300152069091797	0.497225341796875	3.0248212890625	1.452620758056641	0.341253173828125	3.028008544921875	1.542615600585937	0.3782490234375	3.019166748046875	1.630046752929688	0.443151123046875	3.060365234375	1.56712353515625	0.40975537109375	3.248739013671875	1.57509814453125	0.749206787109375	3.374082763671875	1.553903686523437	0.7102421875	3.32038623046875	1.283645477294922	0.638706787109375	3.246791748046875	1.245870819091797	0.416119140625	3.158681396484375	1.295789306640625	0.3890498046875
323	10.733334	3.27455029296875	1.068936668395996	0.732418212890625	3.259932373046875	1.248136474609375	0.727516845703125	3.248187744140625	1.39143472290039	0.725654296875	3.222616455078125	1.605796264648438	0.76174365234375	3.193130859375	1.566364868164063	0.757550048828125	3.08065771484375	1.499327728271484	0.697331787109375	3.127290283203125	1.304722869873047	0.503499267578125	3.0379306640625	1.454647003173828	0.3478916015625	3.04500732421875	1.550671752929687	0.360279541015625	3.040593505859375	1.651836303710938	0.4004462890625	3.053555419921875	1.576128784179688	0.393075439453125	3.2605263671875	1.5740341796875	0.7561005859375	3.384732421875	1.55190087890625	0.715340087890625	3.328266357421875	1.283646789550781	0.64163330078125	3.25123388671875	1.245377075195313	0.421018798828125	3.164580078125	1.297367156982422	0.39429736328125
324	10.766667	3.271651123046875	1.067711090087891	0.7377523193359375	3.2580732421875	1.246714782714844	0.7339881591796875	3.247113037109375	1.389840759277344	0.7348138427734375	3.21922314453125	1.603270629882813	0.7724307861328125	3.1901845703125	1.563718139648437	0.7673387451171875	3.079728271484375	1.497181732177734	0.7035235595703125	3.135976318359375	1.310106018066406	0.5055511474609375	3.05243701171875	1.45759521484375	0.3450540771484375	3.025347900390625	1.549561889648438	0.3308861083984375	2.990749755859375	1.651772827148438	0.3444088134765625	2.979803466796875	1.555016845703125	0.3265364990234375	3.257417236328125	1.571917724609375	0.7671734619140625	3.38398681640625	1.559978759765625	0.7303409423828126	3.35102392578125	1.289172515869141	0.6536195068359375	3.28383447265625	1.252488372802735	0.4299691162109375	3.19211376953125	1.294688629150391	0.4035999755859375
325	10.8	3.281091796875	1.069587600708008	0.752994873046875	3.268375244140625	1.249132537841797	0.745696533203125	3.25771484375	1.392736114501953	0.747883056640625	3.2285302734375	1.60565673828125	0.791126953125	3.199573974609375	1.566205810546875	0.7837353515625	3.0902509765625	1.500693634033203	0.7159716796875	3.1552568359375	1.306650482177734	0.526285888671875	3.091086181640625	1.466638092041016	0.367751220703125	3.038374755859375	1.541349243164063	0.33468310546875	2.96269873046875	1.618814819335938	0.321399169921875	3.008441162109375	1.561021728515625	0.336955810546875	3.266992431640625	1.574305419921875	0.786299560546875	3.39544580078125	1.562421997070313	0.754804443359375	3.3773193359375	1.288467407226562	0.680956787109375	3.320318603515625	1.257426177978516	0.452852294921875	3.225657470703125	1.292611236572266	0.425261474609375
326	10.833334	3.28048291015625	1.070860366821289	0.75641015625	3.26876953125	1.250441375732422	0.748446533203125	3.258681884765625	1.394090454101562	0.750080810546875	3.22921533203125	1.607214721679687	0.792088623046875	3.200308837890625	1.567879211425781	0.78393359375	3.0927158203125	1.502711120605469	0.713143798828125	3.1624208984375	1.308003326416016	0.525830810546875	3.10363330078125	1.46792626953125	0.36516552734375	3.0522998046875	1.542831970214844	0.330418701171875	2.97744775390625	1.620651306152344	0.3147666015625	3.022423828125	1.562678405761719	0.331786376953125	3.267659423828125	1.575685180664062	0.788429443359375	3.39691748046875	1.563180114746094	0.760706298828125	3.3797470703125	1.289163208007813	0.686884765625	3.329269775390625	1.257870178222656	0.457287841796875	3.235606689453125	1.293399139404297	0.426883544921875
327	10.866667	3.27786181640625	1.071461029052734	0.7577041015625	3.26686279296875	1.251325012207031	0.749642333984375	3.2574306640625	1.395220520019531	0.75013232421875	3.23049755859375	1.609661987304687	0.78851513671875	3.201078369140625	1.570465148925781	0.781163330078125	3.091961669921875	1.505823425292969	0.7118435058593749	3.163228515625	1.308143615722656	0.527700927734375	3.108162353515625	1.476005187988281	0.373486572265625	3.055755615234375	1.547943725585938	0.33402685546875	2.97410498046875	1.611897766113281	0.2996943359375	3.025173583984375	1.565503295898437	0.325975341796875	3.26862060546875	1.577596923828125	0.785261962890625	3.398802734375	1.564692016601563	0.761471923828125	3.3857001953125	1.288636779785156	0.69314697265625	3.341647216796875	1.256631225585938	0.462002197265625	3.248081298828125	1.290637512207031	0.429170166015625
328	10.9	3.27661376953125	1.071138549804687	0.757853271484375	3.265351806640625	1.251231521606445	0.749972412109375	3.255725830078125	1.395304138183594	0.75035302734375	3.229672607421875	1.610226623535156	0.7882978515625	3.200049072265625	1.571103942871094	0.7809331054687501	3.0905478515625	1.506960388183594	0.711361328125	3.161074951171875	1.307118469238281	0.528717529296875	3.107921630859375	1.474793029785156	0.373166259765625	3.055651611328125	1.547975708007812	0.3355400390625	2.97416064453125	1.613638488769531	0.3036884765625	3.02466064453125	1.565253356933594	0.32838623046875	3.26770166015625	1.577932922363281	0.78520458984375	3.3981025390625	1.565471801757813	0.76139990234375	3.387552001953125	1.288928039550781	0.693052001953125	3.34360791015625	1.257070343017578	0.461546142578125	3.249509033203125	1.290141723632813	0.428843994140625
329	10.933334	3.277322265625	1.070740371704102	0.7592493896484375	3.267658935546875	1.251889221191406	0.7496461181640625	3.25920556640625	1.396869934082031	0.7489344482421875	3.230322265625	1.612292846679688	0.7892940673828125	3.201029052734375	1.572764282226562	0.7809085693359376	3.0910615234375	1.509292846679688	0.7097303466796875	3.166059814453125	1.309724792480469	0.5260875244140625	3.11186328125	1.48139453125	0.3732230224609375	3.047892822265625	1.54545263671875	0.3355655517578125	2.95830859375	1.593267700195312	0.2932093505859375	3.01475439453125	1.55850537109375	0.3255426025390625	3.268923828125	1.580209716796875	0.7864276123046875	3.400309814453125	1.568972778320312	0.7631185302734375	3.3909189453125	1.290325744628906	0.6962701416015625	3.347841796875	1.25872998046875	0.4631556396484375	3.2524697265625	1.289347290039063	0.4298067626953125
330	10.966667	3.285462890625	1.076285446166992	0.761104736328125	3.27556298828125	1.257431945800781	0.74956494140625	3.266968994140625	1.402471771240234	0.74647509765625	3.239384033203125	1.618256103515625	0.786632080078125	3.20985498046875	1.578994506835937	0.777640380859375	3.100592529296875	1.512838500976562	0.707629150390625	3.16267919921875	1.313215545654297	0.51900244140625	3.117782470703125	1.491240325927734	0.370199951171875	3.0473828125	1.552826049804688	0.340571044921875	2.97392138671875	1.625620361328125	0.302802490234375	3.01318505859375	1.561648681640625	0.33017578125	3.277749755859375	1.585786010742188	0.7844345703125	3.40918701171875	1.571694213867187	0.76248583984375	3.39364404296875	1.293826232910156	0.69277099609375	3.352430419921875	1.261764526367188	0.45921728515625	3.25721826171875	1.292785217285156	0.42555810546875
331	11	3.284525634765625	1.08140608215332	0.756529541015625	3.276117919921875	1.263045806884766	0.750331787109375	3.268607177734375	1.408281677246094	0.7528671875	3.2400126953125	1.625069580078125	0.78759375	3.210657958984375	1.585487670898437	0.779217529296875	3.10088232421875	1.519437683105469	0.709649169921875	3.15984375	1.316009582519531	0.523743408203125	3.1451015625	1.516785095214844	0.39957080078125	3.0532587890625	1.512446166992187	0.365082275390625	2.9991279296875	1.598141479492188	0.321849853515625	3.02480126953125	1.559743041992188	0.337802734375	3.278515625	1.592636779785156	0.786582763671875	3.409807373046875	1.5798583984375	0.762370849609375	3.39124951171875	1.3032822265625	0.687435791015625	3.346685302734375	1.287102203369141	0.4526494140625	3.245751220703125	1.301744018554688	0.424760498046875
332	11.033334	3.28550048828125	1.08380192565918	0.759632568359375	3.274843505859375	1.264559967041016	0.75130029296875	3.265467529296875	1.409167602539062	0.75146484375	3.23595654296875	1.625416076660156	0.783442138671875	3.206961181640625	1.585884582519531	0.77469140625	3.09860986328125	1.52079443359375	0.703147216796875	3.169853515625	1.319480346679688	0.520861328125	3.155403564453125	1.528471435546875	0.412946044921875	3.07491748046875	1.512536560058594	0.35965576171875	2.993609619140625	1.579241027832031	0.32815478515625	3.043679443359375	1.554098937988281	0.33522021484375	3.27435107421875	1.593130249023437	0.783701416015625	3.4060673828125	1.580223876953125	0.7653232421875	3.392238525390625	1.302535461425781	0.697943359375	3.35803125	1.301276000976562	0.4617763671875	3.257825927734375	1.305430206298828	0.4295517578125
333	11.066667	3.2853515625	1.082933715820313	0.75585791015625	3.27432373046875	1.263677062988281	0.747440185546875	3.2647255859375	1.408279357910156	0.7475305175781251	3.235349853515625	1.624553649902344	0.779553955078125	3.206299072265625	1.584982727050781	0.771154296875	3.0972509765625	1.519720581054687	0.700817138671875	3.166720703125	1.318283447265625	0.5179560546874999	3.150929443359375	1.527230529785156	0.410111083984375	3.06977001953125	1.511391174316406	0.35781201171875	2.98836279296875	1.578589233398437	0.327618896484375	3.03824169921875	1.5529345703125	0.333788818359375	3.273777099609375	1.592300964355469	0.779451416015625	3.405273681640625	1.579409057617188	0.759494873046875	3.390430419921875	1.301786804199219	0.6919814453125001	3.35341064453125	1.300895751953125	0.456221923828125	3.25281982421875	1.305145751953125	0.425211669921875
334	11.1	3.28560205078125	1.083108123779297	0.755681640625	3.2746142578125	1.263858947753906	0.747265869140625	3.265045654296875	1.408467163085938	0.747358642578125	3.23570068359375	1.624750854492187	0.77938818359375	3.20664404296875	1.58518505859375	0.77097607421875	3.09759765625	1.519959228515625	0.700593994140625	3.16705517578125	1.318527282714844	0.517710693359375	3.1513583984375	1.527497924804687	0.409883544921875	3.0702080078125	1.511697692871094	0.357552978515625	2.988839111328125	1.578941284179687	0.3273466796875	3.03872509765625	1.55331982421875	0.333519287109375	3.274122802734375	1.592489807128906	0.779295654296875	3.4056201171875	1.579562255859375	0.75934326171875	3.390658203125	1.301966735839844	0.691712646484375	3.35365380859375	1.3012080078125	0.455943603515625	3.25306396484375	1.305517333984375	0.424927978515625
335	11.133334	3.28660107421875	1.083778289794922	0.7555942382812501	3.275576416015625	1.264523742675781	0.747082763671875	3.265957763671875	1.409129669189453	0.747095947265625	3.236443115234375	1.625416137695312	0.77896240234375	3.20742529296875	1.585837036132812	0.770478271484375	3.098606689453125	1.520552856445312	0.699795654296875	3.1686572265625	1.319081146240234	0.5171796875	3.153215087890625	1.528014526367187	0.40923974609375	3.072221923828125	1.512176025390625	0.356676513671875	2.99091943359375	1.5793818359375	0.32620654296875	3.04079150390625	1.55379052734375	0.332544921875	3.27487646484375	1.59316796875	0.778995361328125	3.406435546875	1.580274047851562	0.759424072265625	3.391735595703125	1.302657867431641	0.691812255859375	3.35540966796875	1.301842071533203	0.455936279296875	3.254907958984375	1.306120880126953	0.424630126953125
336	11.166667	3.293566650390625	1.081563217163086	0.7603443603515625	3.281404052734375	1.262557495117187	0.7518248291015625	3.271149169921875	1.407371215820312	0.7505208740234375	3.240086669921875	1.624297790527344	0.7791033935546875	3.21124658203125	1.584225280761719	0.7719075927734375	3.099743896484375	1.521297302246094	0.7027593994140625	3.16086376953125	1.317771667480469	0.5184554443359375	3.150673828125	1.529704895019531	0.4149178466796875	3.0807392578125	1.513969909667969	0.3480662841796875	3.0117265625	1.591176208496094	0.3109930419921875	3.03830029296875	1.557570068359375	0.3303614501953125	3.278898193359375	1.592365783691406	0.7789498291015625	3.409359619140625	1.580789184570313	0.7512691650390625	3.380299072265625	1.305560668945313	0.6767491455078125	3.330908935546875	1.316344848632812	0.4430738525390625	3.22890185546875	1.305958251953125	0.4180738525390625
337	11.2	3.291761962890625	1.082685363769531	0.757186279296875	3.27917138671875	1.264641967773438	0.74685498046875	3.268942138671875	1.410193603515625	0.740542724609375	3.23997119140625	1.628108520507813	0.773652587890625	3.210500244140625	1.588107971191406	0.7665458984375	3.098299072265625	1.521157897949219	0.7005476074218751	3.15622607421875	1.316079650878906	0.5143779296875	3.13501513671875	1.522296142578125	0.398488037109375	3.06052880859375	1.524459594726562	0.333916748046875	2.97911572265625	1.575574768066406	0.2791298828125	3.023274169921875	1.561781188964844	0.319218505859375	3.278774658203125	1.595743591308594	0.771927490234375	3.409147705078125	1.579430603027344	0.742410888671875	3.37477197265625	1.302909606933594	0.668353271484375	3.322278564453125	1.315121337890625	0.43396484375	3.2192958984375	1.305467956542969	0.41003076171875
338	11.233334	3.29272216796875	1.082985794067383	0.7572060546875	3.2795966796875	1.264859893798828	0.746172607421875	3.2689287109375	1.410351593017578	0.739295654296875	3.239026123046875	1.628276123046875	0.771472900390625	3.209733642578125	1.588150756835938	0.76433935546875	3.0981328125	1.520599365234375	0.697942138671875	3.15776220703125	1.315036682128906	0.51285595703125	3.136549072265625	1.520769165039062	0.3961181640625	3.06240966796875	1.522502014160156	0.331138671875	2.9811923828125	1.573414428710938	0.27587890625	3.025138671875	1.55959521484375	0.31608154296875	3.277948486328125	1.596039306640625	0.770082763671875	3.40854296875	1.580072265625	0.7413801269531251	3.3755478515625	1.303175445556641	0.66812451171875	3.324372802734375	1.314360260009766	0.433398193359375	3.22156640625	1.304265045166016	0.40890478515625
339	11.266667	3.293019775390625	1.078448974609375	0.7580966796875001	3.2781376953125	1.258881469726562	0.74755517578125	3.266267333984375	1.403083374023438	0.7383525390625	3.23485107421875	1.620504333496094	0.759457275390625	3.206083984375	1.580109619140625	0.754641845703125	3.0938125	1.515353881835938	0.6889326171875	3.141816162109375	1.303984375	0.510252197265625	3.138786865234375	1.516355834960938	0.407904296875	3.07482666015625	1.495759216308594	0.336728759765625	3.015988037109375	1.581626525878906	0.301665771484375	3.03072900390625	1.549399353027344	0.318033935546875	3.2737685546875	1.588811157226563	0.7594089355468751	3.40289306640625	1.574150268554688	0.72805859375	3.37140380859375	1.297906951904297	0.660087646484375	3.31609326171875	1.320250701904297	0.42890869140625	3.214408203125	1.305631195068359	0.405370361328125
340	11.3	3.293630126953125	1.07316862487793	0.7641865234375	3.276285888671875	1.253900619506836	0.742681396484375	3.262444091796875	1.398168029785156	0.723720947265625	3.227537109375	1.616204650878906	0.7509931640625001	3.19913134765625	1.57513720703125	0.74554248046875	3.082807373046875	1.512342651367188	0.68239599609375	3.1401650390625	1.294210266113281	0.51113818359375	3.13523779296875	1.504968933105469	0.4013515625	3.072240234375	1.500911376953125	0.325503173828125	3.012143310546875	1.583056274414063	0.28188232421875	3.0281630859375	1.542016784667969	0.309876220703125	3.26728173828125	1.584921691894531	0.7495561523437499	3.398852294921875	1.575194030761719	0.7220200195312499	3.374148681640625	1.294030944824219	0.66201025390625	3.3258447265625	1.320743682861328	0.427725830078125	3.223789306640625	1.308542419433594	0.4007919921875
341	11.333334	3.29166650390625	1.071772796630859	0.760326904296875	3.267876220703125	1.250148986816406	0.732410400390625	3.248845703125	1.392983825683594	0.7116376953125	3.214175048828125	1.610543090820312	0.735664794921875	3.18586181640625	1.569552673339844	0.73104296875	3.066966796875	1.509554809570313	0.671405029296875	3.12328515625	1.287664184570313	0.506600830078125	3.1190380859375	1.495389587402344	0.393099365234375	3.061375732421875	1.495143432617188	0.3134990234375	3.001539306640625	1.58040380859375	0.27722705078125	3.0173369140625	1.533796813964844	0.297514404296875	3.253762939453125	1.57937451171875	0.734468505859375	3.385681884765625	1.570707885742187	0.711174560546875	3.37400048828125	1.287384948730469	0.664288818359375	3.331580078125	1.30672900390625	0.429119140625	3.231039306640625	1.307125732421875	0.396075439453125
342	11.366667	3.277236572265625	1.065235092163086	0.759765380859375	3.250784423828125	1.243775329589844	0.727127197265625	3.22958740234375	1.385783203125	0.697369384765625	3.192241455078125	1.603876770019531	0.726695556640625	3.164189453125	1.562311401367187	0.721724853515625	3.051244140625	1.495251586914063	0.65580224609375	3.104010498046875	1.285658508300781	0.471407470703125	3.097846435546875	1.506439605712891	0.38153857421875	3.04588623046875	1.488529602050781	0.29919873046875	2.984057373046875	1.577911926269531	0.27620263671875	3.00378955078125	1.535501586914062	0.2756767578125	3.23249462890625	1.573059265136719	0.7241093750000001	3.363215576171875	1.563757019042969	0.6908583984375	3.37479931640625	1.275588623046875	0.66590625	3.310638427734375	1.274890289306641	0.433118408203125	3.21517431640625	1.294425170898438	0.38990966796875
343	11.4	3.2588916015625	1.069112747192383	0.713756103515625	3.224732421875	1.245090301513672	0.676075439453125	3.198271484375	1.387082946777344	0.6519189453125001	3.15717236328125	1.605355407714844	0.67086474609375	3.13002734375	1.562979614257813	0.670421630859375	3.009622802734375	1.499482360839844	0.615516357421875	3.0589140625	1.287315399169922	0.43368603515625	3.056177734375	1.507204223632812	0.3422890625	3.0112880859375	1.490172149658203	0.255859619140625	2.9461357421875	1.5753544921875	0.227432861328125	2.954095458984375	1.526500122070312	0.23753759765625	3.19791943359375	1.575417358398437	0.667197509765625	3.3276162109375	1.570131469726562	0.629997802734375	3.3824580078125	1.286301055908203	0.633788818359375	3.3059609375	1.270524169921875	0.405630615234375	3.21400634765625	1.288787841796875	0.35519775390625
344	11.433334	3.2446064453125	1.074612739562988	0.6951300048828125	3.203386962890625	1.250215515136719	0.6586656494140625	3.1714189453125	1.391680969238281	0.6339781494140625	3.130512939453125	1.611095336914063	0.6522659912109375	3.10320751953125	1.56854443359375	0.6523651123046875	2.979809814453125	1.508412139892578	0.5985133056640625	3.011556396484375	1.295203369140625	0.4120054931640625	3.02711962890625	1.514765258789063	0.3182679443359375	2.974928955078125	1.496254180908203	0.2358116455078125	2.913423828125	1.582504150390625	0.2011590576171875	2.913859375	1.536848510742188	0.2234620361328125	3.171381103515625	1.580966064453125	0.6482847900390625	3.30299365234375	1.5750849609375	0.6159564208984375	3.360681884765625	1.290525695800781	0.6087108154296875	3.2933408203125	1.276975494384766	0.3763831787109375	3.194036865234375	1.296412231445312	0.3417650146484375
345	11.466667	3.205003662109375	1.091849937438965	0.682752197265625	3.1600517578125	1.265791595458984	0.6403515625	3.125891845703125	1.406864959716797	0.613725341796875	3.08554443359375	1.62624365234375	0.64028173828125	3.05822900390625	1.583514038085938	0.6404169921875	2.932898193359375	1.52203759765625	0.591530029296875	2.955279296875	1.310157745361328	0.40085009765625	2.97569189453125	1.529786987304687	0.306318603515625	2.92086181640625	1.512975708007812	0.224847412109375	2.861140869140625	1.60253271484375	0.194641357421875	2.8658154296875	1.544668334960937	0.2077236328125	3.126338623046875	1.596242065429688	0.633528076171875	3.25548828125	1.592589111328125	0.590840576171875	3.303507568359375	1.305301055908203	0.596756103515625	3.22385888671875	1.271540740966797	0.369658447265625	3.136841552734375	1.319348388671875	0.329031982421875
346	11.5	3.143069580078125	1.095039627075195	0.677119140625	3.10512744140625	1.269490905761719	0.63595703125	3.07506298828125	1.409254608154297	0.6040849609375	3.055099609375	1.628209228515625	0.6410947265625	3.02507568359375	1.587875732421875	0.64343408203125	2.894991943359375	1.534710510253906	0.600968505859375	2.915269287109375	1.326601379394531	0.409093994140625	2.946173095703125	1.527041015625	0.28418603515625	2.88577978515625	1.547239624023438	0.2085322265625	2.8703720703125	1.654929931640625	0.2304169921875	2.85269384765625	1.575306640625	0.18832373046875	3.09210595703125	1.595866455078125	0.6286247558593751	3.19920556640625	1.571284362792969	0.5501064453125	3.190252197265625	1.282293579101562	0.54600634765625	3.04679931640625	1.259636047363281	0.35342822265625	3.07250634765625	1.320834564208984	0.270177001953125
347	11.533334	3.113938720703125	1.104397872924805	0.65706396484375	3.07739013671875	1.278190734863281	0.61834521484375	3.04842138671875	1.417381958007812	0.58830224609375	3.03145654296875	1.634515258789063	0.6269343261718749	3.00135986328125	1.594757934570312	0.629652099609375	2.86788330078125	1.551795654296875	0.590273193359375	2.87527392578125	1.333162078857422	0.413033935546875	2.91345556640625	1.53178955078125	0.29084765625	2.84104833984375	1.546757446289063	0.226364501953125	2.798296630859375	1.63684423828125	0.179712890625	2.81823291015625	1.58226318359375	0.20116162109375	3.0675849609375	1.602182495117187	0.61352197265625	3.171174072265625	1.582885131835937	0.530759521484375	3.13497314453125	1.298304229736328	0.53074169921875	2.985682373046875	1.29880224609375	0.343725830078125	3.02891162109375	1.327180908203125	0.251615234375
348	11.566667	3.086712890625	1.12174348449707	0.6580213623046876	3.050782470703125	1.294306518554687	0.6165987548828125	3.0219150390625	1.432109436035156	0.5829752197265625	3.011736328125	1.649994934082031	0.6141685791015625	2.980414306640625	1.61151171875	0.6177186279296875	2.84962646484375	1.560735168457031	0.5807642822265625	2.844671630859375	1.346096923828125	0.4003060302734375	2.889970947265625	1.552450500488281	0.2964942626953125	2.832521484375	1.54394140625	0.2178936767578125	2.792478515625	1.637418823242188	0.1768446044921875	2.7966259765625	1.577993530273437	0.1913306884765625	3.046806884765625	1.616195251464844	0.6023900146484376	3.1469765625	1.583781555175781	0.5203533935546875	3.08093212890625	1.305834167480469	0.5272117919921875	2.93470166015625	1.328149230957031	0.3402860107421875	2.982181640625	1.333564971923828	0.2465367431640625
349	11.6	3.06669189453125	1.135123199462891	0.6561904296875	3.0239130859375	1.306671203613281	0.6158408203125	2.990486572265625	1.444611450195312	0.586278564453125	2.977333984375	1.663299743652344	0.61281689453125	2.946421142578125	1.624446472167969	0.6169619140625	2.819052001953125	1.571234680175781	0.57156982421875	2.823016357421875	1.352630279541016	0.395216552734375	2.864051025390625	1.565799377441406	0.30324755859375	2.805845458984375	1.55831787109375	0.22491015625	2.7533681640625	1.629053161621094	0.159285400390625	2.778583251953125	1.568410461425781	0.194324462890625	3.01296630859375	1.629653137207031	0.601992919921875	3.11350927734375	1.595674133300781	0.520712158203125	3.06630029296875	1.31355386352539	0.53057861328125	2.92069482421875	1.337064361572266	0.34284033203125	2.968034912109375	1.335234924316406	0.24869873046875
350	11.633334	3.042780029296875	1.144621963500977	0.65172900390625	3.0001904296875	1.315584503173828	0.612397705078125	2.96765185546875	1.453772399902344	0.586441162109375	2.9502080078125	1.672041137695313	0.60419580078125	2.91938818359375	1.633216247558594	0.60581640625	2.7902685546875	1.581833435058594	0.56567236328125	2.78675244140625	1.360866516113281	0.394351806640625	2.814291015625	1.57056640625	0.292629638671875	2.7641640625	1.554055053710937	0.210724609375	2.735055419921875	1.648677734375	0.16431396484375	2.73129345703125	1.578423522949219	0.177822998046875	2.986912109375	1.638573547363281	0.59882568359375	3.1113427734375	1.607470520019531	0.563360595703125	3.03729443359375	1.335715759277344	0.520440185546875	2.981399169921875	1.374051544189453	0.292648193359375	2.99477490234375	1.321219360351563	0.203002685546875
351	11.666667	3.0384794921875	1.158830795288086	0.643051025390625	2.98972119140625	1.329823577880859	0.603056884765625	2.95174658203125	1.467576324462891	0.57458154296875	2.93227978515625	1.687815307617187	0.592025390625	2.901510009765625	1.648355712890625	0.5938408203125	2.77331005859375	1.589440551757813	0.55616357421875	2.77652685546875	1.35515234375	0.3987119140625	2.795587890625	1.56803173828125	0.296449951171875	2.752513671875	1.547033081054688	0.21054296875	2.7125546875	1.632379516601563	0.15306494140625	2.708737548828125	1.570690185546875	0.17987939453125	2.96961083984375	1.654335815429687	0.58658349609375	3.0953603515625	1.623423583984375	0.5508056640625	3.03025390625	1.346113006591797	0.51085205078125	2.97314306640625	1.385895416259766	0.28123388671875	2.99863134765625	1.333206695556641	0.1929599609375
352	11.7	3.0248642578125	1.166012847900391	0.631264892578125	2.9775732421875	1.336728912353516	0.593239013671875	2.9400615234375	1.473506988525391	0.5638332519531249	2.916478271484375	1.692063537597656	0.580837158203125	2.88669677734375	1.652236511230469	0.58299267578125	2.75456884765625	1.600933227539063	0.551589599609375	2.763501953125	1.363015563964844	0.403014892578125	2.770997314453125	1.574273620605469	0.2991171875	2.6977626953125	1.570166931152344	0.2344423828125	2.70301806640625	1.623088012695312	0.138455322265625	2.69258349609375	1.592335021972656	0.18324365234375	2.95420166015625	1.659516479492188	0.57518701171875	3.08272705078125	1.643015014648437	0.54284326171875	3.01926953125	1.36745947265625	0.5003046875	2.9686416015625	1.408467712402344	0.270849853515625	3.0033017578125	1.357286437988281	0.185610107421875
353	11.733334	3.006977783203125	1.168421936035156	0.625982177734375	2.960110595703125	1.337754547119141	0.589625244140625	2.923783203125	1.474265502929688	0.564733154296875	2.90332275390625	1.691314208984375	0.5767280273437499	2.87323681640625	1.6523486328125	0.579260498046875	2.7402294921875	1.606480102539062	0.549700927734375	2.7646259765625	1.365549041748047	0.41334228515625	2.76723291015625	1.555916381835937	0.278575927734375	2.69343798828125	1.55567724609375	0.2158671875	2.65734228515625	1.626997802734375	0.142250244140625	2.6855947265625	1.591373413085937	0.173298828125	2.940284912109375	1.658447631835938	0.57233984375	3.0664677734375	1.637466796875	0.538722900390625	3.000772705078125	1.365641571044922	0.4942041015625	2.9481259765625	1.406916473388672	0.267666259765625	3.006525146484375	1.360588165283203	0.194758544921875
354	11.766667	2.981203857421875	1.162624801635742	0.6193526611328125	2.93837109375	1.335545989990234	0.5826710205078125	2.90475341796875	1.474301422119141	0.5551002197265625	2.881710205078125	1.694049682617187	0.5681556396484375	2.85165087890625	1.65421435546875	0.5707315673828125	2.72387841796875	1.593958374023438	0.5349049072265625	2.69516796875	1.351405303955078	0.3944920654296875	2.724708251953125	1.5605166015625	0.2881309814453125	2.662997802734375	1.549940551757813	0.2125177001953125	2.64537109375	1.635119140625	0.144920166015625	2.642563232421875	1.584192504882812	0.1742366943359375	2.91951318359375	1.661153076171875	0.5634017333984375	3.04617041015625	1.640267700195313	0.5247003173828125	2.973615234375	1.365073577880859	0.4871810302734375	2.915654296875	1.416664520263672	0.2606497802734375	2.9768203125	1.371730621337891	0.1870794677734375
355	11.8	2.962315673828125	1.158400451660156	0.60822900390625	2.9191240234375	1.331582092285156	0.57249169921875	2.8843427734375	1.469853729248047	0.543367431640625	2.861055908203125	1.689558349609375	0.559374755859375	2.8313857421875	1.649515258789062	0.56352978515625	2.69798486328125	1.595668579101563	0.5394755859375	2.673619384765625	1.356663330078125	0.39189111328125	2.69408447265625	1.564496948242188	0.280589111328125	2.630455322265625	1.555350219726563	0.206289794921875	2.6186474609375	1.648126953125	0.1479130859375	2.6065205078125	1.583216918945312	0.1705770263671875	2.8986826171875	1.6568701171875	0.552054931640625	3.024444091796875	1.640166625976562	0.508354736328125	2.948443359375	1.365320648193359	0.4734501953125	2.88464892578125	1.425755065917969	0.250500732421875	2.94278515625	1.382273681640625	0.1735572509765625
356	11.833334	2.9377421875	1.157327224731445	0.600982666015625	2.8979013671875	1.333451995849609	0.564671630859375	2.864717529296875	1.473391876220703	0.5330751953125	2.8485625	1.695687622070313	0.556822509765625	2.81728564453125	1.656037475585938	0.56004443359375	2.68000732421875	1.60590673828125	0.53946728515625	2.6850498046875	1.358241851806641	0.3979287109375	2.66723876953125	1.545699584960937	0.25000537109375	2.609705078125	1.57229736328125	0.173417236328125	2.64205126953125	1.671245727539063	0.21351708984375	2.5910302734375	1.592359252929687	0.143583984375	2.885461181640625	1.661668579101562	0.547894775390625	3.014038818359375	1.637738891601562	0.5114296875	2.932571533203125	1.361727264404297	0.470365966796875	2.883357421875	1.426012939453125	0.2417939453125	2.946292724609375	1.381801849365234	0.16734619140625
357	11.866667	2.92201513671875	1.146653549194336	0.5843878173828125	2.884208984375	1.322670257568359	0.5562879638671875	2.85125732421875	1.462055267333984	0.5297288818359375	2.8293564453125	1.682294799804688	0.5432069091796875	2.79948681640625	1.642437255859375	0.5482303466796875	2.6644482421875	1.592120239257813	0.5247967529296875	2.65417431640625	1.361152435302734	0.3629154052734375	2.63867919921875	1.555528442382812	0.2284102783203125	2.579937744140625	1.594576904296875	0.1598775634765625	2.6187138671875	1.68472021484375	0.2103724365234375	2.583151611328125	1.598975341796875	0.1218583984375	2.86674951171875	1.649269653320312	0.5358548583984375	2.99539892578125	1.631098754882812	0.5017989501953125	2.91503271484375	1.357475280761719	0.4647672119140625	2.8706884765625	1.419590942382813	0.2373502197265625	2.940511962890625	1.383732391357422	0.1662730712890625
358	11.9	2.90823291015625	1.139804702758789	0.5772432861328125	2.87277734375	1.317627227783203	0.5495570068359374	2.842700927734375	1.459033966064453	0.5250108642578125	2.822865234375	1.680963745117187	0.5383353271484375	2.792382080078125	1.641151123046875	0.5433612060546875	2.66120458984375	1.585194702148438	0.5078284912109375	2.6450302734375	1.3554111328125	0.3415164794921875	2.606994140625	1.531458374023438	0.1852337646484375	2.55873876953125	1.60529833984375	0.1402850341796875	2.600971923828125	1.697327270507813	0.1859891357421875	2.5633525390625	1.621361572265625	0.1047545166015625	2.860185791015625	1.64733349609375	0.5310462646484375	2.9887373046875	1.62731591796875	0.4942293701171875	2.880244140625	1.362582611083984	0.4500640869140625	2.8358056640625	1.423170379638672	0.2205716552734375	2.91190380859375	1.396364959716797	0.1509044189453125
359	11.933334	2.912541015625	1.105633666992188	0.5335003662109375	2.880685302734375	1.284048095703125	0.5066134033203125	2.8565947265625	1.427146179199219	0.4866744384765625	2.83927783203125	1.648565124511719	0.5063345947265625	2.8088916015625	1.60887353515625	0.5122593994140625	2.67999462890625	1.547937622070312	0.4772525634765625	2.642508056640625	1.326567138671875	0.3036676025390625	2.588595703125	1.49779345703125	0.14710498046875	2.551412109375	1.586337768554688	0.1235096435546875	2.5898427734375	1.683580505371094	0.160675537109375	2.5633046875	1.633087585449219	0.1242806396484375	2.875797119140625	1.61493017578125	0.4960267333984375	2.9824482421875	1.592678466796875	0.4162059326171875	2.85645703125	1.332408081054687	0.4181549072265625	2.89401025390625	1.555566101074219	0.3346527099609375	2.840975341796875	1.645198913574219	0.3124981689453125
360	11.966667	2.89715576171875	1.111652297973633	0.513763427734375	2.86156884765625	1.288365844726562	0.4857099609375	2.8328779296875	1.42954931640625	0.463021240234375	2.822275390625	1.650323974609375	0.483802490234375	2.79116943359375	1.61161279296875	0.49058056640625	2.6609267578125	1.550599365234375	0.464460693359375	2.6261943359375	1.329336883544922	0.29216259765625	2.56294384765625	1.4972978515625	0.137120849609375	2.5381357421875	1.58858447265625	0.109793212890625	2.5658681640625	1.693885437011719	0.1285341796875	2.5785078125	1.639887756347656	0.1442008056640625	2.857358154296875	1.615903381347656	0.4722470703125	2.978066162109375	1.585531066894531	0.4213408203125	2.841912841796875	1.332527954101562	0.40258544921875	2.8298984375	1.485665832519531	0.217958740234375	2.8641484375	1.584145568847656	0.237165283203125
361	12	2.87752001953125	1.115663436889649	0.4882552490234375	2.844598876953125	1.2925322265625	0.4662547607421875	2.811846923828125	1.431675231933594	0.4425499267578125	2.80536083984375	1.651097412109375	0.4639893798828125	2.774133056640625	1.613089965820313	0.4717252197265625	2.6407666015625	1.556594543457031	0.4610963134765625	2.606773193359375	1.331032958984375	0.2974412841796875	2.546318603515625	1.493322814941406	0.137663818359375	2.52192041015625	1.581050964355469	0.1019083251953125	2.5563515625	1.684012451171875	0.11815576171875	2.57955029296875	1.631302856445312	0.154615478515625	2.839271484375	1.616408813476562	0.4512264404296875	2.961457763671875	1.591125366210937	0.4034617919921875	2.82646240234375	1.339583984375	0.3852908935546875	2.79330078125	1.451094604492188	0.1769603271484375	2.8291064453125	1.550065063476562	0.1727716064453125
362	12.033334	2.842876953125	1.122683807373047	0.460701416015625	2.8135244140625	1.301487213134766	0.4399638671875	2.78608837890625	1.443333129882812	0.420326171875	2.78003369140625	1.663564819335937	0.447143798828125	2.7496796875	1.624899047851562	0.456853759765625	2.614892822265625	1.568473449707031	0.4547353515625	2.5782578125	1.321319244384766	0.322911376953125	2.51411279296875	1.482013061523437	0.160798583984375	2.477162109375	1.554951354980469	0.105984130859375	2.52158154296875	1.654697570800781	0.122695556640625	2.5598173828125	1.611865356445312	0.159106201171875	2.81311376953125	1.629227355957031	0.43058154296875	2.934850341796875	1.614014465332031	0.375601318359375	2.86040478515625	1.338222198486328	0.340252685546875	2.788286865234375	1.440301635742188	0.1352435302734375	2.79261669921875	1.546188354492188	0.13348193359375
363	12.066667	2.8128603515625	1.122015289306641	0.4456201171875	2.78805322265625	1.303264404296875	0.424557373046875	2.77007275390625	1.448548492431641	0.40900048828125	2.7622109375	1.671088623046875	0.434130859375	2.73247216796875	1.6317763671875	0.44552197265625	2.59327099609375	1.583160888671875	0.451134521484375	2.551643310546875	1.316248382568359	0.35956884765625	2.5102197265625	1.477496246337891	0.187533447265625	2.45984912109375	1.528008544921875	0.1183231201171875	2.52249658203125	1.604646728515625	0.16971630859375	2.54442138671875	1.60643896484375	0.19657568359375	2.79536279296875	1.636662231445313	0.4164365234375	2.9230712890625	1.644066040039063	0.371029052734375	2.95732080078125	1.357592559814453	0.335999755859375	2.8658037109375	1.443160736083984	0.128452880859375	2.81245751953125	1.535564819335937	0.1367236328125
364	12.1	2.786362060546875	1.128324676513672	0.39429443359375	2.76010546875	1.308029663085938	0.37946044921875	2.74613623046875	1.452805633544922	0.371349609375	2.74580078125	1.673761840820313	0.390025390625	2.71781689453125	1.635830078125	0.406887451171875	2.58766748046875	1.5865751953125	0.45108154296875	2.51375341796875	1.322643005371094	0.383702880859375	2.447579345703125	1.442441802978516	0.1903448486328125	2.38319873046875	1.512461547851562	0.1653414306640625	2.4587392578125	1.555500732421875	0.233321533203125	2.4874755859375	1.561133178710937	0.211802978515625	2.77499169921875	1.638521728515625	0.36883154296875	2.8865791015625	1.623554565429687	0.295576171875	3.06294580078125	1.422128204345703	0.400592041015625	2.89878369140625	1.395650238037109	0.22768310546875	2.806865234375	1.445393280029297	0.244730224609375
365	12.133334	2.7711533203125	1.133906372070312	0.3603699951171875	2.7426318359375	1.311694702148438	0.3480252685546875	2.7291298828125	1.45526025390625	0.3429454345703125	2.73510400390625	1.6736806640625	0.3652222900390625	2.707453125	1.63645654296875	0.3827884521484375	2.582143798828125	1.586650512695313	0.4350501708984375	2.492716064453125	1.324903533935547	0.3944774169921875	2.429940185546875	1.441903625488281	0.2010208740234375	2.36212841796875	1.50215966796875	0.1655179443359375	2.422988525390625	1.553479797363281	0.2404293212890625	2.45393017578125	1.557433959960937	0.1844888916015625	2.76196142578125	1.638513366699219	0.3420506591796875	2.860961669921875	1.611048645019531	0.2575223388671875	3.064533447265625	1.447492065429687	0.3713106689453125	2.90451611328125	1.348759521484375	0.2260372314453125	2.807910888671875	1.389391967773437	0.2217884521484375
366	12.166667	2.738294921875	1.122043197631836	0.3228951416015625	2.71428125	1.300115539550781	0.3122115478515625	2.70758154296875	1.443828948974609	0.3091307373046875	2.720021484375	1.661276733398438	0.3324412841796875	2.6940732421875	1.624423217773437	0.3527913818359375	2.573939453125	1.577775390625	0.4175560302734375	2.475741455078125	1.317721252441406	0.3959613037109375	2.3976513671875	1.435010528564453	0.2091285400390625	2.34456640625	1.510994171142578	0.1800189208984375	2.40214208984375	1.541541748046875	0.2674112548828125	2.4408603515625	1.545458618164063	0.2163519287109375	2.7432333984375	1.626022094726562	0.3059842529296875	2.82985888671875	1.593813842773438	0.2107767333984375	3.01801806640625	1.386978729248047	0.2609954833984375	2.8126201171875	1.332994354248047	0.15585888671875	2.71388037109375	1.356508758544922	0.1305513916015625
367	12.2	2.712654052734375	1.112701995849609	0.2856431884765625	2.69136083984375	1.291448394775391	0.2744564208984375	2.68376220703125	1.435353576660156	0.2696136474609375	2.6970439453125	1.652416809082031	0.2992591552734375	2.67371826171875	1.614506469726563	0.3210316162109375	2.563952880859375	1.560417541503906	0.3979141845703125	2.466931640625	1.298522613525391	0.4044674072265625	2.368177978515625	1.406955627441406	0.2215245361328125	2.328814208984375	1.494271728515625	0.2041265869140625	2.38696630859375	1.515434875488281	0.2941436767578125	2.429255126953125	1.506922119140625	0.2434281005859375	2.7175263671875	1.618305725097656	0.2691192626953125	2.7895224609375	1.587944152832031	0.1615543212890625	2.97256787109375	1.3699912109375	0.1574393310546875	2.753587158203125	1.325993957519531	0.076875732421875	2.651501953125	1.341799713134766	0.059129638671875
368	12.233334	2.69001171875	1.102605575561523	0.267979736328125	2.6717470703125	1.282972930908203	0.253448486328125	2.664012451171875	1.427876281738281	0.24431005859375	2.68047607421875	1.646178283691406	0.276819091796875	2.6598076171875	1.60742236328125	0.3006416015625	2.564372314453125	1.560862854003906	0.400447998046875	2.49249951171875	1.290779449462891	0.43580126953125	2.375345703125	1.393163909912109	0.257764404296875	2.32661083984375	1.472368103027344	0.22633740234375	2.3836982421875	1.484585510253906	0.31974755859375	2.419642578125	1.50414453125	0.287927734375	2.69742333984375	1.612479125976563	0.243492919921875	2.760685546875	1.589796081542969	0.127489501953125	2.924677978515625	1.357871795654297	0.08614306640625	2.694756103515625	1.3321376953125	0.024475830078125	2.58993017578125	1.334370422363281	0.0111396484375
369	12.266667	2.683675537109375	1.102232147216797	0.23716845703125	2.67085009765625	1.283138458251953	0.224115234375	2.662823486328125	1.427965881347656	0.214563232421875	2.68418359375	1.64435986328125	0.255534912109375	2.66471044921875	1.60477099609375	0.27896728515625	2.577678466796875	1.565192749023438	0.38890478515625	2.518650390625	1.296703002929688	0.450168701171875	2.38044091796875	1.365641479492187	0.271213623046875	2.33593994140625	1.446972198486328	0.239017333984375	2.38809619140625	1.469287628173828	0.333409912109375	2.426886474609375	1.474384490966797	0.31046630859375	2.6983935546875	1.61205224609375	0.2196650390625	2.75156494140625	1.593683349609375	0.09800732421875	2.86573828125	1.351509887695312	-0.005291259765625	2.6281650390625	1.362177978515625	-0.0326416015625	2.525765869140625	1.34498828125	-0.05226611328125
370	12.3	2.67593310546875	1.086081787109375	0.207007080078125	2.6672373046875	1.267212432861328	0.198402587890625	2.6727412109375	1.412229888916016	0.19644970703125	2.6854033203125	1.62999462890625	0.23145458984375	2.67018017578125	1.590029174804688	0.257120361328125	2.5875361328125	1.555655639648438	0.3717890625	2.54941796875	1.290704620361328	0.45794384765625	2.399689697265625	1.336745727539062	0.28140771484375	2.351384765625	1.418848175048828	0.25844775390625	2.393366455078125	1.43233349609375	0.359174072265625	2.43072021484375	1.438204010009766	0.34938525390625	2.698338623046875	1.597733276367188	0.195174560546875	2.731649658203125	1.57984619140625	0.066803466796875	2.786285400390625	1.339845642089844	-0.07985839843750001	2.548313232421875	1.348729705810547	-0.0595390625	2.45967626953125	1.340301177978516	-0.11613818359375
371	12.333334	2.673866943359375	1.079990180969238	0.17393212890625	2.663561279296875	1.259380462646484	0.1663984375	2.670383544921875	1.402990631103516	0.16526806640625	2.685306884765625	1.617598571777344	0.20549853515625	2.674778564453125	1.576894287109375	0.23145361328125	2.6110146484375	1.53339306640625	0.3531416015625	2.60247021484375	1.28060791015625	0.469880615234375	2.42797998046875	1.302849914550781	0.31585546875	2.37533642578125	1.383758422851562	0.305613037109375	2.415909912109375	1.404231964111328	0.40460498046875	2.42684033203125	1.420909027099609	0.29931689453125	2.692907470703125	1.587123718261719	0.16688720703125	2.70337890625	1.570021545410156	0.0358416748046875	2.682439453125	1.354586822509766	-0.1477740478515625	2.4802890625	1.384014984130859	-0.02807666015625	2.4032666015625	1.349506988525391	-0.08972412109375
372	12.366667	2.663034423828125	1.063416549682617	0.15599658203125	2.650759033203125	1.242283935546875	0.144809326171875	2.654261962890625	1.38575405883789	0.139502685546875	2.664275146484375	1.601779235839844	0.1714453125	2.656442138671875	1.561780090332031	0.199274169921875	2.600603515625	1.51760693359375	0.324370849609375	2.62455078125	1.268421051025391	0.445843505859375	2.439748291015625	1.260060424804688	0.30330322265625	2.3782841796875	1.334041137695313	0.29106640625	2.4281318359375	1.351836181640625	0.3861240234375	2.42598974609375	1.373918670654297	0.276712158203125	2.670838134765625	1.570215698242188	0.133599609375	2.67043701171875	1.548256286621094	0.0030157470703125	2.61883203125	1.335212799072266	-0.1767877197265625	2.43380859375	1.368614196777344	-0.0333314208984375	2.3455302734375	1.347167144775391	-0.08476635742187499
373	12.4	2.64847900390625	1.05568620300293	0.1356614990234375	2.62998876953125	1.233617630004883	0.1219417724609375	2.62776806640625	1.376842041015625	0.1145235595703125	2.654	1.591294921875	0.1460081787109375	2.64761083984375	1.551489562988281	0.1743709716796875	2.60694091796875	1.520941223144531	0.3088331298828125	2.6669208984375	1.288069519042969	0.4481336669921875	2.4631630859375	1.23574104309082	0.3473895263671875	2.411951171875	1.308239440917969	0.3086746826171875	2.45537109375	1.321844665527344	0.4073548583984375	2.418353515625	1.332424621582031	0.2805699462890625	2.65379736328125	1.559938171386719	0.1075084228515625	2.63834375	1.544771667480469	-0.0229615478515625	2.524915283203125	1.363114318847656	-0.2082071533203125	2.316536865234375	1.354978088378906	-0.09728686523437501	2.2498515625	1.352615356445312	-0.17740625
374	12.433334	2.64145947265625	1.041951812744141	0.115630126953125	2.621642578125	1.219832702636719	0.0999974365234375	2.609410400390625	1.362469909667969	0.0883759765625	2.643708984375	1.575847595214844	0.121464599609375	2.6388525390625	1.535562194824219	0.1495703125	2.616427001953125	1.518668334960938	0.290765869140625	2.688341796875	1.314266143798828	0.465388427734375	2.49173193359375	1.228595886230469	0.372864990234375	2.44678369140625	1.280594421386719	0.304459716796875	2.476776611328125	1.319679962158203	0.4014833984375	2.4425537109375	1.291294830322266	0.27132373046875	2.639318359375	1.545272094726562	0.0825006103515625	2.60930419921875	1.540647094726562	-0.04640771484375	2.47212744140625	1.373606140136719	-0.22993701171875	2.2564814453125	1.376315460205078	-0.1328045654296875	2.1876025390625	1.354008880615234	-0.2080357666015625
375	12.466667	2.63602783203125	1.030039878845215	0.101648681640625	2.61542626953125	1.208314361572266	0.08454833984375	2.603267578125	1.351380462646484	0.072103759765625	2.634572998046875	1.566094848632813	0.104425537109375	2.6290322265625	1.525899536132812	0.132827392578125	2.607274169921875	1.511656707763672	0.274916748046875	2.706892578125	1.304793182373047	0.43383935546875	2.5100791015625	1.208281646728516	0.350910888671875	2.468976806640625	1.253962646484375	0.275469970703125	2.498502197265625	1.299591278076172	0.370168701171875	2.47370556640625	1.260695343017578	0.2404150390625	2.631861328125	1.535006103515625	0.065498291015625	2.60912890625	1.531004150390625	-0.065369384765625	2.4572978515625	1.360309143066406	-0.234961181640625	2.22745654296875	1.375586151123047	-0.1778125	2.148316162109375	1.348705230712891	-0.24098046875
376	12.5	2.64400390625	1.018414665222168	0.0994110107421875	2.6216953125	1.196552398681641	0.08138073730468751	2.607569580078125	1.339490966796875	0.0681068115234375	2.635544677734375	1.55498974609375	0.09956042480468751	2.630240234375	1.51484619140625	0.1281561279296875	2.60305322265625	1.496675262451172	0.2689857177734375	2.67241552734375	1.246744415283203	0.3730692138671875	2.4615458984375	1.196605102539062	0.2833819580078125	2.4172509765625	1.268961578369141	0.2355628662109375	2.45917919921875	1.280235443115234	0.3358499755859375	2.47366455078125	1.297919738769531	0.2233406982421875	2.633701171875	1.523619995117187	0.0607515869140625	2.611052734375	1.518225463867187	-0.0701990966796875	2.44809521484375	1.350110443115234	-0.2322965087890625	2.21542724609375	1.363544250488281	-0.1863548583984375	2.139013427734375	1.33930078125	-0.2539454345703125
377	12.533334	2.6487626953125	1.006543426513672	0.093656005859375	2.62407177734375	1.18373876953125	0.0729644775390625	2.607753662109375	1.325945617675781	0.0574244384765625	2.6382021484375	1.541545043945312	0.08240283203125	2.6335888671875	1.502248016357422	0.1121142578125	2.60123779296875	1.484699676513672	0.25165234375	2.64551123046875	1.218979370117188	0.324143310546875	2.434347900390625	1.140279983520508	0.260601806640625	2.37759130859375	1.20436376953125	0.214544677734375	2.4185830078125	1.243779663085937	0.307628662109375	2.43602685546875	1.264873260498047	0.242157958984375	2.634848876953125	1.509284698486328	0.0445557861328125	2.605993408203125	1.497209197998047	-0.0844661865234375	2.413812744140625	1.348343597412109	-0.2317764892578125	2.18155078125	1.368552520751953	-0.1886053466796875	2.11337060546875	1.336418273925781	-0.2612252197265625
378	12.566667	2.62428076171875	1.020848411560059	0.093	2.599222412109375	1.198219253540039	0.0688704833984375	2.58429052734375	1.340837951660156	0.0510550537109375	2.6218759765625	1.556708251953125	0.0702618408203125	2.616526123046875	1.518169982910156	0.10111962890625	2.585671875	1.504569030761719	0.241970703125	2.6411025390625	1.245447647094727	0.332351806640625	2.54656591796875	1.031235488891602	0.35218994140625	2.50270703125	0.9991404495239258	0.27117236328125	2.532271484375	1.05700325012207	0.359277099609375	2.49053759765625	1.07340901184082	0.239022216796875	2.616900390625	1.5235361328125	0.0331513671875	2.585431884765625	1.50918798828125	-0.09552001953125	2.382591796875	1.367325439453125	-0.237329833984375	2.149748779296875	1.393265747070312	-0.1956695556640625	2.091900146484375	1.3694111328125	-0.280040771484375
379	12.6	2.62061376953125	1.020792045593262	0.093429443359375	2.59505712890625	1.19766877746582	0.06643713378906251	2.5832099609375	1.340445678710938	0.0476571044921875	2.6223154296875	1.555580200195313	0.071413330078125	2.616017578125	1.516559875488281	0.1014716796875	2.58259765625	1.501178833007812	0.241544189453125	2.640091796875	1.245203872680664	0.3392587890625	2.54385791015625	1.031484306335449	0.355835205078125	2.50681787109375	0.9952968368530274	0.2731611328125	2.52864208984375	1.057240081787109	0.360739990234375	2.489033203125	1.065248291015625	0.23692822265625	2.617779296875	1.523112548828125	0.0336326904296875	2.5895732421875	1.508632019042969	-0.095771240234375	2.37773193359375	1.371298095703125	-0.2285609130859375	2.14285302734375	1.393048400878906	-0.197298583984375	2.08549560546875	1.373157653808594	-0.2830147705078125
380	12.633334	2.6182099609375	1.017299064636231	0.0879176025390625	2.589013427734375	1.193526428222656	0.060192626953125	2.576005859375	1.336203308105469	0.041248291015625	2.6209423828125	1.550360717773438	0.0638033447265625	2.6139375	1.511616851806641	0.09407470703125	2.58173828125	1.498520599365234	0.234687744140625	2.63758935546875	1.247035522460938	0.3444013671875	2.53363623046875	1.037665054321289	0.368619873046875	2.5167080078125	0.989015495300293	0.285757080078125	2.51843408203125	1.063819885253906	0.365684326171875	2.484966064453125	1.054660858154297	0.237385986328125	2.615177001953125	1.517885620117188	0.026187255859375	2.5867646484375	1.506888153076172	-0.1035352783203125	2.3706171875	1.370323791503906	-0.230129638671875	2.13589111328125	1.395827117919922	-0.20031005859375	2.07676025390625	1.374418853759766	-0.284461669921875
381	12.666667	2.61826123046875	1.017344032287598	0.0879925537109375	2.58908642578125	1.193574127197266	0.0602822265625	2.576077392578125	1.336248321533203	0.0413397216796875	2.62098779296875	1.55040771484375	0.0638905029296875	2.613998291015625	1.511662017822266	0.09416162109374999	2.58179443359375	1.498507537841797	0.234765380859375	2.63755908203125	1.246909484863281	0.3442509765625	2.5334609375	1.037589538574219	0.36824169921875	2.5164755859375	0.9890598297119141	0.28532275390625	2.518279541015625	1.063759552001953	0.36534375	2.484706298828125	1.05472917175293	0.237039794921875	2.61521533203125	1.51793408203125	0.0262750244140625	2.586778564453125	1.506942535400391	-0.1034403076171875	2.37066259765625	1.370353759765625	-0.23005078125	2.1359130859375	1.395687561035156	-0.200305908203125	2.0768466796875	1.374306274414062	-0.28450732421875
382	12.7	2.6202421875	1.01696639251709	0.093277099609375	2.5907216796875	1.193955383300781	0.0659923095703125	2.57934521484375	1.33746630859375	0.0478668212890625	2.628601318359375	1.551533630371094	0.07091259765625001	2.6218095703125	1.512497192382813	0.101185546875	2.59346826171875	1.500834594726562	0.2433485107421875	2.63495458984375	1.241042266845703	0.3424493408203125	2.53072314453125	1.031418922424316	0.3719195556640625	2.5258466796875	0.9751986503601074	0.2918453369140625	2.51574169921875	1.057007415771484	0.3645711669921875	2.4889326171875	1.050925003051758	0.2376053466796875	2.62119775390625	1.519344604492187	0.033069091796875	2.5847373046875	1.505016540527344	-0.0948558349609375	2.3600126953125	1.387620544433594	-0.228158935546875	2.123427734375	1.384679656982422	-0.261507080078125	2.052388671875	1.367583465576172	-0.337576416015625
383	12.733334	2.614260986328125	1.019969696044922	0.094195556640625	2.58561376953125	1.196611206054687	0.0644429931640625	2.57128857421875	1.339365203857422	0.04326708984375	2.620104248046875	1.553384033203125	0.06664013671875001	2.6134208984375	1.514299682617188	0.09683435058593751	2.584763671875	1.497982849121094	0.2384007568359375	2.61260205078125	1.229838348388672	0.3176383056640625	2.5654921875	1.002839904785156	0.3608983154296875	2.529681640625	0.9517981719970703	0.2854051513671875	2.54563671875	1.025363670349121	0.3654383544921875	2.489825439453125	1.033752395629883	0.2546810302734375	2.61273828125	1.521263244628906	0.0287647705078125	2.57906005859375	1.506493835449219	-0.09980126953125	2.355887451171875	1.383766815185547	-0.2305792236328125	2.1172734375	1.393721710205078	-0.2299544677734375	2.088736083984375	1.391391296386719	-0.331416015625
384	12.766667	2.61709130859375	1.020310218811035	0.09464416503906251	2.58876611328125	1.19700700378418	0.0659027099609375	2.574614501953125	1.339770202636719	0.0455640869140625	2.6252529296875	1.553221496582031	0.06840673828125	2.618194091796875	1.514312866210938	0.09867004394531249	2.590572265625	1.4999794921875	0.2405252685546875	2.612093505859375	1.231818435668945	0.3207904052734375	2.560609375	1.006345146179199	0.3658709716796875	2.5318056640625	0.9534638900756836	0.2887750244140625	2.5404365234375	1.029076812744141	0.3678868408203125	2.4892412109375	1.025427116394043	0.2508170166015625	2.61765380859375	1.521094604492188	0.030641357421875	2.58335546875	1.504820678710937	-0.09745581054687499	2.358411865234375	1.390093139648438	-0.2318599853515625	2.121987548828125	1.385377197265625	-0.2637489013671875	2.05028515625	1.371299377441406	-0.3396121826171875
385	12.8	2.61254345703125	1.018379791259766	0.09009936523437501	2.5862724609375	1.195075378417969	0.0612041015625	2.57219873046875	1.337549377441406	0.04041845703125	2.62255810546875	1.550634582519531	0.06392346191406249	2.61515234375	1.511772827148437	0.094034423828125	2.585743408203125	1.495065368652344	0.235032958984375	2.600821044921875	1.226314254760742	0.313216552734375	2.56141943359375	0.9997171859741211	0.36268408203125	2.531036865234375	0.9435380554199219	0.2887890625	2.54027001953125	1.021347396850586	0.365423828125	2.489275390625	1.021910484313965	0.252692138671875	2.61539453125	1.51858203125	0.0261153564453125	2.581884033203125	1.503753356933594	-0.10214599609375	2.357869140625	1.390588745117187	-0.2384515380859375	2.1227802734375	1.384423522949219	-0.2765443115234375	2.0441142578125	1.372021545410156	-0.3452283935546875
386	12.833334	2.6092431640625	1.017337554931641	0.0878798828125	2.58358544921875	1.193826568603516	0.058872314453125	2.570248779296875	1.336102966308594	0.037760009765625	2.619782470703125	1.549490234375	0.0567506103515625	2.61337255859375	1.511108947753906	0.08757458496093749	2.58433935546875	1.495607299804687	0.228565185546875	2.599669677734375	1.227992309570312	0.309054931640625	2.561942138671875	1.001987365722656	0.36080517578125	2.525468994140625	0.9419867782592773	0.293124267578125	2.540474609375	1.0231044921875	0.36503466796875	2.490900634765625	1.02113858795166	0.254775634765625	2.61189697265625	1.516871215820312	0.019677001953125	2.5763544921875	1.502164001464844	-0.1078404541015625	2.35445263671875	1.383105651855469	-0.2416614990234375	2.11672998046875	1.390931182861328	-0.2451468505859375	2.08641015625	1.385535736083984	-0.345536376953125
387	12.866667	2.60952685546875	1.01711368560791	0.0884586181640625	2.58364892578125	1.193595260620117	0.0592747802734375	2.570245361328125	1.335889892578125	0.0380406494140625	2.619486328125	1.549427734375	0.0568392333984375	2.613058837890625	1.511070495605469	0.087712890625	2.583619140625	1.495584228515625	0.2286639404296875	2.59879541015625	1.227810348510742	0.3089371337890625	2.559826171875	1.001779403686524	0.3599588623046875	2.525894775390625	0.9411272125244141	0.2915003662109375	2.53807763671875	1.022795249938965	0.3633702392578125	2.48859521484375	1.017892433166504	0.2519876708984375	2.611716064453125	1.516737487792969	0.0197845458984375	2.576705078125	1.502056396484375	-0.1079232177734375	2.35537744140625	1.382745544433594	-0.2426444091796875	2.11761962890625	1.391709350585937	-0.245675537109375	2.0880390625	1.38799072265625	-0.3463931884765625
388	12.9	2.607900390625	1.017280464172363	0.0875465087890625	2.58343896484375	1.194355056762695	0.059435546875	2.57368310546875	1.337305236816406	0.039498291015625	2.61918115234375	1.552094970703125	0.0563988037109375	2.61319873046875	1.513910034179688	0.08766650390625	2.58588232421875	1.503412536621094	0.22967626953125	2.613009765625	1.236772323608399	0.311703369140625	2.556840576171875	1.012656196594238	0.355959716796875	2.531276611328125	0.938990966796875	0.297147216796875	2.5322646484375	1.030535934448242	0.357397216796875	2.48756787109375	1.010091369628906	0.24855859375	2.612212646484375	1.518854370117187	0.019595703125	2.5800361328125	1.505750671386719	-0.109188720703125	2.363465087890625	1.374011169433594	-0.2407322998046875	2.12545947265625	1.382608154296875	-0.2463223876953125	2.088990234375	1.38483935546875	-0.344931884765625
389	12.933334	2.611827880859375	1.019874008178711	0.09718359375000001	2.589599609375	1.197685134887695	0.07011914062500001	2.578912841796875	1.340831848144531	0.0504783935546875	2.623640625	1.556101989746094	0.0676734619140625	2.61736376953125	1.51788525390625	0.09896484375	2.5885078125	1.509736267089844	0.2410487060546875	2.606020263671875	1.23980012512207	0.3160660400390625	2.5320576171875	1.018875122070312	0.3511566162109375	2.52856640625	0.937160888671875	0.2975045166015625	2.506890869140625	1.034431022644043	0.3435120849609375	2.487486328125	1.013592262268066	0.2332113037109375	2.617224609375	1.522739868164062	0.0307769775390625	2.58732275390625	1.509652282714844	-0.0987647705078125	2.370259765625	1.381713745117187	-0.234134521484375	2.13387158203125	1.379857543945312	-0.266403564453125	2.06027783203125	1.366572570800781	-0.3405643310546875
390	12.966667	2.6133974609375	1.019973213195801	0.10440625	2.5894609375	1.196660064697266	0.07508203125	2.58082763671875	1.339441101074219	0.0549061279296875	2.621259033203125	1.5550322265625	0.070349853515625	2.61431005859375	1.517326416015625	0.101885986328125	2.56756591796875	1.507814300537109	0.238590087890625	2.621592041015625	1.236765380859375	0.282773193359375	2.47340478515625	1.059187545776367	0.24164892578125	2.532822265625	0.9865839080810547	0.268298828125	2.446136962890625	1.051633987426758	0.253078369140625	2.439270263671875	0.9454037933349609	0.230537841796875	2.6169306640625	1.521090087890625	0.033880126953125	2.59371533203125	1.510480987548828	-0.096850341796875	2.37771826171875	1.374626312255859	-0.22420556640625	2.1425849609375	1.396118011474609	-0.195205322265625	2.084900146484375	1.382576629638672	-0.2819034423828125
391	13	2.62517138671875	1.017373580932617	0.09428320312500001	2.5992734375	1.194330963134766	0.06631091308593751	2.586994140625	1.337141296386719	0.04639599609375	2.62824462890625	1.553132690429687	0.05945751953125	2.62270947265625	1.5154443359375	0.091429931640625	2.600671875	1.51224951171875	0.2347548828125	2.631638916015625	1.254170043945313	0.33988720703125	2.4731259765625	1.081366546630859	0.359719482421875	2.51726953125	1.013104736328125	0.305521484375	2.42106201171875	1.059398468017578	0.33044189453125	2.4594248046875	0.9868759384155273	0.255021240234375	2.62224072265625	1.519039428710937	0.02324462890625	2.5948623046875	1.509453704833984	-0.106999267578125	2.382021484375	1.366534973144531	-0.2330645751953125	2.145388671875	1.386895233154297	-0.213521240234375	2.078505126953125	1.368242950439453	-0.292548583984375
392	13.033334	2.626545654296875	1.019398406982422	0.093039794921875	2.6011845703125	1.196517074584961	0.065720703125	2.589306640625	1.339408386230469	0.0462529296875	2.631356201171875	1.555189514160156	0.05986083984375	2.62595166015625	1.517392944335938	0.09172033691406251	2.605640625	1.514433959960938	0.2352908935546875	2.63787060546875	1.2579560546875	0.3438328857421875	2.479559326171875	1.085495559692383	0.3675943603515625	2.5227998046875	1.016856513977051	0.3131627197265625	2.426564208984375	1.063144195556641	0.3379383544921875	2.46408935546875	0.991324462890625	0.2629888916015625	2.62495703125	1.521266906738281	0.023562744140625	2.59651806640625	1.512351806640625	-0.10648779296875	2.3821884765625	1.370851501464844	-0.231562744140625	2.14577783203125	1.391761047363281	-0.210273193359375	2.078298828125	1.373870544433594	-0.288955810546875
393	13.066667	2.630536376953125	1.017842384338379	0.0968802490234375	2.604251220703125	1.194741394042969	0.070967041015625	2.58996044921875	1.337244018554687	0.0519996337890625	2.62891845703125	1.553476928710937	0.0612274169921875	2.625110595703125	1.516130554199219	0.0937178955078125	2.6038310546875	1.514734619140625	0.2369366455078125	2.68237744140625	1.272555847167969	0.3532528076171875	2.481700439453125	1.15124626159668	0.3389281005859375	2.516261962890625	1.063036911010742	0.3157354736328125	2.40767333984375	1.058307266235352	0.3285926513671875	2.465645263671875	1.025532623291016	0.2876729736328125	2.621947509765625	1.51898876953125	0.0256859130859375	2.5891220703125	1.508109741210938	-0.102955078125	2.37293115234375	1.37369091796875	-0.2315443115234375	2.13734716796875	1.393194580078125	-0.2047396240234375	2.082856201171875	1.373822906494141	-0.292400390625
394	13.1	2.6352861328125	1.000928825378418	0.111695556640625	2.610950927734375	1.178331344604492	0.0917235107421875	2.59944091796875	1.321215759277344	0.077608154296875	2.633974609375	1.536851440429687	0.09716455078125	2.631388671875	1.497967102050781	0.1276875	2.62022265625	1.490330749511719	0.271422119140625	2.74375	1.267288146972656	0.38491015625	2.515892578125	1.238613143920898	0.3388115234375	2.507560546875	1.180013198852539	0.2616513671875	2.4922646484375	1.224290542602539	0.360210693359375	2.48389892578125	1.177182250976563	0.2294931640625	2.627245361328125	1.504144470214844	0.06013232421875	2.5950732421875	1.494848937988281	-0.068390869140625	2.3810361328125	1.367336059570313	-0.2054671630859375	2.145330078125	1.355164001464844	-0.2291033935546875	2.07296435546875	1.339088500976563	-0.3030537109375
395	13.133334	2.629199951171875	1.027577705383301	0.1197841796875	2.60567578125	1.204576248168945	0.09578173828125	2.5943359375	1.347107116699219	0.078432373046875	2.62627294921875	1.563427185058594	0.094320556640625	2.62361181640625	1.525116943359375	0.125549072265625	2.617748046875	1.522276489257812	0.2697607421875	2.7414521484375	1.30133154296875	0.3870458984375	2.5119208984375	1.271527587890625	0.351193115234375	2.49893212890625	1.210724136352539	0.276427734375	2.490923828125	1.260178161621094	0.37336474609375	2.4666953125	1.219738052368164	0.24591943359375	2.620480224609375	1.529941955566406	0.057833984375	2.590966796875	1.518322204589844	-0.0711270751953125	2.382748046875	1.381686584472656	-0.2083319091796875	2.14706982421875	1.367265563964844	-0.230778564453125	2.079101318359375	1.354498046875	-0.3093883056640625
396	13.166667	2.6333564453125	1.042408866882324	0.1386722412109375	2.611056884765625	1.219431869506836	0.113700439453125	2.60077490234375	1.361907470703125	0.095271240234375	2.63593359375	1.577962036132813	0.107562255859375	2.6340361328125	1.540012023925781	0.13928271484375	2.633804931640625	1.538732299804688	0.2836357421875	2.759326171875	1.317472412109375	0.398369140625	2.52821923828125	1.290186340332031	0.37184814453125	2.51156640625	1.228784622192383	0.2983076171875	2.5079775390625	1.279335571289062	0.39494287109375	2.47826953125	1.237893295288086	0.26898828125	2.628306640625	1.544177856445312	0.0716939697265625	2.59361328125	1.531600891113281	-0.0558804931640625	2.37852490234375	1.396181823730469	-0.1833489990234375	2.1419892578125	1.384489929199219	-0.196396728515625	2.070836181640625	1.371767150878906	-0.2721435546875
397	13.2	2.64046875	1.061418365478516	0.1368463134765625	2.618862548828125	1.238167236328125	0.109162841796875	2.60882568359375	1.380343109130859	0.0881927490234375	2.645199462890625	1.5963916015625	0.09765368652343751	2.644796630859375	1.558587219238281	0.129619384765625	2.66176318359375	1.555635375976562	0.2729818115234375	2.7341494140625	1.318928558349609	0.4019866943359375	2.515122314453125	1.244990142822266	0.4399942626953125	2.499763671875	1.198432952880859	0.3559901123046875	2.487625	1.25219873046875	0.4501929931640625	2.5029638671875	1.238627075195313	0.3205965576171875	2.6356689453125	1.562456909179688	0.062371337890625	2.59437548828125	1.550556579589844	-0.0633211669921875	2.37435546875	1.413670288085938	-0.18054443359375	2.1389482421875	1.387431518554687	-0.1938740234375	2.069773681640625	1.365920867919922	-0.269501953125
398	13.233334	2.65228564453125	1.060501434326172	0.1547750244140625	2.63228466796875	1.23583935546875	0.137408935546875	2.61450732421875	1.375785552978516	0.1233997802734375	2.63957763671875	1.589699951171875	0.1367716064453125	2.64320361328125	1.551712036132812	0.16705810546875	2.6567490234375	1.534801147460938	0.3074847412109375	2.760753662109375	1.293917877197266	0.3887442626953125	2.543513916015625	1.364110626220703	0.3567108154296875	2.519025390625	1.307845947265625	0.2832589111328125	2.527261962890625	1.388978759765625	0.3531492919921875	2.5158056640625	1.369851287841797	0.2308216552734375	2.62971826171875	1.556777099609375	0.1017379150390625	2.58925244140625	1.555124633789063	-0.0225452880859375	2.375935791015625	1.421257598876953	-0.1446190185546875	2.148341064453125	1.376202941894531	-0.1705228271484375	2.08699560546875	1.366677581787109	-0.252779296875
399	13.266667	2.6696103515625	1.083122009277344	0.151121826171875	2.651220947265625	1.258513732910156	0.1269576416015625	2.63462744140625	1.398517578125	0.1076251220703125	2.66351171875	1.61318603515625	0.10967724609375	2.6684248046875	1.576405517578125	0.1415302734375	2.69508642578125	1.586788452148437	0.281259033203125	2.776103515625	1.392025573730469	0.458805419921875	2.55727197265625	1.32573583984375	0.4944296875	2.5327314453125	1.2733779296875	0.41770458984375	2.46405419921875	1.347488677978516	0.45530615234375	2.5349443359375	1.322321716308594	0.377349609375	2.65108642578125	1.578757202148438	0.07670629882812501	2.60248193359375	1.57330126953125	-0.0450494384765625	2.376650390625	1.441409698486328	-0.147652099609375	2.1458779296875	1.401876281738281	-0.1574552001953125	2.077706787109375	1.387340759277344	-0.2338907470703125
400	13.3	2.68292333984375	1.104199005126953	0.159527587890625	2.6635009765625	1.278298126220703	0.1313804931640625	2.644945068359375	1.417126678466797	0.108977783203125	2.6718720703125	1.631329956054687	0.1057635498046875	2.6787998046875	1.595278991699219	0.1378336181640625	2.71107373046875	1.609328857421875	0.275574462890625	2.79860791015625	1.420945709228516	0.4555137939453125	2.615059326171875	1.314198455810547	0.5456265869140625	2.566109375	1.260071258544922	0.4836197509765625	2.477876953125	1.309718444824219	0.5196480712890625	2.555966552734375	1.3089677734375	0.4452720947265625	2.65804833984375	1.596334716796875	0.0742138671875	2.60077197265625	1.589602233886719	-0.0431729736328125	2.3650166015625	1.464285461425781	-0.1276043701171875	2.13487646484375	1.424338531494141	-0.1268758544921875	2.06532861328125	1.408351409912109	-0.20130322265625
401	13.333334	2.70036328125	1.120259796142578	0.1719423828125	2.67514013671875	1.290920227050781	0.1441729736328125	2.64317578125	1.425400421142578	0.1239923095703125	2.662239013671875	1.636050048828125	0.102119873046875	2.67397119140625	1.60324658203125	0.13514892578125	2.720790771484375	1.623678588867187	0.2655084228515625	2.832197509765625	1.466040435791016	0.45522900390625	2.6965986328125	1.346511291503906	0.5928134765625001	2.62558056640625	1.290856994628906	0.565360107421875	2.520939697265625	1.277891998291016	0.574441650390625	2.60135498046875	1.334695434570313	0.529397705078125	2.64610791015625	1.598991577148438	0.07556762695312499	2.5674306640625	1.583671875	-0.0252579345703125	2.333030517578125	1.474254241943359	-0.1208482666015625	2.10984423828125	1.420823944091797	-0.1367108154296875	2.036665283203125	1.409836944580078	-0.206252197265625
402	13.366667	2.7190693359375	1.133140502929687	0.18515478515625	2.693300048828125	1.305002685546875	0.1547086181640625	2.65527685546875	1.439056488037109	0.1328414306640625	2.657525390625	1.652875244140625	0.11352587890625	2.672586181640625	1.620338012695313	0.1461455078125	2.7245517578125	1.63919091796875	0.276259033203125	2.862651611328125	1.499405731201172	0.46618505859375	2.73580908203125	1.373555023193359	0.60999853515625	2.663951171875	1.314942321777344	0.58834033203125	2.56234814453125	1.281844635009766	0.58833154296875	2.63250048828125	1.347129943847656	0.5554621582031249	2.643637939453125	1.614660766601562	0.08648974609375	2.56578173828125	1.60234326171875	-0.01695458984375	2.33891259765625	1.470837493896484	-0.11061669921875	2.12372509765625	1.419757171630859	-0.039656982421875	2.08223828125	1.391687835693359	-0.1291214599609375
403	13.4	2.720703857421875	1.148530242919922	0.2233218994140625	2.692185546875	1.319826385498047	0.194068115234375	2.65471533203125	1.453821990966797	0.172591064453125	2.64319677734375	1.667222778320312	0.1567177734375	2.65966796875	1.635256958007812	0.189085205078125	2.7053857421875	1.662060302734375	0.319861083984375	2.88110888671875	1.52726904296875	0.479100341796875	2.79631689453125	1.363443389892578	0.614691162109375	2.7916044921875	1.290374359130859	0.554086181640625	2.74459375	1.344402252197266	0.633123779296875	2.748041015625	1.317300994873047	0.51830908203125	2.632463134765625	1.628715576171875	0.1288385009765625	2.5609990234375	1.6192802734375	0.020881103515625	2.344527099609375	1.483005767822266	-0.087818359375	2.1192255859375	1.428345489501953	-0.08834875488281251	2.101285888671875	1.418954193115234	-0.1886666259765625
404	13.433334	2.741359375	1.165088287353516	0.25034521484375	2.70864501953125	1.335662780761719	0.2180460205078125	2.66604833984375	1.468287536621094	0.194750244140625	2.65268603515625	1.681599914550781	0.1715843505859375	2.67056298828125	1.650798767089844	0.204560302734375	2.714680419921875	1.671542541503906	0.337455322265625	2.879539306640625	1.542025451660156	0.5133124999999999	2.865193115234375	1.387735168457031	0.68283056640625	2.867169921875	1.307849304199219	0.630809326171875	2.79568798828125	1.312310485839844	0.7103012695312499	2.81407958984375	1.322956176757812	0.601123779296875	2.64113330078125	1.641938293457031	0.145432861328125	2.56454736328125	1.6175224609375	0.042978271484375	2.3303154296875	1.503282348632812	-0.0561357421875	2.12285302734375	1.418251037597656	-0.117945556640625	2.070009033203125	1.441189025878906	-0.2029267578125
405	13.466667	2.755414306640625	1.177985321044922	0.28228466796875	2.71601123046875	1.346935516357422	0.2468321533203125	2.673806640625	1.479420440673828	0.220274658203125	2.656546875	1.692629516601563	0.194287353515625	2.6755517578125	1.662525268554687	0.22744091796875	2.720991455078125	1.683664794921875	0.3601768798828125	2.89883203125	1.566361694335938	0.5329145507812501	2.9170947265625	1.423021331787109	0.712112548828125	2.913201171875	1.336910919189453	0.670835693359375	2.84320458984375	1.289776275634765	0.737019775390625	2.8549150390625	1.346148834228516	0.649511474609375	2.645142578125	1.652323852539062	0.1688536376953125	2.564164306640625	1.632200805664062	0.06848168945312499	2.3449873046875	1.508515655517578	-0.0530179443359375	2.137234375	1.419772430419922	-0.1105103759765625	2.07616796875	1.429312347412109	-0.19278515625
406	13.5	2.76870947265625	1.194704010009766	0.31563427734375	2.73491064453125	1.363083129882813	0.2798524169921875	2.69761865234375	1.495501342773438	0.25258984375	2.68248291015625	1.706221740722656	0.2219119873046875	2.699490234375	1.677006713867188	0.2562647705078125	2.73626220703125	1.700975708007813	0.389800537109375	2.9021943359375	1.582759826660156	0.569597412109375	2.919589599609375	1.441802307128906	0.74803759765625	2.923387451171875	1.359233215332031	0.70185205078125	2.85734521484375	1.290862976074219	0.7493173828125	2.86532568359375	1.364856628417969	0.67960205078125	2.67239892578125	1.665828552246094	0.196935791015625	2.59975341796875	1.646509704589844	0.09171447753906251	2.385969970703125	1.515101257324219	-0.0252642822265625	2.17252392578125	1.435939697265625	-0.0641484375	2.099004638671875	1.417163513183594	-0.1322357177734375
407	13.533334	2.792300537109375	1.213916290283203	0.3527315673828125	2.756693115234375	1.383093841552734	0.3141204833984375	2.7260009765625	1.517912719726562	0.28350390625	2.721790283203125	1.731362426757812	0.2536463623046875	2.7351015625	1.700927124023437	0.2892144775390625	2.7573388671875	1.714493530273438	0.4287445068359375	2.895798828125	1.577761962890625	0.6221910400390624	2.9148701171875	1.424594879150391	0.7931065673828125	2.92833642578125	1.345389739990234	0.7412718505859375	2.867893310546875	1.262927703857422	0.7737947998046875	2.87214306640625	1.350927886962891	0.7136937255859375	2.7118623046875	1.691212768554688	0.22732275390625	2.6443681640625	1.665422607421875	0.118554443359375	2.43005908203125	1.524200439453125	0.007686279296875	2.22139697265625	1.429778900146484	-0.0362672119140625	2.15010693359375	1.401280242919922	-0.104849853515625
408	13.566667	2.81414111328125	1.22863134765625	0.3822388916015625	2.77855908203125	1.400991455078125	0.34176220703125	2.7420068359375	1.5369853515625	0.309935546875	2.741269287109375	1.755025390625	0.282486083984375	2.7533798828125	1.723329467773437	0.3186844482421875	2.77763818359375	1.733845458984375	0.4609503173828125	2.895993408203125	1.565505187988281	0.6504215087890625	2.87788330078125	1.399717956542969	0.8156666259765625	2.9255830078125	1.327576049804688	0.7707115478515625	2.8634169921875	1.238575317382812	0.7840367431640625	2.88311767578125	1.326004333496094	0.7227681884765625	2.7314501953125	1.714601684570312	0.2547838134765625	2.6594501953125	1.688399169921875	0.1459244384765625	2.46311474609375	1.512406005859375	0.0376961669921875	2.24387060546875	1.427101867675781	0.003363525390625	2.170821044921875	1.4049443359375	-0.0686588134765625
409	13.6	2.81675537109375	1.236716949462891	0.4013270263671875	2.780413330078125	1.407962188720703	0.3619149169921875	2.741364501953125	1.542424560546875	0.3307037353515625	2.73881787109375	1.759382080078125	0.3060830078125	2.749365966796875	1.727598876953125	0.3422630615234375	2.764230712890625	1.747795654296875	0.4838411865234375	2.8949560546875	1.58350390625	0.6659754638671875	2.94544384765625	1.420356964111328	0.8248919677734375	2.950282958984375	1.336657073974609	0.7764034423828124	2.90376318359375	1.241283721923828	0.7998863525390625	2.8957197265625	1.337924163818359	0.7544334716796876	2.7311748046875	1.719440673828125	0.27757861328125	2.666194091796875	1.699720581054688	0.1640670166015625	2.47873388671875	1.508338409423828	0.0722193603515625	2.2596572265625	1.422022003173828	0.0531907958984375	2.19028271484375	1.394238189697266	-0.019541015625
410	13.633334	2.849431640625	1.229140289306641	0.4088438720703125	2.81524462890625	1.400551483154297	0.369544677734375	2.77364111328125	1.534290771484375	0.3396190185546875	2.7699921875	1.7491494140625	0.30285498046875	2.78169970703125	1.71952099609375	0.3403736572265625	2.8026005859375	1.742493286132813	0.480523193359375	2.845935546875	1.595854736328125	0.7120904541015625	2.85553125	1.467096099853516	0.9059302978515625	2.8766455078125	1.381351287841797	0.8665360107421874	2.915119140625	1.301138702392578	0.8044136962890625	2.90260595703125	1.362897735595703	0.8447872314453125	2.76153515625	1.707720336914063	0.276963134765625	2.69114599609375	1.674106079101563	0.1704027099609375	2.48832177734375	1.488780487060547	0.1036029052734375	2.2643017578125	1.417902191162109	0.08315722656250001	2.1905703125	1.398203399658203	0.0123385009765625
411	13.666667	2.867395751953125	1.229140655517578	0.4294736328125	2.83867138671875	1.401521148681641	0.394748779296875	2.803033203125	1.536864013671875	0.3682579345703125	2.792006103515625	1.750126098632812	0.330707763671875	2.804281494140625	1.721255981445313	0.368284912109375	2.824836669921875	1.744174072265625	0.507692626953125	2.865261962890625	1.58785302734375	0.731514892578125	2.8005625	1.450190826416016	0.906208740234375	2.8541318359375	1.374204559326172	0.88161865234375	2.903596435546875	1.295106109619141	0.82737744140625	2.894001953125	1.365231903076172	0.859031982421875	2.785414794921875	1.708539184570312	0.305044189453125	2.71855126953125	1.683678344726562	0.19476611328125	2.5182470703125	1.495872711181641	0.1340760498046875	2.296853759765625	1.418369598388672	0.1346051025390625	2.2204365234375	1.392733917236328	0.069605224609375
412	13.7	2.891962158203125	1.2310400390625	0.456030029296875	2.857203125	1.403320129394531	0.4204132080078125	2.81316796875	1.537145812988281	0.393880859375	2.805429443359375	1.750778503417969	0.350034912109375	2.8208525390625	1.722455627441406	0.3872801513671875	2.85609130859375	1.742508850097656	0.5251297607421875	2.881981689453125	1.582385437011719	0.7506149902343749	2.81912158203125	1.448028259277344	0.930466552734375	2.866781494140625	1.368435363769531	0.90287060546875	2.908379150390625	1.285960388183594	0.845740966796875	2.904913818359375	1.358830383300781	0.8758369140625	2.794549072265625	1.708427917480469	0.326559814453125	2.717138671875	1.673591979980469	0.225230712890625	2.49050439453125	1.514510314941406	0.16666259765625	2.276470703125	1.416158752441406	0.1508096923828125	2.21925537109375	1.395427551269531	0.06620947265625
413	13.733334	2.906740234375	1.240645385742188	0.4771763916015625	2.87608056640625	1.41252978515625	0.4412110595703125	2.828435546875	1.544143798828125	0.4144229736328125	2.82273193359375	1.756191284179688	0.369006103515625	2.836588623046875	1.728294189453125	0.406799560546875	2.872025146484375	1.735807250976563	0.5449681396484375	2.90048486328125	1.580694213867187	0.771624755859375	2.82239697265625	1.449238891601563	0.945781005859375	2.848529541015625	1.364299499511719	0.908904296875	2.867490478515625	1.277499389648437	0.847558349609375	2.88971435546875	1.354032897949219	0.876935546875	2.81275927734375	1.713931518554688	0.3455831298828125	2.736014892578125	1.680552978515625	0.244274169921875	2.5120380859375	1.522009033203125	0.1821973876953125	2.31045068359375	1.403962158203125	0.1597357177734375	2.233109375	1.390687866210937	0.092100341796875
414	13.766667	2.93531103515625	1.239462707519531	0.5047708740234375	2.90783837890625	1.413476745605469	0.4688779296875	2.8674306640625	1.548966857910156	0.443020751953125	2.864371337890625	1.763340209960937	0.399397705078125	2.876880615234375	1.734716674804687	0.4376605224609375	2.920299072265625	1.735533813476563	0.57502001953125	2.966772216796875	1.573191162109375	0.796466796875	2.762893798828125	1.485257934570313	0.869494873046875	2.77097900390625	1.399108764648437	0.825568115234375	2.758640380859375	1.292845825195313	0.8052353515625	2.8546904296875	1.37554443359375	0.88172314453125	2.85491015625	1.721033447265625	0.374975830078125	2.78142138671875	1.676853759765625	0.273922607421875	2.55430224609375	1.526950073242187	0.19353857421875	2.34746142578125	1.417736999511719	0.1573026123046875	2.260776123046875	1.399635803222656	0.1018505859375
415	13.8	2.949932861328125	1.241496032714844	0.5258641357421875	2.9195927734375	1.414371215820313	0.4848905029296875	2.877342529296875	1.548890563964844	0.4552003173828125	2.8762490234375	1.763596069335938	0.41039599609375	2.88999072265625	1.734864501953125	0.44831298828125	2.9504140625	1.726245483398438	0.579201171875	2.958673828125	1.542774841308594	0.78946484375	2.7746201171875	1.473939331054688	0.91709814453125	2.75989208984375	1.389140380859375	0.8717568359375	2.742620361328125	1.302256591796875	0.8079638671875	2.868228759765625	1.38150048828125	0.8834040527343749	2.864880615234375	1.721246215820313	0.3866177978515625	2.788013916015625	1.675549072265625	0.288357666015625	2.57167626953125	1.506610717773437	0.2136890869140625	2.347967529296875	1.427529907226563	0.2117574462890625	2.271545654296875	1.399719970703125	0.145743896484375
416	13.833334	2.960475341796875	1.245211120605469	0.541828857421875	2.932736328125	1.418338562011719	0.5034212646484375	2.883723876953125	1.550143005371094	0.47484619140625	2.886220458984375	1.762492248535156	0.423733154296875	2.89970263671875	1.734785705566406	0.4622352294921875	2.9610078125	1.721412414550781	0.5916497802734375	2.96549951171875	1.533040954589844	0.79608740234375	2.794657958984375	1.455911315917969	0.9350712890625	2.770687744140625	1.376034118652344	0.8857685546875	2.747275634765625	1.29722216796875	0.8146416015625	2.873206787109375	1.36325146484375	0.887146240234375	2.873908203125	1.719838928222656	0.401445068359375	2.798568359375	1.667362365722656	0.306174072265625	2.578205322265625	1.505879333496094	0.2312435302734375	2.363384765625	1.412135498046875	0.2011793212890625	2.27943115234375	1.397132568359375	0.1411148681640625
417	13.866667	2.96908203125	1.243514801025391	0.54902587890625	2.941765625	1.415536895751953	0.5081315917968749	2.893653076171875	1.546458740234375	0.47646044921875	2.89500048828125	1.758001586914062	0.42496923828125	2.907255859375	1.730696655273438	0.463961669921875	2.963249755859375	1.719347534179688	0.5954449462890625	2.96637255859375	1.529519775390625	0.7973267822265625	2.791876220703125	1.448165802001953	0.9278406982421875	2.768884765625	1.369485748291016	0.8767911376953125	2.74564013671875	1.287877716064453	0.8093953857421875	2.858524658203125	1.343976287841797	0.8843038330078125	2.884317626953125	1.715242553710937	0.4024013671875	2.813765380859375	1.661513305664063	0.3047838134765625	2.611416259765625	1.472947662353516	0.2479346923828125	2.3847822265625	1.418190338134766	0.281376220703125	2.31104833984375	1.395819854736328	0.2115628662109375
418	13.9	2.99059326171875	1.238930511474609	0.578930908203125	2.95465283203125	1.409775543212891	0.53036328125	2.907754150390625	1.541436645507813	0.4922354736328125	2.90475732421875	1.754038330078125	0.4337384033203125	2.919369140625	1.727664672851563	0.4733570556640625	2.98397265625	1.722450927734375	0.6032916259765625	3.0094638671875	1.525070678710938	0.8012293701171875	2.844154052734375	1.431382720947266	0.9405015869140625	2.79815087890625	1.363278900146484	0.8874718017578125	2.74628125	1.290213165283203	0.8240906982421875	2.824644775390625	1.308254669189453	0.8925950927734375	2.893148193359375	1.709991577148438	0.412754638671875	2.820340087890625	1.649331787109375	0.3186097412109375	2.602166015625	1.477230438232422	0.2509429931640625	2.376499755859375	1.399896942138672	0.2540863037109375	2.32855224609375	1.387727691650391	0.161114990234375
419	13.933334	3.006921142578125	1.225539825439453	0.599772216796875	2.9690380859375	1.401930999755859	0.5478526611328125	2.92185693359375	1.5384130859375	0.506960205078125	2.93040625	1.758298461914062	0.445553466796875	2.943179443359375	1.730505493164062	0.4870830078125	3.010710693359375	1.721575561523438	0.6212034912109375	3.03259814453125	1.51764306640625	0.827343017578125	2.8562607421875	1.436288055419922	0.975175537109375	2.81120849609375	1.368221832275391	0.9151357421875	2.752640869140625	1.298942962646484	0.84658544921875	2.8159208984375	1.321696502685547	0.9071586914062501	2.916900634765625	1.713160400390625	0.42365185546875	2.839331298828125	1.647884033203125	0.3294541015625	2.631378662109375	1.451806060791016	0.2513511962890625	2.397745849609375	1.381032196044922	0.21271875	2.321751220703125	1.351161529541016	0.14035888671875
420	13.966667	3.019197509765625	1.214298919677734	0.6174647216796875	2.969014892578125	1.383117156982422	0.5570657958984375	2.908217041015625	1.510444732666016	0.50966259765625	2.907599365234375	1.724734375	0.436068603515625	2.92441650390625	1.699722534179688	0.4773990478515625	3.004427978515625	1.699504028320312	0.6033165283203125	3.101041259765625	1.527575073242188	0.8137418212890625	2.931904541015625	1.469526031494141	0.9768771972656251	2.883884765625	1.39412484741211	0.9309677734375	2.795844482421875	1.336509490966797	0.89039697265625	2.8473974609375	1.358238739013672	0.934245361328125	2.892996826171875	1.678651611328125	0.4182265625	2.807113037109375	1.610213500976562	0.335904296875	2.62365966796875	1.391142974853516	0.2673302001953125	2.390524658203125	1.437425445556641	0.2074249267578125	2.4026962890625	1.479834564208984	0.108625732421875
421	14	3.030343505859375	1.211260009765625	0.6338282470703125	2.985357666015625	1.37968212890625	0.5717735595703125	2.9258603515625	1.504416748046875	0.5189981689453125	2.929872802734375	1.717938110351563	0.4475906982421875	2.940922119140625	1.693205200195313	0.490610595703125	3.00059716796875	1.700816528320312	0.6261280517578125	3.114677978515625	1.52595703125	0.8224989013671875	2.96095947265625	1.4188427734375	0.9733902587890625	2.871826416015625	1.37761328125	0.9552139892578125	2.784482177734375	1.3191455078125	0.9163160400390625	2.838779296875	1.367697265625	0.9415328369140625	2.91960546875	1.671898193359375	0.427653076171875	2.8448935546875	1.60707421875	0.33372998046875	2.6476142578125	1.415912658691406	0.2345941162109375	2.40966259765625	1.372363891601563	0.205819580078125	2.335152587890625	1.347433349609375	0.1323961181640625
422	14.033334	3.021896728515625	1.198318176269531	0.6338541259765625	2.975931640625	1.363137878417969	0.5676390380859375	2.91499560546875	1.484823486328125	0.5129212646484375	2.91778369140625	1.692849182128906	0.43187548828125	2.930685791015625	1.670223571777344	0.4750323486328125	2.997613037109375	1.683813537597656	0.6052210693359374	3.109372802734375	1.508851501464844	0.7992923583984375	2.978985595703125	1.403247985839844	0.9688258056640625	2.88609423828125	1.368956481933594	0.9702486572265625	2.794360107421875	1.311245178222656	0.9456964111328126	2.8534208984375	1.378149597167969	0.9485169677734375	2.906017822265625	1.646465026855469	0.4148924560546875	2.829133544921875	1.575197326660156	0.3294442138671875	2.618307373046875	1.391476318359375	0.2542811279296875	2.3894755859375	1.434277404785156	0.1898746337890625	2.33255908203125	1.479800537109375	0.1120462646484375
423	14.066667	3.06343359375	1.180169555664063	0.6528486328125001	3.006271728515625	1.334707763671875	0.576470947265625	2.9332373046875	1.443874267578125	0.5145927734375	2.912947998046875	1.641703491210937	0.418175048828125	2.928592529296875	1.624336059570312	0.4622569580078125	2.9942626953125	1.65470556640625	0.588517822265625	3.142417724609375	1.5157705078125	0.7831514892578125	2.990926513671875	1.427347778320313	0.9411947021484375	2.908095458984375	1.381659545898438	0.9668909912109375	2.8238427734375	1.311339721679687	0.97436181640625	2.8720205078125	1.380810302734375	0.9501253662109375	2.90605322265625	1.593601440429687	0.4053316650390625	2.829298828125	1.51851904296875	0.3253709716796875	2.629017822265625	1.316985595703125	0.2875621337890625	2.5374287109375	1.537542846679687	0.276072509765625	2.505725341796875	1.533669677734375	0.1754771728515625
424	14.1	3.069539794921875	1.118879516601563	0.6525472412109375	3.0094033203125	1.276119140625	0.5824249267578125	2.937237548828125	1.3875869140625	0.522234375	2.915954345703125	1.590996948242188	0.436079345703125	2.927685546875	1.571446899414062	0.480694580078125	2.9635009765625	1.64863134765625	0.5994919433593749	3.1273271484375	1.72652685546875	0.8160277099609375	2.94737451171875	1.5774140625	0.8559360351562501	2.9713857421875	1.484717041015625	0.878726806640625	2.88710888671875	1.473978637695313	0.94931103515625	2.89462646484375	1.511016479492187	0.972889892578125	2.91336865234375	1.543382080078125	0.4195423583984375	2.834040283203125	1.48798193359375	0.3262176513671875	2.622490234375	1.300924682617187	0.27055615234375	2.69444189453125	1.525307006835937	0.316575927734375	2.66713037109375	1.581358154296875	0.2308746337890625
425	14.133334	3.061775634765625	1.047024597167969	0.6578330078125	3.002283447265625	1.215397644042969	0.605740478515625	2.951501708984375	1.348285552978516	0.56241455078125	2.96541650390625	1.572427978515625	0.5339736328125	2.9653056640625	1.539985107421875	0.57346142578125	2.979588134765625	1.610406860351563	0.704048828125	3.02602685546875	1.629266357421875	0.9877880859375	2.96912744140625	1.745996826171875	0.7837802734375	2.916449462890625	1.78655859375	0.708546630859375	2.950270263671875	1.760102783203125	0.604385498046875	2.909414306640625	1.751626220703125	0.66026416015625	2.963116455078125	1.530672241210937	0.50394921875	2.910668701171875	1.515497924804687	0.37816650390625	2.732872314453125	1.309983978271484	0.2670657958984375	2.84881201171875	1.443499237060547	0.436489013671875	2.8061591796875	1.5392783203125	0.410153564453125
426	14.166667	3.08264892578125	1.060261611938476	0.64393896484375	3.03648193359375	1.232608215332031	0.599503173828125	2.995067626953125	1.36794921875	0.5598046875	3.009081787109375	1.591211486816406	0.554758544921875	3.0008740234375	1.55577294921875	0.589811767578125	2.979640869140625	1.602085693359375	0.7280556640625	2.90744775390625	1.619406677246094	1.00302001953125	2.90801953125	1.747040832519531	0.80090283203125	2.92879931640625	1.796767395019531	0.717567138671875	2.971608154296875	1.800666564941406	0.61483203125	2.96937548828125	1.784596984863281	0.673656494140625	3.014751220703125	1.5527509765625	0.52192236328125	2.99014501953125	1.550408874511719	0.388654541015625	2.8699794921875	1.357540100097656	0.208162109375	2.91201318359375	1.391755310058594	0.444087158203125	2.823884521484375	1.348640625	0.486431884765625
427	14.2	3.103271728515625	1.06058837890625	0.64803271484375	3.065127685546875	1.235755661010742	0.60545849609375	3.02872412109375	1.372783874511719	0.565496826171875	3.047146728515625	1.596206420898437	0.5700615234375001	3.0370703125	1.559482360839844	0.603415283203125	3.00680126953125	1.585090087890625	0.745634033203125	2.890572021484375	1.59985986328125	1.005884033203125	2.88950732421875	1.741997009277344	0.813068603515625	2.9528857421875	1.759498962402344	0.738452880859375	2.914027587890625	1.767319458007813	0.63413037109375	2.95068310546875	1.775398559570312	0.691088623046875	3.053209716796875	1.5589140625	0.5358134765625	3.0330166015625	1.551439636230469	0.401706298828125	2.92192041015625	1.349873779296875	0.22394921875	2.944947265625	1.335813659667969	0.465021484375	2.8409140625	1.323491882324219	0.4871982421875
428	14.233334	3.12311669921875	1.057021263122559	0.651910400390625	3.078402099609375	1.230284729003906	0.614248046875	3.038068603515625	1.366503540039063	0.579771728515625	3.057692626953125	1.58808447265625	0.573860595703125	3.047910888671875	1.553262634277344	0.6087275390625	3.017978271484375	1.577040405273437	0.750175048828125	2.8987939453125	1.552200439453125	1.00591845703125	2.8735	1.67697607421875	0.805155029296875	2.955442626953125	1.731860168457031	0.801373046875	2.941759521484375	1.759312377929688	0.69495263671875	2.9646611328125	1.723332458496094	0.6960908203125	3.06305419921875	1.549514770507812	0.54153759765625	3.053925048828125	1.526593078613281	0.4090205078125	2.953916259765625	1.321087585449219	0.2327919921875	3.00112255859375	1.407735992431641	0.45237841796875	2.98339892578125	1.323274169921875	0.514388671875
429	14.266667	3.155444580078125	1.049962867736816	0.6559609375	3.10795263671875	1.222416320800781	0.617310791015625	3.0719189453125	1.361230834960937	0.588396728515625	3.0923916015625	1.582985229492187	0.588814697265625	3.081017578125	1.547326171875	0.622384033203125	3.03529443359375	1.560180053710937	0.761113525390625	2.8379306640625	1.473483612060547	0.945182373046875	2.880983154296875	1.640141174316406	0.780946533203125	2.94961279296875	1.705126953125	0.809634521484375	2.916982177734375	1.718274353027344	0.704527587890625	2.9599169921875	1.723785827636719	0.69094677734375	3.09903955078125	1.545172973632813	0.555782470703125	3.100719970703125	1.51970361328125	0.4233212890625	3.079317626953125	1.292491058349609	0.24630322265625	3.007914306640625	1.371603759765625	0.4623740234375	3.0635390625	1.302769226074219	0.521351318359375
430	14.3	3.16828466796875	1.048481964111328	0.66807275390625	3.12835595703125	1.221661804199219	0.62766845703125	3.100133544921875	1.361781341552734	0.599376708984375	3.13177197265625	1.581219848632812	0.605547607421875	3.114067626953125	1.546166381835937	0.6366142578125	3.04012158203125	1.550066528320313	0.76248828125	2.815024169921875	1.433928771972656	0.887156005859375	2.86551953125	1.615331665039062	0.7433291015625	2.9279765625	1.678562744140625	0.785496337890625	2.92383642578125	1.706671264648437	0.67882763671875	2.971807861328125	1.703783203125	0.6897111816406249	3.14092578125	1.543455810546875	0.573385986328125	3.156830078125	1.509981658935547	0.444248046875	3.181412109375	1.287958984375	0.2630172119140625	3.06041845703125	1.326898376464844	0.4665302734375	3.130085205078125	1.291591796875	0.53807666015625
431	14.333334	3.19787451171875	1.045515563964844	0.66855615234375	3.15918701171875	1.218956558227539	0.635748291015625	3.132246337890625	1.359252014160156	0.614257568359375	3.1611279296875	1.576970397949219	0.625343017578125	3.14109716796875	1.541770446777344	0.65405859375	3.0500224609375	1.529608276367187	0.765966064453125	2.82121875	1.384158508300781	0.83554248046875	2.854578857421875	1.587716003417969	0.723103759765625	2.91392236328125	1.651414428710937	0.767079833984375	2.895669677734375	1.717734802246094	0.681948974609375	2.94945703125	1.695971984863281	0.68380859375	3.1734111328125	1.539927856445312	0.594068603515625	3.208335693359375	1.505330444335938	0.47026513671875	3.283890380859375	1.285744812011719	0.304694091796875	3.08884912109375	1.309731353759766	0.43878662109375	3.12733251953125	1.277729125976562	0.5311099853515625
432	14.366667	3.240738525390625	1.033660148620605	0.70259716796875	3.20518359375	1.206187103271484	0.66363134765625	3.182560302734375	1.346884124755859	0.64138916015625	3.195737060546875	1.565863891601563	0.650010009765625	3.172179931640625	1.53022509765625	0.6751435546875	3.06341162109375	1.515007568359375	0.769139404296875	2.842613037109375	1.344131958007813	0.757276611328125	2.86325244140625	1.5560087890625	0.65882470703125	2.872526611328125	1.65136572265625	0.67622998046875	2.90319091796875	1.755914916992187	0.684525390625	2.914512939453125	1.683186889648438	0.6522763671875	3.21647265625	1.528988037109375	0.62349267578125	3.286841552734375	1.494005767822266	0.5162060546875	3.411117919921875	1.257851226806641	0.416906982421875	3.180962158203125	1.310523223876953	0.4427119140625	3.1686064453125	1.283901092529297	0.54336572265625
433	14.4	3.26069677734375	1.052883995056152	0.70707763671875	3.227071533203125	1.225882995605469	0.666796875	3.207677490234375	1.367894226074219	0.648238525390625	3.219937255859375	1.586158630371094	0.672908935546875	3.19208203125	1.5493232421875	0.691187744140625	3.063698974609375	1.512003967285156	0.746940185546875	2.88518896484375	1.300988983154297	0.7020068359375	2.85900048828125	1.517847961425781	0.61527099609375	2.8649794921875	1.611889770507812	0.640594970703125	2.882441650390625	1.717765625	0.66236962890625	2.87588818359375	1.630079895019531	0.5800642089843751	3.24498974609375	1.550602722167969	0.648183349609375	3.336832763671875	1.531884826660156	0.55345654296875	3.447822998046875	1.276741363525391	0.490287841796875	3.214809814453125	1.310958923339844	0.455964111328125	3.1795380859375	1.291867370605469	0.55306884765625
434	14.433334	3.2677099609375	1.050953598022461	0.70329736328125	3.24412890625	1.226674652099609	0.672110595703125	3.22557958984375	1.367306823730469	0.647815185546875	3.241517822265625	1.585037414550781	0.66597900390625	3.211030517578125	1.549774108886719	0.682505615234375	3.075234130859375	1.517559692382813	0.71894775390625	2.93146044921875	1.287747222900391	0.6536240234375	2.84541455078125	1.488505157470703	0.56957861328125	2.849363525390625	1.580915222167969	0.599335693359375	2.890638427734375	1.678440307617187	0.625277587890625	2.86597021484375	1.60263232421875	0.543658447265625	3.267794677734375	1.548119079589844	0.6452744140625	3.3747734375	1.53033056640625	0.568801025390625	3.492331298828125	1.271677215576172	0.56902099609375	3.285063232421875	1.3271396484375	0.468369873046875	3.219963623046875	1.314846862792969	0.5493374023437499
435	14.466667	3.277406005859375	1.056011070251465	0.7004791259765625	3.25536865234375	1.23385205078125	0.6734766845703125	3.2358857421875	1.375111450195313	0.6478568115234375	3.243095703125	1.594212585449219	0.6719068603515626	3.211810791015625	1.557510864257813	0.6842835693359375	3.072657470703125	1.519438781738281	0.7008079833984375	2.94073779296875	1.281099578857422	0.6330697021484375	2.890628662109375	1.4901669921875	0.5366981201171875	2.835852294921875	1.570081237792969	0.5501461181640624	2.92150537109375	1.621876403808594	0.5951834716796875	2.866034423828125	1.601626098632813	0.5027747802734375	3.272854248046875	1.55826806640625	0.6535235595703125	3.386557373046875	1.540354431152344	0.5857266845703125	3.53006884765625	1.299488189697266	0.6422471923828125	3.3380380859375	1.304033966064453	0.5007364501953125	3.239664306640625	1.299889739990234	0.5381192626953125
436	14.5	3.27078564453125	1.047793350219727	0.7012071533203125	3.247391357421875	1.225812530517578	0.6739432373046875	3.227048828125	1.367282440185547	0.6484166259765625	3.232260986328125	1.586673583984375	0.6745379638671875	3.20066455078125	1.549642211914062	0.6854840087890625	3.060580078125	1.511114471435547	0.6937049560546875	2.93506103515625	1.275195129394531	0.6058519287109375	2.88099853515625	1.482027069091797	0.5056483154296875	2.818639892578125	1.557482177734375	0.5107569580078125	2.900049560546875	1.615155639648437	0.5570694580078125	2.84861865234375	1.58879443359375	0.4631827392578125	3.26292236328125	1.550950317382813	0.6569337158203125	3.380635009765625	1.535951538085937	0.5949644775390625	3.522101806640625	1.292921051025391	0.6504339599609374	3.34159619140625	1.273704406738281	0.4948328857421875	3.24173291015625	1.274306488037109	0.5289788818359376
437	14.533334	3.282000732421875	1.052692291259766	0.7053563232421876	3.258405029296875	1.2316865234375	0.6796822509765625	3.238320068359375	1.374197998046875	0.6564227294921875	3.247664306640625	1.593743408203125	0.6873958740234375	3.2149384765625	1.557032165527344	0.6969573974609375	3.073032470703125	1.522206909179687	0.6979644775390625	2.951888916015625	1.288653625488281	0.5951829833984374	2.895611328125	1.489227416992188	0.4820101318359375	2.8311142578125	1.562952697753906	0.4723907470703125	2.91267919921875	1.624297546386719	0.5146153564453125	2.870082763671875	1.587439086914062	0.420650146484375	3.2780458984375	1.557590270996094	0.6695904541015625	3.40200390625	1.537330993652344	0.6216956787109374	3.471178466796875	1.266259063720703	0.6892930908203125	3.33537841796875	1.252566192626953	0.4917889404296875	3.23015771484375	1.261707611083984	0.5005279541015625
438	14.566667	3.282803466796875	1.057636520385742	0.693995361328125	3.26058251953125	1.237753570556641	0.6727106933593749	3.241671630859375	1.38124642944336	0.6529167480468751	3.247203125	1.601104858398438	0.6857368164062499	3.214377197265625	1.563921997070313	0.693492431640625	3.072882080078125	1.526436645507812	0.696845458984375	2.957390380859375	1.306936462402344	0.5604997558593749	2.882401123046875	1.483005706787109	0.419759033203125	2.83505908203125	1.569299438476563	0.4260064697265625	2.911876220703125	1.64304931640625	0.4561434326171875	2.862855712890625	1.590748291015625	0.371389404296875	3.278851806640625	1.5653134765625	0.6691630859375	3.402468017578125	1.539365844726563	0.6223801269531249	3.45993310546875	1.292623260498047	0.760164306640625	3.3513603515625	1.266555053710938	0.5470869140625	3.250169189453125	1.279551818847656	0.576549560546875
439	14.6	3.284866455078125	1.068084205627441	0.6826416015625	3.260930908203125	1.249454040527344	0.66762109375	3.241730712890625	1.394424743652344	0.655407470703125	3.250812255859375	1.61517431640625	0.6883264160156251	3.216644287109375	1.578611938476562	0.694569580078125	3.07752880859375	1.539060302734375	0.667823486328125	3.0146181640625	1.278472259521484	0.57308349609375	2.900317138671875	1.420698608398437	0.419286376953125	2.868539306640625	1.514054443359375	0.4097734375	2.9699873046875	1.531966613769531	0.4515745849609375	2.907332275390625	1.524713989257813	0.3585631103515625	3.282526611328125	1.578456359863281	0.6732705078125	3.40320751953125	1.547101013183594	0.62072216796875	3.5129658203125	1.302086303710937	0.729571533203125	3.350919677734375	1.279750213623047	0.551696533203125	3.260807373046875	1.283185241699219	0.60868359375
440	14.633334	3.289206787109375	1.064510673522949	0.684431884765625	3.274535400390625	1.246296875	0.677646728515625	3.26458349609375	1.391851989746094	0.679145263671875	3.2632958984375	1.61247021484375	0.7046555175781249	3.230462890625	1.574993896484375	0.71027880859375	3.099374755859375	1.522446472167969	0.6723374023437499	3.018138916015625	1.272629241943359	0.567908203125	2.935258056640625	1.425587158203125	0.406573974609375	2.893263916015625	1.512756103515625	0.388101318359375	2.984705078125	1.545802429199219	0.440681884765625	2.8862158203125	1.533659423828125	0.3577093505859375	3.296996337890625	1.576801086425781	0.6926926269531249	3.414202880859375	1.550039367675781	0.632317626953125	3.500876220703125	1.288489898681641	0.71625390625	3.331633056640625	1.275548828125	0.5462021484375	3.23890673828125	1.28337109375	0.597092041015625
441	14.666667	3.28428271484375	1.076144882202148	0.6940504150390625	3.27234130859375	1.257651916503906	0.6891243896484375	3.26421533203125	1.402869567871094	0.6919896240234376	3.2653837890625	1.622765747070313	0.7180487060546875	3.23184375	1.585920104980469	0.7221439208984375	3.101361328125	1.536270874023438	0.6800909423828125	3.023465087890625	1.281213073730469	0.5888707275390626	2.956878662109375	1.428511352539062	0.4161497802734375	2.920997314453125	1.516352661132812	0.3908011474609375	3.015453857421875	1.5360849609375	0.4440460205078125	2.9203017578125	1.53482568359375	0.3565445556640625	3.298885986328125	1.586693115234375	0.7074425048828125	3.423341552734375	1.565263671875	0.6622335205078125	3.508245849609375	1.303715118408203	0.7450667724609376	3.384558349609375	1.250909622192383	0.5468197021484374	3.282629638671875	1.255277297973633	0.5746483154296875
442	14.7	3.283896484375	1.079624908447266	0.6956231689453125	3.274035888671875	1.25959619140625	0.6907935791015625	3.2672294921875	1.403568237304687	0.6927235107421875	3.263060302734375	1.620623779296875	0.7245611572265624	3.23055517578125	1.583314880371094	0.7268804931640624	3.097342529296875	1.538114440917969	0.6939520263671874	3.05168408203125	1.287771301269531	0.5788690185546875	2.9831474609375	1.429439575195313	0.4051468505859375	2.949701904296875	1.516525146484375	0.3774268798828125	2.998154541015625	1.589553649902344	0.4425799560546875	2.923991455078125	1.534226440429687	0.3552655029296875	3.297249267578125	1.585904418945312	0.7138021240234375	3.419947265625	1.566787475585937	0.6664195556640625	3.501131103515625	1.315647644042969	0.7728038330078125	3.4084765625	1.223816772460937	0.5744888916015625	3.304144287109375	1.231391830444336	0.5683885498046874
443	14.733334	3.27779443359375	1.072360107421875	0.69490576171875	3.271392578125	1.252570098876953	0.689923095703125	3.267359619140625	1.396707794189453	0.69238134765625	3.26571826171875	1.614054565429687	0.723171875	3.232487060546875	1.577304565429688	0.7243605957031251	3.098932861328125	1.536990600585938	0.68652978515625	3.05957763671875	1.290461853027344	0.5610302734375	3.000777587890625	1.434139984130859	0.38525048828125	2.96018896484375	1.520207885742187	0.3646376953125	2.989047607421875	1.612463745117187	0.415562255859375	2.931970703125	1.537407958984375	0.345159912109375	3.29971044921875	1.578684448242187	0.713901611328125	3.4245048828125	1.560212158203125	0.671860595703125	3.5402822265625	1.336247222900391	0.804121337890625	3.44226025390625	1.293391265869141	0.59209375	3.35270703125	1.248139419555664	0.62247314453125
444	14.766667	3.277508056640625	1.068557373046875	0.696649169921875	3.27329248046875	1.248347885131836	0.693696533203125	3.270292724609375	1.392108215332031	0.69424658203125	3.2677080078125	1.60855908203125	0.726663330078125	3.23444921875	1.572020690917969	0.725820068359375	3.108554931640625	1.524475463867188	0.674235595703125	3.052521484375	1.293978637695313	0.5281184082031249	3.021230224609375	1.455733642578125	0.362185302734375	2.96630419921875	1.535562866210938	0.356269287109375	2.994468994140625	1.599380920410156	0.43994384765625	2.9292099609375	1.545955627441406	0.34030908203125	3.301929931640625	1.573256164550781	0.7188876953125	3.423398193359375	1.551009765625	0.670623291015625	3.5574248046875	1.347000671386719	0.8155390625	3.43225537109375	1.307460174560547	0.61846044921875	3.357696044921875	1.235499588012695	0.604723876953125
445	14.8	3.28107080078125	1.071634521484375	0.698566650390625	3.276780517578125	1.251476593017578	0.69547314453125	3.2738251953125	1.395279296875	0.696552734375	3.271771484375	1.611505981445313	0.730902587890625	3.238425537109375	1.57503271484375	0.729826416015625	3.11269287109375	1.527810546875	0.677432861328125	3.060516357421875	1.300897613525391	0.524283203125	3.029901611328125	1.469593536376953	0.365173583984375	2.973115234375	1.548177368164062	0.35966845703125	2.99813232421875	1.609748291015625	0.446028076171875	2.93440673828125	1.556615478515625	0.34361181640625	3.30591015625	1.576193420410156	0.722718017578125	3.428687744140625	1.548747192382812	0.680739990234375	3.5121591796875	1.314868469238281	0.818459228515625	3.413019775390625	1.250112289428711	0.613316650390625	3.32457861328125	1.198147079467773	0.593051513671875
446	14.833334	3.276698486328125	1.073630699157715	0.693361328125	3.27142333984375	1.253019714355469	0.686208984375	3.26821875	1.396571990966797	0.6857939453125	3.26769287109375	1.612633178710937	0.71880810546875	3.234304443359375	1.576299194335937	0.7189567871093751	3.10392822265625	1.5346630859375	0.674453369140625	3.075864990234375	1.3180439453125	0.5021533203125	3.0133125	1.486263031005859	0.35278125	2.95241455078125	1.561656372070312	0.350518310546875	3.008238037109375	1.614047485351563	0.4278017578125	2.919912109375	1.574805053710937	0.336465087890625	3.30143115234375	1.577248657226562	0.7098342285156251	3.424635009765625	1.55472216796875	0.66691064453125	3.4934755859375	1.307842590332031	0.7880153808593749	3.417273681640625	1.173317108154297	0.60910791015625	3.322966796875	1.191961608886719	0.568441650390625
447	14.866667	3.27665234375	1.076548675537109	0.6892373046875	3.27203466796875	1.255978393554688	0.682675537109375	3.269397705078125	1.399542816162109	0.682724853515625	3.26998779296875	1.615501220703125	0.716403564453125	3.23645703125	1.579299194335937	0.716701171875	3.10557421875	1.538316284179687	0.67308837890625	3.075309814453125	1.322343597412109	0.500349853515625	3.012265625	1.491269683837891	0.351985595703125	2.951652099609375	1.56690966796875	0.35042822265625	3.008283203125	1.618840576171875	0.427434326171875	2.91909375	1.58022998046875	0.336669189453125	3.30351416015625	1.580011474609375	0.70705859375	3.426289794921875	1.557131469726563	0.6631069335937499	3.495089111328125	1.3096083984375	0.7829150390625	3.416962646484375	1.175938919067383	0.604196044921875	3.322416748046875	1.195081588745117	0.564323486328125
448	14.9	3.277255859375	1.079024551391601	0.69407666015625	3.274271240234375	1.258326263427734	0.686940185546875	3.273343017578125	1.401798309326172	0.6875595703125	3.27559912109375	1.617210205078125	0.723484130859375	3.24203857421875	1.5811025390625	0.724544189453125	3.111315673828125	1.535648193359375	0.685493896484375	3.066014892578125	1.336021606445313	0.497412353515625	3.007619384765625	1.502885589599609	0.345150146484375	2.954369873046875	1.582633544921875	0.358856689453125	2.992627197265625	1.639273071289062	0.44337646484375	2.919009765625	1.598017456054687	0.349445068359375	3.3086748046875	1.581784301757812	0.71262158203125	3.427290771484375	1.550589477539063	0.663034912109375	3.493861083984375	1.284534576416016	0.7338330078125	3.40618994140625	1.150579437255859	0.560068603515625	3.306847412109375	1.160610137939453	0.5299267578125
449	14.933334	3.2815693359375	1.083355316162109	0.6892589111328125	3.276385986328125	1.263056274414063	0.6835133056640625	3.273075927734375	1.406807556152344	0.6822008056640625	3.277579833984375	1.621759582519531	0.7232567138671875	3.244046875	1.585526611328125	0.7254237060546875	3.11300341796875	1.538808044433594	0.6877852783203126	3.078724609375	1.335510131835937	0.5003914794921875	3.009944091796875	1.490935852050781	0.3397930908203125	2.958077880859375	1.572538818359375	0.3484954833984375	3.01266357421875	1.627793579101563	0.4248839111328125	2.9297197265625	1.592391174316406	0.33610595703125	3.310008056640625	1.586560119628906	0.7095682373046875	3.42089404296875	1.550121215820313	0.6466702880859375	3.443486083984375	1.2823095703125	0.7380648193359375	3.332681884765625	1.129085205078125	0.5955250244140625	3.277714599609375	1.157964981079102	0.5114354248046875
450	14.966667	3.28612109375	1.06156201171875	0.691357421875	3.28219482421875	1.241043975830078	0.682177490234375	3.281268310546875	1.384737731933594	0.684050537109375	3.27861474609375	1.601255249023438	0.71512890625	3.245769287109375	1.56440869140625	0.71672998046875	3.117476806640625	1.512890747070312	0.676310791015625	3.087075927734375	1.301791961669922	0.497309326171875	3.020039794921875	1.457222991943359	0.336183837890625	2.964961181640625	1.537091918945312	0.335261474609375	3.03413427734375	1.581135009765625	0.406877685546875	2.931655029296875	1.551542602539063	0.3233897705078125	3.31258740234375	1.566254760742188	0.70533984375	3.430406494140625	1.541109985351563	0.650158935546875	3.3957919921875	1.288185150146484	0.773934814453125	3.290686767578125	1.2499013671875	0.565385986328125	3.219885009765625	1.320852752685547	0.535951416015625
451	15	3.286196044921875	1.057927505493164	0.684241943359375	3.28117431640625	1.238362091064453	0.67373828125	3.2807060546875	1.382845977783203	0.678041259765625	3.27942724609375	1.600136962890625	0.71263330078125	3.246144775390625	1.5632734375	0.713634033203125	3.1197685546875	1.507456024169922	0.67000634765625	3.080313720703125	1.290780059814453	0.496998046875	3.006694091796875	1.441457916259766	0.3322847900390625	2.955941650390625	1.524680786132813	0.336982177734375	3.027852783203125	1.567839477539062	0.40739990234375	2.92595654296875	1.543448486328125	0.3252567138671875	3.313379638671875	1.564862426757812	0.702291259765625	3.430615478515625	1.534829223632812	0.64645166015625	3.3914833984375	1.281638153076172	0.7721337890625	3.29065478515625	1.278333221435547	0.55653125	3.217487060546875	1.348949645996094	0.530052490234375
452	15.033334	3.282507080078125	1.060440277099609	0.6983503417968751	3.27770166015625	1.240341003417969	0.687272216796875	3.27728955078125	1.384455230712891	0.690246826171875	3.27617626953125	1.601475769042969	0.722569091796875	3.243042724609375	1.564693298339844	0.72433154296875	3.116089599609375	1.509704956054688	0.682712158203125	3.06994091796875	1.296205596923828	0.50867626953125	2.99415185546875	1.448519592285156	0.34742236328125	2.944170166015625	1.531743957519531	0.3542340087890625	3.017929931640625	1.572986145019531	0.423403076171875	2.9111728515625	1.548874755859375	0.34520263671875	3.30994921875	1.566231811523437	0.7122099609375	3.42688720703125	1.534464172363281	0.657605224609375	3.36255126953125	1.257265625	0.65647265625	3.267756591796875	1.282143157958984	0.440275390625	3.184194091796875	1.345125946044922	0.43476904296875
453	15.066667	3.309408447265625	1.050788101196289	0.7119898681640625	3.298810791015625	1.230313110351563	0.7020870361328125	3.292535888671875	1.374153717041016	0.7039322509765625	3.29608984375	1.591512817382812	0.7318946533203124	3.262375244140625	1.555435607910156	0.7351109619140626	3.13663427734375	1.500617553710938	0.6902574462890625	3.112150146484375	1.277643798828125	0.5243831787109375	3.04475732421875	1.433049072265625	0.3627210693359375	2.9876669921875	1.510752075195313	0.3503404541015625	3.071876953125	1.527106262207031	0.4177288818359375	2.962332763671875	1.527332275390625	0.3310906982421875	3.32894140625	1.555488037109375	0.7215189208984375	3.42586865234375	1.505652160644531	0.6457003173828125	3.247923095703125	1.292035827636719	0.5864781494140625	3.122298583984375	1.347478118896484	0.3931683349609375	3.04715771484375	1.419644775390625	0.4032576904296875
454	15.1	3.300807861328125	1.051005889892578	0.706638671875	3.291493408203125	1.230901733398438	0.6960537109375	3.285930419921875	1.375052185058594	0.69545361328125	3.291165771484375	1.591956298828125	0.729291015625	3.257169189453125	1.555959716796875	0.731792236328125	3.130061279296875	1.503624969482422	0.686953369140625	3.10120654296875	1.280747711181641	0.520772216796875	3.030512451171875	1.428843048095703	0.353132568359375	2.976566650390625	1.509892730712891	0.350572509765625	3.051661376953125	1.550821533203125	0.418617919921875	2.95033544921875	1.52879931640625	0.334515625	3.3237578125	1.5559423828125	0.717683349609375	3.426051025390625	1.5190400390625	0.641083740234375	3.274143310546875	1.279801818847656	0.61286767578125	3.167433349609375	1.376350463867188	0.423853515625	3.067147705078125	1.39170703125	0.39731884765625
455	15.133334	3.30106591796875	1.049142211914063	0.7068222656249999	3.29199951171875	1.228730163574219	0.69709765625	3.286819580078125	1.372600616455078	0.6976457519531249	3.29086572265625	1.589617065429688	0.727823486328125	3.2569794921875	1.553651000976563	0.730255615234375	3.130863037109375	1.500274871826172	0.684799072265625	3.097313232421875	1.280101287841797	0.51686279296875	3.0224404296875	1.426120880126953	0.349886962890625	2.97020849609375	1.508072723388672	0.3515791015625	3.042427490234375	1.552881103515625	0.4199345703125	2.95037109375	1.531018310546875	0.3332861328125	3.323698974609375	1.553572387695312	0.71750048828125	3.426980224609375	1.520437622070312	0.640975341796875	3.2744765625	1.281736358642578	0.617720458984375	3.166145263671875	1.382937469482422	0.432713134765625	3.068696533203125	1.396311431884766	0.3969755859375
456	15.166667	3.2996142578125	1.048119384765625	0.7064698486328125	3.2901357421875	1.227770141601563	0.6966353759765626	3.284652099609375	1.371701507568359	0.6971131591796875	3.28841064453125	1.588868286132813	0.7270394287109375	3.254576416015625	1.552828979492187	0.7296094970703125	3.12796337890625	1.499852844238281	0.6848426513671875	3.09187451171875	1.279058959960937	0.5180198974609375	3.016608154296875	1.424122131347656	0.3502254638671875	2.96353125	1.505604431152344	0.3504510498046875	3.03495263671875	1.552757568359375	0.4181510009765625	2.944295654296875	1.528430480957031	0.3313590087890625	3.32129345703125	1.552849792480469	0.7166624755859375	3.424285888671875	1.5194296875	0.6397581787109375	3.26975244140625	1.281727081298828	0.6179923095703125	3.161627197265625	1.384251861572266	0.4334425048828125	3.064126708984375	1.398951995849609	0.3982171630859375
457	15.2	3.2980947265625	1.053822540283203	0.704211669921875	3.28803515625	1.23243310546875	0.693675537109375	3.281193359375	1.37549365234375	0.6902685546875	3.2870048828125	1.591488525390625	0.719759033203125	3.253218017578125	1.555845825195312	0.723230712890625	3.126258544921875	1.502823486328125	0.682139404296875	3.09369482421875	1.277126068115234	0.523867431640625	3.02536279296875	1.436005401611328	0.367774658203125	2.9650283203125	1.509689086914062	0.350865234375	3.0472978515625	1.527009216308594	0.4195107421875	2.94403857421875	1.526950500488281	0.32853076171875	3.31921337890625	1.5554619140625	0.708604736328125	3.42248486328125	1.516040710449219	0.636279052734375	3.27681884765625	1.274507995605469	0.61539892578125	3.16151806640625	1.334774078369141	0.4185908203125	3.074686279296875	1.390719390869141	0.405311279296875
[truncated: 48 more columns]
