# Supplementary material for: Simulation of Human Movement in Zero Gravity
Source: Sensors (Basel). 2024 Mar 9;24(6):1770. doi: 10.3390/s24061770 (PMC10976247; doi:10.3390/s24061770)
Supplement: Supplementary file 1 [file sensors-24-01770-s001.zip › supplementary/motion_data/18 StepZenKutsu/motion_raw.trc]

PathFileType	4	(X/Y/Z)	sample.trc
DataRate	CameraRate	NumFrames	NumMarkers	Units	OrigDataRate	OrigDataStartFrame	OrigNumFrames
0.033333333333333333	0.033333333333333333	457	32	m	0.033333333333333333	1	457
Frame#	Time	PELVIS			SPINE_NAVEL			SPINE_CHEST			NECK			CLAVICLE_LEFT			SHOULDER_LEFT			ELBOW_LEFT			WRIST_LEFT			HAND_LEFT			HANDTIP_LEFT			THUMB_LEFT			CLAVICLE_RIGHT			SHOULDER_RIGHT			ELBOW_RIGHT			WRIST_RIGHT			HAND_RIGHT
		X1	Y1	Z1	X2	Y2	Z2	X3	Y3	Z3	X4	Y4	Z4	X5	Y5	Z5	X6	Y6	Z6	X7	Y7	Z7	X8	Y8	Z8	X9	Y9	Z9	X10	Y10	Z10	X11	Y11	Z11	X12	Y12	Z12	X13	Y13	Z13	X14	Y14	Z14	X15	Y15	Z15	X16	Y16	Z16
1	0	2.876783935546875	1.219230323791504	0.2737689361572265	2.851114501953125	1.399557434082031	0.2676292419433594	2.829066040039063	1.54346206665039	0.2614338989257813	2.841559204101562	1.764739532470703	0.2692939910888672	2.821422485351563	1.728479644775391	0.2972793121337891	2.742641357421875	1.680238739013672	0.4101593627929687	2.720502563476562	1.405444351196289	0.4681906127929688	2.646574462890625	1.183785118103027	0.4319217834472656	2.677704223632813	1.107667858123779	0.4725543212890625	2.680295166015625	1.058285869598389	0.3896549530029297	2.697150756835938	1.065217464447021	0.4010178070068359	2.8592880859375	1.727731262207031	0.2399845199584961	2.92607470703125	1.684422058105469	0.1318737716674805	2.993184448242188	1.407672897338867	0.09330263137817382	2.8948623046875	1.197191596984863	0.03491511344909668	2.946779296875	1.11211555480957	0.04489988708496094
2	0.03333300000000072	2.876715209960937	1.217809783935547	0.2746517791748047	2.850631713867188	1.398130096435547	0.2679833068847656	2.828977661132813	1.542164001464844	0.2619733123779296	2.841120361328125	1.763479888916015	0.2716112518310547	2.821070434570313	1.726938201904297	0.2993533020019531	2.74433642578125	1.679050567626953	0.4139380340576172	2.723601196289063	1.403876174926758	0.470831527709961	2.646466552734375	1.183697456359863	0.4333226013183594	2.683353271484375	1.106788120269775	0.47014697265625	2.683815307617187	1.027890996932983	0.4068119354248046	2.69159912109375	1.062332000732422	0.4037841186523438	2.8588818359375	1.726733612060547	0.2419552764892578	2.92659375	1.685106231689453	0.1336673736572266	2.99097802734375	1.407573608398438	0.09373372650146485	2.897078979492187	1.196176620483398	0.03013061714172363	2.951253784179688	1.112780975341797	0.04171085929870605
3	0.0666670000000007	2.87630859375	1.216999755859375	0.2755511169433594	2.851139770507812	1.397680084228516	0.2685529327392578	2.828939208984375	1.541761138916016	0.2613265686035157	2.842447509765625	1.76329995727539	0.2700549621582031	2.822087158203125	1.726964721679688	0.2979419555664062	2.745578979492187	1.678906127929688	0.4127305145263672	2.7242734375	1.403208236694336	0.4695224304199219	2.643831787109375	1.184354507446289	0.427515380859375	2.683752685546875	1.108894275665283	0.4665451965332031	2.68231494140625	1.0277467212677	0.4060693206787109	2.69070703125	1.062586978912353	0.3981218872070312	2.86006689453125	1.726267639160156	0.2405601272583008	2.929947631835938	1.683911773681641	0.1336761169433594	2.98997607421875	1.404600494384766	0.09685270309448242	2.894920532226562	1.193780967712402	0.03277950286865235	2.951470581054688	1.111036842346191	0.0425749740600586
4	0.1000000000000005	2.875037109375	1.21621915435791	0.2751629180908203	2.850109497070313	1.397274551391602	0.2682284545898438	2.828609252929687	1.541741119384766	0.2614681243896484	2.842364868164062	1.763605865478516	0.2712561645507813	2.821987182617188	1.727094329833984	0.299050537109375	2.744230346679688	1.678038543701172	0.4129438171386719	2.722223266601563	1.401616592407227	0.4680167388916016	2.643830200195312	1.181387229919434	0.4271052703857422	2.68642578125	1.104468204498291	0.4633368377685547	2.67953369140625	1.023146949529648	0.4053780212402344	2.694515991210937	1.060474233627319	0.3993367614746094	2.859924682617188	1.726634094238281	0.2415020065307617	2.9288212890625	1.686381317138672	0.1328653869628906	2.993157958984375	1.407488067626953	0.09681956863403321	2.894835815429687	1.197363716125488	0.03391761207580567	2.950571533203125	1.112355659484863	0.04073983383178711
5	0.1333330000000004	2.876689331054687	1.216462348937988	0.2763040008544922	2.8523818359375	1.397725936889648	0.2699677124023437	2.830679321289062	1.542240112304687	0.2631596527099609	2.846022705078125	1.764059875488281	0.2738069305419922	2.8254541015625	1.727568511962891	0.3015161743164062	2.747323486328125	1.677825866699219	0.4149769439697266	2.724305786132812	1.401348236083984	0.4696786499023438	2.644114990234375	1.181938789367676	0.4273214721679688	2.694756225585937	1.109690746307373	0.4625945739746093	2.6836416015625	1.024237075805664	0.4097359008789062	2.692408081054688	1.060908588409424	0.3963006439208985	2.863251708984375	1.727064880371094	0.2438494415283203	2.93181396484375	1.686934051513672	0.1348485870361328	2.992310424804687	1.407362487792969	0.09615036010742187	2.895435302734375	1.196561431884766	0.03274198532104492	2.951889526367188	1.11269994354248	0.04540081405639648
6	0.1666670000000003	2.877041137695312	1.215701446533203	0.2798751373291015	2.852237060546875	1.396956100463867	0.2734848022460937	2.830601684570313	1.541555236816406	0.2670553131103516	2.84498046875	1.763591339111328	0.2770385437011719	2.824799926757812	1.727038604736328	0.305039306640625	2.74799755859375	1.677687316894531	0.4197629089355469	2.726130615234375	1.399997222900391	0.4700987854003906	2.648437255859375	1.179929969787598	0.4276890258789062	2.701922485351562	1.107104049682617	0.4596484222412109	2.681874389648438	1.020021537363529	0.4116213989257813	2.6934580078125	1.059879606246948	0.3931750640869141	2.862153198242187	1.726598785400391	0.2469961547851562	2.928591674804688	1.687217468261719	0.1363866806030273	2.993750122070312	1.408669448852539	0.09693931961059571	2.894745849609375	1.19834317779541	0.03481072616577149	2.950301879882812	1.112300132751465	0.04263094139099121
7	0.2000000000000002	2.877309814453125	1.216526779174805	0.2809121704101563	2.852268798828125	1.398003707885742	0.2737955474853516	2.830564086914062	1.54279541015625	0.2668467254638672	2.846609130859375	1.764915893554688	0.2790019836425781	2.826114501953125	1.728200531005859	0.3066651153564454	2.749272583007812	1.678770782470703	0.4215691223144531	2.728316162109375	1.399783554077148	0.4674226531982422	2.648511108398437	1.179917854309082	0.4250112915039063	2.704235229492188	1.106838596343994	0.4520489349365234	2.682152221679687	1.018777599334717	0.4096903381347656	2.699462646484375	1.061201547622681	0.3937635803222656	2.863544799804687	1.728031982421875	0.2485800170898438	2.931769165039062	1.691255981445313	0.1378732147216797	2.992951904296875	1.411140594482422	0.09974328231811523	2.892531982421875	1.200912460327148	0.03886250877380371	2.951095825195313	1.118082725524902	0.04128400993347168
8	0.233333	2.8761015625	1.215796936035156	0.2830267791748047	2.851550903320312	1.397409057617188	0.2753312225341797	2.830675048828125	1.542379852294922	0.2681417846679688	2.84608837890625	1.764657775878906	0.279887222290039	2.825414794921875	1.727964782714844	0.307460693359375	2.74755029296875	1.679218139648437	0.4219955749511719	2.726995483398437	1.400236083984375	0.4685219268798828	2.645823120117187	1.18171810913086	0.4214137573242187	2.69731298828125	1.10753173828125	0.4507495880126953	2.688714111328125	1.020740743160248	0.3924043579101563	2.704717651367187	1.063625373840332	0.3919064025878906	2.863401245117188	1.727706573486328	0.249707275390625	2.932584716796875	1.690226165771484	0.139773078918457	2.991839721679687	1.409563690185547	0.1011055793762207	2.892756103515625	1.199429405212402	0.03682840156555175	2.950725463867188	1.116045257568359	0.04247532272338867
9	0.266667	2.875365600585937	1.215201248168945	0.2841286315917969	2.851281005859375	1.396859115600586	0.2767436065673828	2.8318564453125	1.542072784423828	0.2706156768798829	2.846780395507813	1.764410858154297	0.2822519073486328	2.826173583984375	1.727669464111328	0.3098441925048828	2.747700073242187	1.67891064453125	0.4239111785888672	2.727434692382813	1.399535675048828	0.4682810363769531	2.64674853515625	1.180914932250976	0.4210985107421875	2.70105322265625	1.109913906097412	0.4517311096191406	2.691979858398438	1.02116529250145	0.3942650299072266	2.705175537109375	1.063440044403076	0.3896531982421875	2.864188354492188	1.727493103027344	0.252090560913086	2.932617431640625	1.690127899169922	0.1416725387573242	2.990959228515625	1.409734817504883	0.09988824462890625	2.892575927734375	1.199792297363281	0.03432215118408203	2.9507998046875	1.116825859069824	0.0424530200958252
10	0.3000000000000007	2.875662963867188	1.215468338012695	0.2859443054199219	2.852222900390625	1.397006378173828	0.2792548980712891	2.832258544921875	1.541958343505859	0.2729751281738281	2.84722705078125	1.764041259765625	0.2839004974365235	2.826680541992188	1.727434173583984	0.3115989379882813	2.747640747070313	1.679381164550781	0.4253655700683594	2.72732421875	1.400127166748047	0.4680406494140625	2.646983520507812	1.181674461364746	0.4208110656738281	2.702026000976563	1.109538967132568	0.4478854217529297	2.688913696289062	1.022369878649712	0.3903665466308593	2.703753540039062	1.065313903808594	0.3858549652099609	2.864559814453125	1.727077209472656	0.2538643188476563	2.932234985351562	1.689871826171875	0.14314794921875	2.992118408203125	1.409971405029297	0.1025509910583496	2.895147705078125	1.199779968261719	0.03638344955444336	2.950501831054687	1.11544506072998	0.04667508697509766
11	0.3333330000000005	2.875077392578125	1.216151885986328	0.285664077758789	2.851893310546875	1.397755264282226	0.2789323577880859	2.83292529296875	1.542857849121094	0.2731222686767578	2.848562622070312	1.764893432617188	0.2837534637451172	2.827826538085938	1.728408477783203	0.3114486999511719	2.748409301757813	1.681286010742188	0.4252912902832031	2.729139770507812	1.401774337768555	0.4676222229003906	2.647345703125	1.184137443542481	0.4184768829345703	2.69748486328125	1.109394889831543	0.444743408203125	2.689311645507813	1.021381870031357	0.3890086059570312	2.702842651367187	1.066455360412598	0.3857523193359375	2.865859741210937	1.727819152832031	0.2538218765258789	2.933782104492188	1.690425598144531	0.1432696151733399	2.993161865234375	1.410226974487305	0.1038825721740723	2.897158569335938	1.200113235473633	0.03585654640197754	2.953358520507813	1.116287414550781	0.04782678031921386
12	0.3666670000000005	2.876554443359375	1.215197937011719	0.2864748229980469	2.853105712890625	1.396562042236328	0.2799325256347656	2.833905883789062	1.541468536376953	0.2742634124755859	2.848571899414063	1.763329711914063	0.2843457794189453	2.828036010742188	1.726863433837891	0.3121041717529297	2.748074829101562	1.679474700927734	0.4253206024169922	2.728318115234375	1.400423629760742	0.4681879272460937	2.64713623046875	1.183087364196777	0.4179591979980469	2.697221435546875	1.110004390716553	0.4425132293701172	2.691599487304687	1.021757303714752	0.3860650024414063	2.705435180664062	1.066953796386719	0.3863972778320313	2.865989501953125	1.726304718017578	0.254530403137207	2.933643798828125	1.690353546142578	0.1435321578979492	2.996017578125	1.411341262817383	0.1032193031311035	2.897160766601562	1.201995506286621	0.03875925827026367	2.953525634765625	1.118034286499023	0.0473598690032959
13	0.4000000000000004	2.876087768554688	1.215227386474609	0.2874356384277344	2.852102294921875	1.396592971801758	0.2818369293212891	2.832191040039063	1.541466217041016	0.2767319946289062	2.847661865234375	1.763274322509766	0.288243881225586	2.826777587890625	1.726707641601563	0.3156447906494141	2.746260375976562	1.679395965576172	0.4284485626220703	2.7279111328125	1.400166442871094	0.4715690460205078	2.645782348632812	1.183671981811524	0.418561767578125	2.69002294921875	1.105139465332031	0.4402960815429687	2.686782348632812	1.021064863443375	0.3825606842041016	2.703175170898438	1.06783723449707	0.3835771331787109	2.865152221679687	1.726352844238281	0.2583256988525391	2.9329560546875	1.688163299560547	0.1481096420288086	2.992753051757813	1.408991928100586	0.1045667114257813	2.8966044921875	1.198424659729004	0.03962125205993652	2.952574951171875	1.114189064025879	0.04850812149047852
14	0.4333330000000002	2.877640869140625	1.214052207946777	0.2876334075927734	2.853636108398438	1.395510711669922	0.2817481536865234	2.833021484375	1.540341949462891	0.2759033813476562	2.848081420898438	1.762349273681641	0.2860313110351562	2.827421997070313	1.725891052246094	0.3137797546386719	2.7482001953125	1.678688812255859	0.4276768188476563	2.728816040039063	1.399747756958008	0.4724365692138672	2.645160522460937	1.183651420593262	0.4194691925048828	2.6943974609375	1.108805164337158	0.447210678100586	2.690483032226562	1.022369843035936	0.389514419555664	2.706286376953125	1.068225887298584	0.3888886108398437	2.865491455078125	1.725264739990234	0.25621435546875	2.935048828125	1.688504516601562	0.1465227890014648	2.994577026367188	1.408800811767578	0.1050083541870117	2.898496826171875	1.198008750915527	0.0401251449584961	2.953747680664063	1.11295140838623	0.04939469146728516
15	0.4666670000000002	2.879686889648438	1.215775054931641	0.2888072357177734	2.855486328125	1.397448226928711	0.28304833984375	2.8352470703125	1.5425439453125	0.2777219543457031	2.849220947265625	1.764935974121094	0.2870172424316406	2.828809692382813	1.728425140380859	0.3149949493408203	2.75008251953125	1.68075048828125	0.4292948455810547	2.7304990234375	1.401269912719727	0.4730435180664063	2.647852294921875	1.184311981201172	0.4206685180664063	2.697333374023438	1.11048934173584	0.4509631958007813	2.694036865234375	1.023492474913597	0.3924598693847656	2.70773583984375	1.067854953765869	0.3886776428222656	2.866748779296875	1.727789947509766	0.2572431716918945	2.93555859375	1.690461303710938	0.1470548858642578	2.995635131835938	1.410097137451172	0.1083403167724609	2.90045849609375	1.19900309753418	0.04152125358581543	2.955277587890625	1.113517860412598	0.05310507392883301
16	0.5	2.88031298828125	1.214807830810547	0.2896075134277344	2.855735961914062	1.396283493041992	0.2844457550048828	2.833965087890625	1.541025299072266	0.2786799011230469	2.84878955078125	1.763193359375	0.2888564147949219	2.828101684570313	1.726673278808594	0.3165752258300781	2.748853759765625	1.679123657226562	0.4304048461914063	2.730503662109375	1.399808609008789	0.4742765197753906	2.648759033203125	1.182546798706055	0.4221108093261719	2.695610717773437	1.105201557159424	0.4507973937988281	2.691617309570312	1.022405476242304	0.389399169921875	2.71020703125	1.06739179611206	0.3898238830566406	2.866304321289062	1.726119110107422	0.2590580749511718	2.935134033203125	1.6887294921875	0.1490275573730469	2.995871337890625	1.409130249023438	0.1075263328552246	2.89901611328125	1.19907982635498	0.04087136459350586	2.955384887695312	1.115054733276367	0.05275889587402344
17	0.5333330000000007	2.882968139648438	1.214758499145508	0.2905902709960937	2.8579501953125	1.395919403076172	0.2844920349121094	2.836961303710937	1.540586303710938	0.278845458984375	2.847923095703125	1.762711120605469	0.2881970977783203	2.827773681640625	1.726007476806641	0.3159244689941406	2.747934692382812	1.67838818359375	0.4290394287109375	2.727942749023438	1.399778030395508	0.4744009094238281	2.649049194335937	1.181606903076172	0.4225656890869141	2.697042236328125	1.105327144622803	0.4515894775390625	2.694530517578125	1.023382597565651	0.3910832214355469	2.712096557617188	1.067508419036865	0.3902407989501953	2.86617041015625	1.725868774414062	0.25866845703125	2.933781860351562	1.688787963867187	0.1479822158813477	2.997677734375	1.41015576171875	0.1074117622375488	2.902439819335938	1.199341705322265	0.04152831077575683	2.9575087890625	1.11427010345459	0.05278294372558594
18	0.5666670000000007	2.884849487304687	1.216422386169434	0.2915611724853516	2.859405029296875	1.397796157836914	0.2853282165527344	2.837564697265625	1.54252700805664	0.2791591644287109	2.849631469726562	1.764859832763672	0.2895932922363281	2.829390014648438	1.728065002441406	0.3172532501220703	2.750614013671875	1.679549652099609	0.4310740966796875	2.732975219726562	1.400070220947266	0.4744949493408203	2.6502841796875	1.183217445373535	0.4220933837890625	2.696822509765625	1.10745295715332	0.4547147674560547	2.694387573242187	1.024918707132339	0.391891342163086	2.712548950195313	1.067919723510742	0.3905242309570313	2.867612426757812	1.728024963378906	0.2597682495117187	2.936472045898437	1.692333251953125	0.1491541442871094	2.999055419921875	1.412754455566406	0.1096883964538574	2.9049638671875	1.201440803527832	0.04244160079956055	2.961417602539063	1.118095634460449	0.05482532119750977
19	0.6000000000000005	2.886392333984375	1.215303588867187	0.2917993316650391	2.861088500976563	1.396557525634766	0.2860076293945313	2.837964477539063	1.540947784423828	0.2792134704589844	2.849904907226563	1.763147644042969	0.2890975952148437	2.829865844726562	1.726417999267578	0.3169488525390625	2.752429565429687	1.677504791259766	0.4314060974121093	2.734148193359375	1.398665008544922	0.476712646484375	2.653921752929687	1.180341537475586	0.4272983703613281	2.7015927734375	1.105396907806397	0.4613391265869141	2.700805786132813	1.020987847805023	0.4065445251464844	2.71447998046875	1.065728889465332	0.3921385650634766	2.867732177734375	1.726296295166016	0.2592523803710938	2.935354614257812	1.688923797607422	0.148541374206543	3.00117919921875	1.410360122680664	0.1088240089416504	2.904935180664062	1.199362327575684	0.04431959342956543	2.956884521484375	1.110981548309326	0.05372037124633789
20	0.6333330000000004	2.888237060546875	1.214494842529297	0.2950919494628906	2.861453002929688	1.395539245605469	0.2873474426269531	2.837711059570313	1.539845062255859	0.2794485778808594	2.849655517578125	1.762051788330078	0.2905829010009766	2.8293994140625	1.725172119140625	0.3181026000976562	2.751277709960938	1.677369964599609	0.4325343780517578	2.733537841796875	1.398182876586914	0.4768173980712891	2.654802856445312	1.179315551757813	0.427204574584961	2.703503051757813	1.107850078582764	0.4670059661865235	2.705804565429688	1.021169369578361	0.4084283752441406	2.714611694335938	1.064002334594726	0.3922944030761719	2.86768994140625	1.725340576171875	0.2606680755615234	2.93612255859375	1.689624786376953	0.1498625946044922	3.001636596679687	1.410886611938476	0.1102653274536133	2.907213500976563	1.199292633056641	0.04454055213928222	2.961748413085938	1.113548065185547	0.05513399505615234
21	0.6666670000000003	2.889134765625	1.215804801940918	0.2964710235595703	2.863489379882813	1.397380157470703	0.2886116027832031	2.8400703125	1.541988983154297	0.2801471405029297	2.850784057617187	1.764767974853516	0.2897424468994141	2.830825317382812	1.727893188476562	0.3176520690917969	2.753460693359375	1.678140472412109	0.4321167602539062	2.736366455078125	1.398795150756836	0.4788664245605469	2.655839111328125	1.180419990539551	0.4278095703125	2.704888793945313	1.107469425201416	0.4660904693603516	2.702746337890625	1.02157520878315	0.4073599548339844	2.7175361328125	1.064940643310547	0.3955654449462891	2.868937622070312	1.727881256103516	0.2599421539306641	2.935858764648438	1.690781555175781	0.1483294372558594	3.002829711914063	1.411741989135742	0.1094183959960938	2.9084755859375	1.199592567443848	0.0438316650390625	2.961474975585937	1.112971439361572	0.06084347915649414
22	0.7000000000000002	2.891213134765625	1.21408235168457	0.2976996612548828	2.864012329101563	1.395226089477539	0.288772445678711	2.839843627929687	1.539563507080078	0.279833480834961	2.8503134765625	1.762216674804688	0.288799560546875	2.830324951171875	1.725434906005859	0.3167431030273438	2.753189331054688	1.679278839111328	0.4326341857910156	2.736967163085938	1.399960174560547	0.4785978393554687	2.657792236328125	1.180361892700195	0.4317991790771485	2.704185302734375	1.103407718658447	0.4648533325195313	2.702364990234375	1.020140532970429	0.4050579833984375	2.71851953125	1.06363045501709	0.3998084106445312	2.868572509765625	1.725284240722656	0.259177474975586	2.93701904296875	1.690097442626953	0.1480246047973633	3.004981079101563	1.411066146850586	0.1124089164733887	2.908786010742188	1.200683143615723	0.04435273742675781	2.961262084960937	1.113693988800049	0.06120610809326171
23	0.733333	2.893131225585938	1.214718475341797	0.2979780120849609	2.867268920898438	1.396114379882813	0.2893788299560547	2.843248413085937	1.540474914550781	0.2799486236572266	2.852790161132813	1.763175109863281	0.2898439331054687	2.832707641601562	1.726199615478516	0.3174744110107422	2.7549658203125	1.678913513183594	0.4325823669433594	2.738790649414063	1.399475463867188	0.4787675018310547	2.660320434570313	1.179195137023926	0.4329510650634766	2.709926025390625	1.107797168731689	0.4702018585205078	2.706892578125	1.022048736095428	0.4100850219726563	2.720388549804687	1.065876399993896	0.3965741882324219	2.871439331054687	1.726421936035156	0.2602423095703125	2.940357543945312	1.691068023681641	0.1493786926269531	3.007372314453125	1.411859634399414	0.1125162391662598	2.9090390625	1.202477096557617	0.04435718727111816	2.962676391601562	1.117331672668457	0.06083854293823242
24	0.766667	2.89396435546875	1.217212005615234	0.29907568359375	2.86738427734375	1.398759582519531	0.2906038360595703	2.843485107421875	1.543332275390625	0.2818504333496094	2.852414672851562	1.766337493896484	0.2907805023193359	2.832654296875	1.729388092041016	0.3187643585205078	2.755594604492187	1.682148132324219	0.4346806335449219	2.74100634765625	1.402742324829102	0.4837361755371093	2.661622314453125	1.183967185974121	0.4314586486816406	2.709996704101562	1.110238487243652	0.4677730255126953	2.706082885742187	1.023576868295669	0.4107712860107422	2.721298828125	1.067867149353027	0.4004279937744141	2.87095751953125	1.729468048095703	0.2611314849853515	2.93838525390625	1.692763824462891	0.1495757598876953	3.002531982421875	1.412817474365234	0.1106866760253906	2.906549438476563	1.201275169372559	0.04468354225158691	2.961984130859375	1.117169525146484	0.06117032623291016
25	0.8000000000000007	2.895636474609375	1.216567276000977	0.3008929138183594	2.868871337890625	1.398024765014648	0.2926832580566406	2.843459716796875	1.542264129638672	0.2831937255859375	2.852454711914063	1.765207824707031	0.2918858032226562	2.8328466796875	1.728283782958984	0.3199817047119141	2.756956787109375	1.681252532958984	0.4366433258056641	2.743330444335938	1.401646179199219	0.4836199035644532	2.663439453125	1.182990043640137	0.4319497528076172	2.709013427734375	1.108396636962891	0.4687729949951172	2.70769921875	1.022473682403565	0.4110728149414062	2.722100952148438	1.066758476257324	0.3993226776123047	2.870829467773437	1.728333557128906	0.2621946868896484	2.938263549804688	1.692419342041016	0.1504601440429688	3.002953735351563	1.412741165161133	0.1112386856079102	2.90618359375	1.20191365814209	0.04443067932128907	2.960642822265625	1.117355682373047	0.06183288955688476
26	0.8333330000000005	2.898038330078125	1.215757446289063	0.3027915649414062	2.870490356445313	1.396803146362305	0.2933299255371093	2.846409912109375	1.541115692138672	0.2842200317382813	2.853786376953125	1.763972747802734	0.2906554870605469	2.834554443359375	1.727222778320312	0.319160888671875	2.759204956054687	1.681503448486328	0.4363990325927735	2.7444267578125	1.402329803466797	0.4836596832275391	2.666249145507813	1.183063781738281	0.4335774993896485	2.713227416992187	1.108221855163574	0.4704256439208984	2.707128295898437	1.022516849637032	0.4115030822753906	2.720547729492187	1.065972194671631	0.3976292724609375	2.872322875976562	1.726979858398437	0.2612948150634766	2.940230224609375	1.691850769042969	0.1498183746337891	3.000221923828125	1.411611877441406	0.1097367095947266	2.906096557617188	1.199483703613281	0.04433226013183594	2.959282470703125	1.113075645446777	0.05892287445068359
27	0.8666670000000005	2.900801147460937	1.214395988464355	0.3054165191650391	2.87369091796875	1.395926666259766	0.2958096008300781	2.847649047851562	1.540107849121094	0.2849097747802735	2.854560302734375	1.763427398681641	0.293105728149414	2.835310302734375	1.726322906494141	0.3213521270751953	2.759392578125	1.679644592285156	0.4384130859375	2.744872802734375	1.399659896850586	0.484779052734375	2.668064086914063	1.179614845275879	0.4339615783691406	2.718439819335938	1.108400154113769	0.4741129150390625	2.70746875	1.019653832912445	0.4166759490966797	2.725825439453125	1.062510009765625	0.4049649963378906	2.8732705078125	1.726629669189453	0.2634283905029297	2.939525024414062	1.691816192626953	0.1504959487915039	3.000466918945313	1.411221740722656	0.1096035232543945	2.908402465820313	1.197165832519531	0.04529425048828125	2.961436645507812	1.110345279693604	0.05932806587219238
28	0.9000000000000004	2.903640869140625	1.214105537414551	0.3093699645996094	2.875184326171875	1.395298355102539	0.2988318023681641	2.849316650390625	1.539484619140625	0.2881681518554687	2.853654663085937	1.762887329101563	0.2938063049316406	2.83470458984375	1.725891540527344	0.3223868103027344	2.759136962890625	1.681128448486328	0.4403866271972656	2.74458544921875	1.40096598815918	0.4851014251708984	2.669502807617187	1.180096008300781	0.4349865417480469	2.724054077148438	1.111063652038574	0.4733951873779297	2.7061171875	1.022112214565277	0.4171906280517578	2.723814697265625	1.062945972442627	0.402099609375	2.872909790039063	1.725988189697266	0.2646488037109375	2.941124877929687	1.690963745117188	0.1530247573852539	2.996185913085937	1.410080505371094	0.1076635704040527	2.906634643554687	1.194812568664551	0.04454715919494629	2.95853369140625	1.10827087020874	0.0677342300415039
29	0.9333330000000002	2.905829956054688	1.214685050964355	0.31555029296875	2.878088989257813	1.396054092407227	0.3032853393554688	2.8518173828125	1.540117492675781	0.2904816741943359	2.854291625976562	1.763788909912109	0.2947505187988281	2.8354482421875	1.726789154052734	0.3234745788574219	2.759331176757812	1.682679229736328	0.4413898620605469	2.7445859375	1.402222900390625	0.4853727264404297	2.66622314453125	1.183834777832031	0.4293084106445313	2.727267944335937	1.119880229949951	0.4598087310791016	2.701164184570312	1.028986620903015	0.4066011657714844	2.722171997070313	1.071062961578369	0.3902526092529297	2.874050048828125	1.726827575683594	0.2659139251708984	2.942411865234375	1.692457366943359	0.1540340194702148	2.99502783203125	1.410775756835938	0.1090359077453613	2.9048984375	1.195237266540527	0.047123046875	2.959217529296875	1.110352764129639	0.0634847640991211
30	0.9666670000000002	2.908305053710937	1.214927780151367	0.3199365997314453	2.879258178710938	1.396096588134766	0.3092759552001953	2.850845947265625	1.539687316894531	0.2969684295654297	2.852154296875	1.763326965332031	0.2983444519042969	2.8332724609375	1.726621459960938	0.3273926696777344	2.753037475585938	1.68534115600586	0.4436402130126953	2.7374814453125	1.406095443725586	0.4935783233642578	2.663626953125	1.189922966003418	0.4246747741699219	2.727805297851563	1.138536010742188	0.4520417022705078	2.711045166015625	1.040237512588501	0.403105453491211	2.72810888671875	1.089707050323486	0.3783712615966797	2.872325561523438	1.7261083984375	0.2701535949707031	2.939644287109375	1.689838500976562	0.1583003540039062	2.99315478515625	1.409598403930664	0.1064750595092774	2.899010375976562	1.195660919189453	0.04736318206787109	2.953383666992187	1.111810745239258	0.06263420486450196
31	1	2.906701782226563	1.214377510070801	0.3274952545166016	2.879229248046875	1.394931716918945	0.3176729888916016	2.851150512695312	1.537827667236328	0.3047254333496094	2.84971435546875	1.760402679443359	0.3065204772949219	2.83059521484375	1.723577362060547	0.3348662261962891	2.75150537109375	1.684617889404297	0.451871566772461	2.727203002929688	1.406682189941406	0.4997720947265625	2.65164208984375	1.201462516784668	0.4074441223144531	2.71673876953125	1.148082153320312	0.4249958648681641	2.722437866210937	1.044979442596436	0.3853815155029297	2.736486938476562	1.11182258605957	0.3713034057617187	2.870986938476562	1.723674682617188	0.2789333801269531	2.937545288085937	1.68865625	0.1670026702880859	2.987031982421875	1.410819595336914	0.1070362129211426	2.897796752929688	1.195825759887695	0.04986318588256836	2.94722509765625	1.112612747192383	0.07434771728515624
32	1.033333000000001	2.91305517578125	1.214483421325684	0.3340969848632813	2.882360717773437	1.394634841918945	0.3260317687988281	2.850000244140625	1.536639007568359	0.3130940551757813	2.844004516601562	1.759228363037109	0.3131142578125	2.82552001953125	1.722229034423828	0.3416895141601562	2.74725732421875	1.682581512451172	0.4590804748535156	2.711071899414062	1.404426773071289	0.4992280883789063	2.640559692382813	1.207470176696777	0.3866205902099609	2.703883056640625	1.153347267150879	0.4033402862548828	2.739929321289063	1.056741760253906	0.3638179016113281	2.727207763671875	1.124343315124512	0.3558497467041016	2.86614404296875	1.722715026855469	0.2858910369873047	2.933719848632812	1.686221832275391	0.1750152587890625	2.97772412109375	1.408335174560547	0.1114512557983398	2.886715454101562	1.194651107788086	0.0529278564453125	2.93009619140625	1.111186912536621	0.08484827423095703
33	1.066667000000001	2.912861938476563	1.215288917541504	0.3456611633300781	2.88218408203125	1.394799011230469	0.3364425354003906	2.8510498046875	1.536622161865234	0.3232886810302734	2.842510986328125	1.758486663818359	0.3230256042480468	2.823575073242187	1.721377288818359	0.3508998413085938	2.738960205078125	1.686552520751953	0.4647865295410156	2.697868530273437	1.409774612426758	0.5028888244628906	2.630327514648438	1.24030606842041	0.3523794097900391	2.693875610351562	1.18319758605957	0.357140380859375	2.776638549804687	1.125443908691406	0.3382626953125	2.740268676757813	1.171501876831055	0.3697082366943359	2.865890380859375	1.722342193603515	0.2966472778320313	2.93544189453125	1.687549072265625	0.1869400939941406	2.977459350585938	1.411724761962891	0.1178244972229004	2.886535888671875	1.199775917053223	0.05693548965454101	2.923979248046875	1.11539478302002	0.08912662887573242
34	1.100000000000001	2.91343359375	1.219014358520508	0.3627706298828125	2.881316040039063	1.397606948852539	0.3536656646728515	2.846647705078125	1.537873901367187	0.338235107421875	2.833429565429688	1.758665863037109	0.3334192657470703	2.814402954101562	1.721804565429688	0.3612382354736328	2.724343505859375	1.688349700927734	0.4702777099609375	2.67329296875	1.414275085449219	0.5066844787597656	2.616513793945312	1.291560836791992	0.3137238159179687	2.696034790039063	1.242141593933106	0.3062827453613282	2.785452270507813	1.202938407897949	0.315921615600586	2.734499633789063	1.262545043945313	0.3017461242675781	2.85838916015625	1.722689544677734	0.3086492309570312	2.931339721679687	1.687520385742187	0.2019343643188476	2.972205078125	1.413509017944336	0.1296837463378906	2.873804443359375	1.206563720703125	0.06697006607055664	2.91167138671875	1.122419181823731	0.08721918487548827
35	1.133333	2.922937744140625	1.214461563110351	0.3777564086914063	2.887185791015625	1.393046920776367	0.3676423645019531	2.84483984375	1.53110302734375	0.346833251953125	2.8270732421875	1.752406433105469	0.3409619445800781	2.807784912109375	1.715062713623047	0.3683018035888672	2.710318359375	1.678842987060547	0.4708272857666016	2.650875366210937	1.405832183837891	0.5009808654785156	2.613430908203125	1.303825180053711	0.2923712158203124	2.704061889648438	1.273411712646484	0.273787338256836	2.807162963867188	1.247885200500488	0.2720928115844727	2.714511596679688	1.298785308837891	0.2499843292236328	2.853748657226562	1.716779388427734	0.3170792999267578	2.930016235351562	1.681385528564453	0.2123581237792969	2.966414306640625	1.408168212890625	0.1313538055419922	2.864278076171875	1.202303573608398	0.06605351638793945	2.898913818359375	1.118265625	0.08935457229614258
36	1.166667	2.923390258789063	1.204675270080567	0.406208984375	2.887404663085937	1.383050643920898	0.3925552825927734	2.84560400390625	1.520921997070313	0.3692401580810547	2.8171064453125	1.740691223144531	0.3536776123046875	2.798095947265625	1.703389953613281	0.3812936706542969	2.695990478515625	1.662330169677734	0.4773596343994141	2.62517529296875	1.38986946105957	0.4689604797363282	2.650142578125	1.335317123413086	0.2402753143310547	2.741667846679687	1.314763793945313	0.2219027252197266	2.8431796875	1.282765777587891	0.2245692367553711	2.764618530273438	1.350938598632812	0.2169105529785156	2.846945678710938	1.705662841796875	0.3328006134033203	2.927686279296875	1.667445037841797	0.2324141082763672	2.967961181640625	1.394897415161133	0.1514640274047852	2.862459106445312	1.196309059143066	0.07202413177490234	2.88634423828125	1.109345352172852	0.09568291473388672
37	1.2	2.928412963867188	1.207360801696777	0.4241309661865235	2.892779541015625	1.386529052734375	0.4124877319335938	2.848270874023437	1.523660064697266	0.3875101928710937	2.813662475585938	1.742817321777344	0.3669792022705078	2.794526000976562	1.705245513916016	0.3944180450439453	2.682036499023438	1.664584259033203	0.4790722961425781	2.61125341796875	1.390992370605469	0.4590855712890625	2.661053588867188	1.364132965087891	0.2285107269287109	2.7553779296875	1.356470825195313	0.2140327301025391	2.864278442382813	1.343386932373047	0.2156793823242187	2.77037060546875	1.397604736328125	0.1949725761413574	2.845568115234375	1.708331329345703	0.3479822692871094	2.923792236328125	1.670390594482422	0.2448561096191406	2.962856079101563	1.396073684692383	0.1658424606323242	2.846857543945313	1.199928993225098	0.09252862548828125	2.8749873046875	1.11094889831543	0.1050016555786133
38	1.233333	2.930284790039063	1.205854331970215	0.4448180084228516	2.887052368164063	1.382886199951172	0.4287738647460937	2.840929809570313	1.519210998535156	0.4029554138183594	2.804185180664063	1.737431091308594	0.3778767395019531	2.783302001953125	1.699631195068359	0.4036282043457031	2.661927856445312	1.664543365478516	0.4780042114257812	2.596806030273437	1.391752716064453	0.4460431213378906	2.661917846679688	1.408337951660156	0.2182209548950195	2.757841796875	1.402390808105469	0.2087160034179688	2.864211303710937	1.382735046386719	0.2220209732055664	2.782029052734375	1.436370086669922	0.1846253242492676	2.838374389648437	1.703516662597656	0.3621844787597656	2.92597509765625	1.671177856445313	0.2652300262451172	2.954711669921875	1.393924667358398	0.1917277603149414	2.844583129882812	1.201560562133789	0.09827471923828125	2.869182861328125	1.114788024902344	0.1166744384765625
39	1.266667	2.937159545898437	1.201018905639649	0.4571375274658203	2.89171875	1.377316223144531	0.4386930084228516	2.848791015625	1.515392364501953	0.4161205749511719	2.802898071289063	1.730618621826172	0.3812611541748047	2.78328271484375	1.693031188964844	0.4083265380859375	2.659852661132812	1.660393432617187	0.4803725280761719	2.59755419921875	1.388427978515625	0.431266845703125	2.678110107421875	1.437415390014648	0.2133823471069336	2.771671875	1.448145202636719	0.1966734085083008	2.87966943359375	1.44678205871582	0.1971555633544922	2.793845825195312	1.487126113891601	0.1789000549316406	2.838796508789063	1.697606719970703	0.3674849243164062	2.925779663085938	1.665915313720703	0.2694174346923828	2.943614990234375	1.387334396362305	0.1993103332519531	2.819317626953125	1.195968978881836	0.1248082809448242	2.868388671875	1.107781467437744	0.1464667663574219
40	1.300000000000001	2.940934936523437	1.202053787231445	0.4690730438232422	2.893421142578125	1.377334457397461	0.4497842254638672	2.852296142578125	1.516048187255859	0.4305556945800781	2.8026865234375	1.728555603027344	0.3873386535644531	2.783281616210938	1.691523712158203	0.4151700592041015	2.656940551757812	1.660302886962891	0.4818659057617187	2.596236206054687	1.392645751953125	0.4166712341308594	2.706790161132813	1.447033828735352	0.2140412826538086	2.792866333007813	1.458478744506836	0.1893127899169922	2.893994384765625	1.458427215576172	0.1747463111877441	2.819486450195313	1.496465423583984	0.1703918876647949	2.839546997070313	1.695969879150391	0.3755616912841797	2.929469970703125	1.663244354248047	0.281107666015625	2.947004272460938	1.385368270874023	0.2079229965209961	2.820020874023438	1.190270233154297	0.1490969085693359	2.863574829101562	1.107129726409912	0.1705577926635742
41	1.333333000000001	2.942427124023437	1.202567535400391	0.4849733581542969	2.892657836914062	1.375939514160156	0.4656757354736328	2.849981201171875	1.513189910888672	0.4464380493164062	2.79626416015625	1.722524871826172	0.40103466796875	2.777495239257813	1.685512481689453	0.4286700897216797	2.650667114257812	1.654336151123047	0.4924439544677734	2.60369580078125	1.390398788452148	0.4108733520507812	2.718087768554687	1.468336059570313	0.2205806655883789	2.806695434570313	1.484980285644531	0.2048401336669922	2.910630737304687	1.486080047607422	0.2077678070068359	2.823388549804688	1.538265930175781	0.1657428665161133	2.833795776367188	1.691002899169922	0.3901731872558594	2.92300732421875	1.663190155029297	0.2944415740966797	2.941253295898437	1.388112777709961	0.2171573791503906	2.814895874023438	1.191338768005371	0.1700960464477539	2.8552685546875	1.112367088317871	0.2027931442260742
42	1.366667000000001	2.945110473632813	1.201293151855469	0.499359130859375	2.895945922851562	1.373625503540039	0.4785557708740235	2.852862915039062	1.509583694458008	0.4570350646972656	2.796729370117188	1.716317169189453	0.4086902008056641	2.778767333984375	1.679830383300781	0.4370850524902344	2.652760620117188	1.646036468505859	0.4994653167724609	2.610296630859375	1.39001042175293	0.3960899047851563	2.737763793945312	1.488972839355469	0.225818115234375	2.826783325195312	1.518554626464844	0.2087523651123047	2.932630859375	1.540090911865234	0.2072614288330078	2.82598583984375	1.583956878662109	0.1898346252441406	2.834261474609375	1.685169250488281	0.3980072784423828	2.9237998046875	1.655689758300781	0.3042584533691406	2.9397861328125	1.380219512939453	0.23418408203125	2.812303344726562	1.185040542602539	0.1935271682739258	2.853689086914063	1.11013888168335	0.2280099411010742
43	1.4	2.952099609375	1.200333320617676	0.5091152191162109	2.902131713867187	1.372829818725586	0.4887485656738281	2.859067504882812	1.509223861694336	0.4681395111083985	2.80264453125	1.716419219970703	0.4204175109863281	2.784173217773438	1.679449676513672	0.4479974975585937	2.6561552734375	1.645671569824219	0.5062478942871094	2.63008349609375	1.389228424072265	0.3968525085449218	2.761400634765625	1.505035446166992	0.2401322402954102	2.848013671875	1.54329833984375	0.217361213684082	2.952409301757812	1.574245330810547	0.2118720092773438	2.842423217773438	1.600240112304687	0.2169296035766601	2.840732666015625	1.685590972900391	0.4103800354003906	2.933017700195312	1.658952514648437	0.3182817077636719	2.949657470703125	1.382843688964844	0.2482493133544922	2.816399658203125	1.189600677490234	0.2105359725952148	2.850255981445312	1.111559490203857	0.2539832534790039
44	1.433333	2.960964477539063	1.199626228332519	0.5245640563964844	2.909385375976562	1.371790756225586	0.5028389129638672	2.865638427734375	1.508088012695313	0.4815071716308594	2.807130004882812	1.714894409179687	0.4329052581787109	2.788761474609375	1.677636138916016	0.4603191528320313	2.660080688476563	1.639519927978516	0.5148656005859376	2.645637451171875	1.382340179443359	0.4036212158203125	2.772099609375	1.519691467285156	0.2606248321533203	2.862307250976563	1.542205718994141	0.2592984924316406	2.945245971679688	1.599323669433594	0.2335838165283203	2.870292114257812	1.604779846191406	0.244920654296875	2.845774780273437	1.684495788574219	0.4233395843505859	2.93922412109375	1.656427886962891	0.3322410278320312	2.959132080078125	1.377641006469727	0.2719939270019531	2.817775756835937	1.191062896728516	0.2263267135620117	2.77586376953125	1.098929809570313	0.2435950164794922
45	1.466667	2.9703173828125	1.195405685424805	0.5277834777832031	2.9171240234375	1.365819793701172	0.5044506225585939	2.871285888671875	1.500096069335938	0.480345230102539	2.813352416992188	1.706315368652344	0.4339965667724609	2.795680908203125	1.669440277099609	0.4618832855224609	2.668841430664063	1.636586059570313	0.5221041870117187	2.656455078125	1.381692413330078	0.4092335510253906	2.783869140625	1.516211700439453	0.2659550018310547	2.872973510742188	1.539907043457031	0.2670036163330078	2.952827514648438	1.602380279541016	0.2377055969238281	2.87982177734375	1.600631164550781	0.2554617919921875	2.851172607421875	1.675716094970703	0.4231707000732422	2.943588623046875	1.649047149658203	0.3316724700927735	2.955910766601562	1.37024836730957	0.2777918090820313	2.813678833007812	1.184910934448242	0.2373873291015625	2.772976806640625	1.0919758644104	0.2550891189575195
46	1.5	2.976682495117188	1.194332962036133	0.5386790466308593	2.924242309570313	1.364513198852539	0.5145403289794922	2.878708740234375	1.498337203979492	0.488828857421875	2.82501953125	1.706162170410156	0.4471546783447266	2.806372924804688	1.668988800048828	0.473751449584961	2.679111083984375	1.638929870605469	0.5340429992675781	2.677659912109375	1.389839599609375	0.4106377716064453	2.837967366536458	1.47801030476888	0.2689087117513021	2.89519287109375	1.516601181030274	0.2443063049316406	2.959379638671875	1.594886199951172	0.2061508941650391	2.869413208007813	1.583820343017578	0.2534386291503906	2.862395263671875	1.675267425537109	0.4361009979248047	2.960348999023438	1.651785278320312	0.3500896759033203	2.974807495117187	1.373203399658203	0.2994093780517578	2.82992724609375	1.190281021118164	0.2617116394042969	2.783349243164063	1.099949398040772	0.2709305419921875
47	1.533333000000001	2.9872900390625	1.188446319580078	0.5439745483398437	2.930042846679688	1.355901824951172	0.5159755249023438	2.884473754882813	1.490154693603516	0.4944857635498047	2.835500732421875	1.699615539550781	0.4577231140136718	2.815640869140625	1.662146514892578	0.4826441802978516	2.687576171875	1.636176361083984	0.5423735656738281	2.697947021484375	1.386840957641601	0.4222128448486328	2.868944091796875	1.447325256347656	0.2853940633138021	2.901533203125	1.491994384765625	0.2296316909790039	2.962973510742188	1.562887573242187	0.1763972091674805	2.864220458984375	1.545027709960938	0.2523652038574219	2.87249267578125	1.668404663085937	0.4467554473876953	2.96983935546875	1.649317016601562	0.3593469696044922	2.979400512695312	1.372711898803711	0.301169448852539	2.834074096679688	1.189401237487793	0.2696387786865234	2.79790185546875	1.097248355865478	0.2815095977783203
48	1.566667000000001	2.992879638671875	1.177443489074707	0.5452913513183594	2.936648559570313	1.345369812011719	0.5203927307128906	2.891438354492188	1.479549743652344	0.5008571472167969	2.848546142578125	1.690478271484375	0.4681239013671875	2.8283876953125	1.653484802246094	0.4933345184326172	2.7028876953125	1.628071197509766	0.557739013671875	2.71212353515625	1.379065475463867	0.4379638366699219	2.876396809895834	1.424027669270833	0.2969191080729167	2.89777685546875	1.45988264465332	0.2331419372558594	2.953458984375	1.5245439453125	0.1702590026855469	2.861385131835938	1.513192657470703	0.2497290496826172	2.883909912109375	1.658249938964844	0.4555000457763672	2.976059448242188	1.6339130859375	0.3645318145751953	2.98921533203125	1.357860122680664	0.3085338897705078	2.838919921875	1.179099426269531	0.2826093444824219	2.809981079101562	1.08904651260376	0.3041174774169922
49	1.600000000000001	2.994491577148438	1.15918953704834	0.5530240783691407	2.940253662109375	1.326312744140625	0.5257458801269531	2.896547241210937	1.459810302734375	0.5042577667236328	2.858386840820312	1.670590942382812	0.473157730102539	2.837810180664063	1.634077270507813	0.4981890869140625	2.71204736328125	1.610480224609375	0.5603857421875	2.6952568359375	1.345714065551758	0.4881598510742188	2.845095336914063	1.32038557434082	0.3208992767333985	2.87919189453125	1.392515029907227	0.2814308319091797	2.928178466796875	1.470578964233398	0.2441842193603516	2.844517822265625	1.444663940429687	0.2725912780761719	2.89262255859375	1.637896087646484	0.4601526336669922	2.98435205078125	1.610014007568359	0.3707828674316406	3.00077294921875	1.335559539794922	0.3163092041015625	2.840063598632812	1.166236305236816	0.3005442504882813	2.822572631835937	1.07898885345459	0.3202593383789062
50	1.633333	3.006149658203125	1.153966636657715	0.5435860595703126	2.95099853515625	1.320601181030273	0.5200830078125001	2.907189208984375	1.453961730957031	0.5024736938476563	2.866826293945313	1.663288269042969	0.4727852478027343	2.847062133789063	1.626584411621094	0.4978305511474609	2.723584838867187	1.600333221435547	0.56148193359375	2.710162841796875	1.331239334106445	0.5186001892089844	2.883892456054688	1.322645935058594	0.3875928649902344	2.919271850585937	1.363528121948242	0.3368028106689454	2.929282958984375	1.437090270996094	0.2913195190429688	2.8686689453125	1.411421035766601	0.3161278839111328	2.900988159179688	1.631262847900391	0.4592770233154297	2.994538208007812	1.606331878662109	0.3717473449707032	3.014704345703125	1.333561233520508	0.3160533142089844	2.857945556640625	1.162990203857422	0.3135133666992188	2.82973583984375	1.068952644348145	0.3203847961425781
51	1.666667	3.017474365234375	1.132724609375	0.5505716552734374	2.967048217773438	1.301774536132813	0.527519287109375	2.92499462890625	1.435953948974609	0.5065191192626953	2.88716064453125	1.647337921142578	0.4800966796875	2.867229614257813	1.610484130859375	0.5052032775878906	2.74612744140625	1.579660827636719	0.5722804870605469	2.712786254882812	1.309081359863281	0.544971435546875	2.867373657226563	1.322768859863281	0.4209307861328125	2.933561157226563	1.371522003173828	0.3821803894042969	2.970479248046875	1.415067184448242	0.3255861358642578	2.882553100585938	1.420320404052734	0.3588170623779297	2.92070166015625	1.614749267578125	0.4654388427734375	3.011855712890625	1.589502349853516	0.3747189178466797	3.040705444335937	1.316262420654297	0.3179384155273437	2.894467651367187	1.139967559814453	0.3362774200439453	2.834255981445312	1.059593870162964	0.3300631713867187
52	1.7	3.0281064453125	1.121117099761963	0.5517264404296875	2.978776245117188	1.289125030517578	0.5286506042480469	2.936826293945312	1.422011260986328	0.5057953948974609	2.90632763671875	1.634247467041016	0.4917517547607422	2.885723388671875	1.597116577148438	0.5151513671875	2.767348266601562	1.569028076171875	0.5866810913085938	2.723254516601562	1.300727157592773	0.5686626586914063	2.861867797851563	1.315813049316406	0.4135758209228516	2.933163452148437	1.366318969726563	0.3810510711669922	2.96598876953125	1.395764129638672	0.3166003265380859	2.895085693359375	1.394186965942383	0.355636962890625	2.93816162109375	1.601517547607422	0.4746946563720703	3.027093505859375	1.580587036132812	0.382393783569336	3.0701689453125	1.313438888549805	0.3165814514160156	2.924565673828125	1.142698554992676	0.3447271423339844	2.86651025390625	1.067411125183106	0.3357528839111328
53	1.733333	3.0447861328125	1.111405532836914	0.5559474182128906	2.998208740234375	1.277770462036133	0.5346346740722656	2.958483154296875	1.409409973144531	0.51288134765625	2.933691284179687	1.619335723876953	0.5005919189453125	2.91259326171875	1.583072998046875	0.5235185852050781	2.7987802734375	1.557431121826172	0.5991478271484375	2.742999877929687	1.294759613037109	0.5793027038574219	2.873672241210937	1.302332824707031	0.4196128387451172	2.942901489257812	1.356118896484375	0.3908535766601562	2.971602905273437	1.382757659912109	0.3263890686035156	2.902825805664063	1.3887890625	0.3626797027587891	2.964131103515625	1.586455993652344	0.4833984680175781	3.05353857421875	1.569498413085938	0.3932728118896485	3.100126953125	1.307908157348633	0.3242322998046875	2.95077490234375	1.136994560241699	0.3243012084960938	2.882057250976563	1.083921274185181	0.3203810577392578
54	1.766667	3.074027099609375	1.093785453796387	0.5661145019531251	3.030518798828125	1.260678833007812	0.5475057373046874	2.991863037109375	1.392147674560547	0.5251549987792968	2.97248388671875	1.602175476074219	0.5115007629394531	2.950581420898438	1.566772338867187	0.5347348632812501	2.838074462890625	1.541829711914062	0.6126334838867187	2.76960205078125	1.282839920043945	0.5880870056152344	2.914418334960938	1.27715055847168	0.4280720520019531	2.988906616210937	1.327112228393555	0.406375961303711	3.02930126953125	1.361302062988281	0.3487241668701172	2.941280639648437	1.355949249267578	0.3515416717529297	3.0019521484375	1.568385681152344	0.4944421691894532	3.092509521484375	1.550826812744141	0.4060581665039062	3.141499267578125	1.290820175170899	0.3345121307373047	2.985660034179688	1.125572074890137	0.3240022125244141	2.911114013671875	1.079125375747681	0.3398272857666016
55	1.800000000000001	3.105955200195313	1.085067329406738	0.5802393188476562	3.0638984375	1.252825004577637	0.5572689819335938	3.026105346679688	1.384484970092773	0.5303200378417969	3.011082397460938	1.596586029052734	0.5218315124511719	2.987327758789062	1.560721435546875	0.5431231079101563	2.874783447265625	1.531895446777344	0.6210845336914063	2.801470703125	1.271453964233399	0.6095581665039063	2.942488403320312	1.259997604370117	0.4388130950927734	2.986479858398438	1.302594268798828	0.3942939300537109	3.050386962890625	1.342815414428711	0.3470062408447265	2.920059326171875	1.320944717407226	0.3697710723876954	3.04089404296875	1.56250439453125	0.5050769958496094	3.140458251953125	1.545905242919922	0.4249943695068359	3.195546630859375	1.286895599365234	0.3471657257080079	3.032633422851562	1.126418479919434	0.3307422332763672	2.972094848632812	1.071899217605591	0.3611132354736328
56	1.833333000000001	3.13301904296875	1.083736183166504	0.5913332824707032	3.09205078125	1.250376670837402	0.5628521728515625	3.056808959960938	1.382806030273438	0.5371249694824218	3.0404736328125	1.594622802734375	0.528396759033203	3.01665771484375	1.558608489990234	0.5492681274414063	2.905781494140625	1.527121124267578	0.6281647949218749	2.834661743164062	1.2668388671875	0.6416179504394531	2.946774047851562	1.249794288635254	0.4513677673339844	2.984863037109375	1.297929534912109	0.3972599487304688	3.040311279296875	1.344084854125977	0.3336405181884766	2.928480102539062	1.318857864379883	0.3924469146728515	3.070749633789062	1.560793914794922	0.5121562805175781	3.174135375976562	1.545145172119141	0.4369078063964844	3.242078857421875	1.288014114379883	0.3638926086425781	3.067960571289063	1.146320083618164	0.3154084167480469	3.0083291015625	1.113642799377441	0.3641185913085937
57	1.866667000000001	3.166534423828125	1.083195163726807	0.60189013671875	3.129474975585937	1.252509979248047	0.5708640441894531	3.099565673828125	1.388233215332031	0.5467261047363281	3.07695849609375	1.601801574707031	0.5371177673339844	3.053413208007813	1.564761047363281	0.5576925659179688	2.939476684570312	1.519950927734375	0.6284268493652343	2.8722685546875	1.258812393188476	0.6702500305175781	2.974351440429688	1.233309020996094	0.4706093139648437	2.99601220703125	1.272181533813477	0.397761474609375	3.036258666992188	1.301729507446289	0.3139451141357422	2.972334716796875	1.317724990844727	0.4129269714355469	3.109	1.568459014892578	0.5215127868652343	3.213261474609375	1.547999908447266	0.4463890838623047	3.282423828125	1.285668151855469	0.383412353515625	3.096113037109375	1.163248115539551	0.3181690063476562	3.026571411132813	1.121057811737061	0.3501077270507812
58	1.9	3.197007690429687	1.08306230545044	0.6155776062011719	3.15580126953125	1.251984161376953	0.5783051757812501	3.127467407226562	1.390402221679687	0.56085595703125	3.102933227539062	1.605476989746094	0.5517361450195313	3.078893676757812	1.567808776855469	0.5716054382324218	2.963453002929687	1.519030670166015	0.6396284790039063	2.903600219726562	1.25569921875	0.6954428405761719	2.992594604492187	1.235254417419434	0.4894895477294922	3.0060009765625	1.252153823852539	0.4116993103027344	3.042510620117187	1.258587966918945	0.3313236846923828	2.992190795898438	1.2798603515625	0.3801573181152343	3.1360615234375	1.572259429931641	0.5367246704101563	3.24049365234375	1.563751495361328	0.4588223724365235	3.332541748046875	1.304208923339844	0.4148474426269531	3.149525390625	1.185368446350098	0.3299306793212891	3.073265869140625	1.180958267211914	0.3603278961181641
59	1.933333	3.22871142578125	1.0924104347229	0.6224630432128906	3.187140869140625	1.262131912231445	0.5863673095703125	3.1582568359375	1.400966735839844	0.5699931945800781	3.131697875976562	1.6165029296875	0.5622862548828125	3.107858032226563	1.578365112304688	0.5818211059570313	2.993490234375	1.526138580322266	0.6500899658203125	2.93456005859375	1.262711029052734	0.7088522033691407	3.001691162109375	1.236064788818359	0.4930856323242188	3.0244501953125	1.246771102905273	0.4162655639648438	3.063420776367187	1.243338859558105	0.3403792114257813	3.027314086914062	1.265904304504395	0.375449234008789	3.165287231445312	1.583600891113281	0.5471518249511719	3.270311401367187	1.581396545410156	0.4684474182128906	3.391823608398438	1.331316101074219	0.4362377319335937	3.207970825195313	1.207830848693848	0.3620436401367187	3.147075073242187	1.183103584289551	0.3866045227050781
60	1.966667	3.2593447265625	1.098562007904053	0.6237768859863282	3.2195751953125	1.271101425170898	0.5911587829589844	3.191231201171875	1.411416244506836	0.5753024291992187	3.159568969726562	1.628086059570312	0.5658255920410156	3.136439453125	1.589220916748047	0.5859315185546875	3.022639282226562	1.536566040039062	0.6573990173339843	2.966771728515625	1.273907699584961	0.7321000671386719	3.010681396484375	1.234667495727539	0.5078169250488281	3.032548095703125	1.252169395446777	0.4269242401123047	3.07011865234375	1.255723030090332	0.3445464782714844	3.036717163085938	1.271404975891113	0.3892936096191406	3.19414453125	1.595575744628906	0.5507164916992187	3.301796997070312	1.597101989746094	0.4735146789550781	3.43536083984375	1.351764709472656	0.4480524749755859	3.246723510742187	1.242356498718262	0.3604813232421875	3.192715698242187	1.212092948913574	0.4259349212646485
61	2	3.2878349609375	1.107956665039063	0.6310907897949218	3.249122802734375	1.281758819580078	0.6014033508300781	3.2173125	1.42022395324707	0.5758399963378906	3.185112915039062	1.637546844482422	0.5703087158203125	3.161832885742188	1.598154327392578	0.5895148620605468	3.051530883789062	1.543755126953125	0.665347381591797	2.993512451171875	1.28219955444336	0.7453873291015625	3.040267700195312	1.243989181518555	0.5203328247070312	3.07077197265625	1.263268692016601	0.4505986938476563	3.118030151367187	1.270642044067383	0.3777901916503906	3.084253173828125	1.282188278198242	0.412260971069336	3.220002807617187	1.605313568115234	0.5548144226074219	3.329972412109375	1.59977603149414	0.480185562133789	3.471939331054688	1.358886978149414	0.4659818572998047	3.278015747070312	1.262613555908203	0.380640121459961	3.20863134765625	1.22476318359375	0.4267469024658203
62	2.033333000000001	3.299928466796875	1.111155506134033	0.6328349609374999	3.26263134765625	1.28673828125	0.6086196594238281	3.230848388671875	1.425805206298828	0.5833695373535157	3.19738330078125	1.6437978515625	0.5820284118652344	3.174392700195312	1.603821166992188	0.6008068847656249	3.065255737304687	1.549980651855469	0.6797858886718751	3.016103393554688	1.285651214599609	0.760054931640625	3.0516279296875	1.249185394287109	0.531307373046875	3.07717626953125	1.26325895690918	0.4535852966308593	3.121612548828125	1.265151229858398	0.3737931213378907	3.094961791992187	1.277780975341797	0.4211763610839844	3.232422729492187	1.611899383544922	0.5655785217285156	3.341250244140625	1.605739196777344	0.4890055847167969	3.465893432617188	1.356927917480469	0.4726673583984375	3.264878662109375	1.283322311401367	0.3841006469726562	3.180661010742187	1.244724098205567	0.4185032501220703
63	2.066667000000001	3.30778759765625	1.120314727783203	0.632115478515625	3.275096069335937	1.297582977294922	0.6131112670898438	3.248056396484375	1.43855192565918	0.5940072326660156	3.213656494140625	1.656461639404297	0.5912335815429688	3.1907265625	1.616483581542969	0.6101158752441407	3.0780888671875	1.557830749511719	0.6804219360351562	3.037332397460937	1.294388061523438	0.7687407836914062	3.051631103515625	1.247337066650391	0.5386421203613281	3.104410278320312	1.272058303833008	0.4613127746582031	3.172034545898438	1.283089538574219	0.3812373809814453	3.139544677734375	1.287587188720703	0.4568976287841797	3.248933227539062	1.624607025146484	0.575158172607422	3.359599609375	1.629320983886719	0.5014686279296875	3.487058715820313	1.380940170288086	0.4812961273193359	3.286552612304687	1.303252471923828	0.3924920196533203	3.202024169921875	1.256657157897949	0.4137968597412109
64	2.100000000000001	3.305086059570312	1.127159828186035	0.63299169921875	3.272821899414063	1.304142761230469	0.6176307373046875	3.24655712890625	1.445290588378906	0.6029313354492187	3.217315185546875	1.663088195800781	0.6010413818359375	3.193514282226563	1.623723083496094	0.6196080932617187	3.080276611328125	1.566446960449219	0.6881916198730469	3.04785986328125	1.298926300048828	0.7619115295410157	3.050576904296875	1.262197067260742	0.5305679321289063	3.114496948242187	1.281734756469727	0.4604115600585937	3.202601806640625	1.307457427978516	0.4526524810791016	3.134204345703125	1.280225685119629	0.4731999206542968	3.251753051757812	1.630625671386719	0.5849854125976562	3.362005004882812	1.633197570800781	0.5107913818359375	3.480019409179687	1.380674041748047	0.4990454406738282	3.281946899414063	1.289159072875977	0.4160183258056641	3.177963623046875	1.277486953735352	0.4226694030761718
65	2.133333	3.306386962890625	1.128770797729492	0.6327398986816406	3.274847290039062	1.306039138793945	0.6199863586425781	3.249205322265625	1.447545745849609	0.6078876342773438	3.221773071289062	1.665501068115234	0.6085387268066407	3.197466674804688	1.626101898193359	0.6263333129882813	3.084815673828125	1.5654599609375	0.6923091125488281	3.058137573242187	1.296437377929687	0.7619425048828126	3.059938842773438	1.264203765869141	0.5300306396484376	3.123735595703125	1.286838287353516	0.4617482604980468	3.215017456054687	1.297304946899414	0.4550074920654297	3.142806640625	1.303348266601563	0.4625155334472656	3.25609912109375	1.632987823486328	0.5924263000488281	3.368174926757812	1.636246002197266	0.521195556640625	3.48319140625	1.384686111450195	0.5076226654052735	3.285745483398438	1.296150573730469	0.4181531372070312	3.182760620117187	1.277872497558594	0.4225914916992187
66	2.166667	3.2946318359375	1.130071594238281	0.6372571105957032	3.262789672851563	1.305491775512695	0.620917236328125	3.2396337890625	1.446577102661133	0.6141122436523437	3.217652587890625	1.663337158203125	0.6137190856933594	3.1924453125	1.624922210693359	0.6312983398437499	3.07932373046875	1.568087036132813	0.6977533569335937	3.057779296875	1.300123870849609	0.7657164001464843	3.052751342773438	1.268497177124023	0.5357815246582032	3.10574609375	1.285401138305664	0.4600205841064453	3.187095458984375	1.299156280517578	0.4424966888427734	3.1332841796875	1.306153350830078	0.4621654815673828	3.251056030273437	1.630218872070313	0.5981594543457032	3.363276733398437	1.627722747802734	0.5288289489746094	3.475467895507812	1.376287551879883	0.5159114685058594	3.28709521484375	1.289587341308594	0.4142296295166016	3.1844453125	1.275780303955078	0.4239844818115234
67	2.2	3.294194213867187	1.132180816650391	0.6366905212402344	3.2614013671875	1.308175369262695	0.62075	3.23822412109375	1.449912734985352	0.6164313354492188	3.219909912109375	1.667872344970703	0.6185107421875	3.193734130859375	1.629531036376953	0.6353701477050782	3.077364990234375	1.571896820068359	0.6959871520996094	3.059913940429688	1.301725357055664	0.7611100158691406	3.053070190429687	1.26960466003418	0.530110595703125	3.107754150390625	1.287770462036133	0.4548994445800781	3.191139038085938	1.303775985717774	0.4370316314697266	3.126798706054688	1.312794845581055	0.4606099700927734	3.253052001953125	1.634244415283203	0.6028734741210937	3.36596923828125	1.627536590576172	0.5340064697265625	3.4714501953125	1.375685180664063	0.5233103942871093	3.275060668945312	1.307876556396484	0.4201702270507812	3.175928344726563	1.276513168334961	0.4279328308105469
68	2.233333	3.294786987304688	1.131963325500488	0.6352386169433594	3.260473388671875	1.308430572509766	0.6197136840820312	3.235931518554688	1.450528610229492	0.6147741394042969	3.223397094726563	1.669589141845703	0.6249619140625	3.195992797851563	1.631206909179688	0.6403239135742187	3.077979614257813	1.572974639892578	0.6982935485839843	3.055040649414063	1.299039581298828	0.7494325256347656	3.048461181640625	1.271251266479492	0.5165734863281251	3.114593017578125	1.267457336425781	0.4470757751464844	3.201235717773438	1.284955673217774	0.4379156036376953	3.14289453125	1.302337005615234	0.4518018798828125	3.255852294921875	1.635542419433594	0.6081555786132813	3.369959106445313	1.629898956298828	0.5400862121582031	3.472630859375	1.373765640258789	0.5313716735839844	3.278327270507813	1.316270126342773	0.4115525207519531	3.185888793945312	1.271982315063477	0.4315049896240234
69	2.266667	3.292912231445313	1.130357315063476	0.6362699279785156	3.256943969726563	1.305856430053711	0.618511962890625	3.233197631835937	1.448097946166992	0.616537811279297	3.225023803710937	1.666878631591797	0.6274994812011718	3.196999633789062	1.629029754638672	0.6429063720703125	3.07805908203125	1.574200347900391	0.7019907836914063	3.044768920898437	1.300006698608398	0.7441053771972657	3.05089404296875	1.265356063842773	0.5122063903808594	3.136439819335938	1.25550390625	0.4672576751708984	3.229101196289062	1.278889266967774	0.4676725769042969	3.179495483398437	1.295248748779297	0.4818843078613281	3.25666650390625	1.632366180419922	0.6103831481933594	3.371351440429687	1.627691101074219	0.5432608337402344	3.468523193359375	1.370863418579102	0.5299356994628905	3.265667358398438	1.30434016418457	0.4258915252685547	3.17643212890625	1.259771697998047	0.4388052825927734
70	2.300000000000001	3.284718627929688	1.127485214233398	0.6387745056152343	3.254559814453125	1.304617630004883	0.6252272033691406	3.233376220703125	1.447048034667969	0.6221282348632813	3.226921142578125	1.665961181640625	0.6345897216796875	3.197912841796875	1.628288421630859	0.6484830627441407	3.076067138671875	1.571890747070313	0.699723876953125	3.029497314453125	1.298669555664063	0.7326671142578125	3.05390283203125	1.256305847167969	0.50350048828125	3.143945190429688	1.236530853271484	0.4752084197998047	3.2346708984375	1.270975326538086	0.4669585571289062	3.185401489257813	1.280281143188477	0.4835790557861328	3.25889990234375	1.631204772949219	0.6185284423828126	3.375161010742187	1.623861755371094	0.5546586303710938	3.489979370117188	1.370613174438477	0.553966094970703	3.288011108398437	1.301621566772461	0.4501649169921875	3.197686645507813	1.264115173339844	0.4393394470214844
71	2.333333000000001	3.27810498046875	1.124948905944824	0.6416119079589844	3.24976513671875	1.302926147460937	0.6308149108886718	3.229718383789063	1.445918899536133	0.6293498229980469	3.229747314453125	1.665202362060547	0.6439851684570312	3.199003295898438	1.628255187988281	0.656391845703125	3.07409130859375	1.571029541015625	0.6995970764160155	3.015303955078125	1.299916839599609	0.7324593505859376	3.050269897460938	1.233225044250488	0.5099559783935547	3.143631713867188	1.213753402709961	0.4916991882324219	3.241937133789063	1.24225895690918	0.4812960357666015	3.185027954101562	1.249913520812988	0.4946793823242187	3.261242309570313	1.629550720214844	0.6287245788574218	3.378635864257812	1.615331756591797	0.5677490234375	3.495305908203125	1.363988616943359	0.5824426269531251	3.302334106445312	1.303453186035156	0.4574285583496094	3.213356689453125	1.262978942871094	0.4639443054199219
72	2.366667000000001	3.278801513671875	1.126059562683106	0.6411786193847657	3.251129272460938	1.30403288269043	0.63087451171875	3.231469482421875	1.4469638671875	0.6296894836425782	3.231214965820312	1.665966033935547	0.6453140563964843	3.20041259765625	1.628980194091797	0.6572818298339844	3.074346435546875	1.572070770263672	0.6978299865722656	3.008325439453125	1.302291580200195	0.7257020263671875	3.043707153320312	1.216791473388672	0.5107501678466797	3.135447631835937	1.189751541137695	0.4978249206542968	3.231220947265625	1.221077514648437	0.4931836395263672	3.177527587890625	1.237974449157715	0.4996202239990234	3.262845092773437	1.630437957763672	0.6301695251464844	3.37977978515625	1.615844055175781	0.5687884826660157	3.493255615234375	1.361728622436523	0.581421875	3.298990966796875	1.302076950073242	0.4584838714599609	3.22682861328125	1.249791397094727	0.458642837524414
73	2.4	3.260711669921875	1.117071186065674	0.6457427062988281	3.237541259765625	1.296162902832031	0.6368901367187501	3.220658813476563	1.439684585571289	0.6352760925292968	3.222828002929687	1.658981719970703	0.6524699401855469	3.19073095703125	1.6223681640625	0.6623121948242188	3.062345947265625	1.568193206787109	0.7006387634277343	2.9824609375	1.300213592529297	0.708496063232422	2.989004516601562	1.163721557617188	0.5186883697509765	3.070006103515625	1.11763419342041	0.5086408081054687	3.169740600585937	1.122916172027588	0.5091160278320312	3.11927001953125	1.158916748046875	0.519013916015625	3.254829956054688	1.622960235595703	0.6389761047363282	3.377118530273437	1.609697082519531	0.5886900634765625	3.493431030273437	1.353156875610352	0.6075766296386719	3.330422526041667	1.24717589823405	0.4628093872070313	3.26142333984375	1.216894111633301	0.4971701965332032
74	2.433333	3.25418310546875	1.112951484680176	0.6451245422363281	3.233314697265625	1.292041534423828	0.6374476318359374	3.219277587890625	1.435565002441406	0.6397937622070313	3.22195263671875	1.654287536621094	0.6594758911132812	3.18929150390625	1.617839569091797	0.6674297180175781	3.057721801757812	1.566422668457031	0.6965489501953126	2.976807250976562	1.299078231811523	0.6939662475585937	2.970357177734375	1.135857582092285	0.5297882537841796	3.047870727539062	1.083708030700684	0.5302507171630859	3.147310546875	1.082116626739502	0.526655502319336	3.100887084960938	1.12961856842041	0.5342619934082031	3.254256713867187	1.618264892578125	0.6470691528320313	3.379342041015625	1.610237457275391	0.6045627746582032	3.501229248046875	1.356564559936523	0.6151474609375001	3.353927490234375	1.234942311604818	0.4721065266927083	3.292635375976563	1.201765449523926	0.4973807067871094
75	2.466667	3.25156201171875	1.100430816650391	0.6503455505371094	3.229615356445312	1.280039459228516	0.641550537109375	3.214681762695313	1.423988342285156	0.6426581115722656	3.219465454101562	1.643367218017578	0.6634137878417968	3.186181518554688	1.607105194091797	0.6707713928222656	3.055691650390625	1.550796417236328	0.6967374877929688	2.968885009765625	1.284436935424805	0.6830034179687501	2.961304321289063	1.111311027526855	0.5287083892822266	3.03419677734375	1.054701049804688	0.5335131225585937	3.126818115234375	1.008257513046265	0.54448583984375	3.089271850585938	1.086179882049561	0.5423498992919922	3.251665649414063	1.606925842285156	0.6512625122070312	3.376794677734375	1.596831878662109	0.6105712280273438	3.4917998046875	1.342885070800781	0.6272176818847657	3.330180908203125	1.270188613891602	0.4754908142089844	3.273533813476562	1.293957664489746	0.4859120483398437
76	2.5	3.245480712890625	1.099396835327148	0.6659343566894531	3.222873901367188	1.278482177734375	0.6538749084472656	3.205982543945312	1.422054809570312	0.6517269592285156	3.206516357421875	1.641346954345703	0.6689082641601563	3.173744384765625	1.604659851074219	0.67586279296875	3.044138916015625	1.547312133789063	0.6990049438476562	2.942010009765625	1.287351699829101	0.6791381225585937	2.914445068359375	1.099219833374024	0.54421435546875	2.9804541015625	1.038609912872315	0.551205078125	3.075529907226563	0.9975799770355225	0.5727317810058594	3.03386865234375	1.036629447937012	0.556036895751953	3.239548095703125	1.605398712158203	0.6583511047363282	3.365250366210938	1.593176177978516	0.6231572875976563	3.398527465820313	1.342353088378906	0.6265099182128906	3.232120239257812	1.248394096374512	0.5141352233886719	3.1489951171875	1.260550834655762	0.4878506469726562
77	2.533333000000001	3.250209594726563	1.101098655700683	0.6673470153808594	3.227355224609375	1.280832778930664	0.6543104553222656	3.209851684570312	1.424784027099609	0.6497019653320313	3.2116923828125	1.644542877197265	0.6703081665039062	3.17846533203125	1.607834564208984	0.6764472351074218	3.049208251953125	1.544811492919922	0.6948828124999999	2.949248291015625	1.283149017333984	0.6684255065917969	2.886357421875	1.102717227935791	0.5296579284667968	2.9217314453125	1.031494451522827	0.5355950927734374	3.017393676757813	0.9943662042617798	0.5584221649169921	2.99783642578125	1.02897526550293	0.5455636444091797	3.24472900390625	1.608426422119141	0.6594444580078125	3.373162353515625	1.598366058349609	0.6285167846679688	3.403087768554688	1.343810913085937	0.6385267333984375	3.246427490234375	1.228353218078613	0.5231743774414063	3.164099487304687	1.23634684753418	0.4888508911132812
78	2.566667000000001	3.25009765625	1.101414470672607	0.6669652709960938	3.228096069335938	1.2816884765625	0.6546024169921876	3.2112744140625	1.426062484741211	0.6505344543457031	3.2112294921875	1.646259887695313	0.6718024597167969	3.178148193359375	1.609211242675781	0.6775538940429687	3.047659057617188	1.546620422363281	0.6923482360839843	2.947511474609375	1.283918045043945	0.6724570007324219	2.888226318359375	1.098666152954102	0.5376424255371094	2.911845825195313	1.024791858673096	0.5416324157714844	3.00912939453125	0.990673365354538	0.5666991729736328	2.995384521484375	1.021522161483765	0.5560201110839844	3.2447275390625	1.610336975097656	0.6611156616210937	3.3732216796875	1.599005828857422	0.6297985839843749	3.403170166015625	1.345603942871094	0.6389787292480469	3.247845581054687	1.216460006713867	0.5290890808105468	3.168033081054688	1.21818717956543	0.4883940734863281
79	2.600000000000001	3.24915185546875	1.099366199493408	0.662585693359375	3.227350463867188	1.279461578369141	0.6504425354003907	3.210871948242188	1.423698028564453	0.6470983886718751	3.213031982421875	1.643297302246094	0.6727690429687501	3.179729858398438	1.606484008789062	0.6782152099609375	3.048842529296875	1.544955078125	0.6898059692382812	2.946681640625	1.283542114257812	0.6684937438964844	2.877850219726563	1.097043891906738	0.541105224609375	2.890771118164063	1.01280001449585	0.545871063232422	2.98110107421875	0.9681251754760742	0.5703632812499999	2.973845703125	1.007639911651611	0.5606005554199218	3.246048461914063	1.607291839599609	0.6609227294921876	3.374302978515625	1.5983984375	0.6280645141601562	3.397609619140625	1.349498428344726	0.6381243591308594	3.261923706054688	1.201949165344238	0.5351546020507812	3.184460693359375	1.202346012115479	0.4892779235839844
80	2.633333	3.248932006835938	1.103670463562012	0.6570653076171875	3.2281103515625	1.284021194458008	0.645278778076172	3.213596069335938	1.428674179077148	0.6462492675781251	3.213121337890625	1.648403167724609	0.6720505065917969	3.180323120117188	1.611147064208984	0.6778070983886719	3.050546264648438	1.546493194580078	0.6866185607910156	2.94916015625	1.284480117797852	0.6639462585449218	2.8741826171875	1.0949665184021	0.5442006530761718	2.88309130859375	1.007775453567505	0.5433639526367188	2.970981079101563	0.966398603439331	0.5696150512695313	2.95302197265625	0.9838966238498688	0.5651539001464844	3.246527587890625	1.612802917480469	0.6598486328124999	3.3737587890625	1.600135375976563	0.6241212768554687	3.38965283203125	1.359281433105469	0.6453493041992188	3.261037109375	1.198911758422851	0.5518412170410156	3.1928515625	1.201625034332275	0.50024755859375
81	2.666667	3.24797607421875	1.102359447479248	0.6559796752929687	3.228167724609375	1.282293594360352	0.6430775756835938	3.213489013671875	1.426431671142578	0.6404243774414062	3.212392578125	1.645484741210937	0.6658818054199218	3.179487426757813	1.60835693359375	0.6706495056152344	3.05061962890625	1.542502655029297	0.6820090026855469	2.949973388671875	1.281274215698242	0.6555567321777344	2.873546875	1.090007125854492	0.5403620910644531	2.882440063476563	0.9996341638565064	0.5402748107910156	2.961405883789062	0.953932647705078	0.5582828369140624	2.958083618164062	0.9854905160665512	0.560630126953125	3.24604443359375	1.609981506347656	0.6547892761230469	3.373720947265625	1.599625183105469	0.6225843200683594	3.3978896484375	1.360439788818359	0.6492181396484376	3.288743530273437	1.201809577941895	0.5423145141601562	3.195712890625	1.187451286315918	0.5192018127441407
82	2.7	3.24609423828125	1.100753200531006	0.6558537292480469	3.227179565429688	1.28072917175293	0.641260009765625	3.213430053710938	1.425014083862305	0.6380217590332031	3.21235986328125	1.644015289306641	0.6648953247070313	3.179430053710937	1.606834808349609	0.6694446411132813	3.050558837890625	1.54069189453125	0.680558837890625	2.946516723632812	1.280513778686523	0.6558036193847656	2.867543090820313	1.087602905273438	0.5449882202148437	2.877752197265625	0.9975042209625244	0.5479285583496094	2.959472412109375	0.9519773712158204	0.5603913879394531	2.953447021484375	0.9873756645917893	0.5688141784667968	3.246028564453125	1.608568420410156	0.65355224609375	3.374578369140625	1.599469085693359	0.622833984375	3.409585693359375	1.369632537841797	0.6506001586914063	3.295148071289063	1.218495239257813	0.5427382202148437	3.200757202148437	1.186406414031982	0.5238999328613281
83	2.733333	3.249013671875	1.10235440826416	0.6554849243164063	3.230383178710937	1.282541168212891	0.6401410522460937	3.217195190429687	1.427038589477539	0.6387657775878905	3.217190185546875	1.646294372558594	0.6657967224121094	3.184024780273438	1.609224090576172	0.6701631469726563	3.054650634765625	1.543750946044922	0.6810659179687499	2.95021484375	1.283476928710937	0.6563323059082031	2.869529418945313	1.090740718841553	0.5458532409667969	2.886242919921875	0.9994776115417481	0.5451846923828125	2.958297485351562	0.9502330398559571	0.5641272888183594	2.9566474609375	0.9898327186107636	0.5696303405761719	3.250732299804687	1.610648345947266	0.6545877685546875	3.379247192382812	1.6067021484375	0.6241638488769531	3.416604858398437	1.37139680480957	0.6532518310546875	3.308618408203125	1.212287742614746	0.5465757446289062	3.211856689453125	1.186316642761231	0.5333685607910157
84	2.766667	3.253260375976562	1.103703330993652	0.6552686767578125	3.23370068359375	1.283559463500977	0.6400770874023437	3.2197666015625	1.427879608154297	0.6398399047851562	3.216251708984375	1.647331665039063	0.6621722412109375	3.18359912109375	1.609940887451172	0.666859130859375	3.05502197265625	1.542976837158203	0.6756072998046876	2.949741333007813	1.283131927490234	0.6539020690917969	2.867598510742187	1.088726795196533	0.5481171264648437	2.888026245117187	0.9996796112060548	0.5508096923828125	2.971330932617188	0.9573045444488525	0.5705181579589844	2.95954541015625	0.9942454648017884	0.5739071960449219	3.250414184570313	1.611991516113281	0.6522026977539062	3.378861938476562	1.610158203125	0.6222597961425782	3.409978881835937	1.378084167480469	0.6512655334472657	3.295045532226562	1.21902082824707	0.5475845031738281	3.20094287109375	1.197685840606689	0.5305815429687499
85	2.800000000000001	3.253759643554687	1.103151405334473	0.6569029541015625	3.234248046875	1.283100784301758	0.6414120788574219	3.220222412109375	1.427431091308594	0.6400225219726563	3.217444702148438	1.647079315185547	0.662012939453125	3.184709350585938	1.609753540039062	0.6669689941406249	3.056204711914063	1.543159912109375	0.6781116943359375	2.949331176757813	1.283967422485352	0.654557861328125	2.865048217773437	1.091364231109619	0.5468267822265624	2.891533203125	1.002747045516968	0.5524776611328125	2.973942138671875	0.955890516281128	0.5724486083984375	2.954372924804687	0.9956397490501404	0.575461181640625	3.251459106445313	1.611611175537109	0.6518869018554687	3.381129028320313	1.610961181640625	0.624735595703125	3.409337158203125	1.375192352294922	0.6501613159179687	3.294138671875	1.22524104309082	0.5410492248535157	3.202228149414062	1.202614223480225	0.5115987243652343
86	2.833333000000001	3.250004760742187	1.107666679382324	0.6558590698242188	3.231139038085938	1.287977981567383	0.6403782043457031	3.217498291015625	1.432520141601562	0.6381954040527343	3.214727661132812	1.652340148925781	0.6615181274414063	3.181950073242188	1.6149208984375	0.6662996520996094	3.053442016601562	1.548001403808594	0.6778667907714844	2.946653564453125	1.288460250854492	0.6525270080566407	2.860966064453125	1.093851703643799	0.5489315795898437	2.8868671875	1.005133090019226	0.5543272705078125	2.970173828125	0.9607863159179688	0.5743083190917969	2.951910766601562	1.000845267295837	0.5786463012695313	3.248784790039062	1.616896118164062	0.6511273193359375	3.378767333984375	1.616849456787109	0.6239324951171875	3.405583251953125	1.378416458129883	0.6414697265625	3.283811930338542	1.181283518473307	0.5514307047526041	3.25074951171875	1.160047904968262	0.4947862548828125
87	2.866667000000001	3.257754272460938	1.105459945678711	0.6554954223632813	3.237195922851562	1.285021087646484	0.6388048400878906	3.222132202148437	1.428970413208008	0.6353940124511719	3.217300415039062	1.648128021240234	0.6600077514648437	3.184897216796875	1.610473266601562	0.6643990173339844	3.057143676757812	1.542412414550781	0.6748786315917968	2.950419311523437	1.28346940612793	0.6503321838378906	2.865276245117188	1.092136096954346	0.5414135131835938	2.89528369140625	1.003855090141296	0.5469553222656249	2.975857543945312	0.9568577346801759	0.5701543884277345	2.954155517578125	0.9960511922836304	0.5705593872070313	3.251656494140625	1.613130065917969	0.6495751953125	3.381920166015625	1.615196472167969	0.623796142578125	3.413506103515625	1.38577946472168	0.6518148193359374	3.307812622070312	1.20475545501709	0.5573018188476562	3.219109008789062	1.192260978698731	0.5234761962890625
88	2.9	3.25946826171875	1.10545076751709	0.6552950744628907	3.23793701171875	1.285162124633789	0.6398619079589843	3.221712036132812	1.428988220214844	0.6356431884765625	3.217644165039062	1.648475555419922	0.6590856323242187	3.18521630859375	1.610869720458984	0.6640922241210938	3.057489624023438	1.542864807128906	0.6756273803710937	2.95206640625	1.283215133666992	0.6501560668945312	2.868651489257812	1.091332050323486	0.5404732360839843	2.895989379882812	1.003432275772095	0.5482586669921875	2.977149169921875	0.9577766170501709	0.5710315551757812	2.95916552734375	0.9977982034683227	0.5713115844726562	3.25179833984375	1.613329620361328	0.6484226074218751	3.38131201171875	1.614961517333984	0.6201261596679688	3.4147490234375	1.39062971496582	0.6552631835937499	3.30352392578125	1.207351295471192	0.5673286437988281	3.2172314453125	1.191217334747315	0.5262311096191407
89	2.933333	3.270967407226562	1.110208015441895	0.6469005432128906	3.247345703125	1.289997573852539	0.6303160705566406	3.2293173828125	1.433923812866211	0.6227843933105468	3.222108642578125	1.654317260742187	0.6393354187011719	3.190538208007812	1.616298919677734	0.6469872131347656	3.063965698242187	1.546470306396484	0.663931884765625	2.95748291015625	1.28584846496582	0.6460450134277345	2.871945434570312	1.095201686859131	0.5345683288574219	2.888553588867187	1.003519171714783	0.5436985168457031	2.970152465820313	0.9550520172119141	0.5662615966796876	2.956678955078125	0.994117208480835	0.5691738281250001	3.256535766601562	1.619360595703125	0.6282980346679687	3.385648559570313	1.620821746826172	0.5950186767578125	3.422535034179687	1.398009292602539	0.6360848388671875	3.311688598632813	1.209415382385254	0.5595803527832031	3.227369995117187	1.193255615234375	0.5177143249511719
90	2.966667	3.272944458007813	1.110539932250977	0.6474878540039062	3.2487734375	1.290163818359375	0.6315997314453126	3.229517578125	1.433463485717773	0.6219146728515625	3.220827026367187	1.653572570800781	0.6390248107910157	3.189618530273437	1.615322601318359	0.6467899780273437	3.064135864257812	1.544411956787109	0.6652313537597656	2.9586259765625	1.283981826782226	0.6438111267089843	2.876877197265625	1.092684715270996	0.5310142211914062	2.895467407226563	1.002224956512451	0.5422298889160156	2.978211059570313	0.9587004909515381	0.5670267791748047	2.963383911132813	0.9949802216291428	0.5695054626464844	3.255397216796875	1.618940002441406	0.6276831359863282	3.382791381835938	1.618983093261719	0.5909686584472656	3.422643432617187	1.398746276855469	0.6342208251953125	3.31093212890625	1.20708544921875	0.5634431457519531	3.227836791992187	1.192922409057617	0.5215096435546875
91	3	3.270429565429688	1.107713447570801	0.6452152099609375	3.245870727539062	1.286533737182617	0.6289583435058593	3.226324951171875	1.429285903930664	0.6188594055175781	3.214531982421875	1.648847930908203	0.6318600769042968	3.184090698242187	1.610436126708984	0.6406267700195313	3.059515625	1.540326171875	0.6620356140136718	2.949323608398438	1.282873489379883	0.6411232299804688	2.860605346679687	1.096433799743652	0.5274223937988282	2.86613720703125	1.002844480514526	0.5295827941894531	2.94317138671875	0.9517998809814453	0.5496249084472656	2.932018920898438	0.9887872610092163	0.5508040771484375	3.2493818359375	1.614605651855469	0.620865478515625	3.375020874023438	1.614451293945312	0.5814023742675781	3.42494580078125	1.399844055175781	0.6275727844238281	3.319751953125	1.206652908325195	0.5571142272949219	3.240788452148437	1.187747257232666	0.5122637786865234
92	3.033333000000001	3.2797265625	1.106290714263916	0.643179931640625	3.251732543945312	1.284916641235351	0.6262766418457031	3.229680053710937	1.427769989013672	0.61536572265625	3.211566040039063	1.647467102050781	0.6251187744140625	3.182633666992188	1.608267730712891	0.6358055114746094	3.058406860351562	1.536822540283203	0.6579501953125	2.9494296875	1.278570678710937	0.6325580749511719	2.860073852539062	1.088867496490479	0.5238127136230468	2.862276123046875	0.9982698860168457	0.5203525848388673	2.945416015625	0.949556957244873	0.5435246124267579	2.933430053710937	0.9863173670768737	0.5415025787353516	3.247081909179688	1.614021850585937	0.6132612915039062	3.368665283203125	1.619592163085938	0.5614935913085938	3.43084912109375	1.402433471679688	0.6138341369628906	3.334592895507813	1.20949577331543	0.5419471130371094	3.24551171875	1.187627014160156	0.5110564727783202
93	3.066667000000001	3.281472900390625	1.106373085021973	0.6438839416503906	3.251921020507813	1.284636413574219	0.6258451843261719	3.229192260742187	1.427497817993164	0.6153222656249999	3.210367431640625	1.647203582763672	0.6254609680175782	3.181638549804688	1.607858062744141	0.6363106689453124	3.057449584960938	1.536478851318359	0.6589503173828125	2.948904418945312	1.278297119140625	0.6290912780761719	2.863215209960938	1.084149383544922	0.5250806274414063	2.865126708984375	0.9931819500923156	0.5200525054931641	2.946669311523437	0.9525983543395996	0.5458788909912109	2.938307861328125	0.989261429309845	0.5460379333496094	3.24593017578125	1.613900909423828	0.6133092651367187	3.365742553710938	1.619976898193359	0.5581673278808594	3.428993286132813	1.404161590576172	0.6112053527832031	3.332921630859375	1.213579490661621	0.5362652893066406	3.243317138671875	1.189546207427979	0.5064656524658203
94	3.100000000000001	3.270968383789063	1.102632160186768	0.6300055847167969	3.235000244140625	1.278207290649414	0.6076341857910157	3.207508666992188	1.419046569824219	0.5945483703613281	3.178741088867187	1.636188262939453	0.6023021850585938	3.152742065429687	1.596110443115234	0.6151774597167969	3.03109033203125	1.521629699707031	0.6383315429687499	2.915052368164062	1.269318870544434	0.6048655090332031	2.830505615234375	1.067526550292969	0.5195712585449219	2.85255419921875	0.9836239145994186	0.5381887054443359	2.940663940429688	0.9510005187988282	0.5457810668945312	2.916986450195313	0.9770204010009766	0.5428318023681641	3.214958984375	1.604535369873047	0.5888663330078125	3.327015869140625	1.616256011962891	0.5222541809082031	3.405593627929687	1.400872711181641	0.5808233032226562	3.31953857421875	1.205448661804199	0.5157610168457032	3.222986328125	1.190273441314697	0.4936121520996094
95	3.133333	3.270220703125	1.100765655517578	0.6272565917968751	3.233526977539062	1.276156936645508	0.6044274597167969	3.205938110351562	1.417135833740234	0.5919311218261718	3.177500854492187	1.634178192138672	0.6013411254882812	3.151390991210937	1.594072631835938	0.6138271789550782	3.02756787109375	1.523805603027344	0.6372247619628906	2.914107421875	1.270639114379883	0.6002372436523438	2.8256474609375	1.064503868103027	0.5317065734863281	2.85945751953125	0.9854110586643219	0.5535965118408204	2.948336303710938	0.9553049240112305	0.5510163269042969	2.922628173828125	0.9813172860145569	0.5458792724609375	3.213713012695313	1.602569061279297	0.5877488403320312	3.326705810546875	1.615944122314453	0.5223955993652343	3.402535766601562	1.396827606201172	0.5809243774414062	3.316305053710938	1.219611289978027	0.4978818054199219	3.219574096679688	1.195671226501465	0.486324462890625
96	3.166667	3.241082275390625	1.098872509002685	0.6065433349609375	3.1982763671875	1.271189033508301	0.582879150390625	3.166310180664063	1.41013493347168	0.5692080078124999	3.129993041992187	1.624145385742187	0.5788659973144532	3.105828369140625	1.583460357666016	0.5915962829589844	2.980256225585937	1.521908599853516	0.6211806335449219	2.866237060546875	1.271344375610352	0.5899221496582032	2.776904541015625	1.06711137008667	0.5286124420166016	2.81716650390625	0.9905418276786805	0.5535695648193359	2.907419799804687	0.9618074588775635	0.5467044525146485	2.871499389648438	0.9842639009952545	0.5341833190917968	3.166882446289063	1.594148101806641	0.5649209899902343	3.279157104492187	1.617707916259766	0.5053212585449218	3.3742333984375	1.394836700439453	0.5533091735839843	3.297159057617188	1.249157470703125	0.4555486450195313	3.2006044921875	1.217441673278809	0.4590202941894531
97	3.2	3.2155283203125	1.095031536102295	0.6027024841308595	3.159763671875	1.262630149841309	0.5736683959960938	3.115340209960937	1.396724304199219	0.5512028503417968	3.089822509765625	1.612178161621094	0.568045379638672	3.064284545898437	1.57222265625	0.5807239379882813	2.946045776367188	1.500883758544922	0.6193751220703125	2.808308349609375	1.263135810852051	0.5811074829101562	2.700283935546875	1.087021659851074	0.4745808410644531	2.697240844726562	1.003777869224548	0.4908907775878907	2.775766235351562	0.944166316986084	0.5118808898925782	2.728738647460937	0.9794507324695587	0.4852193145751953	3.124606323242188	1.580881927490234	0.5517440490722656	3.236337524414062	1.600193328857422	0.4914259185791016	3.358279418945313	1.393871520996094	0.5434931335449218	3.313195678710938	1.223894233703613	0.443259994506836	3.21623486328125	1.204833759307861	0.444249267578125
98	3.233333	3.193102783203125	1.089472339630127	0.5903314514160156	3.13581201171875	1.258507781982422	0.5629015502929687	3.090810302734375	1.394030014038086	0.5411682434082031	3.0687568359375	1.611136993408203	0.5605099792480468	3.04237548828125	1.571127227783203	0.5729845581054688	2.923923828125	1.4996982421875	0.6147492980957031	2.777526611328125	1.263557434082031	0.5821260070800782	2.65783544921875	1.097282218933106	0.47023779296875	2.65064208984375	1.013834892272949	0.4751953430175782	2.72443701171875	0.9524384460449219	0.5018924865722656	2.6475673828125	0.9924925568103791	0.480111083984375	3.103249389648437	1.579310607910156	0.5435989379882813	3.21801123046875	1.592723297119141	0.4826927490234375	3.401570556640625	1.397417922973633	0.5315041351318359	3.320420532226563	1.237796203613281	0.4408221435546875	3.2265302734375	1.239459594726563	0.4296667175292969
99	3.266667	3.158834838867187	1.089936267852783	0.5874044494628906	3.1004091796875	1.258837882995605	0.5572729187011718	3.05386962890625	1.393889694213867	0.5326217651367188	3.0316923828125	1.612555236816406	0.5489257507324219	3.005325561523438	1.572509552001953	0.5622368469238281	2.887448608398437	1.501282669067383	0.6073838806152343	2.739042358398438	1.264322784423828	0.5816533813476563	2.617084106445312	1.102788990020752	0.463644775390625	2.610512939453125	1.029417287826538	0.4556201782226562	2.693880004882812	0.9775949306488037	0.4842236938476563	2.606949462890625	1.005153416156769	0.4705954742431641	3.0662333984375	1.580280609130859	0.5321867980957031	3.181524291992187	1.589837921142578	0.469808349609375	3.367482055664063	1.39107795715332	0.5233143005371094	3.267999633789063	1.242088539123535	0.4298310699462891	3.178807983398437	1.238748287200928	0.4246776885986328
100	3.300000000000001	3.109229370117188	1.107097702026367	0.5873515930175781	3.0478173828125	1.275293060302734	0.5516953124999999	3.001260864257812	1.411341491699219	0.526751708984375	2.991138061523437	1.632230834960938	0.5480100708007812	2.962884643554688	1.593086212158203	0.5613565673828125	2.8415302734375	1.521643096923828	0.6005294799804688	2.694070190429687	1.281512664794922	0.5777541809082032	2.574493896484375	1.112613304138184	0.4629432525634766	2.572258911132812	1.038143779754639	0.4498256988525391	2.661084716796875	0.9861063709259033	0.470001220703125	2.55759423828125	1.011769927978516	0.4679745635986328	3.023637939453125	1.598234680175781	0.5295824584960938	3.13692919921875	1.597480346679688	0.4577670440673828	3.32638037109375	1.38848193359375	0.5043522186279297	3.22330322265625	1.198601114908854	0.4361701456705729	3.176966186523438	1.18201163482666	0.3884848022460937
101	3.333333	3.083349487304687	1.099822849273682	0.5861540222167969	3.021483520507812	1.269171287536621	0.5450777893066406	2.975434448242187	1.406717636108398	0.5165150146484375	2.966447998046875	1.630668823242188	0.5363252563476563	2.938005737304688	1.591178802490234	0.5508621215820313	2.813391235351562	1.520353210449219	0.58835546875	2.66884326171875	1.273183662414551	0.5826134948730468	2.542783081054687	1.112500587463379	0.4583346710205078	2.537384399414063	1.037293760299683	0.4492725830078125	2.613598510742188	0.9806747131347656	0.4695215759277344	2.52889990234375	1.00684462928772	0.4586014099121094	2.99881884765625	1.596016174316406	0.5171910095214844	3.11557861328125	1.58916455078125	0.4476786804199219	3.314588134765625	1.391119369506836	0.5128178863525391	3.15616796875	1.265699035644531	0.4256831512451172	3.076302001953125	1.261356895446777	0.4207219543457031
102	3.366667	3.036617553710937	1.111038078308106	0.5779090576171875	2.982066772460938	1.278630310058594	0.5318766174316407	2.94234130859375	1.415195053100586	0.500953598022461	2.932601440429687	1.636234375	0.5142716369628906	2.903705322265625	1.597697235107422	0.5278228149414063	2.781004028320313	1.528127624511719	0.56503564453125	2.633435180664063	1.287948471069336	0.5518170166015626	2.507267211914063	1.12029451751709	0.4440261383056641	2.503674438476563	1.045172889709473	0.4474496459960937	2.574520751953125	0.9898069105148315	0.4754951019287109	2.49992919921875	1.024416433334351	0.4650018157958985	2.965541625976563	1.601645202636719	0.4982969360351562	3.087086791992188	1.598496826171875	0.4442962951660157	3.270135009765625	1.400898056030274	0.5175803527832031	3.127023681640625	1.268643814086914	0.4117552490234375	3.05031103515625	1.266077766418457	0.4099598999023437
103	3.4	3.014623779296875	1.121322189331055	0.5676335144042969	2.960436645507813	1.290333618164063	0.5225476379394531	2.921534545898437	1.428395446777344	0.4932575073242187	2.90894970703125	1.650618438720703	0.5024137725830078	2.880022583007813	1.611791473388672	0.5160945434570312	2.756208740234375	1.541901245117188	0.55162109375	2.607206420898438	1.300649154663086	0.5512899169921875	2.480403076171875	1.131910652160645	0.4427084808349609	2.475068969726562	1.061725288391113	0.4455716552734375	2.547392944335938	1.011120108127594	0.4780301055908203	2.472556640625	1.033142774581909	0.4753559875488281	2.942821411132813	1.615971160888672	0.4877144012451172	3.06719775390625	1.616815704345703	0.4392653961181641	3.240272216796875	1.411415710449219	0.5134495086669921	3.067390869140625	1.309941802978516	0.4058228607177734	3.00895947265625	1.278534225463867	0.4239569091796875
104	3.433333000000001	2.98062353515625	1.126151962280273	0.5552535705566406	2.92880419921875	1.293145812988281	0.5101784820556641	2.894201782226562	1.43103337097168	0.4850363616943359	2.880530883789063	1.650285064697266	0.4917362365722656	2.852107788085937	1.612005310058594	0.5054396820068359	2.727350830078125	1.544982025146485	0.5342510070800781	2.574409545898438	1.311219390869141	0.5479763488769531	2.4416806640625	1.149789405822754	0.4424653167724609	2.449060791015625	1.072166881561279	0.443181640625	2.524132934570313	1.030726127624512	0.4808851013183594	2.443036987304688	1.044767198562622	0.47939013671875	2.914233520507812	1.616097625732422	0.4778058319091797	3.035310913085937	1.619842834472656	0.4272397766113282	3.168536376953125	1.398968399047852	0.4998005065917969	2.996347290039063	1.306623901367188	0.3996009063720703	2.969476318359375	1.259215972900391	0.379166748046875
105	3.466667000000001	2.948831176757813	1.138998161315918	0.5349110107421875	2.901315795898437	1.30628694152832	0.4907977600097656	2.868637084960938	1.443628448486328	0.4648431854248047	2.85329296875	1.661455627441406	0.4699611511230469	2.825703369140625	1.623283386230469	0.484424560546875	2.701643798828125	1.556481781005859	0.5131392822265626	2.545021850585937	1.327151809692383	0.5281474304199218	2.417220092773437	1.156276679992676	0.4352777404785156	2.419430541992187	1.082857299804687	0.4349992218017578	2.487201293945312	1.03681867980957	0.475071060180664	2.411149536132813	1.052138269424439	0.4787761688232421	2.886748046875	1.627657592773438	0.4557628631591797	3.00425	1.637469421386719	0.4038880462646485	3.130331909179688	1.415912490844726	0.4585406646728516	2.960325927734375	1.305163284301758	0.3891559143066406	2.945607543945313	1.266126243591309	0.3646785583496094
106	3.5	2.918888305664062	1.145867637634277	0.5106580810546875	2.87036474609375	1.314823913574219	0.4681851959228516	2.834675415039063	1.452124084472656	0.4394207153320313	2.819701538085937	1.671429412841797	0.4554829254150391	2.791248291015625	1.632331573486328	0.4670549926757812	2.666518310546875	1.561913818359375	0.4899498901367187	2.504018188476563	1.333404541015625	0.4993480377197266	2.372979125976562	1.153777870178223	0.4223738555908203	2.37181884765625	1.084916431427002	0.4260337219238281	2.455733032226562	1.048500556945801	0.4575221557617187	2.368419555664063	1.046525199890137	0.4748169555664062	2.853834594726562	1.637960418701172	0.4406012878417969	2.97753173828125	1.649460388183594	0.3984952850341796	3.113226928710938	1.428704071044922	0.4479754333496093	2.968397135416667	1.258742716471354	0.37401171875	3.001923706054687	1.224003547668457	0.3509921722412109
107	3.533333000000001	2.898414672851563	1.137718803405762	0.4833673553466797	2.858176635742188	1.313183441162109	0.4534410095214844	2.81876171875	1.449669204711914	0.4200708923339844	2.803011108398437	1.670691925048828	0.4368551025390625	2.77459619140625	1.63106509399414	0.4485453338623047	2.647591552734375	1.562118286132812	0.4716575012207032	2.482615844726562	1.332446060180664	0.4802770233154297	2.348338134765625	1.152863739013672	0.4021280364990234	2.351484497070312	1.080929088592529	0.4122637023925781	2.425921142578125	1.062850656509399	0.4531042938232422	2.355852416992188	1.046227819442749	0.4710944671630859	2.837377319335937	1.637178802490234	0.4216229553222656	2.963126342773438	1.640616485595703	0.3824733123779297	3.094859130859375	1.404527496337891	0.437526123046875	2.926945190429687	1.315488250732422	0.33845751953125	2.916924194335937	1.307695533752441	0.3287257843017578
108	3.566667000000001	2.874381103515625	1.134066993713379	0.4519083404541016	2.835545532226563	1.309900497436523	0.4277683410644532	2.797432006835938	1.447349853515625	0.40068798828125	2.785758056640625	1.667931640625	0.4137584991455078	2.757227661132813	1.629238372802734	0.426981674194336	2.62799951171875	1.567210601806641	0.4526865234375	2.467655151367188	1.337791915893555	0.4800247344970703	2.33389892578125	1.156733505249024	0.4092579498291016	2.328966674804687	1.095274543762207	0.4166622009277344	2.4169326171875	1.058062488555908	0.4472171936035156	2.333468994140625	1.04872766494751	0.4707530670166016	2.8189482421875	1.633655151367188	0.3981896820068359	2.943177734375	1.632745727539062	0.3550615539550781	3.071249877929688	1.39874462890625	0.4078637390136719	2.895129638671875	1.323469802856445	0.3190960388183594	2.878348876953125	1.315983032226562	0.3160078125
109	3.6	2.847070678710938	1.135776924133301	0.4286025238037109	2.811405151367187	1.312626846313476	0.4081600036621094	2.776092895507813	1.451724884033203	0.3857110748291016	2.76885009765625	1.67275537109375	0.3920188293457031	2.739325317382812	1.635080657958984	0.4058947143554688	2.609371948242187	1.577506896972656	0.4358197174072266	2.447697387695313	1.350088119506836	0.4620067596435547	2.300562744140625	1.184692695617676	0.3881475830078125	2.290821166992187	1.110862594604492	0.3880841522216797	2.326221313476562	1.049620254516602	0.4405560913085937	2.271394287109375	1.082201358795166	0.4286817474365234	2.801536499023437	1.637357635498047	0.37804541015625	2.925912353515625	1.631322082519531	0.3380553436279297	3.056158569335937	1.410518264770508	0.4143607330322266	2.879250854492188	1.330535339355469	0.3118029632568359	2.872650634765625	1.325606781005859	0.3024495086669922
110	3.633333	2.82377685546875	1.138174850463867	0.3835695343017578	2.79323583984375	1.315978698730469	0.3726349182128906	2.758592407226562	1.455566558837891	0.3573745574951172	2.746271728515625	1.675330810546875	0.3606848297119141	2.71887841796875	1.637371887207031	0.3774288787841797	2.592291381835937	1.579728851318359	0.4163631896972656	2.431979614257813	1.356141708374023	0.4598298187255859	2.27274951171875	1.203614212036133	0.3912572937011719	2.258616088867187	1.128388603210449	0.3893222045898438	2.30091650390625	1.066970890045166	0.4444665679931641	2.230502807617188	1.11954093170166	0.4222236328125	2.77865869140625	1.640690795898438	0.3447671661376953	2.900891845703125	1.619630126953125	0.2975956115722657	3.08741943359375	1.429248352050781	0.3757660522460937	2.919879272460937	1.398484588623047	0.2119163665771484	2.876094970703125	1.402123229980469	0.2008562393188477
111	3.666667	2.802603759765625	1.141605354309082	0.3528580017089844	2.776147583007813	1.320664764404297	0.3440140991210938	2.740872314453125	1.460462799072266	0.3292791137695312	2.738981689453125	1.680791168212891	0.33731689453125	2.710776733398438	1.643775573730469	0.3549536437988281	2.58406103515625	1.591591522216797	0.402697998046875	2.420928955078125	1.369842407226562	0.4508768615722656	2.260428955078125	1.218122131347656	0.376475082397461	2.245522583007812	1.153841987609863	0.3660658874511719	2.294875122070312	1.101572513580322	0.4105508270263671	2.21651318359375	1.146479057312012	0.4102481689453125	2.7688427734375	1.64493603515625	0.3188923492431641	2.887586059570312	1.617537322998047	0.2647698669433594	3.084962036132812	1.438237457275391	0.3380435333251953	2.922692504882813	1.386575759887695	0.1712792854309082	2.870483032226562	1.396532485961914	0.1520754928588867
112	3.700000000000001	2.78023681640625	1.139622291564941	0.3261604461669922	2.753378295898437	1.319034973144531	0.3179768371582031	2.720561279296875	1.45996501159668	0.3059211883544922	2.724126586914062	1.680695251464844	0.3165783386230469	2.6948359375	1.644093048095703	0.3336632690429687	2.569072387695313	1.595079010009766	0.3876343383789063	2.413476684570313	1.369278335571289	0.4398336486816407	2.249690185546875	1.226964378356934	0.3528900604248047	2.2348759765625	1.166708885192871	0.3346368103027344	2.296231689453125	1.126589923858643	0.3703043365478516	2.207286254882812	1.168254035949707	0.3768061828613281	2.753259643554688	1.644246826171875	0.2978498687744141	2.871223510742188	1.611499237060547	0.2435816497802735	3.077214965820312	1.44030940246582	0.3284364776611328	2.931391235351562	1.391530700683594	0.1456014747619629	2.856939208984375	1.417768798828125	0.1213142127990723
113	3.733333	2.746971557617187	1.13435196685791	0.2947093048095704	2.720944946289062	1.314008392333984	0.2856669769287109	2.68527783203125	1.454486267089844	0.2735457000732422	2.700298217773438	1.674707214355469	0.2904061279296875	2.672518798828125	1.638558959960938	0.310886978149414	2.55496044921875	1.593616394042969	0.3842959442138671	2.402520629882813	1.364836486816406	0.4333753204345703	2.2322314453125	1.233894348144531	0.3398608245849609	2.209133544921875	1.186851837158203	0.3191554412841797	2.282642456054687	1.141686424255371	0.3394157104492188	2.182907836914063	1.174030212402344	0.3572811889648437	2.724419067382812	1.637862762451172	0.2660389556884766	2.8280400390625	1.603446929931641	0.1882618865966797	3.007407592773438	1.393055450439453	0.2600347061157227	2.8195283203125	1.360780426025391	0.1151915626525879	2.73699951171875	1.402282272338867	0.08441796112060547
114	3.766667	2.723606689453125	1.129111549377441	0.2647350921630859	2.6975107421875	1.307819000244141	0.2591321563720703	2.669115966796875	1.449343215942383	0.2523997039794922	2.687716064453125	1.668210968017578	0.265218032836914	2.6616787109375	1.632826171875	0.2883964385986328	2.556454467773437	1.590971954345703	0.3787217864990234	2.401755004882812	1.365384857177734	0.426172607421875	2.218944091796875	1.253459564208984	0.3338902893066407	2.192441162109375	1.222269508361816	0.2819327087402344	2.274622924804687	1.18996021270752	0.2747248001098633	2.133119506835937	1.209036499023437	0.3279393310546875	2.709048828125	1.631053527832031	0.2393585891723633	2.798366333007813	1.594862579345703	0.1474542388916016	2.962365966796875	1.364327453613281	0.1795355072021484	2.753643798828125	1.328391845703125	0.07184483146667481	2.662057250976563	1.371812850952149	0.06331758117675781
115	3.800000000000001	2.701294555664062	1.119020809173584	0.2354495239257813	2.675309814453125	1.297731140136719	0.2298592071533203	2.647330810546875	1.4394033203125	0.2236767349243164	2.665481323242187	1.658469421386719	0.2333999328613281	2.642881958007813	1.622929656982422	0.2597179107666016	2.552037475585938	1.581305938720703	0.364543212890625	2.406664428710937	1.35160173034668	0.423181640625	2.2142392578125	1.254277084350586	0.3380478668212891	2.1806015625	1.228574577331543	0.2848882598876953	2.256171264648438	1.19539917755127	0.2716021347045898	2.130985961914063	1.225390586853027	0.3268483123779297	2.683705200195313	1.621418243408203	0.2052303619384765	2.74720556640625	1.587032379150391	0.09320341110229492	2.8818310546875	1.34236506652832	0.05349757766723633	2.650632446289062	1.315278121948242	0.007078967571258546	2.566140502929688	1.37428857421875	0.02426904416084289
116	3.833333	2.676120483398438	1.109561332702637	0.2084041213989258	2.653033813476562	1.288190994262695	0.2043045883178711	2.628375122070312	1.429897491455078	0.1998338928222656	2.642880981445312	1.648764282226562	0.2087524261474609	2.625329711914063	1.612674774169922	0.2377928771972656	2.555226318359375	1.573957214355469	0.3579329376220703	2.429645629882812	1.334521636962891	0.4271966705322265	2.234399047851563	1.281619735717773	0.3186045684814453	2.195292846679687	1.262292655944824	0.2738464965820313	2.26734716796875	1.221010223388672	0.2412064666748047	2.168843872070313	1.256933624267578	0.3105994262695312	2.657449584960937	1.612360748291016	0.1778625793457031	2.705932861328125	1.583566192626953	0.05745140266418457	2.818026123046875	1.337685897827148	-0.0315016918182373	2.580655639648437	1.334241226196289	-0.03411228561401367	2.527562622070312	1.410130294799805	-0.003175453186035154
117	3.866667	2.648152954101563	1.094375991821289	0.1734325866699219	2.624194946289062	1.273031265258789	0.1688408355712891	2.598756103515625	1.414630783081055	0.1646934967041015	2.620463623046875	1.632877563476562	0.176127685546875	2.604431396484375	1.596616302490234	0.2059489440917969	2.547521240234375	1.561112518310547	0.3335354461669922	2.455593139648438	1.310600982666016	0.4159489898681641	2.25764794921875	1.27192951965332	0.3056902160644531	2.194391723632813	1.279727508544922	0.2545658111572265	2.229152709960938	1.234394325256348	0.2166639251708984	2.206271362304688	1.268452575683594	0.2872360153198242	2.63121435546875	1.596778656005859	0.1434596862792969	2.6631376953125	1.570289978027344	0.01700564289093017	2.730803955078125	1.333460098266602	-0.1229860572814941	2.497692504882813	1.324492218017578	-0.08513087463378907	2.440845581054687	1.372720413208008	-0.025518310546875
118	3.9	2.626982299804688	1.086721588134766	0.1506152420043945	2.603270385742188	1.264393280029297	0.1467337112426758	2.578386352539062	1.405249801635742	0.1433556976318359	2.594156616210937	1.622954986572266	0.151503547668457	2.583331176757812	1.58662338256836	0.1830278549194336	2.538505737304687	1.552591827392578	0.3145492401123047	2.501996459960938	1.304531051635742	0.4337313842773438	2.304746948242188	1.272992782592773	0.3188938140869141	2.228968872070313	1.288918212890625	0.272340576171875	2.230401000976562	1.2456142578125	0.2458280410766601	2.237118896484375	1.267721908569336	0.3007080688476562	2.601763916015625	1.587172271728515	0.117965518951416	2.6174736328125	1.563642700195313	-0.01123540782928467	2.567490356445313	1.347260818481445	-0.1868661499023437	2.337506225585937	1.328876281738281	-0.136990348815918	2.287308471679688	1.351763427734375	-0.04936317825317382
119	3.933333000000001	2.617342895507813	1.084891841888428	0.1314880065917969	2.593456176757813	1.261509429931641	0.1279901809692383	2.566101684570313	1.400977340698242	0.1244456100463867	2.580303833007813	1.617480377197266	0.131521598815918	2.57255615234375	1.581231658935547	0.1636273040771484	2.542908081054687	1.544871643066406	0.2980399627685547	2.545429931640625	1.298156234741211	0.4218157501220703	2.348224853515625	1.274499450683594	0.3068034820556641	2.28593994140625	1.307076812744141	0.2554674377441406	2.29939892578125	1.276061477661133	0.2207151412963867	2.31778173828125	1.283213897705078	0.2843358688354492	2.5853916015625	1.582031677246094	0.09758414840698243	2.585748046875	1.55788134765625	-0.03152168846130371	2.484841552734375	1.372633850097656	-0.2178290023803711	2.25654736328125	1.335794143676758	-0.1785724029541015	2.18784912109375	1.331997817993164	-0.105625732421875
120	3.966667000000001	2.611693359375	1.071283512115479	0.1193404502868652	2.585559448242187	1.247447593688965	0.115735725402832	2.555752685546875	1.386390869140625	0.1120472717285156	2.566911499023438	1.603062591552734	0.1135926284790039	2.561177612304688	1.567454071044922	0.1468039703369141	2.532285400390625	1.535463684082031	0.2819219512939453	2.54798876953125	1.297467483520508	0.4157954559326172	2.367638061523437	1.276180999755859	0.2780359954833984	2.356448852539063	1.34755891418457	0.2265817718505859	2.315825805664062	1.315207809448242	0.1936758193969726	2.378551513671875	1.366482284545898	0.2447288818359375	2.571012084960937	1.566958892822266	0.08028761291503905	2.557393188476563	1.541623626708984	-0.04802156066894531	2.418696166992187	1.380556732177734	-0.2320185623168945	2.190182373046875	1.344213623046875	-0.1988099060058594	2.109812255859375	1.340693450927734	-0.1399666290283203
121	4	2.595625854492187	1.063535949707031	0.09936258697509766	2.5678173828125	1.23921614074707	0.09434730148315429	2.538281860351562	1.378246658325195	0.08990425872802735	2.545354858398437	1.5949111328125	0.0872985496520996	2.542572387695312	1.559780090332031	0.1213091201782227	2.523396850585938	1.530098541259766	0.2589386138916016	2.605250610351562	1.312460739135742	0.4044751281738281	2.428817504882812	1.208841110229492	0.3017194519042968	2.403470458984375	1.254058654785156	0.2302005386352539	2.393614013671875	1.214383567810059	0.2047354278564453	2.400932006835938	1.264155220031738	0.1951798477172851	2.547875366210937	1.558378143310547	0.05442522621154786	2.520728637695313	1.530141082763672	-0.07096712112426758	2.339536743164063	1.400222274780274	-0.2420339813232422	2.1109013671875	1.353520538330078	-0.2578961181640625	2.029476318359375	1.35026301574707	-0.2130318298339844
122	4.033333000000001	2.589808715820312	1.052105108261109	0.09148538208007811	2.55771484375	1.227698593139648	0.08348824310302734	2.519974609375	1.365398651123047	0.07582560348510742	2.532826049804688	1.582593200683594	0.08166692352294921	2.531309814453125	1.546057739257813	0.1144807510375977	2.52761474609375	1.51282241821289	0.2535581436157227	2.664940185546875	1.2994072265625	0.3563941345214844	2.483833984375	1.194087059020996	0.2744338836669922	2.444671630859375	1.24659920501709	0.2197038497924805	2.412322387695313	1.191209419250488	0.1885603179931641	2.416941650390625	1.25997972869873	0.1985280914306641	2.532194580078125	1.547224151611328	0.04705892562866211	2.4980712890625	1.523834381103516	-0.07818507003784179	2.2960595703125	1.411924514770508	-0.2387276000976563	2.070270141601562	1.356586685180664	-0.2760443267822266	1.967442626953125	1.339208129882812	-0.2850855712890625
123	4.066667000000001	2.587728393554688	1.048286228179932	0.08825764083862306	2.554782470703125	1.223526374816895	0.0789773941040039	2.515190551757812	1.360494583129883	0.07018470764160156	2.524679077148438	1.577751251220703	0.07258384704589843	2.52378271484375	1.541745269775391	0.1059326705932617	2.51975732421875	1.509513916015625	0.2446155395507812	2.657689697265625	1.295913063049316	0.3402830657958985	2.48423828125	1.177881965637207	0.2639439086914063	2.442928466796875	1.228616271972656	0.2074380722045898	2.4134296875	1.174759941101074	0.178571891784668	2.425193725585937	1.248451705932617	0.1989318313598633	2.524538696289063	1.541866455078125	0.03857610130310059	2.489785766601563	1.517670745849609	-0.08619873046875	2.284751708984375	1.411640274047852	-0.2454130249023438	2.060356079101562	1.356223159790039	-0.2897680816650391	1.967508911132813	1.33261083984375	-0.3154981689453125
124	4.1	2.5808125	1.039451246261597	0.07982367324829101	2.533708374023437	1.21112767791748	0.0693111572265625	2.503203369140625	1.351409866333008	0.06103484344482422	2.5188359375	1.569361267089844	0.06277760696411133	2.518837768554687	1.533002166748047	0.09632249450683594	2.515729248046875	1.508165985107422	0.2376890487670898	2.664640258789063	1.296045867919922	0.3335436096191406	2.483206787109375	1.170659461975098	0.2722799377441406	2.440144287109375	1.212382736206055	0.2050385055541992	2.417343627929688	1.163797729492188	0.1833936309814453	2.420340209960937	1.234671356201172	0.1926924514770508	2.515772338867188	1.533543365478516	0.02867183113098144	2.468789916992188	1.513073394775391	-0.09277117156982423	2.264735107421875	1.414440399169922	-0.25414208984375	2.036264709472656	1.362966522216797	-0.2832194671630859	1.942858764648437	1.342774688720703	-0.2974583587646484
125	4.133333	2.576220581054687	1.036354438781738	0.07538885879516602	2.529822387695313	1.208301406860352	0.06361712265014649	2.49897509765625	1.348598190307617	0.05417071342468262	2.516234497070313	1.566535919189453	0.05633749961853027	2.516400390625	1.530065582275391	0.08982135772705079	2.518256103515625	1.507088317871094	0.2317321624755859	2.664435668945313	1.288016418457031	0.31755712890625	2.473918701171875	1.169857925415039	0.2651224212646484	2.4346962890625	1.212934425354004	0.2020607299804688	2.4099384765625	1.15968106842041	0.1719514236450195	2.41607080078125	1.237375228881836	0.1933699569702149	2.512470458984375	1.530818878173828	0.02212467002868652	2.462486938476562	1.5092529296875	-0.09825398635864258	2.253194213867188	1.414587844848633	-0.2573914337158203	2.022015075683594	1.376378829956055	-0.2825218353271485	1.926076232910156	1.357346725463867	-0.3024623107910156
126	4.166667	2.576293823242187	1.035781812667847	0.07546800613403321	2.530232666015625	1.207661865234375	0.06351567077636719	2.499538940429687	1.347883239746094	0.05387094688415527	2.517089233398438	1.565748352050781	0.05576350402832031	2.5170029296875	1.529342254638672	0.08928203201293945	2.517615478515625	1.505804229736328	0.2309102172851563	2.657279174804688	1.282291702270508	0.3123519744873047	2.4650654296875	1.168937362670899	0.2595368194580078	2.42654443359375	1.213266418457031	0.1987282180786133	2.400859619140625	1.159433082580566	0.1658223838806152	2.414843017578125	1.239529541015625	0.1905377578735352	2.5134794921875	1.529988067626953	0.02161966037750244	2.465920654296875	1.508497833251953	-0.0998088264465332	2.265784301757813	1.416832656860352	-0.2670882873535156	2.031603963216146	1.378505920410156	-0.2768339538574219	1.938915120442708	1.362340260823568	-0.3074310506184896
127	4.200000000000001	2.57018115234375	1.027794178009033	0.07121387100219727	2.524740966796875	1.199303680419922	0.05847831535339355	2.4942724609375	1.339144348144531	0.04828927040100098	2.509621704101562	1.556735809326172	0.04912529945373535	2.509855590820313	1.520612670898438	0.08273921966552734	2.512407958984375	1.49949284362793	0.2239548416137695	2.651650756835938	1.276800079345703	0.3055028228759766	2.455883666992188	1.168045280456543	0.2573038482666016	2.41890087890625	1.21036100769043	0.1962318267822266	2.394227783203125	1.15524674987793	0.1623753967285156	2.411140014648438	1.237629928588867	0.1861027755737305	2.506417846679687	1.520802734375	0.01523976230621338	2.458777709960938	1.501098663330078	-0.1058363037109375	2.255309448242188	1.410421020507813	-0.2683260040283203	2.025071166992188	1.380660034179688	-0.2874582977294922	1.929417419433594	1.360876205444336	-0.3063012237548828
128	4.233333	2.568571044921875	1.025943932533264	0.07145602035522461	2.5223662109375	1.197322654724121	0.05768251419067383	2.49255810546875	1.337255493164063	0.04696816444396973	2.50746240234375	1.554942779541016	0.04578606796264648	2.507686157226562	1.519123931884766	0.07973817443847656	2.509010131835938	1.498931167602539	0.221142463684082	2.641357543945313	1.276509086608887	0.3121106719970703	2.44893359375	1.162999656677246	0.2595466461181641	2.41058935546875	1.204737480163574	0.198061767578125	2.388160278320313	1.150271087646484	0.1644535751342773	2.409337036132812	1.232550224304199	0.1858368682861328	2.504415893554688	1.518679138183594	0.01223490285873413	2.457884887695312	1.499087997436523	-0.109227596282959	2.25348486328125	1.408939788818359	-0.271450698852539	2.022130554199219	1.381268798828125	-0.2871896667480469	1.925395935058594	1.361470245361328	-0.3058156433105469
129	4.266667	2.56325341796875	1.017212092399597	0.07123594284057617	2.51985400390625	1.189679809570312	0.05777679061889648	2.492478759765625	1.330147048950195	0.04716997718811035	2.504680541992188	1.548056915283203	0.04541446113586425	2.505847045898437	1.512313339233399	0.07938298416137696	2.508557006835938	1.493976104736328	0.2207727737426758	2.637868896484375	1.268905685424805	0.3107774200439453	2.445744140625	1.155209732055664	0.2570018920898438	2.40546533203125	1.200026550292969	0.1973563003540039	2.381810913085937	1.147789405822754	0.1640900688171387	2.405656860351562	1.229262351989746	0.1852642440795899	2.501585327148438	1.51167024230957	0.01200545597076416	2.453359497070313	1.491821548461914	-0.1086002426147461	2.242328002929687	1.407993392944336	-0.2678160705566406	2.011098388671875	1.374714111328125	-0.2907601470947265	1.913788269042969	1.359473754882813	-0.3083692016601562
130	4.300000000000001	2.559972290039062	1.016080532073975	0.07200606918334962	2.516056030273438	1.188266983032227	0.05843530464172363	2.488199829101562	1.328534072875977	0.04779235267639161	2.50212255859375	1.546125946044922	0.0458189525604248	2.502826782226562	1.510445953369141	0.07982782745361328	2.506840698242188	1.491828842163086	0.2211956176757812	2.640832641601563	1.268787635803223	0.3102964935302734	2.448422241210937	1.155602828979492	0.2570582885742188	2.405519897460938	1.201524528503418	0.2049799118041992	2.384235961914063	1.149719093322754	0.1621599044799805	2.402218994140625	1.231885406494141	0.184505744934082	2.498918212890625	1.509764251708984	0.01245292997360229	2.452018676757812	1.490999938964844	-0.1087000160217285	2.241026733398438	1.410933868408203	-0.2709416198730469	2.009602416992188	1.378048751831055	-0.2954255981445313	1.911835693359375	1.361802383422852	-0.3099982757568359
131	4.333333	2.55744189453125	1.014928087234497	0.07337496185302733	2.514662109375	1.187599021911621	0.06038956451416015	2.487843994140625	1.328112838745117	0.05015927696228027	2.501111572265625	1.545722473144531	0.04757908630371094	2.501577880859375	1.510178604125977	0.08172738265991211	2.50407666015625	1.492074722290039	0.223210823059082	2.633491577148438	1.266137481689453	0.3141144866943359	2.44014697265625	1.154591896057129	0.2585320129394531	2.399578247070313	1.199622581481933	0.2052967834472656	2.380806030273438	1.147612846374512	0.1600186347961426	2.395590698242188	1.225603988647461	0.1824032974243164	2.498362915039062	1.509224655151367	0.01429676532745361	2.452391479492188	1.490185043334961	-0.107229923248291	2.233404663085937	1.406712646484375	-0.2607083129882812	2.002465576171875	1.37666879272461	-0.2969911499023438	1.904615478515625	1.358806167602539	-0.3181296081542969
132	4.366667	2.554585083007813	1.015360652446747	0.07727838516235352	2.511863037109375	1.187574447631836	0.06340268325805665	2.483609741210937	1.327487396240234	0.05219561576843262	2.502435791015625	1.544245910644531	0.04877977371215821	2.502429443359375	1.508884857177734	0.08299784469604493	2.505789428710938	1.489409454345703	0.2241452102661133	2.641764038085937	1.267053764343262	0.3128217620849609	2.445958251953125	1.158482398986816	0.2635917358398437	2.402381958007813	1.200440704345703	0.2222900772094726	2.382068115234375	1.150302101135254	0.1606700096130371	2.39489990234375	1.227208290100098	0.1846943969726563	2.49831689453125	1.507792556762695	0.01567743968963623	2.45208837890625	1.487356506347656	-0.1052113952636719	2.237084350585937	1.403103164672852	-0.2625340576171875	2.005165954589843	1.379635543823242	-0.2941701202392578	1.9084033203125	1.359812774658203	-0.3166802062988281
133	4.4	2.549411499023438	1.013085048675537	0.07690359497070312	2.508499267578125	1.18672176361084	0.06408470916748046	2.482273193359375	1.327739776611328	0.0536946849822998	2.499520629882813	1.545764862060547	0.05228167533874511	2.49903369140625	1.509960174560547	0.08632332611083984	2.499437255859375	1.488726608276367	0.2276331253051758	2.641703247070312	1.265331878662109	0.307623046875	2.448565795898437	1.149029724121094	0.2572018127441406	2.399523681640625	1.186759773254395	0.2291701278686523	2.3864482421875	1.145654937744141	0.1585393753051758	2.392928100585937	1.220266815185547	0.1877958526611328	2.496412353515625	1.509350830078125	0.01873946475982666	2.45179443359375	1.489043014526367	-0.1033957214355469	2.2358515625	1.403711654663086	-0.2616815795898438	2.002807678222656	1.380780227661133	-0.2954491271972656	1.905753784179687	1.362466781616211	-0.3188072509765625
134	4.433333000000001	2.550003051757812	1.013688222885132	0.0806801986694336	2.510306274414063	1.187013732910156	0.06719256210327149	2.483669677734375	1.327401275634766	0.05611220550537109	2.503005126953125	1.544557556152344	0.05458867073059082	2.50190087890625	1.508940826416016	0.08855669784545898	2.49887548828125	1.487616271972656	0.2288484649658203	2.626300903320312	1.255456253051758	0.2944193115234375	2.430778442382812	1.147468421936035	0.244463150024414	2.383191772460937	1.181999237060547	0.2235600662231445	2.367471435546875	1.145843536376953	0.1462416000366211	2.396171142578125	1.218696090698242	0.1901180877685547	2.499815795898438	1.508222869873047	0.0211730375289917	2.456624633789063	1.488603561401367	-0.101036060333252	2.238031982421875	1.398711837768555	-0.2525402221679687	2.006104064941406	1.384009399414063	-0.2921978302001953	1.907410705566406	1.365275512695312	-0.3098250427246094
135	4.466667000000001	2.553388061523438	1.016760393619537	0.08102127838134765	2.513114379882812	1.189675331115723	0.06767071151733399	2.48551611328125	1.329655639648438	0.05706916046142578	2.506865234375	1.546315979003906	0.05466853713989257	2.506038696289063	1.510879165649414	0.08872412109375	2.508018798828125	1.493807800292969	0.2298015060424805	2.610739135742187	1.25797802734375	0.3011443328857422	2.44093212890625	1.143339324951172	0.2875526326497396	2.367411499023437	1.179959213256836	0.2302517929077149	2.347287109375	1.126986824035645	0.1863405990600586	2.392232788085938	1.195399566650391	0.1991783218383789	2.5027314453125	1.509946166992187	0.02141756153106689	2.45953515625	1.492452743530273	-0.1008110160827637	2.239985717773437	1.400988647460938	-0.2488992767333984	2.008570617675781	1.384440231323242	-0.2895381164550781	1.910462341308594	1.366094314575195	-0.3088854827880859
136	4.5	2.554740966796875	1.018021960258484	0.08189551162719727	2.513911376953125	1.191061820983887	0.06897963714599609	2.485697143554687	1.331174011230469	0.0588213996887207	2.50877734375	1.547963439941406	0.0563668041229248	2.5076552734375	1.512487442016602	0.09049381637573242	2.509966796875	1.49539860534668	0.2318547668457031	2.603986328125	1.258773849487305	0.3107307739257812	2.44188134765625	1.133757507324219	0.2979200439453125	2.365017578125	1.171041542053223	0.2379284439086914	2.344992431640625	1.117539054870605	0.1985216445922852	2.391202514648437	1.186852836608887	0.20506396484375	2.50436865234375	1.511573867797852	0.0230633430480957	2.460908813476562	1.493233474731445	-0.09924150085449218	2.24052099609375	1.402292221069336	-0.2470365905761719	2.008410339355469	1.387082443237305	-0.2862896423339844	1.9103125	1.367507385253906	-0.3065164489746094
137	4.533333000000001	2.55408740234375	1.01972633934021	0.08431547927856445	2.514403442382813	1.192831382751465	0.07232040023803711	2.487578247070313	1.332918182373047	0.06274717330932617	2.509287475585937	1.549384002685547	0.05945304489135741	2.508508056640625	1.514114440917969	0.09362411117553711	2.510264770507812	1.495809753417969	0.2345898513793945	2.5965810546875	1.257601928710937	0.3108045959472656	2.4367783203125	1.131598017374674	0.3018065388997396	2.358388671875	1.166256034851074	0.241696662902832	2.341183959960937	1.112103538513184	0.2028593826293945	2.386741455078125	1.179610420227051	0.20635791015625	2.504985595703125	1.51290771484375	0.02637579536437988	2.461578125	1.493659194946289	-0.09549566650390626	2.238929321289063	1.403645462036133	-0.2399557495117187	2.008421020507813	1.39134928894043	-0.2850410308837891	1.911109985351563	1.368742736816406	-0.3047822570800781
138	4.566667000000001	2.557055541992188	1.020417236328125	0.0891794204711914	2.517745483398437	1.193958175659179	0.07648391723632814	2.490602783203125	1.334284133911133	0.0662483253479004	2.512103149414062	1.551298706054688	0.0632288589477539	2.5108916015625	1.51592057800293	0.09743640518188476	2.509860473632813	1.496801498413086	0.2383401260375977	2.582072875976563	1.254455947875976	0.2953596649169922	2.424572428385417	1.130638844807943	0.2924317423502604	2.341293090820312	1.159259895324707	0.2459632263183594	2.326093017578125	1.109584266662598	0.1830536499023437	2.370973876953125	1.177390365600586	0.202578498840332	2.50830517578125	1.514753051757812	0.03005325508117675	2.466710693359375	1.493719955444336	-0.09214476013183594	2.239902099609375	1.403981109619141	-0.2302780227661133	2.007899047851562	1.401080612182617	-0.2695990600585937	1.914264892578125	1.371533920288086	-0.2980070495605469
139	4.6	2.56458935546875	1.02825620174408	0.0986874885559082	2.516386840820313	1.201021537780762	0.08172642517089844	2.488613159179687	1.341928451538086	0.06895608520507812	2.518913208007812	1.559302551269531	0.07293221664428712	2.51482421875	1.522982025146485	0.1061449737548828	2.496983764648437	1.496011795043945	0.242366943359375	2.553796630859375	1.255764236450195	0.2551915283203125	2.429131510416667	1.109790018717448	0.2524868367513021	2.336133666992187	1.091990982055664	0.2146227493286133	2.315892456054687	1.09553462600708	0.1209828033447266	2.33793798828125	1.149912826538086	0.1993952026367188	2.515078002929688	1.523488342285156	0.03852113151550293	2.469352905273437	1.504600082397461	-0.08452657318115234	2.2464794921875	1.400951141357422	-0.2211515960693359	2.012071044921875	1.402797012329101	-0.2584898834228516	1.917095458984375	1.374524475097656	-0.2855248107910156
140	4.633333	2.56685009765625	1.032139182090759	0.1038503723144531	2.51724609375	1.204528709411621	0.08599941635131836	2.488581909179687	1.345269775390625	0.07256349182128907	2.519172241210938	1.562685485839844	0.07586938476562499	2.51468505859375	1.526532379150391	0.1091915130615234	2.4930400390625	1.498966384887695	0.2434919204711914	2.556237060546875	1.259183357238769	0.2566857757568359	2.440588053385417	1.107721608479818	0.252384521484375	2.343873046875	1.087579414367676	0.2125822296142578	2.322732299804688	1.091250961303711	0.1230709838867187	2.343649658203125	1.148354499816894	0.1971898422241211	2.515636596679688	1.526686096191406	0.0415930061340332	2.470388061523438	1.50896159362793	-0.08181388854980468	2.247927490234375	1.401533386230469	-0.2170915832519531	2.012968383789063	1.406970397949219	-0.2494847259521484	1.920340881347656	1.376404418945313	-0.281483871459961
141	4.666667	2.568127319335938	1.034876215934753	0.1041323432922363	2.5189052734375	1.20728653717041	0.08736385726928711	2.490165283203125	1.347906387329102	0.07457731246948242	2.5148212890625	1.56577197265625	0.07914520263671876	2.511405639648437	1.529415283203125	0.1121496620178223	2.491217529296875	1.501849578857422	0.245588134765625	2.560262451171875	1.262923622131348	0.2591422576904297	2.4042646484375	1.103548782348633	0.2138978118896484	2.347142333984375	1.090005508422851	0.2148819122314453	2.323631713867187	1.093386577606201	0.1258322601318359	2.343342041015625	1.152154777526855	0.2018246841430664	2.512175415039063	1.529884246826172	0.04476169204711914	2.467094970703125	1.510343109130859	-0.0782899055480957	2.245979736328125	1.402406219482422	-0.2139334411621094	2.011076232910156	1.407163299560547	-0.2472456207275391	1.917373168945312	1.377834381103516	-0.2803843536376953
142	4.700000000000001	2.569786743164062	1.037352784156799	0.1058059883117676	2.520366088867187	1.209384590148926	0.09022663879394531	2.490520263671875	1.349535659790039	0.07828922271728515	2.513645385742187	1.567061157226563	0.08176839828491211	2.510729248046875	1.530949066162109	0.1148560371398926	2.492558227539063	1.504762390136719	0.2479496917724609	2.56023095703125	1.266039901733398	0.2633730773925781	2.402653076171875	1.108539611816406	0.21736376953125	2.34961181640625	1.093855262756348	0.2172012176513672	2.327105224609375	1.094577079772949	0.1265141754150391	2.347242309570313	1.161732299804688	0.2022775421142578	2.511002685546875	1.531055145263672	0.0476462516784668	2.464969482421875	1.513053146362305	-0.07486651992797852	2.241249633789063	1.406318267822266	-0.2069735488891601	2.00827294921875	1.408193069458008	-0.2469211883544922	1.912940002441406	1.382291656494141	-0.2727825775146484
143	4.733333	2.57263916015625	1.044864311218262	0.110378662109375	2.523106201171875	1.217325531005859	0.09384308624267579	2.493275756835938	1.357875701904297	0.08113933944702148	2.517641967773438	1.575917205810547	0.08555199813842773	2.514379028320313	1.539580688476563	0.1185597152709961	2.492509399414063	1.511196487426758	0.2520060272216797	2.561193237304687	1.274764373779297	0.2722941131591797	2.39584814453125	1.125244140625	0.2229588012695313	2.348546264648437	1.106362197875977	0.2195262908935547	2.328483642578125	1.104429111480713	0.1277315979003906	2.349322143554687	1.174946754455566	0.2015232086181641	2.514938598632813	1.539952362060547	0.05120960235595703	2.468017822265625	1.521926055908203	-0.07124966049194335	2.248630615234375	1.412368911743164	-0.2089566955566406	2.01389013671875	1.413117172241211	-0.2444839630126953	1.91839013671875	1.387817123413086	-0.2716629333496094
144	4.766667	2.5798544921875	1.054534887313843	0.1174082641601562	2.527909057617188	1.226158576965332	0.09770375442504883	2.495578002929688	1.366074340820313	0.08264142227172852	2.519021606445312	1.584203643798828	0.09262723922729492	2.518172485351562	1.546906219482422	0.1242462577819824	2.497040893554687	1.516640625	0.2564815216064453	2.572136840820312	1.280983383178711	0.2676234130859375	2.379198852539063	1.181022537231445	0.2136303405761719	2.324197631835937	1.186228584289551	0.1867509613037109	2.336849365234375	1.134677688598633	0.1139955749511719	2.324571044921875	1.212020957946777	0.1755619583129883	2.514193237304688	1.549184265136719	0.05768341255187988	2.468809936523438	1.527826232910156	-0.06548866653442384	2.250554443359375	1.421321029663086	-0.2061590881347656	2.014421081542969	1.412112182617188	-0.2326426696777344	1.917953979492188	1.389283081054688	-0.2631831207275391
145	4.800000000000001	2.588587646484375	1.055831373214722	0.1276275215148926	2.536204956054688	1.228673263549805	0.1098656005859375	2.503540649414063	1.36953874206543	0.09615389633178711	2.524338989257813	1.589297912597656	0.1046722221374512	2.52384814453125	1.551998474121094	0.1366238861083984	2.50207080078125	1.515828063964844	0.2673033752441406	2.5829892578125	1.282269264221191	0.2827901306152344	2.379808959960938	1.206234603881836	0.2164706420898437	2.33992138671875	1.235653038024902	0.1704865875244141	2.330608154296875	1.175892387390137	0.1148593444824219	2.340509155273438	1.261050567626953	0.1554688262939453	2.520034301757812	1.553764709472656	0.06988821601867676	2.474581665039063	1.531320526123047	-0.05370071983337402	2.253310913085937	1.422701919555664	-0.1924327850341797	2.016362365722657	1.410270324707031	-0.2228407745361328	1.920788757324219	1.388151916503906	-0.2602121276855469
146	4.833333	2.596367065429687	1.064776569366455	0.1373442535400391	2.542497802734375	1.237078514099121	0.1192116928100586	2.508222412109375	1.377465667724609	0.1050799980163574	2.5301640625	1.597044036865234	0.114242862701416	2.530309814453125	1.559573333740234	0.1459907836914063	2.514876098632813	1.520133392333984	0.2761056976318359	2.5976689453125	1.292916175842285	0.2969091339111328	2.388804077148437	1.231168647766113	0.2343056945800781	2.35171337890625	1.253124031066895	0.1863824005126953	2.33883935546875	1.183800132751465	0.1297049331665039	2.364142333984375	1.284835433959961	0.1634477920532227	2.524842529296875	1.561734741210937	0.07939683532714843	2.474856079101563	1.536718231201172	-0.04190833473205566	2.257144287109375	1.42990837097168	-0.1864537887573242	2.020403137207031	1.412977172851563	-0.2148462219238281	1.925248107910156	1.39202067565918	-0.2535522003173828
147	4.866667	2.609575805664063	1.062941198348999	0.1481481857299805	2.5552734375	1.234444190979004	0.1324588775634766	2.520056274414062	1.374068283081055	0.1196933479309082	2.541066772460938	1.592660095214844	0.1281027336120605	2.543020751953125	1.555391479492187	0.1596540451049805	2.533533569335938	1.520093704223633	0.2904416198730468	2.605145263671875	1.294319961547852	0.293406005859375	2.403016357421875	1.237770584106445	0.2883835906982422	2.3373466796875	1.291803207397461	0.2855005950927734	2.358588012695312	1.26504801940918	0.2442368621826172	2.337362548828125	1.314315093994141	0.2723890838623047	2.534233032226562	1.557484710693359	0.09359758377075195	2.479522338867187	1.537882171630859	-0.02614291572570801	2.258037353515625	1.435682556152344	-0.1631649551391602	2.023178527832031	1.410214981079102	-0.1903595733642578	1.927083801269531	1.393302947998047	-0.2271006164550781
148	4.9	2.618773315429688	1.067519090652466	0.1564973526000977	2.562009887695313	1.238576217651367	0.143088134765625	2.524975341796875	1.378011993408203	0.1316709785461426	2.54530810546875	1.597030914306641	0.1381540451049805	2.5493662109375	1.559743499755859	0.1698616790771484	2.5463623046875	1.539785461425781	0.2995362854003906	2.605421630859375	1.296112808227539	0.316612548828125	2.392711791992188	1.285940628051758	0.3160895538330079	2.32802197265625	1.343542602539062	0.3332524566650391	2.346417846679687	1.316816711425781	0.2792800750732422	2.318994506835938	1.335045639038086	0.3332975006103516	2.536595825195312	1.561742767333984	0.1040057373046875	2.473981811523438	1.545109558105469	-0.01246835899353027	2.25107666015625	1.444744506835938	-0.1496891555786133	2.015782470703125	1.418778198242188	-0.172201042175293	1.924143249511719	1.396342178344727	-0.2102842102050781
149	4.933333000000001	2.634742797851563	1.069436237335205	0.1651266555786133	2.575468627929688	1.239406013488769	0.1551896209716797	2.537181762695313	1.378280120849609	0.1460274124145508	2.556287963867188	1.596483825683594	0.156361213684082	2.5615625	1.558797607421875	0.18704736328125	2.5604677734375	1.53912060546875	0.3162230834960937	2.6385322265625	1.304989471435547	0.3196187896728516	2.452630126953125	1.331416641235351	0.3593772888183594	2.407841918945312	1.406559188842774	0.3935338745117187	2.418581176757812	1.368117660522461	0.3362829895019531	2.3958798828125	1.421544158935547	0.3960421752929688	2.5467470703125	1.561883331298828	0.1218932189941406	2.476315673828125	1.548883239746094	0.009979516506195068	2.2622177734375	1.443896072387695	-0.132285415649414	2.025749145507812	1.424902496337891	-0.1446400146484375	1.93665673828125	1.401509063720703	-0.190289421081543
150	4.966667000000001	2.649351928710938	1.06958189201355	0.1805487823486328	2.592139404296875	1.240471389770508	0.1737162246704101	2.552045043945312	1.378889938354492	0.1673650360107422	2.572743041992188	1.596910369873047	0.1773346557617188	2.578848754882813	1.559110260009766	0.2078389511108398	2.5790517578125	1.545888488769531	0.3394888763427735	2.662166748046875	1.324404510498047	0.3671201019287109	2.49099365234375	1.374349212646484	0.4234560852050781	2.483927734375	1.466523040771484	0.4369633178710938	2.50878955078125	1.437617263793945	0.3891146240234375	2.49656884765625	1.489848526000976	0.416932373046875	2.561835327148438	1.5624716796875	0.1430980606079101	2.485657104492188	1.552483428955078	0.03475562953948974	2.269480834960937	1.452166091918945	-0.1107147064208985	2.034396423339844	1.423944961547852	-0.1200746536254883	1.950613037109375	1.405802627563477	-0.1799260330200195
151	5	2.669471313476563	1.075023052215576	0.2077329025268555	2.616711669921875	1.248505058288574	0.2045334396362305	2.578233032226563	1.388348754882812	0.2013795394897461	2.600237670898437	1.607594635009766	0.2049999923706055	2.606874877929688	1.570399932861328	0.2366775741577148	2.6188466796875	1.566076080322266	0.3696716613769532	2.69724609375	1.359736282348633	0.419103744506836	2.521259155273437	1.388243392944336	0.4884541320800782	2.508308837890625	1.482525299072265	0.5026070861816406	2.523218505859375	1.507982666015625	0.4599569396972656	2.531155395507812	1.517730117797851	0.4646007995605469	2.588373901367187	1.572124694824219	0.1716474914550781	2.509497192382812	1.563923889160156	0.06404671859741211	2.290191040039063	1.459166885375976	-0.07337855529785156	2.056224731445313	1.427419799804687	-0.09913836669921874	1.962545104980469	1.415245239257813	-0.142691291809082
152	5.033333000000001	2.692235473632812	1.083713823318481	0.2300464401245117	2.641970581054688	1.258200187683105	0.2255264434814453	2.601666137695313	1.397608673095703	0.2218863220214844	2.622782836914062	1.617376373291016	0.2240832366943359	2.632462280273438	1.579958160400391	0.2553715896606445	2.66655078125	1.565636535644531	0.3886363220214843	2.720298950195312	1.395275238037109	0.4517067260742187	2.621598551432292	1.451013712565104	0.6104334309895832	2.526730346679687	1.489872314453125	0.5477841186523438	2.53400537109375	1.531257766723633	0.5122306518554688	2.548063598632813	1.520574066162109	0.49975634765625	2.608145141601563	1.581978668212891	0.1914105224609375	2.523353637695313	1.569308288574219	0.08889472198486328	2.299248046875	1.47417106628418	-0.04321982192993164	2.067117553710937	1.437996566772461	-0.06115416717529296	1.977012634277344	1.422698440551758	-0.1050134048461914
153	5.066667000000001	2.717911499023438	1.094759483337402	0.2631019821166992	2.66988623046875	1.270496421813965	0.2585141372680664	2.628434326171875	1.409628326416016	0.2550125732421875	2.651037231445312	1.629835815429688	0.252194953918457	2.658932373046875	1.593180572509766	0.2849610748291016	2.683361083984375	1.5742861328125	0.417613265991211	2.71798779296875	1.420979858398438	0.4733973388671875	2.665533284505208	1.48616748046875	0.6217262776692708	2.552386108398437	1.509723251342773	0.5470027160644532	2.564182006835938	1.567699295043945	0.5143155822753906	2.580832275390625	1.538966644287109	0.5064841613769531	2.6377236328125	1.593493927001953	0.2198012008666992	2.556011962890625	1.575999359130859	0.1148651275634766	2.3363916015625	1.478973831176758	-0.01673671340942383	2.102054077148438	1.443115707397461	-0.03193708038330079	2.006743286132812	1.424259002685547	-0.06420550537109375
154	5.1	2.735246459960938	1.10664661026001	0.2933021087646485	2.695174926757812	1.285149429321289	0.2906332855224609	2.653097900390625	1.424734481811524	0.2903681640625	2.672737915039062	1.645771575927734	0.2962050933837891	2.680589111328125	1.608086181640625	0.3277562255859375	2.7038173828125	1.589786682128906	0.4608542022705078	2.747093872070312	1.449592193603515	0.5022750549316406	2.692350748697917	1.529990030924479	0.6323943277994791	2.594388549804687	1.540169616699219	0.5615236511230468	2.566858276367188	1.629183959960938	0.5509666748046875	2.595325073242187	1.572028778076172	0.5155908508300782	2.66045751953125	1.610232635498047	0.2621943664550781	2.575004760742187	1.592050964355469	0.1593630294799805	2.368624633789063	1.480356948852539	0.01849024772644043	2.133334716796875	1.44442008972168	-0.005886619567871093	2.035443176269531	1.426153732299805	-0.03655759811401367
155	5.133333	2.75986669921875	1.126662292480469	0.3407191619873047	2.718152954101563	1.304974960327149	0.3379192047119141	2.67626171875	1.444855895996094	0.337103500366211	2.694455932617188	1.666854248046875	0.3373211364746094	2.7014228515625	1.629919403076172	0.3700695037841797	2.730613647460937	1.611209320068359	0.5027931823730469	2.773524047851563	1.479486083984375	0.5323471984863282	2.725452392578125	1.567941121419271	0.6341408691406251	2.628303466796875	1.568248443603516	0.5530624084472656	2.59587841796875	1.645767776489258	0.564051025390625	2.599260620117188	1.598394393920898	0.5242578430175782	2.683555297851562	1.630237213134766	0.3040447540283203	2.603211669921875	1.608344421386719	0.1973702697753906	2.394839965820313	1.493256973266602	0.05364340209960937	2.163843994140625	1.449151733398438	0.01291000747680664	2.067433227539063	1.428299407958984	-0.02139870452880859
156	5.166667	2.768965087890625	1.135039539337158	0.3788395385742188	2.73078662109375	1.313057373046875	0.3770500183105469	2.685361450195312	1.451191146850586	0.3777745361328125	2.686849975585937	1.671907928466797	0.3881399383544922	2.694926147460937	1.634720153808594	0.4188560333251953	2.7185126953125	1.617947418212891	0.55223291015625	2.801539672851562	1.492300323486328	0.5236432189941406	2.778665852864583	1.576536448160807	0.6053716227213541	2.687423217773437	1.559161163330078	0.5216474304199219	2.642556030273437	1.62196061706543	0.5468907470703125	2.6428232421875	1.574471328735351	0.4933892822265625	2.680337036132812	1.636129180908203	0.3536395263671875	2.602348388671875	1.616385986328125	0.2470495071411133	2.413043701171875	1.493038711547852	0.07784736824035646	2.190429565429688	1.433768661499023	0.01462839126586914	2.103832153320313	1.402899871826172	-0.02933298110961914
157	5.200000000000001	2.798130493164062	1.145858882904053	0.4006535034179687	2.765325561523437	1.326050827026367	0.4003607788085938	2.717404541015625	1.464694961547852	0.4036421356201172	2.72118701171875	1.688215515136719	0.403561019897461	2.730232421875	1.651669586181641	0.4365141143798828	2.761937622070312	1.639894226074219	0.5767354431152344	2.865353352864583	1.524120188395182	0.6436121012369792	2.766329915364583	1.612373341878255	0.6948297119140626	2.677729858398437	1.600144195556641	0.5958963623046875	2.655518920898437	1.643795883178711	0.5591104125976563	2.661139404296875	1.585001815795898	0.5450366210937501	2.712986083984375	1.650852935791016	0.3702039794921875	2.630980224609375	1.627289611816406	0.265053840637207	2.431883666992188	1.498163436889648	0.1098396339416504	2.212415405273437	1.432394012451172	0.04809261703491212	2.118038818359375	1.415891052246094	0.006561637878417972
158	5.233333	2.824933715820312	1.158328830718994	0.4238757934570312	2.789607666015625	1.337857437133789	0.4212250366210938	2.740395874023437	1.476259002685547	0.4232390899658203	2.746801879882812	1.7002802734375	0.4194803924560547	2.755881225585938	1.663962036132812	0.4531777038574218	2.793451416015625	1.651528503417969	0.5933583984374999	2.828182373046875	1.535019638061523	0.6837664489746094	2.7667939453125	1.653459564208984	0.7538926188151042	2.692789428710937	1.621560745239258	0.6589972229003906	2.688062622070313	1.660356307983399	0.6212608032226563	2.684710327148437	1.607408889770508	0.6243888549804688	2.73771142578125	1.662498901367187	0.3865692749023437	2.65931201171875	1.632966613769531	0.2797377777099609	2.460829467773438	1.50261572265625	0.1318163833618164	2.238431518554687	1.432944152832031	0.0790853214263916	2.145191162109375	1.410564163208008	0.03556262969970703
159	5.266667	2.843921630859375	1.16392115020752	0.4295399169921875	2.810258666992188	1.342620422363281	0.4276524353027343	2.760691650390625	1.479952285766602	0.4310596923828125	2.761248901367187	1.702821228027344	0.4270840606689453	2.772706909179687	1.666920043945312	0.4603141174316406	2.810693969726563	1.655529357910156	0.5997339172363281	2.908600992838541	1.564874969482422	0.7202160237630207	2.783559733072916	1.66496088663737	0.7975584716796874	2.692900024414063	1.647168640136719	0.7177217102050781	2.6922939453125	1.679204238891602	0.67874169921875	2.68538037109375	1.629430648803711	0.6726017150878907	2.751690673828125	1.665059356689453	0.3946211090087891	2.669582275390625	1.632429992675781	0.2927702331542968	2.468140258789062	1.500969604492187	0.1595776062011719	2.249401733398438	1.417406234741211	0.1176536226272583	2.153126342773438	1.390640670776367	0.08341104817390442
160	5.300000000000001	2.861333374023437	1.17940739440918	0.4551915435791015	2.824366088867188	1.357420669555664	0.4498824462890625	2.777139526367187	1.495588424682617	0.44952294921875	2.7761875	1.71847021484375	0.4396197814941406	2.788626831054688	1.683442413330078	0.4736045837402344	2.833552856445313	1.673449401855469	0.6110685729980468	2.938805419921875	1.566909077962239	0.7510875651041666	2.806256266276042	1.670816365559896	0.8403082275390625	2.706957275390625	1.657280822753906	0.7804629821777344	2.700393920898438	1.692159805297851	0.7441178588867188	2.695056030273437	1.654219436645508	0.7301775817871095	2.766139282226562	1.679826232910156	0.4083132629394531	2.68439697265625	1.645429595947266	0.3067980651855469	2.478621826171875	1.512653900146484	0.1881622772216797	2.258890869140625	1.424826675415039	0.157867244720459	2.162844482421875	1.389899505615234	0.1287241077423096
161	5.333333	2.879686401367187	1.184147499084473	0.4627153930664063	2.841720703125	1.361214584350586	0.4591171264648437	2.79081201171875	1.497522933959961	0.4617286987304687	2.786958129882812	1.719284301757813	0.451157730102539	2.799719848632813	1.684657501220703	0.48506689453125	2.840479370117188	1.674099090576172	0.6234854125976563	2.947841389973958	1.562232645670573	0.7807256266276043	2.825785725911459	1.678882080078125	0.8652405598958334	2.727755859375	1.65534782409668	0.8204315185546875	2.696975341796875	1.695921981811523	0.7940375061035156	2.702537719726562	1.661352874755859	0.7658840026855469	2.777534545898438	1.680635437011719	0.4201548614501953	2.697968627929687	1.648106353759766	0.3177353515625	2.491108032226562	1.513722854614258	0.2001701126098633	2.275179565429688	1.423471664428711	0.1716115703582764	2.178364135742187	1.392777709960938	0.1420701656341553
162	5.366667	2.897374267578125	1.192259124755859	0.4852138214111328	2.856902587890625	1.36886376953125	0.4789911499023437	2.804789306640625	1.504976913452148	0.4794790496826172	2.801578125	1.727011657714844	0.470522933959961	2.8138623046875	1.692064453125	0.5042900390625	2.853578979492188	1.673007507324219	0.6431254272460938	2.959234944661458	1.58728476969401	0.8211376139322916	2.82815576171875	1.698917622884115	0.9076143391927083	2.74916064453125	1.674260833740234	0.8690122985839843	2.736084228515625	1.7115810546875	0.8444443359375	2.714341796875	1.686380737304688	0.8147854309082031	2.792425537109375	1.688588348388672	0.4391531982421875	2.714035522460938	1.657127655029297	0.3354775085449219	2.508145263671875	1.5148115234375	0.2246668777465821	2.29511083984375	1.422697448730469	0.2017974662780762	2.196692016601562	1.39243522644043	0.1771376533508301
163	5.4	2.913783325195312	1.199137992858887	0.5066178588867187	2.869233520507812	1.375028274536133	0.4993705444335937	2.815295166015625	1.510328689575195	0.4979554748535157	2.811445556640625	1.732150787353516	0.4885172424316406	2.82394677734375	1.697291168212891	0.5222654724121094	2.869700317382812	1.679385833740235	0.659107177734375	2.948158447265625	1.571994506835937	0.8256566467285156	2.838958740234375	1.702271830240885	0.9199793904622396	2.76353271484375	1.67565576171875	0.8843867492675781	2.742866088867188	1.728167694091797	0.8649119873046875	2.720313354492188	1.702713714599609	0.830062744140625	2.80228173828125	1.693711303710937	0.4573194580078125	2.727148071289062	1.661459259033203	0.3511070098876953	2.516762573242187	1.52073649597168	0.2420147094726562	2.307024291992188	1.425737731933594	0.2110346870422363	2.210621826171875	1.397382553100586	0.1782885437011719
164	5.433333000000001	2.927374267578125	1.205766593933105	0.5311528930664062	2.8793740234375	1.379745864868164	0.5219247436523438	2.825267578125	1.514367935180664	0.5176043090820313	2.81732568359375	1.73496435546875	0.5033053283691407	2.830134033203125	1.701263031005859	0.537760009765625	2.877037475585937	1.687942840576172	0.6742470092773438	2.968795532226562	1.57952473449707	0.8439836730957031	2.8511201171875	1.711067148844401	0.9387019856770834	2.77977685546875	1.685046157836914	0.9052679138183594	2.749309814453125	1.73815754699707	0.8935139160156249	2.729605590820313	1.711556045532227	0.8591458435058594	2.809204223632813	1.695794158935547	0.4730262145996094	2.73867236328125	1.660397888183594	0.365207504272461	2.527205322265625	1.520754028320312	0.255011604309082	2.320783325195312	1.427148910522461	0.212562385559082	2.224705444335938	1.403561447143555	0.1761753997802734
165	5.466667000000001	2.938520385742188	1.209480194091797	0.5525520629882812	2.889295532226563	1.3818046875	0.53883154296875	2.83228662109375	1.514158950805664	0.5305652770996094	2.821280395507813	1.73342333984375	0.5146281127929688	2.83445068359375	1.700344879150391	0.5492355346679687	2.880380737304687	1.691756317138672	0.6855649719238281	2.976867309570312	1.585425384521484	0.8550910949707031	2.858630289713542	1.710732116699219	0.9503728841145834	2.78777490234375	1.683808990478516	0.9188352966308593	2.750111572265625	1.740490570068359	0.9095690307617187	2.741826904296875	1.714250061035156	0.8774470825195313	2.813802490234375	1.694097961425781	0.4847429809570312	2.743214477539063	1.658280548095703	0.3777394714355469	2.530377197265625	1.519870941162109	0.2665677261352539	2.33090087890625	1.4259658203125	0.2131982574462891	2.237724853515625	1.399073318481445	0.1734028434753418
166	5.5	2.948279907226563	1.210131172180176	0.5791325378417969	2.896589111328125	1.380660675048828	0.562271270751953	2.840285766601562	1.512020523071289	0.5491524353027344	2.828029541015625	1.729598114013672	0.5259407958984375	2.841102661132813	1.697956695556641	0.5615793762207031	2.888879760742188	1.701807678222656	0.6967412719726562	3.009176513671875	1.587935485839844	0.8658299560546876	2.878162027994791	1.712049967447917	0.9584698079427083	2.82156640625	1.669589324951172	0.9336559448242188	2.790017578125	1.727060333251953	0.9323482055664063	2.76020849609375	1.707642364501953	0.8954213256835938	2.821057983398437	1.689388458251953	0.4974427490234375	2.75262744140625	1.654130310058594	0.3897197570800781	2.54473291015625	1.515528900146484	0.2686598815917969	2.34233740234375	1.420813888549805	0.2139335327148438	2.252864868164062	1.395223495483398	0.1669369888305664
167	5.533333000000001	2.966267211914063	1.207159248352051	0.596090118408203	2.911789306640625	1.377608840942383	0.5762373046875	2.855060424804687	1.509408111572266	0.5603754882812499	2.841764892578125	1.728033294677734	0.5350747375488282	2.854166381835937	1.696580200195312	0.57148974609375	2.901100708007812	1.703906219482422	0.7075540161132812	3.010815063476563	1.594718048095703	0.8964007568359375	2.882361653645833	1.708121337890625	0.9799115804036459	2.8435234375	1.665359436035156	0.9484688720703125	2.831648803710937	1.714522155761719	0.92865771484375	2.775440063476562	1.702530120849609	0.9073257751464843	2.835832763671875	1.687300048828125	0.5065421752929687	2.7738876953125	1.648609771728516	0.3953272399902344	2.569350463867187	1.508157775878906	0.2697715072631836	2.3607021484375	1.414939102172852	0.2217347412109375	2.269159912109375	1.386672653198242	0.1785966873168945
168	5.566667000000001	2.977565307617188	1.205928695678711	0.6123723449707031	2.919748779296875	1.374621398925781	0.5874806823730468	2.8629580078125	1.505627487182617	0.5669549560546875	2.853676391601562	1.724406280517578	0.5433685607910156	2.865240234375	1.692444976806641	0.5795696716308594	2.907854858398437	1.703907165527344	0.7165016784667969	3.022397705078125	1.605017211914062	0.9143548889160156	2.886162109375	1.716806610107422	0.9912734375	2.855968139648438	1.669478256225586	0.9630961303710938	2.846678344726563	1.715073013305664	0.9406810302734374	2.7807548828125	1.700005111694336	0.9189102478027343	2.847259399414062	1.684095184326172	0.5145014343261719	2.779301879882812	1.647292755126953	0.4059609069824219	2.5788720703125	1.505413589477539	0.2724517593383789	2.372068603515625	1.414544235229492	0.2205360565185547	2.282024169921875	1.392141998291016	0.1743367080688477
169	5.6	2.976251220703125	1.160855438232422	0.6313066406250001	2.91725537109375	1.332666000366211	0.6132236938476563	2.85863818359375	1.465315567016602	0.5961224975585937	2.856518798828125	1.687760437011719	0.5843010253906249	2.865215942382813	1.653168182373047	0.6197523498535156	2.903869873046875	1.659129730224609	0.759304718017578	2.973484130859375	1.626523895263672	1.012444763183594	2.879976318359375	1.825191192626953	0.9566108398437501	2.89878369140625	1.916262054443359	0.9694307556152344	2.98659716796875	1.968078857421875	0.994493896484375	2.886708374023438	1.934094451904297	0.9357510375976563	2.850650756835937	1.648844909667969	0.552411895751953	2.786993530273437	1.613516693115234	0.438863037109375	2.603873046875	1.471101943969726	0.2695845718383789	2.39343994140625	1.396824066162109	0.1887397003173828	2.322468505859375	1.375083389282227	0.1282472991943359
170	5.633333	3.000261352539062	1.158712020874023	0.6440136108398438	2.940270874023438	1.330682830810547	0.6198553771972657	2.882191162109375	1.463920486450195	0.5981811218261719	2.88126953125	1.687719146728516	0.5816079711914062	2.888833862304687	1.653593627929687	0.6182840270996094	2.92237548828125	1.660060913085938	0.7606232604980468	2.981706665039062	1.607973754882813	1.01550244140625	2.846696207682292	1.808150268554687	0.9991424560546874	2.855402709960938	1.865589294433594	0.9665065917968749	2.93091162109375	1.946041259765625	0.9777368774414062	2.83587841796875	1.87644091796875	0.9317253723144532	2.876163940429687	1.647875305175781	0.5501256713867188	2.814489501953125	1.608483551025391	0.4356730041503907	2.632372924804688	1.451001953125	0.2756083068847657	2.432593912760417	1.385533721923828	0.1979119974772135	2.351673217773437	1.394510818481445	0.1641413764953613
171	5.666667	3.022177490234375	1.158640830993652	0.6581489562988281	2.959814575195312	1.32740299987793	0.6261854248046874	2.902632202148437	1.458997772216797	0.5992314147949218	2.89998388671875	1.680548095703125	0.5732176818847656	2.906088989257812	1.648306976318359	0.6114271850585937	2.931828491210937	1.656339324951172	0.7552676696777343	2.962490844726562	1.596317108154297	1.007247314453125	2.817725341796875	1.783654154459635	1.001171630859375	2.81517578125	1.82990625	0.9651831970214844	2.88414013671875	1.915456024169922	0.9725983276367187	2.801753784179688	1.833982452392578	0.9245726623535157	2.896908447265625	1.639578918457031	0.5434266967773438	2.845930053710938	1.596552124023437	0.426388442993164	2.67175439453125	1.420708404541016	0.2896518096923828	2.4613818359375	1.374861022949219	0.2277721481323242	2.40589697265625	1.422245697021484	0.1920766067504883
172	5.700000000000001	3.022215698242188	1.145331741333008	0.670270477294922	2.9608515625	1.31410124206543	0.6389140319824218	2.902831420898437	1.444623687744141	0.6102422485351562	2.897281127929688	1.665810607910156	0.5877307739257813	2.901058227539063	1.633131256103516	0.625659423828125	2.917699951171875	1.640408477783203	0.7703080139160157	2.932264770507812	1.601907745361328	1.034091613769531	2.794506713867188	1.777476013183594	0.9639742431640624	2.836679931640625	1.859962707519531	0.9611212463378906	2.912024536132813	1.926641571044922	0.9952292785644532	2.816370361328125	1.850408020019531	0.8946146545410156	2.897491577148438	1.625448669433594	0.5572361450195312	2.853532470703125	1.585782623291016	0.4371414031982422	2.688371826171875	1.412267883300781	0.2836219177246094	2.481421752929688	1.356398956298828	0.2054187774658203	2.422574951171875	1.397258010864258	0.1978140525817871
173	5.733333	3.040344970703125	1.13049063873291	0.6786164245605468	2.977040283203125	1.296308471679688	0.6487085266113282	2.917480834960937	1.423414184570313	0.6184743957519532	2.906940673828125	1.641533050537109	0.6000031127929688	2.908127807617188	1.608602508544922	0.6369555053710938	2.908740112304687	1.61520474243164	0.7808541870117187	2.938276611328125	1.611634674072266	1.0573056640625	2.8108349609375	1.793556182861328	0.9838189697265625	2.856627197265625	1.870691436767578	0.9662336425781251	2.89826025390625	1.957045501708985	0.9634342346191407	2.796735107421875	1.856063751220703	0.879832763671875	2.911345092773438	1.602503082275391	0.5693547973632813	2.876292724609375	1.565515777587891	0.4478366394042969	2.715930297851562	1.409367248535156	0.2756638641357422	2.515467651367187	1.350254974365234	0.2022497863769531	2.465497680664062	1.398050827026367	0.1717535018920898
174	5.766667	3.05352197265625	1.12503747177124	0.6737482910156249	2.989665649414063	1.291162963867188	0.6436593322753906	2.9374677734375	1.423495590209961	0.6188576354980468	2.935998779296875	1.643263977050781	0.619634246826172	2.932737915039063	1.607137420654297	0.6534314270019531	2.915343017578125	1.616529937744141	0.796820556640625	2.91437158203125	1.574289916992187	1.070595581054687	2.80374658203125	1.769647308349609	1.003545989990234	2.842321166992187	1.8284931640625	0.9547200622558594	2.874684448242188	1.890285980224609	0.9147176513671875	2.799484130859375	1.821088653564453	0.8807703247070313	2.941836669921875	1.606773345947266	0.585972900390625	2.912945922851563	1.583276123046875	0.458162612915039	2.745543090820313	1.436795761108399	0.2819434967041016	2.557655517578125	1.339675476074219	0.1889661102294922	2.482574096679688	1.357348220825195	0.2067407302856445
175	5.800000000000001	3.07060986328125	1.121428943634033	0.6954342346191407	3.010613037109375	1.287066925048828	0.6637594299316406	2.962567993164062	1.419595947265625	0.6385132446289062	2.962117919921875	1.637895538330078	0.6354890747070312	2.955715454101563	1.60259423828125	0.6692384948730469	2.91762890625	1.608015655517578	0.8073115539550781	2.865852172851563	1.564796813964844	1.074946105957031	2.769844482421875	1.757526580810547	0.9891166076660156	2.81185205078125	1.812769317626953	0.9450982971191406	2.837193603515625	1.880085723876953	0.8868705749511718	2.785568603515625	1.811915374755859	0.8669199523925781	2.970702758789062	1.601066375732422	0.6033137512207032	2.957723266601563	1.576029266357422	0.4742083740234375	2.799425048828125	1.435768814086914	0.28741455078125	2.613737182617188	1.33875553894043	0.182136833190918	2.539367919921875	1.342352508544922	0.1999015045166015
176	5.833333	3.093161865234375	1.114440601348877	0.7043628845214844	3.036123291015625	1.283886611938477	0.6766497192382812	2.988529418945313	1.418220932006836	0.652274169921875	2.990631591796875	1.638515197753906	0.6484955749511718	2.9808232421875	1.603054382324219	0.6819458923339844	2.927643920898437	1.601426177978516	0.8166637573242188	2.832783813476563	1.547851287841797	1.072458374023437	2.737234008789063	1.734697357177734	0.9735537719726564	2.787535766601563	1.787140380859375	0.9246633911132813	2.836208984375	1.852946350097656	0.8736918334960937	2.77674169921875	1.789522491455078	0.8509776000976563	3.001736328125	1.601168029785156	0.6170539245605469	3.001785278320312	1.576040405273437	0.486814193725586	2.84563134765625	1.422149520874023	0.3047301025390625	2.64851318359375	1.337718307495117	0.2033623809814453	2.558597534179688	1.328661102294922	0.1572413864135742
177	5.866667	3.108265014648437	1.097931823730469	0.7124707336425782	3.056257934570312	1.267631713867188	0.6859618530273437	3.01487841796875	1.403331298828125	0.6648676757812499	3.018659912109375	1.62179281616211	0.6643186950683594	3.004197143554688	1.586317718505859	0.6953880004882813	2.935564697265625	1.578830627441406	0.8215682983398438	2.786098754882812	1.526524871826172	1.049030090332031	2.707320678710937	1.714651245117187	0.9381232604980468	2.764821533203125	1.768668884277344	0.8827560119628907	2.823163696289062	1.8287236328125	0.8258654174804687	2.78008056640625	1.773915374755859	0.8395922851562501	3.033725341796875	1.585044738769531	0.6344521484375001	3.055697509765625	1.565750946044922	0.50581787109375	2.925806762695313	1.398273635864258	0.3178915405273437	2.72482373046875	1.344676040649414	0.2109927749633789	2.634705444335937	1.347051620483398	0.1797405700683594
178	5.9	3.124622436523437	1.083670581817627	0.7195341186523437	3.076098876953125	1.254955810546875	0.6923351745605468	3.037962768554688	1.392231658935547	0.67157177734375	3.048024658203125	1.611024230957031	0.67849560546875	3.029872436523438	1.574991302490234	0.7071256713867187	2.945156982421875	1.561995788574219	0.8230599670410156	2.738108764648437	1.484286849975586	0.9928392944335938	2.684500244140625	1.682551086425781	0.8807513122558593	2.743606811523438	1.748089630126953	0.8400522766113281	2.804022583007812	1.822592834472656	0.7975936279296875	2.760072143554687	1.757762634277344	0.801837158203125	3.064613647460938	1.574635772705078	0.6487559204101563	3.097888916015625	1.553965423583984	0.5225192260742187	2.980303588867188	1.379533096313477	0.3321248321533203	2.773062866210938	1.339898345947266	0.2251480560302734	2.68500244140625	1.358542205810547	0.1806814346313477
179	5.933333000000001	3.137925537109375	1.079944808959961	0.7228196716308594	3.094379760742187	1.253502700805664	0.6920585632324219	3.061965942382812	1.393477142333984	0.6714010620117188	3.080172485351563	1.613126068115234	0.6821601562499999	3.057214233398438	1.577402313232422	0.7083058166503906	2.95577099609375	1.558999725341797	0.8108415222167968	2.712828247070313	1.469309356689453	0.9202532958984375	2.694826416015625	1.671700500488281	0.8003639831542969	2.758165405273437	1.744634429931641	0.7839164733886719	2.822099853515625	1.810054382324219	0.7984370422363281	2.768874267578125	1.770773559570312	0.7666582641601563	3.098734008789062	1.576062225341797	0.6538381958007813	3.151973388671875	1.552671661376953	0.5341654968261719	3.043138916015625	1.371366943359375	0.3418572998046875	2.833813354492188	1.339941833496094	0.2315281600952148	2.759328857421875	1.367000228881836	0.2242936019897461
180	5.966667000000001	3.1499853515625	1.076626960754395	0.7287627868652343	3.106710205078125	1.250274307250977	0.6966904296875001	3.077452392578125	1.391685150146484	0.6805470886230469	3.100983642578125	1.610173309326172	0.7028439636230469	3.074598388671875	1.574097839355469	0.7251427001953126	2.959116088867187	1.550747772216797	0.8103768920898438	2.712662353515625	1.434430740356445	0.8753837280273438	2.675066528320313	1.621546142578125	0.7404607543945312	2.723180053710937	1.705106842041016	0.757823486328125	2.78000048828125	1.769682250976562	0.757211883544922	2.777402954101563	1.709299957275391	0.7402778625488281	3.121070678710938	1.573733428955078	0.6746905212402343	3.189038330078125	1.55228271484375	0.562898193359375	3.107050415039063	1.3615107421875	0.3663909149169922	2.894977783203125	1.341186874389648	0.2584324340820313	2.798820068359375	1.359551452636719	0.2565344696044922
181	6	3.184061157226562	1.08567081451416	0.7474087219238281	3.139188598632813	1.256872779846192	0.7072628173828125	3.109222778320313	1.397449813842774	0.6871221313476563	3.123009643554687	1.617204223632812	0.7041142578125	3.095933715820312	1.580934448242187	0.725007080078125	2.97342333984375	1.555124389648438	0.7990850219726562	2.726551879882813	1.424045043945313	0.8033042297363282	2.689679443359375	1.623880554199219	0.6839788208007813	2.73145458984375	1.710835601806641	0.6914807434082031	2.782319946289062	1.802217193603516	0.7154645385742188	2.774077880859375	1.72785791015625	0.6687137756347656	3.146865600585937	1.580640472412109	0.6792621154785157	3.232692993164062	1.564306793212891	0.5781476440429687	3.202369873046875	1.341390060424805	0.4044725036621094	2.984721435546875	1.331277816772461	0.3110923156738281	2.897745727539062	1.362381195068359	0.3089902801513672
182	6.033333000000001	3.2195224609375	1.085343036651611	0.7667175598144531	3.17951416015625	1.257544830322266	0.7254253540039062	3.150077514648437	1.397302124023438	0.6993117370605468	3.152502685546875	1.617719940185547	0.7144263916015625	3.123821655273438	1.580596221923828	0.7313226928710937	2.99145703125	1.549744781494141	0.7829058837890626	2.771625610351562	1.380287643432617	0.7392210083007813	2.705299438476563	1.575535797119141	0.6262002258300781	2.730210205078125	1.664836975097656	0.6388909301757812	2.7794375	1.753211639404297	0.6746066284179688	2.778757934570312	1.682432312011719	0.6185666809082031	3.18144091796875	1.581863098144531	0.6943885803222656	3.291357666015625	1.576939605712891	0.6182992553710938	3.296574829101563	1.330161422729492	0.4739289703369141	3.098058715820312	1.322825180053711	0.3451406860351562	3.017681640625	1.365441467285156	0.3276106109619141
183	6.066667000000001	3.236098022460937	1.08244652557373	0.7751080017089844	3.199604736328125	1.255205757141113	0.741076416015625	3.170047485351563	1.392953948974609	0.7125192871093751	3.150692504882812	1.610344116210938	0.7225040588378906	3.123691772460937	1.571467926025391	0.7360322570800781	2.988620849609375	1.536170440673828	0.7679984436035157	2.796551025390625	1.349727066040039	0.6913660888671875	2.724198486328125	1.542130401611328	0.5804296264648438	2.723393676757813	1.633701416015625	0.6043133544921875	2.75839794921875	1.730553283691406	0.6345180358886719	2.719733764648438	1.664666198730469	0.5647695007324218	3.184879516601563	1.577359588623047	0.7076342163085938	3.302696044921875	1.577306793212891	0.6469387817382812	3.383751708984375	1.324827194213867	0.5544483032226563	3.202479736328125	1.339427551269531	0.4078313598632812	3.111673828125	1.369247619628906	0.3787471313476563
184	6.1	3.24428466796875	1.080606307983398	0.7816600952148438	3.217505126953125	1.256492919921875	0.7567586059570313	3.196080810546875	1.396015686035156	0.7331774597167968	3.173175170898438	1.612959320068359	0.7413108520507813	3.14582568359375	1.573820281982422	0.7528394470214843	3.008736450195313	1.53310205078125	0.7637193908691406	2.835327758789063	1.347818344116211	0.6500556640625	2.765668334960937	1.535989562988281	0.5307089538574219	2.748004028320313	1.626757171630859	0.5561613769531251	2.7706044921875	1.713584014892578	0.6028053588867187	2.7707734375	1.656920532226563	0.5487997436523437	3.208733032226562	1.580399688720703	0.7291015014648438	3.3281416015625	1.578722686767578	0.6739597167968749	3.415452392578125	1.326847991943359	0.5795161743164063	3.237350260416667	1.326408406575521	0.4329218851725261	3.161999633789063	1.353740417480469	0.3892509002685547
185	6.133333	3.25693701171875	1.069221588134766	0.7835342407226562	3.231993041992188	1.245498695373535	0.7598989868164063	3.21223291015625	1.384909164428711	0.7365378723144531	3.185091430664063	1.600996185302734	0.7482728881835937	3.158053344726563	1.561252502441406	0.7577974243164063	3.022672119140625	1.515505676269531	0.7575361633300781	2.881120727539062	1.323390869140625	0.6190301513671875	2.78783740234375	1.489759246826172	0.4874562377929688	2.779328735351562	1.582967834472656	0.4987628173828125	2.806462646484375	1.672108001708984	0.548937744140625	2.799598510742188	1.598203918457031	0.5157308349609375	3.22164892578125	1.569295715332031	0.7368985900878906	3.341922607421875	1.569339813232422	0.6835437622070313	3.467259887695312	1.324738845825195	0.6198751525878906	3.298393961588542	1.30114621480306	0.4805009460449219	3.217176025390625	1.331557907104492	0.4272450561523438
186	6.166667	3.269529174804688	1.062071559906006	0.7909570617675781	3.243251586914062	1.237154678344726	0.7663251647949219	3.221847900390625	1.375545547485352	0.7398960571289063	3.195760009765625	1.590534271240234	0.7568904418945313	3.167773681640625	1.550869567871094	0.7626530456542968	3.0320615234375	1.50932666015625	0.7446614685058595	2.909807739257813	1.311418014526367	0.6000576171875001	2.825496337890625	1.46402978515625	0.4479726715087891	2.816834228515625	1.556776397705078	0.4715625915527344	2.826919067382812	1.632923889160156	0.4950940399169922	2.81784423828125	1.5720322265625	0.4632784881591797	3.23274560546875	1.559037353515625	0.7475704650878906	3.354596435546875	1.5616220703125	0.7036404418945312	3.489279296875	1.321695755004883	0.6415360412597657	3.332746500651041	1.285097432454427	0.4875310262044271	3.260802368164063	1.305739196777344	0.4408145599365234
187	6.200000000000001	3.281131103515625	1.077914035797119	0.8021653442382812	3.254468139648437	1.254898223876953	0.7805433959960937	3.233066528320312	1.395185684204101	0.7577802429199219	3.20383447265625	1.611183776855469	0.7747070007324219	3.175375	1.570963836669922	0.7774769287109375	3.043375366210937	1.522470001220703	0.7464406127929688	2.939722290039063	1.327501876831055	0.5775394592285157	2.865519165039062	1.480113510131836	0.4175779113769531	2.858205810546875	1.569128448486328	0.4379804840087891	2.852892578125	1.638067474365234	0.4466116638183594	2.839746948242187	1.594162963867187	0.4195031433105469	3.2421416015625	1.579886047363281	0.7684463195800781	3.372954467773437	1.584527404785156	0.7473657836914063	3.47259228515625	1.333728515625	0.6580003967285156	3.339624104817708	1.396459554036458	0.4889623209635417	3.253356567382813	1.422688873291016	0.4674640808105469
188	6.233333	3.289497680664063	1.079661632537842	0.7900523376464843	3.266982421875	1.257310974121094	0.7671896057128906	3.2492197265625	1.399672439575195	0.7514907226562499	3.221061645507812	1.617205688476563	0.7613753356933594	3.1922548828125	1.577069091796875	0.764650634765625	3.06495458984375	1.520012786865234	0.7268767700195313	2.979852783203125	1.319984497070313	0.5538737487792968	2.907915405273438	1.469967025756836	0.3887697296142578	2.891349365234375	1.554594360351562	0.3956159057617188	2.886709106445313	1.603074981689453	0.400453125	2.843039916992188	1.574499206542969	0.3699605102539062	3.25931396484375	1.585376922607422	0.7569506835937501	3.389739990234375	1.579038330078125	0.7335589599609376	3.505733276367188	1.331510391235351	0.6735377807617187	3.350189575195313	1.376265914916992	0.5114894409179688	3.288419189453125	1.447073211669922	0.5113600769042969
189	6.266667	3.294266967773438	1.076494518280029	0.7857620239257812	3.273846435546875	1.253767288208008	0.7621141052246094	3.257721313476563	1.396029327392578	0.7474432983398438	3.232903686523438	1.613689178466797	0.7482076721191406	3.203408203125	1.574183715820312	0.7520877075195312	3.077668823242187	1.518310653686523	0.7090143432617187	3.010022216796875	1.311620223999023	0.5385213623046875	2.943662841796875	1.460600112915039	0.37133251953125	2.921975341796875	1.543186401367188	0.3796048583984375	2.898836059570312	1.599772918701172	0.3819843902587891	2.864756469726562	1.561942230224609	0.3547230682373047	3.270673706054688	1.581267333984375	0.7461947937011719	3.3984130859375	1.560900787353516	0.7173359375	3.52505224609375	1.326287551879883	0.7025055847167969	3.404451253255208	1.350806732177735	0.5300212504069011	3.335183837890625	1.423006591796875	0.5151032409667968
190	6.300000000000001	3.302876586914063	1.074804763793945	0.7840736694335937	3.284155883789063	1.253321357727051	0.7610431823730468	3.2691494140625	1.396654296875	0.7483408813476562	3.240244262695312	1.614956787109375	0.7513871154785157	3.211126342773437	1.574682830810547	0.7520101013183593	3.090227661132813	1.514909484863281	0.6987401428222656	3.03811376953125	1.309137100219727	0.5177813415527344	2.975149536132813	1.449615768432617	0.3411940307617187	2.950273315429688	1.536199340820312	0.355540512084961	2.927563842773437	1.599427764892578	0.3576230926513672	2.888308959960938	1.545607666015625	0.3328222961425781	3.278810913085938	1.583047271728516	0.7518849182128906	3.410228515625	1.569615051269531	0.7404466857910157	3.520065795898438	1.321680694580078	0.7215621948242188	3.431962483723959	1.349434000651042	0.5321565348307292	3.35201904296875	1.400144378662109	0.4992819976806641
191	6.333333	3.304066162109375	1.077196853637695	0.7848217163085938	3.285513671875	1.255933700561524	0.7663192443847656	3.27062451171875	1.399312347412109	0.7571825256347656	3.24151806640625	1.6171767578125	0.7572650451660157	3.212493530273438	1.576946838378906	0.7580081481933594	3.0958974609375	1.514021133422851	0.6997509460449218	3.06649658203125	1.30666552734375	0.515659423828125	3.007902954101563	1.433306045532227	0.3279481353759766	2.9763876953125	1.518386108398438	0.3343331298828125	2.96650390625	1.569557067871094	0.3468961944580078	2.924639526367188	1.532209259033203	0.3092460784912109	3.280032348632813	1.585394409179687	0.7586173400878906	3.411108642578125	1.566337463378906	0.7465953063964844	3.508385986328125	1.311245056152344	0.7139237365722657	3.416203776041667	1.352437276204427	0.5269579874674479	3.3437353515625	1.394784851074219	0.5041388702392579
192	6.366667	3.2982451171875	1.073120502471924	0.8035600280761719	3.280251098632812	1.25314599609375	0.7853307800292969	3.265747680664062	1.397477737426758	0.7754098510742187	3.236692749023438	1.616839324951172	0.7766476745605468	3.207709838867188	1.576427734375	0.7738600158691407	3.099748291015625	1.511577911376953	0.7012137451171875	3.092472778320313	1.297505325317383	0.5200134277343751	3.047977294921875	1.426138900756836	0.3285926361083984	3.009920776367188	1.505879058837891	0.3256606597900391	2.9932763671875	1.555635223388672	0.3339785003662109	2.956371459960938	1.513863616943359	0.2952736968994141	3.274943481445312	1.584708984375	0.7811279296875	3.406085205078125	1.562713989257813	0.7980347900390625	3.405150756835937	1.3136806640625	0.8930101928710938	3.3653232421875	1.296491546630859	0.6773682250976563	3.331153930664063	1.353927276611328	0.62796728515625
193	6.4	3.296995361328125	1.073601249694824	0.8031817321777344	3.27925634765625	1.253326873779297	0.7842781982421875	3.265030883789063	1.397404678344726	0.7734956665039063	3.233859619140625	1.616177703857422	0.7756936950683593	3.205466918945312	1.575595153808594	0.7719910278320312	3.100667724609375	1.5110380859375	0.6957190246582031	3.1010263671875	1.297244354248047	0.5143779296875	3.051595458984375	1.426459091186523	0.3256231079101563	3.010217895507813	1.503279434204102	0.3226630859375	2.989214965820312	1.552394927978516	0.331630615234375	2.953302124023438	1.513920959472656	0.2984520874023437	3.272175659179688	1.584392700195312	0.7807548217773438	3.402600463867188	1.565688812255859	0.8034677734375	3.40256982421875	1.328017852783203	0.9192728576660156	3.350395629882812	1.292741256713867	0.7100055541992187	3.325694946289063	1.350875106811523	0.6405404968261719
194	6.433333000000001	3.297181518554687	1.075859477996826	0.80968603515625	3.279177368164063	1.255259414672852	0.7905456237792969	3.264859252929687	1.399025741577149	0.7788570251464844	3.233591918945312	1.617403259277344	0.7824459228515626	3.2052412109375	1.576935729980469	0.7785005493164063	3.102206787109375	1.511540786743164	0.7011279296875	3.109731811523438	1.298172698974609	0.5197761840820312	3.062941528320312	1.422306716918945	0.3270664825439453	3.01844921875	1.498165832519531	0.325673583984375	3.000990112304687	1.539970275878906	0.3324816131591797	2.960877197265625	1.504299270629883	0.3004533996582032	3.271898193359375	1.585621398925781	0.7872875366210937	3.402870727539062	1.568557769775391	0.8071961975097657	3.386469482421875	1.322807144165039	0.8945382080078125	3.337567138671875	1.292701248168945	0.6849380493164062	3.31424365234375	1.377150329589844	0.6435475158691406
195	6.466667000000001	3.290776123046875	1.084397933959961	0.8243788757324219	3.270957885742187	1.263597663879394	0.8101656799316406	3.252511108398437	1.40679948425293	0.8071564331054688	3.207489379882813	1.62177734375	0.8122449340820312	3.185047729492188	1.580568389892578	0.7966703491210938	3.105289794921875	1.524377349853516	0.6899231262207031	3.134429931640625	1.301922241210937	0.5222553253173827	3.072736694335937	1.433671646118164	0.3388667907714844	3.029039306640625	1.508264114379883	0.3404058074951172	3.004381591796875	1.548943405151367	0.3451967468261719	2.974438720703125	1.520517852783203	0.3095996246337891	3.2437666015625	1.591665100097656	0.8279516906738281	3.358074951171875	1.594742248535156	0.8865393981933594	3.428095092773438	1.339350524902344	0.9658762817382812	3.380129150390625	1.445742813110352	0.7778324890136719	3.301792114257812	1.507627197265625	0.7804341125488281
196	6.5	3.283110595703125	1.084991565704346	0.8203890075683593	3.262585205078125	1.262718353271485	0.8107328491210938	3.244397094726562	1.404802459716797	0.807872344970703	3.198913452148437	1.61753857421875	0.8142754821777344	3.177587768554687	1.576996002197266	0.7974172668457031	3.10587060546875	1.524238128662109	0.6858259887695313	3.133099975585937	1.302292022705078	0.5218764495849609	3.065906127929687	1.434526062011719	0.3436710052490234	3.024953247070313	1.507902786254883	0.3444293212890625	3.003619750976562	1.552441696166992	0.3467795104980469	2.972898071289062	1.524811553955078	0.31462109375	3.234172729492188	1.587469512939453	0.830759765625	3.344427856445312	1.576641143798828	0.8929964294433593	3.423227783203125	1.33580940246582	0.9894631958007813	3.386198486328125	1.463434646606445	0.8165579528808594	3.297417724609375	1.505803527832031	0.8057912292480469
197	6.533333000000001	3.283957153320312	1.085378078460693	0.8211054992675781	3.263857421875	1.26309977722168	0.8109221496582031	3.245894287109375	1.405191818237305	0.8076075134277344	3.199675415039063	1.617804992675781	0.8125935363769532	3.178608032226562	1.577095489501953	0.7957676391601562	3.10716015625	1.523768035888672	0.6841688232421874	3.135956665039062	1.302102264404297	0.5201658782958984	3.070265258789062	1.436333358764649	0.3427549743652344	3.0313515625	1.510438766479492	0.3437137451171875	3.01651953125	1.558983154296875	0.3385858306884766	2.979248901367188	1.525844985961914	0.3138805694580078	3.23490625	1.587948883056641	0.8295068359375	3.345319213867187	1.57940365600586	0.8911491088867187	3.42517041015625	1.339457809448242	0.9899134521484376	3.391408203125	1.459718811035156	0.8122803955078125	3.301556884765625	1.501632080078125	0.7993448486328125
198	6.566667000000001	3.292681030273438	1.085053428649902	0.8157373352050781	3.275195434570312	1.263286865234375	0.805822021484375	3.259314331054687	1.405789672851562	0.8030363464355469	3.222242431640625	1.620598876953125	0.8089342651367188	3.19863623046875	1.580634552001953	0.7931763610839844	3.120621337890625	1.526766662597656	0.6856508483886719	3.139310791015625	1.304574356079101	0.5203028717041016	3.07190185546875	1.438336853027344	0.343093505859375	3.01506396484375	1.511271041870117	0.3229150695800781	3.007262817382812	1.594942626953125	0.3512347106933594	2.985223266601563	1.529782608032227	0.3171990966796875	3.257048461914063	1.589330932617188	0.8245340881347656	3.370563720703125	1.580301239013672	0.881747802734375	3.432539672851562	1.341349792480469	0.9879619750976563	3.430042724609375	1.403662485758463	0.7530986531575521	3.373608154296875	1.490425704956055	0.7675503540039063
199	6.6	3.291961669921875	1.087127536773682	0.8150437316894532	3.275399658203125	1.26541421508789	0.8010316162109374	3.259348876953125	1.408061889648438	0.7981308898925781	3.218123168945313	1.622103302001953	0.8090779418945313	3.195057983398438	1.581891876220703	0.7928295898437501	3.115039428710937	1.527133880615234	0.6871871032714845	3.136588134765625	1.304680694580078	0.5219441680908203	3.072269409179687	1.438370223999023	0.3438983459472656	3.019526733398438	1.512926666259766	0.3274991455078125	3.01159033203125	1.597271575927734	0.3554460296630859	2.98682373046875	1.52934684753418	0.3270967254638671	3.253791748046875	1.591277313232422	0.8235103149414063	3.368257568359375	1.582693481445313	0.8796011352539063	3.429678833007813	1.344673202514648	0.9949041137695313	3.457138427734375	1.434039916992188	0.7980476989746094	3.374089599609375	1.48859228515625	0.7706260375976562
200	6.633333	3.296457153320312	1.085300811767578	0.8118158569335938	3.280102783203125	1.263270301818848	0.797650848388672	3.264085083007813	1.405661666870117	0.7950418090820313	3.223440673828125	1.619372344970703	0.8085165100097657	3.200267578125	1.579512268066406	0.79192724609375	3.119524047851562	1.525011138916016	0.68702197265625	3.1379462890625	1.304258972167969	0.5199063720703125	3.070607421875	1.436340301513672	0.3428161468505859	3.032498413085937	1.511405746459961	0.3418348999023437	3.017604125976562	1.569608612060547	0.340641845703125	2.983731323242187	1.530394073486328	0.32428662109375	3.259032958984375	1.588288757324219	0.8224514770507813	3.373436645507812	1.581482940673828	0.8781076354980468	3.435871215820312	1.342532653808594	0.9913756103515625	3.4787265625	1.41595426940918	0.795280029296875	3.399245849609375	1.469511505126953	0.7562485656738281
201	6.666667	3.298747436523437	1.086932933807373	0.8118282165527344	3.282822143554688	1.265408538818359	0.7965982055664063	3.266971069335938	1.408238189697266	0.7933585205078125	3.228232421875	1.623170654296875	0.8039059753417969	3.204409057617188	1.583130279541016	0.7881976013183594	3.122381713867187	1.527715454101563	0.6843118591308593	3.141553466796875	1.305884567260742	0.5175012664794922	3.072432739257812	1.441907318115234	0.3430708160400391	3.035849853515625	1.517324645996094	0.3402652435302734	3.0209140625	1.571016082763672	0.3432098693847656	2.985620971679688	1.535422973632812	0.3213290100097657	3.263861206054687	1.591901336669922	0.8179518432617188	3.379843627929688	1.585254089355469	0.8730677490234375	3.44599609375	1.347422302246094	0.9908385620117188	3.500981201171875	1.406606689453125	0.8011676025390625	3.427427368164063	1.462873641967773	0.7563252868652344
202	6.700000000000001	3.30203125	1.084543930053711	0.8113057250976563	3.284051391601563	1.263088455200195	0.79800341796875	3.267006713867188	1.405891693115235	0.7952926635742188	3.225759643554688	1.620399291992187	0.8052671203613282	3.202244384765625	1.580091644287109	0.7896950683593751	3.123924560546875	1.525373687744141	0.68285791015625	3.144238891601563	1.303985900878906	0.5151947326660156	3.078034790039062	1.444277099609375	0.3441353759765625	3.038591430664062	1.516503616333008	0.3421358032226562	3.025544677734375	1.576296539306641	0.3438241577148438	2.988217529296875	1.53353857421875	0.3157722778320312	3.261914794921875	1.589529693603516	0.8193785705566407	3.380306396484375	1.579492767333984	0.8699123229980469	3.44407763671875	1.345061096191406	0.9915731201171876	3.521994873046875	1.38728288269043	0.804988250732422	3.457265502929688	1.445682373046875	0.756733642578125
203	6.733333	3.302058837890625	1.082902969360352	0.8089214782714844	3.284869140625	1.261679580688477	0.7966895141601562	3.268429443359375	1.404631744384766	0.7950779418945313	3.227815551757812	1.619389617919922	0.8048442077636719	3.204181762695312	1.579083099365234	0.7892422180175781	3.125974365234375	1.524580688476562	0.6820839233398437	3.143734375	1.303353988647461	0.5138937072753906	3.076950561523438	1.443285461425781	0.3427503662109375	3.037285278320312	1.514981948852539	0.3395108184814453	3.023268920898437	1.573450164794922	0.343478500366211	2.9871845703125	1.531784545898437	0.3143756713867187	3.263874145507812	1.588441101074219	0.8190539245605468	3.382802734375	1.57780126953125	0.8700458679199219	3.451820434570313	1.34653776550293	0.9961937866210938	3.526882202148437	1.354641052246094	0.8047622985839844	3.475810913085938	1.416914611816406	0.7562644042968749
204	6.766667	3.3030595703125	1.083159118652344	0.8084879150390625	3.286344360351563	1.262044540405273	0.7955632629394531	3.270258056640625	1.405118560791016	0.7935836181640625	3.229021728515625	1.619819549560547	0.804750244140625	3.205510009765625	1.579510498046875	0.7887902526855468	3.126583740234375	1.526348175048828	0.6812840576171875	3.143514892578125	1.303757583618164	0.5143441314697266	3.07851611328125	1.44519059753418	0.3441031188964844	3.036803100585938	1.513820877075195	0.3403530120849609	3.0210595703125	1.572623596191406	0.3448760681152344	2.9871279296875	1.530994232177734	0.315123046875	3.265157958984375	1.588876953125	0.8188522949218751	3.38409228515625	1.577949768066406	0.87007421875	3.44812353515625	1.34482829284668	0.9943599853515624	3.527307983398438	1.36095930480957	0.8038137207031251	3.474283447265625	1.418075790405273	0.7556110534667969
205	6.800000000000001	3.309107421875	1.084612743377686	0.8033230895996093	3.291795288085937	1.263838455200195	0.7920428161621094	3.275411010742188	1.407095031738281	0.7907015380859375	3.237220947265625	1.622596893310547	0.8017203369140624	3.213119873046875	1.582532745361328	0.7858341064453125	3.132843627929688	1.527345245361328	0.6796015930175782	3.145074829101563	1.301641479492187	0.5154892272949219	3.076619262695313	1.436417205810547	0.338943832397461	3.040246826171875	1.513711364746094	0.3388238983154297	3.028398315429688	1.574236785888672	0.3395186920166016	2.988861572265625	1.529934295654297	0.3142389984130859	3.27293798828125	1.591157836914062	0.8157994384765626	3.392073974609375	1.579147583007813	0.8659277648925781	3.459029663085937	1.340289901733398	0.9800571289062501	3.533592041015625	1.356754196166992	0.7989854431152343	3.483506591796875	1.409064270019531	0.7512411499023437
206	6.833333	3.3083837890625	1.084169204711914	0.8035579833984375	3.291658325195312	1.263469329833984	0.7925830078125	3.276149291992188	1.406755813598633	0.7896977844238282	3.238753784179687	1.622317504882812	0.8012557678222656	3.214348388671875	1.582310272216797	0.7858345031738281	3.133272338867187	1.526481689453125	0.6807244262695313	3.143404418945313	1.302079818725586	0.5146868743896484	3.077280883789062	1.439491333007813	0.3399251861572266	3.0390615234375	1.515311264038086	0.3405313262939453	3.03376611328125	1.568499176025391	0.3437093658447266	2.988897583007812	1.532605499267578	0.3156491241455078	3.274545043945312	1.590802764892578	0.8147042236328126	3.394748291015625	1.580917938232422	0.8600117492675781	3.459852905273437	1.342135650634765	0.9764464721679688	3.524436401367188	1.358217864990234	0.7972625427246094	3.47320947265625	1.412639953613281	0.7528663635253907
207	6.866667	3.31073046875	1.087254257202148	0.7986877746582031	3.29429833984375	1.266792373657227	0.7848553771972656	3.278920654296875	1.410388610839844	0.7800000305175782	3.241102783203125	1.626404052734375	0.7919517517089845	3.216459594726563	1.586259613037109	0.7768773498535156	3.134741821289063	1.531206481933594	0.6715671081542969	3.140977172851562	1.303687255859375	0.5088724670410156	3.076052490234375	1.442390472412109	0.3334378356933594	3.03910302734375	1.518072494506836	0.33355810546875	3.031238647460937	1.571212097167969	0.3356835327148437	2.98652294921875	1.532693756103516	0.3117059783935547	3.277296752929687	1.594876831054687	0.8049454650878907	3.399679931640625	1.582388885498047	0.8465300903320312	3.460185546875	1.34429801940918	0.9637011108398438	3.526925415039062	1.37369401550293	0.7861968383789062	3.472043701171875	1.428001312255859	0.7414803771972656
208	6.9	3.314036987304688	1.086299278259277	0.7973658142089843	3.298068969726563	1.265897201538086	0.7849697875976562	3.283178955078125	1.409511856079102	0.7808265991210938	3.244365356445313	1.625389251708985	0.7920615234375	3.219851928710938	1.585058135986328	0.7773529663085937	3.13747900390625	1.53073193359375	0.6722502746582031	3.14061376953125	1.302935043334961	0.5098837890625	3.074010375976562	1.436660018920898	0.3304867248535156	3.037265014648438	1.514665634155274	0.3349331970214844	3.026140380859375	1.572009796142578	0.3353497924804687	2.987780883789062	1.533731597900391	0.3142415771484375	3.280774291992187	1.594099212646484	0.8049315185546875	3.402553588867188	1.584619262695313	0.8525457153320313	3.46984521484375	1.34664030456543	0.9476375122070313	3.500651123046875	1.375434143066406	0.78686083984375	3.446615966796875	1.439532470703125	0.7512257995605469
209	6.933333000000001	3.314611572265625	1.088435535430908	0.7955891723632813	3.2983515625	1.267995086669922	0.7845366516113281	3.283929931640625	1.411489028930664	0.7792593688964844	3.243523071289062	1.626957550048828	0.78894482421875	3.219228881835938	1.586364593505859	0.7748561401367188	3.137638549804687	1.532667785644531	0.6692170104980468	3.1361083984375	1.30765251159668	0.5030675659179688	3.0749775390625	1.446055999755859	0.3252991027832031	3.038914306640625	1.523322830200195	0.3296946716308594	3.027525268554688	1.573021392822266	0.3311946563720704	2.986193115234375	1.539553436279297	0.3059163360595703	3.28026171875	1.596071563720703	0.8017166748046876	3.403685424804688	1.589813842773437	0.8453639831542969	3.469687622070313	1.354583099365234	0.9421467895507812	3.499401489257813	1.418312683105469	0.7935015258789062	3.442025756835938	1.468970291137695	0.7494920349121095
210	6.966667000000001	3.318074096679688	1.089779922485351	0.7958209838867187	3.301358154296875	1.269731567382812	0.7831906738281249	3.286770263671875	1.413584045410156	0.7763153991699219	3.249510620117188	1.630514129638672	0.7841448364257813	3.224202880859375	1.5899267578125	0.7710001220703124	3.138758056640625	1.532946960449219	0.6689524230957031	3.136392944335937	1.308938491821289	0.4998114318847656	3.067532592773437	1.442035873413086	0.3211867523193359	3.03090087890625	1.520761306762695	0.3222156219482422	3.029158203125	1.5753017578125	0.3185684509277343	2.982595947265625	1.535538848876953	0.304826904296875	3.286252807617188	1.599179565429687	0.7966172485351563	3.410824096679687	1.588592102050781	0.8380717468261718	3.472037963867187	1.355636505126953	0.9406187744140624	3.506040405273438	1.379841827392578	0.7906180419921875	3.452235107421875	1.445504730224609	0.7579214477539062
211	7	3.319817626953125	1.081452686309814	0.7968058166503906	3.302750244140625	1.260422515869141	0.7844552917480468	3.288030639648437	1.403538879394531	0.7776733703613281	3.25096337890625	1.619494445800781	0.78015087890625	3.225871459960937	1.578864349365234	0.7677181701660156	3.139578247070312	1.523071807861328	0.6670711059570312	3.133887084960937	1.298197128295898	0.5018420715332031	3.067982666015625	1.429231643676758	0.3213885955810547	3.017909545898438	1.508950576782226	0.305925048828125	3.003271728515625	1.556486755371094	0.3045223617553711	2.985407958984375	1.524943054199219	0.3064048919677734	3.287410034179687	1.588571624755859	0.79366748046875	3.41054541015625	1.581493560791016	0.8396495056152344	3.480385375976563	1.357268280029297	0.9417138671875001	3.520300048828125	1.357850799560547	0.824574951171875	3.5074443359375	1.385664108276367	0.7825788269042968
212	7.033333000000001	3.320504150390625	1.081555423736572	0.7999881286621093	3.302237182617188	1.259830154418945	0.784093994140625	3.2870400390625	1.402268615722656	0.7727708129882813	3.248126098632812	1.617579010009766	0.7721103515625001	3.2235068359375	1.576646118164063	0.7599718933105468	3.1374248046875	1.520928436279297	0.6592676696777344	3.128863403320313	1.295120529174805	0.4962142791748047	3.06468603515625	1.426472915649414	0.3168100433349609	3.011910888671875	1.504421569824219	0.3025428161621094	2.984551513671875	1.548196685791016	0.305105339050293	2.980843139648437	1.521454864501953	0.3019349975585938	3.284694213867188	1.587191009521485	0.7863623352050781	3.408007446289062	1.582582061767578	0.8317622375488281	3.480793823242188	1.359064010620117	0.9406166992187499	3.520106567382812	1.360984176635742	0.8116404113769531	3.506956420898438	1.382537002563477	0.7685663146972657
213	7.066667000000001	3.318007446289062	1.082641891479492	0.80566748046875	3.296984375	1.260243072509766	0.788916259765625	3.280039184570312	1.402177658081055	0.7764015197753906	3.234499877929688	1.615770751953125	0.7737787170410156	3.211109497070312	1.574042388916016	0.7619374999999999	3.127303466796875	1.517422729492187	0.6597429199218749	3.12867041015625	1.293846206665039	0.4943265838623047	3.071385375976562	1.42651139831543	0.3142031555175782	3.019736083984375	1.502868881225586	0.3068757171630859	2.993302978515625	1.547938079833985	0.3123972015380859	2.985828979492188	1.521786041259765	0.2981140441894531	3.272028564453125	1.58673828125	0.7883867797851563	3.396668701171875	1.585754943847656	0.8315270080566406	3.467860717773437	1.36870426940918	0.9186065063476563	3.567928466796875	1.350278137207031	0.8331925862630208	3.530458618164062	1.3449736328125	0.7476428222656251
214	7.1	3.310672729492187	1.080240123748779	0.8086090698242188	3.288359375	1.256301986694336	0.7861135864257813	3.269905395507813	1.397286697387695	0.7714860534667969	3.2266162109375	1.610472442626953	0.7646073913574218	3.202135375976563	1.56880712890625	0.7557087707519532	3.110695068359375	1.512222991943359	0.6610610961914063	3.114437744140625	1.292325927734375	0.4925096740722656	3.066554565429688	1.430147842407226	0.3137620849609375	3.002667602539063	1.498764755249024	0.2980115509033203	2.970978759765625	1.538003646850586	0.3148099899291992	2.972235717773438	1.507799621582031	0.2930703277587891	3.264615478515625	1.581590698242187	0.7777325134277344	3.392239868164062	1.580984771728516	0.8107423400878906	3.456085205078125	1.369715133666992	0.9076448669433594	3.565094889322916	1.319866556803386	0.81828076171875	3.539166015625	1.310631042480469	0.73334814453125
215	7.133333	3.300419311523437	1.070528869628906	0.8071592407226562	3.2788291015625	1.246329437255859	0.7810901489257813	3.260643798828125	1.387349212646484	0.7658500061035156	3.2172392578125	1.600487701416016	0.7526289367675781	3.192298095703125	1.558523101806641	0.7465094909667969	3.09511767578125	1.502556243896484	0.6569114685058594	3.089037475585938	1.285220108032227	0.4845979156494141	3.043503295898438	1.421142593383789	0.3022742462158203	2.983108642578125	1.495414703369141	0.2939143829345703	2.948607055664063	1.543373733520508	0.3070240936279297	2.952398071289062	1.506114501953125	0.2870805969238281	3.255827392578125	1.571999542236328	0.7651100158691406	3.384579223632812	1.572457366943359	0.7940030822753906	3.449338500976562	1.352914321899414	0.8910944519042969	3.459470947265625	1.300470993041992	0.7423491210937501	3.52707421875	1.313638305664063	0.7126640014648438
216	7.166667	3.286690063476563	1.068596130371094	0.7979468383789062	3.261636840820312	1.244785491943359	0.7711652526855468	3.24122705078125	1.386149719238281	0.7548613281250001	3.199247924804688	1.600721801757813	0.7430168762207031	3.173649291992187	1.558789215087891	0.7376270446777344	3.077416137695312	1.498216049194336	0.648874481201172	3.05874462890625	1.28412532043457	0.4710850524902344	3.01667431640625	1.419917617797852	0.2862178955078125	2.980700927734375	1.503641311645508	0.2955091247558594	2.945953002929688	1.551926055908203	0.3067556838989258	2.930858520507813	1.510833053588867	0.2755048370361328	3.23808056640625	1.571736236572266	0.7543418884277344	3.367794311523437	1.564478607177735	0.7807726440429688	3.438998291015625	1.351304565429687	0.8859878540039063	3.444603149414062	1.315654739379883	0.7298745727539062	3.510997436523438	1.318221435546875	0.700642578125
217	7.200000000000001	3.27287841796875	1.067440895080566	0.7911871643066406	3.245896606445313	1.243456581115723	0.7626427612304687	3.223946044921875	1.384657424926758	0.7435893249511718	3.176986694335938	1.598542327880859	0.7298701477050782	3.152097778320313	1.555965270996094	0.7255866394042969	3.052026977539063	1.495924926757813	0.64067724609375	3.022905639648438	1.283222793579101	0.4619125213623047	2.984588500976562	1.431259948730469	0.2849597320556641	2.94149169921875	1.511829223632812	0.2956317749023437	2.896314819335938	1.564822967529297	0.3072665710449218	2.904987426757812	1.524408706665039	0.2785878753662109	3.21679833984375	1.570439758300781	0.7407258911132812	3.346042114257813	1.565523193359375	0.771138916015625	3.423598388671875	1.357280731201172	0.8753147583007812	3.438134399414063	1.398659729003906	0.7507137451171875	3.485661376953125	1.36370588684082	0.7058672790527343
218	7.233333	3.242742797851562	1.079316699981689	0.7911235961914063	3.211890991210938	1.256739585876465	0.7616013488769531	3.187164306640625	1.398829437255859	0.7399020690917968	3.130953979492188	1.613208923339844	0.73485986328125	3.1079912109375	1.569578338623047	0.7268688354492188	3.007168701171875	1.508361358642578	0.6411106872558594	2.987520385742187	1.29450927734375	0.4579457397460938	2.948369018554688	1.448312515258789	0.2836228332519531	2.909771484375	1.529809997558594	0.2930250549316407	2.864185546875	1.580683410644531	0.3086682739257812	2.856294067382812	1.536109725952148	0.267959457397461	3.17178125	1.585859069824219	0.7465339660644532	3.301272583007813	1.588255767822266	0.7824889526367187	3.389136596679688	1.375601913452148	0.8863804626464844	3.5467529296875	1.422892252604167	0.7946579996744791	3.51377001953125	1.478548309326172	0.72179345703125
219	7.266667	3.217446044921875	1.084644821166992	0.7867375183105468	3.18415478515625	1.2604453125	0.7544969482421875	3.158078002929687	1.400836532592773	0.728273681640625	3.102212646484375	1.6142060546875	0.7304361572265625	3.079020751953125	1.571011383056641	0.7221491699218749	2.978564697265625	1.512110977172852	0.6358736267089844	2.955325439453125	1.301922546386719	0.4514331359863282	2.917203979492188	1.469595626831055	0.29033984375	2.879662353515625	1.551904541015625	0.2929810638427734	2.847594482421875	1.590772064208984	0.3093278503417969	2.829639892578125	1.556375457763672	0.2697546539306641	3.143219970703125	1.586705596923828	0.7400343017578126	3.274426513671875	1.578684112548828	0.7602557067871094	3.308828002929688	1.369939498901367	0.8441664123535155	3.478515787760417	1.431065663655599	0.7568634033203124	3.51909716796875	1.447963973999023	0.6871470642089843
220	7.300000000000001	3.185296752929688	1.093717063903809	0.7786941833496094	3.149877319335937	1.268733413696289	0.7433717651367187	3.121767456054688	1.408516250610352	0.7144664916992187	3.069692626953125	1.623410583496094	0.7161254577636719	3.045325805664063	1.580408325195312	0.7095120239257813	2.93903564453125	1.52337841796875	0.6287075805664062	2.90674658203125	1.309288330078125	0.4500631866455078	2.872184204101563	1.472387619018555	0.2848438110351562	2.83402978515625	1.551721618652344	0.2829202270507812	2.801561279296875	1.599406890869141	0.2975287704467773	2.7914462890625	1.557334686279297	0.2665702514648438	3.110718139648438	1.595249969482422	0.7242518310546875	3.242440307617187	1.582302276611328	0.7325540466308593	3.277824584960937	1.377260787963867	0.8256883544921875	3.436669270833333	1.371156311035156	0.7429170328776041	3.459531860351563	1.400540100097656	0.6732880249023437
221	7.333333	3.164695434570312	1.105031311035156	0.765933349609375	3.1274140625	1.277792617797852	0.729945068359375	3.097595336914063	1.415842163085938	0.7008464355468751	3.0530166015625	1.629889831542969	0.7048655090332031	3.027202026367187	1.588145568847656	0.6997262878417969	2.918851318359375	1.531046203613281	0.6253907470703125	2.870387817382812	1.319111312866211	0.4509037628173828	2.82613720703125	1.469718658447266	0.2783839569091797	2.796063354492187	1.558309875488281	0.2910059967041015	2.77350537109375	1.581765563964844	0.3086014862060547	2.738416625976562	1.55783740234375	0.2827331390380859	3.0931201171875	1.600771942138672	0.710742919921875	3.22294287109375	1.580421447753906	0.7109082641601563	3.210441772460937	1.387356338500977	0.8072870788574218	3.224004801432292	1.353437235514323	0.5905232543945312	3.3705029296875	1.371067199707031	0.64088818359375
222	7.366667	3.121875244140625	1.124823444366455	0.7572014160156251	3.082309448242187	1.294426788330078	0.7185797424316407	3.05117138671875	1.430024368286133	0.6885706176757813	3.014344604492187	1.643131164550781	0.6952079162597656	2.987297119140625	1.602726928710938	0.6903041076660156	2.874912841796875	1.547420989990234	0.6230955200195312	2.823760131835938	1.354199691772461	0.4351942901611328	2.79937841796875	1.540104415893555	0.3119535980224609	2.767746459960938	1.589888275146484	0.2857589416503906	2.733100341796875	1.643181365966797	0.2825387420654297	2.717212524414062	1.575071533203125	0.2695628967285156	3.053162353515625	1.612980865478516	0.6999704589843749	3.182314453125	1.594497772216797	0.6993956298828126	3.18972021484375	1.403945053100586	0.7918853759765625	3.289678588867187	1.390349151611328	0.65853173828125	3.378694702148437	1.390399963378906	0.6544426269531251
223	7.4	3.101990600585937	1.132187309265137	0.7485438537597656	3.060355834960938	1.302183670043945	0.7088119506835937	3.027648681640625	1.438092346191406	0.678530029296875	2.989999755859375	1.653221649169922	0.6836661376953126	2.962687255859375	1.612234771728516	0.6814607849121094	2.845624633789062	1.55569985961914	0.6224742126464844	2.7991708984375	1.358209442138672	0.4341800689697266	2.757418579101563	1.536885635375977	0.2966944274902343	2.7199169921875	1.602532440185547	0.2757024688720703	2.683074951171875	1.654665100097656	0.2749976501464844	2.678510009765625	1.60551904296875	0.2625258941650391	3.029501831054688	1.623023834228515	0.6862713317871094	3.159925415039063	1.606319946289062	0.678544189453125	3.1815048828125	1.392652206420898	0.7691768798828125	3.235355834960937	1.309433715820312	0.6195133056640625	3.316872314453125	1.31548681640625	0.6248872680664063
224	7.433333000000001	3.090361083984375	1.138017768859863	0.7361391296386719	3.04757080078125	1.30879035949707	0.6964406127929688	3.013867431640625	1.445474594116211	0.6665446472167968	2.974308471679687	1.661208526611328	0.6734610595703125	2.947235717773437	1.619957672119141	0.6704679565429688	2.830328125	1.563378997802734	0.6109383239746093	2.768440185546875	1.371508010864258	0.4193323059082031	2.717140869140625	1.559733947753906	0.2998555145263672	2.683311889648437	1.607396911621094	0.2729103088378906	2.656463500976562	1.656769073486328	0.2785548477172852	2.652236083984375	1.6097900390625	0.2570850830078125	3.014173461914063	1.631052459716797	0.6762679443359375	3.145601928710938	1.617640197753906	0.6609375305175782	3.207204223632813	1.385083953857422	0.7015828552246094	3.26377001953125	1.301392578125	0.5399862670898438	3.337654296875	1.289740783691406	0.5531209106445313
225	7.466667000000001	3.057352294921875	1.148661590576172	0.71180126953125	3.013119140625	1.318641494750977	0.6756724548339844	2.977930297851563	1.454557464599609	0.6471429748535156	2.940074829101563	1.669367950439453	0.6570211486816406	2.912947509765625	1.628318115234375	0.6580650329589843	2.793365234375	1.565659088134766	0.6098554992675782	2.738027099609375	1.381484497070312	0.4116189727783203	2.671439331054687	1.566274200439453	0.290871337890625	2.645098388671875	1.621231689453125	0.2657839813232422	2.620801025390625	1.678731658935547	0.2573273315429687	2.612695068359375	1.63686279296875	0.2507583465576172	2.979719604492188	1.639334167480469	0.6548214111328126	3.10714599609375	1.617356292724609	0.6259951782226563	3.194299682617188	1.382798629760742	0.6498377380371094	3.21218994140625	1.271494720458984	0.4992111511230469	3.281649047851563	1.258114196777344	0.5058681640625
226	7.5	3.034412353515625	1.15427033996582	0.7018882446289063	2.987323120117187	1.324842742919922	0.66707958984375	2.949911987304688	1.460455520629883	0.6373150634765625	2.912124389648437	1.676565155029297	0.6423137207031251	2.88483056640625	1.635473236083985	0.6439024963378907	2.7645966796875	1.575083801269531	0.5946242370605469	2.70640234375	1.384705993652344	0.3998414611816407	2.652204833984375	1.578692779541016	0.2926532592773438	2.628643432617188	1.650982299804687	0.2716407623291016	2.609126586914063	1.696527801513672	0.2743702545166016	2.59460498046875	1.648879638671875	0.256711181640625	2.951881225585938	1.646193634033203	0.6411901550292969	3.08117529296875	1.633590667724609	0.6156775512695313	3.1699716796875	1.395449996948242	0.637587646484375	3.24439404296875	1.286582305908203	0.4977914225260417	3.255996459960937	1.268183448791504	0.4745469970703125
227	7.533333000000001	3.029406127929688	1.160542953491211	0.6897567138671875	2.984846923828125	1.331605041503906	0.6551283874511719	2.949550048828125	1.468559127807617	0.6284934692382812	2.914593383789063	1.684299560546875	0.637762451171875	2.886852783203125	1.643622131347656	0.6394589538574218	2.765859130859375	1.579325012207031	0.5960838012695313	2.692311279296875	1.395233062744141	0.4001844329833985	2.622291259765625	1.582689239501953	0.2820854797363281	2.586799682617188	1.640388580322266	0.2617174224853516	2.553452392578125	1.685950775146484	0.2724538650512696	2.567977661132812	1.653678161621094	0.2501924896240234	2.953914916992188	1.6536025390625	0.6351152343749999	3.082335327148438	1.639871307373047	0.6067733764648438	3.1733037109375	1.399278228759766	0.6041589355468751	3.180738037109375	1.292938919067383	0.4261776885986328	3.249724243164063	1.265905372619629	0.4274418029785156
228	7.566667000000001	3.002756103515625	1.167877944946289	0.6626758728027344	2.964956787109375	1.341045364379883	0.6342310485839844	2.933544921875	1.478042907714844	0.6061047668457031	2.90266455078125	1.693483062744141	0.6209225769042969	2.874319458007813	1.653198699951172	0.6226593933105469	2.750923583984375	1.588922546386719	0.5887993774414062	2.66005517578125	1.409610412597656	0.3976316375732422	2.574213989257813	1.591013092041015	0.2865665283203125	2.548762451171875	1.651452850341797	0.2588990936279297	2.5175458984375	1.6950654296875	0.2699025802612305	2.517801879882812	1.654604431152344	0.2514004516601562	2.941315063476563	1.662442535400391	0.6163944091796875	3.068307373046875	1.644668304443359	0.5841122436523438	3.159903198242187	1.401292175292969	0.5566902770996094	3.144004638671875	1.302716949462891	0.3629608917236328	3.212436401367188	1.265728424072265	0.3516045684814453
229	7.6	2.99016259765625	1.172731636047363	0.6474531860351562	2.954200561523438	1.347157333374023	0.6197806701660156	2.923899291992187	1.485723434448242	0.5933076171875	2.897812622070313	1.703055694580078	0.6090920715332031	2.868617431640625	1.663049407958984	0.6118678894042968	2.7412177734375	1.600549224853516	0.5860369262695313	2.635610107421875	1.421487991333008	0.4016032104492188	2.548696899414062	1.597521667480469	0.2828733367919922	2.534634765625	1.655094116210938	0.2569426574707031	2.510735595703125	1.703364074707031	0.2661257781982422	2.4997197265625	1.665757354736328	0.2410524291992188	2.935801879882812	1.671109100341797	0.6032141113281251	3.06376708984375	1.654656311035156	0.5727107849121094	3.152796752929688	1.410647033691406	0.5337225341796875	3.120655517578125	1.327594787597656	0.3230554809570312	3.187072631835937	1.278812622070312	0.3021988525390625
230	7.633333	2.969541748046875	1.177416122436524	0.6336657104492187	2.934189697265625	1.351316589355469	0.6057191467285157	2.90460791015625	1.48965055847168	0.5800068664550782	2.883689575195312	1.706548767089844	0.5953127746582032	2.85373046875	1.667433135986328	0.5984566955566406	2.724296020507813	1.611048248291016	0.5744036254882812	2.612019287109375	1.430087875366211	0.3958237762451172	2.530276733398438	1.609677368164062	0.2825121002197266	2.498024658203125	1.663426361083984	0.2506167602539062	2.475493530273438	1.728394592285156	0.2758037033081054	2.469759887695313	1.668749816894531	0.2457093811035156	2.920749877929687	1.673857666015625	0.5892135009765624	3.04765673828125	1.65390234375	0.5597603454589843	3.13504931640625	1.410647506713867	0.5145199737548828	3.090280639648437	1.351224578857422	0.2954705963134766	3.15469140625	1.293232376098633	0.2665030364990235
231	7.666667	2.95077783203125	1.177971839904785	0.6123452758789063	2.91685302734375	1.352626724243164	0.5888335571289063	2.8878984375	1.491150238037109	0.5656127624511719	2.873935668945313	1.708375183105469	0.5829551086425782	2.842873657226562	1.670215209960938	0.5861614685058594	2.711024536132812	1.623316467285156	0.5593501586914063	2.593913696289063	1.432745986938476	0.3951561126708985	2.514170043945312	1.609215515136719	0.2771602935791015	2.460365356445313	1.655357696533203	0.2481269683837891	2.421476318359375	1.705121063232422	0.2757066879272461	2.448889892578125	1.666332061767578	0.2446896820068359	2.909823852539063	1.674596710205078	0.5761154174804688	3.035005737304687	1.65002099609375	0.5432784118652344	3.118319091796875	1.403346710205078	0.4986948699951172	3.063522338867188	1.363346694946289	0.2761287078857422	3.128526245117187	1.302766357421875	0.2390447540283203
232	7.700000000000001	2.9323603515625	1.165951950073242	0.588421875	2.904500854492188	1.342870300292969	0.5697095947265625	2.879103393554687	1.483143951416016	0.549609619140625	2.868199584960938	1.701428894042969	0.5691539916992188	2.836799560546875	1.663433013916016	0.5732773742675781	2.70090478515625	1.621189483642578	0.5555510864257813	2.572381469726563	1.438038757324219	0.3891499786376953	2.4959296875	1.616693481445313	0.2749918365478515	2.477010620117188	1.66403759765625	0.250111083984375	2.437102172851563	1.711347473144531	0.2845321807861328	2.433930908203125	1.672978302001953	0.2407464599609375	2.903495971679687	1.667115753173828	0.5606660461425781	3.0316162109375	1.645317352294922	0.5322975463867188	3.108671508789063	1.395344345092773	0.4774300689697266	3.062215454101563	1.36441130065918	0.2492510681152344	3.123985961914062	1.305529602050781	0.2033456649780274
233	7.733333	2.914875854492188	1.161807754516602	0.5715079650878907	2.88848388671875	1.340235656738281	0.5542520446777344	2.862631591796875	1.481419219970703	0.5338247680664062	2.856946899414063	1.700933135986328	0.5571481628417969	2.824587768554688	1.663322509765625	0.5612716979980468	2.688219848632813	1.620357299804688	0.5428603210449219	2.560912353515625	1.428118301391601	0.3833144226074219	2.4827080078125	1.60812026977539	0.2645899276733398	2.457870361328125	1.657599365234375	0.2458188323974609	2.420740966796875	1.706324798583984	0.2712928695678711	2.416855224609375	1.667463958740234	0.2340978088378906	2.89151318359375	1.665786926269531	0.547415771484375	3.019659057617187	1.642358215332031	0.5172017517089844	3.093890869140625	1.389181442260742	0.4696457061767578	3.04227978515625	1.368871856689453	0.2391939010620117	3.11579443359375	1.315335037231445	0.1955188293457031
234	7.766667	2.902521118164063	1.163419975280762	0.5457341003417968	2.875465576171875	1.341643814086914	0.5302101135253906	2.851054809570313	1.483558380126953	0.5146697387695313	2.849481079101563	1.703089996337891	0.5317541198730469	2.817036376953125	1.666214874267578	0.5389877319335937	2.679791259765625	1.622619873046875	0.5295659484863281	2.547115234375	1.426708404541015	0.3795723571777344	2.459492553710938	1.604659393310547	0.2627302703857421	2.43633349609375	1.652757263183594	0.2445049438476563	2.407722045898438	1.700939819335938	0.266295425415039	2.39566943359375	1.661635711669922	0.2324700012207031	2.882901733398437	1.667259124755859	0.5209488525390624	3.010718627929688	1.647886627197265	0.4883979339599609	3.063323120117187	1.388936447143555	0.4973948669433594	2.986460367838542	1.358038645426432	0.2838538920084636	3.01850048828125	1.317003753662109	0.2251855392456055
235	7.800000000000001	2.882218627929688	1.165200012207031	0.5267286071777344	2.85970947265625	1.343833312988281	0.5174759216308593	2.8382724609375	1.486127395629883	0.5066924438476563	2.836232055664063	1.704835815429687	0.5256777648925781	2.80386767578125	1.667988830566406	0.5318627929687501	2.668143432617188	1.622779174804688	0.5181455078124999	2.536160888671875	1.425907104492187	0.3710077972412109	2.444456298828125	1.605194244384766	0.2646488571166992	2.420612670898437	1.651172302246094	0.2455687713623047	2.39508935546875	1.689647521972656	0.2707810897827148	2.366507446289063	1.654473724365234	0.2361876983642578	2.869681518554688	1.669230529785156	0.5152900085449219	2.995962768554687	1.652819030761719	0.4782905883789063	3.058254760742187	1.394482040405273	0.4937251434326172	2.97150732421875	1.348453633626302	0.2850915883382161	3.001791259765625	1.319666870117187	0.224515251159668
236	7.833333	2.859735595703125	1.162269248962402	0.509588638305664	2.840526000976562	1.341313217163086	0.5010722045898437	2.820749877929687	1.483966186523437	0.4907661285400391	2.816201416015625	1.70222216796875	0.5156292724609375	2.78456298828125	1.664638916015625	0.52189306640625	2.649747436523437	1.615771636962891	0.5115972290039063	2.528556396484375	1.409804885864258	0.3668761749267578	2.4341826171875	1.585597747802734	0.2540526504516601	2.41053125	1.637053955078125	0.2398481903076172	2.381503051757813	1.675598510742187	0.2739615249633789	2.359647094726562	1.646176452636719	0.2284218902587891	2.849824340820312	1.667459075927734	0.5032047119140626	2.974749755859375	1.656293640136719	0.4597817687988281	3.060123779296875	1.400398330688477	0.4846171569824219	2.9765517578125	1.342922607421875	0.2803184509277344	2.997969360351562	1.318972579956055	0.2248796463012695
237	7.866667	2.840053100585938	1.152337417602539	0.4729771881103516	2.824407348632812	1.332748931884766	0.4682124176025391	2.808632690429687	1.476726455688476	0.4618115997314454	2.80770947265625	1.69620556640625	0.4821698150634766	2.77679052734375	1.658783447265625	0.4931335754394531	2.640335571289063	1.610531311035156	0.4993741149902343	2.507190673828125	1.400384140014649	0.3707689819335938	2.413232788085938	1.581743713378906	0.266120002746582	2.381211669921875	1.631961791992187	0.2599095153808594	2.356291015625	1.668004821777344	0.2886839981079101	2.32707373046875	1.638255706787109	0.2451343994140625	2.839665283203125	1.660914855957031	0.4664779510498047	2.96217431640625	1.636194702148438	0.4207198638916015	3.110411865234375	1.408909530639648	0.4720159301757813	3.001152587890625	1.34509673055013	0.2988698527018229	3.002879516601562	1.328255294799805	0.251781852722168
238	7.9	2.807615112304688	1.152947326660156	0.4461927490234375	2.7982724609375	1.334506011962891	0.4467508087158203	2.782790161132812	1.478952743530273	0.4421539001464844	2.784304565429688	1.699305206298828	0.4605563659667969	2.754097900390625	1.661999572753906	0.4742812957763672	2.619213256835938	1.610825012207031	0.4934639892578125	2.490886840820313	1.38971760559082	0.3769758453369141	2.39063818359375	1.568954559326172	0.2757522201538086	2.357658203125	1.618946838378906	0.2683872985839844	2.33216943359375	1.654901153564453	0.3039619750976563	2.30387353515625	1.627952911376953	0.2541306457519531	2.81489697265625	1.66362255859375	0.442693115234375	2.930583740234375	1.631594299316406	0.3839799346923828	3.057893310546875	1.400607574462891	0.4587142486572266	2.912641967773438	1.348019287109375	0.2763789825439453	2.900099365234375	1.338272079467773	0.2382788772583008
239	7.933333000000001	2.783328735351563	1.151837997436524	0.433057144165039	2.7762783203125	1.333730041503906	0.4346505432128906	2.760394653320312	1.478289581298828	0.4298454895019531	2.762938598632813	1.698793609619141	0.4512027740478516	2.732987426757813	1.661304443359375	0.4653099517822266	2.599183471679687	1.610671478271484	0.4926734619140625	2.49006396484375	1.377429306030273	0.3782412719726562	2.383271728515625	1.553489685058594	0.2746862640380859	2.348936401367188	1.603397003173828	0.2641536407470703	2.316562255859375	1.641854644775391	0.2993921508789062	2.29461328125	1.604310577392578	0.251484878540039	2.792991333007812	1.663218414306641	0.4319557647705078	2.908371215820313	1.628428253173828	0.3735501708984375	3.021627563476562	1.394872268676758	0.4908552856445312	2.87223876953125	1.37429313659668	0.3055478668212891	2.857142211914063	1.391754013061524	0.2639390258789063
240	7.966667000000001	2.757610229492188	1.149820350646973	0.4131491394042969	2.752755615234375	1.331815017700195	0.4143414764404297	2.740302001953125	1.476742614746094	0.4108958587646484	2.7445556640625	1.697165222167969	0.4325759735107422	2.715102416992187	1.659696868896484	0.4478606414794922	2.584587524414062	1.607253173828125	0.4862810974121093	2.476823852539062	1.369494323730469	0.3811650085449219	2.35794091796875	1.541368957519531	0.2798398818969727	2.335948852539063	1.593231170654297	0.2640143585205078	2.315798095703125	1.661612152099609	0.293584342956543	2.285816528320312	1.602822357177734	0.2498767547607422	2.773623901367188	1.661585998535156	0.4120006713867188	2.883585205078125	1.628946075439453	0.3422196807861329	2.999648193359375	1.39278630065918	0.4395010528564454	2.839165893554688	1.379968002319336	0.2642694320678711	2.831086181640625	1.423434371948242	0.2257598342895508
241	8	2.73138427734375	1.140178665161133	0.3814680480957031	2.72442138671875	1.32120182800293	0.384401123046875	2.71010595703125	1.465331130981445	0.3829193115234375	2.7223046875	1.6841103515625	0.4079062042236328	2.693201416015625	1.647376007080078	0.4247368469238281	2.565589721679688	1.599569396972656	0.4748832702636719	2.469814208984375	1.346078186035156	0.4024927062988281	2.3518369140625	1.507962844848633	0.2868869781494141	2.325554443359375	1.563988342285156	0.2712355651855469	2.297345092773438	1.608072021484375	0.2922864685058594	2.2759931640625	1.576932830810547	0.2515043792724609	2.74853076171875	1.648278381347656	0.3845950622558594	2.851352783203125	1.608677276611328	0.3090441589355469	2.968060668945312	1.384912155151367	0.4157409210205078	2.796789794921875	1.36518505859375	0.2544967422485351	2.784386840820313	1.418439331054687	0.20692236328125
242	8.033333000000001	2.710343872070313	1.139991432189941	0.3549181213378906	2.702492309570312	1.319508087158203	0.3578446044921875	2.693081909179687	1.462828750610352	0.3589424133300781	2.702806396484375	1.680377899169922	0.3753927764892578	2.674844970703125	1.644251007080078	0.3941092376708984	2.557107421875	1.593584075927734	0.4596759490966797	2.4579873046875	1.33920524597168	0.405890380859375	2.347331176757812	1.498079513549805	0.2847703094482422	2.327818115234375	1.548653350830078	0.2654695434570313	2.297736572265625	1.579596771240234	0.2827220306396484	2.266641845703125	1.556357482910156	0.2413116149902343	2.728743896484375	1.644428527832031	0.3529785461425782	2.821019775390625	1.608182159423828	0.2655301208496094	2.911055053710937	1.36092658996582	0.3332756652832031	2.733395751953125	1.360730163574219	0.1796688766479492	2.717144165039063	1.407612548828125	0.1604646377563476
243	8.066667000000001	2.689724731445312	1.130193077087402	0.3192671203613281	2.686484252929688	1.309378997802734	0.3217878112792969	2.684976684570312	1.452452575683594	0.3239840698242187	2.700459350585938	1.668445220947266	0.3454894866943359	2.674330688476562	1.63239535522461	0.366223648071289	2.562635864257812	1.582298736572266	0.4412839202880859	2.46558203125	1.32465315246582	0.4064104919433594	2.35005810546875	1.484962097167969	0.2954517974853516	2.329355102539063	1.534156707763672	0.2658173675537109	2.374424682617188	1.605507781982422	0.3179576721191406	2.276606567382813	1.544604400634766	0.2267435913085938	2.7228505859375	1.632859985351562	0.3192213745117187	2.80368896484375	1.600927673339844	0.2203240356445312	2.916030029296875	1.34535791015625	0.254588623046875	2.707861206054687	1.347545303344726	0.144787956237793	2.690535888671875	1.385926406860352	0.1305365715026855
244	8.1	2.666984375	1.115917995452881	0.2880735168457031	2.661954833984375	1.294766616821289	0.2891830291748047	2.659919921875	1.437672058105469	0.2906949462890625	2.678307006835937	1.652953643798828	0.3135777893066406	2.65374609375	1.61681689453125	0.3358343505859375	2.55071923828125	1.572356658935547	0.4249765930175782	2.457276489257812	1.312021484375	0.4147602386474609	2.336609741210937	1.466319549560547	0.3044395141601562	2.323847290039063	1.507868927001953	0.2699494171142578	2.37505322265625	1.575649688720703	0.3252415313720703	2.275929565429688	1.518082305908203	0.2270625991821289	2.698286376953125	1.617663696289062	0.2852118225097656	2.763266845703125	1.590346771240234	0.1750489654541016	2.858192626953125	1.326484786987305	0.1584997177124023	2.64396142578125	1.326824127197266	0.06464957427978515	2.617719604492188	1.377343765258789	0.03566342997550964
245	8.133333	2.639661743164063	1.100300849914551	0.2480868301391602	2.631954956054687	1.279082122802734	0.2502158203125	2.621614379882812	1.421797241210938	0.2507673950195313	2.650473388671875	1.635243194580078	0.2828099822998047	2.62689453125	1.598629211425781	0.3055780029296875	2.536774780273437	1.553064178466797	0.4074088897705078	2.45873974609375	1.287228469848633	0.4124825286865235	2.335091796875	1.441718811035156	0.3037473754882812	2.321851196289062	1.478439956665039	0.2705623168945313	2.36928271484375	1.548186676025391	0.3208212280273438	2.286023803710937	1.492948089599609	0.2265684585571289	2.666138916015625	1.600908508300781	0.250732795715332	2.72803759765625	1.579045440673828	0.1365576934814453	2.794052856445313	1.312264755249023	0.07292937088012696	2.569214111328125	1.30209878540039	0.005287185668945313	2.51489208984375	1.377405700683594	0.001235377311706544
246	8.166667	2.624277221679687	1.094832363128662	0.2191257705688476	2.61911376953125	1.273128265380859	0.2214332885742187	2.610577880859375	1.415476013183594	0.2222169494628906	2.634099609375	1.629547973632812	0.2507033843994141	2.6129306640625	1.592528991699219	0.2749266510009766	2.530205932617188	1.544316528320312	0.3811133575439453	2.46259716796875	1.278321701049805	0.4143961029052734	2.332607421875	1.422878463745117	0.2970985412597656	2.32393115234375	1.458520416259766	0.2530072021484375	2.370589599609375	1.525676498413086	0.2997511901855469	2.313625854492187	1.494110916137695	0.2135300216674805	2.649190185546875	1.595478179931641	0.2182640686035156	2.705438232421875	1.577437622070313	0.1007038879394531	2.75140966796875	1.318754455566406	-0.0002908117771148683	2.52391064453125	1.343035140991211	-0.05051331520080567	2.45944677734375	1.403524887084961	-0.05495444869995118
247	8.200000000000001	2.603149780273438	1.078950832366943	0.1872511215209961	2.594468505859375	1.257787841796875	0.1909113311767578	2.5801640625	1.400031295776367	0.1922925720214844	2.606513549804688	1.614552947998047	0.2212186584472656	2.587740844726563	1.577031982421875	0.2470392684936523	2.515489379882812	1.529371765136719	0.3615367584228516	2.48419482421875	1.262789642333984	0.4323073425292969	2.313840087890625	1.35445881652832	0.3206882934570312	2.300286743164063	1.404429489135742	0.2631887512207031	2.339872192382813	1.469344543457031	0.3062136688232422	2.288435424804688	1.422696166992188	0.230483757019043	2.618388916015625	1.580821258544922	0.1868641128540039	2.6651708984375	1.559040008544922	0.06519452285766601	2.684172485351563	1.307447723388672	-0.06221389770507812	2.456576293945313	1.346285980224609	-0.09757839202880859	2.36206884765625	1.380805313110351	-0.08006208038330079
248	8.233333	2.591909423828125	1.072507438659668	0.1678916473388672	2.581790649414062	1.251009620666504	0.1709895629882812	2.565343872070312	1.392759323120117	0.1718509521484375	2.59294873046875	1.607183013916015	0.1990293045043945	2.576680419921875	1.569544982910156	0.2262443389892578	2.517342163085937	1.523210723876953	0.3480352172851562	2.51127099609375	1.25918408203125	0.4326783752441407	2.32774658203125	1.329060745239258	0.3276854400634766	2.313157104492188	1.360444931030274	0.2652986145019531	2.337366455078125	1.431785491943359	0.3055935974121093	2.300509521484375	1.387431518554687	0.2326831665039062	2.601987060546875	1.573608703613281	0.1636964645385742	2.63813720703125	1.552815490722656	0.03854973220825195	2.5949091796875	1.314176208496094	-0.1058763465881348	2.36822705078125	1.346269775390625	-0.09984852218627929	2.278040893554687	1.362513092041016	-0.1231970558166504
249	8.266667	2.58361083984375	1.057831701278686	0.1408672103881836	2.569130126953125	1.235075782775879	0.1469870300292969	2.548623901367187	1.375531753540039	0.1501742706298828	2.574378784179688	1.589378326416016	0.1753685531616211	2.560992553710937	1.551634918212891	0.2035526809692383	2.514418090820312	1.507780456542969	0.3307651519775391	2.54057861328125	1.249745483398438	0.4216129608154296	2.347523681640625	1.297794456481934	0.3288421936035156	2.330540649414062	1.33668229675293	0.2617429656982422	2.336379150390625	1.394799728393555	0.2747645645141601	2.309917602539063	1.358877914428711	0.2223776092529297	2.581204467773437	1.556134735107422	0.1395694122314453	2.605050659179687	1.534499542236328	0.01224542665481567	2.523027221679688	1.325199844360351	-0.1544676818847656	2.293777465820312	1.334233749389648	-0.1322133636474609	2.215358642578125	1.343442001342773	-0.1561250228881836
250	8.300000000000001	2.5699326171875	1.051263582229614	0.1302978897094726	2.554903076171875	1.227709854125977	0.1334168395996094	2.534427368164062	1.367717147827149	0.1343142242431641	2.561903198242188	1.581120269775391	0.1516438140869141	2.551394165039063	1.544261413574219	0.1817427062988281	2.511420288085938	1.505178833007812	0.3116618957519531	2.565260131835938	1.276414535522461	0.4540866851806641	2.377941162109375	1.262083457946777	0.325041015625	2.378947387695312	1.310981948852539	0.2519628295898437	2.359088623046875	1.375221694946289	0.2778754425048828	2.375728759765625	1.337231140136719	0.2353050308227539	2.565333251953125	1.547157318115234	0.1163444747924805	2.568428100585938	1.520770446777344	-0.01147605848312378	2.4520498046875	1.33503791809082	-0.1846504135131836	2.224775390625	1.33625065612793	-0.1618122406005859	2.146281005859375	1.315705062866211	-0.1867139434814453
251	8.333333	2.565070922851563	1.041153854370117	0.1160710182189941	2.547715576171875	1.216904632568359	0.1173586196899414	2.527352294921875	1.356687484741211	0.1172444305419922	2.549476196289063	1.570501251220703	0.1304190826416016	2.5411845703125	1.533905395507813	0.1613449096679687	2.507474365234375	1.497353240966797	0.2929376220703125	2.581251831054687	1.280151443481445	0.4426470947265625	2.4028349609375	1.237305252075195	0.3168577575683594	2.39461767578125	1.281555221557617	0.2406780853271484	2.375295776367188	1.334400573730469	0.2755724792480469	2.388659057617187	1.299639678955078	0.2233655014038086	2.55247900390625	1.536202026367187	0.0955903778076172	2.547755859375	1.511496795654297	-0.0323986587524414	2.423831420898438	1.344545867919922	-0.2170322799682617	2.197110473632812	1.330361526489258	-0.1852370910644531	2.114433349609375	1.309648468017578	-0.2221735000610351
252	8.366667	2.56056005859375	1.025184558868408	0.09616060638427734	2.53910498046875	1.200858253479004	0.0961427879333496	2.518690307617187	1.340959869384766	0.09558370208740234	2.534695556640625	1.555057159423828	0.1150175819396973	2.529732788085937	1.517130157470703	0.1451103668212891	2.511543823242188	1.481281921386719	0.2808256988525391	2.612524047851562	1.278331192016602	0.433714111328125	2.448558837890625	1.190674102783203	0.3182179870605468	2.428647338867187	1.222631065368653	0.2391110305786133	2.379976928710938	1.277036102294922	0.2463874740600586	2.417212890625	1.221140754699707	0.2083163528442383	2.536427978515625	1.522051330566406	0.07880731201171876	2.521404663085938	1.508427352905273	-0.05018846702575684	2.354582641601563	1.377582427978516	-0.2318505172729492	2.129463745117188	1.323321594238281	-0.2473859405517578	2.03720947265625	1.302378112792969	-0.2694033203125
253	8.4	2.558233276367187	1.016162843704224	0.08632441711425781	2.532383422851562	1.192100036621094	0.08457042312622071	2.506821044921875	1.331922546386719	0.08229939651489257	2.523145263671875	1.547006530761719	0.0991080207824707	2.519226318359375	1.50923258972168	0.1298347244262695	2.50472265625	1.475415466308594	0.2666107635498047	2.630979736328125	1.285440872192383	0.4193676452636719	2.471570922851563	1.164633827209473	0.3137758636474609	2.423705078125	1.198680793762207	0.2391684494018555	2.40464990234375	1.243038940429687	0.2577045822143554	2.400068725585937	1.204533729553223	0.2094251556396484	2.523745361328125	1.513524841308594	0.06306721878051758	2.502128540039062	1.500265899658203	-0.06553210449218751	2.322445068359375	1.381727722167969	-0.2451139221191406	2.100833862304687	1.320638732910156	-0.2731612548828125	2.033851928710937	1.315003387451172	-0.3188360595703125
254	8.433333000000001	2.551802368164062	1.012721257209778	0.08539767837524415	2.524114868164062	1.188082695007324	0.08156404495239258	2.500638305664062	1.327822708129883	0.07863061141967773	2.515084106445312	1.542917694091797	0.08856143951416015	2.511953247070313	1.506122375488281	0.120396484375	2.5044609375	1.478379287719727	0.2589903259277344	2.6455234375	1.278531478881836	0.3849285736083984	2.48348046875	1.141163280487061	0.3051721801757812	2.427146850585937	1.184617057800293	0.242721794128418	2.413651123046875	1.236860549926758	0.2587733383178711	2.401289306640625	1.176583290100098	0.2139905242919922	2.515514282226563	1.508477584838867	0.0536635913848877	2.49601953125	1.492320602416992	-0.07401939582824707	2.301461669921875	1.379519927978516	-0.2395414886474609	2.083293823242188	1.318367736816406	-0.2824841918945312	2.024481811523438	1.312111938476562	-0.3196561279296875
255	8.466667000000001	2.559129516601562	1.009287010192871	0.08208080673217774	2.5195576171875	1.181130928039551	0.07543149948120118	2.49531982421875	1.320785675048828	0.07062489318847656	2.517671264648437	1.534993103027344	0.08183199310302734	2.514904052734375	1.497996627807617	0.1134273414611816	2.51331982421875	1.477677780151367	0.2526344757080078	2.634577962239584	1.266264302571615	0.3660142822265625	2.49602099609375	1.105942281087239	0.30568359375	2.397275146484375	1.138651191711426	0.2480334625244141	2.38577587890625	1.181118057250977	0.259709846496582	2.411200805664063	1.166066669464111	0.231056755065918	2.515124633789063	1.500977813720703	0.04664165496826172	2.484334838867188	1.489926528930664	-0.0796727409362793	2.302773193359375	1.379005325317383	-0.2528361053466797	2.076919189453125	1.324510269165039	-0.261678466796875	2.018340942382812	1.313025207519531	-0.2978753662109375
256	8.5	2.560180419921875	1.005478747367859	0.07981088256835939	2.519546875	1.176790710449219	0.07135187149047852	2.493879150390625	1.316080718994141	0.06502214431762696	2.514653930664062	1.530556182861328	0.07267601776123048	2.513130981445312	1.493982147216797	0.10482763671875	2.51298681640625	1.476127899169922	0.244010986328125	2.639770182291667	1.268636545817057	0.3496595052083333	2.496371744791667	1.108522018432617	0.3042699178059896	2.392630126953125	1.136240497589111	0.2440200805664063	2.378565185546875	1.162844673156738	0.2558779907226563	2.413720825195313	1.165395919799805	0.2304286270141602	2.511387817382813	1.496048767089844	0.03804628753662109	2.476005249023437	1.484745132446289	-0.08688175964355468	2.29008349609375	1.374534317016602	-0.2549182586669922	2.0632041015625	1.326533584594727	-0.2627203063964844	2.00889794921875	1.304716857910156	-0.2895521240234375
257	8.533333000000001	2.560361694335938	1.002945309400558	0.07830525970458985	2.519939208984375	1.174294387817383	0.07038067626953125	2.494105712890625	1.31348974609375	0.06460897064208984	2.513022705078125	1.528075408935547	0.07016819381713868	2.512310913085938	1.491788772583008	0.1026245803833008	2.513787963867188	1.474938705444336	0.2415853729248047	2.635955891927084	1.266188140869141	0.3409762166341146	2.48853369140625	1.109028905232748	0.3036250610351562	2.38099853515625	1.14038708114624	0.2425925903320312	2.36855712890625	1.157217460632324	0.2536256561279296	2.411254028320313	1.162028831481934	0.2314971084594727	2.509560424804687	1.493263946533203	0.03589622497558594	2.472463134765625	1.481334823608398	-0.08827258300781249	2.279812377929688	1.367041549682617	-0.2461626434326172	2.056397705078125	1.311480804443359	-0.2552973175048828	1.999934814453125	1.298845825195313	-0.2700687255859375
258	8.566667000000001	2.568237915039063	1.001008037209511	0.07926148986816406	2.519453002929688	1.170875114440918	0.0685158805847168	2.496456787109375	1.3106416015625	0.06169841003417968	2.517599609375	1.5253193359375	0.06609822845458985	2.515128051757813	1.489287979125977	0.09873274230957031	2.50942578125	1.483113204956055	0.2378176345825195	2.5760517578125	1.250659545898437	0.2868267822265625	2.47544970703125	1.092549387613932	0.2666588541666666	2.348821533203125	1.101389591217041	0.2537632904052735	2.329858642578125	1.142263763427734	0.2209398498535156	2.39034765625	1.141367580413818	0.2433438186645508	2.515152465820313	1.490195327758789	0.0321182975769043	2.4781572265625	1.488233734130859	-0.0926026611328125	2.2837119140625	1.3643720703125	-0.2351612396240235	2.054265441894531	1.334045379638672	-0.2362843627929687	1.992952880859375	1.308935882568359	-0.2313665771484375
259	8.6	2.57015771484375	1.00189194971323	0.08078684234619141	2.520953002929688	1.171162017822266	0.06734028244018554	2.495500122070312	1.310036407470703	0.05816251754760742	2.516382446289063	1.524094635009765	0.06421033477783203	2.513614135742187	1.487992797851563	0.09640930557250976	2.503853637695312	1.48350798034668	0.2336436614990234	2.5741337890625	1.252039260864258	0.2788366546630859	2.48278662109375	1.087571736653646	0.2555246175130209	2.355494873046875	1.09643856048584	0.242344482421875	2.324828369140625	1.134115047454834	0.218823860168457	2.390026611328125	1.138035816192627	0.2376840667724609	2.514307739257813	1.489242630004883	0.03013920021057129	2.474441772460938	1.489393661499024	-0.09351872634887695	2.277125366210938	1.365193313598633	-0.2315441131591797	2.049937866210938	1.331177368164063	-0.2418905944824219	1.962710754394531	1.321481201171875	-0.2864450988769531
260	8.633333	2.569616333007812	1.000528681397438	0.08444267272949219	2.520750366210938	1.170412445068359	0.06885235214233398	2.495943481445313	1.309829803466797	0.05788997650146484	2.514178100585937	1.525123596191406	0.06201059722900391	2.511685424804687	1.489150268554687	0.09464233779907227	2.497594116210938	1.482150085449219	0.231234130859375	2.587474487304688	1.254647750854492	0.2676162567138672	2.4536787109375	1.076815605163574	0.2164227294921875	2.371013671875	1.090059318542481	0.2266017608642578	2.326494750976563	1.115592590332031	0.2170415344238281	2.389269897460937	1.130888050079346	0.2308597793579102	2.512710327148437	1.489764221191406	0.02815629959106445	2.471569702148438	1.487514938354492	-0.09563754653930664	2.278533203125	1.362139205932617	-0.2387471618652344	2.049208190917969	1.327374481201172	-0.2450408172607422	1.983329711914062	1.309397277832031	-0.2398101806640625
261	8.666667	2.571496704101563	1.001608750343323	0.08800324249267578	2.523043090820313	1.171428047180176	0.0720419921875	2.497989990234375	1.310600326538086	0.06045833969116211	2.516794067382813	1.525673706054687	0.06248124313354492	2.514157836914062	1.49007861328125	0.09541948699951172	2.493698608398438	1.480991775512695	0.2296711807250977	2.572047729492188	1.255854568481445	0.2547914428710937	2.489971354166666	1.08745128885905	0.22833740234375	2.366666259765625	1.07908268737793	0.2124364929199219	2.3229794921875	1.100321964263916	0.210454963684082	2.385268920898437	1.118384140014649	0.2205507354736328	2.5152783203125	1.490005065917969	0.02901841545104981	2.472659057617188	1.484526077270508	-0.09417661666870117	2.276916259765625	1.355519424438477	-0.2326769409179688	2.049700012207031	1.315039627075195	-0.2431601715087891	1.983251708984375	1.315543395996094	-0.2369437255859375
262	8.700000000000001	2.570881225585937	1.002551296949387	0.0877011375427246	2.523241821289063	1.172596038818359	0.07215081024169923	2.49705615234375	1.311506774902344	0.06070934677124024	2.516609741210938	1.526413360595703	0.06274360656738281	2.514077392578125	1.490805252075195	0.09564304351806641	2.493934936523438	1.481112686157227	0.229847297668457	2.574380859375	1.258294929504395	0.2559150390625	2.491457356770833	1.09138996887207	0.2283189086914063	2.368274291992187	1.082914192199707	0.2130085144042969	2.3270986328125	1.099816711425781	0.2139835357666016	2.386375732421875	1.120482997894287	0.2208588027954101	2.51474072265625	1.490805145263672	0.02930153465270996	2.471290283203125	1.48457649230957	-0.09345648193359375	2.278431030273437	1.357911926269531	-0.2352650756835938	2.048575012207031	1.323591567993164	-0.2350194549560547	1.982570434570313	1.317814147949219	-0.234075439453125
263	8.733333	2.571968627929688	1.003091560602188	0.0900157127380371	2.524595703125	1.173226028442383	0.07494388961791992	2.498382934570313	1.312105133056641	0.06377249145507813	2.516033081054688	1.527140228271484	0.06625979995727539	2.513632080078125	1.491477294921875	0.09908970642089844	2.492984619140625	1.479875503540039	0.232203369140625	2.578162231445313	1.255951431274414	0.2605020141601563	2.491583984375	1.090899200439453	0.2332479248046875	2.369158203125	1.084526466369629	0.2122059783935547	2.328720458984375	1.097510215759277	0.2166587905883789	2.385522094726563	1.11804899597168	0.2224944381713867	2.514662841796875	1.491563278198242	0.03274826812744141	2.472940795898437	1.486854705810547	-0.0908063201904297	2.279567626953125	1.361326477050781	-0.2326315765380859	2.049834045410156	1.326667709350586	-0.2352153625488281	1.986807250976562	1.325214813232422	-0.2379110107421875
264	8.766667	2.573484619140625	1.005061255812645	0.09206440734863282	2.526104125976563	1.175373336791992	0.07606402969360351	2.498757568359375	1.314150970458984	0.06405147933959961	2.516684814453125	1.529412445068359	0.06752725982666016	2.514570922851562	1.493577850341797	0.1002963676452637	2.493501953125	1.480833892822266	0.233962646484375	2.574923950195313	1.256606658935547	0.2640878143310547	2.490949544270833	1.0910406443278	0.2306053263346354	2.369058349609375	1.083494720458984	0.2085121612548828	2.328240234375	1.096629707336426	0.2161472625732422	2.385132202148437	1.115095329284668	0.2206374893188477	2.514943115234375	1.49392951965332	0.03372824287414551	2.469206420898438	1.486730163574219	-0.08862601852416993	2.279171142578125	1.359667984008789	-0.2345854034423828	2.049388793945313	1.321280395507813	-0.2362548980712891	1.993183959960938	1.327610717773438	-0.2518594970703125
265	8.800000000000001	2.57290869140625	1.005160183787346	0.09401208877563477	2.5272705078125	1.176086128234863	0.07933524322509766	2.502470458984375	1.315451614379883	0.06838163757324218	2.518588745117188	1.530919708251953	0.07083713150024415	2.51653857421875	1.495241317749024	0.1037759017944336	2.495483520507813	1.481504028320312	0.2368294296264649	2.573692749023437	1.254768783569336	0.2693457946777344	2.487214029947916	1.091834991455078	0.2287529500325521	2.366519897460937	1.08692552947998	0.206180908203125	2.331460693359375	1.094357135772705	0.2214718170166016	2.380044799804687	1.11553812789917	0.2214430694580078	2.51738134765625	1.495230987548828	0.03722110366821289	2.4732392578125	1.487838668823242	-0.08570006561279297	2.27822509765625	1.360410461425781	-0.2272944030761719	2.050313720703125	1.320936782836914	-0.2444330902099609	1.99163916015625	1.329770660400391	-0.25158837890625
266	8.833333	2.57744970703125	1.008857845932245	0.09613166046142578	2.530503295898438	1.179692825317383	0.08130483627319335	2.504783447265625	1.319136581420898	0.07021876907348633	2.521863647460937	1.534989959716797	0.07249399185180663	2.51947119140625	1.499265335083008	0.1055088996887207	2.494263427734375	1.485418212890625	0.2372823486328125	2.575451538085938	1.258177864074707	0.2734350128173828	2.488494954427083	1.097034311930339	0.2282518717447917	2.369527221679688	1.090933982849121	0.2032297286987305	2.335133056640625	1.095382247924805	0.218011116027832	2.380237060546875	1.120839241027832	0.2192802124023437	2.520682006835938	1.499211486816406	0.03887375450134277	2.476911376953125	1.491685317993164	-0.08441565322875977	2.2863798828125	1.364418685913086	-0.230736083984375	2.057435302734375	1.323677291870117	-0.240726806640625	1.9955693359375	1.327963928222656	-0.249340087890625
267	8.866667	2.577831298828125	1.010010125905275	0.09721629333496093	2.530511840820313	1.18080509185791	0.08133476257324218	2.504056396484375	1.320132034301758	0.06943976974487304	2.522745483398437	1.536007965087891	0.07178485107421875	2.51982421875	1.500318725585938	0.1048087387084961	2.494409912109375	1.485125152587891	0.2371205291748047	2.578329833984375	1.259823875427246	0.2751849822998047	2.488529459635417	1.100744394938151	0.2304417317708333	2.367798950195312	1.096333435058594	0.2031751098632812	2.33372705078125	1.101128765106201	0.2166033477783203	2.3788076171875	1.129973739624023	0.2193396453857422	2.52155908203125	1.500170944213867	0.0381486587524414	2.477616333007813	1.493128021240234	-0.08520124053955078	2.283540649414062	1.368024139404297	-0.2287612609863282	2.054941284179687	1.327263931274414	-0.23995556640625	1.994909545898438	1.339476440429687	-0.247439453125
268	8.9	2.579778564453125	1.011402926325798	0.09605845260620116	2.5333095703125	1.182972511291504	0.07983319854736329	2.506730346679688	1.3226845703125	0.06757040023803711	2.526154174804688	1.539140228271484	0.07015492630004883	2.523260620117187	1.503301788330078	0.1032193946838379	2.4981689453125	1.487416656494141	0.2366229095458984	2.620070963541667	1.278465337117513	0.3017857869466146	2.486337890625	1.101963984171549	0.2338588053385416	2.363962524414062	1.10027311706543	0.2092401657104492	2.332356811523438	1.105119346618652	0.2212739562988281	2.37667724609375	1.132692001342773	0.2232420883178711	2.524702758789062	1.503253677368164	0.03639012908935547	2.47985595703125	1.494346710205078	-0.0868642807006836	2.28832373046875	1.36938948059082	-0.2335196838378906	2.058512573242187	1.330606033325195	-0.2444696197509766	1.997906127929687	1.340831115722656	-0.2501619873046875
269	8.933333000000001	2.584476196289062	1.016274641513824	0.101158878326416	2.539568115234375	1.188706100463867	0.08473248672485352	2.512192138671875	1.328615463256836	0.07212561798095704	2.530723876953125	1.545736236572266	0.07518629837036134	2.528240966796875	1.509679656982422	0.1082878875732422	2.50822607421875	1.489154922485352	0.2419818649291992	2.574853759765625	1.26448624420166	0.2681152648925781	2.479524088541667	1.111038731892904	0.2254622192382812	2.361917602539062	1.103101737976074	0.2065089721679688	2.335616088867187	1.107357719421387	0.221500129699707	2.3760888671875	1.136631011962891	0.2196053237915039	2.529166381835937	1.509856338500977	0.04121086311340332	2.484438598632813	1.497247604370117	-0.0821926155090332	2.2961171875	1.370904907226563	-0.2335674285888672	2.065845336914062	1.332277328491211	-0.2489586334228516	1.999171752929688	1.351643188476563	-0.2537838134765625
270	8.966667000000001	2.584634399414063	1.016773414134979	0.1012218894958496	2.539770141601562	1.189299438476562	0.08429719924926758	2.512683227539062	1.329339996337891	0.07135919189453124	2.530732543945312	1.546662506103516	0.07484912490844726	2.528039306640625	1.510521621704102	0.1078784942626953	2.507149047851563	1.488403030395508	0.2407872543334961	2.57377001953125	1.26342658996582	0.2668992767333984	2.474561686197916	1.116458801269531	0.2215775553385416	2.358130981445313	1.103258285522461	0.1981861724853516	2.334232177734375	1.105614604949951	0.2198671417236328	2.373505859375	1.135803558349609	0.2172200241088867	2.52954345703125	1.510803604125976	0.04082181930541992	2.485680908203125	1.49857893371582	-0.08300617599487305	2.299924926757813	1.368759674072266	-0.2351053619384766	2.070374837239583	1.335707631429036	-0.2700667724609375	2.010449340820312	1.346784515380859	-0.2400057373046875
271	9	2.587363037109375	1.030347888946533	0.1031915092468262	2.544213134765625	1.203371589660645	0.08859717559814453	2.516625	1.343346084594726	0.0771413116455078	2.536751953125	1.560181427001953	0.08528360748291017	2.53550634765625	1.523290985107422	0.1175111312866211	2.521797729492187	1.500861038208008	0.2529400024414062	2.581682739257813	1.269985252380371	0.2695666961669922	2.452639973958334	1.141006825764974	0.2380844319661458	2.346223754882812	1.132903434753418	0.2109419708251953	2.338303588867188	1.127970237731934	0.2275913391113281	2.361323852539063	1.157232711791992	0.2226784896850586	2.533434204101563	1.52521533203125	0.05040390205383301	2.482172607421875	1.513540817260742	-0.07062137031555175	2.27998193359375	1.379442092895508	-0.2062138366699219	2.050423278808594	1.337141632080078	-0.2280295562744141	1.983423583984375	1.360383178710938	-0.23424560546875
272	9.033333000000001	2.591526123046875	1.039811297416687	0.1068294525146484	2.551165893554687	1.213229583740234	0.09270524978637695	2.524607788085937	1.353236785888672	0.08152797317504883	2.545751831054687	1.569787017822266	0.08917154693603516	2.544277465820312	1.532964996337891	0.1213915023803711	2.5286494140625	1.504220092773437	0.254247329711914	2.588424438476562	1.276289901733398	0.2686358489990234	2.457343912760417	1.154446345011393	0.2393758341471354	2.352302856445313	1.144386344909668	0.2136903076171875	2.343120849609375	1.141614967346192	0.2247493209838867	2.365440307617187	1.170093376159668	0.2255393295288086	2.542320190429687	1.534838531494141	0.05446840476989746	2.488040893554688	1.520043441772461	-0.06455053520202636	2.287878173828125	1.389878631591797	-0.204585319519043	2.065161376953125	1.337475631713867	-0.2414310150146484	1.996112182617187	1.370555603027344	-0.236208984375
273	9.066667000000001	2.598173583984375	1.046667583465576	0.1134530754089355	2.5562333984375	1.220639503479004	0.09504092407226562	2.524051635742188	1.360055297851563	0.08039977645874025	2.54602734375	1.577775390625	0.09218630981445312	2.547025024414062	1.53988998413086	0.1233295440673828	2.532664428710937	1.510708465576172	0.2568126220703125	2.60448388671875	1.285191047668457	0.2762134094238281	2.47881494140625	1.157181304931641	0.2572288411458333	2.35784228515625	1.145492065429687	0.2207247314453125	2.354825927734375	1.140227485656738	0.2391589508056641	2.37242041015625	1.167236778259277	0.2386255187988281	2.539840698242188	1.543511169433594	0.05702289962768554	2.484136596679687	1.5237421875	-0.0615575008392334	2.276025634765625	1.397201309204102	-0.1979009857177734	2.0480947265625	1.348962707519531	-0.2328337097167968	1.960019470214844	1.342232269287109	-0.2789041290283203
274	9.1	2.609278076171875	1.057305679321289	0.1140931930541992	2.568472412109375	1.232631927490234	0.09933054733276367	2.538200439453125	1.37338298034668	0.08759979629516601	2.55502294921875	1.592433013916016	0.1003002166748047	2.557642944335937	1.554242126464844	0.1313723602294922	2.550501342773437	1.520091644287109	0.2671657104492188	2.641324584960937	1.301146934509277	0.3069078216552734	2.455230834960938	1.182002365112305	0.241226318359375	2.39291162109375	1.173178405761719	0.2170599212646484	2.368019165039063	1.154027084350586	0.2491126708984375	2.380637084960938	1.178243873596192	0.2640649871826172	2.548930541992187	1.558086669921875	0.06486035537719727	2.49000830078125	1.536517333984375	-0.05258850288391113	2.284935791015625	1.406489074707031	-0.1934543914794922	2.057831970214844	1.350833648681641	-0.2259960327148438	1.9679404296875	1.350114059448242	-0.2753417053222657
275	9.133333	2.616413452148437	1.059502458572388	0.1310221862792969	2.578221801757812	1.236007049560547	0.1184591522216797	2.548840698242187	1.377335464477539	0.1084708213806152	2.568329467773437	1.596685424804687	0.1218433418273926	2.570821899414063	1.558250610351562	0.152677619934082	2.561997802734375	1.522340911865234	0.2823271636962891	2.655516845703125	1.304560798645019	0.3222998962402344	2.468177734375	1.250901008605957	0.2362042694091797	2.398390747070312	1.303404724121094	0.2091135711669922	2.352871948242187	1.254637351989746	0.2067335662841797	2.440777221679688	1.315285736083984	0.2392876892089844	2.561475219726563	1.562456756591797	0.08639673233032227	2.499297485351563	1.542376678466797	-0.02990746116638184	2.289922607421875	1.414468200683594	-0.1673471145629883	2.062111633300781	1.356730346679687	-0.198243179321289	1.971389221191406	1.354722412109375	-0.2441542663574219
276	9.166667	2.619423828125	1.065243743896484	0.1432428741455078	2.583132568359375	1.242193099975586	0.1318211479187012	2.555162353515625	1.383847259521484	0.1227297897338867	2.577246704101563	1.602906311035156	0.136708667755127	2.579567626953125	1.564337738037109	0.1674228973388672	2.577230224609375	1.536060333251953	0.296158203125	2.654134521484375	1.303853302001953	0.3452744903564453	2.454950805664062	1.301417846679688	0.273356689453125	2.407901000976563	1.379404205322265	0.2842046661376953	2.367881469726562	1.354604675292969	0.2558101654052735	2.407100463867188	1.355212112426758	0.3021624755859375	2.569705322265625	1.568882232666016	0.1011633071899414	2.506405517578125	1.550195068359375	-0.01485824871063232	2.295478393554688	1.424983673095703	-0.1514320373535156	2.066592041015625	1.369171051025391	-0.1791670532226562	1.974628173828125	1.368476913452148	-0.2209594421386719
277	9.200000000000001	2.638087890625	1.075984649658203	0.1600534439086914	2.597335083007812	1.25253800201416	0.1501047134399414	2.564966552734375	1.393628921508789	0.1420574035644531	2.585335327148438	1.613179290771484	0.1548989486694336	2.590258911132812	1.574636505126953	0.1856447067260742	2.61483251953125	1.553364654541016	0.3175842590332031	2.676982788085938	1.331380828857422	0.3682892150878906	2.479584350585937	1.332494812011719	0.3144884948730469	2.440169677734375	1.403402908325195	0.3143146362304687	2.393431030273438	1.368292053222656	0.2737500762939453	2.418772827148437	1.412015380859375	0.3622433319091797	2.575760498046875	1.578992797851563	0.1195549774169922	2.504264038085938	1.557850921630859	0.008488262176513672	2.295688598632812	1.433073822021484	-0.133491455078125	2.068594360351563	1.367078918457031	-0.1621845932006836	1.988959594726563	1.405979583740234	-0.1339449462890625
278	9.233333	2.657016357421875	1.081010234832763	0.1818259201049804	2.61892333984375	1.256756118774414	0.1761557388305664	2.582135986328125	1.395728652954102	0.172348388671875	2.601564331054687	1.613922271728516	0.1772145767211914	2.607972290039062	1.576679595947266	0.2085947113037109	2.634586303710937	1.564081817626953	0.3405807342529297	2.70158837890625	1.34566960144043	0.3879147491455078	2.51921484375	1.362564086914062	0.379469970703125	2.493710205078125	1.427795166015625	0.3751687622070313	2.434208984375	1.392642517089844	0.3317194519042969	2.495931640625	1.475320449829101	0.4092530822753906	2.590778564453125	1.578873382568359	0.1437899322509766	2.51740478515625	1.566507781982422	0.03377418756484985	2.315759643554688	1.441219863891602	-0.1065210113525391	2.08938330078125	1.375878463745117	-0.1327877502441406	2.00784912109375	1.424814178466797	-0.0986204833984375
279	9.266667	2.67835205078125	1.096565616607666	0.1960966110229492	2.641042724609375	1.272542724609375	0.1898552932739258	2.602935302734375	1.411199859619141	0.1861710968017578	2.6227919921875	1.629819549560547	0.1870059051513672	2.630960815429687	1.592940368652344	0.2186360855102539	2.661742065429688	1.579873016357422	0.3513392181396484	2.737008911132812	1.368516723632812	0.3950013275146484	2.628666585286458	1.398963500976562	0.4865937093098958	2.571022583007813	1.408741333007812	0.4282433471679687	2.501886474609375	1.406431762695313	0.411306884765625	2.521342895507813	1.462567276000976	0.4156093444824219	2.610085327148437	1.594267242431641	0.1545519256591797	2.526812377929688	1.579741790771484	0.05209705543518066	2.323086669921875	1.45664582824707	-0.08317266845703125	2.09721875	1.391378540039062	-0.1089139785766602	2.004582763671875	1.411084320068359	-0.1341880035400391
280	9.300000000000001	2.697501098632813	1.108332088470459	0.2247731704711914	2.6597158203125	1.284168365478516	0.2172473220825195	2.62221142578125	1.422996200561523	0.2126572875976562	2.644079711914062	1.641564270019531	0.2105626831054687	2.652319702148437	1.60497705078125	0.2425868606567383	2.685098999023437	1.597341766357422	0.3738785247802734	2.764662963867187	1.406153793334961	0.4309654235839844	2.67394287109375	1.44443283589681	0.53673046875	2.612009887695312	1.438713073730469	0.4575757446289063	2.550735595703125	1.432366027832031	0.4468795471191406	2.543674560546875	1.482368835449219	0.4490543518066406	2.630631958007812	1.605715240478516	0.1786602249145508	2.545348022460938	1.590631378173828	0.07808336639404298	2.343179321289063	1.467066635131836	-0.0574444580078125	2.118016967773437	1.402982360839844	-0.08522882843017578	2.028238464355469	1.427770111083984	-0.1150837173461914
281	9.333333	2.712267333984375	1.120293952941894	0.2627602996826172	2.67370263671875	1.296170448303223	0.2530326080322265	2.636995849609375	1.435312561035156	0.2463231887817383	2.656754150390625	1.654105865478516	0.2408693389892578	2.664716186523438	1.61824154663086	0.2737454986572265	2.690984497070312	1.609667114257813	0.4058204650878906	2.779919189453125	1.431025726318359	0.4706460266113281	2.71739111328125	1.496379206339518	0.5691675618489583	2.64955712890625	1.474991653442383	0.484233154296875	2.588966674804688	1.462807235717773	0.4702310791015625	2.573480834960938	1.509719924926758	0.4740036010742187	2.644296752929687	1.61746566772461	0.2092682113647461	2.560093139648437	1.597506683349609	0.1082609443664551	2.352418212890625	1.477482940673828	-0.02581605911254883	2.128361083984375	1.409645401000977	-0.05571007537841797	2.043075561523438	1.439417938232422	-0.09749072265625
282	9.366667	2.73001123046875	1.138101249694824	0.2922715759277344	2.69265087890625	1.315986907958985	0.2807286376953125	2.658255249023437	1.456913452148437	0.2720750427246094	2.679356201171875	1.677801666259766	0.2689664306640625	2.685621459960937	1.641361206054687	0.3021080322265625	2.706185668945312	1.629143920898438	0.4351224517822265	2.797454223632813	1.463197967529297	0.5090747375488281	2.750457845052084	1.546192103068034	0.6106120198567709	2.640865478515625	1.507571273803711	0.5004246215820313	2.648671752929688	1.56329931640625	0.4969147033691406	2.605334228515625	1.539137542724609	0.4855918273925781	2.668183959960937	1.64103237915039	0.2364168930053711	2.585509765625	1.618096435546875	0.1329008255004883	2.380719604492187	1.490536743164062	-5.494689941406422e-05	2.153455200195313	1.425453796386719	-0.03346553802490235	2.061666564941406	1.449732849121094	-0.06982859802246093
283	9.4	2.757054321289062	1.152834209442139	0.3232123260498047	2.720462890625	1.32985221862793	0.3110386199951172	2.685051879882812	1.470105819702148	0.3025491790771484	2.706160522460937	1.690422698974609	0.3041127624511719	2.712849731445313	1.653247985839844	0.3364771728515625	2.735751220703125	1.629022735595703	0.470248046875	2.813014404296875	1.480296463012695	0.5307819213867188	2.77242724609375	1.576547098795573	0.628909912109375	2.665843139648437	1.528249702453613	0.5208619079589843	2.678293701171875	1.595249435424805	0.5020572814941406	2.633703735351562	1.563097274780273	0.5000165710449218	2.694564819335938	1.654591857910156	0.2707664489746094	2.617081298828125	1.628583862304688	0.1647511749267578	2.418201049804687	1.497034759521484	0.02698923110961914	2.196262817382812	1.420240509033203	-0.004205646514892573	2.109648681640625	1.449871170043945	-0.04244674301147461
284	9.433333000000001	2.78321923828125	1.161229778289795	0.3630039978027344	2.750064208984375	1.339212692260742	0.3501912231445312	2.711837158203125	1.478969207763672	0.3416922607421875	2.735416625976563	1.699508087158203	0.3436824493408203	2.740422973632812	1.662178924560547	0.3765650634765625	2.757542724609375	1.639092987060547	0.5130771484375001	2.824074951171875	1.503793746948242	0.5433813171386719	2.793860188802083	1.609713923136393	0.6304248860677083	2.678757446289063	1.537457916259766	0.52253271484375	2.684115966796875	1.614171371459961	0.5143004760742188	2.641737060546875	1.581734237670898	0.4937182922363281	2.724715942382812	1.663731658935547	0.3097570343017578	2.655807861328125	1.641307006835937	0.19828662109375	2.456027099609375	1.5099638671875	0.05748545742034913	2.232796875	1.437740356445313	0.0203231201171875	2.156217529296875	1.441499114990235	-0.04180612945556641
285	9.466667000000001	2.800239013671875	1.171756145477295	0.3872557983398438	2.762140258789063	1.349435180664063	0.3758029479980469	2.722367431640625	1.489382125854492	0.368376724243164	2.744854858398438	1.710392059326172	0.365253921508789	2.751673583984375	1.673682220458984	0.3985561828613281	2.773533813476562	1.663083099365234	0.5380010375976563	2.85764892578125	1.524736236572266	0.5904511413574218	2.82110791015625	1.63274467976888	0.6885420328776042	2.707148193359375	1.570061050415039	0.5748200683593749	2.710903686523437	1.615917343139649	0.5458236389160156	2.677029541015625	1.59031184387207	0.5482344055175781	2.732683471679688	1.673843902587891	0.3325002288818359	2.651638671875	1.647665649414062	0.2290993041992188	2.444751220703125	1.519555130004883	0.09190079879760742	2.224312622070312	1.441754684448242	0.04328696823120118	2.150066284179688	1.419287338256836	-0.02924290466308594
286	9.5	2.821675415039063	1.177086250305176	0.4042904815673828	2.7828759765625	1.355539245605469	0.39569384765625	2.742609497070313	1.496061584472656	0.3903688354492187	2.758720825195312	1.718765350341797	0.3912909240722656	2.765984252929687	1.681568664550781	0.4241611480712891	2.7858994140625	1.676330200195312	0.5626317749023437	2.882406005859375	1.524395736694336	0.6174754028320313	2.84621533203125	1.629867584228516	0.7122263590494792	2.738685180664063	1.568387542724609	0.5930716552734374	2.742522705078125	1.605691299438476	0.5695307617187499	2.692509765625	1.583481323242188	0.5745082092285156	2.748229248046875	1.6822099609375	0.3576686248779297	2.669318969726563	1.658724548339844	0.2508096237182617	2.46513720703125	1.515737777709961	0.1199641761779785	2.247585693359375	1.43600862121582	0.06229828357696533	2.167901733398438	1.421918090820312	-0.006901588439941403
287	9.533333000000001	2.838534423828125	1.186226043701172	0.4262323150634766	2.8009677734375	1.364337020874023	0.4183961791992187	2.759220092773438	1.503761093139648	0.4139880218505859	2.769189086914063	1.726152770996094	0.4089065551757812	2.777591064453125	1.690053771972656	0.442580078125	2.801336303710937	1.678363922119141	0.5808443298339844	2.87939306640625	1.53693733215332	0.6394527893066406	2.857928385416667	1.636666585286458	0.7481805826822917	2.746369506835937	1.572416275024414	0.6264325256347656	2.738668579101562	1.609057525634766	0.6041176452636718	2.704601318359375	1.583976837158203	0.6021149597167968	2.75958349609375	1.688650054931641	0.3764612579345703	2.682497192382812	1.659740844726563	0.2699497375488281	2.467792114257812	1.520289474487305	0.1528893775939942	2.256883056640625	1.439513626098633	0.08502123641967774	2.171765380859375	1.409578796386719	0.03079763221740723
288	9.566667000000001	2.859407104492187	1.182593444824219	0.4371774597167969	2.829346557617187	1.360803955078125	0.4315202484130859	2.79240869140625	1.50055419921875	0.4290955352783203	2.801107543945313	1.721085327148438	0.4238890686035156	2.810073486328125	1.685372344970703	0.4574035034179688	2.8454052734375	1.678401794433594	0.5928594055175781	2.900664428710938	1.552714462280274	0.6824561767578126	2.75788623046875	1.631876678466797	0.7355340576171875	2.729494018554687	1.631641372680664	0.6718134765624999	2.76811572265625	1.621235809326172	0.6822178039550781	2.737720092773437	1.615850234985352	0.6522281494140625	2.791347045898438	1.683826965332031	0.3916211700439453	2.71798291015625	1.661310119628906	0.2843408813476562	2.528249877929688	1.525199493408203	0.1520621490478516	2.314849365234375	1.439609939575195	0.1083972926139832	2.22322802734375	1.427971252441406	0.06879161071777344
289	9.6	2.871812622070312	1.183851348876953	0.4426051483154297	2.84282080078125	1.361545593261719	0.4363043212890625	2.796703002929688	1.498502670288086	0.4362432403564453	2.800487548828125	1.718188873291016	0.42173486328125	2.813760131835938	1.683960083007813	0.4553370819091797	2.861743286132813	1.684531494140625	0.5902207336425781	2.937994873046875	1.581917694091797	0.7357034606933595	2.8657177734375	1.723239562988281	0.826482625325521	2.754107788085937	1.678269592285156	0.7419466857910156	2.767921020507813	1.671375183105469	0.7408832702636718	2.759590942382812	1.656431213378906	0.716335968017578	2.78797900390625	1.679736541748047	0.3922340240478516	2.700427856445312	1.651578674316406	0.2990099792480468	2.5033603515625	1.519737075805664	0.1725370063781738	2.2876630859375	1.432242004394531	0.1382904405593872	2.194821166992187	1.419555358886719	0.1019305725097656
290	9.633333	2.886122436523437	1.181979499816895	0.4666446228027343	2.858585327148438	1.358763641357422	0.4626370391845703	2.814265380859375	1.495343627929687	0.4634537200927734	2.821944580078125	1.713899169921875	0.4497765502929688	2.83263427734375	1.679618347167969	0.4838350830078125	2.88225732421875	1.680804382324219	0.6177389831542969	2.939132446289062	1.595978271484375	0.764777587890625	2.797645874023437	1.704802490234375	0.7799878540039062	2.761263793945313	1.707116836547852	0.7366924133300781	2.765245239257812	1.70102328491211	0.7519005737304687	2.784760620117187	1.730363922119141	0.6823094177246094	2.810755981445312	1.675847503662109	0.4196669464111328	2.732800170898438	1.648482849121094	0.3196907653808594	2.555027099609375	1.514572082519531	0.1811289978027344	2.333597534179687	1.437675338745117	0.1526591930389404	2.241070190429688	1.427860549926758	0.1153723258972168
291	9.666667	2.899111572265625	1.176449150085449	0.4943323516845703	2.871163696289063	1.353400283813476	0.4930766754150391	2.831366943359375	1.490980133056641	0.4935309906005859	2.8323828125	1.709897613525391	0.4814603881835937	2.842601684570313	1.675756011962891	0.5158154602050782	2.883836547851563	1.679017059326172	0.6521202392578125	2.921256958007812	1.601149566650391	0.7833672790527344	2.800165405273438	1.716495147705078	0.7721826477050782	2.772404174804687	1.748123046875	0.6980597839355469	2.770622680664062	1.751203918457031	0.7432163696289062	2.778361572265625	1.753889404296875	0.6668025207519531	2.823896362304688	1.671659301757813	0.4506190948486328	2.75371044921875	1.640583312988281	0.3453638153076172	2.570640258789062	1.516082580566406	0.1997749404907226	2.348754272460938	1.44327082824707	0.1639017448425293	2.26074951171875	1.43271467590332	0.1174185619354248
292	9.700000000000001	2.90921923828125	1.178100830078125	0.5117817077636719	2.87696044921875	1.35513395690918	0.5094617004394532	2.836517578125	1.493071319580078	0.5082429656982421	2.836516357421875	1.713055419921875	0.4982963256835937	2.847094604492187	1.678480377197266	0.5324032287597656	2.892252807617187	1.675327423095703	0.6685566101074218	2.928824462890625	1.591587661743164	0.7980992126464843	2.80708544921875	1.722666076660156	0.7758148803710938	2.784461669921875	1.760011474609375	0.6992238464355469	2.779734741210937	1.760630783081055	0.7421791381835938	2.758627563476563	1.780102783203125	0.6811135864257812	2.828013549804687	1.674912322998047	0.4669890899658203	2.75177978515625	1.645348419189453	0.362655502319336	2.536574951171875	1.522822006225586	0.2363520202636719	2.328716674804688	1.433012802124023	0.1745849952697754	2.235348388671875	1.413298187255859	0.1321841697692871
293	9.733333	2.920794189453125	1.18268123626709	0.5400645141601562	2.884683715820312	1.359270248413086	0.5351289978027344	2.843373291015625	1.497729766845703	0.5310556335449219	2.845882202148437	1.718397430419922	0.522295913696289	2.854273315429688	1.683465454101563	0.5568599548339843	2.892609985351562	1.671603668212891	0.6955351867675781	2.91882861328125	1.578968292236328	0.7804712219238281	2.803359741210937	1.707510772705078	0.7411142883300781	2.783474731445312	1.751826080322266	0.6624870910644531	2.789648559570312	1.757013763427734	0.7277850341796874	2.751136962890625	1.772589141845703	0.6430050354003907	2.838767456054688	1.680369049072266	0.4902541809082032	2.768491943359375	1.649402526855469	0.3812169952392578	2.55568505859375	1.53035188293457	0.247030876159668	2.337183756510417	1.442907430013021	0.1758236643473307	2.265895874023437	1.433588607788086	0.165536979675293
294	9.766667	2.938504516601562	1.182793403625488	0.5545110778808594	2.901457641601563	1.360327514648437	0.5452930297851563	2.85568505859375	1.498360733032226	0.53812939453125	2.858328002929688	1.720301147460937	0.5255775146484375	2.867635131835938	1.68568896484375	0.5606944885253906	2.909033325195312	1.676894165039063	0.6995254211425781	2.9348525390625	1.585239105224609	0.8117574768066407	2.800769409179687	1.698704696655273	0.7747579040527344	2.801142578125	1.759893524169922	0.7077317810058594	2.8005205078125	1.75816323852539	0.7679581604003907	2.751380859375	1.738478103637695	0.6723524475097656	2.8502548828125	1.681521331787109	0.4941779174804687	2.775724365234375	1.647772186279297	0.388368423461914	2.55577294921875	1.526664001464844	0.2657946929931641	2.346171508789062	1.437636413574219	0.204260612487793	2.262408935546875	1.415783004760742	0.151334020614624
295	9.800000000000001	2.946321533203125	1.184410682678223	0.5743768005371094	2.905842651367188	1.360815994262695	0.563272705078125	2.854540405273438	1.496547927856445	0.55282666015625	2.860394287109375	1.7177529296875	0.5415163574218751	2.867624267578125	1.682996856689453	0.5767589721679688	2.904861083984375	1.677068572998047	0.7161787414550782	2.945661254882812	1.565576126098633	0.8221918945312501	2.831177124023437	1.679692962646484	0.7649865417480468	2.832794799804687	1.74606884765625	0.7093387145996094	2.826870239257812	1.735902770996094	0.7499929809570312	2.786198852539062	1.74866470336914	0.6659528503417969	2.8533486328125	1.679336151123047	0.5096793365478516	2.782573364257813	1.648537658691406	0.4005133819580078	2.571908813476562	1.519477432250977	0.2679842147827148	2.366413696289063	1.421793167114258	0.2012947082519531	2.290143920898438	1.409405426025391	0.141854190826416
296	9.833333	2.962554565429687	1.18520295715332	0.5851894531249999	2.923369995117188	1.361232406616211	0.57436083984375	2.8737578125	1.496783569335937	0.5637584533691407	2.877599609375	1.717266387939453	0.5523576965332031	2.886347045898438	1.682683410644531	0.5871828613281249	2.932030151367187	1.68079443359375	0.7233182983398437	2.954756225585938	1.579743499755859	0.8185733947753906	2.873831949869791	1.73497910563151	0.8400220947265625	2.795006591796875	1.726847015380859	0.7184073181152344	2.808887573242187	1.715149200439453	0.7717527160644531	2.783111572265625	1.748611480712891	0.6830904541015625	2.869680419921875	1.678930053710938	0.5208912963867187	2.80176708984375	1.650075073242188	0.409626449584961	2.590277954101563	1.524163619995117	0.2820799102783204	2.386553344726562	1.433510040283203	0.214358211517334	2.307763305664063	1.437774703979492	0.1673965606689453
297	9.866667	2.966770874023438	1.176417091369629	0.6111239318847657	2.927873779296875	1.353089447021484	0.6007370605468749	2.879391845703125	1.489444046020508	0.5885400085449218	2.887789794921875	1.710254608154297	0.5841492919921875	2.893474975585938	1.674491241455078	0.6184802856445313	2.9308662109375	1.668396697998047	0.7562782287597656	2.960350463867187	1.560098281860351	0.81782861328125	2.86311962890625	1.706313995361328	0.7411279602050781	2.804451293945313	1.762075378417969	0.6943675842285156	2.84453125	1.736564590454102	0.7158331298828124	2.76152197265625	1.751448211669922	0.6643284606933594	2.8814521484375	1.672961242675781	0.5510043334960937	2.817795288085938	1.646293121337891	0.4363411865234375	2.6055146484375	1.531767837524414	0.2886642303466797	2.407027099609375	1.444473999023438	0.1946303596496582	2.320196044921875	1.428135330200195	0.148319580078125
298	9.9	2.98066796875	1.179124046325684	0.6216707458496094	2.9396044921875	1.356181762695313	0.6077722778320312	2.889703247070313	1.492603668212891	0.5928016967773437	2.89569384765625	1.714766510009766	0.5858986511230468	2.901662109375	1.679245300292969	0.6208438415527344	2.9392548828125	1.670321441650391	0.7580134887695312	2.963728393554687	1.558761581420899	0.8171795654296875	2.887829833984375	1.718857828776041	0.817048828125	2.811862670898438	1.713701873779297	0.6915564270019531	2.805687622070312	1.711506301879883	0.7308163452148437	2.768567626953125	1.735941314697266	0.6611661071777344	2.889883422851563	1.676803833007813	0.552979248046875	2.82282177734375	1.645686187744141	0.4402710876464844	2.615913818359375	1.523316864013672	0.285817741394043	2.419552368164062	1.432192169189453	0.1886054267883301	2.32954443359375	1.415687103271484	0.1374392776489258
299	9.933333000000001	2.996379516601563	1.175497032165527	0.6348139953613281	2.952994506835938	1.353347183227539	0.6199483642578125	2.902959716796875	1.490666534423828	0.6035648803710938	2.907772827148437	1.714573364257812	0.5947691040039063	2.914077514648437	1.679070617675781	0.6302764587402343	2.952389404296875	1.672250549316406	0.7690481567382812	2.98293359375	1.561410263061523	0.8081958312988281	2.901394775390625	1.691927032470703	0.808913818359375	2.800093383789062	1.661113998413086	0.693799072265625	2.77086572265625	1.682130294799805	0.7203475952148437	2.771984985351562	1.684279678344726	0.6729651489257813	2.902031372070312	1.676026641845703	0.5619073486328126	2.835825561523437	1.639971405029297	0.4495182342529297	2.618016357421875	1.521654708862305	0.305309455871582	2.419549560546875	1.440236999511719	0.205501522064209	2.356796020507812	1.430020324707031	0.1349526519775391
300	9.966667000000001	3.008880615234375	1.145610282897949	0.6418060302734374	2.962072509765625	1.324720703125	0.6249095458984375	2.910750610351562	1.463031448364258	0.6068590698242187	2.910507690429688	1.689332214355469	0.600382568359375	2.917108642578125	1.653245758056641	0.6359710693359375	2.951633544921875	1.648813201904297	0.779120361328125	2.9770849609375	1.518789779663086	0.8449492797851563	2.849302124023438	1.62936994934082	0.7401184387207032	2.805293334960937	1.685065200805664	0.6915910339355469	2.78274560546875	1.795066223144531	0.6986961975097656	2.76151708984375	1.704119888305664	0.6535374755859376	2.906167358398438	1.650630584716797	0.5667065734863281	2.845102905273437	1.61086474609375	0.451212905883789	2.643850341796875	1.47865446472168	0.2868416442871093	2.433009399414062	1.432431427001953	0.211047737121582	2.3834091796875	1.465247817993164	0.1672925682067871
301	10	3.023837524414063	1.144577262878418	0.6502970886230469	2.975735961914062	1.323181427001953	0.6270708618164063	2.926074829101562	1.461551422119141	0.6032073669433593	2.922915893554688	1.688220367431641	0.5934128417968749	2.9277509765625	1.652648803710937	0.6299617309570312	2.955425537109375	1.646545501708984	0.7745076904296875	2.964059448242187	1.514592849731445	0.8668236999511719	2.871462483723958	1.685975667317708	0.8274627278645833	2.805069580078125	1.662915084838867	0.6970211486816407	2.7757236328125	1.770423370361328	0.6964176025390625	2.7632021484375	1.673978988647461	0.6551625366210937	2.921319946289063	1.648912994384766	0.5600135498046874	2.86280322265625	1.612294158935547	0.4416055603027343	2.667865234375	1.455006713867188	0.2922622833251953	2.47490673828125	1.462736602783203	0.2401103935241699	2.397857299804688	1.463116714477539	0.1701826629638672
302	10.033333	3.034796020507812	1.118608787536621	0.6523719177246093	2.984091064453125	1.296883697509766	0.6271213684082031	2.934666625976562	1.435601303100586	0.6016416320800781	2.92783154296875	1.662951171875	0.5954064636230469	2.93126806640625	1.626716979980469	0.6316889038085938	2.942944458007812	1.635036804199219	0.7804989013671875	2.932419921875	1.50438591003418	0.9008114624023438	2.838150756835938	1.717016632080078	0.8392373962402344	2.828885498046875	1.753904174804688	0.7541707458496094	2.827877075195312	1.8502822265625	0.7106900634765625	2.834159301757812	1.776028259277344	0.7278587951660156	2.92885546875	1.624121826171875	0.5612221679687499	2.872285034179687	1.588301666259766	0.4414018402099609	2.68743359375	1.426816619873047	0.2792899169921875	2.49025927734375	1.413602951049805	0.2189474678039551	2.417894409179687	1.425933151245117	0.1464368095397949
303	10.066667	3.0595625	1.104768497467041	0.6554189453125	3.007042236328125	1.282737701416016	0.627930938720703	2.9603818359375	1.422815353393555	0.6028407287597657	2.961213256835937	1.650813171386719	0.6033350219726563	2.96127783203125	1.613349273681641	0.6386959533691406	2.968123168945312	1.625909576416016	0.7880533447265625	2.870484985351562	1.541578979492187	0.9001658325195312	2.773561401367187	1.734743133544922	0.7890877075195313	2.79168603515625	1.759283813476562	0.7684046325683593	2.781840942382813	1.844924499511719	0.8015166931152344	2.791512084960938	1.795853607177734	0.7592712097167968	2.963075073242187	1.612924438476563	0.5679804687500001	2.90925390625	1.580421600341797	0.4448378601074219	2.7156337890625	1.42739956665039	0.2834392700195312	2.514103759765625	1.401174499511719	0.2240087432861328	2.449584228515625	1.371485061645508	0.1498677406311035
304	10.1	3.069904663085937	1.100706363677979	0.6537109069824218	3.019613037109375	1.277633941650391	0.6260665588378906	2.97500048828125	1.416890365600586	0.6004364013671875	2.97375048828125	1.643132019042969	0.5984318237304688	2.970901733398438	1.606347686767578	0.6337915344238281	2.962275756835937	1.624520416259766	0.7814723205566406	2.82666796875	1.550298141479492	0.9481923217773438	2.781799194335937	1.755170074462891	0.84149169921875	2.811567016601562	1.76167855834961	0.8379823608398438	2.806462768554687	1.846311645507813	0.8493297729492187	2.82900048828125	1.79036508178711	0.8101915588378906	2.979171508789062	1.605167114257813	0.5641056518554688	2.94436279296875	1.579736480712891	0.433951416015625	2.77113818359375	1.418882278442383	0.261544174194336	2.558889770507813	1.366004302978516	0.1967671127319336	2.499449096679688	1.344703247070313	0.1148566646575928
305	10.133333	3.081614624023437	1.09033911895752	0.6582461242675781	3.030939575195313	1.265771392822266	0.6294644165039063	2.987076904296875	1.404121505737305	0.6026640930175782	2.986899536132812	1.629181030273438	0.6006588745117187	2.979358642578125	1.592625183105469	0.6350536804199218	2.9498037109375	1.603147888183594	0.7797627258300781	2.83364599609375	1.582819885253906	1.04069921875	2.7683525390625	1.751815216064453	0.8863784179687499	2.839304565429687	1.786111145019531	0.8643043212890624	2.8306806640625	1.843393829345703	0.8544918518066407	2.836066040039062	1.783811676025391	0.8092674255371093	2.996576171875	1.591368713378906	0.5675741882324219	2.980389282226563	1.565873352050781	0.435094467163086	2.848052978515625	1.385257415771485	0.2503397827148438	2.624255615234375	1.350192596435547	0.1865831451416016	2.548068115234375	1.330415176391601	0.1141250534057617
306	10.166667	3.099021240234375	1.090116096496582	0.6644942932128906	3.049748901367187	1.264019805908203	0.6424868774414063	3.006175903320313	1.400859756469726	0.6195521850585937	3.0091328125	1.622504638671875	0.6223478393554688	2.99808154296875	1.585905029296875	0.6546265563964844	2.952594360351562	1.587964599609375	0.7930663757324219	2.766019653320313	1.538052154541016	0.9984357604980469	2.739845581054688	1.720108703613281	0.8502460021972655	2.817808715820313	1.762032318115234	0.8575859680175781	2.821616577148438	1.805364715576172	0.8492399291992188	2.831185546875	1.757716796875	0.7757856140136719	3.021185791015625	1.585820495605469	0.5899720153808594	3.027621948242188	1.565683227539063	0.4573460235595703	2.910633056640625	1.384359130859375	0.2702926635742188	2.698860961914062	1.335865081787109	0.1729676895141601	2.615904296875	1.322402954101562	0.1111380424499512
307	10.2	3.11259375	1.077230026245117	0.67342529296875	3.070263427734375	1.252347145080567	0.6513587341308593	3.03223193359375	1.390278442382813	0.6275577087402344	3.043004272460938	1.610817077636719	0.6330206909179688	3.026606811523437	1.574640930175781	0.6631200256347656	2.951767456054688	1.56340478515625	0.7870404663085937	2.721197143554687	1.47783544921875	0.9233824768066407	2.714597412109375	1.671774261474609	0.7894282531738281	2.782350219726562	1.738989990234375	0.8015353393554687	2.860498046875	1.803979125976563	0.8017171936035157	2.791158325195313	1.739317810058594	0.6987744445800781	3.057689331054688	1.573994018554687	0.6021849060058594	3.075524291992187	1.544932891845703	0.4727664489746094	2.992058227539062	1.356094329833984	0.276075927734375	2.779306396484375	1.326018432617187	0.1737391967773437	2.71906884765625	1.328364974975586	0.1023760299682617
308	10.233333	3.124212036132812	1.074373222351074	0.6804824218750001	3.08169775390625	1.248768531799316	0.6561981201171875	3.046968383789062	1.387991180419922	0.6361932678222657	3.061582153320312	1.607684509277344	0.6476785583496094	3.041795776367187	1.571323608398437	0.6752723083496094	2.947854858398437	1.556150329589844	0.7846957092285156	2.710117065429688	1.421837020874023	0.8470040893554688	2.702849975585937	1.623219268798828	0.7283721923828125	2.761639892578125	1.698454010009766	0.7456228942871094	2.83560498046875	1.773671356201172	0.7547181701660156	2.782042846679688	1.715303192138672	0.6704627380371093	3.078275268554687	1.571263305664063	0.6175171508789062	3.114735961914063	1.540106292724609	0.4929066162109375	3.0629072265625	1.327622009277344	0.3111343231201172	2.843879272460938	1.309905883789062	0.2202702713012695	2.749465209960937	1.33833169555664	0.1839530029296875
309	10.266667	3.136436157226562	1.074760761260986	0.6887140808105469	3.101195190429688	1.250404693603516	0.6620250854492187	3.076352905273438	1.392175277709961	0.6461536254882813	3.094736938476562	1.611350250244141	0.6563477172851562	3.069831420898438	1.576080657958984	0.6809774780273438	2.956376586914062	1.546914123535156	0.7664287719726562	2.73614208984375	1.377029022216797	0.7548429870605469	2.70656005859375	1.588422943115234	0.6620040588378906	2.75835888671875	1.665360717773438	0.6919358520507812	2.824994262695312	1.74459619140625	0.714334716796875	2.810478637695312	1.682046478271484	0.6597385559082031	3.1150771484375	1.573994140625	0.6298410339355469	3.174584716796875	1.541186431884766	0.51531640625	3.133940673828125	1.313652069091797	0.3475979614257813	2.913088745117188	1.324541809082031	0.2586379089355469	2.819044677734375	1.341169845581055	0.2148606719970703
310	10.3	3.1762294921875	1.075116371154785	0.6903605651855469	3.135720092773438	1.248417152404785	0.6577143859863281	3.107523071289062	1.389105102539062	0.6392255554199219	3.115432250976562	1.608350402832031	0.6580335693359375	3.089658447265625	1.571262847900391	0.6788059997558593	2.965982177734375	1.536531372070312	0.7455744323730469	2.773277954101562	1.34179020690918	0.6866734008789063	2.720838745117188	1.548684936523437	0.5890316772460937	2.75116064453125	1.632491882324219	0.6207504577636719	2.79666552734375	1.724701904296875	0.6534813842773437	2.787111694335938	1.669327758789063	0.5886946105957032	3.139947021484375	1.572796051025391	0.6326813354492187	3.22015625	1.549846130371094	0.529394775390625	3.234738891601562	1.296008544921875	0.4036873931884766	3.013276611328125	1.291939453125	0.3209578399658203	2.91570068359375	1.314013259887695	0.2904049072265625
311	10.333333	3.191568725585937	1.072334186553955	0.6942287902832032	3.1569755859375	1.246275917053222	0.6635000610351562	3.1344267578125	1.388058883666992	0.6486511840820313	3.12520849609375	1.606658142089844	0.6629757995605469	3.100213745117188	1.568312713623047	0.6819884948730468	2.9716513671875	1.524334259033203	0.7317707214355469	2.812838012695313	1.308567962646484	0.6521502990722656	2.728231323242188	1.511265823364258	0.5700267028808594	2.733662353515625	1.5990732421875	0.5973888854980469	2.749872680664063	1.695316101074219	0.6410939025878906	2.705125244140625	1.641944610595703	0.5630459594726562	3.15444140625	1.572699554443359	0.6409853515625	3.249357788085938	1.5567314453125	0.5491011352539062	3.310124267578125	1.291967590332031	0.4682243194580078	3.094167114257813	1.285530532836914	0.3717521820068359	2.992879028320313	1.303367004394531	0.3579619598388672
312	10.366667	3.196362548828125	1.067808399200439	0.6943725585937499	3.16940771484375	1.242333572387695	0.6717332153320312	3.150165893554687	1.383166397094727	0.6587136840820312	3.136225952148438	1.598831756591797	0.6716371154785157	3.111073974609375	1.560715362548828	0.6889869995117188	2.980306640625	1.519080963134766	0.7291229858398437	2.851169677734375	1.30745051574707	0.611701873779297	2.746742309570313	1.4920341796875	0.516533920288086	2.74552197265625	1.576383331298828	0.5606199340820313	2.757390869140625	1.675582611083984	0.5995138244628906	2.736291015625	1.619104156494141	0.5228674011230469	3.167049438476563	1.565641143798828	0.6518193969726562	3.267853393554687	1.552911193847656	0.5684524230957031	3.337992065429687	1.288941619873047	0.5066397552490234	3.140590698242187	1.303294326782227	0.3804434509277344	3.042750122070313	1.330968185424805	0.3848213653564453
313	10.4	3.205979370117188	1.064674081802368	0.6984075317382812	3.176387817382812	1.239462226867676	0.6767610168457031	3.154438110351562	1.379699172973633	0.662488037109375	3.134648071289063	1.594528656005859	0.6859677124023438	3.109132934570312	1.554941192626953	0.6991571655273437	2.977685302734375	1.503873001098633	0.7202348327636718	2.887007690429687	1.294291931152344	0.5725432434082032	2.78063232421875	1.478952194213867	0.4801791687011718	2.727840942382812	1.553700134277344	0.5096399993896484	2.690391723632812	1.640829132080078	0.5616381225585938	2.734944458007813	1.5878466796875	0.4889168090820313	3.167625244140625	1.563006530761719	0.6669013671875	3.274320678710938	1.558697967529297	0.5913623352050781	3.328674926757812	1.292159530639649	0.5500407104492188	3.150310302734375	1.311500717163086	0.3996107635498047	3.053802001953125	1.33081803894043	0.3869608001708984
314	10.433333	3.2199794921875	1.065160057067871	0.6943746643066406	3.191593994140625	1.24107975769043	0.6728213195800781	3.170659912109375	1.382236251831055	0.6588061523437501	3.154171264648438	1.598339263916015	0.6849636535644532	3.12724951171875	1.558837799072265	0.6966379089355469	2.995672607421875	1.504916198730469	0.7110635681152344	2.92070703125	1.2988955078125	0.5485605773925781	2.801452026367188	1.468690826416016	0.4415281066894531	2.752854736328125	1.544471954345703	0.4724052124023437	2.71070703125	1.628277465820313	0.5143551788330079	2.7691318359375	1.568933685302734	0.4308511352539063	3.187396362304687	1.566262084960937	0.6665692138671875	3.30709033203125	1.567655914306641	0.6106058959960938	3.351781616210937	1.297845550537109	0.5843231811523437	3.233502766927083	1.304159881591797	0.4037549133300781	3.129494384765625	1.326074829101562	0.3600172729492188
315	10.466667	3.2333232421875	1.068900588989258	0.7099483642578125	3.20254736328125	1.244564262390137	0.6879064331054687	3.179061157226562	1.38553823852539	0.6737340393066407	3.1622470703125	1.602023956298828	0.6966961975097656	3.133794311523437	1.562758911132812	0.7058637390136718	3.002938842773438	1.505235733032227	0.7025701293945312	2.946908569335938	1.301652755737305	0.5264801330566407	2.8364052734375	1.465624969482422	0.4016390380859375	2.810208251953125	1.535935302734375	0.4335296630859375	2.796495483398437	1.606523468017578	0.4499270324707031	2.814818237304688	1.569209991455078	0.4152142944335938	3.196910522460938	1.569586639404297	0.6819454345703124	3.318760620117188	1.561174041748047	0.6322398376464844	3.308447631835937	1.282746566772461	0.5826739807128907	3.210824340820313	1.273312286376953	0.3695370330810547	3.122697265625	1.315211990356445	0.3357921295166015
316	10.5	3.245997192382813	1.072556171417236	0.7056061401367189	3.222482177734375	1.249575523376465	0.6935606994628907	3.204275634765625	1.391291641235352	0.6858279113769532	3.181419189453125	1.607173370361328	0.7023567504882813	3.153168334960937	1.567673950195313	0.7096972351074219	3.02664892578125	1.503122024536133	0.6978145446777344	2.989286010742187	1.311744552612305	0.5028529205322265	2.871683837890625	1.461721710205078	0.3699909057617188	2.840587280273438	1.53773159790039	0.3936714782714844	2.81508203125	1.613713775634765	0.4299886016845703	2.8519404296875	1.562275726318359	0.4006512756347657	3.217693969726563	1.575226867675781	0.6916050109863281	3.338017944335938	1.556417205810547	0.6412176818847657	3.300688720703125	1.281372268676758	0.5996324157714844	3.205596435546875	1.298482360839844	0.3852476501464844	3.105539672851562	1.313417755126953	0.3615236206054687
317	10.533333	3.261329467773438	1.072767658233643	0.7042747497558594	3.237394897460938	1.248175544738769	0.6944889831542969	3.218356079101563	1.388470291137695	0.6881702270507812	3.193274047851562	1.602209320068359	0.7005976867675781	3.16456591796875	1.562986907958984	0.7035282592773437	3.040477416992188	1.501979507446289	0.6734159240722657	3.0222412109375	1.300442199707031	0.4894930419921875	2.941639892578125	1.456474609375	0.3439048767089844	2.904846801757813	1.501075393676758	0.370360366821289	2.8866455078125	1.587515594482422	0.4063466033935547	2.916992919921875	1.519849517822266	0.3937405548095703	3.230419067382813	1.570691802978516	0.6956377258300781	3.354091430664063	1.550027221679688	0.6591499633789062	3.301413208007813	1.28707682800293	0.6250667724609376	3.243429606119792	1.294585174560547	0.4139842834472656	3.144369506835937	1.313102310180664	0.370568603515625
318	10.566667	3.2671982421875	1.077684726715088	0.7196117553710937	3.24335400390625	1.252437149047851	0.709525146484375	3.224712524414063	1.392499160766602	0.7110632629394531	3.195840576171875	1.605284820556641	0.72298876953125	3.16770458984375	1.565822937011719	0.72161767578125	3.04952099609375	1.499615188598633	0.6828023681640625	3.059733032226562	1.296775924682617	0.5006828002929687	2.99906103515625	1.464371368408203	0.363447265625	2.961873901367188	1.503998245239258	0.3646835479736328	2.938063598632812	1.595932312011719	0.3910550842285156	2.958150756835937	1.531748413085938	0.3982137908935547	3.233397583007813	1.574289733886719	0.7224805297851562	3.35833642578125	1.551730560302734	0.7055845947265624	3.2288037109375	1.311892364501953	0.6795469970703125	3.193531494140625	1.294106002807617	0.4542874450683594	3.113603149414063	1.347196304321289	0.4175295715332031
319	10.6	3.273483032226562	1.078169898986816	0.7200065307617187	3.2490302734375	1.252601524353027	0.7086457214355468	3.229621459960938	1.392064514160156	0.7044947814941407	3.202701538085937	1.603583984375	0.7246244201660157	3.174294189453125	1.564398010253906	0.7221903686523438	3.05986767578125	1.496860946655274	0.6745647277832032	3.079685546875	1.302982604980469	0.4845882873535156	3.023799194335937	1.475372543334961	0.3470950469970703	2.985998657226562	1.506685165405274	0.361852783203125	2.965654907226563	1.593572357177734	0.3944774627685547	2.978829711914063	1.530400573730469	0.3962407073974609	3.239909301757812	1.572654144287109	0.7224551086425781	3.3606220703125	1.549629302978516	0.6958660583496094	3.232326904296875	1.310606750488281	0.6942274780273437	3.178117431640625	1.283626302083333	0.5018618977864583	3.103174438476563	1.337885116577148	0.4355519256591797
320	10.633333	3.274998901367187	1.078288570404053	0.7257203979492188	3.250567993164062	1.253005844116211	0.7137513732910157	3.2312041015625	1.392759292602539	0.7126683654785156	3.199232788085937	1.603848480224609	0.7341065063476563	3.171695922851563	1.564084533691406	0.7303120727539063	3.06294921875	1.491659973144531	0.6762001647949218	3.101182861328125	1.302939178466797	0.4828363342285156	3.039773315429688	1.469547760009766	0.3409400329589843	2.998681274414063	1.511672241210937	0.3493648986816406	2.959462280273438	1.585533477783203	0.3713370971679688	2.99509521484375	1.523784362792969	0.3836238403320312	3.237174682617188	1.57361083984375	0.7328629760742187	3.3589453125	1.548296630859375	0.7197352905273438	3.23366748046875	1.321503555297852	0.7451344909667968	3.190716878255209	1.265032531738281	0.5727863362630209	3.115969848632813	1.315477188110352	0.4907286682128906
321	10.666667	3.276864379882813	1.077712574005127	0.7273908081054687	3.253691650390625	1.25274821472168	0.7166124572753907	3.23518701171875	1.39279280090332	0.7176905822753906	3.198341186523438	1.603266723632813	0.7394372253417969	3.171637084960937	1.563021240234375	0.7343219909667968	3.065444580078125	1.489001205444336	0.6771844177246094	3.115930297851563	1.305161117553711	0.4813375091552735	3.055222045898438	1.466260375976562	0.3317640380859375	3.011469970703125	1.515731903076172	0.3412185516357422	2.958251708984375	1.56920947265625	0.3608545074462891	3.002938720703125	1.530423217773438	0.3782374877929687	3.236988647460938	1.573697326660156	0.7394093933105469	3.361652587890625	1.5556103515625	0.7348715515136719	3.249504272460937	1.330659759521484	0.7596663513183594	3.207873697916666	1.254002471923828	0.5942178141276041	3.1433125	1.300945587158203	0.5018309326171875
322	10.7	3.278729858398437	1.077757358551025	0.7275786743164062	3.257315795898437	1.25328190612793	0.7170907592773437	3.240205810546875	1.393691513061524	0.7181783752441406	3.204302490234375	1.604220153808594	0.7424655456542968	3.17738037109375	1.564113861083984	0.7366646423339844	3.072102905273438	1.490128860473633	0.677223114013672	3.130598754882812	1.304983657836914	0.4842409515380859	3.07290087890625	1.466550399780274	0.3333473205566406	3.03002734375	1.518200958251953	0.3381817626953125	2.978635986328125	1.578511291503906	0.353339126586914	3.02358349609375	1.541815093994141	0.3675366516113281	3.242842041015625	1.574467559814453	0.7422805786132813	3.3670478515625	1.553991943359375	0.7381266479492188	3.256630859375	1.329166748046875	0.7644282531738281	3.216056559244792	1.249948262532552	0.6031507975260416	3.152084350585938	1.29706233215332	0.5073436889648437
323	10.733333	3.283445556640625	1.077706672668457	0.7285977783203126	3.263070434570313	1.253384140014648	0.7207158508300782	3.246694213867188	1.393804306030273	0.7246484069824219	3.212902587890625	1.604932556152344	0.7474481201171874	3.18564990234375	1.565088317871094	0.7417839050292969	3.081616577148437	1.491058059692383	0.6806916198730468	3.145472412109375	1.307899337768555	0.4876370086669922	3.0868193359375	1.468259338378906	0.3365315856933594	3.0465380859375	1.523522186279297	0.3271018371582031	3.000796020507813	1.598827667236328	0.3303064270019531	3.027200927734375	1.547827880859375	0.3582506103515625	3.251064819335937	1.574734466552735	0.7476165771484375	3.375318725585937	1.552414245605469	0.7392992248535156	3.272041015625	1.329963165283203	0.7767550048828125	3.228203938802083	1.253072550455729	0.617434326171875	3.167180908203125	1.29857160949707	0.5154627990722656
324	10.766667	3.28199609375	1.077093921661377	0.7312648925781251	3.262140991210937	1.25267333984375	0.7239515686035156	3.246156982421875	1.393007385253906	0.729228271484375	3.211206176757813	1.603669860839844	0.7527917785644531	3.184176879882813	1.563765045166016	0.7466783447265625	3.081151977539062	1.489985229492187	0.6837872924804688	3.149816284179687	1.310591232299805	0.4886629180908203	3.094073852539062	1.469733734130859	0.3351126861572266	3.036709838867187	1.522967681884766	0.3124045715332031	2.975876342773438	1.598797180175781	0.3022868957519531	2.990326416015625	1.5372724609375	0.32497998046875	3.249510498046875	1.573676330566406	0.7531531372070313	3.374946166992188	1.55645361328125	0.7468003845214843	3.283420288085938	1.33272639465332	0.7827490539550781	3.23907275390625	1.25544233194987	0.6204197184244792	3.180949462890625	1.297231353759766	0.5201151428222657
325	10.8	3.28724853515625	1.081094203948975	0.7386915283203125	3.269317504882812	1.257258666992187	0.7310389404296875	3.253771240234375	1.397725692749023	0.7389658203125	3.21737744140625	1.608030151367188	0.7645755310058594	3.190778564453125	1.568147125244141	0.7562493896484375	3.094939086914063	1.497770858764648	0.6802091369628906	3.163458618164062	1.306810821533203	0.4951154479980469	3.121263305664062	1.468610397338867	0.3379155731201172	3.049450805664063	1.517595916748047	0.3173321685791016	2.9648583984375	1.579320617675781	0.3018420257568359	3.015779052734375	1.536391525268555	0.3300122680664063	3.255617797851563	1.578091644287109	0.7664472351074219	3.383365966796875	1.563467041015625	0.7558629150390626	3.340994506835937	1.337908721923828	0.8189816589355469	3.302392985026042	1.260872243245443	0.6605584716796875	3.211070190429687	1.284326889038086	0.5815521545410156
326	10.833333	3.285909423828125	1.082618892669678	0.7408493957519531	3.269147338867187	1.259198715209961	0.7325447082519532	3.254511840820312	1.400245422363281	0.7376469421386719	3.217020385742187	1.610701446533203	0.7654735717773438	3.190691040039062	1.570890533447266	0.7557259521484375	3.096767578125	1.502114151000977	0.6755602111816406	3.168709106445313	1.308175888061523	0.4941644439697266	3.137730590820313	1.474082412719727	0.3391709289550782	3.065794555664063	1.513794952392578	0.312391616821289	2.997010498046875	1.594047882080078	0.2935652160644531	3.03014111328125	1.539114898681641	0.3179602203369141	3.255294799804688	1.580608032226563	0.7680222167968751	3.383402465820312	1.563058227539063	0.7509120178222657	3.357624633789063	1.3409365234375	0.8215435485839844	3.305343994140625	1.256246602376302	0.6696094156901041	3.215073852539063	1.279101379394531	0.5900955200195312
327	10.866667	3.28469921875	1.082942108154297	0.7414902038574218	3.268285400390625	1.259666412353516	0.7331271057128905	3.253970947265625	1.40084001159668	0.7376418151855468	3.217762939453125	1.611965362548828	0.7636360778808593	3.191174194335938	1.572224151611328	0.7542895202636719	3.096476318359375	1.503764984130859	0.67482080078125	3.169151733398437	1.308379440307617	0.4949368591308594	3.140140625	1.478310089111328	0.3432207183837891	3.067676391601562	1.516639389038086	0.3140554962158203	2.995678344726563	1.590109100341797	0.2859116973876953	3.03170263671875	1.541048278808594	0.3150019226074219	3.2558740234375	1.581600402832031	0.7663948364257813	3.384452026367187	1.563899505615234	0.7511775817871094	3.3609990234375	1.340752182006836	0.8246076354980469	3.309993896484375	1.255852986653646	0.6711480712890626	3.221689086914062	1.277636459350586	0.5912283020019531
328	10.9	3.284077270507813	1.082783809661865	0.7415638732910157	3.267530151367187	1.259623344421387	0.7332907409667969	3.2531171875	1.400886138916016	0.7377500610351562	3.217346435546875	1.612252716064453	0.7635245361328125	3.19065576171875	1.572547973632813	0.7541720581054687	3.095762084960938	1.504339752197266	0.6745777282714844	3.168052124023438	1.307881576538086	0.4954249877929687	3.139986938476563	1.477730453491211	0.3430521545410156	3.067589477539062	1.516681442260742	0.3148088836669922	2.99564697265625	1.5909892578125	0.2879101715087891	3.031411376953125	1.540950744628906	0.3162082672119141	3.2554111328125	1.581773803710937	0.7663630065917968	3.384099853515625	1.564298706054688	0.7511369934082031	3.3619345703125	1.340920654296875	0.8245702209472656	3.310659505208333	1.256005381266276	0.6710260416666666	3.222408935546875	1.277384628295898	0.5910945434570313
329	10.933333	3.284431762695313	1.082584808349609	0.7422619018554688	3.268683959960938	1.259952285766602	0.7331275024414062	3.254857299804687	1.401669128417969	0.7370405883789062	3.217671630859375	1.613285919189453	0.764022216796875	3.19114599609375	1.573378234863281	0.7541593933105468	3.09601904296875	1.505506072998047	0.6737619018554688	3.170544311523438	1.309184692382813	0.4941096649169922	3.14195751953125	1.481031127929687	0.3430801544189453	3.063709716796875	1.515419692993164	0.3148212738037109	2.987719604492187	1.580802917480469	0.2826700744628906	3.026457885742187	1.537576385498047	0.3147860870361328	3.2560224609375	1.582912322998047	0.7669740600585937	3.385203735351562	1.566049438476563	0.7519957580566405	3.363618896484375	1.341620376586914	0.8261792907714844	3.312072102864583	1.256558990478515	0.6715631510416666	3.22389013671875	1.276987518310547	0.5915765075683594
330	10.966667	3.290529174804687	1.086362258911133	0.7426295471191406	3.272540283203125	1.264151473999023	0.7330248413085938	3.257097778320312	1.406003646850586	0.738439697265625	3.225392822265625	1.619776977539062	0.7610615844726563	3.1975205078125	1.580172790527344	0.7524003906250001	3.102952270507813	1.511044326782226	0.6714840393066406	3.165607177734375	1.31305827331543	0.4874158477783203	3.14383349609375	1.496003814697266	0.3471016693115234	3.064722045898438	1.521625152587891	0.3145443572998047	2.987974243164063	1.589672912597656	0.2796918029785156	3.02147119140625	1.540792846679687	0.3179005279541016	3.263293579101562	1.588449340820313	0.7642778625488281	3.391010131835937	1.562679504394531	0.7470317993164062	3.388359130859375	1.350535308837891	0.8305868835449219	3.329593668619792	1.274313680013021	0.676177978515625	3.237981079101563	1.283828521728516	0.5927956848144531
331	11	3.290958862304687	1.089777214050293	0.741838897705078	3.2740712890625	1.26759896850586	0.7357528991699218	3.259495727539063	1.409572387695313	0.7413783264160156	3.226590087890625	1.623380615234375	0.7602799072265625	3.198999389648438	1.583553588867187	0.752096893310547	3.103842529296875	1.515732940673828	0.6710900573730469	3.165502807617187	1.314875061035156	0.4903695678710938	3.142446899414062	1.501500961303711	0.3548181915283203	3.0509912109375	1.504916351318359	0.3253259735107422	2.980974487304688	1.570825408935547	0.2822082672119141	3.0158037109375	1.540719482421875	0.3185401611328125	3.2645947265625	1.592295654296875	0.7642478637695312	3.392418823242187	1.569208404541016	0.7599086303710938	3.414972045898438	1.352078628540039	0.8322049560546876	3.329905192057292	1.300510284423828	0.6845362955729167	3.234072509765625	1.298778717041016	0.6014384460449218
332	11.033333	3.291448608398437	1.092393970489502	0.7425574340820312	3.273856689453125	1.269499359130859	0.7361802978515626	3.258381958007813	1.410846145629883	0.7410675659179687	3.22171435546875	1.623308197021484	0.7556792297363282	3.195189453125	1.583108306884766	0.7471514587402344	3.101976806640625	1.516837066650391	0.6637614440917969	3.168242309570313	1.314837310791016	0.4877120513916016	3.161113403320313	1.510376312255859	0.3653016357421875	3.076224975585937	1.501612609863281	0.3230823059082031	2.996177856445312	1.567145416259766	0.292210205078125	3.036468505859375	1.537475738525391	0.3201426544189453	3.259829711914063	1.593058868408203	0.7613856201171876	3.385937255859375	1.577415985107422	0.7735728759765625	3.423369384765625	1.349764877319336	0.8361570739746094	3.339296549479167	1.309406473795573	0.6866449788411458	3.24524560546875	1.299801086425781	0.6027165832519531
333	11.066667	3.292136840820312	1.092654815673828	0.7399070129394532	3.273636840820313	1.269518051147461	0.7341072082519531	3.257718505859375	1.410695663452148	0.7389411315917969	3.2195546875	1.622611572265625	0.7517032165527344	3.193348266601562	1.582172485351562	0.7436875000000001	3.10026611328125	1.515208435058594	0.6611119384765625	3.166363403320313	1.312752044677735	0.4858670501708984	3.156712158203125	1.509588790893555	0.3656212768554687	3.071485473632813	1.499756607055664	0.3242350311279297	2.989093994140625	1.562483856201172	0.2942839050292969	3.03086328125	1.534646118164062	0.3239919128417968	3.257856079101562	1.592794647216797	0.757509552001953	3.384581420898438	1.577564270019531	0.7665718078613282	3.421564208984375	1.352527389526367	0.8310680541992188	3.338227213541666	1.310617655436198	0.6825240885416667	3.24686865234375	1.298137405395508	0.589857421875
334	11.1	3.29231298828125	1.092762348175049	0.7397806701660157	3.2738427734375	1.269637725830078	0.7339759216308593	3.257947387695312	1.410826232910156	0.7387973937988281	3.219840942382812	1.622764495849609	0.7515439453124999	3.193623291015625	1.582330780029297	0.7435199584960938	3.100552368164062	1.515419967651367	0.6608799133300781	3.166705688476562	1.313025756835938	0.485557357788086	3.157188598632812	1.50991975402832	0.3653660583496094	3.071974365234375	1.500219757080078	0.323915298461914	2.989807983398437	1.563291473388672	0.2940007476806641	3.031402954101563	1.535272979736328	0.3236225128173829	3.258133666992188	1.592934997558594	0.7573634338378906	3.384874633789063	1.577684722900391	0.7663955993652344	3.421966430664062	1.352601989746094	0.8307203063964843	3.33846875	1.310882954915365	0.6821964518229167	3.247056640625	1.298561630249023	0.5895786743164062
335	11.133333	3.293084594726563	1.092998275756836	0.7396462402343751	3.274644897460937	1.269934295654297	0.7337817382812499	3.25876513671875	1.41117497253418	0.7385398864746093	3.220629150390625	1.623195709228516	0.7511808166503906	3.19440576171875	1.582748870849609	0.7431369323730468	3.101258422851562	1.516024642944336	0.6602802429199219	3.167091552734375	1.313092025756836	0.4853540191650391	3.158821411132812	1.509540603637695	0.3643739013671875	3.0737578125	1.500401779174805	0.322450454711914	2.993240844726563	1.565643585205078	0.2923594055175781	3.03373779296875	1.537811126708984	0.3206584167480468	3.258935180664063	1.593352905273437	0.7570558471679687	3.38591943359375	1.578470764160156	0.7658897399902345	3.42512451171875	1.353845184326172	0.8298362426757813	3.341292643229167	1.31166352335612	0.6820281575520833	3.24944580078125	1.299014938354492	0.5898607788085938
336	11.166667	3.29660595703125	1.091908756256104	0.7419739379882813	3.27759033203125	1.268973297119141	0.7360929565429688	3.261389404296875	1.410323944091797	0.7401595764160156	3.222505737304687	1.622674835205078	0.7510832824707031	3.196365966796875	1.581980590820312	0.7436943664550781	3.101870483398438	1.516430206298828	0.6616067810058595	3.163183471679687	1.312364761352539	0.485932632446289	3.157693359375	1.510185882568359	0.3669663696289063	3.078189086914063	1.501123657226562	0.3178031158447265	3.004041381835937	1.571582214355469	0.284261947631836	3.032686767578125	1.539407928466797	0.318910415649414	3.260997192382812	1.59298828125	0.7568790893554688	3.387439819335937	1.578758148193359	0.7616454772949219	3.419449829101563	1.355223159790039	0.8220661010742187	3.333088623046875	1.316739705403646	0.6773052164713542	3.236393432617187	1.299284744262695	0.586192657470703
337	11.2	3.292931884765625	1.092576145172119	0.7386669616699219	3.27372265625	1.269604797363281	0.7304485778808594	3.257721923828125	1.411033386230469	0.7309422302246094	3.221529663085938	1.623623199462891	0.7435705261230469	3.19477978515625	1.583225860595703	0.7365792846679687	3.09868798828125	1.516218017578125	0.6572827453613281	3.158125610351562	1.311466812133789	0.4816617584228515	3.145040161132813	1.505753936767578	0.3566888885498047	3.06467138671875	1.502661956787109	0.3062045745849609	2.987330322265625	1.563083648681641	0.2638689041137695	3.019598022460937	1.539629119873047	0.3121155548095703	3.259781982421875	1.593557250976563	0.7484119567871094	3.386412109375	1.580220367431641	0.7514605712890625	3.414699340820313	1.35281477355957	0.8086022644042968	3.329320393880208	1.320221761067708	0.6592162679036458	3.22803271484375	1.302161209106445	0.5804566345214844
338	11.233333	3.294976196289062	1.091653541564941	0.738806640625	3.274921020507812	1.268942901611328	0.7300561828613281	3.25842333984375	1.410608108520508	0.7303973388671876	3.221132690429688	1.623452362060547	0.7403905334472656	3.19444091796875	1.582773681640625	0.7341291809082031	3.097013061523437	1.515385925292969	0.6556697998046875	3.154803833007812	1.310649322509766	0.4784216308593749	3.146778198242187	1.506465087890625	0.3546163482666016	3.066611694335937	1.502639404296875	0.3034442901611328	2.992890869140625	1.566951232910156	0.2616791839599609	3.021306762695312	1.538519897460938	0.3073455352783203	3.259703125	1.593609771728516	0.7453843688964843	3.38708837890625	1.579642608642578	0.7473337707519532	3.417485473632813	1.353730667114258	0.8066459655761719	3.329434651692708	1.319677520751953	0.6589744873046874	3.2285439453125	1.301336380004883	0.5796141662597656
339	11.266667	3.290826416015625	1.085580188751221	0.7415562744140625	3.269975463867188	1.261593673706055	0.7303115234374999	3.253012817382812	1.402402359008789	0.7254452514648437	3.214506713867188	1.614450317382813	0.731321533203125	3.188232421875	1.573707305908203	0.7260185546875	3.090161987304687	1.509019653320312	0.6477532958984376	3.14489208984375	1.30149885559082	0.475566146850586	3.143344482421875	1.5001748046875	0.3591912841796875	3.0675546875	1.486293884277344	0.3070166931152344	3.015725463867187	1.574718627929687	0.2750724029541016	3.020630615234375	1.532271423339844	0.3072803955078125	3.253076904296875	1.584975250244141	0.7367142639160156	3.380100463867187	1.5734189453125	0.735100799560547	3.413981079101562	1.351457290649414	0.7979706420898438	3.333837565104167	1.317760732014974	0.6481096598307291	3.231245361328125	1.298422454833984	0.568879638671875
340	11.3	3.288643920898437	1.079905574798584	0.7437056884765625	3.266830932617188	1.255957328796387	0.7258137817382813	3.24927392578125	1.396726287841797	0.7129446411132812	3.207437377929687	1.608708526611328	0.7237734375	3.181555297851562	1.567504730224609	0.7183247680664062	3.078940795898438	1.505312301635742	0.6427838745117187	3.137110717773437	1.295506011962891	0.4726932373046875	3.136248779296875	1.492707015991211	0.3518207550048828	3.060906860351563	1.491398956298828	0.2971243591308594	2.9998427734375	1.573414947509766	0.2636091766357422	3.014936645507812	1.527787475585938	0.2988080291748046	3.246766235351562	1.579671752929687	0.7276910400390625	3.37496923828125	1.571336517333984	0.7281715087890624	3.416690185546875	1.35259651184082	0.7972262573242188	3.37048974609375	1.320639170328776	0.6311438802083333	3.259205932617188	1.302578384399414	0.5679332580566406
341	11.333333	3.283770263671875	1.078232051849365	0.7399236755371094	3.258339111328125	1.252913955688477	0.7187410583496094	3.237915161132813	1.39278630065918	0.7042497863769531	3.195321411132813	1.604140441894531	0.712626983642578	3.169668823242188	1.562879089355469	0.707848876953125	3.064725830078125	1.502947448730469	0.6346920166015625	3.118326171875	1.292051712036133	0.4658947448730468	3.119233154296875	1.486439224243164	0.341709243774414	3.045977783203125	1.485880996704102	0.286935546875	2.984571166992187	1.568966583251953	0.2569908142089844	3.000526977539063	1.52286149597168	0.2886030426025391	3.234683715820313	1.575392456054687	0.7166831665039062	3.363504028320313	1.569025756835937	0.7170343933105469	3.41303564453125	1.343117813110352	0.786485595703125	3.377070638020834	1.298515665690104	0.6177360432942708	3.266213623046875	1.291378387451172	0.5602180175781251
342	11.366667	3.269228271484375	1.072887237548828	0.73810400390625	3.241752075195312	1.247533836364746	0.7143021240234375	3.2196982421875	1.386875900268555	0.6946374206542969	3.174180908203125	1.598086791992188	0.7048342590332031	3.148984130859375	1.556339019775391	0.7000191955566406	3.046315551757813	1.494667465209961	0.6232371215820313	3.09513037109375	1.289818725585937	0.4438819885253906	3.10019580078125	1.490567916870117	0.3316690063476563	3.02981494140625	1.481967315673828	0.2754197158813477	2.969466674804687	1.568639862060547	0.252083869934082	2.985730346679688	1.52352702331543	0.2727360992431641	3.214073364257812	1.569852233886719	0.7083322143554688	3.342610961914063	1.566902221679688	0.7020652465820312	3.40762744140625	1.33333381652832	0.7749521484375	3.376719482421875	1.277461598714193	0.6024386393229166	3.265473266601562	1.270649490356445	0.547825927734375
343	11.4	3.246779663085937	1.0717294921875	0.71295166015625	3.213885498046875	1.245223907470703	0.6822025146484375	3.188010375976563	1.384718933105469	0.661680877685547	3.14299560546875	1.597743774414063	0.667138427734375	3.117331420898438	1.555698516845703	0.6664646301269531	3.0050224609375	1.496062591552734	0.6008942260742187	3.05553759765625	1.293057037353516	0.4182255249023438	3.078191528320312	1.49079035949707	0.3037130432128906	3.010992065429687	1.493706604003906	0.2499913482666016	2.932730712890625	1.559588287353516	0.2217718734741211	2.962453369140625	1.522275024414062	0.2470490875244141	3.1833857421875	1.569302581787109	0.6681057128906249	3.312868286132812	1.565883239746094	0.6467575073242188	3.42971142578125	1.318249542236328	0.64478076171875	3.363805826822917	1.31849062093099	0.4290220133463542	3.261118530273437	1.288232864379883	0.4060825958251953
344	11.433333	3.2290986328125	1.074612453460693	0.70389404296875	3.19210302734375	1.249326202392578	0.6729415588378906	3.16302587890625	1.389603210449219	0.650853271484375	3.11785546875	1.604986267089844	0.6532749938964844	3.091819946289062	1.562524688720703	0.6540057067871095	2.974160888671875	1.504150695800781	0.5925364074707031	3.012272705078125	1.295692901611328	0.4082486114501953	3.044884887695313	1.492532760620117	0.28859033203125	2.97324560546875	1.494323669433594	0.2359763641357422	2.901209228515625	1.569103454589844	0.2037357635498047	2.923068969726562	1.528801025390625	0.2350140609741211	3.158714721679687	1.576222717285156	0.6538693542480469	3.289814453125	1.569727233886719	0.6297987976074219	3.404865478515625	1.319375228881836	0.598315185546875	3.34402490234375	1.336828826904297	0.3703487345377605	3.238170288085938	1.303535385131836	0.3583950653076172
345	11.466667	3.18978173828125	1.085902526855469	0.6949279174804688	3.1508125	1.259262260437012	0.6575005493164063	3.1207353515625	1.399280578613281	0.6334482421875001	3.0795458984375	1.615604736328125	0.6410604248046875	3.052748779296875	1.573521423339844	0.6424810180664062	2.931996704101563	1.511644973754883	0.5899008483886719	2.962276733398438	1.305254943847656	0.4010965423583984	2.978903198242187	1.502601608276367	0.2775729293823243	2.904970947265625	1.494109680175781	0.2239439544677734	2.859155395507813	1.589712463378906	0.1990228881835938	2.859647583007813	1.543483276367188	0.2213237533569336	3.119956176757813	1.586125366210938	0.6392536315917969	3.2498017578125	1.580849945068359	0.6093076477050781	3.348669189453125	1.324323440551758	0.5725530395507812	3.2826103515625	1.35537973022461	0.3460486857096354	3.174597045898437	1.367705688476562	0.320165283203125
346	11.5	3.1359892578125	1.092697677612305	0.6805815734863281	3.100450561523438	1.265116165161133	0.6486300354003907	3.072327758789062	1.403274780273438	0.6247180480957031	3.045951416015625	1.617827056884766	0.6371853637695313	3.017322875976562	1.577976593017578	0.6406892700195312	2.89491943359375	1.520656127929688	0.5933046264648438	2.920965087890625	1.321072845458984	0.402481201171875	2.960207275390625	1.506565536499024	0.2685313949584961	2.885340576171875	1.527242935180664	0.2195391082763672	2.844183715820312	1.619884185791016	0.2168332138061523	2.85187060546875	1.558483489990234	0.2093414611816406	3.083477661132813	1.586673400878906	0.6316410522460938	3.200127319335937	1.567848388671875	0.5805975952148437	3.27454052734375	1.317190307617187	0.5386708984374999	3.192656901041667	1.35390077718099	0.3353646443684896	3.122331420898438	1.373726150512695	0.2827082824707031
347	11.533333	3.106350830078125	1.104231998443604	0.6613332214355468	3.069177978515625	1.275397644042969	0.6307346496582031	3.0402861328125	1.412815292358399	0.609372772216797	3.01986181640625	1.626536315917969	0.6230164184570313	2.990444458007812	1.587631927490234	0.626390899658203	2.865789916992187	1.533098602294922	0.5861340026855468	2.880484497070313	1.327095779418945	0.4040869903564454	2.919460693359375	1.509284301757813	0.268457893371582	2.838857177734375	1.528893936157226	0.2266652755737305	2.786154418945312	1.614372741699219	0.1904578018188477	2.811271240234375	1.562948272705078	0.2130907974243164	3.05621728515625	1.594698577880859	0.6171936950683594	3.172021240234375	1.585049530029297	0.5708923034667969	3.221260009765625	1.330286010742187	0.5295534057617188	3.105573852539062	1.326726165771484	0.3290546722412109	3.089579711914062	1.362597396850586	0.2569776458740234
348	11.566667	3.078855590820313	1.116442386627197	0.66085498046875	3.041517456054687	1.287417907714844	0.6275365905761718	3.012492797851563	1.424651275634766	0.6041087036132813	2.996335205078125	1.639661193847656	0.6133061828613282	2.966039794921875	1.601411224365235	0.6175860290527344	2.842928588867188	1.541348876953125	0.5787406616210937	2.8488828125	1.337955596923828	0.3926443023681641	2.888198120117187	1.529853149414063	0.2709009170532227	2.813994018554688	1.534638977050781	0.2218431701660156	2.759868041992187	1.62057080078125	0.1900017776489258	2.777542236328125	1.564916229248047	0.209814193725586	3.03216064453125	1.606780487060547	0.6080593872070312	3.146666748046875	1.59103857421875	0.5609009704589843	3.180603149414063	1.337091354370117	0.5256546936035156	3.104154622395833	1.357987528483073	0.3213120320638021	3.05297412109375	1.374487655639648	0.2461441345214844
349	11.6	3.056787109375	1.130890014648438	0.6556260375976563	3.013683227539063	1.301119354248047	0.6229648437499999	2.981099609375	1.438540084838867	0.6034588317871094	2.965175048828125	1.654540435791016	0.6113444519042969	2.934697143554687	1.616242736816406	0.6154127807617187	2.81402587890625	1.553697509765625	0.5716636657714844	2.820685791015625	1.344226867675781	0.3909506683349609	2.857304809570313	1.538367340087891	0.2729220809936523	2.782280151367187	1.544270050048828	0.226080207824707	2.720527709960938	1.618047973632812	0.1827760162353516	2.7506318359375	1.559893951416016	0.2101240463256836	3.001080200195313	1.621392608642578	0.6067522888183594	3.116249145507813	1.605127105712891	0.5639922180175782	3.161792602539062	1.348214447021484	0.5353622741699219	3.085958658854167	1.362987314860026	0.3315727742513021	3.041721313476562	1.376378463745117	0.2488262100219726
350	11.633333	3.035955200195312	1.138057777404785	0.6497356567382813	2.993294311523438	1.308517852783203	0.6161221618652344	2.962382446289062	1.446889541625977	0.5989426269531251	2.941739013671875	1.663261840820313	0.6038013916015625	2.911723022460937	1.624510528564453	0.6072371215820312	2.788714721679687	1.5621845703125	0.5699561767578125	2.787437866210937	1.353658142089844	0.3879870147705078	2.814895629882812	1.549346740722656	0.2673660278320313	2.743765625	1.546988250732422	0.2147295608520508	2.69321630859375	1.632126678466797	0.1788222122192383	2.707267700195312	1.570302551269531	0.1997900238037109	2.978667724609375	1.630471313476562	0.6008630676269531	3.105957885742187	1.614630340576172	0.5765803222656249	3.13462548828125	1.360845138549805	0.5178128356933593	3.067066162109375	1.35741438293457	0.2963775634765625	3.04946826171875	1.366953720092773	0.2236941909790039
351	11.666667	3.027776489257812	1.147725624084473	0.6430983276367188	2.981910522460938	1.318860946655273	0.607661865234375	2.94885595703125	1.457841064453125	0.5886978149414062	2.924745849609375	1.675959564208984	0.5922110900878906	2.895088745117187	1.636439086914062	0.5964442138671875	2.7709072265625	1.570128845214844	0.5638098144531249	2.77106201171875	1.355287841796875	0.3864480285644531	2.793423095703125	1.555163299560547	0.2668787536621094	2.725391845703125	1.549073974609375	0.2113022918701172	2.66807421875	1.629000671386719	0.1697102127075195	2.68280029296875	1.573829437255859	0.1979030380249023	2.962493774414062	1.643379425048828	0.5889389343261719	3.090901977539063	1.627244964599609	0.5626561584472656	3.1224951171875	1.366455810546875	0.511363540649414	3.053322998046875	1.360997985839844	0.288701171875	3.045822021484375	1.372774291992187	0.2154035415649414
352	11.7	3.016668579101562	1.157120048522949	0.6303569030761719	2.971346801757813	1.329227401733398	0.5953888549804688	2.939294555664063	1.468917495727539	0.5772157287597657	2.9100078125	1.687333618164063	0.5856311950683594	2.881219482421875	1.646851745605469	0.58926123046875	2.754553344726562	1.583359741210938	0.5596934509277344	2.753203857421875	1.365363174438476	0.3856499633789062	2.768309448242188	1.564513092041016	0.2625097503662109	2.684079223632812	1.568396881103516	0.22011669921875	2.644785522460937	1.628339477539062	0.1599635925292969	2.662205444335938	1.595159729003906	0.1948759918212891	2.94861669921875	1.655574157714844	0.5813504333496093	3.079269165039062	1.647773468017578	0.5565182189941407	3.116356567382812	1.38755241394043	0.5065855102539063	3.053635864257813	1.377167053222656	0.2825639953613281	3.0485498046875	1.387907043457031	0.2088978118896485
353	11.733333	2.99961767578125	1.161957138061523	0.6246242980957031	2.953709350585938	1.332990921020508	0.5887808532714844	2.921543090820313	1.472415649414063	0.5709901733398437	2.895489013671875	1.690492736816406	0.5790877075195312	2.8662138671875	1.650580200195312	0.5825425415039063	2.73794091796875	1.591517517089844	0.5538635864257813	2.744702514648437	1.367723617553711	0.3900225067138672	2.758550048828125	1.555767761230469	0.2504730606079102	2.67379052734375	1.559578277587891	0.2088772506713867	2.619057373046875	1.634681213378906	0.1604692611694336	2.650265625	1.5932421875	0.1871108551025391	2.933502563476562	1.658275787353516	0.5750805358886719	3.062966796875	1.647418823242188	0.5486917419433593	3.098632568359375	1.385483993530273	0.5200857849121093	3.055371256510417	1.36199848429362	0.3111593831380208	3.045489868164062	1.384493133544922	0.2256308288574219
354	11.766667	2.9752255859375	1.162314498901367	0.6125962219238281	2.930859985351562	1.334244659423828	0.5795216064453125	2.899614379882813	1.473809127807617	0.5626440734863282	2.87683740234375	1.692275634765625	0.5698087463378907	2.8470078125	1.652823181152344	0.5737212829589844	2.722598510742188	1.586232666015625	0.5425741577148437	2.702648071289063	1.365198104858398	0.3757852172851562	2.72617138671875	1.562841644287109	0.2528798446655274	2.648544921875	1.560044982910156	0.2027835006713867	2.60176806640625	1.639375030517578	0.1562788009643555	2.617542724609375	1.594985717773437	0.1865806121826172	2.914340942382812	1.659478698730469	0.5656506958007812	3.04138525390625	1.63885302734375	0.531802734375	3.03475927734375	1.362806167602539	0.5119563903808594	2.953220540364583	1.352589040120443	0.3133011678059896	2.991695922851562	1.370019317626953	0.2203478698730469
355	11.8	2.958987670898438	1.16049942779541	0.6016740417480468	2.913782958984375	1.332530563354492	0.5695514221191407	2.88158984375	1.471846267700195	0.5522716064453125	2.857092529296875	1.69018603515625	0.5617360534667969	2.827818603515625	1.650384765625	0.5667643432617187	2.701142578125	1.585723785400391	0.5423244323730469	2.681393798828125	1.370981185913086	0.3674798278808594	2.6938798828125	1.566580474853516	0.2396295928955078	2.615898681640625	1.573724365234375	0.1935600051879883	2.5632822265625	1.644792144775391	0.1514967803955078	2.585611450195313	1.599712280273438	0.1761986770629883	2.894704711914063	1.657769622802734	0.5556945495605469	3.020559326171875	1.639479888916016	0.5160820617675781	3.013301635742188	1.363847640991211	0.4930389404296875	2.909810221354167	1.350759033203125	0.3113197224934895	2.9479921875	1.359959396362305	0.2093066864013672
356	11.833333	2.936585815429687	1.15912744140625	0.5857528381347656	2.896740966796875	1.334241500854492	0.5586888732910156	2.86826318359375	1.47496745300293	0.5427498168945313	2.845040161132812	1.694269287109375	0.5555930480957031	2.815444702148437	1.65438931274414	0.5605133056640625	2.686987060546875	1.592895874023438	0.533915283203125	2.678243408203125	1.371793746948242	0.3644739990234375	2.67791796875	1.562204864501953	0.2257680130004883	2.6025625	1.577862762451172	0.1744228439331055	2.579032470703125	1.662429901123047	0.1823592376708985	2.574510498046875	1.605556121826172	0.156828498840332	2.882580688476563	1.661582397460937	0.548549072265625	3.011820068359375	1.648058349609375	0.5178444519042968	3.022461181640625	1.378090454101562	0.4942810363769531	2.904742838541666	1.353378275553386	0.3559077351888021	2.932144653320313	1.349118026733398	0.2380161743164063
357	11.866667	2.917897827148438	1.154396530151367	0.5688760375976563	2.879315795898437	1.329072113037109	0.5478902893066406	2.8517109375	1.469148193359375	0.5356763916015626	2.827992553710938	1.686993408203125	0.5419411010742188	2.7988955078125	1.647504150390625	0.5485311584472656	2.671728759765625	1.586982696533203	0.5196763610839844	2.653739135742188	1.372328262329102	0.3435205841064453	2.656011352539062	1.560363037109375	0.2050133285522461	2.579627075195313	1.585975372314453	0.1625212249755859	2.56163916015625	1.668640441894531	0.1775298080444336	2.563954467773438	1.609163909912109	0.1437293090820312	2.865232299804688	1.654465728759765	0.5353811035156251	2.993685913085938	1.641615203857422	0.504521499633789	3.003533569335938	1.373313583374023	0.4847936248779297	2.885798828125	1.349904012044271	0.3485701904296875	2.918470336914063	1.345362167358398	0.2336010131835937
358	11.9	2.903933959960938	1.150009338378906	0.556357177734375	2.86718603515625	1.325955184936523	0.5370359802246094	2.841521240234375	1.467201873779297	0.5263354797363282	2.818829345703125	1.686028930664063	0.5337262878417969	2.789504150390625	1.646503295898438	0.5404908752441406	2.663074829101562	1.583948516845703	0.5079619445800782	2.64193115234375	1.368982711791992	0.3303118896484375	2.632133422851562	1.546886901855469	0.1793597793579101	2.560770141601562	1.590223785400391	0.1499197540283203	2.542586059570312	1.672028564453125	0.1629236907958984	2.5469228515625	1.615929229736328	0.1271511993408203	2.855980834960937	1.653203735351563	0.5266243591308594	2.984097534179687	1.641590148925781	0.4923807678222656	2.983407470703125	1.379140396118164	0.4629098663330078	2.87073828125	1.350622365315755	0.3265243530273437	2.901844604492188	1.347701202392578	0.2139301605224609
359	11.933333	2.897353759765625	1.129960739135742	0.529509033203125	2.86412646484375	1.30646159362793	0.5117985534667968	2.84395361328125	1.448686584472656	0.5052919616699219	2.8242041015625	1.667171691894531	0.5110940856933595	2.794676879882812	1.628172943115234	0.5192378234863282	2.667902954101562	1.565107025146484	0.4895181121826172	2.630714477539063	1.35379426574707	0.3101060333251953	2.613188354492188	1.527666412353516	0.1574128341674805	2.547453125	1.578711303710937	0.1389788436889648	2.528196411132813	1.663794921875	0.1474528503417969	2.537590209960937	1.618198394775391	0.1329103775024414	2.860654663085938	1.633949493408203	0.5031204376220704	2.977672119140625	1.622886596679687	0.4471946868896485	2.981032958984375	1.36882258605957	0.4449422454833984	2.903236450195313	1.436922943115234	0.3527853088378906	2.87935498046875	1.475789398193359	0.2903418731689453
360	11.966667	2.881395263671875	1.127182441711426	0.50960009765625	2.846767578125	1.303783874511719	0.4907852172851562	2.82378369140625	1.44576301574707	0.4808236999511719	2.80673046875	1.664977416992187	0.4892001190185546	2.77708251953125	1.626160736083984	0.4983771514892578	2.646962524414063	1.565433258056641	0.4776870727539063	2.61579296875	1.348517425537109	0.3024801483154297	2.588962036132813	1.520483612060547	0.1480534133911133	2.528622436523437	1.571961029052734	0.1292982711791992	2.508703002929687	1.666370086669922	0.1295206909179688	2.532398315429687	1.614247375488281	0.1404477462768555	2.842502075195313	1.631311096191406	0.4793287200927734	2.966112182617187	1.61676953125	0.4339743347167969	2.960807983398437	1.363396438598633	0.4134973907470703	2.886018717447917	1.398614868164063	0.2457565307617187	2.907026123046875	1.464382293701172	0.1995720138549805
361	12	2.864817749023437	1.128074562072754	0.4801542663574219	2.834218872070313	1.306173309326172	0.4671968078613281	2.807492919921875	1.447583786010742	0.4545767517089844	2.791558349609375	1.666943603515625	0.4701624450683594	2.762432739257813	1.627864501953125	0.4800831604003906	2.62859619140625	1.571840972900391	0.4713670349121094	2.596263916015625	1.346091049194336	0.307193359375	2.570304321289062	1.515266876220703	0.148788345336914	2.509697021484375	1.563861450195313	0.1249309616088867	2.492268798828125	1.656810363769531	0.1228499717712402	2.521626342773438	1.607119018554688	0.1456880722045898	2.826566284179687	1.63343505859375	0.4571321868896484	2.9490146484375	1.622828918457031	0.4065911712646484	2.945013916015625	1.36883479309082	0.3897337951660156	2.862307454427083	1.39269189453125	0.2099266153971354	2.881290405273438	1.451293670654297	0.1504178771972656
362	12.033333	2.837611938476563	1.130770164489746	0.4541491394042969	2.809303100585938	1.309501586914062	0.4419931640625	2.7865537109375	1.452113647460938	0.4321675720214844	2.772898193359375	1.671632629394531	0.4494706878662109	2.7447421875	1.632640960693359	0.4621788940429687	2.610783081054687	1.576410125732422	0.4664816589355469	2.569538696289063	1.339521148681641	0.3216142578125	2.540714233398438	1.506256011962891	0.1609777526855469	2.474135009765625	1.545293640136719	0.1258774261474609	2.462062377929687	1.63612728881836	0.1222517509460449	2.497723876953125	1.59420556640625	0.148457763671875	2.80638134765625	1.637978546142578	0.4330137176513672	2.923420166015625	1.625922027587891	0.3699728698730469	2.947178466796875	1.359727890014649	0.339310546875	2.808663330078125	1.390791666666667	0.2035502522786458	2.799063354492188	1.479357070922852	0.1389655075073242
363	12.066667	2.817672729492188	1.129765830993652	0.4413166046142578	2.791630493164063	1.310114837646484	0.4287202301025391	2.773438232421875	1.454743286132812	0.4205744476318359	2.759510009765625	1.676022186279297	0.4344710693359375	2.7317275390625	1.63690933227539	0.4489251251220703	2.595240478515625	1.585870971679687	0.4618602752685547	2.5437470703125	1.334143936157226	0.3464892883300781	2.525685424804688	1.49848616027832	0.1773319549560547	2.451993408203125	1.527805206298828	0.1371325836181641	2.444999389648438	1.603690582275391	0.1508505401611328	2.47623974609375	1.583251098632813	0.1719086227416992	2.792783447265625	1.641943969726563	0.4173804626464844	2.911314575195313	1.644390411376953	0.3561187286376953	3.010783935546875	1.38390983581543	0.3382078094482422	2.86101123046875	1.376901011149089	0.2016756693522136	2.79887158203125	1.473798858642578	0.1709525909423828
364	12.1	2.793048095703125	1.130465118408203	0.4027675476074218	2.7668154296875	1.309335784912109	0.3903765563964844	2.756008911132812	1.453648010253906	0.3878754272460938	2.749859252929688	1.673621948242188	0.3980798645019531	2.723096435546875	1.635883880615234	0.4163836212158203	2.591964721679688	1.588759948730469	0.457034423828125	2.515467163085938	1.334126510620117	0.3697453002929687	2.481339721679688	1.474780792236328	0.1881980209350586	2.401241943359375	1.508707580566406	0.167364372253418	2.40009423828125	1.565378845214844	0.1862321014404297	2.433975219726562	1.554688995361328	0.1876141815185547	2.77975244140625	1.638612579345703	0.3782318572998047	2.887090698242187	1.631342346191406	0.2997026519775391	3.044780883789063	1.406656814575195	0.3469644622802734	2.856265014648438	1.375119491577149	0.2114023513793945	2.77143408203125	1.431607360839844	0.2351588897705078
365	12.133333	2.779779663085938	1.132966583251953	0.3783444671630859	2.74919677734375	1.30974299621582	0.3647899627685547	2.738344482421875	1.453109588623047	0.3626536560058594	2.735321044921875	1.671252807617188	0.3706211090087891	2.708998901367187	1.634346282958984	0.3901898193359375	2.5846357421875	1.584665710449219	0.4435764465332032	2.490062622070313	1.329591781616211	0.3860285491943359	2.459669067382813	1.461694458007813	0.1988712158203125	2.3788232421875	1.48793603515625	0.1699406051635742	2.37304541015625	1.548736755371094	0.1872720184326172	2.4064990234375	1.542923431396484	0.1726805648803711	2.76379833984375	1.636022399902344	0.3501885223388672	2.862150024414063	1.607145812988281	0.2660290222167969	3.0502890625	1.413255645751953	0.3262944946289063	2.864266479492187	1.345624038696289	0.2049794235229492	2.780728515625	1.402336242675781	0.2151277313232422
366	12.166667	2.746898193359375	1.124565372467041	0.3338481597900391	2.720810302734375	1.302100601196289	0.3236129455566407	2.715815185546875	1.445677352905273	0.3231753845214844	2.723155517578125	1.663402404785156	0.3415424346923828	2.698513671875	1.62646548461914	0.3630834808349609	2.5792763671875	1.579053405761719	0.4284788055419922	2.486481811523437	1.317748779296875	0.4042182159423828	2.439861694335938	1.459818908691406	0.2295882186889648	2.372667846679687	1.481867370605469	0.1940655517578125	2.367016235351563	1.534305786132813	0.2180819320678711	2.395716064453125	1.526922164916992	0.206057502746582	2.746774658203125	1.628209167480469	0.3155065460205078	2.830306030273437	1.600477996826172	0.2166795196533203	2.955845947265625	1.358999740600586	0.2452476119995117	2.750430297851563	1.330236541748047	0.1343199691772461	2.69575537109375	1.34908576965332	0.07026789379119873
367	12.2	2.72513232421875	1.112522537231445	0.296344970703125	2.699659423828125	1.289692749023438	0.2844890747070313	2.6937421875	1.432972381591797	0.281782470703125	2.702500366210938	1.649460327148438	0.3084261932373047	2.681165893554687	1.611466339111328	0.3313692321777344	2.576473022460937	1.56107958984375	0.4155214233398438	2.476954345703125	1.301642791748047	0.4209012145996094	2.415156005859375	1.419652893066406	0.2332946243286133	2.35134033203125	1.469648788452149	0.2063445587158203	2.336165161132812	1.49366096496582	0.2233509292602539	2.398009765625	1.498442520141602	0.2019295349121094	2.722538208007812	1.615680938720703	0.2780400543212891	2.783841796875	1.587499145507812	0.164928840637207	2.905091796875	1.341675888061523	0.147537239074707	2.684932250976563	1.33057063293457	0.06927337265014648	2.611893920898438	1.356223571777344	0.01690339756011963
368	12.233333	2.70919287109375	1.10491487121582	0.2761439056396484	2.681964965820312	1.282129608154297	0.2609115142822266	2.67323095703125	1.425726501464844	0.2539981689453125	2.689666381835937	1.642413116455078	0.2830814971923828	2.670532836914063	1.604184265136719	0.3079715423583985	2.581015869140625	1.55830239868164	0.4113168640136718	2.49298291015625	1.295994216918945	0.4431387786865234	2.403151977539062	1.400062637329102	0.2556837692260742	2.3366875	1.454878189086914	0.2221701278686523	2.31684326171875	1.473944793701172	0.2485615158081055	2.382738891601562	1.489387725830078	0.2294167938232422	2.705126220703125	1.608745941162109	0.2497315368652344	2.7547314453125	1.584325775146484	0.1298098983764648	2.870200561523437	1.335509368896485	0.07642346572875977	2.639312744140625	1.330596115112305	0.02817871570587158	2.541054321289062	1.347250442504883	0.002884340763092041
369	12.266667	2.69789990234375	1.100109119415283	0.246614990234375	2.672339599609375	1.277163528442383	0.2306929550170899	2.662892456054688	1.420576568603515	0.2222313385009766	2.682982421875	1.636327850341797	0.2538323974609375	2.66539599609375	1.597850006103516	0.2793231353759766	2.587953491210937	1.557568023681641	0.3937586517333984	2.519929443359375	1.296787078857422	0.46427734375	2.405806274414062	1.364768203735351	0.2733367004394531	2.342365234375	1.428064025878906	0.2468189392089844	2.315893310546875	1.450872940063477	0.2894576416015625	2.389338500976562	1.459622100830078	0.2563147506713868	2.695761962890625	1.603185028076172	0.2189136428833008	2.739867919921875	1.585199310302734	0.09533141708374024	2.830053955078125	1.340125686645508	-0.01416252136230469	2.596190795898438	1.352472763061523	-0.05009069061279297	2.511560180664063	1.383380676269531	-0.06281478500366211
370	12.3	2.6835595703125	1.086928535461426	0.2129451675415039	2.659265747070313	1.264339309692383	0.1996410140991211	2.656274536132813	1.408122375488281	0.1950054168701172	2.677353393554688	1.623736145019531	0.2289137802124023	2.662468505859375	1.584458862304688	0.255172592163086	2.597645751953125	1.547621978759766	0.3774025421142578	2.567517578125	1.293963470458984	0.4870879821777344	2.421929931640625	1.324802474975586	0.3066591339111328	2.36278125	1.390922668457031	0.2731907043457031	2.3364775390625	1.418802993774414	0.3074668045043945	2.390314697265625	1.408854705810547	0.3068655548095703	2.687192749023438	1.591438903808594	0.1922905426025391	2.717166015625	1.574150543212891	0.0639843692779541	2.758578857421875	1.330723602294922	-0.07677592468261718	2.523727172851562	1.351278244018555	-0.08136416625976563	2.4591767578125	1.389744369506836	-0.1315277328491211
371	12.333333	2.676207397460938	1.079688819885254	0.1784504547119141	2.65171875	1.25619295501709	0.1694340896606445	2.649466552734375	1.398973510742187	0.1670593643188477	2.671227905273438	1.612606658935547	0.2027888565063476	2.661190551757812	1.57273129272461	0.2297368240356445	2.609705688476563	1.529961212158203	0.3559258270263672	2.640319213867188	1.296107940673828	0.4935333862304687	2.47778173828125	1.290193725585937	0.3301735687255859	2.41100341796875	1.351248779296875	0.3092044067382812	2.381321655273437	1.372413146972656	0.3415145416259766	2.429224365234375	1.373434066772461	0.2879659118652343	2.676088989257813	1.581586395263672	0.1645697708129883	2.687147338867188	1.56552001953125	0.03406587982177735	2.663622192382813	1.353171844482422	-0.1507624893188477	2.461346761067708	1.384001342773437	-0.04640608723958333	2.3892099609375	1.40747834777832	-0.1073153419494629
372	12.366667	2.66690771484375	1.065596252441406	0.1599925308227539	2.639920532226562	1.241699546813965	0.1490471801757813	2.634844848632812	1.384467041015625	0.1442112808227539	2.658109375	1.598731475830078	0.1738663787841797	2.65029248046875	1.55932275390625	0.2022732696533203	2.608699462890625	1.521552978515625	0.3332858581542969	2.666213012695312	1.294858093261719	0.4754796600341796	2.493065673828125	1.254494033813477	0.3290460357666015	2.4233310546875	1.315518218994141	0.3079462890625	2.40081982421875	1.336551574707031	0.3324945220947266	2.431269287109375	1.334916351318359	0.2921300048828125	2.660285278320313	1.567054321289063	0.1360505676269531	2.657500366210938	1.550067077636719	0.0052554931640625	2.588543090820313	1.347548583984375	-0.178385986328125	2.381889892578125	1.337276443481445	-0.09851329803466796	2.296608154296875	1.357545059204102	-0.13057177734375
373	12.4	2.654152954101562	1.056941329956055	0.1421660919189453	2.622516845703125	1.232507759094238	0.1276979064941406	2.61304052734375	1.375270065307617	0.1197085609436035	2.642980590820312	1.589830688476563	0.1468845672607422	2.637285400390625	1.550503845214844	0.1760575561523438	2.61219580078125	1.5225869140625	0.3139409790039063	2.692614624023438	1.306185943603515	0.4660496215820312	2.507264282226562	1.24615421295166	0.3414739990234375	2.43509228515625	1.286628707885742	0.3094090576171875	2.407350952148438	1.293449096679687	0.3361470642089844	2.42812109375	1.303695648193359	0.2813075714111328	2.640862915039063	1.557937194824219	0.108919319152832	2.6266318359375	1.541215118408203	-0.02153247547149658	2.517634887695313	1.364051895141602	-0.2135880279541016	2.29711865234375	1.33984928894043	-0.1636335983276367	2.219482055664062	1.356984848022461	-0.1830941848754883
374	12.433333	2.646656127929687	1.043235342025757	0.1254186706542969	2.614427124023437	1.21839176940918	0.110543701171875	2.600307006835938	1.360580001831055	0.1009358024597168	2.633421264648438	1.574320373535156	0.1276990127563477	2.629539672851562	1.534864105224609	0.1568286056518555	2.61801953125	1.517085021972656	0.2983991088867187	2.71422607421875	1.315038864135742	0.460208984375	2.529534423828125	1.228993957519531	0.3494525756835938	2.463663940429687	1.26211808013916	0.2954739990234375	2.430560546875	1.274911247253418	0.3201398696899414	2.474756103515625	1.275693908691406	0.25085693359375	2.62844482421875	1.542814300537109	0.08976327514648438	2.602550903320313	1.534698333740234	-0.03937961578369141	2.46172998046875	1.377727233886719	-0.2274143676757813	2.238455932617188	1.36359211730957	-0.1950998229980469	2.152207641601563	1.351817138671875	-0.2293979797363281
375	12.466667	2.64169482421875	1.031196949005127	0.1139552345275879	2.607108764648437	1.205462738037109	0.09685852050781249	2.59052685546875	1.347111602783203	0.08527651977539062	2.622815551757812	1.561131439208984	0.1091648750305176	2.619774047851562	1.521974212646484	0.1386528396606445	2.612555297851562	1.507610717773438	0.2804967346191406	2.736405883789063	1.312742568969727	0.4316145782470703	2.5543125	1.205726196289062	0.3361861114501953	2.4948544921875	1.239170387268066	0.2724257659912109	2.464817993164063	1.259068168640137	0.2900085754394531	2.505552490234375	1.253177444458008	0.2308644638061523	2.617266723632812	1.529243072509766	0.07178136825561524	2.588985229492188	1.520647537231445	-0.05664727592468262	2.423519775390625	1.374425231933594	-0.2307590408325195	2.1983740234375	1.348543426513672	-0.2230612945556641	2.117103881835938	1.359507080078125	-0.2730012359619141
376	12.5	2.643679077148438	1.022968174934387	0.1112026977539063	2.608035766601563	1.197177757263184	0.09331714630126953	2.589919067382812	1.338730163574219	0.08096158981323243	2.6201064453125	1.553416625976562	0.1031344299316406	2.61769384765625	1.514388549804687	0.1328908386230469	2.612155517578125	1.498316284179688	0.2738464508056641	2.731443969726563	1.285226150512695	0.3898833312988281	2.542434692382812	1.19288924407959	0.3015808868408203	2.4779150390625	1.232664192199707	0.255287109375	2.452119873046875	1.227569305419922	0.2808054580688477	2.50408935546875	1.245592056274414	0.2283734359741211	2.614624633789062	1.521199096679688	0.0660365219116211	2.585217651367187	1.512433151245117	-0.06223803520202636	2.41401513671875	1.372120758056641	-0.2356514205932617	2.189680053710937	1.344892776489258	-0.2430634307861328	2.1066591796875	1.34050505065918	-0.3015413665771485
377	12.533333	2.642480102539063	1.011800267219543	0.1056854133605957	2.60628662109375	1.186393562316895	0.0846986083984375	2.585817504882812	1.32788508605957	0.06942514038085937	2.621233276367187	1.543066497802734	0.08670343780517578	2.619746704101563	1.504314682006836	0.117181827545166	2.612665771484375	1.49364013671875	0.2583624114990234	2.713844604492187	1.255928161621094	0.3408440399169922	2.523103881835937	1.136584037780762	0.3096909790039062	2.468273193359375	1.165907051086426	0.2460922088623047	2.450171264648437	1.179011596679687	0.254824348449707	2.478752075195312	1.213045845031738	0.2516486206054688	2.613090576171875	1.510369155883789	0.05039092826843261	2.573756591796875	1.500104431152344	-0.07536389541625976	2.3836083984375	1.366969314575195	-0.2374874877929687	2.158013061523437	1.348643661499024	-0.2506672515869141	2.07700537109375	1.33253483581543	-0.3099272003173828
378	12.566667	2.628030395507813	1.014990414142609	0.1009568710327148	2.59308251953125	1.190046745300293	0.07923626708984374	2.572356323242188	1.331508850097656	0.063160400390625	2.611456787109375	1.546680908203125	0.07695465850830079	2.610262817382813	1.508296752929688	0.1078910293579101	2.602480346679688	1.501231719970703	0.249826416015625	2.709964477539063	1.262861976623535	0.3285640563964844	2.574884155273438	1.081586097717285	0.3585628814697266	2.526647216796875	1.052885997772217	0.2793934783935547	2.507747802734375	1.06569755935669	0.2839387054443359	2.50515625	1.088459098815918	0.2528658599853515	2.60179345703125	1.513588363647461	0.04128021049499512	2.55828955078125	1.501779251098633	-0.08292785263061524	2.357302001953125	1.372766189575195	-0.2361670379638672	2.1266435546875	1.368493530273438	-0.2401321716308594	2.059303527832031	1.349302490234375	-0.316845932006836
379	12.6	2.625522705078125	1.014609945774078	0.1007635955810547	2.590251098632812	1.189428062438965	0.07752659988403321	2.570905151367187	1.330959518432617	0.06088455200195313	2.610624267578125	1.545847808837891	0.07662104797363281	2.609060791015625	1.507251754760742	0.107199104309082	2.60089794921875	1.499294982910156	0.248672248840332	2.710518432617188	1.262859870910645	0.3298119354248047	2.57583251953125	1.080662982940674	0.3594654846191406	2.530526733398437	1.049151374816895	0.2800338439941406	2.504287475585937	1.063428855895996	0.2877874755859375	2.505994018554687	1.08244974899292	0.2516395263671875	2.601122802734375	1.513051574707031	0.04067548370361328	2.559007568359375	1.501024810791016	-0.08380347442626954	2.35316015625	1.374217834472656	-0.2321541976928711	2.121361328125	1.367846221923828	-0.2409765777587891	2.053424194335937	1.350709625244141	-0.3174498748779296
380	12.633333	2.622630126953125	1.011519987821579	0.09665921020507812	2.585433471679687	1.185882850646973	0.07274905776977539	2.565322631835937	1.327246978759766	0.05575727081298829	2.608658203125	1.541482513427734	0.06902915191650391	2.6068466796875	1.503257080078125	0.09995574188232421	2.601620971679687	1.497073638916016	0.2413287811279297	2.709350219726563	1.261684326171875	0.3265888061523438	2.572782592773438	1.080784736633301	0.3640408630371094	2.535560668945313	1.042666469573974	0.2861674346923828	2.49815966796875	1.062808158874512	0.2916181335449219	2.504084228515625	1.075455425262451	0.2503182067871094	2.598199584960938	1.508494750976562	0.03352812576293945	2.555432006835938	1.497628570556641	-0.0907465591430664	2.345985595703125	1.372264007568359	-0.2347798919677734	2.113624633789063	1.370165466308594	-0.2424123992919922	2.07676025390625	1.374418853759766	-0.284461669921875
381	12.666667	2.62265576171875	1.011542471647263	0.09669668579101562	2.585469970703125	1.185906700134277	0.07279385757446288	2.5653583984375	1.327269485473633	0.05580298614501953	2.608680908203125	1.54150601196289	0.06907273101806641	2.606877075195313	1.503279663085938	0.09999919891357421	2.601649047851563	1.497067108154297	0.2413675994873047	2.709335083007812	1.261621307373047	0.3265136108398438	2.572694946289062	1.080746978759766	0.3638517761230469	2.535444458007813	1.042688636779785	0.2859502716064453	2.498082397460937	1.062777992248535	0.2914478454589844	2.503954345703125	1.075489582061768	0.2501451110839844	2.59821875	1.508518981933594	0.03357201004028321	2.55543896484375	1.49765576171875	-0.09069907379150391	2.34600830078125	1.372278991699219	-0.234740463256836	2.113635620117187	1.370095687866211	-0.2424103240966797	2.0768466796875	1.374306274414062	-0.28450732421875
382	12.7	2.623646240234375	1.011353651762009	0.09933895874023438	2.58628759765625	1.186097328186035	0.07564889907836914	2.566992309570312	1.327878479003906	0.05906653594970703	2.612487670898437	1.542068969726562	0.07258377838134766	2.61078271484375	1.503697250366211	0.1035111618041992	2.607485961914063	1.49823063659668	0.2456591644287109	2.708032836914063	1.258687698364258	0.32561279296875	2.571326049804687	1.077661670684814	0.3656907043457031	2.540130004882813	1.035758047103882	0.2892115631103516	2.4968134765625	1.059401924133301	0.2910615539550782	2.506067504882813	1.073587497711182	0.2504278869628906	2.6012099609375	1.509224243164062	0.03696904373168945	2.554418334960937	1.496692764282227	-0.0864068374633789	2.340683349609375	1.380912384033203	-0.2337945404052734	2.107392944335937	1.364591735839844	-0.2730109100341797	2.052388671875	1.367583465576172	-0.337576416015625
383	12.733333	2.620458984375	1.012693503379822	0.09959510040283204	2.583530517578125	1.187242202758789	0.07461189651489258	2.562739135742187	1.328625335693359	0.05645436096191406	2.608021362304688	1.542777954101562	0.0699802360534668	2.606356567382813	1.504409729003906	0.1008972854614258	2.602833374023438	1.496637390136719	0.2427475204467773	2.696186401367187	1.252674301147461	0.3127705230712891	2.5878291015625	1.063183380126953	0.3596324462890625	2.541105590820313	1.023859134674072	0.2855041046142578	2.510667358398438	1.043381748199463	0.291188232421875	2.505575317382813	1.064968631744385	0.2583541870117188	2.59677392578125	1.509943908691406	0.03437285423278809	2.551487426757812	1.49713459777832	-0.08936309814453125	2.338813354492188	1.378654022216797	-0.2357868499755859	2.104634765625	1.368640258789062	-0.2584790496826172	2.088736083984375	1.391391296386719	-0.331416015625
384	12.766667	2.621868041992188	1.012857492446899	0.09981175231933595	2.585100341796875	1.18743293762207	0.07533142852783203	2.564393798828125	1.328819671630859	0.05759020233154297	2.61058447265625	1.542688598632812	0.07084379196166993	2.60873193359375	1.504409530639649	0.1017967376708984	2.60571875	1.497631713867188	0.2437921447753906	2.69590234375	1.253655815124512	0.3143379058837891	2.585351684570313	1.064932708740234	0.3621021575927734	2.54213232421875	1.024686710357666	0.2871728363037109	2.508028686523438	1.04523131942749	0.2924012985229492	2.505250122070312	1.060803966522217	0.2564000244140625	2.5992216796875	1.509850158691406	0.03529244232177735	2.553629638671875	1.49628434753418	-0.08821047592163087	2.34008251953125	1.381796463012695	-0.2364566650390625	2.107004272460937	1.364436859130859	-0.2754229125976563	2.05028515625	1.371299377441406	-0.3396121826171875
385	12.8	2.614923461914063	1.006906733512878	0.09551183700561525	2.5802705078125	1.181661186218262	0.06900033569335937	2.561068237304688	1.323130340576172	0.04965556144714356	2.60693994140625	1.537026184082031	0.06359873580932617	2.604639038085938	1.498749465942383	0.09453984832763672	2.597770629882812	1.491850982666016	0.2365986480712891	2.68881640625	1.251408439636231	0.3095956115722656	2.58825634765625	1.056551498413086	0.3557121276855469	2.537194458007813	1.018611721038818	0.2876424560546875	2.503635375976562	1.044969413757324	0.2892551956176758	2.503465698242187	1.063381454467773	0.2505834045410156	2.596135498046875	1.504177871704102	0.02786265468597412	2.552203491210938	1.492750823974609	-0.09654172897338867	2.345630126953125	1.38818913269043	-0.2588667907714843	2.112831298828125	1.359465896606445	-0.285255355834961	2.0441142578125	1.372021545410156	-0.3452283935546875
386	12.833333	2.613228149414062	1.006367442369461	0.09435186004638672	2.578885131835937	1.181041236877441	0.06779727172851563	2.560083251953125	1.322434661865235	0.04830376243591308	2.605695922851563	1.536475982666015	0.05996978187561035	2.603863647460938	1.498437225341797	0.09127545547485351	2.597127563476563	1.492129699707031	0.2333520812988281	2.687820068359375	1.251887084960937	0.3076482696533203	2.58774365234375	1.057622848510742	0.3548330078125	2.533601196289062	1.017746116638184	0.2899032897949219	2.502853637695313	1.045701519012451	0.2892338638305664	2.503141845703125	1.062550609588623	0.2522156219482422	2.594509155273437	1.503347106933594	0.02459969806671142	2.549553100585937	1.491985626220703	-0.09944503402709962	2.343904052734375	1.384552795410156	-0.2604790496826172	2.10970751953125	1.363057723999023	-0.2695107879638672	2.08641015625	1.385535736083984	-0.345536376953125
387	12.866667	2.61337353515625	1.006254228115082	0.09464178466796874	2.5789189453125	1.180923309326172	0.06799888229370117	2.56008154296875	1.322324996948242	0.04844425392150879	2.6055380859375	1.536442779541016	0.06001656723022461	2.603696533203125	1.49841633605957	0.09134725570678712	2.5967373046875	1.492118316650391	0.23340576171875	2.687334716796875	1.251794059753418	0.3076268615722656	2.58663037109375	1.057519844055176	0.3544274444580078	2.533767333984375	1.017302402496338	0.2891042938232422	2.501619506835937	1.045517345428467	0.2884087829589844	2.501917358398438	1.060857231140137	0.2508843231201172	2.594412719726563	1.503277648925781	0.02465515327453613	2.549737426757813	1.491921890258789	-0.09949052810668946	2.344425048828125	1.384324295043945	-0.2610037841796875	2.110225952148437	1.363352279663086	-0.2698730926513672	2.0880390625	1.38799072265625	-0.3463931884765625
388	12.9	2.612560302734375	1.006337617397308	0.09418572998046876	2.57881396484375	1.181303207397461	0.06807926559448242	2.561800415039063	1.323032669067383	0.04917307472229004	2.605385498046875	1.537776397705078	0.05979635238647461	2.603766479492188	1.49983610534668	0.09132406234741211	2.597868896484375	1.496032470703125	0.2339119262695313	2.69444189453125	1.256275047302246	0.3090099792480469	2.585137573242188	1.062958240509033	0.3524278717041016	2.536458251953125	1.016234279632569	0.291927719116211	2.498713012695313	1.049387687683105	0.2854222717285156	2.501403686523437	1.056956699371338	0.2491697845458984	2.594661010742187	1.504336090087891	0.02456073188781738	2.551402954101563	1.493769027709961	-0.1001232795715332	2.348468872070312	1.379957107543945	-0.2600477294921875	2.114145874023437	1.358801681518555	-0.270196517944336	2.088990234375	1.38483935546875	-0.344931884765625
389	12.933333	2.61504052734375	1.010921327292919	0.1004746589660645	2.584118286132813	1.186180107116699	0.07513265609741211	2.56703857421875	1.327669067382812	0.05637736320495605	2.607350463867188	1.542499572753906	0.06914886093139648	2.606064575195313	1.504395629882813	0.1002456016540527	2.601300170898438	1.503189300537109	0.2421924057006836	2.686903686523437	1.257198616027832	0.310286376953125	2.566814697265625	1.067525463104248	0.3457411499023437	2.5206748046875	1.013148864746094	0.3057377471923828	2.493612060546875	1.040352642059326	0.2817525405883789	2.490052368164062	1.048823493957519	0.2427293014526367	2.597375244140625	1.509228469848633	0.03364609718322754	2.555447509765625	1.498486282348633	-0.09108746337890625	2.355240600585938	1.380613204956055	-0.251449691772461	2.122012939453125	1.358924011230469	-0.2810842437744141	2.06027783203125	1.366572570800781	-0.3405643310546875
390	12.966667	2.616243896484375	1.010918765902519	0.1051644668579102	2.5845234375	1.185831169128418	0.07895919036865234	2.567810913085937	1.327170120239258	0.06005235671997071	2.606357055664063	1.542300628662109	0.0718200569152832	2.604757080078125	1.504418670654297	0.103065788269043	2.592135131835938	1.503318176269531	0.2422607574462891	2.694023193359375	1.254901672363281	0.2941072387695313	2.52803515625	1.097208663940429	0.2924765319824219	2.51345849609375	1.055089057922363	0.2873448333740234	2.46542041015625	1.050886758804321	0.2401093444824219	2.460932861328125	1.018325439453125	0.2408543014526367	2.597277221679688	1.508723403930664	0.03654098701477051	2.558514282226563	1.49994367980957	-0.08888339233398437	2.354708862304688	1.376693984985351	-0.2404897918701172	2.121450561523438	1.370325485229492	-0.2407731170654297	2.051456359863281	1.359821914672851	-0.3157516021728516
391	13	2.624012939453125	1.01109442782402	0.1017796974182129	2.591335083007813	1.186237503051758	0.07706219482421875	2.571393798828125	1.32737776184082	0.05878793716430664	2.610771362304687	1.542663482666015	0.0679084701538086	2.610147705078125	1.504940032958984	0.09951415252685547	2.607838134765625	1.505095245361328	0.242360466003418	2.713578735351562	1.274732925415039	0.3235221557617188	2.575950520833333	1.120255900065104	0.3521656290690104	2.531942016601563	1.059247859954834	0.3066915893554688	2.454777099609375	1.052377262115479	0.284588752746582	2.489256103515625	1.045617195129394	0.2604493713378906	2.600439453125	1.508870056152344	0.03307723236083984	2.5579970703125	1.498816253662109	-0.09121246719360351	2.357534057617188	1.373073959350586	-0.2446564025878906	2.125316162109375	1.3620361328125	-0.2565177154541016	2.078505126953125	1.368242950439453	-0.292548583984375
392	13.033333	2.625729858398437	1.012672932386398	0.1009749183654785	2.594144409179687	1.188353591918945	0.07674400329589844	2.574426025390625	1.329741973876953	0.05870304489135742	2.614180053710937	1.545223358154297	0.06839414215087891	2.613680908203125	1.507346572875977	0.09992154312133789	2.609732421875	1.506730178833008	0.2433667526245117	2.7177373046875	1.278304229736328	0.3268797912597656	2.581025146484375	1.120928563435872	0.3538934733072917	2.536137329101563	1.061113864898682	0.31064990234375	2.458988403320312	1.054433012008667	0.2880508499145508	2.492047241210938	1.048329582214355	0.2656729431152344	2.603601196289063	1.511516204833984	0.03344010353088379	2.559837280273437	1.501988433837891	-0.09058228683471679	2.360320556640625	1.378385345458984	-0.2466748352050781	2.126001220703125	1.371337615966797	-0.2494263458251953	2.078298828125	1.373870544433594	-0.288955810546875
393	13.066667	2.630561645507813	1.015128918170929	0.1024417152404785	2.597841796875	1.191635467529297	0.08058695983886718	2.576445190429688	1.333596069335937	0.06414340591430664	2.6163984375	1.55006265258789	0.07171984100341797	2.616541625976562	1.51217204284668	0.1036714630126953	2.613501220703125	1.512866348266602	0.2475003967285156	2.738424926757812	1.283764465332031	0.3323189239501954	2.550272583007812	1.146680595397949	0.3434395141601563	2.526430419921875	1.085765159606934	0.31135107421875	2.454876220703125	1.04648289680481	0.2809928588867188	2.4875048828125	1.066208179473877	0.276140609741211	2.605118530273438	1.516044952392578	0.03700148582458496	2.5580625	1.503451354980469	-0.08626371383666992	2.35139892578125	1.38152766418457	-0.2386329727172851	2.118365844726562	1.370420623779297	-0.2481469421386719	2.082856201171875	1.373822906494141	-0.292400390625
394	13.1	2.635614501953125	1.007795689105988	0.1119947357177734	2.6030478515625	1.185068542480469	0.09348356246948242	2.58056494140625	1.327217147827148	0.0795663070678711	2.619805786132813	1.543902282714844	0.09187388229370116	2.620788696289063	1.505060180664062	0.1228675956726074	2.631297607421875	1.500865478515625	0.2660899353027344	2.766258056640625	1.275741760253906	0.3644454040527344	2.565177978515625	1.193828409830729	0.3709647318522135	2.547488647460938	1.126515480041504	0.3214957885742187	2.51474267578125	1.132607479095459	0.3241956329345703	2.525939086914062	1.143567436218262	0.2751815795898437	2.607919677734375	1.510773864746094	0.05649678993225098	2.559897216796875	1.499807525634766	-0.06665896224975587	2.354087524414062	1.378590866088867	-0.2229304733276367	2.121172485351563	1.349552230834961	-0.2607849884033203	2.07296435546875	1.339088500976563	-0.3030537109375
395	13.133333	2.634887939453125	1.025613310813904	0.1177745819091797	2.602929809570313	1.20245482635498	0.09815867614746093	2.580117431640625	1.344105422973633	0.08334009170532226	2.616146118164062	1.561096893310547	0.09050797653198242	2.617811645507813	1.523064727783203	0.122213436126709	2.631321411132812	1.515748519897461	0.2650635986328125	2.767249389648438	1.288356704711914	0.3498793182373047	2.55585595703125	1.312805603027344	0.3875615692138672	2.507663696289063	1.259567100524902	0.3379700622558593	2.515458618164063	1.230573135375977	0.3835024719238281	2.481621704101562	1.24800350189209	0.3031891632080078	2.604632202148437	1.527078582763672	0.05611750411987305	2.555983764648437	1.515711334228516	-0.06593324470520019	2.354373413085938	1.38598779296875	-0.2201114196777344	2.127339965820313	1.35126107788086	-0.2719962768554688	2.079101318359375	1.354498046875	-0.3093883056640625
396	13.166667	2.640966918945312	1.038164951324463	0.1310716209411621	2.60864794921875	1.214926528930664	0.1110341110229492	2.585372314453125	1.356413391113281	0.09576982116699219	2.623720092773437	1.573153656005859	0.0962982177734375	2.626296264648437	1.535855377197266	0.1288263473510742	2.6477080078125	1.535422637939453	0.2707249298095703	2.775911865234375	1.310467071533203	0.3785343475341797	2.579326904296875	1.336780807495117	0.4417854156494141	2.524347290039063	1.294994941711426	0.3942172698974609	2.577427001953125	1.319704925537109	0.4480789489746093	2.494748291015625	1.305074974060059	0.351396728515625	2.6105126953125	1.538451293945312	0.06320627593994141	2.555112915039063	1.524465759277344	-0.05534488677978516	2.343447875976563	1.395300262451172	-0.1967944259643555	2.1043935546875	1.359262919108073	-0.255445068359375	2.070836181640625	1.371767150878906	-0.2721435546875
397	13.2	2.647686645507813	1.049843372344971	0.1322391738891602	2.617117553710938	1.226802055358887	0.1106873245239258	2.59251708984375	1.36775959777832	0.09405598831176758	2.627910766601563	1.585176635742187	0.09383102798461915	2.631884521484375	1.547961853027344	0.1263519859313965	2.662427001953125	1.546002319335937	0.2676061859130859	2.766599853515625	1.314574249267578	0.382111328125	2.614479899088542	1.355053904215495	0.4995609944661458	2.535846801757812	1.320809524536133	0.4385765991210938	2.5760986328125	1.317875900268555	0.4826701354980469	2.523140014648438	1.336599273681641	0.4379059753417969	2.614283935546875	1.550198455810547	0.06093864631652832	2.554442260742188	1.535318145751953	-0.05569047927856445	2.33775732421875	1.406770080566406	-0.1896388702392578	2.110024780273438	1.370502914428711	-0.2380009155273437	2.069773681640625	1.365920867919922	-0.269501953125
398	13.233333	2.658050659179688	1.051540395736694	0.1433808288574219	2.628953979492187	1.228418983459473	0.1271705207824707	2.598603271484375	1.368111297607422	0.1143124580383301	2.622603637695312	1.585811126708984	0.1172539443969726	2.629641479492188	1.548469116210938	0.1487850112915039	2.6599423828125	1.536980865478516	0.2884055633544922	2.798405029296875	1.316643280029297	0.380517822265625	2.625874267578125	1.399645050048828	0.4527237243652344	2.579719970703125	1.406245880126953	0.4252110900878906	2.609952270507812	1.399925521850586	0.4462415466308594	2.54427099609375	1.433177841186523	0.3839207153320312	2.609671142578125	1.550984588623047	0.08422881317138672	2.549813598632813	1.539677825927734	-0.03151687812805175	2.33595263671875	1.41071809387207	-0.1669400405883789	2.111699829101562	1.362436050415039	-0.220634017944336	2.08699560546875	1.366677581787109	-0.252779296875
399	13.266667	2.672587646484375	1.065855102539063	0.1506601715087891	2.641738403320312	1.242675621032715	0.1303873291015625	2.610372314453125	1.382292526245117	0.1143316497802734	2.636310668945312	1.601001434326172	0.110849925994873	2.644296875	1.564233703613281	0.1432602233886719	2.686936157226563	1.573248504638672	0.2807296295166016	2.81473974609375	1.388524322509766	0.4408797912597656	2.672423502604167	1.444301493326823	0.5584244791666667	2.633135986328125	1.438051544189453	0.5071954345703125	2.60297021484375	1.422073089599609	0.5092495727539063	2.610529174804688	1.470039733886719	0.4715	2.621779907226562	1.565239685058594	0.07899375152587891	2.556362182617187	1.555354736328125	-0.03541668605804443	2.341420166015625	1.425293746948242	-0.1679632110595703	2.114942993164062	1.378579223632812	-0.2132223663330078	2.077706787109375	1.387340759277344	-0.2338907470703125
400	13.3	2.6827724609375	1.078910678863525	0.1599533386230469	2.65224609375	1.25479988861084	0.1393623046875	2.6206513671875	1.393681060791016	0.1231980743408203	2.642757934570312	1.611719146728515	0.118298469543457	2.652314453125	1.575393127441406	0.1504460906982422	2.701138061523438	1.587149169921875	0.2847532958984375	2.840557983398438	1.426463104248047	0.4553863677978516	2.725222737630208	1.496326853434245	0.5842093912760417	2.677933837890625	1.472833694458008	0.5414537048339844	2.6336455078125	1.443505310058594	0.5477516479492188	2.645699829101563	1.502432220458984	0.5091831970214844	2.627900390625	1.575772094726562	0.08711469268798828	2.5575634765625	1.566204742431641	-0.02420849132537842	2.33645703125	1.436970016479492	-0.1422915649414063	2.108460571289062	1.397176406860352	-0.1787855987548828	2.06532861328125	1.408351409912109	-0.20130322265625
401	13.333333	2.695356201171875	1.088525100708008	0.1699534149169922	2.662547729492188	1.26274494934082	0.1519072799682617	2.620939208984375	1.398243026733399	0.139396598815918	2.638909790039063	1.614228302001953	0.1247411575317383	2.651211547851562	1.579614471435547	0.1572371139526367	2.70699169921875	1.594425384521484	0.2878163452148438	2.865744995117188	1.462586730957031	0.4635921478271484	2.797309407552083	1.549688985188802	0.598412109375	2.725558837890625	1.514271575927734	0.5623883666992188	2.6822275390625	1.454155380249023	0.5767824096679688	2.689598510742187	1.541516479492188	0.5484652099609375	2.622612182617187	1.577252655029297	0.09630830383300781	2.537696166992188	1.563016021728516	-0.003134584426879883	2.314982421875	1.444029479980469	-0.1249295883178711	2.091250122070313	1.397634948730469	-0.1711899490356445	2.036665283203125	1.409836944580078	-0.206252197265625
402	13.366667	2.710745361328125	1.097986581802368	0.1878656692504883	2.6773564453125	1.272555084228516	0.1693945999145508	2.63519384765625	1.408559219360352	0.1567471008300781	2.636732299804688	1.626185974121094	0.1432857284545898	2.651979248046875	1.592273254394531	0.1755547866821289	2.70658837890625	1.604112701416016	0.3076614837646484	2.8916953125	1.495204498291016	0.4725717163085937	2.8440478515625	1.587166493733724	0.6024226481119792	2.795408569335938	1.551270416259765	0.5893689270019531	2.721289306640625	1.485914260864258	0.5786748962402344	2.73130224609375	1.568638397216797	0.5573128967285156	2.622929077148437	1.588117218017578	0.1146620101928711	2.540850341796875	1.574770843505859	0.01205127906799316	2.316982543945312	1.45215934753418	-0.1069955253601074	2.092495930989584	1.394683319091797	-0.1387897135416667	2.048864501953125	1.373963638305664	-0.1998363647460938
403	13.4	2.718757568359375	1.109674732208252	0.2216479110717773	2.683312744140625	1.283536712646484	0.202316291809082	2.640474609375	1.418986038208008	0.1887678146362305	2.635386352539062	1.63604296875	0.1743290481567383	2.65140625	1.602826293945312	0.2068014831542969	2.700260375976562	1.616332763671875	0.3401807403564453	2.908940185546875	1.517108703613281	0.4845323486328125	2.867881469726562	1.54022688293457	0.6063165893554687	2.883207397460938	1.54904753112793	0.5701475524902344	2.806620239257812	1.583889297485352	0.5974849548339844	2.803770629882813	1.570422286987305	0.5391745300292969	2.623001831054688	1.597524200439453	0.1458394088745117	2.5414873046875	1.585454803466797	0.04354661560058594	2.320878173828125	1.464447708129883	-0.08245257949829102	2.100724487304688	1.409681564331055	-0.1273703918457031	2.066514465332031	1.394930648803711	-0.2227956848144531
404	13.433333	2.735653198242187	1.12163846206665	0.2504882736206054	2.700078125	1.295123603820801	0.2309345245361328	2.654391235351563	1.429392349243164	0.2177902984619141	2.646137329101562	1.645884246826172	0.2020355758666992	2.663380493164063	1.6131728515625	0.2342486419677735	2.716369873046875	1.624092346191406	0.3661327667236328	2.924142211914063	1.536244750976562	0.5117978057861328	2.905433837890625	1.566387603759765	0.6428963012695312	2.913888061523437	1.573188018798828	0.6052049865722656	2.830305908203125	1.600848388671875	0.6373471984863281	2.847709838867187	1.594901214599609	0.5800843811035157	2.63355322265625	1.607065582275391	0.1741915588378906	2.551826538085938	1.585993438720703	0.07327729415893555	2.325934448242188	1.476416168212891	-0.05205071640014648	2.1177939453125	1.402765838623047	-0.1306194076538086	2.063042358398437	1.414660232543945	-0.2173039855957031
405	13.466667	2.74996240234375	1.132323291778564	0.2755843811035156	2.713285400390625	1.305320587158203	0.2563114624023438	2.667888061523437	1.439410903930664	0.2436649627685547	2.652538452148438	1.655511871337891	0.2302419128417969	2.67103076171875	1.623061309814453	0.2619808502197266	2.725552124023437	1.634809936523438	0.3931948699951172	2.937698364257812	1.55293115234375	0.5409966735839844	2.947982421875	1.593046920776367	0.6657785034179687	2.9458681640625	1.595597854614258	0.6281831359863281	2.863393920898437	1.598548782348633	0.6563794555664062	2.875288330078125	1.607447006225586	0.6054612731933593	2.641044067382813	1.616631286621094	0.2020921173095703	2.557997192382812	1.59515185546875	0.1021630859375	2.338099975585938	1.485121337890625	-0.03443408012390137	2.136079956054687	1.406583984375	-0.1205018463134766	2.070298217773438	1.408623321533203	-0.2003015670776367
406	13.5	2.765250732421875	1.146246315002442	0.3156898651123047	2.731052734375	1.319438888549805	0.2947810211181641	2.688736938476563	1.454197235107422	0.2803462219238281	2.680971069335937	1.669775482177734	0.2587218933105469	2.697810424804687	1.637976867675781	0.2919040985107422	2.747151000976563	1.657287780761719	0.4240332489013672	2.956862182617188	1.583611602783203	0.57283056640625	2.956628173828125	1.625628265380859	0.6963230590820313	2.947032836914063	1.628229583740235	0.6548061828613281	2.864438232421875	1.613117309570312	0.6644792175292968	2.879421264648437	1.630980041503906	0.63376708984375	2.668634155273438	1.630323760986328	0.2318679504394531	2.587967163085938	1.608368957519531	0.1307354888916016	2.382082641601563	1.486221649169922	-0.01443969666957855	2.17066650390625	1.415839004516602	-0.08240597534179687	2.096294921875	1.40302409362793	-0.1532344818115234
407	13.533333	2.786628784179688	1.162555812835693	0.3547776947021485	2.748842651367188	1.33587841796875	0.3345190124511719	2.710255249023438	1.472192428588867	0.3194186096191406	2.715728271484375	1.688743225097656	0.292931884765625	2.729361938476563	1.656548004150391	0.3276745910644531	2.774592651367187	1.677906494140625	0.4601783142089844	2.97001806640625	1.583563415527344	0.6139205017089844	2.957572387695313	1.617947036743164	0.7338327026367187	2.953526000976562	1.622956558227539	0.6904819641113281	2.871586547851563	1.600033645629883	0.7017227783203125	2.8876962890625	1.622680160522461	0.6548056640625	2.702260131835938	1.649240386962891	0.2662070159912109	2.624053955078125	1.624014404296875	0.1631689682006836	2.422773315429688	1.496056167602539	0.01575082874298096	2.219034545898437	1.417323608398438	-0.06508815383911132	2.138584716796875	1.393690093994141	-0.1258152847290039
408	13.566667	2.80834130859375	1.171836532592773	0.3798709411621094	2.769925048828125	1.345938323974609	0.3603350219726562	2.727525268554688	1.481962387084961	0.3461876525878906	2.7280283203125	1.700490264892578	0.323210922241211	2.742247802734375	1.667888305664063	0.357689453125	2.787445190429688	1.68779931640625	0.4914991760253906	2.973496459960938	1.584304412841797	0.6418972778320312	2.961129720052083	1.682179829915365	0.7377356363932291	2.9544599609375	1.619732604980469	0.7167215881347656	2.874294555664063	1.596874816894531	0.7126865234374999	2.8930556640625	1.621092468261719	0.6903822326660156	2.715636108398438	1.660799530029297	0.2956016540527344	2.634439086914063	1.637809600830078	0.1933042678833008	2.442399291992188	1.493286437988281	0.04803697776794434	2.23968896484375	1.416203216552734	-0.03459088134765625	2.160968505859375	1.393015029907227	-0.09936833953857421
409	13.6	2.820886352539063	1.17944221496582	0.4037761535644531	2.7823388671875	1.353813766479492	0.3844763488769531	2.736349853515625	1.48884066772461	0.3705455780029297	2.737213989257812	1.707665588378906	0.3483192596435547	2.750462646484375	1.674881042480469	0.3830498199462891	2.79072705078125	1.703428894042969	0.5163316650390625	2.982209716796875	1.604122497558594	0.6681713256835937	2.974506591796875	1.633507247924805	0.772467041015625	2.966823608398438	1.633712387084961	0.7248805236816406	2.892298828125	1.606317367553711	0.7352652587890625	2.9023515625	1.636502578735352	0.7005445861816406	2.725690551757812	1.668064300537109	0.3202679748535157	2.647481811523438	1.647762481689453	0.2154874877929688	2.457855346679688	1.490955551147461	0.08168505859375	2.250095947265625	1.412950866699219	0.01292941665649414	2.177592041015625	1.384987686157227	-0.05767542266845704
410	13.633333	2.847835327148438	1.177581558227539	0.4228861541748047	2.807965698242187	1.351514450073242	0.4028162841796875	2.761668090820312	1.4866201171875	0.3885076141357422	2.762044189453125	1.703935882568359	0.3554305267333984	2.775428588867188	1.672989654541015	0.3917900695800781	2.81286474609375	1.701132965087891	0.5276310729980469	2.96118408203125	1.616756591796875	0.7047177429199218	2.953786783854166	1.727311737060547	0.7997549235026042	2.94085546875	1.663092575073242	0.7840770568847656	2.9061396484375	1.633567916870117	0.7482272644042969	2.906901977539063	1.647176223754883	0.7494129943847656	2.7505498046875	1.662965972900391	0.329336181640625	2.669197875976562	1.634800170898437	0.228599105834961	2.469019165039063	1.484113006591797	0.1082493896484375	2.261202514648438	1.403590911865234	0.04164127638936043	2.188181030273437	1.377573608398437	-0.02891871643066406
411	13.666667	2.865318603515625	1.179568977355957	0.4480169372558593	2.829798095703125	1.354654586791992	0.4287432403564453	2.78506982421875	1.490257843017578	0.4150382080078125	2.779853271484375	1.707120727539063	0.3814377288818359	2.793574462890625	1.676668792724609	0.4180167236328125	2.833121337890625	1.704269439697266	0.552883544921875	2.977546875	1.616688049316406	0.7320639648437499	2.926775390625	1.718503509521484	0.8303662923177084	2.938625244140625	1.646619186401367	0.8045347900390625	2.911247680664062	1.62514729309082	0.7821229858398437	2.9072998046875	1.653469985961914	0.7771994628906249	2.769878295898438	1.665861450195312	0.3553251953125	2.6925517578125	1.639689239501953	0.2509556274414062	2.507148803710938	1.484152862548828	0.1219096145629883	2.2938896484375	1.406151550292969	0.07299093151092528	2.2137197265625	1.374218170166015	0.01412453079223633
412	13.7	2.886736328125	1.181955642700195	0.4660887603759766	2.848108276367188	1.356476058959961	0.4477422943115235	2.797586303710938	1.490230072021484	0.4353439178466797	2.79016845703125	1.706970733642578	0.4015681915283203	2.805776000976563	1.676697174072266	0.4375616760253906	2.852954833984375	1.699175567626953	0.5718802185058594	2.991044799804687	1.608931518554688	0.7483404235839843	2.936163248697917	1.706606750488281	0.8526485188802084	2.945851806640625	1.642324890136719	0.8345184936523438	2.91389892578125	1.616803741455078	0.8047919311523437	2.913789672851562	1.647632720947266	0.805212890625	2.779008422851563	1.665573577880859	0.3760016784667969	2.697856811523438	1.635325469970703	0.2751019439697265	2.503042846679687	1.48956672668457	0.1480657272338867	2.290455444335938	1.406531234741211	0.09508856582641602	2.221643676757813	1.372407302856445	0.02809355783462525
413	13.733333	2.902611938476563	1.188757141113281	0.4902608795166016	2.865160034179687	1.363208389282227	0.4717081604003906	2.813280395507813	1.496338424682617	0.4587440948486328	2.807827392578125	1.712242126464844	0.420353759765625	2.821723266601563	1.682694732666016	0.4575917816162109	2.866162963867187	1.703801605224609	0.5924714660644531	3.002873291015625	1.618075134277344	0.7758154296874999	2.938577962239583	1.722529622395833	0.8716436767578125	2.936660400390625	1.656723937988281	0.8574814453124999	2.893578369140625	1.621773590087891	0.8120049438476562	2.90312548828125	1.649790222167969	0.8137579956054688	2.797758178710938	1.670377899169922	0.3951597137451172	2.716780151367188	1.640761596679688	0.2941020050048828	2.517961669921875	1.493583114624023	0.1704220962524414	2.315547485351563	1.399451965332031	0.1056459693908691	2.23884619140625	1.364885238647461	0.04764614856243134
414	13.766667	2.925375244140625	1.191541229248047	0.5120577087402344	2.887346313476562	1.366725616455078	0.4930372924804687	2.840056396484375	1.502392959594727	0.4797209777832031	2.838562377929688	1.719722442626953	0.4418319549560547	2.851294067382812	1.689675689697266	0.4794559936523437	2.899058959960938	1.704454315185547	0.6151155700683594	3.044738647460937	1.618016906738281	0.7969265136718751	2.877584350585938	1.671203155517578	0.8546270446777344	2.900131958007813	1.672254455566406	0.820505859375	2.84209912109375	1.629003601074219	0.793556884765625	2.886316162109375	1.659476318359375	0.8168382873535156	2.828372436523438	1.677859436035156	0.4161255340576172	2.749913696289062	1.639950408935547	0.3150434112548828	2.552724365234375	1.500501571655273	0.1764317626953125	2.350013793945313	1.406336059570312	0.1028397274017334	2.26502783203125	1.372963989257812	0.05275348663330078
415	13.8	2.939756103515625	1.194170303344726	0.5348003845214844	2.898921752929688	1.368354537963867	0.5119219970703125	2.851348388671875	1.503745574951172	0.4950444946289063	2.854042602539062	1.721428009033203	0.4584013977050781	2.866718994140625	1.690859344482422	0.4956650085449218	2.920118896484375	1.698202575683594	0.6296399841308593	3.045352294921875	1.607120025634766	0.8082602233886719	2.923939127604167	1.736536946614583	0.8659757893880208	2.892337036132813	1.675103759765625	0.8464864501953124	2.832025268554688	1.634772674560547	0.79489111328125	2.89113525390625	1.662239318847656	0.8187867736816405	2.842513549804687	1.679926544189453	0.4326096038818359	2.760097900390625	1.640963989257813	0.3349962310791016	2.55955859375	1.491770217895508	0.2075955047607422	2.348807983398437	1.414191436767578	0.1494564018249512	2.27495703125	1.371433563232422	0.08957829666137695
416	13.833333	2.952531494140625	1.191844863891601	0.5523636169433594	2.9127490234375	1.365438720703125	0.5303926391601563	2.859701416015625	1.498076034545898	0.5135080261230469	2.859216918945313	1.713577575683594	0.4716116027832031	2.872688110351563	1.684262603759766	0.5092642822265625	2.929157836914063	1.691805267333984	0.6405301513671875	3.077470377604167	1.629570129394531	0.8265084635416667	2.936104899088541	1.736795633951823	0.8735609130859375	2.905364990234375	1.672689178466797	0.8615138854980469	2.843129150390625	1.633123504638672	0.8041713256835937	2.89694140625	1.650909759521484	0.8234666137695312	2.84792578125	1.671552947998047	0.4471491394042969	2.767001098632813	1.630404205322266	0.3506113891601562	2.558507690429687	1.493048782348633	0.2254647521972656	2.35897607421875	1.402665542602539	0.1477817649841309	2.284449340820312	1.372942016601562	0.08261907482147217
417	13.866667	2.964360961914062	1.188766059875488	0.562741455078125	2.923840698242187	1.361308074951172	0.5369041137695312	2.871015380859375	1.493202941894531	0.5161582336425782	2.871342651367188	1.708503173828125	0.4761560974121093	2.883738403320312	1.678986907958985	0.513842529296875	2.935138671875	1.687814270019531	0.6468990783691406	3.079824055989584	1.633874186197917	0.8377941487630208	2.939884684244792	1.740931447347005	0.8733436279296876	2.908405517578125	1.672786056518555	0.8496023559570313	2.84384716796875	1.630401168823242	0.8011624755859375	2.894558471679687	1.652814743041992	0.8228051452636719	2.860873413085938	1.666756317138672	0.4510927276611328	2.781640502929688	1.624324798583984	0.3543052673339844	2.578963500976562	1.474194091796875	0.2416257934570312	2.370024576822917	1.397631459554036	0.1675423431396484	2.304404296875	1.371081039428711	0.1249090366363525
418	13.9	2.980930419921875	1.183467514038086	0.5855774841308594	2.93672216796875	1.354867828369141	0.5543630981445312	2.8828203125	1.485674667358398	0.5285218811035156	2.87802734375	1.700274291992188	0.4820057373046875	2.892498046875	1.672010223388672	0.5201154174804687	2.949340942382813	1.687950866699219	0.6504484558105469	3.073169311523437	1.605031158447266	0.8325719909667969	2.967013916015625	1.738970021565755	0.8859442138671875	2.920090209960938	1.673454299926758	0.8570143737792968	2.843151977539063	1.628568740844726	0.8076961975097656	2.885965698242187	1.633900619506836	0.8264177551269531	2.867156005859375	1.657517333984375	0.4585891571044922	2.786740112304687	1.610237457275391	0.3646914978027344	2.572446533203125	1.471044097900391	0.2511392593383789	2.37187158203125	1.388045425415039	0.1861933937072754	2.322343383789063	1.355794204711914	0.102189510345459
419	13.933333	2.995555419921875	1.171339336395264	0.6029873352050781	2.951512817382812	1.344822738647461	0.569144287109375	2.898258911132813	1.477463516235352	0.5406884765625	2.895704956054687	1.694122222900391	0.4909542846679688	2.908985229492187	1.665879547119141	0.5303728942871093	2.968305908203125	1.684762908935547	0.6600147705078125	3.086197875976563	1.594249969482422	0.8499404296874999	2.974173177083333	1.729894399007161	0.9136595865885416	2.930350219726562	1.66307243347168	0.8744341735839845	2.848605712890625	1.627773361206055	0.8271315307617187	2.88598681640625	1.627660110473633	0.8407724304199219	2.885327758789062	1.650647827148437	0.4673547668457031	2.803004516601562	1.603169097900391	0.3732151336669922	2.596316284179688	1.453817123413086	0.252552963256836	2.394065307617187	1.375591934204102	0.164878849029541	2.329404418945312	1.337082336425781	0.09096578025817871
420	13.966667	3.00918017578125	1.166166339874267	0.6200626525878906	2.95691650390625	1.335754959106445	0.580018310546875	2.896707763671875	1.464124481201172	0.5465411071777344	2.89420556640625	1.679066802978516	0.490863037109375	2.90805810546875	1.651796539306641	0.5305829772949219	2.972708862304688	1.669536590576172	0.6588769226074218	3.127964111328125	1.598382141113281	0.8521498718261719	3.001283610026042	1.73688335164388	0.9176147054036458	2.9645009765625	1.669331619262695	0.8783631286621094	2.868228149414063	1.647503433227539	0.8443328247070312	2.905592407226563	1.644952865600586	0.8545415039062501	2.883219116210937	1.635147125244141	0.4688952331542969	2.797974365234375	1.583285797119141	0.3798217163085937	2.605600830078125	1.416494750976562	0.2634042358398437	2.40198486328125	1.39256867980957	0.1684118576049805	2.38067626953125	1.395173934936524	0.07856265830993653
421	14	3.02124658203125	1.160425315856934	0.6354361572265625	2.972899047851563	1.330654708862305	0.5922093200683594	2.915357055664063	1.458941009521484	0.55426611328125	2.920025024414063	1.674578582763672	0.50105810546875	2.9300234375	1.646860076904297	0.5416596069335937	2.982124633789063	1.666326354980469	0.6767563171386719	3.13584912109375	1.606585388183594	0.8729157409667969	3.013574055989583	1.731130330403646	0.9117202962239582	2.923051879882812	1.646947998046875	0.8847738952636719	2.83493505859375	1.641380401611328	0.8434471740722657	2.900025268554687	1.642755401611328	0.8604172058105468	2.910582885742187	1.630871032714844	0.4775693664550781	2.830463500976562	1.580370788574219	0.3825583953857422	2.628411743164063	1.4254912109375	0.2538957977294922	2.42143115234375	1.354946197509766	0.1753425827026367	2.357648071289062	1.328453475952148	0.09533555221557617
422	14.033333	3.017366821289063	1.153877853393555	0.6354803771972657	2.968589721679687	1.322258026123047	0.590147705078125	2.910410034179687	1.448999328613281	0.5512173461914063	2.914654907226563	1.66180712890625	0.4931646728515625	2.925523071289063	1.635152923583984	0.5338352355957031	2.981148559570312	1.657575744628906	0.666257598876953	3.133453857421875	1.597455413818359	0.8614827575683593	3.020449788411458	1.725280334472656	0.9101121826171875	2.93127880859375	1.642129547119141	0.8918415222167968	2.84151513671875	1.636811950683594	0.8565616149902344	2.908748657226562	1.647246276855469	0.863280029296875	2.90445751953125	1.617942291259766	0.4711629638671875	2.823395629882812	1.564248016357422	0.3803119354248047	2.615054077148438	1.412970718383789	0.2632635803222656	2.413216674804687	1.385415100097656	0.1663851547241211	2.359115112304687	1.393959625244141	0.08374842643737793
423	14.066667	3.052610473632813	1.143204570770264	0.6543805847167969	3.000895263671875	1.304639114379883	0.6029205627441406	2.937551879882813	1.423091064453125	0.5584462890624999	2.928889526367187	1.62732275390625	0.4890271606445312	2.939751953125	1.604567749023437	0.5305910034179688	2.990033203125	1.639897186279297	0.6592550659179688	3.130260986328125	1.593364501953125	0.8740484008789062	3.053858805338541	1.733281087239583	0.9086070963541667	2.966665771484375	1.623388488769531	0.8941536865234374	2.882935546875	1.606797119140625	0.8698920593261719	2.94002880859375	1.627469665527344	0.869039306640625	2.922945678710938	1.582502166748047	0.4699781188964844	2.847017944335938	1.524520233154297	0.3809278411865235	2.655087646484375	1.363688827514648	0.2760944213867187	2.519182983398438	1.433337051391602	0.209195442199707	2.472694091796875	1.415475997924805	0.1209441604614258
424	14.1	3.06890185546875	1.107253784179687	0.6594103698730469	3.014570068359375	1.269830871582031	0.6096306762695313	2.953396240234375	1.390256271362305	0.5652092895507812	2.947176879882813	1.598275726318359	0.5045572814941406	2.9543447265625	1.573709930419922	0.5461620788574219	2.98453662109375	1.631668151855469	0.6727678833007813	3.114103637695313	1.687620269775391	0.9086452331542969	3.022794596354167	1.760937296549479	0.8866280517578126	2.995949340820313	1.653331695556641	0.8497079162597656	2.919915161132812	1.676810546875	0.8549994506835938	2.935884887695313	1.679483795166016	0.8811236572265625	2.944163208007812	1.554077392578125	0.4827674255371094	2.87258837890625	1.507098602294922	0.3824595489501953	2.680326416015625	1.352009490966797	0.2635558013916016	2.627729858398437	1.422179489135742	0.2233045349121094	2.58313037109375	1.44636247253418	0.1394617404937744
425	14.133333	3.075769409179688	1.067253799438477	0.6648197937011719	3.021828735351562	1.234963439941406	0.6249354553222657	2.973423583984375	1.366641174316406	0.5902340087890625	2.987855224609375	1.584512420654297	0.5607881774902344	2.987477783203125	1.553259338378906	0.5994833374023438	3.00227392578125	1.604244567871094	0.7331169128417969	3.044976318359375	1.627023284912109	1.009313171386719	2.984292114257812	1.777958648681641	0.8481883850097656	2.95744580078125	1.780096343994141	0.7666492309570312	2.951845581054688	1.808612731933594	0.6901816711425781	2.941307006835937	1.782902160644531	0.7183476867675782	2.985591674804687	1.543635894775391	0.5318964538574218	2.931871826171875	1.516260131835937	0.413640884399414	2.758563720703125	1.351305480957031	0.2668857421875	2.72197509765625	1.384151214599609	0.2937519989013672	2.68819580078125	1.420899765014648	0.2322183265686035
426	14.166667	3.099590087890625	1.066580646514892	0.6627431335449219	3.053210083007813	1.238258445739746	0.6257171630859375	3.01208349609375	1.373570098876953	0.5929304809570313	3.030846557617187	1.593201416015625	0.5780364074707032	3.024738159179687	1.559726470947266	0.6144601745605469	3.012970458984375	1.593302520751953	0.7548096313476562	2.963510498046875	1.61685708618164	1.030019470214844	2.930001342773437	1.760287719726563	0.8504491882324219	2.95141455078125	1.763409423828125	0.7668572387695313	2.959012817382813	1.813026245117187	0.6931587219238281	2.96807666015625	1.785736785888672	0.7170948486328125	3.032849487304688	1.553934722900391	0.5469149475097657	2.996886474609375	1.532948669433594	0.4216781463623047	2.858168823242187	1.361315032958984	0.2404883422851563	2.777697143554688	1.359359390258789	0.3007550659179687	2.702635009765625	1.333744812011719	0.2801035957336426
427	14.2	3.119740356445313	1.062920417785644	0.6668034057617187	3.07888623046875	1.23548551940918	0.6306599426269531	3.0418955078125	1.371411880493164	0.5979309997558594	3.065247192382812	1.589842529296875	0.5885823669433594	3.057058227539063	1.555922637939453	0.6238499755859375	3.033672729492188	1.577817077636719	0.7651901550292969	2.922934326171875	1.582343322753906	1.022663391113281	2.907870849609375	1.739247589111328	0.8500854187011719	2.9642021484375	1.730437866210937	0.7754843139648437	2.93083837890625	1.782689727783203	0.7040063781738282	2.958800415039063	1.760804382324219	0.7206304931640626	3.06778662109375	1.551367584228516	0.5568648681640624	3.038516357421875	1.526663330078125	0.4306952819824219	2.910843627929688	1.343210861206055	0.2541565246582032	2.816119140625	1.32693000793457	0.3262194595336914	2.723593872070313	1.340824676513672	0.312194450378418
428	14.233333	3.144288818359375	1.055423271179199	0.6737467651367187	3.1003203125	1.228269706726074	0.6413272094726563	3.061447387695313	1.364743148803711	0.61210888671875	3.084643920898437	1.583657379150391	0.5990237731933594	3.074766357421875	1.550435668945312	0.6347709045410157	3.0431396484375	1.571237854003906	0.7750194702148437	2.897057006835937	1.536859771728516	1.0098232421875	2.879154663085937	1.686003997802734	0.8312760009765625	2.962069458007813	1.706314788818359	0.8060375671386719	2.946152221679688	1.763002014160156	0.7206142272949219	2.971700073242188	1.71536782836914	0.7216976928710938	3.0889072265625	1.544351806640625	0.568168731689453	3.0780849609375	1.511461090087891	0.4395031433105469	2.97351318359375	1.310236450195313	0.2649957580566406	2.888382568359375	1.360908050537109	0.3285799865722656	2.838133056640625	1.337247421264649	0.3336489791870118
429	14.266667	3.17202197265625	1.049412160873413	0.6776203308105468	3.12842236328125	1.222216743469238	0.6451586608886719	3.093517456054688	1.360460220336914	0.6193320312499999	3.115570068359375	1.579799194335938	0.6135376586914063	3.1029931640625	1.545632019042969	0.6474738464355468	3.0501259765625	1.552582000732422	0.7822285766601562	2.845578002929687	1.470332504272461	0.955644744873047	2.868910522460937	1.648458953857422	0.8054330444335938	2.95089404296875	1.683366760253906	0.8113731689453125	2.924160766601562	1.724429382324219	0.7180821838378906	2.962311279296875	1.704466735839844	0.712636474609375	3.122855224609375	1.541303833007813	0.5822532348632813	3.129662475585937	1.506650772094727	0.4538539123535156	3.072652099609375	1.280764556884766	0.2923280334472657	2.925833984375	1.332449356079102	0.3618951568603516	2.909622680664063	1.319201171875	0.373032470703125
430	14.3	3.187073120117188	1.049623836517334	0.6870195922851563	3.150047241210937	1.222817855834961	0.6529321594238281	3.122460571289063	1.362174102783203	0.6278652038574219	3.148020141601562	1.58012158203125	0.627017822265625	3.12916552734375	1.546147613525391	0.6577859191894531	3.049766357421875	1.548538269042969	0.7783945617675782	2.8239619140625	1.428027297973633	0.8900256958007813	2.855882934570313	1.61675048828125	0.7561323547363281	2.92913916015625	1.669613006591797	0.7668144836425781	2.91926025390625	1.732397094726562	0.6912703552246093	2.960569946289063	1.700062530517578	0.7001092224121093	3.160241821289063	1.54186572265625	0.5976048889160156	3.194076416015625	1.511837661743164	0.4739438171386718	3.178892944335938	1.275432189941406	0.3249397583007813	3.007169799804688	1.296128372192383	0.3884171295166016	2.999596923828125	1.301365753173828	0.4048443145751953
431	14.333333	3.211627807617187	1.048638847351074	0.6900518493652343	3.175323852539063	1.222071830749512	0.6590931396484375	3.148710571289063	1.361701812744141	0.6371982116699219	3.17405419921875	1.578984222412109	0.6431082763671876	3.152177978515625	1.544585418701172	0.6709705505371093	3.054159057617188	1.529743896484375	0.7750617370605468	2.832223022460937	1.374736373901367	0.8399259033203126	2.845642944335937	1.578515075683594	0.7276906127929688	2.911809936523437	1.641466796875	0.74362060546875	2.93529345703125	1.716189056396484	0.6887810058593751	2.941158935546875	1.673877410888672	0.6723120727539063	3.189239379882812	1.541350463867188	0.6145446166992188	3.240231811523437	1.510243286132813	0.4974869384765624	3.256149047851562	1.272148880004883	0.3596174468994141	3.051572021484375	1.300974990844727	0.3802601928710937	3.023420776367187	1.302368026733398	0.41379248046875
432	14.366667	3.236925170898437	1.040138990402222	0.7119060363769532	3.203908325195313	1.212590667724609	0.6750848083496094	3.182570068359375	1.352668014526367	0.6527575988769532	3.2015908203125	1.569987091064453	0.659906982421875	3.176694091796875	1.535442993164063	0.6846853942871094	3.065134521484375	1.518998046875	0.7736876220703125	2.860850219726562	1.332136932373047	0.7680187072753906	2.860823974609375	1.536653625488281	0.6585360717773437	2.904023803710937	1.61182373046875	0.6759803771972657	2.95324267578125	1.705185852050781	0.6709657897949218	2.940676635742188	1.6436611328125	0.6337983093261719	3.221691162109375	1.532537017822266	0.6342549133300781	3.29855419921875	1.504206039428711	0.5308986206054688	3.381775268554688	1.250830703735351	0.4483759307861328	3.157693481445312	1.29844206237793	0.423017578125	3.10166455078125	1.299211059570312	0.4756742553710938
433	14.4	3.258443359375	1.049058610916138	0.7160082397460937	3.229859008789062	1.224050102233887	0.6838842163085938	3.20698095703125	1.364287338256836	0.659824951171875	3.2155302734375	1.582946197509766	0.6757024841308594	3.188649291992188	1.546487426757813	0.6957557373046874	3.061564575195312	1.51778564453125	0.7575805053710938	2.88935986328125	1.305821640014649	0.6997359619140625	2.85945556640625	1.523006317138672	0.6163456726074219	2.892920166015625	1.607894439697266	0.6299214782714844	2.939057373046875	1.699322418212891	0.650576416015625	2.909099365234375	1.635123779296875	0.5872891845703125	3.240858642578125	1.546973327636719	0.6520944519042968	3.334586547851562	1.526400573730469	0.5600404663085938	3.435288208007813	1.265822372436523	0.5066763916015625	3.209860595703125	1.298694793701172	0.4453652648925781	3.142091796875	1.304106140136719	0.4956553802490234
434	14.433333	3.265479614257813	1.047960285186768	0.7143181457519532	3.2468623046875	1.224988265991211	0.6892720642089845	3.228757690429688	1.365543060302735	0.6645941467285157	3.237013305664062	1.583819213867188	0.6758766174316406	3.208475708007812	1.548080383300781	0.6944258422851562	3.07620703125	1.519927276611328	0.7427040100097656	2.929903564453125	1.302280517578125	0.6525193176269531	2.861842895507812	1.504651229858398	0.5591297912597657	2.887809204101563	1.589170867919922	0.5916782836914063	2.931373168945313	1.683418792724609	0.623935302734375	2.89651123046875	1.626327087402344	0.5592777709960937	3.263943603515625	1.547291717529297	0.655389404296875	3.364914306640625	1.527125091552734	0.5722900085449218	3.460053466796875	1.262881767272949	0.5475238037109376	3.267005859375	1.302195760091146	0.4437491455078125	3.176384521484375	1.29697151184082	0.484030044555664
435	14.466667	3.274733276367187	1.050714239120484	0.7127394104003906	3.257294677734375	1.228338020324707	0.6909525146484374	3.24068896484375	1.369398208618164	0.6685802307128906	3.239454833984375	1.587511138916016	0.6829626770019532	3.21153515625	1.5505576171875	0.699418212890625	3.077369750976563	1.517444793701172	0.7351115112304687	2.9535419921875	1.300894683837891	0.6218069152832031	2.8886455078125	1.507482696533203	0.53512890625	2.878499389648438	1.590670959472656	0.5544217834472656	2.942428100585937	1.661253997802735	0.5989528503417969	2.907331420898438	1.621713073730469	0.5327640075683593	3.268804443359375	1.552273284912109	0.6635935363769532	3.372017211914063	1.531870239257813	0.5843653564453125	3.479953491210938	1.277761535644531	0.58627099609375	3.30776611328125	1.274123362223307	0.4631897074381511	3.198153930664063	1.280328460693359	0.4732882690429687
436	14.5	3.27274365234375	1.048392511367798	0.7143634338378906	3.256376708984375	1.225362411499023	0.6966204528808594	3.23961669921875	1.365740127563477	0.6751329040527343	3.237126953125	1.582603210449219	0.69023291015625	3.20860107421875	1.545698822021484	0.7050215759277343	3.075389282226562	1.500910064697266	0.7278528137207032	2.966798217773437	1.290034896850586	0.5949198303222656	2.88687939453125	1.474705322265625	0.4836410217285156	2.853942993164063	1.559253875732422	0.4945580596923828	2.899611694335937	1.636683959960938	0.5393112182617188	2.844589599609375	1.580835083007813	0.4786692199707031	3.267398559570313	1.547723480224609	0.6723354797363281	3.372667846679688	1.524594604492187	0.5986107788085937	3.433699951171875	1.265129531860351	0.6107161865234374	3.26178173828125	1.224225227355957	0.4565733642578125	3.181810791015625	1.261909507751465	0.4555833740234375
437	14.533333	3.2824765625	1.054365608215332	0.7157445373535156	3.2675380859375	1.231905708312988	0.7009794921875	3.253089477539063	1.373248031616211	0.6837516784667969	3.252790283203125	1.590049835205078	0.7036424560546874	3.223009033203125	1.553142211914063	0.7162907409667969	3.088115966796875	1.506842254638672	0.7247169494628907	2.985920288085937	1.299245086669922	0.580322509765625	2.9044130859375	1.478578720092774	0.4602729644775391	2.854329223632813	1.558822967529297	0.463342758178711	2.883437622070312	1.637268127441406	0.5051912078857422	2.862738525390625	1.578157745361328	0.4505116882324219	3.283503173828125	1.555139251708984	0.6863470153808593	3.394137939453125	1.532292114257813	0.6212862854003907	3.424811279296875	1.262829574584961	0.6177945556640625	3.277812377929687	1.222380981445312	0.4411145477294922	3.185263916015625	1.258512100219727	0.439875244140625
438	14.566667	3.28630517578125	1.060871170043945	0.7116087951660156	3.2729365234375	1.239401832580566	0.6985418701171875	3.260058349609375	1.381576324462891	0.6824963684082032	3.25830224609375	1.599088592529297	0.7025267333984375	3.227701171875	1.561988830566406	0.7133173522949219	3.093375732421875	1.511989273071289	0.7186546936035156	2.999947021484375	1.309701126098633	0.5557741394042969	2.906500854492188	1.473427947998047	0.4191626586914062	2.864371337890625	1.559617034912109	0.4317789916992187	2.867015502929688	1.636304016113281	0.4434942321777344	2.860271606445313	1.576617431640625	0.4129150848388672	3.29019873046875	1.564132781982422	0.6870982666015625	3.403833251953125	1.538259307861328	0.6261995849609374	3.382549438476563	1.285711959838867	0.67675244140625	3.288539876302083	1.247762339274089	0.5053577372233072	3.183223510742187	1.272166412353516	0.4623667297363281
439	14.6	3.295378295898438	1.069378776550293	0.7087309875488281	3.275080444335937	1.247186431884766	0.6962501831054688	3.258642211914062	1.389249069213867	0.6852897338867188	3.2596865234375	1.606183349609375	0.7053140563964844	3.227520629882813	1.569748016357422	0.7132304077148437	3.09453759765625	1.520156768798828	0.6951624755859376	3.0418408203125	1.29030908203125	0.5579320068359375	2.937448974609375	1.435782379150391	0.4087382659912109	2.911335815429688	1.524544372558594	0.423035415649414	2.917922119140625	1.556192291259766	0.4250718383789063	2.897810546875	1.536546752929687	0.3919810943603516	3.292035034179687	1.570739379882812	0.6928142700195312	3.407866333007813	1.542753662109375	0.6358014221191406	3.416549682617188	1.293108306884766	0.6611895751953125	3.30114697265625	1.260568420410156	0.5026926981608072	3.196728393554688	1.279007919311523	0.4799569396972656
440	14.633333	3.297755004882813	1.069229000091553	0.7105838623046875	3.2839052734375	1.247361190795898	0.7049730529785156	3.27351611328125	1.389824081420898	0.7027119140625	3.267367553710938	1.606399383544922	0.7196954040527344	3.235877075195313	1.569255554199219	0.725976806640625	3.109671997070313	1.509767684936523	0.6954371643066406	3.051093627929688	1.288243698120117	0.5498605957031251	2.956391967773437	1.435730606079102	0.3980304412841797	2.933864624023437	1.520026031494141	0.4126941680908203	2.940415649414063	1.563174163818359	0.4151924591064453	2.8917333984375	1.537423461914063	0.3895964813232422	3.301288330078125	1.571822204589844	0.7098622131347656	3.417677001953125	1.541709381103516	0.6563919067382813	3.416516845703125	1.286640151977539	0.6577859802246093	3.300083984375	1.26098882039388	0.4962210998535156	3.195114868164063	1.277636520385742	0.4779354553222656
441	14.666667	3.297211181640625	1.075274887084961	0.7169384155273437	3.284680297851563	1.253553253173828	0.7115408935546874	3.275595947265625	1.396184860229492	0.7121561279296875	3.271193603515625	1.612732086181641	0.7309088745117187	3.238903930664062	1.575928466796875	0.7348045043945313	3.11303564453125	1.518275650024414	0.6996972045898437	3.059907104492187	1.295527557373047	0.5579834899902344	2.987994384765625	1.445406753540039	0.3959115142822266	2.96941259765625	1.528387512207031	0.4100817260742188	2.976149536132812	1.564549377441406	0.4143862915039063	2.922735229492187	1.542271850585938	0.371592758178711	3.305202880859375	1.577798400878906	0.7228960266113281	3.427633422851562	1.548413757324219	0.6855353088378906	3.383333618164063	1.309546585083008	0.7262612609863281	3.275994995117188	1.252462173461914	0.5253749237060547	3.209688720703125	1.248508422851562	0.4910019683837891
442	14.7	3.297921630859375	1.077393798828125	0.7156186218261719	3.2873154296875	1.255051116943359	0.7120120544433594	3.279499267578125	1.397140487670898	0.713192626953125	3.271989135742188	1.6122890625	0.7350266723632812	3.240158081054688	1.575219512939453	0.7371376953125	3.113550170898438	1.519617538452148	0.7043253784179687	3.083117919921875	1.298102767944336	0.5509591979980468	3.00952294921875	1.443849411010742	0.3873564147949219	2.99079150390625	1.526622283935547	0.4000661010742187	2.977233642578125	1.587680145263672	0.4043248443603515	2.933388305664062	1.540586395263672	0.3620043792724609	3.306491577148437	1.578054748535156	0.7277742004394532	3.428828735351563	1.548127624511719	0.696309814453125	3.373739379882813	1.323498825073242	0.7656907958984376	3.2824580078125	1.233448295593262	0.5695209350585937	3.220125122070312	1.237638801574707	0.5164329528808593
443	14.733333	3.295405517578125	1.075972850799561	0.7133662414550781	3.286138916015625	1.253423278808594	0.7086250610351563	3.279465087890625	1.395356201171875	0.7101365051269531	3.275019287109375	1.610024627685547	0.7361123046875	3.242487548828125	1.573617462158203	0.73596923828125	3.115876220703125	1.522570327758789	0.6972843322753906	3.089715209960938	1.300172561645508	0.5421470336914063	3.020743408203125	1.443050720214844	0.3745535736083985	2.998761962890625	1.525926666259766	0.3896344604492188	2.976516723632812	1.596421325683594	0.3855122528076172	2.943359008789063	1.543946716308594	0.3538684692382813	3.309109008789062	1.575241058349609	0.7297447814941407	3.433967895507813	1.549670593261719	0.7085190124511718	3.398320556640625	1.33806120300293	0.7954676818847657	3.33235595703125	1.271502487182617	0.5847101135253906	3.263406372070313	1.252332038879395	0.55523974609375
444	14.766667	3.292021240234375	1.071708625793457	0.7148619384765624	3.28529150390625	1.248943916320801	0.7106307373046875	3.280453735351562	1.390697540283203	0.7115893859863281	3.277564453125	1.605115783691406	0.7355483703613281	3.2447001953125	1.569115539550781	0.7349873352050781	3.121656372070313	1.515273071289063	0.6891831054687501	3.091686401367188	1.299661666870117	0.5250467834472656	3.038259643554688	1.449993118286133	0.3602848358154297	3.007011840820312	1.530291107177734	0.3815253448486328	2.984899780273437	1.587819396972656	0.394336181640625	2.951294921875	1.547102203369141	0.3520169677734375	3.311423583984375	1.570027252197266	0.7302669067382812	3.434213256835937	1.541465148925781	0.7085390014648438	3.402926147460938	1.345280288696289	0.8042457275390624	3.337760131835938	1.277104873657227	0.6011992797851562	3.267278564453125	1.247955986022949	0.5564220886230469
445	14.8	3.294112548828125	1.074103950500488	0.7145714721679688	3.287328735351562	1.250977104187012	0.7109173278808594	3.282428344726562	1.392419998168945	0.7124799499511718	3.2806826171875	1.606203063964844	0.73792333984375	3.247689208984375	1.570471862792969	0.7368994445800782	3.125154541015625	1.517695022583008	0.6892551879882812	3.09621728515625	1.303528259277344	0.5229495544433593	3.044173706054687	1.45684831237793	0.3614452819824219	3.012939819335937	1.536729949951172	0.3822414855957031	2.992522705078125	1.595238220214844	0.3949193115234375	2.957559448242187	1.552925567626953	0.3522376556396484	3.31427880859375	1.571041137695313	0.7326071472167969	3.43732958984375	1.540089935302734	0.7164565429687499	3.379337768554687	1.331316802978516	0.8080874938964844	3.307181070963542	1.246756312052409	0.5996367187499999	3.252154296875	1.226785598754883	0.5590600891113282
446	14.833333	3.29175390625	1.074523578643799	0.7122057189941406	3.284571411132813	1.251011878967285	0.7062239379882813	3.279613525390625	1.392212615966797	0.7067091674804687	3.27956396484375	1.605748779296875	0.7311843566894531	3.246436279296875	1.570247161865234	0.7310117797851563	3.122021606445313	1.520960815429687	0.6856216430664063	3.106873168945313	1.312636947631836	0.5092864990234376	3.040078002929687	1.46931201171875	0.3555474090576172	2.983747802734375	1.546154815673828	0.3542803649902344	2.972839111328125	1.600696594238281	0.3714148712158203	2.955465942382812	1.565735168457031	0.3482285461425781	3.312776489257812	1.570448303222656	0.7253326110839844	3.435391357421875	1.540206268310547	0.6988749084472656	3.37822412109375	1.316399291992187	0.7786208801269531	3.284669189453125	1.235846384684245	0.5712110188802083	3.229443603515625	1.235136169433594	0.5316739196777344
447	14.866667	3.29195703125	1.075710182189941	0.7099344482421874	3.28570068359375	1.25291072845459	0.7047016296386719	3.281473022460937	1.394658233642578	0.7054128112792968	3.280424560546875	1.608936096191406	0.7301180419921875	3.247389404296875	1.573102355957031	0.7304176635742188	3.1228671875	1.52309521484375	0.6848463134765626	3.108275146484375	1.312877151489258	0.5092680969238281	3.042106567382812	1.471674942016602	0.3560758972167969	2.986034423828125	1.549112670898438	0.3539121246337891	2.97899609375	1.612970306396484	0.3810555114746094	2.957097290039063	1.568782470703125	0.3464929809570313	3.31390625	1.573720031738281	0.7237247314453126	3.43711083984375	1.547089935302735	0.6909150085449218	3.388574096679688	1.313444442749023	0.7634717102050781	3.287499104817709	1.242161036173503	0.5514862874348959	3.227645629882812	1.239426506042481	0.5212061004638672
[truncated: 10 more rows]
[truncated: 48 more columns]
