# Supplementary material for: Simulation of Human Movement in Zero Gravity
Source: Sensors (Basel). 2024 Mar 9;24(6):1770. doi: 10.3390/s24061770 (PMC10976247; doi:10.3390/s24061770)
Supplement: Supplementary file 1 [file sensors-24-01770-s001.zip › supplementary/motion_data/18 StepZenKutsu/output.sto]

UNKNOWN
version=1
nRows=456
nColumns=30
inDegrees=no
endheader
time	/jointset/global/yaw/value	/jointset/global/roll/value	/jointset/global/pitch/value	/jointset/global/longitudinal/value	/jointset/global/vertical/value	/jointset/global/lateral/value	/jointset/SpineL/SpineL_LL/value	/jointset/SpineL/SpineL_RR/value	/jointset/SpineL/SpineL_FE/value	/jointset/SpineU/SpineU_FE/value	/jointset/Hip_r/Hip_EF_r/value	/jointset/Hip_r/Hip_RR_r/value	/jointset/Hip_r/Hip_DB_r/value	/jointset/Knee_r/Knee_FE_r/value	/jointset/Hip_l/Hip_EF_l/value	/jointset/Hip_l/Hip_RR_l/value	/jointset/Hip_l/Hip_BD_l/value	/jointset/Knee_l/Knee_FE_l/value	/jointset/Shoulder_r/Shoulder_BD_r/value	/jointset/Shoulder_r/Shoulder_EF_r/value	/jointset/Shoulder_r/Shoulder_RR_r/value	/jointset/Elbow_r/Elbow_EF_r/value	/jointset/Shoulder_l/Shoulder_DB_l/value	/jointset/Shoulder_l/Shoulder_EF_l/value	/jointset/Shoulder_l/Shoulder_RR_l/value	/jointset/Elbow_l/Elbow_EF_l/value	/jointset/Neck/Neck_LL/value	/jointset/Neck/Neck_RR/value	/jointset/Neck/Neck_FE/value
      0.03292367	      2.56021430	     -0.04172478	     -0.24973094	      2.87751843	      1.19537784	      0.27735891	      0.02351718	     -0.00724747	      0.34808940	     -0.08983491	      0.19390258	     -0.08919672	      0.03340654	     -0.12437560	      0.23804492	      0.09613492	     -0.14471243	     -0.18593166	      0.04936703	     -0.11407545	     -0.01386660	      0.62428650	     -0.11515637	     -0.05450863	     -0.01233436	      0.43359050	      0.00578785	      0.00992957	      0.04020621
      0.06625667	      2.55174814	     -0.03637588	     -0.19089097	      2.87101843	      1.19368566	      0.27163863	      0.00897120	     -0.00314649	      0.28940649	     -0.10382174	      0.11637934	     -0.05613712	      0.03330234	     -0.11916252	      0.12371031	      0.06030480	     -0.14311923	     -0.06690894	      0.03363649	     -0.10931369	     -0.02964919	      0.63202798	     -0.14304319	     -0.03098034	      0.00256115	      0.40064823	      0.00942193	     -0.01387463	      0.02539604
      0.09958967	      2.54281811	     -0.04786652	     -0.21046053	      2.87321293	      1.19430204	      0.26981273	      0.01568315	      0.01257534	      0.32967729	     -0.11733831	      0.15209762	     -0.03059213	      0.00890973	     -0.15024338	      0.17503971	      0.04469966	     -0.15621505	     -0.19073531	      0.02332895	     -0.14185890	     -0.03176547	      0.61788581	     -0.16397954	     -0.05971608	      0.01511588	      0.44178788	     -0.00460487	     -0.00134246	     -0.02096811
      0.13292267	      2.52394388	     -0.05543718	     -0.21645543	      2.87276145	      1.19471295	      0.26776983	      0.01643167	      0.03513676	      0.33743808	     -0.10964927	      0.15064367	     -0.04044319	     -0.00925290	     -0.10023526	      0.14103326	      0.04931304	     -0.16095116	     -0.09382647	      0.01835300	     -0.18461590	     -0.03253543	      0.60002358	     -0.17004844	     -0.07554708	     -0.02093426	      0.38137017	     -0.01287908	      0.01760623	     -0.00110839
      0.16625567	      2.55484334	     -0.03887140	     -0.23809115	      2.87512605	      1.19520912	      0.27025167	      0.00740264	     -0.01792394	      0.34826162	     -0.10065228	      0.18560168	     -0.04213012	     -0.00310840	     -0.12838583	      0.19390995	      0.04808062	     -0.13661197	     -0.14412119	      0.02139738	     -0.20148058	     -0.03193539	      0.60660767	     -0.16992022	     -0.11915146	     -0.00162763	      0.41033105	     -0.00016671	     -0.00816865	      0.05768725
      0.19958867	      2.54623885	     -0.03318069	     -0.22413518	      2.87347885	      1.19489481	      0.27130572	     -0.00088304	     -0.01081357	      0.33169501	     -0.10493999	      0.17226483	     -0.03560301	     -0.00003853	     -0.11154779	      0.16003638	      0.04808098	     -0.11830165	     -0.08983964	      0.03460021	     -0.19165635	     -0.03188484	      0.60842043	     -0.14941660	     -0.09204119	     -0.00903977	      0.35568806	      0.00695925	     -0.00744454	      0.04460973
      0.23292167	      2.51941496	     -0.04148130	     -0.21729026	      2.87410119	      1.19471024	      0.27322411	      0.00386977	      0.02539965	      0.32679268	     -0.11468426	      0.18134009	     -0.03390887	     -0.01039862	     -0.11464129	      0.16458276	      0.04642747	     -0.11394174	     -0.14372743	      0.05411527	     -0.16831104	     -0.03133957	      0.61867118	     -0.12148217	     -0.07847446	      0.01372188	      0.42811255	      0.00052522	      0.01471751	     -0.00548141
      0.26625467	      2.52237951	     -0.04236841	     -0.20630817	      2.87510827	      1.19443817	      0.27496129	      0.00952519	      0.02160246	      0.30500475	     -0.11575874	      0.17968727	     -0.03173495	     -0.01446705	     -0.11880953	      0.16043223	      0.04563608	     -0.10784842	     -0.14552421	      0.06662662	     -0.13201812	     -0.03122208	      0.62019586	     -0.09612495	     -0.03763738	     -0.00357187	      0.38151332	     -0.00567882	     -0.00871174	     -0.01373480
      0.29958767	      2.54478469	     -0.03110647	     -0.21587574	      2.87716241	      1.19464594	      0.27717774	      0.00563977	     -0.02211172	      0.30198487	     -0.10830538	      0.19090999	     -0.03206163	     -0.00514967	     -0.10455613	      0.17035419	      0.04486128	     -0.09399411	     -0.08964697	      0.06218292	     -0.11467655	     -0.03101514	      0.64602488	     -0.09757623	     -0.05598042	      0.02112323	      0.41642947	      0.00039986	      0.00379031	      0.01761974
      0.33292067	      2.53865884	     -0.02874664	     -0.24898821	      2.88158445	      1.19565641	      0.28018547	     -0.00217543	     -0.00781110	      0.33069050	     -0.09717200	      0.24169101	     -0.03265834	     -0.00250564	     -0.11110468	      0.23178517	      0.04372638	     -0.09023492	     -0.13815361	      0.04916039	     -0.13444684	     -0.03167981	      0.63774248	     -0.11005179	     -0.05288759	      0.00814724	      0.36373953	      0.00701213	     -0.01297751	      0.03293047
      0.36625367	      2.50653968	     -0.03711058	     -0.24384979	      2.88091580	      1.19553576	      0.27874893	     -0.00609341	      0.03638571	      0.32559378	     -0.09496961	      0.23228544	     -0.03208813	     -0.00873072	     -0.08382889	      0.20449777	      0.04475857	     -0.10173388	     -0.09248336	      0.03606933	     -0.15034663	     -0.03234709	      0.60773174	     -0.13150742	     -0.07679631	      0.00485501	      0.41690634	      0.00334208	      0.00417019	      0.03512100
      0.39958667	      2.53657555	     -0.03688361	     -0.22670849	      2.87927631	      1.19490698	      0.27621096	      0.00544361	      0.00031071	      0.31235345	     -0.10717463	      0.20278088	     -0.03456161	     -0.00724625	     -0.10097523	      0.20781497	      0.04344240	     -0.11000552	     -0.15306226	      0.03560191	     -0.16325470	     -0.03253787	      0.64914470	     -0.14589257	     -0.07541857	     -0.00792338	      0.36462741	     -0.00880658	      0.01331111	      0.02329581
      0.43291967	      2.55466733	     -0.03516819	     -0.20598061	      2.87624200	      1.19424703	      0.27417867	      0.01046329	     -0.02389619	      0.29647682	     -0.11755462	      0.16771898	     -0.03453509	      0.00126701	     -0.11384335	      0.19301998	      0.04079859	     -0.11521466	     -0.17582788	      0.04514465	     -0.15452348	     -0.03245881	      0.60987921	     -0.15308621	     -0.10346789	      0.00072177	      0.40853861	     -0.00885683	     -0.02400914	      0.00216139
      0.46625267	      2.52897483	     -0.03835621	     -0.20933887	      2.87461453	      1.19434774	      0.27538862	      0.00863223	      0.01726308	      0.30964055	     -0.12625946	      0.17430006	     -0.03197133	      0.01417801	     -0.12454347	      0.18567299	      0.04061954	     -0.11938677	     -0.15177242	      0.06601333	     -0.18448438	     -0.03298188	      0.64655533	     -0.14353844	     -0.10078972	     -0.01199705	      0.37904355	     -0.00153058	      0.01370454	     -0.00510563
      0.49958567	      2.52532021	     -0.03575136	     -0.23019998	      2.87627042	      1.19481206	      0.27949144	      0.00681284	      0.02702397	      0.32084898	     -0.11076415	      0.19237660	     -0.03254048	      0.03361999	     -0.09172696	      0.23407490	      0.03866116	     -0.11734539	     -0.19623846	      0.09016718	     -0.18188722	     -0.03303118	      0.59130015	     -0.12347710	     -0.12922787	     -0.01375783	      0.42251459	      0.00848948	      0.00296121	      0.01336503
      0.53291867	      2.53891360	     -0.03167260	     -0.24392226	      2.87904765	      1.19502598	      0.28396365	      0.01180914	      0.01268144	      0.31810619	     -0.10048033	      0.21858559	     -0.03185005	      0.05167348	     -0.11615218	      0.27664806	      0.03700833	     -0.11530731	     -0.21748365	      0.11302759	     -0.17104080	     -0.03356335	      0.63478571	     -0.09968613	     -0.11852500	      0.00161170	      0.39539123	      0.00553769	     -0.01373423	      0.05052671
      0.56625167	      2.53909985	     -0.03299533	     -0.23119056	      2.87990375	      1.19466326	      0.28559333	      0.01942527	      0.00314364	      0.29255347	     -0.09931023	      0.20393146	     -0.03105978	      0.06056942	     -0.09820288	      0.26129980	      0.03465611	     -0.12146444	     -0.16896864	      0.12269920	     -0.11292420	     -0.03384835	      0.61977232	     -0.08217690	     -0.11319746	      0.01365136	      0.45365881	     -0.00185825	      0.01969827	      0.04059750
      0.59958467	      2.52860514	     -0.03920815	     -0.23508711	      2.88402398	      1.19467805	      0.28806451	      0.02125136	      0.02809809	      0.28831232	     -0.09893962	      0.23206906	     -0.02744194	      0.05905598	     -0.13022840	      0.29528237	      0.03395301	     -0.13356181	     -0.22279817	      0.11967966	     -0.08604260	     -0.03559932	      0.64346199	     -0.07667588	     -0.07427968	      0.01138321	      0.46108406	     -0.00205456	     -0.02390262	     -0.00454360
      0.63291767	      2.53629934	     -0.03649770	     -0.23424238	      2.88778887	      1.19447307	      0.28940158	      0.01726657	      0.01467238	      0.27375636	     -0.09768706	      0.23133477	     -0.02858619	      0.06149469	     -0.09898295	      0.33234630	      0.02886018	     -0.13661129	     -0.29277624	      0.10447740	     -0.04941591	     -0.03621519	      0.62849862	     -0.08761139	     -0.06428955	      0.00816753	      0.51902203	      0.00747688	      0.02385870	     -0.00853919
      0.66625067	      2.53002067	     -0.03491256	     -0.23939249	      2.89098080	      1.19466009	      0.29063031	      0.00829050	      0.02825260	      0.26735987	     -0.09654578	      0.25699891	     -0.02267896	      0.06032402	     -0.12201490	      0.33891118	      0.02855578	     -0.13835452	     -0.26072654	      0.09397281	     -0.05356881	     -0.03814684	      0.63803623	     -0.10263174	     -0.04932922	     -0.00315566	      0.53170587	      0.00818258	     -0.01764824	      0.02139212
      0.69958367	      2.54435579	     -0.04016058	     -0.25269151	      2.89461193	      1.19502561	      0.29113666	      0.02032191	      0.00436711	      0.26934383	     -0.08737594	      0.28294099	     -0.02338034	      0.04708739	     -0.13316695	      0.36516747	      0.02187042	     -0.14604617	     -0.25194464	      0.10000300	     -0.05795892	     -0.03882892	      0.60619187	     -0.11129625	     -0.07912433	      0.00089407	      0.58437203	     -0.00735944	      0.00728265	      0.03585848
      0.73291667	      2.55554669	     -0.04496059	     -0.25344824	      2.89651678	      1.19490653	      0.29168141	      0.02922242	     -0.00152630	      0.26256754	     -0.08749549	      0.28590424	     -0.02368764	      0.03521279	     -0.11198288	      0.39435025	      0.00758847	     -0.14863835	     -0.31554676	      0.12225600	     -0.07631892	     -0.03995925	      0.60997796	     -0.10824282	     -0.07656541	      0.00328760	      0.59641162	     -0.01284693	      0.00249877	      0.03383368
      0.76624967	      2.53622527	     -0.03640779	     -0.24180658	      2.89632200	      1.19440789	      0.29389726	      0.00986087	      0.02122113	      0.24835112	     -0.10038647	      0.29802655	     -0.01747867	      0.04110838	     -0.14040060	      0.39203270	     -0.01948893	     -0.13228947	     -0.35564265	      0.14268661	     -0.06610261	     -0.04106033	      0.57737543	     -0.09958202	     -0.07014020	     -0.01039679	      0.68588606	      0.00868626	     -0.01371494	      0.02205395
      0.79958267	      2.53434778	     -0.03741980	     -0.23475932	      2.89751566	      1.19415030	      0.29596250	      0.01382066	      0.01941133	      0.23575644	     -0.10739317	      0.31421831	     -0.00264239	      0.03461869	     -0.16860084	      0.39125664	     -0.01424962	     -0.12256953	     -0.37538577	      0.16838804	     -0.04657603	     -0.04205366	      0.58880503	     -0.08079827	     -0.04550898	     -0.00021085	      0.71552202	      0.00830571	      0.01858734	     -0.00026772
      0.83291567	      2.54262794	     -0.04820231	     -0.24146589	      2.90171078	      1.19427224	      0.29795395	      0.03435396	      0.00046614	      0.22860480	     -0.10063671	      0.33898317	     -0.01010419	      0.01325329	     -0.16426388	      0.41444696	     -0.02349273	     -0.12799504	     -0.39587984	      0.18327740	     -0.00440860	     -0.04307882	      0.57300029	     -0.05787522	     -0.03464236	     -0.00068492	      0.79207812	     -0.00682076	     -0.00587018	     -0.00554538
      0.86624867	      2.53880940	     -0.04085736	     -0.25443100	      2.90689876	      1.19449360	      0.30185981	      0.02304207	     -0.00659774	      0.22148540	     -0.08829362	      0.37981130	      0.00023108	      0.01312887	     -0.16648929	      0.44121619	     -0.02856457	     -0.11336771	     -0.40927153	      0.16631492	      0.03796552	     -0.04463377	      0.57261741	     -0.05893549	      0.00156567	      0.01796209	      0.85756338	     -0.00117364	     -0.00898382	      0.01951401
      0.89958167	      2.52698710	     -0.04256176	     -0.26405195	      2.91292052	      1.19457733	      0.30470622	      0.01781595	      0.00031123	      0.20975118	     -0.07478131	      0.41985590	      0.01840704	      0.00133662	     -0.17582698	      0.46750360	     -0.03162565	     -0.11381975	     -0.43909745	      0.13540601	      0.08175812	     -0.04621758	      0.57357230	     -0.05964509	      0.06156633	     -0.00100438	      0.91307772	      0.00513997	      0.01806247	      0.04014911
      0.93291467	      2.51638349	     -0.05967075	     -0.26717115	      2.91845546	      1.19436753	      0.30517410	      0.03194873	      0.01718092	      0.19703321	     -0.06253217	      0.44517534	      0.01496397	     -0.02879610	     -0.18163838	      0.48540150	     -0.03176633	     -0.13596519	     -0.47364640	      0.10760817	      0.12220948	     -0.04780651	      0.55475620	     -0.06563974	      0.11894071	      0.00761284	      1.02315946	     -0.00012221	     -0.01871657	      0.02494328
      0.96624767	      2.51970188	     -0.05620892	     -0.26411273	      2.92087444	      1.19391605	      0.30616616	      0.02740522	      0.01078227	      0.18527008	     -0.05591894	      0.45810022	      0.01757514	     -0.02751758	     -0.20430693	      0.48670252	     -0.03252692	     -0.13135231	     -0.48373991	      0.08028423	      0.15083165	     -0.04933060	      0.55889900	     -0.07785160	      0.18518700	      0.00836842	      1.08596821	     -0.00339401	      0.00933822	     -0.00404413
      0.99958067	      2.54205132	     -0.04964427	     -0.26021265	      2.92186671	      1.19330739	      0.30708094	      0.02771991	     -0.01546453	      0.17305820	     -0.05069009	      0.46182575	      0.02381416	     -0.01439640	     -0.23527538	      0.49542172	     -0.03496663	     -0.12208412	     -0.51401037	      0.06894919	      0.17500733	     -0.05065292	      0.54606384	     -0.07467228	      0.23343813	     -0.01490747	      1.15939901	     -0.00603293	      0.00393299	     -0.00433582
      1.03291367	      2.55786072	     -0.05389827	     -0.25918236	      2.92253979	      1.19273347	      0.30730956	      0.03852839	     -0.02157818	      0.16406964	     -0.04320417	      0.46370025	      0.01515072	     -0.01209859	     -0.26344284	      0.51097383	     -0.03584522	     -0.12815831	     -0.56075128	      0.07726337	      0.18198487	     -0.05183996	      0.53427526	     -0.06209563	      0.26469790	     -0.00669914	      1.24674999	     -0.00477324	     -0.01768644	      0.01974999
      1.06624667	      2.55242615	     -0.05014096	     -0.25701972	      2.92202656	      1.19227043	      0.30797526	      0.02897388	     -0.00211879	      0.15712287	     -0.03471451	      0.46361095	      0.02092112	      0.00017288	     -0.29081252	      0.51153288	     -0.03510702	     -0.12774501	     -0.57694626	      0.08177740	      0.18440229	     -0.05314749	      0.51360890	     -0.05663860	      0.29758299	      0.02178853	      1.29659317	      0.00878914	      0.02092275	      0.03486674
      1.09957967	      2.55413960	     -0.05785842	     -0.25508928	      2.92265345	      1.19179595	      0.30698038	      0.03679791	      0.00654926	      0.15227906	     -0.02751716	      0.45497309	      0.02304561	     -0.00222779	     -0.30582701	      0.52118721	     -0.03549658	     -0.14606900	     -0.59906877	      0.07659790	      0.20049177	     -0.05446025	      0.50824207	     -0.04342470	      0.31857339	     -0.00092758	      1.37234090	      0.00855510	     -0.00700633	      0.02906397
      1.13291267	      2.56252858	     -0.05433968	     -0.25083096	      2.92425190	      1.19099009	      0.30642239	      0.03187578	     -0.00487588	      0.14350872	     -0.02426879	      0.44990117	      0.01943734	      0.00675066	     -0.34738119	      0.53821291	     -0.03431721	     -0.15348032	     -0.62723448	      0.04328583	      0.24294567	     -0.05593339	      0.51011503	     -0.05819518	      0.35533986	     -0.01855738	      1.44265084	      0.00285732	     -0.00717116	      0.01708625
      1.16624567	      2.57926673	     -0.05377768	     -0.24623961	      2.92742418	      1.19004745	      0.30562370	      0.03125108	     -0.01821556	      0.12932708	     -0.01988799	      0.44131882	      0.01883661	      0.01078065	     -0.38636490	      0.56690440	     -0.03427762	     -0.16550868	     -0.65810627	     -0.00186654	      0.29082506	     -0.05755547	      0.52820418	     -0.07989104	      0.42179806	     -0.00503366	      1.47468438	     -0.00613410	      0.01205009	      0.01087782
      1.19957867	      2.59367182	     -0.05892677	     -0.24983020	      2.93164972	      1.18933693	      0.30505383	      0.03457275	     -0.01415614	      0.11942939	     -0.00835289	      0.43508317	      0.02004942	      0.00692782	     -0.40490951	      0.60633482	     -0.03366007	     -0.18240209	     -0.67060417	     -0.04121365	      0.32941429	     -0.05916031	      0.52966817	     -0.06935626	      0.48640437	      0.00957535	      1.55409251	     -0.00638479	     -0.01208559	      0.01076123
      1.23291167	      2.60599750	     -0.05685798	     -0.25808336	      2.93515980	      1.18881222	      0.30555757	      0.02776937	     -0.00152915	      0.11425005	      0.00643355	      0.43146650	      0.01808564	      0.01187092	     -0.42361182	      0.64661316	     -0.03170048	     -0.18528302	     -0.66306668	     -0.06801762	      0.34894618	     -0.06076221	      0.53786720	     -0.03649256	      0.54429804	      0.01831901	      1.62363697	      0.00282788	     -0.00218021	      0.01523287
      1.26624467	      2.62841492	     -0.05804115	     -0.26145268	      2.93739037	      1.18813037	      0.30523013	      0.03246134	      0.00057214	      0.10750754	      0.01720830	      0.41511681	      0.01889122	      0.01339666	     -0.44814646	      0.69015850	     -0.03195776	     -0.18674593	     -0.67634906	     -0.07838299	      0.36115597	     -0.06220664	      0.54828593	     -0.02237637	      0.58481496	      0.00951238	      1.63833044	     -0.00138673	      0.01504833	      0.02102072
      1.29957767	      2.65200921	     -0.05167805	     -0.25711844	      2.93719075	      1.18710337	      0.30445287	      0.03050499	     -0.00519712	      0.09986770	      0.01948265	      0.38682697	      0.01547950	      0.02267249	     -0.48884318	      0.72504183	     -0.03147560	     -0.17533152	     -0.70674055	     -0.08382890	      0.36719574	     -0.06364467	      0.55984269	     -0.06473041	      0.59047023	      0.00589579	      1.68205194	     -0.00676131	     -0.01348258	      0.02450888
      1.33291067	      2.66966722	     -0.04865375	     -0.24532103	      2.93492555	      1.18593920	      0.30268282	      0.03104400	     -0.00356886	      0.09351461	      0.01164942	      0.34248880	      0.01519259	      0.02770054	     -0.52156627	      0.74603949	     -0.03186384	     -0.16775798	     -0.73672242	     -0.08347410	      0.36351486	     -0.06496563	      0.58611301	     -0.10390862	      0.57806731	     -0.00154008	      1.72043594	     -0.00685133	     -0.00286759	      0.02071318
      1.36624367	      2.67485654	     -0.05080088	     -0.23206985	      2.93197800	      1.18491469	      0.30073473	      0.03212857	      0.02577209	      0.08973085	      0.00177986	      0.29535991	      0.01604818	      0.02804752	     -0.54689541	      0.75702150	     -0.03090703	     -0.16908382	     -0.75120474	     -0.07724909	      0.35169705	     -0.06651411	      0.60134491	     -0.08400106	      0.57464688	     -0.00713132	      1.71099712	      0.00344500	      0.00739297	      0.00947582
      1.39957667	      2.69369439	     -0.04669985	     -0.22631976	      2.92979530	      1.18390717	      0.29923253	      0.02967631	      0.02715432	      0.09021009	     -0.00271930	      0.25495930	      0.01982187	      0.03461077	     -0.57260400	      0.77793682	     -0.03207603	     -0.16135047	     -0.75488328	     -0.09068648	      0.34102752	     -0.06797341	      0.62078238	     -0.06095648	      0.55460156	     -0.02309623	      1.76306438	      0.01313207	      0.00646122	      0.00712919
      1.43290967	      2.71915702	     -0.04428378	     -0.22658954	      2.92946927	      1.18272868	      0.29761128	      0.03106379	      0.01978015	      0.09307673	     -0.00486458	      0.22392006	      0.01402490	      0.03575980	     -0.59723954	      0.81441415	     -0.03201543	     -0.15775802	     -0.77016964	     -0.11133299	      0.32849728	     -0.06973274	      0.67840070	     -0.07145929	      0.55354795	      0.01031533	      1.77427297	      0.00522896	     -0.00832581	      0.01849424
      1.46624267	      2.72446556	     -0.04411832	     -0.22848663	      2.93037887	      1.18160210	      0.29662103	      0.02986481	      0.02739318	      0.09222561	      0.00036909	      0.20393859	      0.02196288	      0.04288582	     -0.61491720	      0.85185796	     -0.03103274	     -0.16825814	     -0.78930407	     -0.12892249	      0.33596828	     -0.07144551	      0.69123173	     -0.10153930	      0.56387579	      0.01329046	      1.75204120	     -0.00885246	      0.00309102	      0.02589159
      1.49957567	      2.72426226	     -0.04299753	     -0.23444934	      2.93096872	      1.18071870	      0.29627329	      0.02627390	      0.03093237	      0.09607456	      0.00781676	      0.18479928	      0.02545783	      0.05690098	     -0.60551126	      0.88659440	     -0.02975667	     -0.18310784	     -0.79452150	     -0.12679994	      0.32692905	     -0.07287932	      0.77447938	     -0.12142214	      0.55052035	     -0.02673600	      1.79294200	     -0.00992086	      0.01123503	      0.02377527
      1.53290867	      2.72960942	     -0.04127394	     -0.23558508	      2.93010631	      1.17992889	      0.29631298	      0.02411585	      0.02982485	      0.10097677	      0.00810571	      0.15616431	      0.02415675	      0.07587314	     -0.58639733	      0.91062057	     -0.02903692	     -0.19718052	     -0.79054928	     -0.09273893	      0.33303705	     -0.07401179	      0.80528589	     -0.12065020	      0.53186066	      0.00044789	      1.79625023	      0.00285736	     -0.01325924	      0.01320402
      1.56624167	      2.72660121	     -0.04025914	     -0.23505783	      2.92838034	      1.17907182	      0.29722498	      0.02478285	      0.02909301	      0.10470912	      0.00791132	      0.13957221	      0.02657948	      0.10391295	     -0.60272604	      0.93026495	     -0.03004431	     -0.21788885	     -0.79705532	     -0.04054773	      0.32376442	     -0.07472140	      0.86918448	     -0.11121446	      0.49040483	      0.01859918	      1.76972440	      0.00735907	      0.00638394	      0.00709711
      1.59957467	      2.71135695	     -0.03672312	     -0.23248963	      2.92542572	      1.17817282	      0.29831415	      0.02208088	      0.02722328	      0.10935217	      0.00194317	      0.12677465	      0.02849011	      0.14261369	     -0.62535965	      0.94143176	     -0.03062969	     -0.24441601	     -0.81449523	      0.00433370	      0.30305168	     -0.07517329	      0.94276228	     -0.11800271	      0.41857864	     -0.00069603	      1.78213185	      0.00112892	      0.00952502	      0.01775007
      1.63290767	      2.69214403	     -0.03490313	     -0.22481143	      2.92129049	      1.17742905	      0.29804096	      0.01940118	      0.02990146	      0.11319495	     -0.00850553	      0.09694556	      0.03047279	      0.17926648	     -0.60223472	      0.93944479	     -0.02914985	     -0.27786315	     -0.82929932	      0.03500570	      0.27367443	     -0.07588428	      0.97724406	     -0.13914564	      0.34833330	     -0.01058002	      1.76915034	     -0.00525411	     -0.01896181	      0.02740269
      1.66624067	      2.67850739	     -0.03668065	     -0.22308228	      2.91783558	      1.17683209	      0.29687727	      0.02074520	      0.02908036	      0.12429422	     -0.01571606	      0.07113260	      0.03225646	      0.20644087	     -0.56736171	      0.94227486	     -0.02950230	     -0.31367245	     -0.83103385	      0.05384935	      0.21008980	     -0.07655168	      1.06103388	     -0.15950058	      0.28715649	     -0.00964704	      1.74377714	     -0.00587802	      0.01319914	      0.02186552
      1.69957367	      2.66985400	     -0.03803956	     -0.22497177	      2.91592899	      1.17618934	      0.29620718	      0.02071811	      0.02883486	      0.13523331	     -0.02105658	      0.06530523	      0.03479436	      0.23028569	     -0.57567820	      0.95050349	     -0.02904246	     -0.34271601	     -0.82305885	      0.06882867	      0.15179038	     -0.07719223	      1.10197090	     -0.16634201	      0.24399431	     -0.00577755	      1.75065689	      0.00366329	     -0.00072588	      0.01527484
      1.73290667	      2.67141960	     -0.04080239	     -0.22451661	      2.91484495	      1.17539678	      0.29599907	      0.02624087	      0.02491964	      0.13884838	     -0.02777132	      0.05820820	      0.03660347	      0.24584633	     -0.58939690	      0.96458821	     -0.03003586	     -0.36267169	     -0.81915844	      0.09349073	      0.10343451	     -0.07744775	      1.15363615	     -0.15811579	      0.21961686	     -0.00406295	      1.75142377	      0.00653530	     -0.01388096	      0.02038930
      1.76623967	      2.67262377	     -0.03890823	     -0.22705953	      2.91389673	      1.17483223	      0.29699998	      0.02733182	      0.02433378	      0.14391315	     -0.03276609	      0.04774493	      0.03809040	      0.26332388	     -0.56711892	      0.98172701	     -0.03123492	     -0.36995663	     -0.81920310	      0.12895116	      0.06131726	     -0.07733565	      1.23744867	     -0.15345708	      0.19011027	      0.00473940	      1.72861308	      0.00031585	      0.01697792	      0.02378250
      1.79957267	      2.66365939	     -0.03398721	     -0.23595827	      2.91363224	      1.17476191	      0.29892967	      0.02139392	      0.03020230	      0.15322326	     -0.03129816	      0.04893273	      0.03987212	      0.28344630	     -0.52834607	      0.99931318	     -0.03060337	     -0.37277034	     -0.81675123	      0.16765192	      0.04669609	     -0.07703727	      1.27081407	     -0.16380179	      0.12562435	      0.01754869	      1.72377571	     -0.00308442	     -0.00317350	      0.01651945
      1.83290567	      2.65250972	     -0.03799988	     -0.24663293	      2.91454104	      1.17485568	      0.30010383	      0.02623332	      0.03202258	      0.16194046	     -0.02977349	      0.06260115	      0.04179520	      0.28794619	     -0.50852201	      1.02059861	     -0.03141746	     -0.38465440	     -0.80997121	      0.20900749	      0.04321819	     -0.07590646	      1.34008536	     -0.17381749	      0.03655987	      0.00409256	      1.70669960	     -0.00588367	     -0.00963851	      0.01536775
      1.86623867	      2.64393083	     -0.03854204	     -0.25033990	      2.91516516	      1.17495274	      0.30060192	      0.02404555	      0.03321089	      0.16438961	     -0.03551584	      0.07368594	      0.04345535	      0.28959603	     -0.51010838	      1.02709327	     -0.03163271	     -0.38974741	     -0.79076206	      0.24242814	      0.03783983	     -0.07508972	      1.41723755	     -0.18559878	     -0.03539309	     -0.00772662	      1.65736245	      0.00325338	      0.00926966	      0.02476512
      1.89957167	      2.64237329	     -0.03919445	     -0.25008191	      2.91532668	      1.17507727	      0.29962500	      0.01913326	      0.03718844	      0.16572060	     -0.04347248	      0.07197086	      0.04546717	      0.28201883	     -0.49925080	      1.02815318	     -0.03133810	     -0.39217271	     -0.77464575	      0.26215734	      0.01474169	     -0.07447703	      1.43791023	     -0.19191213	     -0.08934077	     -0.01435101	      1.64791705	      0.01558768	     -0.00376139	      0.02454745
      1.93290467	      2.65431766	     -0.04488533	     -0.25321036	      2.91562820	      1.17521191	      0.29737120	      0.02423233	      0.03691114	      0.17320284	     -0.04981059	      0.06384236	      0.04683388	      0.25964595	     -0.47547801	      1.04144073	     -0.03342604	     -0.39527584	     -0.77323504	      0.27175988	     -0.04768639	     -0.07393611	      1.47577013	     -0.18859292	     -0.12411444	     -0.01222826	      1.64514467	      0.00389697	     -0.00966515	      0.01036110
      1.96623767	      2.66038830	     -0.04278867	     -0.25749586	      2.91600271	      1.17559823	      0.29618290	      0.01871541	      0.03719366	      0.18093861	     -0.05603289	      0.07240260	      0.04799580	      0.25061171	     -0.48040636	      1.04539677	     -0.03373160	     -0.39281919	     -0.76836210	      0.26651741	     -0.11568527	     -0.07370681	      1.50354325	     -0.18378882	     -0.13698657	     -0.01236191	      1.59980352	     -0.01137491	      0.01515218	      0.00406057
      1.99957067	      2.65206363	     -0.04104658	     -0.26020374	      2.91672888	      1.17619239	      0.29547496	      0.00991813	      0.03607415	      0.18382495	     -0.06172642	      0.09236097	      0.04882207	      0.24901577	     -0.48889753	      1.03656348	     -0.03404767	     -0.40098515	     -0.75467006	      0.25790145	     -0.15414106	     -0.07320284	      1.50668818	     -0.18046011	     -0.15798063	     -0.01563569	      1.57406252	     -0.01006140	      0.00257892	      0.01640908
      2.03290367	      2.62986151	     -0.05158983	     -0.26465407	      2.91802143	      1.17696484	      0.29441421	      0.01489794	      0.03531569	      0.18843432	     -0.06511611	      0.11458413	      0.04974104	      0.23964452	     -0.45991434	      1.02628399	     -0.03423813	     -0.43317659	     -0.74191129	      0.26217681	     -0.16932473	     -0.07221850	      1.54381811	     -0.17947987	     -0.19381789	     -0.00655862	      1.55061131	     -0.00138337	     -0.00788791	      0.02701370
      2.06623667	      2.59565688	     -0.05854580	     -0.27124954	      2.91917890	      1.17802027	      0.29484370	      0.01550623	      0.03452372	      0.19602442	     -0.06417715	      0.14766525	      0.05019776	      0.24231875	     -0.42736225	      1.00725405	     -0.03428247	     -0.46587884	     -0.72712584	      0.27059415	     -0.16223439	     -0.07080165	      1.56440313	     -0.18555996	     -0.22335879	      0.00976665	      1.48264027	      0.00508229	      0.01048552	      0.01847690
      2.09956967	      2.56148001	     -0.05275082	     -0.27868064	      2.91972656	      1.17897351	      0.29716880	      0.00228277	      0.03328500	      0.20329194	     -0.06061628	      0.19236936	      0.05008755	      0.26383515	     -0.42457988	      0.98134084	     -0.03410867	     -0.47957062	     -0.71681320	      0.27096852	     -0.15709660	     -0.06955828	      1.55916741	     -0.19440291	     -0.23677127	      0.01450497	      1.43719454	      0.00552522	     -0.00212666	      0.00610002
      2.13290267	      2.54295802	     -0.05173368	     -0.28293384	      2.92003505	      1.17958662	      0.29850009	      0.00058086	      0.03158554	      0.20735280	     -0.06098882	      0.22150185	      0.04987455	      0.27430963	     -0.41611772	      0.96489061	     -0.03479329	     -0.49028342	     -0.72126128	      0.26385667	     -0.18058699	     -0.06868134	      1.57306378	     -0.19607758	     -0.22005484	      0.00111636	      1.40653943	     -0.00736035	     -0.01429938	      0.01016200
      2.16623567	      2.53962511	     -0.06120580	     -0.28622519	      2.92071124	      1.18028934	      0.29772232	      0.01468350	      0.02848432	      0.21201131	     -0.06222093	      0.23336762	      0.04969298	      0.26463355	     -0.39629685	      0.95819366	     -0.03602008	     -0.50666945	     -0.72056975	      0.24086390	     -0.22180315	     -0.06783815	      1.55344796	     -0.20470853	     -0.18149139	      0.01007515	      1.34456230	     -0.01565019	      0.01118121	      0.01845018
      2.19956867	      2.53930792	     -0.06830490	     -0.29316355	      2.92151827	      1.18114501	      0.29665374	      0.02346162	      0.02574008	      0.22123365	     -0.05962473	      0.25166686	      0.04951944	      0.25595702	     -0.40292088	      0.94941263	     -0.03658713	     -0.51630077	     -0.69725825	      0.19625813	     -0.26457584	     -0.06740385	      1.51147156	     -0.21806002	     -0.15662584	      0.01299188	      1.29934423	      0.00101199	      0.00128711	      0.01851495
      2.23290167	      2.53509375	     -0.06920406	     -0.29598683	      2.92132593	      1.18175370	      0.29600143	      0.02504038	      0.02307897	      0.22849608	     -0.06106474	      0.26523007	      0.04905983	      0.25618618	     -0.41622887	      0.93166385	     -0.03736211	     -0.51737453	     -0.67409032	      0.14232976	     -0.28908698	     -0.06715741	      1.51236692	     -0.22909144	     -0.14436587	     -0.00745199	      1.24015033	      0.01530503	     -0.01114497	      0.01887570
      2.26623467	      2.52300287	     -0.07055645	     -0.29293454	      2.92032671	      1.18213697	      0.29545723	      0.02769909	      0.02543481	      0.23214413	     -0.06694930	      0.26501382	      0.04870759	      0.25712339	     -0.40406776	      0.91414764	     -0.03856793	     -0.52102111	     -0.68010661	      0.09524663	     -0.27549142	     -0.06648251	      1.50095585	     -0.24419686	     -0.14034383	     -0.01320315	      1.15359465	      0.00571660	      0.01001011	      0.01843223
      2.29956767	      2.51018336	     -0.06834303	     -0.29450340	      2.91956014	      1.18249881	      0.29577712	      0.02436823	      0.03213295	      0.23881304	     -0.06728331	      0.26845330	      0.04853387	      0.26185330	     -0.39123341	      0.90681915	     -0.03840485	     -0.51836431	     -0.69726665	      0.06287169	     -0.24745666	     -0.06558748	      1.46534011	     -0.26418565	     -0.15132735	      0.00605811	      1.09704355	     -0.00671264	     -0.00010088	      0.01216003
      2.33290067	      2.51510715	     -0.06602423	     -0.30004089	      2.91959838	      1.18292461	      0.29600455	      0.02421702	      0.03013334	      0.24600147	     -0.06383807	      0.26983095	      0.04750625	      0.26104226	     -0.39487591	      0.91199871	     -0.03979687	     -0.50785345	     -0.68953693	      0.04749337	     -0.23539627	     -0.06441547	      1.46334138	     -0.27237470	     -0.14448876	      0.00986053	      1.01073304	     -0.00929179	     -0.01437421	      0.01098109
      2.36623367	      2.52665586	     -0.06733822	     -0.30410460	      2.92047951	      1.18338845	      0.29514237	      0.02414145	      0.03313653	      0.24992050	     -0.06156163	      0.26718753	      0.04717771	      0.25060395	     -0.40859807	      0.91706634	     -0.04000421	     -0.50124985	     -0.65821503	      0.03517995	     -0.23639785	     -0.06325304	      1.43788197	     -0.27426863	     -0.11547568	     -0.00170211	      0.93624055	      0.00581542	      0.00721155	      0.02107205
      2.39956667	      2.54750941	     -0.06719921	     -0.30619413	      2.92161809	      1.18359845	      0.29296187	      0.02036292	      0.03508543	      0.25271759	     -0.06146984	      0.25159613	      0.04676776	      0.23591036	     -0.40849400	      0.93013502	     -0.04018094	     -0.49490973	     -0.64004031	      0.01107016	     -0.25081921	     -0.06236647	      1.38690880	     -0.28334476	     -0.07258664	      0.00073888	      0.88910882	      0.01876454	      0.00304048	      0.02929458
      2.43289967	      2.57130984	     -0.06397530	     -0.30812260	      2.92280418	      1.18339617	      0.29027302	      0.01473167	      0.03200343	      0.25671389	     -0.06166614	      0.23415290	      0.04572971	      0.22314364	     -0.40667863	      0.95418622	     -0.04145043	     -0.48998059	     -0.65401325	     -0.02891822	     -0.27871986	     -0.06203856	      1.37193736	     -0.29908167	     -0.01902580	      0.01366177	      0.80729656	      0.00284879	     -0.00732079	      0.02276182
      2.46623267	      2.57150682	     -0.05662985	     -0.30726300	      2.92375168	      1.18314049	      0.28808771	     -0.00363779	      0.03373435	      0.25912725	     -0.06411537	      0.23311242	      0.04543485	      0.22309940	     -0.42324369	      0.95955620	     -0.04162675	     -0.49444406	     -0.66694017	     -0.08136532	     -0.28572901	     -0.06164200	      1.33800315	     -0.31712964	      0.00762220	     -0.00811558	      0.76354337	     -0.01054573	      0.01298399	      0.01333968
      2.49956567	      2.56076928	     -0.04724426	     -0.30211134	      2.92399706	      1.18307012	      0.28605561	     -0.02745759	      0.03438310	      0.25853144	     -0.07036477	      0.22890065	      0.04491241	      0.23063155	     -0.42067802	      0.94324527	     -0.04173045	     -0.50384279	     -0.65549184	     -0.12593640	     -0.27931804	     -0.06150904	      1.31370022	     -0.34033504	      0.03026601	     -0.00974399	      0.67982807	     -0.00795023	      0.00283339	      0.01216420
      2.53289867	      2.54715575	     -0.05572837	     -0.30232949	      2.92517687	      1.18309182	      0.28372441	     -0.02532917	      0.03037557	      0.26224090	     -0.07351926	      0.23031831	      0.04421810	      0.22099068	     -0.40047142	      0.94222281	     -0.04289584	     -0.53752256	     -0.65189484	     -0.14050950	     -0.27700200	     -0.06061113	      1.32091839	     -0.34548863	      0.02357848	     -0.01744241	      0.62407268	     -0.00447081	     -0.00725668	      0.01645735
      2.56623167	      2.52729300	     -0.05736480	     -0.30431579	      2.92591169	      1.18317494	      0.28406041	     -0.03020671	      0.03183580	      0.26482669	     -0.07378494	      0.24913536	      0.04412456	      0.22925569	     -0.40588889	      0.93983241	     -0.04259410	     -0.56099836	     -0.66183936	     -0.13409470	     -0.26946998	     -0.05976689	      1.28115962	     -0.34370369	      0.02833425	     -0.00066907	      0.55365130	      0.00081604	      0.00113409	      0.02274224
      2.59956467	      2.52156572	     -0.04965457	     -0.30438966	      2.92535440	      1.18293398	      0.28632415	     -0.03696066	      0.02824568	      0.26315469	     -0.07559971	      0.25958909	      0.04296673	      0.25297784	     -0.40740199	      0.94044449	     -0.04333504	     -0.56117119	     -0.67781483	     -0.11480592	     -0.28110980	     -0.05893130	      1.27358941	     -0.33125736	      0.05262199	      0.01346638	      0.50495125	     -0.00329546	     -0.00108700	      0.02756828
      2.63289767	      2.52707253	     -0.04702004	     -0.30332989	      2.92446347	      1.18253144	      0.28856535	     -0.03128858	      0.02846898	      0.26264313	     -0.08206063	      0.25732073	      0.04226689	      0.27176805	     -0.39047631	      0.94771151	     -0.04510865	     -0.55820229	     -0.68908473	     -0.09543012	     -0.30605112	     -0.05841240	      1.27437246	     -0.31228068	      0.09528536	      0.01341505	      0.47827480	     -0.01428821	     -0.00929209	      0.02276328
      2.66623067	      2.53306610	     -0.03741066	     -0.30327641	      2.92363286	      1.18224731	      0.29139403	     -0.03561489	      0.02775618	      0.26148951	     -0.08415941	      0.26173595	      0.04128673	      0.30004686	     -0.39390857	      0.94863166	     -0.04557156	     -0.54266592	     -0.68720858	     -0.09651318	     -0.32321552	     -0.05833790	      1.22822523	     -0.31070066	      0.14367161	      0.01248596	      0.43926347	     -0.00549970	      0.00515115	      0.00798262
      2.69956367	      2.53910493	     -0.04011006	     -0.30625517	      2.92393282	      1.18168774	      0.29300428	     -0.02440723	      0.02887702	      0.26242995	     -0.08475397	      0.27045287	      0.04124494	      0.31175695	     -0.40578660	      0.96504890	     -0.04659485	     -0.54261400	     -0.69838418	     -0.10805128	     -0.35129784	     -0.05868050	      1.25420442	     -0.32380003	      0.17144928	      0.01237074	      0.42477233	      0.00385656	      0.00714827	      0.00469508
      2.73289667	      2.54302547	     -0.03214316	     -0.30492661	      2.92321703	      1.18117027	      0.29454120	     -0.02755577	      0.02259380	      0.25960006	     -0.08741422	      0.26728725	      0.04011398	      0.33410783	     -0.40324798	      0.96955624	     -0.04748406	     -0.53021186	     -0.71300969	     -0.12753816	     -0.35333047	     -0.05924942	      1.24720313	     -0.35718925	      0.18788570	      0.00848038	      0.38259552	      0.01449400	     -0.00623808	      0.01637587
      2.76622967	      2.53426450	     -0.03333931	     -0.30724258	      2.92260058	      1.18080430	      0.29563399	     -0.02317461	      0.03051929	      0.26196305	     -0.08554116	      0.27119706	      0.04080469	      0.34543510	     -0.39632900	      0.97733782	     -0.04733464	     -0.53327403	     -0.73685922	     -0.12929310	     -0.35217655	     -0.05980507	      1.24716701	     -0.38507271	      0.17297756	     -0.01364350	      0.36885778	      0.00424571	     -0.00214471	      0.02224233
      2.79956267	      2.53752648	     -0.02833883	     -0.30888984	      2.92102063	      1.18043830	      0.29688679	     -0.02192493	      0.02697600	      0.26531312	     -0.08334069	      0.26575459	      0.04014331	      0.35936010	     -0.40073026	      0.98464526	     -0.04830449	     -0.52120187	     -0.75057504	     -0.10331312	     -0.35767506	     -0.06000270	      1.28234191	     -0.40236990	      0.15758850	     -0.00698653	      0.32989653	     -0.00837262	      0.00637239	      0.01823465
      2.83289567	      2.54711411	     -0.02131116	     -0.30609157	      2.91882918	      1.18004699	      0.29790569	     -0.02610410	      0.02903528	      0.26568542	     -0.08495101	      0.25328477	      0.04029311	      0.37092526	     -0.42398542	      0.98780392	     -0.04842683	     -0.50229601	     -0.75972657	     -0.05301695	     -0.36036202	     -0.06008555	      1.28230776	     -0.39936218	      0.15130153	     -0.01017104	      0.32343866	     -0.00318010	     -0.01118477	      0.01488882
      2.86622867	      2.56929221	     -0.02116427	     -0.30325282	      2.91719374	      1.17947521	      0.29771975	     -0.02158193	      0.03022118	      0.26635877	     -0.08717443	      0.23016833	      0.04089507	      0.36491030	     -0.44580681	      1.00570843	     -0.04900928	     -0.48767030	     -0.77916603	      0.01046619	     -0.38103531	     -0.06002296	      1.29832269	     -0.37781623	      0.16074209	     -0.01314086	      0.31675753	      0.00880037	     -0.00208046	      0.01427645
      2.89956167	      2.59810547	     -0.01336951	     -0.30483792	      2.91616287	      1.17894999	      0.29748482	     -0.02812115	      0.02641075	      0.27008911	     -0.08586036	      0.20851345	      0.04058756	      0.35979507	     -0.46761327	      1.02867103	     -0.04934527	     -0.46226403	     -0.79785867	      0.05980335	     -0.41836420	     -0.06033258	      1.32956481	     -0.35994660	      0.17738783	      0.01356376	      0.30992298	      0.01678267	      0.01107039	      0.01539279
      2.93289467	      2.61856807	     -0.01031960	     -0.30803560	      2.91662885	      1.17862002	      0.29622677	     -0.03383200	      0.02823906	      0.27299461	     -0.08314389	      0.19864524	      0.04111569	      0.34485745	     -0.49133400	      1.05099639	     -0.04841951	     -0.44961079	     -0.81427003	      0.08451053	     -0.44523945	     -0.06123494	      1.33866519	     -0.35010161	      0.18729820	      0.00141531	      0.32458583	      0.00346541	     -0.00391044	      0.02167867
      2.96622767	      2.63519070	     -0.01250658	     -0.31083475	      2.91839737	      1.17844446	      0.29380471	     -0.03296977	      0.01805691	      0.27363345	     -0.08070081	      0.19513226	      0.04081254	      0.32007868	     -0.51184635	      1.07151059	     -0.04826932	     -0.44808492	     -0.82512017	      0.09102557	     -0.45433816	     -0.06225424	      1.37198508	     -0.36283906	      0.19152520	      0.01554416	      0.31026940	     -0.01474370	      0.00373391	      0.02653385
      2.99956067	      2.63767981	     -0.01257403	     -0.31554735	      2.92067101	      1.17852588	      0.29219850	     -0.03940626	      0.01004795	      0.27492248	     -0.07720035	      0.20990349	      0.04074031	      0.30323831	     -0.53742094	      1.08246708	     -0.04622222	     -0.44881589	     -0.83455811	      0.09053825	     -0.45605164	     -0.06334163	      1.42843518	     -0.39193478	      0.18069433	      0.00196003	      0.32117742	     -0.01039357	      0.00765718	      0.02388195
      3.03289367	      2.64138641	     -0.01689337	     -0.31831040	      2.92268888	      1.17868770	      0.29136699	     -0.03536151	     -0.00033519	      0.27370269	     -0.07519976	      0.22495005	      0.04076867	      0.28472549	     -0.55263696	      1.09140942	     -0.04547201	     -0.44799794	     -0.85160857	      0.10647682	     -0.45492909	     -0.06420930	      1.45878796	     -0.42069686	      0.17728893	      0.00342034	      0.31290082	     -0.00113904	     -0.00707608	      0.01699493
      3.06622667	      2.65533292	     -0.00782011	     -0.32342187	      2.92344895	      1.17899357	      0.29344315	     -0.03555151	     -0.02573453	      0.27471307	     -0.07479696	      0.24454315	      0.03874489	      0.28605611	     -0.57375184	      1.09355486	     -0.04509526	     -0.41497621	     -0.86651048	      0.14263173	     -0.47311138	     -0.06432210	      1.49490595	     -0.44046560	      0.17266912	     -0.01241045	      0.32713117	     -0.00047827	     -0.00232063	      0.01345208
      3.09955967	      2.66106478	     -0.00348937	     -0.32935943	      2.92393192	      1.17924815	      0.29718398	     -0.03002067	     -0.02454837	      0.27501617	     -0.07397468	      0.27987876	      0.03785393	      0.28936080	     -0.60853675	      1.09099103	     -0.04478468	     -0.38236898	     -0.88777456	      0.19169954	     -0.52829222	     -0.06469715	      1.54875500	     -0.44507755	      0.19631407	     -0.00263107	      0.32831310	     -0.01152287	     -0.00238282	      0.01756537
      3.13289267	      2.66572156	      0.00103367	     -0.33010888	      2.92388895	      1.17975961	      0.30068828	     -0.02493095	     -0.02730527	      0.27162376	     -0.07901541	      0.31084424	      0.03591071	      0.29040983	     -0.63372052	      1.07301391	     -0.04433476	     -0.34589893	     -0.90086626	      0.22912551	     -0.56975846	     -0.06461196	      1.55577025	     -0.44836476	      0.21282159	     -0.00266336	      0.36717139	     -0.00823844	      0.00602639	      0.02701659
      3.16622567	      2.66716192	     -0.00037497	     -0.33196275	      2.92467434	      1.18056894	      0.30279404	     -0.01532064	     -0.03334435	      0.27066427	     -0.08260726	      0.34626328	      0.03353173	      0.27709568	     -0.65120473	      1.05116032	     -0.04415886	     -0.31806480	     -0.90866429	      0.23991860	     -0.60382918	     -0.06499355	      1.60676537	     -0.45897694	      0.23080477	      0.00373118	      0.35733945	      0.00639003	      0.00462924	      0.02160214
      3.19955867	      2.65353773	     -0.01056939	     -0.33846211	      2.92700337	      1.18174132	      0.30364827	     -0.00179762	     -0.03496984	      0.27333495	     -0.08236834	      0.40080852	      0.03280025	      0.24679227	     -0.67678182	      1.02908627	     -0.04244506	     -0.30774521	     -0.91933425	      0.22208736	     -0.61629535	     -0.06545577	      1.68024924	     -0.48047951	      0.21388081	      0.00926246	      0.39742027	      0.01547476	     -0.00019305	      0.00868319
      3.23289167	      2.63504306	     -0.01826000	     -0.34173965	      2.92953678	      1.18315576	      0.30429256	      0.00640426	     -0.03857773	      0.27098429	     -0.08263168	      0.45608863	      0.03145325	      0.21156800	     -0.70271515	      0.99664217	     -0.04084856	     -0.29331606	     -0.92579909	      0.18839632	     -0.59884037	     -0.06612849	      1.70124438	     -0.50554730	      0.20893518	     -0.00722894	      0.37858331	      0.00657252	      0.00007762	      0.00663275
      3.26622467	      2.61605414	     -0.02178065	     -0.35054215	      2.93178911	      1.18454298	      0.30605194	      0.01046702	     -0.03773178	      0.27382258	     -0.08003426	      0.51675405	      0.03110883	      0.17693910	     -0.72129072	      0.96549307	     -0.03871105	     -0.26602766	     -0.92845965	      0.16896488	     -0.60163909	     -0.06620955	      1.75469634	     -0.52481511	      0.19229638	     -0.00847011	      0.42645524	     -0.01156771	     -0.00396939	      0.01468812
      3.29955767	      2.60855274	     -0.01754636	     -0.35836665	      2.93295768	      1.18566212	      0.30870060	      0.00865545	     -0.04181866	      0.27621250	     -0.07628019	      0.56913956	      0.02800464	      0.14796726	     -0.73208987	      0.93228335	     -0.03836838	     -0.21862863	     -0.92496099	      0.17896830	     -0.62629636	     -0.06563908	      1.81763455	     -0.53181206	      0.20862988	     -0.01533811	      0.42871135	     -0.01197815	     -0.00444761	      0.02192321
      3.33289067	      2.59949357	     -0.01714395	     -0.36323250	      2.93357684	      1.18651395	      0.31106792	      0.00825763	     -0.04049379	      0.27758127	     -0.07479717	      0.61875125	      0.02804926	      0.11290990	     -0.74494535	      0.89500854	     -0.03651807	     -0.17347115	     -0.92255205	      0.21110130	     -0.64621277	     -0.06436135	      1.82356063	     -0.53045093	      0.22412404	     -0.00676559	      0.48804809	      0.00717266	      0.00441883	      0.02347290
      3.36622367	      2.59302070	     -0.02045461	     -0.36462197	      2.93419220	      1.18694039	      0.31259402	      0.01462368	     -0.04357373	      0.27754700	     -0.07605463	      0.66606919	      0.02596036	      0.07126561	     -0.76704755	      0.85465484	     -0.03579704	     -0.13468159	     -0.91883505	      0.23531431	     -0.65585123	     -0.06293818	      1.85158302	     -0.52280013	      0.25058574	     -0.01142655	      0.51609323	      0.01431653	      0.00471733	      0.01751419
      3.39955667	      2.57652166	     -0.02318408	     -0.36496918	      2.93482544	      1.18719805	      0.31377094	      0.01781193	     -0.04500270	      0.27617889	     -0.07630911	      0.71674855	      0.02563030	      0.03047493	     -0.79042969	      0.80686635	     -0.03403116	     -0.10198600	     -0.90346957	      0.21971315	     -0.64730576	     -0.06223087	      1.90951276	     -0.52309495	      0.25722764	     -0.00304048	      0.56968221	      0.00101566	     -0.00119825	      0.01088690
      3.43288967	      2.54755247	     -0.02104668	     -0.36619288	      2.93518266	      1.18770500	      0.31508083	      0.00959677	     -0.04533979	      0.27641404	     -0.07579511	      0.76793190	      0.02643651	     -0.00258411	     -0.79689901	      0.75306242	     -0.03033589	     -0.07041427	     -0.87571760	      0.16526781	     -0.60986116	     -0.06202497	      1.91249547	     -0.53091241	      0.24844663	     -0.00324562	      0.61711715	     -0.00939077	      0.00192808	      0.00922123
      3.46622267	      2.51694811	     -0.01918485	     -0.37148077	      2.93527799	      1.18813382	      0.31706568	      0.00324445	     -0.04670113	      0.27843765	     -0.06825198	      0.82011472	      0.02671145	     -0.02828745	     -0.78516696	      0.70620832	     -0.02708953	     -0.04277713	     -0.85602532	      0.11729781	     -0.57555801	     -0.06154808	      1.91604932	     -0.52896517	      0.22889535	     -0.01689511	      0.65368812	     -0.01100046	      0.00219877	      0.01149101
      3.49955567	      2.48926794	     -0.01688213	     -0.37614094	      2.93412732	      1.18803708	      0.32018736	      0.00034735	     -0.04669076	      0.27993923	     -0.06205798	      0.87341829	      0.02626641	     -0.03971761	     -0.77845575	      0.66028610	     -0.02219556	     -0.01585952	     -0.84361361	      0.10908630	     -0.55166035	     -0.06032869	      1.94470738	     -0.51512355	      0.20428131	     -0.00891762	      0.72868242	     -0.00301311	     -0.00600513	      0.02253406
      3.53288867	      2.46701803	     -0.01179273	     -0.36890185	      2.93099041	      1.18744052	      0.32361785	     -0.00264063	     -0.04756315	      0.27073998	     -0.06244081	      0.91730124	      0.02590386	     -0.03238617	     -0.78718073	      0.59534572	     -0.01814477	      0.00997920	     -0.81704527	      0.13813212	     -0.51289904	     -0.05854261	      1.90938876	     -0.48737102	      0.20539017	     -0.01224161	      0.77225418	      0.00749756	     -0.00203075	      0.03185080
      3.56622167	      2.44990099	     -0.01124449	     -0.36151486	      2.92736706	      1.18652695	      0.32645553	      0.00350422	     -0.04682091	      0.26607010	     -0.06588089	      0.96024855	      0.02513735	     -0.01710242	     -0.79384434	      0.52586366	     -0.00475387	      0.02314546	     -0.78061782	      0.17676158	     -0.47384439	     -0.05651400	      1.89968959	     -0.45898260	      0.19621759	      0.01016849	      0.87403030	      0.00464170	      0.00446841	      0.02226605
      3.59955467	      2.43917091	     -0.01477518	     -0.35231637	      2.92436967	      1.18550591	      0.32786280	      0.01529649	     -0.04795374	      0.26027033	     -0.06818395	      0.99738982	      0.02260400	      0.00298624	     -0.78615069	      0.45392337	      0.02164119	      0.02023518	     -0.74607867	      0.18914772	     -0.42113894	     -0.05519392	      1.88682533	     -0.43278784	      0.19317853	      0.00998298	      0.93925651	     -0.00427523	     -0.00223915	      0.00305933
      3.63288767	      2.41888320	     -0.01572234	     -0.34396772	      2.92199260	      1.18432571	      0.32838364	      0.01594073	     -0.04794334	      0.25405512	     -0.06796280	      1.03879427	      0.02500930	      0.02828030	     -0.77758411	      0.37836549	      0.02098258	      0.00363945	     -0.71309352	      0.16178271	     -0.33904570	     -0.05431833	      1.81541180	     -0.42872971	      0.16353625	      0.00417455	      1.02639451	     -0.00040582	      0.00078943	     -0.00190346
      3.66622067	      2.39744186	     -0.01313249	     -0.34050715	      2.91976096	      1.18264163	      0.32886793	      0.00997106	     -0.04313813	      0.25037974	     -0.06106779	      1.09103106	      0.02266086	      0.06130537	     -0.78096448	      0.30869699	      0.03096467	     -0.01388582	     -0.68857364	      0.12583190	     -0.26154764	     -0.05419244	      1.77127550	     -0.43432219	      0.11799526	      0.01324019	      1.10470514	      0.00646639	     -0.00103246	      0.01040935
      3.69955367	      2.38401191	     -0.01313985	     -0.33466609	      2.91681122	      1.18052126	      0.32860832	      0.01163759	     -0.04451081	      0.24521587	     -0.05260224	      1.13761072	      0.02274866	      0.10110370	     -0.78684486	      0.23346300	      0.03136588	     -0.04227728	     -0.66092821	      0.12177493	     -0.17695959	     -0.05308896	      1.73088791	     -0.41599977	      0.05943111	     -0.01662681	      1.16693371	      0.00572052	     -0.00114631	      0.02571689
      3.73288667	      2.37094493	     -0.01347174	     -0.32284149	      2.91222736	      1.17786918	      0.32763830	      0.01243695	     -0.04007815	      0.23986648	     -0.04817548	      1.17324705	      0.02311692	      0.14474958	     -0.79297141	      0.14484150	      0.03433678	     -0.07123985	     -0.61899488	      0.16304056	     -0.07649908	     -0.05164900	      1.62559584	     -0.39235721	     -0.00637634	     -0.00642070	      1.25805839	      0.00338952	     -0.00221699	      0.02592811
      3.76621967	      2.36793194	     -0.00808363	     -0.30813791	      2.90699626	      1.17463139	      0.32658307	      0.00743276	     -0.03687636	      0.23375646	     -0.04462753	      1.20164370	      0.01683065	      0.19864064	     -0.80728657	      0.06124165	      0.03593233	     -0.09799958	     -0.59167777	      0.23637609	      0.01831402	     -0.04996230	      1.54021381	     -0.36435596	     -0.05793485	      0.01944937	      1.33053409	      0.00189879	     -0.00487947	      0.01273306
      3.79955267	      2.36549965	      0.00034694	     -0.29194631	      2.90229070	      1.17104088	      0.32491589	     -0.00509890	     -0.03636606	      0.22547032	     -0.04143277	      1.22496574	      0.01217157	      0.24948844	     -0.82681487	     -0.01509799	      0.03534711	     -0.12440548	     -0.57882817	      0.30744816	      0.11639644	     -0.04820210	      1.47427103	     -0.33012020	     -0.11093571	      0.00156533	      1.40588766	      0.00668732	      0.00472902	      0.00511582
      3.83288567	      2.34889151	      0.00850208	     -0.27739168	      2.89897094	      1.16759362	      0.32192183	     -0.02755728	     -0.02898905	      0.21822704	     -0.03598225	      1.24718950	      0.01134786	      0.27796223	     -0.84852599	     -0.09146644	      0.03683153	     -0.14666851	     -0.55271267	      0.34192368	      0.23142259	     -0.04717363	      1.35517967	     -0.31963948	     -0.17572508	     -0.00245451	      1.48395951	      0.01405455	      0.00637629	      0.00772632
      3.86621867	      2.34064581	      0.00282955	     -0.27513944	      2.89910809	      1.16508363	      0.31764852	     -0.03081481	     -0.02865438	      0.21999893	     -0.02095352	      1.26822350	      0.02358085	      0.28613523	     -0.87195666	     -0.14006238	      0.03640051	     -0.18933824	     -0.53758072	      0.35055511	      0.33100271	     -0.04643100	      1.27529307	     -0.32078604	     -0.24646994	      0.01177524	      1.52312306	     -0.00031498	     -0.00668087	      0.01525732
      3.89955167	      2.33185508	     -0.00595268	     -0.27460979	      2.90030261	      1.16314216	      0.31331456	     -0.03181401	     -0.02600658	      0.22134305	     -0.00571788	      1.27694033	      0.01354084	      0.27607564	     -0.91305831	     -0.17770611	      0.03726810	     -0.22914815	     -0.51544728	      0.35814193	      0.42597492	     -0.04570648	      1.19291813	     -0.31766692	     -0.31167665	      0.00960888	      1.57578146	     -0.01360155	     -0.00313978	      0.02986482
      3.93288467	      2.33135345	     -0.00780036	     -0.26956399	      2.90037259	      1.16176111	      0.31023499	     -0.04070108	     -0.01804675	      0.21711462	      0.00581558	      1.27909310	      0.03138234	      0.28393098	     -0.96870676	     -0.20542401	      0.03651525	     -0.25518279	     -0.48362405	      0.40904138	      0.51160857	     -0.04455579	      1.07605148	     -0.30557839	     -0.34588556	     -0.00101696	      1.63205548	     -0.00875179	     -0.00305106	      0.03636470
      3.96621767	      2.34431808	     -0.01199101	     -0.26631866	      2.89994821	      1.16130059	      0.30828928	     -0.03811835	     -0.01251938	      0.21357054	      0.01806005	      1.25733447	      0.02297961	      0.29131380	     -1.01927587	     -0.21097242	      0.03664430	     -0.27896517	     -0.46017285	      0.50533861	      0.57157424	     -0.04277570	      0.99631864	     -0.28603097	     -0.36777684	     -0.00334482	      1.66372364	     -0.00665760	     -0.00186893	      0.02348718
      3.99955067	      2.35514640	     -0.00536207	     -0.26166239	      2.89780118	      1.16142225	      0.30757733	     -0.04311995	     -0.02017027	      0.20810834	      0.02949318	      1.22899417	      0.02731462	      0.31098004	     -1.06359065	     -0.20862583	      0.03443086	     -0.27726913	     -0.42434647	      0.57213885	      0.64214634	     -0.04058120	      0.89479772	     -0.27934349	     -0.42047699	      0.00431794	      1.70114998	     -0.00220915	      0.01195834	      0.00852657
      4.03288367	      2.34250933	     -0.00837275	     -0.25494605	      2.89497229	      1.16197212	      0.30638188	     -0.03912657	     -0.00432339	      0.20517418	      0.03283588	      1.19066043	      0.03189972	      0.30339994	     -1.09998449	     -0.21588410	      0.03465465	     -0.26139882	     -0.38234731	      0.59566999	      0.70564940	     -0.03948179	      0.83356557	     -0.28262267	     -0.48348350	      0.01822823	      1.70326475	     -0.00683307	     -0.00494302	      0.01116030
      4.06621667	      2.32393091	     -0.00846616	     -0.25041534	      2.89222252	      1.16268556	      0.30627738	     -0.03924529	      0.01817106	      0.20260039	      0.03496735	      1.15912459	      0.03355898	      0.29599917	     -1.15358692	     -0.20091284	      0.03337692	     -0.23444191	     -0.38583137	      0.58648842	      0.76473932	     -0.03846434	      0.76579226	     -0.28783550	     -0.54659737	      0.00566576	      1.69902976	     -0.00750949	     -0.01009980	      0.02649525
      4.09954967	      2.32353777	     -0.00716850	     -0.24495138	      2.88967846	      1.16327884	      0.30676237	     -0.03684103	      0.03716873	      0.19671541	      0.03571650	      1.12774369	      0.03697910	      0.30658171	     -1.22728496	     -0.17553966	      0.03419475	     -0.21582897	     -0.39185361	      0.61246655	      0.80412652	     -0.03734315	      0.69483680	     -0.30168102	     -0.58474723	      0.01055386	      1.70689049	     -0.00402072	      0.00339355	      0.03648698
      4.13288267	      2.35403693	     -0.00343640	     -0.24026733	      2.88770980	      1.16406835	      0.30723733	     -0.02958269	      0.03072031	      0.19025672	      0.03718570	      1.08786791	      0.03368047	      0.33636583	     -1.29658975	     -0.15271715	      0.03020754	     -0.21498001	     -0.34352595	      0.67176921	      0.81887961	     -0.03487048	      0.65137125	     -0.29930752	     -0.60117948	     -0.00905188	      1.70226515	      0.00449270	      0.00294150	      0.02573854
      4.16621567	      2.37386202	      0.00006193	     -0.24375699	      2.88737213	      1.16516678	      0.30818153	     -0.03026551	      0.03632349	      0.19183713	      0.04286261	      1.06451775	      0.03660979	      0.35588821	     -1.33113732	     -0.12965774	      0.02915335	     -0.21426834	     -0.28576902	      0.70989635	      0.82658319	     -0.03270671	      0.58151282	     -0.29849312	     -0.60876736	     -0.01788224	      1.68551594	      0.01634824	     -0.00754599	      0.00280587
      4.19954867	      2.38166524	     -0.00264980	     -0.25201486	      2.89002553	      1.16619112	      0.30913122	     -0.02794002	      0.03947483	      0.19088769	      0.05098029	      1.05794300	      0.03571356	      0.35127581	     -1.33877681	     -0.08776370	      0.02735562	     -0.22414649	     -0.30470424	      0.70063110	      0.83991701	     -0.03095195	      0.55700342	     -0.29008127	     -0.62732914	     -0.01750184	      1.66976812	      0.01109080	      0.01264493	      0.00678702
      4.23288167	      2.37715785	     -0.00507872	     -0.24819401	      2.89272469	      1.16608978	      0.30882069	     -0.03046530	      0.04170271	      0.17886334	      0.04461425	      1.05993574	      0.03672665	      0.33878734	     -1.35180623	     -0.07725470	      0.02563299	     -0.23726571	     -0.31798299	      0.68528491	      0.87634400	     -0.02942890	      0.53350798	     -0.27329251	     -0.63894666	     -0.01265300	      1.64523772	     -0.00035962	      0.00405600	      0.04072534
      4.26621467	      2.37184633	     -0.00621225	     -0.24353210	      2.89516227	      1.16509152	      0.30774241	     -0.03776591	      0.04115977	      0.17082631	      0.03782469	      1.07972257	      0.03931570	      0.32921534	     -1.38066936	     -0.09077591	      0.02248054	     -0.25614465	     -0.29769347	      0.70385608	      0.90096086	     -0.02678603	      0.52066680	     -0.25318139	     -0.64741060	     -0.00342219	      1.61555123	     -0.00238677	     -0.01447625	      0.03695313
      4.29954767	      2.37236726	     -0.01473525	     -0.24824300	      2.89888378	      1.16382977	      0.30664364	     -0.03610210	      0.03686079	      0.17345464	      0.03972135	      1.11627000	      0.03551476	      0.31331036	     -1.40569099	     -0.09153509	      0.01727320	     -0.29179747	     -0.31190520	      0.75185122	      0.89980355	     -0.02179674	      0.51182083	     -0.22421884	     -0.65275765	     -0.00485620	      1.59052574	     -0.00078792	      0.00861681	     -0.00447027
      4.33288067	      2.37003712	     -0.01870422	     -0.24985162	      2.90202146	      1.16245689	      0.30568744	     -0.04309645	      0.03909664	      0.17129428	      0.04055669	      1.15919022	      0.03817609	      0.30783140	     -1.41154178	     -0.09922545	      0.01201905	     -0.32284787	     -0.34513206	      0.77680085	      0.88102958	     -0.01695572	      0.48616938	     -0.20894851	     -0.63559244	      0.01043378	      1.57143405	      0.00668885	      0.00414429	     -0.01099859
      4.36621367	      2.36740969	     -0.02705527	     -0.24910582	      2.90427294	      1.16129300	      0.30407366	     -0.03972219	      0.03313871	      0.16879438	      0.03729755	      1.19220490	      0.03440927	      0.30070532	     -1.38829995	     -0.11774887	     -0.01182903	     -0.35805103	     -0.35999754	      0.74577807	      0.85689379	     -0.01229227	      0.48879002	     -0.18221589	     -0.61057220	      0.00698616	      1.55058627	      0.00085285	     -0.00616343	      0.02074227
      4.39954667	      2.36287576	     -0.02672461	     -0.25156380	      2.90439364	      1.16015298	      0.30407748	     -0.04263798	      0.03046693	      0.17308829	      0.03717421	      1.23037439	      0.03561878	      0.31371334	     -1.35139882	     -0.14018625	     -0.01767058	     -0.37241359	     -0.37908304	      0.71028513	      0.82767207	     -0.00726146	      0.47972277	     -0.15917998	     -0.58291952	      0.01021194	      1.54247632	     -0.01269974	     -0.00299608	      0.03708717
      4.43287967	      2.36282910	     -0.02728444	     -0.25453733	      2.90313127	      1.15873123	      0.30528488	     -0.03816911	      0.03117985	      0.17964363	      0.03934382	      1.26311000	      0.03320959	      0.33521578	     -1.31981082	     -0.15051052	     -0.02629630	     -0.38198513	     -0.42445909	      0.72313178	      0.79895137	      0.00417055	      0.47304530	     -0.12783494	     -0.55261935	      0.00718561	      1.53885713	     -0.01851694	      0.00262271	      0.02378457
      4.46621267	      2.36451815	     -0.02479483	     -0.25363483	      2.90061337	      1.15712609	      0.30689105	     -0.03480742	      0.02811209	      0.18253662	      0.04007847	      1.28584156	      0.02796438	      0.36168970	     -1.30451051	     -0.16439177	     -0.03017873	     -0.38107070	     -0.45939216	      0.75761781	      0.78401399	      0.01225376	      0.48343122	     -0.09218762	     -0.52905390	     -0.00427356	      1.54100077	      0.00128974	      0.00180377	      0.00524679
      4.49954567	      2.35773504	     -0.02294614	     -0.25556135	      2.89849132	      1.15622759	      0.30846734	     -0.03221983	      0.02700702	      0.18883362	      0.03978458	      1.30202407	      0.02835012	      0.37503726	     -1.28779198	     -0.17560758	     -0.03179488	     -0.37063328	     -0.47613718	      0.76841970	      0.79510550	      0.01710699	      0.48768246	     -0.06471819	     -0.51808634	     -0.00730305	      1.54750067	      0.01769792	      0.00035591	      0.00199732
      4.53287867	      2.35233551	     -0.02396571	     -0.26553301	      2.89873226	      1.15686781	      0.31035622	     -0.02689921	      0.02596904	      0.19707303	      0.04545858	      1.30468582	      0.02741887	      0.37116551	     -1.25300890	     -0.15500591	     -0.03158068	     -0.36350473	     -0.51324018	      0.74726357	      0.80855255	      0.01983774	      0.51522607	     -0.04502467	     -0.51014621	     -0.00048701	      1.55740400	      0.00766526	     -0.00245801	      0.01798816
      4.56621167	      2.35457750	     -0.02257210	     -0.27414980	      2.90024327	      1.15870418	      0.31222955	     -0.02809267	      0.02890663	      0.20038038	      0.04966035	      1.28586330	      0.02889103	      0.36392747	     -1.20640469	     -0.11672659	     -0.02953502	     -0.35756536	     -0.54674905	      0.73021161	      0.81867447	      0.02025404	      0.51506937	     -0.02428330	     -0.48540364	      0.00467735	      1.58423745	     -0.00604063	     -0.00827208	      0.04006906
      4.59954467	      2.37548920	     -0.01899942	     -0.27823513	      2.90218227	      1.16125976	      0.31332107	     -0.03258607	      0.02674031	      0.19918179	      0.05099862	      1.24284138	      0.03132814	      0.36351091	     -1.16484305	     -0.06973994	     -0.02768720	     -0.35797366	     -0.55146700	      0.74288870	      0.80529583	      0.02077617	      0.52718110	      0.01039794	     -0.44681643	     -0.00337621	      1.62773502	     -0.00610754	     -0.00283142	      0.03669100
      4.63287767	      2.40772677	     -0.01899778	     -0.27999873	      2.90448792	      1.16410290	      0.31337543	     -0.03179738	      0.02050593	      0.19886917	      0.04749861	      1.18225463	      0.03106298	      0.35787817	     -1.13282781	     -0.01587014	     -0.02394213	     -0.36402826	     -0.54624263	      0.77069512	      0.78731697	      0.02217251	      0.52258800	      0.05323163	     -0.41182091	     -0.01076837	      1.67538502	      0.00295257	      0.00516873	      0.01218872
      4.66621067	      2.43668488	     -0.01543942	     -0.28470649	      2.90703520	      1.16703046	      0.31392500	     -0.03644674	      0.01677166	      0.20003443	      0.04428877	      1.12677226	      0.03351771	      0.34880432	     -1.10507140	      0.05440670	     -0.01971174	     -0.35816719	     -0.57077246	      0.78096962	      0.76895171	      0.02299323	      0.52474009	      0.07726027	     -0.40107065	      0.01432416	      1.73095648	      0.01001944	     -0.00050795	     -0.00211059
      4.69954367	      2.45180723	     -0.01461131	     -0.28926856	      2.90945438	      1.16972352	      0.31511030	     -0.03553506	      0.01678826	      0.19905350	      0.03807635	      1.07617169	      0.03462241	      0.32726214	     -1.06890681	      0.12223061	     -0.01045527	     -0.34055223	     -0.61306234	      0.76925432	      0.77537829	      0.02306861	      0.52499135	      0.09768475	     -0.41623478	      0.00916770	      1.78471098	     -0.00321585	      0.00302336	      0.01569290
      4.73287667	      2.45751884	     -0.00953486	     -0.29327040	      2.91091367	      1.17212610	      0.31771350	     -0.03837178	      0.02525024	      0.19675438	      0.03058920	      1.03587665	      0.03786125	      0.31184119	     -1.02362500	      0.17450174	      0.01493378	     -0.30348375	     -0.63808515	      0.75892254	      0.78564966	      0.02260155	      0.53701091	      0.09423695	     -0.43716211	      0.01557930	      1.83666565	     -0.01992724	     -0.00114775	      0.03952742
      4.76620967	      2.46935686	     -0.00742964	     -0.30041047	      2.91282642	      1.17415515	      0.32115701	     -0.03264352	      0.02598599	      0.19675726	      0.02675879	      1.00389506	      0.03778585	      0.30191164	     -0.97257816	      0.23474268	      0.01849932	     -0.27302919	     -0.65182585	      0.76443244	      0.80216124	      0.02376343	      0.52757843	      0.08220998	     -0.45355414	      0.00883390	      1.90697220	     -0.01022399	     -0.00250225	      0.03295006
      4.79954267	      2.49196490	      0.00054760	     -0.30632252	      2.91463067	      1.17573957	      0.32597024	     -0.02887356	      0.02151663	      0.19341758	      0.02372625	      0.98152771	      0.03636136	      0.31222322	     -0.92671640	      0.29466685	      0.02643112	     -0.23667256	     -0.66881906	      0.79297139	      0.79950521	      0.02533129	      0.53935634	      0.06087620	     -0.43873626	      0.00263953	      1.96076692	      0.01143710	     -0.00285622	      0.01050747
      4.83287567	      2.50599303	      0.00657735	     -0.30972741	      2.91630834	      1.17696329	      0.33094616	     -0.02302523	      0.02400098	      0.18677330	      0.02092737	      0.97040787	      0.03706873	      0.32381204	     -0.88002944	      0.34389930	      0.02447936	     -0.20535514	     -0.69176502	      0.80729125	      0.80406114	      0.02657996	      0.50807429	      0.03762635	     -0.40862111	     -0.00313510	      1.96775976	      0.01517536	      0.00599915	     -0.00326385
      4.86620867	      2.50938597	      0.00712387	     -0.31682778	      2.91837095	      1.17798545	      0.33481676	     -0.01424145	      0.02759776	      0.18332747	      0.02061002	      0.97247420	      0.03677962	      0.32676226	     -0.82793035	      0.38426122	      0.02752894	     -0.18642298	     -0.72302692	      0.78022151	      0.79668542	      0.02706767	      0.52033037	      0.01467509	     -0.40692040	     -0.01654919	      1.97747606	      0.00107703	      0.00597533	      0.00718213
      4.89954167	      2.50604551	      0.00465469	     -0.32228550	      2.92018307	      1.17839974	      0.33707121	     -0.00587536	      0.02465994	      0.18112608	      0.01665068	      0.98041450	      0.03537298	      0.32495569	     -0.77778218	      0.40888040	      0.03106144	     -0.18044482	     -0.75423751	      0.74043405	      0.80771755	      0.02820510	      0.48532791	     -0.02189151	     -0.44214187	     -0.00590057	      2.01056097	     -0.00736515	     -0.00253449	      0.03087751
      4.93287467	      2.50154433	      0.00063439	     -0.32094913	      2.92098913	      1.17812247	      0.33809160	      0.00038053	      0.02818206	      0.17628881	      0.00798691	      0.98705256	      0.03480722	      0.32437745	     -0.73681797	      0.41369467	      0.03487257	     -0.18394453	     -0.78175676	      0.74655283	      0.79636843	      0.02980736	      0.48651598	     -0.07196051	     -0.47810176	      0.02256049	      2.01283707	     -0.00227404	     -0.00690504	      0.03876156
      4.96620767	      2.50342764	      0.00276463	     -0.31679194	      2.92118332	      1.17717818	      0.33884287	      0.00080113	      0.01829163	      0.17265674	     -0.00223678	      0.99605953	      0.03358418	      0.33592965	     -0.70878169	      0.41174606	      0.03463876	     -0.18696088	     -0.80985905	      0.77751730	      0.79682215	      0.03270747	      0.45124447	     -0.11646683	     -0.51267706	     -0.00294042	      2.04227242	      0.00990872	      0.00868312	      0.01641042
      4.99954067	      2.50011392	      0.00688509	     -0.31260701	      2.92136791	      1.17632058	      0.33926729	     -0.00563863	      0.02203991	      0.16943755	     -0.00962198	      1.00679514	      0.03286297	      0.34580972	     -0.67668545	      0.40420110	      0.03591781	     -0.18930091	     -0.83746971	      0.80284260	      0.78161225	      0.03498409	      0.43818907	     -0.19149694	     -0.51782689	      0.00600541	      2.04682470	      0.01169885	     -0.00445100	     -0.01038188
      5.03287367	      2.49482386	      0.01163363	     -0.31397491	      2.92270805	      1.17574759	      0.33934259	     -0.01327963	      0.01398001	      0.16858345	     -0.01247456	      1.02160066	      0.03113921	      0.34946642	     -0.64281741	      0.40434408	      0.03637205	     -0.19211885	     -0.86736088	      0.77594621	      0.79443577	      0.03686857	      0.40284307	     -0.27174943	     -0.52374480	      0.00622627	      2.06726050	      0.00080867	      0.00229411	     -0.00214129
      5.06620667	      2.48325745	      0.00840690	     -0.32031899	      2.92494487	      1.17559787	      0.33898546	     -0.01425553	      0.01534266	      0.16980423	     -0.00859314	      1.03804960	      0.02959270	      0.33552654	     -0.61854575	      0.40997465	      0.03770683	     -0.20012936	     -0.89354542	      0.73052656	      0.80325535	      0.03857040	      0.39915599	     -0.34423474	     -0.52331448	     -0.00232425	      2.06804439	     -0.01286366	      0.00264711	      0.02423980
      5.09953967	      2.47152665	      0.00422720	     -0.32757497	      2.92673929	      1.17553298	      0.33913699	     -0.01441827	      0.02546336	      0.17271933	     -0.00140686	      1.05361705	      0.02933338	      0.31831297	     -0.62036044	      0.41918770	      0.03908055	     -0.19974231	     -0.90805671	      0.71373921	      0.81996236	      0.04061527	      0.35665646	     -0.41360094	     -0.51735977	     -0.00861893	      2.08048335	     -0.01182343	     -0.01072515	      0.03582969
      5.13287267	      2.47508281	      0.00723212	     -0.33299301	      2.92731309	      1.17567446	      0.34004877	     -0.01532997	      0.02352275	      0.17542648	      0.00703888	      1.05380752	      0.02808671	      0.31482089	     -0.63410584	      0.43751583	      0.03796258	     -0.18095764	     -0.91192460	      0.73142311	      0.82796479	      0.04295029	      0.34840784	     -0.48839136	     -0.51499058	      0.00024720	      2.07892063	      0.00035351	      0.00128350	      0.02164884
      5.16620567	      2.48231235	      0.00622545	     -0.33238648	      2.92686361	      1.17601541	      0.34025131	     -0.00818499	      0.02331015	      0.17654253	      0.00936970	      1.02433958	      0.02718406	      0.30368639	     -0.63292927	      0.45671778	      0.03682983	     -0.15591488	     -0.91464363	      0.76084812	      0.84740071	      0.04524477	      0.31689571	     -0.57037634	     -0.51794708	      0.02077952	      2.08166195	      0.00779970	      0.00722815	      0.00265337
      5.19953867	      2.48481086	      0.00084157	     -0.32840071	      2.92588986	      1.17662016	      0.33928036	      0.00122048	      0.03201019	      0.17661927	      0.00859761	      0.97759659	      0.02893708	      0.27843629	     -0.63638832	      0.47892309	      0.03681301	     -0.12624564	     -0.92237199	      0.75405166	      0.86128280	      0.04715342	      0.30379778	     -0.65151438	     -0.52598921	      0.00329956	      2.07880461	      0.00711506	     -0.00858317	     -0.00006619
      5.23287167	      2.49462692	     -0.00191256	     -0.32582781	      2.92514483	      1.17728659	      0.33753966	      0.00807563	      0.03422822	      0.18014228	      0.00655333	      0.92707006	      0.03021270	      0.25149450	     -0.67515042	      0.51598970	      0.03522457	     -0.08855344	     -0.93543311	      0.70376648	      0.87478757	      0.04879084	      0.28005024	     -0.74757553	     -0.53102364	     -0.00413911	      2.07296053	      0.00169332	     -0.00343465	      0.01415246
      5.26620467	      2.51892662	     -0.00666565	     -0.32059682	      2.92456780	      1.17793857	      0.33512206	      0.01969139	      0.04099384	      0.18093518	      0.00437410	      0.86000690	      0.03276136	      0.22018353	     -0.72267726	      0.56116663	      0.03501134	     -0.04794912	     -0.94301342	      0.67781205	      0.86886301	      0.05027872	      0.25854315	     -0.83325051	     -0.49653021	     -0.01338336	      2.07109117	     -0.00682990	     -0.00121056	      0.03090016
      5.29953767	      2.55947411	     -0.00567847	     -0.31772377	      2.92392012	      1.17861139	      0.33290661	      0.02768808	      0.03966852	      0.18450299	      0.00692813	      0.77944031	      0.03210125	      0.19117495	     -0.75300598	      0.61336295	      0.02962836	      0.00363720	     -0.92927923	      0.68165387	      0.85271603	      0.05179039	      0.23746407	     -0.90261427	     -0.44598113	     -0.01408957	      2.06509337	     -0.00562840	     -0.00370940	      0.02698911
      5.33287067	      2.58978091	     -0.00211527	     -0.31841657	      2.92337654	      1.17888592	      0.33094732	      0.02539617	      0.04401089	      0.19134945	      0.01252717	      0.70238124	      0.03316994	      0.15542670	     -0.77015972	      0.66816747	      0.02665581	      0.05909116	     -0.90572532	      0.68701988	      0.84728079	      0.05307224	      0.21497491	     -0.95807371	     -0.41543741	     -0.01498688	      2.06344340	      0.00910776	      0.00482551	      0.01216402
      5.36620367	      2.60874101	     -0.00377324	     -0.31878607	      2.92385026	      1.17830117	      0.32819119	      0.02484753	      0.04851886	      0.19595367	      0.01450096	      0.63194278	      0.03466851	      0.10702723	     -0.79235404	      0.72938330	      0.02122070	      0.09933374	     -0.90535793	      0.67838098	      0.86531149	      0.05405203	      0.22338823	     -1.00321957	     -0.41219191	     -0.01360592	      2.05051953	      0.01473756	      0.00855011	      0.01279776
      5.39953667	      2.62458064	     -0.00342355	     -0.31441954	      2.92500365	      1.17680280	      0.32474751	      0.01901833	      0.05272875	      0.19456376	      0.01085235	      0.56449789	      0.03604482	      0.06096075	     -0.82633980	      0.79027851	      0.01349885	      0.12852932	     -0.92156570	      0.66167451	      0.90349203	      0.05466432	      0.22593667	     -1.04895249	     -0.39370626	     -0.00282608	      2.04790157	      0.00426932	     -0.00993328	      0.02697122
      5.43286967	      2.64627551	      0.00354517	     -0.30804397	      2.92638573	      1.17520601	      0.32073542	      0.00306835	      0.05470906	      0.19238677	      0.00665692	      0.49532736	      0.03612991	      0.02671622	     -0.84942739	      0.84152979	     -0.00550316	      0.14788828	     -0.92346207	      0.64169923	      0.92691940	      0.05487928	      0.24839629	     -1.08765108	     -0.32804409	     -0.00774001	      2.03849351	     -0.00559031	     -0.00416032	      0.02739253
      5.46620267	      2.67214528	      0.01117485	     -0.30530320	      2.92807261	      1.17400740	      0.31628437	     -0.01606756	      0.05545007	      0.19485367	      0.00741544	      0.42866868	      0.03723581	      0.00121897	     -0.84640629	      0.88687328	     -0.02800923	      0.15166200	     -0.90857102	      0.62494947	      0.93309650	      0.05473660	      0.25478143	     -1.11300815	     -0.23448748	     -0.01882548	      2.03933406	     -0.00349869	      0.01135920	      0.00720769
      5.49953567	      2.69266557	      0.01074964	     -0.30663345	      2.92993551	      1.17311451	      0.31163619	     -0.02631629	      0.05694157	      0.20059225	      0.00998576	      0.37169030	      0.03630647	     -0.02071821	     -0.83257717	      0.93724046	     -0.02017641	      0.13699736	     -0.90043261	      0.61084861	      0.92312097	      0.05414184	      0.27968273	     -1.12210037	     -0.15676303	     -0.01143229	      2.03502886	      0.00224899	      0.00140585	     -0.00158274
      5.53286867	      2.69473510	      0.00272477	     -0.30573966	      2.93113201	      1.17219661	      0.30762952	     -0.02575451	      0.05754508	      0.20278759	      0.00765108	      0.32472091	      0.03694863	     -0.02919331	     -0.83183369	      0.97921474	     -0.02658110	      0.09203847	     -0.91099429	      0.58493985	      0.92300222	      0.05318958	      0.30855303	     -1.11226359	     -0.12532832	     -0.01425255	      2.02874519	     -0.00194175	      0.00281480	      0.02100602
      5.56620167	      2.68996628	      0.00271787	     -0.29792143	      2.92993691	      1.17127465	      0.30512806	     -0.03270420	      0.05916918	      0.20301649	     -0.00136845	      0.27507803	      0.03762361	     -0.00549092	     -0.83278346	      1.00322040	     -0.02591964	      0.04711368	     -0.92184378	      0.56360699	      0.90788906	      0.05171249	      0.35537330	     -1.10479534	     -0.08346400	     -0.00202410	      2.02393767	     -0.00631795	      0.00011453	      0.03897025
      5.59953467	      2.69363412	     -0.00006649	     -0.28481682	      2.92699979	      1.17032140	      0.30281768	     -0.02930692	      0.05826347	      0.20540142	     -0.01333454	      0.21303574	      0.03634694	      0.02820305	     -0.80116142	      1.01363894	     -0.02372136	     -0.00141834	     -0.93523552	      0.55570085	      0.87863306	      0.04984433	      0.39270763	     -1.09216917	      0.00112807	      0.02147342	      2.01829720	     -0.01146103	     -0.00574572	      0.01963443
      5.63286767	      2.69453256	     -0.00177998	     -0.27491010	      2.92369163	      1.16951950	      0.30167564	     -0.02529411	      0.05487484	      0.21306175	     -0.02417690	      0.15984950	      0.03538656	      0.07466166	     -0.76167194	      1.02053970	     -0.02946227	     -0.05246122	     -0.94530934	      0.52696168	      0.83904722	      0.04742244	      0.45323690	     -1.07041778	      0.10462153	      0.00106285	      2.02212259	     -0.00611719	      0.00594434	     -0.00756664
      5.66620067	      2.68446639	     -0.00498407	     -0.27110811	      2.92134866	      1.16878040	      0.30223712	     -0.01865181	      0.05490471	      0.22033475	     -0.02993442	      0.13181680	      0.03539617	      0.12945218	     -0.74223970	      1.03055126	     -0.02429370	     -0.10386396	     -0.95657842	      0.47938557	      0.81029505	      0.04407792	      0.50974456	     -1.04657087	      0.20207535	     -0.02114434	      2.01495559	      0.00050182	      0.00767247	      0.00115281
      5.69953367	      2.67666669	     -0.01719898	     -0.27253196	      2.91997924	      1.16811239	      0.30304798	      0.00448913	      0.05028660	      0.22792174	     -0.03176964	      0.11414778	      0.03498805	      0.17144557	     -0.71296864	      1.04862553	     -0.02617628	     -0.16017566	     -0.97265606	      0.43701842	      0.78432642	      0.04018536	      0.59908226	     -1.01492668	      0.27818907	     -0.00245457	      2.01232166	     -0.00220699	     -0.00744739	      0.03268025
      5.73286667	      2.67268823	     -0.03029112	     -0.27414955	      2.91816424	      1.16760546	      0.30440928	      0.03167108	      0.04896840	      0.23656109	     -0.03238749	      0.09178216	      0.03566783	      0.20533836	     -0.65770989	      1.06418265	     -0.02811664	     -0.20397277	     -0.98279326	      0.41738902	      0.76257419	      0.03558602	      0.67623897	     -0.96299407	      0.35026147	      0.02129424	      2.00588028	     -0.00695686	     -0.00625126	      0.04209173
      5.76619967	      2.67295781	     -0.01874921	     -0.27408992	      2.91497441	      1.16711363	      0.30742968	      0.02460150	      0.04694571	      0.24650815	     -0.03496495	      0.06605466	      0.03388771	      0.25577932	     -0.60944402	      1.06515540	     -0.02690720	     -0.20419988	     -0.97834410	      0.39524414	      0.72611025	      0.02900174	      0.77879454	     -0.90790313	      0.42678354	      0.00493287	      2.00142525	      0.00823459	      0.00318078	      0.02182424
      5.79953267	      2.67953112	     -0.02053044	     -0.27003550	      2.91305786	      1.16639380	      0.30794680	      0.03307213	      0.04614150	      0.25170591	     -0.04253811	      0.03993412	      0.03509959	      0.27152682	     -0.58159876	      1.07514566	     -0.03245433	     -0.21304111	     -0.99800913	      0.36603604	      0.70165963	      0.01699630	      0.86625227	     -0.84654374	      0.48878005	     -0.01457502	      1.99792907	      0.01207425	      0.00134239	      0.00580375
      5.83286567	      2.69210435	     -0.02325268	     -0.26693046	      2.91246038	      1.16583012	      0.30632652	      0.03672252	      0.04535319	      0.25579597	     -0.05196490	      0.01701356	      0.03672230	      0.26499876	     -0.57059046	      1.09081962	     -0.03410150	     -0.21786772	     -1.02456967	      0.32355571	      0.66391134	     -0.03079075	      0.98362257	     -0.79993304	      0.53771910	     -0.01080815	      1.98655446	      0.01054104	     -0.00824532	      0.01164153
      5.86619867	      2.71076422	     -0.02243345	     -0.26583615	      2.91279315	      1.16575363	      0.30313407	      0.02931805	      0.04465963	      0.25977666	     -0.06052840	     -0.01012401	      0.03682205	      0.24330525	     -0.54370374	      1.10647113	     -0.03375022	     -0.21579844	     -1.03466588	      0.26206359	      0.61662878	     -0.03768419	      1.08145296	     -0.75282487	      0.57561311	      0.00848103	      1.98350032	      0.00855535	     -0.00035470	      0.02913384
      5.89953167	      2.73533390	     -0.03294440	     -0.26953401	      2.91480832	      1.16609381	      0.29828261	      0.03359854	      0.04625007	      0.26627495	     -0.06594156	     -0.03274830	      0.03906384	      0.19710942	     -0.49998522	      1.13319151	     -0.03664073	     -0.22660626	     -1.03269542	      0.22724794	      0.56092412	     -0.03922760	      1.17662931	     -0.67492679	      0.60281706	      0.01674109	      1.97402635	     -0.00139609	      0.00744315	      0.03482740
      5.93286467	      2.75474691	     -0.02989895	     -0.27477934	      2.91754725	      1.16637009	      0.29479259	      0.01645762	      0.04501710	      0.27068813	     -0.07129865	     -0.03626699	      0.04041278	      0.16996308	     -0.48877524	      1.15649172	     -0.03675912	     -0.22807926	     -1.02006755	      0.20915552	      0.49993389	     -0.04428314	      1.29520807	     -0.60687741	      0.62809035	     -0.00881324	      1.96474236	      0.00293690	     -0.00137913	      0.02911837
      5.96619767	      2.75884443	     -0.03205329	     -0.27453720	      2.92088073	      1.16632827	      0.29168050	      0.00522841	      0.04417369	      0.26622830	     -0.08054839	     -0.02918174	      0.04174391	      0.15201576	     -0.48964945	      1.17997108	     -0.03789531	     -0.25178972	     -1.02735118	      0.19687378	      0.46214209	     -0.04825734	      1.38659414	     -0.55940478	      0.64777886	     -0.01814938	      1.95640692	      0.00358394	      0.00450582	      0.02085289
      5.99953067	      2.75176272	     -0.03219377	     -0.27435725	      2.92378850	      1.16639021	      0.28983912	     -0.00680263	      0.03979101	      0.26252695	     -0.09244266	     -0.02107533	      0.04175015	      0.15341022	     -0.46079995	      1.20216329	     -0.03941235	     -0.28758610	     -1.04372686	      0.17939517	      0.41972081	     -0.05107902	      1.49842371	     -0.51739569	      0.66512354	      0.00634141	      1.94562976	     -0.00149875	      0.00873893	      0.01330797
      6.03286367	      2.72747196	     -0.02439977	     -0.28027119	      2.92660129	      1.16697303	      0.29071766	     -0.02879810	      0.03622578	      0.26209589	     -0.09715109	      0.00601700	      0.04172342	      0.18659880	     -0.42848398	      1.21715198	     -0.03790098	     -0.32940144	     -1.04715379	      0.15179134	      0.35888677	     -0.05419790	      1.60332468	     -0.45915821	      0.68008336	      0.01209336	      1.92522509	     -0.00703935	      0.00011350	      0.00764439
      6.06619667	      2.69446741	     -0.03012014	     -0.28754440	      2.92996341	      1.16761157	      0.29230833	     -0.02864179	      0.02790369	      0.26000784	     -0.09843701	      0.05109820	      0.04170880	      0.22057566	     -0.41263573	      1.23218307	     -0.03667637	     -0.39536111	     -1.04188921	      0.13329535	      0.29182872	     -0.05636469	      1.67304874	     -0.38814622	      0.69451037	     -0.01093897	      1.88021125	     -0.01794221	      0.00410995	      0.01336638
      6.09952967	      2.66496761	     -0.03766384	     -0.29076506	      2.93226437	      1.16782464	      0.29460896	     -0.02060778	      0.01034944	      0.25414140	     -0.10218701	      0.09595991	      0.04165288	      0.26019681	     -0.40311038	      1.23786502	     -0.03619572	     -0.46140148	     -1.02836869	      0.13108788	      0.20507467	     -0.05841503	      1.76231088	     -0.34376010	      0.72088926	     -0.01865473	      1.81586869	     -0.00957898	      0.00233362	      0.02646943
      6.13286267	      2.64984796	     -0.02861841	     -0.29236586	      2.93212656	      1.16768015	      0.29849262	     -0.02108520	     -0.03903515	      0.25110130	     -0.10805160	      0.12889474	      0.03824608	      0.32045722	     -0.38924349	      1.22936274	     -0.03730282	     -0.49601252	     -1.01303635	      0.12874369	      0.11587221	     -0.05914632	      1.83882286	     -0.34190401	      0.72947051	     -0.00616786	      1.79677486	      0.00542461	      0.00347793	      0.02391186
      6.16619567	      2.60007852	     -0.04218442	     -0.29234245	      2.93170550	      1.16713526	      0.30222650	     -0.00385848	     -0.02873971	      0.24914581	     -0.11085008	      0.18965069	      0.04065421	      0.36755877	     -0.39311117	      1.22009335	     -0.03469491	     -0.57319408	     -1.03440949	      0.13528716	      0.01822815	     -0.06153964	      1.91192597	     -0.29410668	      0.74282483	      0.02237745	      1.74882612	     -0.00321158	     -0.01393164	      0.00685593
      6.19952867	      2.56543205	     -0.04730975	     -0.28375013	      2.92941326	      1.16653839	      0.30555286	      0.01375942	     -0.04806597	      0.24257463	     -0.12236794	      0.22209476	      0.03472274	      0.41261122	     -0.38088260	      1.19603028	     -0.04190340	     -0.62568035	     -1.04499208	      0.11810506	     -0.03412146	     -0.06102655	      1.94963482	     -0.25158522	      0.73339812	     -0.01034671	      1.71964455	     -0.01852647	      0.01223021	      0.00263172
      6.23286167	      2.52887628	     -0.05163219	     -0.28194642	      2.92768631	      1.16650297	      0.30896717	      0.02352724	     -0.04178558	      0.23977107	     -0.12405763	      0.26890550	      0.03620142	      0.44997853	     -0.38106455	      1.15928255	     -0.03718600	     -0.65981650	     -1.03570674	      0.08460314	     -0.08845172	     -0.06263453	      1.95284507	     -0.22061112	      0.71990985	     -0.00894234	      1.68123554	     -0.00451712	     -0.00984425	      0.00284969
      6.26619467	      2.51418172	     -0.05268769	     -0.28957155	      2.92664920	      1.16687151	      0.31185261	      0.03422886	     -0.04578391	      0.24256331	     -0.11358055	      0.30519236	      0.03409456	      0.47374436	     -0.38821430	      1.14409870	     -0.04130920	     -0.66756057	     -1.01469352	      0.05264360	     -0.14643578	     -0.06317614	      1.98376079	     -0.22152382	      0.68714818	      0.01648959	      1.65862023	      0.01627670	     -0.01046442	      0.00633841
      6.29952767	      2.50931529	     -0.05137968	     -0.29496853	      2.92561353	      1.16725545	      0.31357348	      0.03966203	     -0.04368895	      0.24536347	     -0.10692190	      0.32275749	      0.03364167	      0.48532523	     -0.39622587	      1.13815402	     -0.04407215	     -0.66160903	     -1.01375915	      0.03988071	     -0.18959876	     -0.06306432	      1.97733496	     -0.22132188	      0.66477892	      0.01342810	      1.62702059	      0.01792379	      0.00827580	      0.02010967
      6.33286067	      2.51802394	     -0.04496148	     -0.29639040	      2.92457264	      1.16735616	      0.31358619	      0.03465372	     -0.04231416	      0.24580252	     -0.10217419	      0.31646143	      0.03313727	      0.48660839	     -0.40896347	      1.14122179	     -0.04569382	     -0.64357162	     -1.03122537	      0.05160831	     -0.22795415	     -0.06296022	      1.98928100	     -0.20994728	      0.65114900	     -0.00891860	      1.61412981	      0.00616167	     -0.00373533	      0.02965816
      6.36619367	      2.53104304	     -0.05185135	     -0.29795840	      2.92536160	      1.16754576	      0.31006611	      0.03639698	     -0.03946711	      0.24882787	     -0.09593274	      0.30429447	      0.03522278	      0.45462247	     -0.43380932	      1.16095467	     -0.04762146	     -0.64760059	     -1.04317306	      0.08175936	     -0.25995493	     -0.06207496	      2.00162456	     -0.20390335	      0.63291008	     -0.01638234	      1.61767970	      0.00430928	     -0.00689363	      0.01835293
      6.39952667	      2.54251578	     -0.05569488	     -0.29705479	      2.92719664	      1.16797724	      0.30446953	      0.02364004	     -0.04082524	      0.25017450	     -0.09090888	      0.28969794	      0.03511208	      0.41407828	     -0.46442417	      1.16854097	     -0.04730371	     -0.65630733	     -1.02387232	      0.10265854	     -0.28291638	     -0.06092528	      2.00314883	     -0.22027253	      0.61674043	     -0.00709781	      1.59895206	      0.01743408	      0.01033620	      0.00404319
      6.43285967	      2.54607636	     -0.06363039	     -0.29682666	      2.92980892	      1.16863858	      0.29775199	      0.01217323	     -0.04016919	      0.25060176	     -0.08594781	      0.27903680	      0.03618487	      0.36563490	     -0.47739240	      1.17401223	     -0.04778610	     -0.68168746	     -0.98885093	      0.10905254	     -0.30718431	     -0.05998337	      2.01514119	     -0.23063583	      0.58622729	     -0.01038788	      1.59651450	      0.00813987	      0.00432444	      0.00880003
      6.46619267	      2.53851470	     -0.05877462	     -0.30011719	      2.93195785	      1.16931506	      0.29310622	     -0.01654969	     -0.03976633	      0.25298314	     -0.07958738	      0.28376801	      0.03632595	      0.34112178	     -0.48391389	      1.17227881	     -0.04802050	     -0.70163007	     -0.97033105	      0.10165946	     -0.33694733	     -0.05900405	      2.01308724	     -0.22834738	      0.54772068	     -0.01935109	      1.60359342	     -0.00805490	     -0.00927472	      0.02598975
      6.49952567	      2.52446545	     -0.05231345	     -0.30278753	      2.93358569	      1.16954482	      0.29033975	     -0.04398199	     -0.04298606	      0.25332669	     -0.07273519	      0.29633757	      0.03388592	      0.33077894	     -0.48515042	      1.17339754	     -0.04457519	     -0.72577905	     -0.98898725	      0.10514868	     -0.36734533	     -0.05793446	      2.02045129	     -0.21813020	      0.51383737	     -0.01312796	      1.59297186	     -0.01928069	      0.00823760	      0.03744796
      6.53285867	      2.50599020	     -0.07086851	     -0.30021573	      2.93550886	      1.16925212	      0.28738580	     -0.03341160	     -0.04618069	      0.25011925	     -0.07119422	      0.30948104	      0.03487665	      0.30382734	     -0.47730754	      1.19541002	     -0.04857594	     -0.78618666	     -1.01490157	      0.13905477	     -0.38215066	     -0.05581187	      2.01231287	     -0.20551754	      0.48436843	     -0.00887508	      1.59726035	     -0.01391225	      0.00591245	      0.03323405
      6.56619167	      2.48558121	     -0.06554789	     -0.29623669	      2.93573204	      1.16890542	      0.28903813	     -0.04624548	     -0.04773837	      0.24355711	     -0.07380458	      0.33588339	      0.03248580	      0.32350981	     -0.48841434	      1.16747704	     -0.04562301	     -0.80159044	     -1.00086650	      0.16621756	     -0.40094936	     -0.05437540	      2.02144592	     -0.22121121	      0.48434440	      0.01829056	      1.60937677	      0.00459853	     -0.01767985	      0.02004612
      6.59952467	      2.46480655	     -0.07055341	     -0.29233512	      2.93537281	      1.16865286	      0.29231800	     -0.03144474	     -0.04794582	      0.23573663	     -0.07787989	      0.36108159	      0.03084885	      0.34435397	     -0.47600391	      1.14132571	     -0.04959064	     -0.81931654	     -0.96365421	      0.19061978	     -0.41451882	     -0.05191921	      2.00890865	     -0.23760525	      0.48525284	      0.01100354	      1.63443743	     -0.01555824	      0.01816099	      0.01089389
      6.63285767	      2.45421513	     -0.05840555	     -0.29386981	      2.93365895	      1.16822031	      0.29877145	     -0.03067919	     -0.04751906	      0.22882419	     -0.07768638	      0.38549081	      0.02484408	      0.39512331	     -0.45156620	      1.11520051	     -0.04944197	     -0.79996235	     -0.94968183	      0.18930385	     -0.44383148	     -0.05084403	      2.01081806	     -0.25005026	      0.49918041	      0.00478349	      1.63744036	     -0.01687930	     -0.01254256	      0.00811309
      6.66619067	      2.44353067	     -0.05937399	     -0.29651783	      2.93232100	      1.16740754	      0.30471250	     -0.01206621	     -0.04698575	      0.22165798	     -0.07510722	      0.40911919	      0.01687369	      0.43163391	     -0.43246238	      1.12410845	     -0.04992530	     -0.79956046	     -0.98503733	      0.18285458	     -0.45405408	     -0.04917853	      2.00044331	     -0.25620419	      0.49025570	     -0.00600711	      1.66610971	      0.00350632	     -0.00039610	      0.01428161
      6.69952367	      2.43963447	     -0.07303289	     -0.29368660	      2.93108775	      1.16651682	      0.30843823	      0.02399115	     -0.04709264	      0.21168205	     -0.07601133	      0.41858179	      0.01275797	      0.44863654	     -0.42745239	      1.14501463	     -0.04994819	     -0.81291612	     -1.02057188	      0.18145443	     -0.44217516	     -0.04722320	      1.99857705	     -0.25700074	      0.47137214	     -0.01159871	      1.67044707	      0.01452040	      0.01198868	      0.02016008
      6.73285667	      2.44465606	     -0.06810252	     -0.28758473	      2.92854689	      1.16608851	      0.31154427	      0.03440789	     -0.04839581	      0.20255227	     -0.07770693	      0.40359253	     -0.01133665	      0.47901606	     -0.43890117	      1.13179052	     -0.05205727	     -0.79341337	     -1.00237030	      0.17514294	     -0.42687663	     -0.04547262	      1.98790304	     -0.26998597	      0.45602582	      0.00781853	      1.66098855	      0.01717851	     -0.02140402	      0.01326492
      6.76618967	      2.45019416	     -0.05738578	     -0.28326338	      2.92570564	      1.16591441	      0.31300443	      0.03050542	     -0.04396117	      0.20036084	     -0.07832441	      0.38188852	     -0.01781452	      0.50741618	     -0.43842128	      1.10494124	     -0.05058769	     -0.76658942	     -0.96017702	      0.17822295	     -0.42033498	     -0.04317283	      1.98795292	     -0.28252294	      0.43353734	      0.01862582	      1.69975394	      0.00918308	      0.01267582	      0.00029152
      6.79952267	      2.46969370	     -0.06165858	     -0.27742239	      2.92421197	      1.16552183	      0.31050712	      0.03924101	     -0.04021864	      0.19896280	     -0.07841916	      0.33702415	     -0.01086307	      0.50123819	     -0.42407963	      1.11791210	     -0.05105501	     -0.76376562	     -0.95256046	      0.19896059	     -0.42097748	     -0.04052030	      1.97625668	     -0.27747895	      0.43026406	     -0.00116544	      1.70638270	      0.00512125	     -0.00003615	     -0.00030537
      6.83285567	      2.49690467	     -0.05632686	     -0.27462886	      2.92399080	      1.16476806	      0.30660380	      0.02619514	     -0.04571263	      0.19870046	     -0.07266960	      0.28659317	     -0.02488676	      0.48687750	     -0.45016215	      1.14828791	     -0.04885800	     -0.75387178	     -0.98708805	      0.20883847	     -0.42238568	     -0.03743259	      1.97480329	     -0.29020847	      0.44346177	     -0.01471130	      1.69580433	      0.02024866	     -0.01390427	      0.01093388
      6.86618867	      2.51732257	     -0.06178470	     -0.27347416	      2.92517348	      1.16433522	      0.30015260	      0.01865234	     -0.04222094	      0.19947931	     -0.06165338	      0.25662621	     -0.00644623	      0.44797778	     -0.47561231	      1.18387114	     -0.04718116	     -0.76494164	     -1.01726611	      0.20468184	     -0.41601895	     -0.03405295	      1.96668289	     -0.30804202	      0.45063374	     -0.01346546	      1.72316906	      0.00883077	      0.01828529	      0.02152088
      6.89952167	      2.54356679	     -0.05473855	     -0.27000726	      2.92561100	      1.16476336	      0.29304640	     -0.00685397	     -0.04403601	      0.20132286	     -0.05303094	      0.19679940	     -0.01915966	      0.40751989	     -0.47035064	      1.18369899	     -0.04736372	     -0.75140592	     -0.99384742	      0.17704065	     -0.39885988	     -0.03100629	      1.96078392	     -0.32106873	      0.46732887	     -0.00381354	      1.72994175	     -0.00730273	     -0.01073440	      0.02060255
      6.93285467	      2.56216095	     -0.04152571	     -0.27109724	      2.92593489	      1.16583833	      0.28727940	     -0.04216239	     -0.04199371	      0.20745642	     -0.04060233	      0.16269739	     -0.01826834	      0.37487404	     -0.47522356	      1.16182389	     -0.04447120	     -0.72595632	     -0.95249672	      0.14670887	     -0.37664603	     -0.02800106	      1.95841104	     -0.31667568	      0.47767422	     -0.00290320	      1.72366545	     -0.01502933	     -0.00135224	      0.00890039
      6.96618767	      2.57781319	     -0.05888323	     -0.27325811	      2.92729614	      1.16663615	      0.28066871	     -0.03174848	     -0.04286628	      0.21204603	     -0.02731286	      0.14744601	     -0.01496506	      0.30889504	     -0.49795411	      1.17943398	     -0.04638446	     -0.73758262	     -0.95683355	      0.14338279	     -0.34572359	     -0.01822545	      1.94602082	     -0.29846400	      0.46233661	     -0.01618370	      1.74355546	     -0.01875702	      0.01325087	      0.01172158
      6.99952067	      2.59776628	     -0.05280707	     -0.26982136	      2.92629019	      1.16701220	      0.27778458	     -0.04438256	     -0.04543049	      0.20885254	     -0.02075521	      0.12520070	     -0.02644889	      0.27875106	     -0.52645375	      1.16923994	     -0.04343817	     -0.70645044	     -0.99531090	      0.13313797	     -0.33545691	     -0.00702190	      1.94353110	     -0.31201548	      0.47562826	      0.00347808	      1.72198706	      0.00111948	     -0.02040897	      0.03148652
      7.03285367	      2.61120047	     -0.05233467	     -0.26629899	      2.92413838	      1.16752047	      0.27717433	     -0.03732375	     -0.04236229	      0.20670499	     -0.01552552	      0.11121093	     -0.02221154	      0.26008009	     -0.53482856	      1.15140335	     -0.04603249	     -0.67315434	     -1.02814270	      0.11298909	     -0.34110154	      0.02686684	      1.92537653	     -0.34120797	      0.48476303	      0.02130098	      1.72440868	     -0.01168431	      0.02465401	      0.03910844
      7.06618667	      2.62514009	     -0.04136681	     -0.26394952	      2.92102254	      1.16846239	      0.27970402	     -0.03446600	     -0.04296175	      0.20679535	     -0.01275141	      0.10079491	     -0.02977812	      0.26527197	     -0.54404537	      1.10709421	     -0.04645681	     -0.61127144	     -1.01852759	      0.08376722	     -0.35270609	      0.02721500	      1.88553757	     -0.36661022	      0.50047047	     -0.00361193	      1.74362410	     -0.01900302	     -0.02292267	      0.02435673
      7.09951967	      2.63046972	     -0.03716766	     -0.25997909	      2.91851747	      1.16936221	      0.28369215	     -0.02142411	     -0.03888650	      0.20264456	     -0.01137071	      0.10774820	     -0.03082678	      0.27591589	     -0.57414526	      1.06122343	     -0.04680841	     -0.55739102	     -0.99470552	      0.04278762	     -0.35454734	      0.03014456	      1.85732918	     -0.38086689	      0.52890236	     -0.02250021	      1.73453364	     -0.00518213	      0.01397163	      0.01016649
      7.13285267	      2.64333770	     -0.04717272	     -0.25639299	      2.91731426	      1.16988316	      0.28714280	      0.01420871	     -0.04376543	      0.19470328	     -0.01067160	      0.11627693	     -0.03459459	      0.27022008	     -0.60159823	      1.04257569	     -0.04758361	     -0.52142845	     -0.99627001	      0.00286996	     -0.34435205	      0.03176056	      1.84657990	     -0.38593617	      0.55569195	      0.00346098	      1.73429098	      0.00899159	      0.00053796	      0.01257090
      7.16618567	      2.64497378	     -0.05354115	     -0.25540238	      2.91681952	      1.17039196	      0.29139989	      0.04106334	     -0.04363556	      0.18642585	     -0.00799839	      0.13690010	     -0.03482154	      0.27401452	     -0.62674711	      1.03074096	     -0.04956643	     -0.49139595	     -1.01892029	     -0.03809501	     -0.32355263	      0.03267288	      1.81066892	     -0.39460370	      0.57528900	      0.01707404	      1.74997485	      0.01873622	     -0.01351685	      0.02404095
      7.19951867	      2.63782623	     -0.03278770	     -0.25657081	      2.91576475	      1.17097586	      0.29727582	      0.02654355	     -0.04128134	      0.17957462	     -0.00067615	      0.16046638	     -0.03845489	      0.30816804	     -0.64780379	      1.00122379	     -0.04595868	     -0.43456160	     -1.02647200	     -0.08071997	     -0.31415376	      0.03302087	      1.78384636	     -0.41618163	      0.59542907	      0.00773224	      1.73700050	      0.01382549	      0.02000355	      0.02319597
      7.23285167	      2.64507491	     -0.03907934	     -0.25909044	      2.91669877	      1.17173217	      0.29805015	      0.04322628	     -0.04532122	      0.17647863	      0.00557965	      0.17359507	     -0.04023273	      0.28904807	     -0.64874993	      0.99544158	     -0.04821703	     -0.41772538	     -1.01940182	     -0.09574800	     -0.31903672	      0.03426588	      1.79100818	     -0.41871519	      0.60374528	     -0.00795080	      1.73499983	     -0.00762522	     -0.01251396	      0.01548440
      7.26618467	      2.64457955	     -0.03627236	     -0.25651414	      2.91835045	      1.17257918	      0.29673726	      0.02913333	     -0.04343322	      0.16959662	      0.00571775	      0.19408351	     -0.04041808	      0.26571849	     -0.68830005	      0.97026609	     -0.04375815	     -0.40103330	     -0.98882491	     -0.10315983	     -0.31442393	      0.03478067	      1.74657954	     -0.43407356	      0.62102154	     -0.01709010	      1.75221536	      0.01252163	     -0.00399035	      0.01393733
      7.29951767	      2.65663469	     -0.04811453	     -0.25162375	      2.92121099	      1.17329166	      0.29173549	      0.03043569	     -0.04622353	      0.16074746	      0.00498882	      0.20744418	     -0.03983980	      0.20358871	     -0.73389284	      0.95793949	     -0.04353569	     -0.40426369	     -0.96669440	     -0.09959029	     -0.31791856	      0.03555144	      1.73597314	     -0.43604211	      0.63961404	     -0.00480182	      1.74988080	      0.01750691	      0.01537802	      0.01580540
      7.33285067	      2.67489165	     -0.04897126	     -0.24860583	      2.92339209	      1.17403827	      0.28678574	      0.01853806	     -0.04936563	      0.15599444	      0.00419375	      0.21632271	     -0.03983519	      0.14283612	     -0.76652899	      0.94418490	     -0.04293714	     -0.38773769	     -0.95568643	     -0.10222211	     -0.32985495	      0.03456120	      1.74710568	     -0.43089427	      0.65335806	      0.01643906	      1.74699182	     -0.00232652	     -0.01896105	      0.01554562
      7.36618367	      2.67791807	     -0.03047427	     -0.24702085	      2.92434328	      1.17523362	      0.28421186	     -0.02089768	     -0.04682987	      0.15381547	      0.00468504	      0.23255235	     -0.03897721	      0.10641342	     -0.79057316	      0.91266216	     -0.04188346	     -0.34344950	     -0.94726663	     -0.11743922	     -0.32425797	      0.03352982	      1.70813881	     -0.43930391	      0.64782991	      0.01056810	      1.77638906	     -0.01432444	      0.00959301	      0.01278453
      7.39951667	      2.68884372	     -0.02646279	     -0.24913389	      2.92572462	      1.17650998	      0.28135094	     -0.03549037	     -0.04642696	      0.15434717	      0.00839950	      0.25078470	     -0.03866659	      0.04884963	     -0.79151397	      0.89076083	     -0.04041265	     -0.30398979	     -0.94835971	     -0.12218759	     -0.32324503	      0.03141383	      1.71734046	     -0.42852188	      0.63926279	     -0.00278128	      1.77464868	     -0.01978247	      0.00646103	      0.01138800
      7.43284967	      2.70336336	     -0.03703105	     -0.25313493	      2.92751299	      1.17776235	      0.27902029	     -0.02425010	     -0.04887223	      0.15496069	      0.01277640	      0.28187418	     -0.03827373	     -0.02305566	     -0.80048507	      0.86711348	     -0.04190198	     -0.27045864	     -0.93632186	     -0.11212410	     -0.31820881	      0.02938593	      1.73949004	     -0.41418281	      0.63185101	     -0.01554884	      1.77053442	     -0.00816976	     -0.01595955	      0.01848072
      7.46618267	      2.70098237	     -0.02586686	     -0.25421430	      2.92706599	      1.17913683	      0.28120492	     -0.03725797	     -0.04546758	      0.15269456	      0.01657373	      0.32757180	     -0.03628945	     -0.05299261	     -0.84375378	      0.80835188	     -0.04006393	     -0.20090781	     -0.88431103	     -0.10363095	     -0.30458395	      0.02636022	      1.70937750	     -0.42648409	      0.62936009	     -0.01361251	      1.80453368	      0.00938532	      0.01344984	      0.02660195
      7.49951567	      2.71020668	     -0.03135765	     -0.25527142	      2.92537784	      1.18002751	      0.28363054	     -0.01354802	     -0.04604986	      0.15395243	      0.01965535	      0.36672873	     -0.03596530	     -0.09225058	     -0.84857209	      0.75471302	     -0.04220351	     -0.14309484	     -0.85451324	     -0.08224766	     -0.31899411	      0.02202549	      1.73800440	     -0.41049979	      0.63626635	      0.00440477	      1.82022388	     -0.01036107	     -0.00002975	      0.02186602
      7.53284867	      2.71582417	     -0.03326679	     -0.25235298	      2.92192590	      1.18057453	      0.28694926	      0.00773099	     -0.04883217	      0.15579371	      0.01845349	      0.39880992	     -0.03655854	     -0.11460240	     -0.82504761	      0.69273754	     -0.04354037	     -0.08231238	     -0.85316932	     -0.06632619	     -0.34089970	      0.01346688	      1.75308836	     -0.39148208	      0.65149763	      0.01345169	      1.82941492	     -0.01715254	     -0.01091558	      0.01146214
      7.56618167	      2.69978053	     -0.03013969	     -0.24937245	      2.91774095	      1.18097044	      0.29148042	      0.01715441	     -0.04570967	      0.15842351	      0.01683331	      0.44122454	     -0.03450937	     -0.11813621	     -0.80926729	      0.62020504	     -0.04241071	     -0.02201175	     -0.85523150	     -0.05860752	     -0.35621839	     -0.00999994	      1.73031507	     -0.38653545	      0.65125548	     -0.00252562	      1.87498585	      0.00642779	      0.01919471	      0.00759107
      7.59951467	      2.68503959	     -0.02881470	     -0.24964694	      2.91376963	      1.18114079	      0.29595759	      0.03212273	     -0.04712899	      0.16326034	      0.01715964	      0.49615905	     -0.03400544	     -0.11797038	     -0.80032585	      0.54428739	     -0.04242547	      0.02922797	     -0.84169008	     -0.05941373	     -0.38400767	     -0.01961169	      1.76994186	     -0.36831483	      0.63876568	     -0.02177267	      1.89175163	      0.01696433	     -0.00985525	      0.01302521
      7.63284767	      2.66189949	     -0.02150945	     -0.24840249	      2.90960356	      1.18125489	      0.30022936	      0.03546782	     -0.04893950	      0.16715501	      0.01560612	      0.55526058	     -0.03317132	     -0.10767653	     -0.78902067	      0.45580297	     -0.04160514	      0.07566714	     -0.80081347	     -0.06071514	     -0.39707032	     -0.02724621	      1.79315167	     -0.34579232	      0.61340259	     -0.00819015	      1.89539764	      0.01165293	     -0.00401538	      0.02290345
      7.66618067	      2.63106759	     -0.01773825	     -0.24784676	      2.90654540	      1.18118605	      0.30278461	      0.03416932	     -0.04836934	      0.17151929	      0.01350581	      0.61457205	     -0.03020331	     -0.10371313	     -0.75279670	      0.37159414	     -0.03980539	      0.10202367	     -0.77459683	     -0.04949882	     -0.39192579	     -0.03150279	      1.77929054	     -0.31664413	      0.57440727	      0.00704563	      1.93630187	      0.00707235	      0.01537356	      0.02725641
      7.69951367	      2.61216505	     -0.01907196	     -0.24841952	      2.90544714	      1.18049715	      0.30304778	      0.03324945	     -0.05110824	      0.17646347	      0.01157023	      0.67412300	     -0.02920864	     -0.10817155	     -0.70214455	      0.30087634	     -0.03885564	      0.10266600	     -0.78598916	     -0.02094661	     -0.39551219	     -0.03573993	      1.81600317	     -0.28010083	      0.54762883	      0.01814757	      1.94037364	      0.00917497	     -0.01892070	      0.02134512
      7.73284667	      2.58771898	     -0.01555423	     -0.24396385	      2.90445764	      1.17919543	      0.30206908	      0.01827367	     -0.05116559	      0.17648589	      0.00679561	      0.73489215	     -0.02517691	     -0.10836871	     -0.67633592	      0.21757191	     -0.03616018	      0.09531102	     -0.77330773	      0.01151600	     -0.39370712	     -0.03719738	      1.84134351	     -0.26060655	      0.51916409	     -0.00320592	      1.95538302	      0.01219635	      0.00806470	      0.01474056
      7.76617967	      2.57470783	     -0.01699133	     -0.23918836	      2.90383823	      1.17780982	      0.29926682	      0.01010925	     -0.05235262	      0.17869190	     -0.00009587	      0.79416823	     -0.02044629	     -0.10888812	     -0.66182809	      0.12802587	     -0.03326913	      0.06733735	     -0.72952103	      0.04045555	     -0.39520564	     -0.03863789	      1.82753966	     -0.24193829	      0.48351895	     -0.01459196	      1.95286508	      0.00001421	      0.00466553	      0.01125726
      7.79951267	      2.57446222	     -0.01585194	     -0.23915143	      2.90377594	      1.17633870	      0.29641455	      0.00044892	     -0.05341124	      0.18371240	     -0.00380447	      0.85311168	     -0.01925700	     -0.09571554	     -0.64393798	      0.05202748	     -0.02934230	      0.03064895	     -0.68899737	      0.05283756	     -0.41138323	     -0.04051210	      1.83307428	     -0.21947974	      0.43267221	     -0.00287552	      1.96776304	     -0.01324381	     -0.01930029	      0.01506858
      7.83284567	      2.57839430	     -0.00102117	     -0.23733251	      2.90335168	      1.17474243	      0.29519481	     -0.02713102	     -0.05334376	      0.18516675	     -0.01018762	      0.90213982	     -0.01262419	     -0.05492876	     -0.61869171	     -0.01049186	     -0.02715121	      0.00437392	     -0.67229527	      0.04500252	     -0.41207664	     -0.04229050	      1.83828350	     -0.20101310	      0.37550175	      0.01507851	      1.96694969	     -0.00698804	      0.01621929	      0.02633855
      7.86617867	      2.58932171	      0.00384691	     -0.22993955	      2.90226235	      1.17319013	      0.29388862	     -0.03604915	     -0.05120902	      0.18237868	     -0.02056338	      0.93220457	     -0.00901141	     -0.01213229	     -0.58245676	     -0.06794990	     -0.02326460	     -0.03494268	     -0.66988765	      0.04417347	     -0.38068281	     -0.04404320	      1.81987230	     -0.17166897	      0.30260171	      0.01083486	      1.96963107	     -0.00531863	     -0.00345115	      0.03035027
      7.89951167	      2.59963252	     -0.00030747	     -0.22273359	      2.90005590	      1.17154165	      0.29320078	     -0.02521786	     -0.04868092	      0.18332869	     -0.03021782	      0.96199619	     -0.01864964	      0.02798574	     -0.58320005	     -0.12668305	     -0.01398010	     -0.07562371	     -0.64164626	      0.06078185	     -0.32692420	     -0.04471523	      1.79966739	     -0.14848266	      0.21016314	     -0.00727922	      1.97658100	     -0.01463011	     -0.01087815	      0.01453365
      7.93284467	      2.61011304	      0.01487262	     -0.22168530	      2.89713863	      1.16992345	      0.29583030	     -0.03627632	     -0.04577199	      0.18782370	     -0.03354765	      1.00516959	     -0.01096827	      0.09721614	     -0.62691712	     -0.17008027	     -0.00329212	     -0.08590864	     -0.59752055	      0.07823728	     -0.27480848	     -0.04554403	      1.78421236	     -0.15501219	      0.12846895	     -0.00359607	      1.97385083	     -0.00461505	      0.01198585	     -0.00268715
      7.96617767	      2.62928135	      0.01311403	     -0.22181768	      2.89532107	      1.16893935	      0.29766827	     -0.02153099	     -0.04220242	      0.18910035	     -0.03398048	      1.02290114	     -0.00990446	      0.15095082	     -0.62634982	     -0.19333923	     -0.00337434	     -0.11453966	     -0.57620302	      0.10470091	     -0.22578848	     -0.04614868	      1.75073206	     -0.16204656	      0.06519917	      0.01344374	      1.97662733	     -0.00021897	     -0.00188659	      0.00747199
      7.99951067	      2.64452041	      0.01766678	     -0.22132369	      2.89330602	      1.16852915	      0.30001632	     -0.01604170	     -0.04081024	      0.18739316	     -0.03098968	      1.02620628	     -0.02327002	      0.19968124	     -0.61772629	     -0.21189192	      0.02067191	     -0.12362936	     -0.54829600	      0.11816692	     -0.17470724	     -0.04670322	      1.68316124	     -0.16674252	      0.01187412	      0.00802633	      1.97784227	      0.00763265	     -0.00779707	      0.02697543
      8.03284367	      2.64301695	      0.02461249	     -0.22165438	      2.89070612	      1.16813070	      0.30198148	     -0.01789222	     -0.03624414	      0.18976750	     -0.02604113	      1.04311704	     -0.00923090	      0.23570449	     -0.65750038	     -0.23200443	      0.01307237	     -0.11943926	     -0.49576408	      0.11744072	     -0.12277027	     -0.04746632	      1.63597921	     -0.16467198	     -0.05224008	     -0.02399932	      1.97560595	      0.01086424	      0.01705577	      0.02789991
      8.06617667	      2.63812400	      0.02387276	     -0.21934695	      2.88852990	      1.16779455	      0.30208197	     -0.01261239	     -0.03634721	      0.19196511	     -0.02219365	      1.04992567	     -0.02064016	      0.24416374	     -0.73018384	     -0.24820493	      0.02103357	     -0.11755971	     -0.46291459	      0.11660757	     -0.05623342	     -0.04825713	      1.58717362	     -0.16909913	     -0.12674679	     -0.00043143	      1.97094423	      0.00567148	     -0.00364863	      0.01356220
      8.09950967	      2.62603437	      0.00726846	     -0.21052501	      2.88687897	      1.16771141	      0.29974430	      0.00777517	     -0.03568342	      0.18918173	     -0.02424504	      1.03907350	      0.00592176	      0.22710885	     -0.78033964	     -0.26542741	      0.02005255	     -0.12927712	     -0.45153105	      0.13088955	      0.03650619	     -0.04841249	      1.50129791	     -0.16263568	     -0.20526558	      0.01701659	      1.96434703	     -0.00083092	     -0.00866224	      0.00672918
      8.13284267	      2.60809125	      0.00353290	     -0.20422653	      2.88523592	      1.16777260	      0.29805691	      0.00516117	     -0.02886201	      0.18695802	     -0.02400095	      1.02647194	      0.02325402	      0.21216294	     -0.82503554	     -0.27742616	      0.02341801	     -0.12416284	     -0.43231703	      0.15895821	      0.11528684	     -0.04841866	      1.44459953	     -0.16297455	     -0.27844619	      0.01282639	      1.96025442	      0.00771213	      0.00843242	      0.01151231
      8.16617567	      2.60772418	      0.02415964	     -0.20332802	      2.88390708	      1.16809955	      0.29777432	     -0.02891689	     -0.03577693	      0.18764146	     -0.01830497	      1.02074405	      0.02144772	      0.22692710	     -0.88965589	     -0.27415917	      0.01946056	     -0.10928456	     -0.39696872	      0.19935381	      0.18001667	     -0.04814854	      1.37935458	     -0.18873401	     -0.33488114	      0.01533487	      1.94464498	      0.01939165	     -0.00447258	      0.01882182
      8.19950867	      2.61218150	      0.02024334	     -0.20076410	      2.88378712	      1.16839488	      0.29471080	     -0.03140056	     -0.03038066	      0.18706466	     -0.01119149	      1.00233682	      0.02916343	      0.21774223	     -0.94682756	     -0.27950370	      0.02156734	     -0.12940016	     -0.34993931	      0.26539281	      0.24825063	     -0.04779388	      1.27331721	     -0.20456987	     -0.37326994	      0.00595955	      1.93067556	     -0.00848229	     -0.00952358	      0.02090462
      8.23284167	      2.62689044	      0.00987216	     -0.20479931	      2.88546664	      1.16854064	      0.29084327	     -0.02600163	     -0.03097201	      0.18994513	      0.00227626	      0.99146916	      0.02844411	      0.20499308	     -1.01553578	     -0.26548568	      0.01969356	     -0.17029959	     -0.33581911	      0.32227067	      0.30844141	     -0.04696630	      1.20200944	     -0.21656131	     -0.41440918	     -0.01018986	      1.89898400	     -0.01966814	      0.01095280	      0.01632430
      8.26617467	      2.63141641	      0.01385665	     -0.20538858	      2.88640598	      1.16810567	      0.28836876	     -0.04383246	     -0.02383764	      0.18852745	      0.01181221	      0.99471304	      0.03220220	      0.21244400	     -1.10037131	     -0.26109731	      0.01895269	     -0.19309980	     -0.31307767	      0.34493444	      0.38339721	     -0.04735346	      1.13228237	     -0.23601552	     -0.45266618	     -0.01920421	      1.81682364	      0.01032592	     -0.00005677	      0.01893172
      8.29950767	      2.62913599	      0.00090315	     -0.20425332	      2.88719807	      1.16704955	      0.28551907	     -0.03170322	     -0.01688437	      0.18645686	      0.01939923	      0.99484132	      0.03013749	      0.20699939	     -1.16513167	     -0.27311093	      0.02368462	     -0.22994682	     -0.28326244	      0.34711205	      0.48911432	     -0.04696759	      1.04553016	     -0.24067858	     -0.51214304	     -0.00647885	      1.74620210	      0.00777708	     -0.00288480	      0.02270661
      8.33284067	      2.62406080	      0.00696488	     -0.20951634	      2.88732523	      1.16564561	      0.28656308	     -0.04063567	      0.00109922	      0.18780929	      0.03008269	      1.01945279	      0.03537671	      0.24117395	     -1.21842861	     -0.26647134	      0.01236648	     -0.24340219	     -0.28219977	      0.35482608	      0.56484988	     -0.04709192	      1.02437324	     -0.24793699	     -0.56865867	      0.01744532	      1.71349043	     -0.00777062	     -0.00650519	      0.02397638
      8.36617367	      2.61453652	      0.00324895	     -0.20600972	      2.88638573	      1.16388114	      0.28821611	     -0.03470725	      0.03716232	      0.18197686	      0.03413788	      1.03739118	      0.03443666	      0.27346992	     -1.25061444	     -0.28310129	      0.01443473	     -0.26114376	     -0.27692583	      0.40435427	      0.64607435	     -0.04676830	      0.92406468	     -0.22979754	     -0.58578230	      0.00241422	      1.62608178	     -0.02201429	     -0.00112948	      0.02242675
      8.39950667	      2.63800599	      0.00883942	     -0.20929038	      2.88630954	      1.16220123	      0.29014110	     -0.03595931	      0.03354670	      0.17888079	      0.04507181	      1.06428693	      0.02738056	      0.33517206	     -1.28775876	     -0.27291168	     -0.00458679	     -0.29260912	     -0.27482989	      0.45227424	      0.68272012	     -0.04572148	      0.88159253	     -0.22992212	     -0.60911358	      0.00136288	      1.56556767	      0.01002326	      0.00804643	      0.01497695
      8.43283967	      2.65496082	      0.00392770	     -0.20823925	      2.88629106	      1.16014069	      0.28996363	     -0.02516907	      0.03214166	      0.17599213	      0.04740510	      1.09220748	      0.02842323	      0.37810320	     -1.32607224	     -0.28867278	     -0.01200096	     -0.33177649	     -0.24241214	      0.47737673	      0.71051079	     -0.04527315	      0.83243192	     -0.24478253	     -0.62648042	      0.01777074	      1.51924306	      0.02134257	      0.00123999	      0.01597172
      8.46617267	      2.64961731	      0.00033262	     -0.20886279	      2.88727404	      1.15808267	      0.28963622	     -0.02097750	      0.04051843	      0.17405746	      0.04846956	      1.13572192	      0.02610564	      0.39498898	     -1.36324390	     -0.30215025	     -0.01793484	     -0.35554693	     -0.24926231	      0.46655387	      0.74142179	     -0.04522651	      0.75412250	     -0.24511548	     -0.63552204	     -0.01704832	      1.44494524	     -0.00187342	      0.00069411	      0.02198237
      8.49950567	      2.64339976	      0.00317109	     -0.21090763	      2.88953281	      1.15625133	      0.28919903	     -0.03083491	      0.04140847	      0.16866388	      0.05128017	      1.18507382	      0.02417611	      0.39915585	     -1.39583410	     -0.29981442	     -0.02320424	     -0.37086229	     -0.29462561	      0.46629932	      0.74077575	     -0.04544504	      0.76114692	     -0.25853568	     -0.64264874	     -0.01057723	      1.39203560	     -0.00787322	      0.00328287	      0.03154259
      8.53283867	      2.63063594	     -0.00899835	     -0.20418084	      2.89177237	      1.15442939	      0.28685815	     -0.02380545	      0.03799541	      0.15919294	      0.04354818	      1.21238115	      0.02986291	      0.36627156	     -1.41016932	     -0.33112574	     -0.02811079	     -0.39205454	     -0.28509756	      0.50763041	      0.77775590	     -0.04419363	      0.67005373	     -0.24071601	     -0.64302382	     -0.01290995	      1.35101249	     -0.00042451	      0.00516128	      0.03161485
      8.56617167	      2.62534712	     -0.00728679	     -0.20996895	      2.89488695	      1.15377076	      0.28640534	     -0.03603188	      0.02885877	      0.15985608	      0.04474280	      1.24484208	      0.02587731	      0.33748932	     -1.41283035	     -0.32953632	     -0.03248304	     -0.39747635	     -0.28693351	      0.57303362	      0.76058072	     -0.04330230	      0.69862623	     -0.21369178	     -0.63329345	     -0.01228190	      1.30309395	      0.01588295	     -0.00926010	      0.01109806
      8.59950467	      2.60965552	     -0.01133165	     -0.21439767	      2.89824854	      1.15373835	      0.28621432	     -0.03847782	      0.02731875	      0.15700239	      0.04877463	      1.26704054	      0.03125811	      0.29254546	     -1.40502340	     -0.32409021	     -0.03329380	     -0.39524845	     -0.30730597	      0.60919846	      0.77849646	     -0.04225267	      0.61815754	     -0.17628021	     -0.61688001	      0.00043021	      1.26808323	      0.00105083	      0.00400889	     -0.00397637
      8.63283767	      2.60309627	     -0.01231944	     -0.22000736	      2.90112315	      1.15449211	      0.28650666	     -0.04039483	      0.02185110	      0.15479831	      0.05017998	      1.27825741	      0.03515819	      0.25995685	     -1.40734746	     -0.30259513	     -0.03465462	     -0.39005577	     -0.33022122	      0.60848325	      0.76690137	     -0.04209013	      0.64423281	     -0.13911545	     -0.59576042	      0.00986535	      1.26680805	     -0.02106367	      0.00357928	      0.01141457
      8.66617067	      2.60980834	     -0.01089054	     -0.22181984	      2.90254003	      1.15577507	      0.28727756	     -0.03969464	      0.00916403	      0.15144312	      0.04812126	      1.27122633	      0.03349580	      0.24875346	     -1.42207021	     -0.27922665	     -0.03517115	     -0.38399087	     -0.32848225	      0.59013437	      0.77378503	     -0.04204188	      0.60601067	     -0.10846878	     -0.56472249	      0.01468926	      1.24827011	     -0.01357905	     -0.01148752	      0.03072260
      8.69950367	      2.61909525	     -0.01003151	     -0.22637998	      2.90274331	      1.15757533	      0.28934629	     -0.03681268	      0.01769009	      0.15294331	      0.05108984	      1.25319258	      0.03329470	      0.25361378	     -1.42589271	     -0.24697905	     -0.03451111	     -0.37299084	     -0.32551168	      0.60805926	      0.75318734	     -0.04174704	      0.60088263	     -0.08861383	     -0.53917133	      0.00748929	      1.25244311	      0.00503024	     -0.00822601	      0.02526631
      8.73283667	      2.63705068	     -0.00467081	     -0.23199535	      2.90210144	      1.15969354	      0.29298071	     -0.03242768	      0.02703438	      0.15743175	      0.05347232	      1.22322930	      0.03463511	      0.28185994	     -1.40712276	     -0.19525351	     -0.03390691	     -0.35768084	     -0.35162307	      0.64437695	      0.74136518	     -0.04118765	      0.58324900	     -0.08357038	     -0.53084496	      0.01568138	      1.28643521	      0.00753325	      0.01376936	      0.00834087
      8.76616967	      2.65609048	      0.00420753	     -0.22893992	      2.90006962	      1.16180565	      0.29672574	     -0.02797291	      0.03094996	      0.15429325	      0.05003587	      1.17288108	      0.03227245	      0.31834121	     -1.36637354	     -0.15694050	     -0.03317032	     -0.33630718	     -0.36438654	      0.66331479	      0.75260819	     -0.04082514	      0.57100616	     -0.07531829	     -0.52925194	      0.00360271	      1.29266256	     -0.00291088	     -0.00209832	      0.00661114
      8.79950267	      2.66905584	      0.01154851	     -0.22822576	      2.89830759	      1.16378318	      0.29938111	     -0.02571111	      0.03051692	      0.15707726	      0.04248931	      1.12278974	      0.03154252	      0.34486760	     -1.31547447	     -0.12406992	     -0.03296245	     -0.31662670	     -0.36881537	      0.64571541	      0.77191896	     -0.04080452	      0.59523657	     -0.06225586	     -0.55183877	     -0.02171291	      1.33409876	     -0.00352314	     -0.00671287	      0.01848353
      8.83283567	      2.67738522	      0.00906652	     -0.23111509	      2.89841990	      1.16542579	      0.30047376	     -0.01862450	      0.04024244	      0.16117783	      0.03995034	      1.08265794	      0.03595731	      0.35018094	     -1.27348415	     -0.08440953	     -0.02883364	     -0.31289178	     -0.40281293	      0.63376957	      0.79579984	     -0.04089963	      0.57079611	     -0.05990329	     -0.56904858	      0.00424287	      1.38219459	      0.00573057	      0.00525818	      0.02612676
      8.86616867	      2.70095886	      0.01189894	     -0.23532689	      2.89979023	      1.16665830	      0.30122555	     -0.01970531	      0.03652253	      0.16342790	      0.03965508	      1.05313430	      0.03224905	      0.36058349	     -1.25872116	     -0.03476041	     -0.02867685	     -0.31726226	     -0.44201788	      0.65441979	      0.78887572	     -0.04048761	      0.59497305	     -0.02986986	     -0.56217214	     -0.02138101	      1.42980420	      0.01977414	      0.00117981	      0.02775352
      8.89950167	      2.71764499	      0.01601539	     -0.23757718	      2.90142743	      1.16748632	      0.30133973	     -0.02691844	      0.03990442	      0.16441891	      0.03866811	      1.03584293	      0.03541380	      0.36404680	     -1.24132638	     -0.00979390	     -0.02232977	     -0.31982201	     -0.44308032	      0.68989955	      0.78360512	     -0.03999397	      0.55133148	     -0.01156884	     -0.53828892	      0.00289411	      1.51634975	      0.00966226	     -0.00463047	      0.01737605
      8.93283467	      2.73211523	      0.01623683	     -0.24864097	      2.90504879	      1.16865432	      0.30063468	     -0.03190830	      0.03244457	      0.17100676	      0.04349340	      1.02867084	      0.03419197	      0.35068607	     -1.18490611	      0.02710656	     -0.02097355	     -0.33151876	     -0.46466062	      0.69901697	      0.75525837	     -0.03953076	      0.56897563	      0.01210507	     -0.51535536	      0.01663918	      1.61050185	     -0.00577450	      0.01135867	      0.00577650
      8.96616767	      2.72914093	      0.01197640	     -0.25720536	      2.90896619	      1.16967718	      0.29971153	     -0.03611342	      0.03197049	      0.17306666	      0.04552338	      1.02501614	      0.03546201	      0.32187860	     -1.08825574	      0.04898830	     -0.00416140	     -0.34015014	     -0.51579778	      0.69025048	      0.74716335	     -0.03932663	      0.53268783	      0.03041849	     -0.49223475	      0.01649246	      1.68671806	     -0.01134394	      0.00259713	      0.01379496
      8.99950067	      2.71916761	      0.01061891	     -0.26313201	      2.91179672	      1.16998391	      0.29957610	     -0.04187265	      0.02710744	      0.17275242	      0.04410422	      1.03048622	      0.03605984	      0.29951190	     -0.99756659	      0.05370191	      0.02188467	     -0.33758181	     -0.56742009	      0.68440508	      0.73747233	     -0.03900430	      0.53536113	      0.02637864	     -0.49511762	      0.01477594	      1.79038635	     -0.00664365	     -0.00690361	      0.03275947
      9.03283367	      2.70714552	      0.00864635	     -0.26696274	      2.91299475	      1.16934917	      0.30055477	     -0.03832543	      0.01786650	      0.17455296	      0.03990378	      1.04995750	      0.03673679	      0.28783460	     -0.94968121	      0.05175383	      0.02134488	     -0.33225568	     -0.60127499	      0.69939956	      0.74112105	     -0.03801901	      0.52027642	     -0.00053528	     -0.52321479	      0.01845754	      1.89056468	     -0.01054098	      0.00713527	      0.03263500
      9.06616667	      2.69970997	      0.01508132	     -0.26887650	      2.91263805	      1.16836312	      0.30396688	     -0.03788497	      0.01215078	      0.17564956	      0.03577229	      1.07818217	      0.03704950	      0.30099504	     -0.92634116	      0.04918583	      0.02366156	     -0.30999057	     -0.63543600	      0.73624521	      0.73366311	     -0.03663058	      0.50311547	     -0.03732655	     -0.55045872	      0.00770565	      1.95984389	     -0.01420336	     -0.00459535	      0.01300728
      9.09949967	      2.70024259	      0.02009357	     -0.26956443	      2.91200560	      1.16801787	      0.30841497	     -0.02947621	      0.00372203	      0.17499395	      0.02970937	      1.08942035	      0.03303795	      0.32179346	     -0.86418079	      0.05575232	      0.02944384	     -0.28613648	     -0.68357925	      0.75911751	      0.72334197	     -0.03512494	      0.48246553	     -0.06213196	     -0.56273137	     -0.01982609	      1.96778125	     -0.00860876	     -0.00609728	      0.00055386
      9.13283267	      2.70215415	      0.03051146	     -0.27086966	      2.91147319	      1.16842731	      0.31339684	     -0.02875360	     -0.00632514	      0.17275217	      0.02364648	      1.08756237	      0.03291239	      0.34978453	     -0.75997434	      0.07023264	      0.03172081	     -0.25437346	     -0.72626319	      0.73717354	      0.71317700	     -0.03388898	      0.46073186	     -0.09547553	     -0.57302404	     -0.00225655	      2.00094425	      0.01047390	      0.00840929	      0.01006224
      9.16616567	      2.70310706	      0.03019504	     -0.27311373	      2.91164697	      1.16910776	      0.31718424	     -0.01512194	     -0.00727011	      0.17164265	      0.01689326	      1.08045783	      0.03256758	      0.36257119	     -0.67530917	      0.08801579	      0.03416715	     -0.23469808	     -0.75781644	      0.70129238	      0.70751120	     -0.03236051	      0.43829731	     -0.11263761	     -0.57757256	      0.00924494	      2.03262132	      0.01122281	     -0.00248571	      0.02800494
      9.19949867	      2.70095103	      0.02452318	     -0.27771378	      2.91272115	      1.16958317	      0.32033003	      0.00298408	      0.00360952	      0.17131611	      0.01445864	      1.09004937	      0.03260512	      0.36521624	     -0.66967265	      0.11379486	      0.03672105	     -0.22072361	     -0.78270401	      0.67908514	      0.70747040	     -0.03000203	      0.41391361	     -0.12840080	     -0.58441372	      0.01535348	      2.06104657	     -0.00479959	     -0.01110160	      0.03096787
      9.23283167	      2.69784095	      0.01361128	     -0.28319863	      2.91480492	      1.17020454	      0.32270405	      0.02388441	      0.02222598	      0.17115313	      0.01230201	      1.09333528	      0.03239764	      0.35567150	     -0.67903441	      0.14977857	      0.04004878	     -0.21268281	     -0.80695772	      0.68507138	      0.71778230	     -0.02596507	      0.39245287	     -0.15796490	     -0.59567916	      0.01305462	      2.09177178	     -0.01363526	      0.00677604	      0.01987357
      9.26616467	      2.70553617	      0.01650653	     -0.28703205	      2.91731699	      1.17148487	      0.32542919	      0.02637671	      0.02586723	      0.16759948	      0.00901496	      1.06890911	      0.03234775	      0.35860923	     -0.63249407	      0.19959024	      0.04219014	     -0.19098477	     -0.82575734	      0.69907482	      0.74301165	     -0.01889220	      0.36950638	     -0.21820362	     -0.61153736	      0.01439155	      2.11335644	      0.00749541	      0.00506083	      0.01137689
      9.29949767	      2.72190279	      0.02688304	     -0.28749606	      2.91983871	      1.17316103	      0.32765903	      0.02041658	      0.01642803	      0.16168702	      0.00147626	      1.01905018	      0.03242573	      0.36555750	     -0.55529239	      0.25546828	      0.04267026	     -0.16093223	     -0.83768771	      0.70840452	      0.77912182	      0.00533977	      0.35735820	     -0.28236207	     -0.62605730	     -0.00313836	      2.13553086	      0.02188015	     -0.00952915	      0.01382176
      9.33283067	      2.72652094	      0.02230780	     -0.28712569	      2.92247498	      1.17465653	      0.32777826	      0.02764274	      0.03059855	      0.15634209	     -0.00391465	      0.97513207	      0.03408442	      0.34254847	     -0.54312225	      0.30777948	      0.04501408	     -0.14371949	     -0.85027280	      0.71770156	      0.80999273	      0.02440147	      0.33869259	     -0.33393859	     -0.62746400	     -0.01705701	      2.15589874	     -0.00511032	     -0.00340734	      0.01134481
      9.36616367	      2.74114388	      0.02346842	     -0.29008327	      2.92521215	      1.17605364	      0.32676592	      0.02530896	      0.03078071	      0.15702134	     -0.00477599	      0.94692677	      0.03566307	      0.32271981	     -0.61223121	      0.37046330	      0.04540882	     -0.12207785	     -0.86469309	      0.69503332	      0.83131562	      0.02929509	      0.31366674	     -0.37241107	     -0.62676961	     -0.01717736	      2.17277725	     -0.01315996	      0.01214047	      0.00408260
      9.39949667	      2.76461441	      0.01697301	     -0.28548644	      2.92678482	      1.17779983	      0.32337790	      0.02879575	      0.03588547	      0.15453469	     -0.01072389	      0.88000728	      0.03750208	      0.28690731	     -0.63201416	      0.42280177	      0.04715127	     -0.10909232	     -0.87482485	      0.68341506	      0.82813519	      0.03363922	      0.29903257	     -0.39607495	     -0.59557945	     -0.00326832	      2.18212581	      0.00368131	     -0.01308814	      0.00969246
      9.43282967	      2.79649818	      0.01858806	     -0.27976000	      2.92686706	      1.17955569	      0.31990174	      0.02395545	      0.03134009	      0.15513606	     -0.01659780	      0.79045883	      0.03799116	      0.25539597	     -0.59463760	      0.47037923	      0.04630845	     -0.08234911	     -0.87874306	      0.68240662	      0.82465574	      0.03797421	      0.25753559	     -0.42745315	     -0.56085771	      0.02044767	      2.19692457	      0.01943300	      0.00002639	      0.01670182
      9.46616267	      2.81889487	      0.02730729	     -0.27920043	      2.92627660	      1.18049759	      0.31792687	      0.01072463	      0.03911813	      0.16163373	     -0.01636721	      0.72744409	      0.03952784	      0.22891911	     -0.60243849	      0.51809769	      0.04687407	     -0.03873852	     -0.88950881	      0.70028382	      0.80952417	      0.04174981	      0.25074964	     -0.46771107	     -0.52916762	      0.00460985	      2.19822066	     -0.00020575	      0.01233356	      0.01361500
      9.49949567	      2.84178905	      0.02983373	     -0.27781024	      2.92577009	      1.18024840	      0.31557914	      0.00928834	      0.03846334	      0.16666598	     -0.01426287	      0.68358481	      0.03938362	      0.19443196	     -0.67315533	      0.56332922	      0.04531571	     -0.00080182	     -0.91452112	      0.72448378	      0.82661641	      0.04534745	      0.21999102	     -0.51505334	     -0.50930625	     -0.01602304	      2.20579306	     -0.02606187	     -0.00499297	      0.01011045
      9.53282867	      2.86102153	      0.01841031	     -0.26908028	      2.92425822	      1.17969999	      0.31151287	      0.02163824	      0.04263960	      0.16759853	     -0.01902179	      0.62490883	      0.04034175	      0.14083759	     -0.71431292	      0.58772598	      0.04536693	      0.01883561	     -0.93053641	      0.74449773	      0.84639161	      0.04852960	      0.23701416	     -0.56340192	     -0.46941038	     -0.01139305	      2.20244760	     -0.00312161	     -0.00587526	      0.01668885
      9.56616167	      2.87839974	      0.01347374	     -0.25985928	      2.92169914	      1.17945990	      0.30867493	      0.02797100	      0.04705173	      0.17096353	     -0.02356227	      0.55974502	      0.04083807	      0.10053429	     -0.70909003	      0.59769926	      0.04472565	      0.04573571	     -0.92257683	      0.74292488	      0.87879425	      0.05141122	      0.22343593	     -0.59698854	     -0.40039411	     -0.01030408	      2.20219246	      0.02140038	      0.00904406	      0.01750903
      9.59949467	      2.90315994	      0.02403319	     -0.25880296	      2.91964036	      1.17926821	      0.30873559	      0.02252028	      0.04767650	      0.18070167	     -0.01897591	      0.51487556	      0.03983427	      0.09095143	     -0.71365163	      0.61689477	      0.04258375	      0.09094145	     -0.91945117	      0.73462976	      0.89003439	      0.05404697	      0.24063639	     -0.61034667	     -0.30503854	     -0.01608230	      2.19832575	      0.00348121	     -0.00459914	      0.00878190
      9.63282767	      2.93019121	      0.02563041	     -0.25997054	      2.91865463	      1.17857417	      0.30901820	      0.03088869	      0.05231052	      0.18856262	     -0.01076195	      0.48583392	      0.03963591	      0.08030146	     -0.74294269	      0.64619342	      0.04129115	      0.12082941	     -0.95465130	      0.75378869	      0.89693163	      0.05650001	      0.23854840	     -0.60482565	     -0.20395261	     -0.00664664	      2.19508933	     -0.02547802	     -0.00656461	      0.00995828
      9.66616067	      2.95620996	      0.02782354	     -0.25608499	      2.91690170	      1.17774254	      0.30848193	      0.03109869	      0.05342233	      0.19252140	     -0.00875728	      0.45256276	      0.03866205	      0.07548334	     -0.76988386	      0.66324952	      0.03950635	      0.13962809	     -0.98798180	      0.77187202	      0.88524174	      0.05871572	      0.26516963	     -0.61008147	     -0.11676730	      0.01134931	      2.18490510	      0.00487842	      0.01061707	      0.02876753
      9.69949367	      2.97855292	      0.02504343	     -0.24462862	      2.91354171	      1.17714143	      0.30657737	      0.03516174	      0.05654808	      0.19480133	     -0.01605071	      0.40027496	      0.03814822	      0.06882120	     -0.76145954	      0.65830104	      0.03852001	      0.13852551	     -0.99580326	      0.78231951	      0.87507004	      0.06054063	      0.26633271	     -0.62116642	     -0.03817789	      0.01263911	      2.17493679	      0.02487840	      0.00151257	      0.03915057
      9.73282667	      3.00130771	      0.02695327	     -0.23300015	      2.90988946	      1.17670316	      0.30447261	      0.03379897	      0.05878844	      0.20112709	     -0.02633853	      0.34619183	      0.03752215	      0.07202051	     -0.74693500	      0.64915004	      0.03772943	      0.13031631	     -0.98791331	      0.77776085	      0.84554539	      0.06190905	      0.31304297	     -0.63402663	      0.04869164	     -0.00766006	      2.16370854	     -0.00357292	     -0.00913496	      0.02203372
      9.76615967	      3.02634725	      0.02683987	     -0.22245466	      2.90786621	      1.17586810	      0.30173394	      0.03109128	      0.06114267	      0.20529160	     -0.03673934	      0.30131891	      0.03726849	      0.07554617	     -0.75444227	      0.65533191	      0.03727588	      0.10939770	     -1.00486914	      0.77782671	      0.82320012	      0.06282323	      0.32544966	     -0.63748209	      0.16174030	     -0.01808959	      2.14980389	     -0.01965382	      0.00318508	      0.00375358
      9.79949267	      3.05894898	      0.02034983	     -0.21463106	      2.90763910	      1.17475807	      0.29804120	      0.03262864	      0.05960044	      0.20564524	     -0.04534687	      0.25881681	      0.03577850	      0.07152051	     -0.76164387	      0.68223965	      0.03454131	      0.07383371	     -1.04653926	      0.78357039	      0.78899646	      0.06326492	      0.38275487	     -0.61466534	      0.29299717	     -0.00090996	      2.13932246	      0.00220513	      0.00533685	      0.01020929
      9.83282567	      3.08185689	      0.02014986	     -0.21050138	      2.90789991	      1.17391020	      0.29564499	      0.02576558	      0.06047681	      0.20568690	     -0.05062050	      0.21456425	      0.03525506	      0.08079595	     -0.74496348	      0.71579297	      0.03392070	      0.04360808	     -1.06496946	      0.77108767	      0.77586086	      0.06299770	      0.41343027	     -0.56602421	      0.40707721	      0.01081043	      2.12309258	      0.02003243	     -0.00164326	      0.02734904
      9.86615867	      3.09645879	      0.02218254	     -0.21003599	      2.90795661	      1.17330083	      0.29432547	      0.02120769	      0.06142653	      0.20977653	     -0.05400632	      0.16371595	      0.03438921	      0.09756785	     -0.69744602	      0.75120175	      0.03178765	      0.01661266	     -1.05368638	      0.73969516	      0.76694694	      0.06208665	      0.49146681	     -0.51746515	      0.48731382	      0.01543039	      2.10841994	     -0.00388901	      0.00265495	      0.03134324
      9.89949167	      3.10910073	      0.02443902	     -0.20774943	      2.90787963	      1.17206243	      0.29325076	      0.01727371	      0.06325114	      0.21378883	     -0.06049095	      0.10883397	      0.03405197	      0.11583140	     -0.65789592	      0.79103284	      0.03035115	     -0.00686748	     -1.04393263	      0.70855069	      0.76851346	      0.06064919	      0.55119014	     -0.50015644	      0.56375523	      0.00859289	      2.08933612	     -0.02286950	      0.00051779	      0.02076162
      9.93282467	      3.13166109	      0.02351882	     -0.20257983	      2.90777510	      1.16980843	      0.29161530	      0.01481507	      0.06312185	      0.21386273	     -0.06670416	      0.05145042	      0.03359517	      0.12547775	     -0.64809467	      0.84305279	      0.02883818	     -0.02696222	     -1.06200757	      0.68792486	      0.74976368	      0.05879532	      0.62703433	     -0.49660742	      0.65603311	      0.01068032	      2.07455761	      0.00385230	     -0.00936220	      0.00899917
      9.96615767	      3.16070748	      0.01818906	     -0.19764961	      2.90699803	      1.16723355	      0.29011374	      0.02128742	      0.06176492	      0.21576366	     -0.07237314	     -0.01162955	      0.03370888	      0.12612447	     -0.64031373	      0.90278284	      0.02354063	     -0.04332011	     -1.09292937	      0.66051371	      0.71680653	      0.05651840	      0.69575024	     -0.45614023	      0.74206603	      0.01461017	      2.05846771	      0.01967799	      0.00291293	      0.00388103
      9.99949067	      3.18488157	      0.02278741	     -0.19475045	      2.90506320	      1.16515111	      0.29037227	      0.01875668	      0.06286000	      0.22236228	     -0.07650192	     -0.08031709	      0.03405733	      0.13911120	     -0.61206842	      0.95406141	      0.01772509	     -0.04230859	     -1.10047492	      0.59570521	      0.67197918	      0.05339980	      0.75789101	     -0.38879940	      0.79953098	      0.00903737	      2.04306343	     -0.00062857	      0.00799398	      0.00734789
     10.03282367	      3.19919981	      0.03186131	     -0.19825950	      2.90336916	      1.16355382	      0.29097542	      0.00969681	      0.06345649	      0.23655253	     -0.08041965	     -0.13611379	      0.03398386	      0.15921925	     -0.58441254	      1.00124801	      0.00698342	     -0.04060656	     -1.08964465	      0.50167979	      0.62112574	      0.04950657	      0.83554809	     -0.35684456	      0.82799854	     -0.01426290	      2.02667284	     -0.02163158	     -0.00194355	      0.01983086
     10.06615667	      3.20615021	      0.02279343	     -0.20450695	      2.90305843	      1.16188421	      0.28955217	      0.02030604	      0.06408475	      0.24625251	     -0.07783454	     -0.16937973	      0.03553743	      0.16181067	     -0.57595735	      1.05361403	     -0.00237283	     -0.06578018	     -1.09544347	      0.42356596	      0.57916295	      0.04544375	      0.90098283	     -0.33613930	      0.84315949	     -0.01220084	      2.00665881	     -0.00669795	      0.00027788	      0.03230815
     10.09948967	      3.20722866	      0.01148989	     -0.20778734	      2.90310878	      1.16031281	      0.28818660	      0.03252826	      0.06233480	      0.25140606	     -0.07897895	     -0.19352726	      0.03706692	      0.16705018	     -0.56328657	      1.09934324	     -0.02184601	     -0.10214002	     -1.11282942	      0.36843804	      0.54298680	      0.04122376	      0.98600102	     -0.29068520	      0.86374457	      0.01183625	      1.99190496	      0.02272790	      0.00770221	      0.03635776
     10.13282267	      3.19359388	      0.01796698	     -0.20965730	      2.90350769	      1.15936340	      0.28911409	      0.02398162	      0.05852744	      0.25409480	     -0.08202460	     -0.20668132	      0.03587798	      0.20289750	     -0.53716025	      1.12425073	     -0.02004466	     -0.12438943	     -1.12470749	      0.30802831	      0.51905389	      0.03637569	      1.05860968	     -0.24282848	      0.88462551	      0.00848712	      1.97964796	      0.01021565	      0.00551490	      0.02383439
     10.16615567	      3.16182862	      0.02182497	     -0.21759449	      2.90517263	      1.15939526	      0.28951403	      0.01611485	      0.05678104	      0.25783668	     -0.08013661	     -0.19020742	      0.03688960	      0.24592407	     -0.50486067	      1.14148347	     -0.01735107	     -0.16639718	     -1.13706860	      0.23244279	      0.49166897	      0.03011475	      1.13175890	     -0.20374855	      0.89441390	     -0.02134645	      1.97124569	     -0.02100912	      0.00234131	      0.00792511
     10.19948867	      3.12706795	      0.01423781	     -0.22822846	      2.90757361	      1.16022776	      0.28766779	      0.01499679	      0.05026991	      0.26012710	     -0.07604914	     -0.15307647	      0.03706571	      0.27122519	     -0.46799195	      1.15531545	     -0.02457311	     -0.23168872	     -1.15064780	      0.15321936	      0.44214851	      0.01946903	      1.20999949	     -0.15362394	      0.89888506	     -0.00503114	      1.95980318	     -0.00573543	      0.00107588	      0.00956301
     10.23282167	      3.08503315	      0.00018759	     -0.23650667	      2.91015179	      1.16177296	      0.28490450	      0.01806956	      0.04585752	      0.25913714	     -0.07617013	     -0.09855007	      0.03777349	      0.28553495	     -0.44251998	      1.15316541	     -0.01896869	     -0.30383483	     -1.16258485	      0.08036496	      0.37981964	     -0.00314506	      1.25577615	     -0.11797881	      0.89274571	      0.01245741	      1.94644169	      0.02233095	      0.00205860	      0.02717317
     10.26615467	      3.04436275	     -0.00188953	     -0.24059411	      2.91181293	      1.16378114	      0.28377197	      0.01131015	      0.03972408	      0.25646788	     -0.07999453	     -0.04374731	      0.03778130	      0.30541599	     -0.42054528	      1.13230002	     -0.02603402	     -0.35571407	     -1.16691321	      0.00799614	      0.29314533	     -0.01951057	      1.31347267	     -0.09081137	      0.87111197	      0.01122666	      1.92690744	      0.00520424	     -0.00345259	      0.03710724
     10.29948767	      3.00979598	      0.00170287	     -0.24429852	      2.91300180	      1.16587490	      0.28370111	      0.00040165	      0.03396836	      0.25912065	     -0.08898914	      0.01175466	      0.03717235	      0.32198275	     -0.40671377	      1.10448435	     -0.02870369	     -0.38382791	     -1.17868727	     -0.06071662	      0.19888249	     -0.02852836	      1.36134633	     -0.03979019	      0.84042752	      0.00879481	      1.89548515	     -0.02443777	     -0.00716940	      0.02570305
     10.33282067	      2.97847584	      0.00019002	     -0.24779480	      2.91525758	      1.16762559	      0.28290431	     -0.00773732	      0.02676675	      0.25865229	     -0.09580017	      0.07503099	      0.03700067	      0.32281516	     -0.41612954	      1.08567134	     -0.03092971	     -0.40829263	     -1.20551690	     -0.13173192	      0.12227865	     -0.03442428	      1.38356969	      0.00027268	      0.80792146	     -0.00147099	      1.85063668	     -0.00608693	      0.00464620	      0.00788274
     10.36615367	      2.95375025	     -0.01327944	     -0.25615242	      2.91950438	      1.16907410	      0.28089134	      0.00025034	      0.01959265	      0.25782167	     -0.10051206	      0.14166815	      0.03823027	      0.29951364	     -0.42386781	      1.09044752	     -0.03598802	     -0.43936518	     -1.23313706	     -0.20448342	      0.05835586	     -0.03989178	      1.44816960	      0.01770538	      0.77185985	     -0.01593196	      1.82126173	      0.01521788	      0.00179665	      0.00707710
     10.39948667	      2.94179006	     -0.02483648	     -0.27082027	      2.92557616	      1.17057691	      0.27956600	      0.01221124	      0.00575997	      0.25781377	     -0.10053192	      0.20453541	      0.03844492	      0.27279757	     -0.41958665	      1.11032458	     -0.03860136	     -0.45432507	     -1.23413182	     -0.28122651	      0.01850762	     -0.04182383	      1.48582281	      0.03433672	      0.73590569	     -0.01182925	      1.79711276	      0.00865007	     -0.00945196	      0.01965729
     10.43281967	      2.93783843	     -0.02293057	     -0.29228058	      2.93282570	      1.17207641	      0.28037910	      0.01109761	     -0.01225291	      0.26032897	     -0.09240096	      0.27330497	      0.03777316	      0.26544043	     -0.42878158	      1.13690493	     -0.04032210	     -0.44487838	     -1.20621682	     -0.35397695	     -0.01254547	     -0.04377493	      1.50106335	      0.06589522	      0.70620094	      0.00518018	      1.76266077	     -0.00815069	     -0.00066934	      0.02579013
     10.46615267	      2.92834398	     -0.02208764	     -0.31223535	      2.93964591	      1.17292482	      0.28129827	      0.00662450	     -0.01879786	      0.26255407	     -0.08521523	      0.34101601	      0.03748156	      0.26406254	     -0.45011386	      1.16930528	     -0.04275193	     -0.44834356	     -1.18524503	     -0.40922518	     -0.05638198	     -0.04581091	      1.55621255	      0.10212434	      0.68338771	      0.01945679	      1.74527748	     -0.01156034	      0.00539534	      0.02385220
     10.49948567	      2.90752478	     -0.03079381	     -0.32051752	      2.94433968	      1.17289124	      0.28052572	      0.00701266	     -0.01873656	      0.26047528	     -0.08789334	      0.38939693	      0.03817370	      0.25786367	     -0.46542970	      1.20000130	     -0.04433859	     -0.48685569	     -1.19276484	     -0.44267491	     -0.10093786	     -0.04674660	      1.57523887	      0.11209351	      0.66357715	     -0.00124640	      1.74515597	      0.00211577	      0.00152808	      0.01574694
     10.53281867	      2.88568213	     -0.03383795	     -0.32365786	      2.94686004	      1.17232356	      0.27980202	     -0.00004086	     -0.02391957	      0.25983289	     -0.09377395	      0.42596876	      0.03817223	      0.26700969	     -0.48831968	      1.22458934	     -0.04537985	     -0.53382006	     -1.20433330	     -0.45539889	     -0.16483026	     -0.04743753	      1.57942264	      0.10338214	      0.64403105	     -0.02228161	      1.71887421	      0.01551808	     -0.00340588	      0.00211680
     10.56615167	      2.86523264	     -0.02676807	     -0.32986994	      2.94808494	      1.17145806	      0.28042346	     -0.01676850	     -0.03070574	      0.26389022	     -0.09669184	      0.46494090	      0.03678274	      0.29890822	     -0.52627578	      1.24321371	     -0.04652491	     -0.57682996	     -1.19535920	     -0.45491759	     -0.25879205	     -0.04838599	      1.61683713	      0.11025918	      0.61545818	     -0.00606312	      1.70029832	      0.00748323	     -0.00125536	      0.00121230
     10.59948467	      2.83731554	     -0.02595600	     -0.33391531	      2.94856851	      1.17031988	      0.28060499	     -0.02752551	     -0.02993071	      0.26754397	     -0.10146022	      0.49917666	      0.03636649	      0.32995322	     -0.55283569	      1.25573079	     -0.04593817	     -0.63946662	     -1.16853630	     -0.45132952	     -0.33881830	     -0.04926722	      1.61497072	      0.14160204	      0.58197874	      0.00433439	      1.70935843	     -0.01310236	      0.00519929	      0.01941206
     10.63281767	      2.81325651	     -0.03202912	     -0.33608085	      2.94902198	      1.16885486	      0.27994136	     -0.02811460	     -0.03460768	      0.27065961	     -0.10499067	      0.52378837	      0.03524038	      0.35497286	     -0.56493467	      1.27462712	     -0.04666457	     -0.71246788	     -1.13387512	     -0.45129189	     -0.38901274	     -0.05025303	      1.61278264	      0.16609957	      0.55864546	      0.00955463	      1.69681536	     -0.01625374	      0.00020913	      0.02971438
     10.66615067	      2.78894396	     -0.03548470	     -0.34313738	      2.95025696	      1.16710612	      0.28042914	     -0.03115867	     -0.03800165	      0.27811191	     -0.10202182	      0.56134612	      0.03356899	      0.38616138	     -0.58961058	      1.30139010	     -0.04606870	     -0.77760374	     -1.11173342	     -0.45797857	     -0.41732564	     -0.05181464	      1.66268621	      0.16087046	      0.54783020	      0.01845859	      1.68268656	      0.00229868	     -0.00760427	      0.01669903
     10.69948367	      2.76432729	     -0.03649557	     -0.35112339	      2.95169232	      1.16546416	      0.28248365	     -0.03246962	     -0.03789206	      0.28605865	     -0.09956816	      0.60378001	      0.03162645	      0.42071929	     -0.61332220	      1.32811701	     -0.04487915	     -0.82863123	     -1.10891965	     -0.46172499	     -0.40918185	     -0.05323410	      1.67732732	      0.14081717	      0.54536311	      0.00882135	      1.70565732	      0.00746468	      0.00123648	      0.00415706
     10.73281667	      2.75445805	     -0.03360286	     -0.35936973	      2.95274679	      1.16438103	      0.28602650	     -0.02940210	     -0.03552252	      0.29103101	     -0.09650221	      0.63173825	      0.02885952	      0.45670302	     -0.61487252	      1.35200170	     -0.04594191	     -0.84805711	     -1.10743999	     -0.44623582	     -0.39467348	     -0.05479331	      1.67717443	      0.13911232	      0.55706213	      0.00831940	      1.70749326	     -0.00626037	     -0.00483589	      0.00780408
     10.76614967	      2.75728170	     -0.02884644	     -0.37624952	      2.95372551	      1.16433216	      0.29020039	     -0.02369909	     -0.03362368	      0.30566055	     -0.09145941	      0.65570026	      0.02239798	      0.48601861	     -0.61216102	      1.37369587	     -0.04866207	     -0.83840347	     -1.09298327	     -0.40358237	     -0.41069496	     -0.05624425	      1.71554059	      0.15478350	      0.56305491	      0.01468298	      1.71022206	     -0.01449488	     -0.00672796	      0.01773329
     10.79948267	      2.75503666	     -0.03074238	     -0.39594798	      2.95437618	      1.16526614	      0.29274763	     -0.01715294	     -0.02659934	      0.33067969	     -0.09131497	      0.68488449	      0.01679290	      0.49239349	     -0.62668138	      1.38465699	     -0.05038472	     -0.83009065	     -1.07356011	     -0.34279427	     -0.43950876	     -0.05739688	      1.71413952	      0.15558983	      0.55453928	      0.01058269	      1.73960053	      0.00252779	      0.01009498	      0.02265962
     10.83281567	      2.75133924	     -0.03688509	     -0.40114146	      2.95373433	      1.16621791	      0.29272105	     -0.01104681	     -0.02048960	      0.34225617	     -0.09357133	      0.69393748	      0.01321515	      0.47811880	     -0.64896100	      1.37596213	     -0.05236652	     -0.82765224	     -1.06584966	     -0.28318598	     -0.46448661	     -0.05858316	      1.69412789	      0.13101864	      0.54753409	      0.00308499	      1.73918367	      0.02226515	      0.00194695	      0.02013123
     10.86614867	      2.75070077	     -0.04314287	     -0.39333857	      2.95204722	      1.16683480	      0.29077550	     -0.00305491	     -0.02520051	      0.34230059	     -0.10244826	      0.67731559	      0.00947743	      0.45030148	     -0.65959907	      1.35670126	     -0.05597146	     -0.82678995	     -1.07707719	     -0.23695946	     -0.47764874	     -0.05992895	      1.73021627	      0.10393554	      0.54218520	     -0.01623620	      1.73997174	      0.00698834	     -0.00511190	      0.01906220
     10.89948167	      2.74249605	     -0.04558838	     -0.38840890	      2.95128685	      1.16777966	      0.28839602	     -0.01039822	     -0.02511786	      0.34611688	     -0.11133436	      0.66610626	      0.00045549	      0.41531470	     -0.66244494	      1.33418849	     -0.05834944	     -0.82638830	     -1.09632894	     -0.21164902	     -0.46472579	     -0.06164823	      1.74347723	      0.10167308	      0.54045260	     -0.01233681	      1.76590582	     -0.00175646	      0.00062843	      0.01449456
     10.93281467	      2.73542432	     -0.04039559	     -0.39554059	      2.95279148	      1.16935439	      0.28665205	     -0.03416216	     -0.02598756	      0.35568538	     -0.10709081	      0.67500712	     -0.00207839	      0.38523826	     -0.66232918	      1.32041665	     -0.05808460	     -0.81339076	     -1.10362399	     -0.19586941	     -0.43418340	     -0.06360696	      1.71947485	      0.12380213	      0.54552355	      0.01234901	      1.77714951	      0.00902124	      0.00074403	      0.00427165
     10.96614767	      2.73441706	     -0.05318820	     -0.40644688	      2.95620916	      1.17089248	      0.28331846	     -0.03062639	     -0.03209242	      0.36317810	     -0.09800902	      0.67714203	     -0.01476454	      0.32986446	     -0.64862028	      1.34352509	     -0.06004319	     -0.82336128	     -1.09634351	     -0.15893402	     -0.39537318	     -0.06472408	      1.74421996	      0.14009757	      0.55072243	      0.01448259	      1.78435899	      0.00259747	      0.00469690	      0.01226185
     10.99948067	      2.73547789	     -0.05683642	     -0.41078446	      2.95932140	      1.17189304	      0.28119690	     -0.03672703	     -0.03715927	      0.36141899	     -0.09474970	      0.67764182	     -0.02218518	      0.29504122	     -0.64404495	      1.35445609	     -0.05940290	     -0.82046303	     -1.08053084	     -0.10700647	     -0.34388876	     -0.06541921	      1.75719793	      0.11959984	      0.57309572	      0.01607431	      1.78819465	     -0.00846690	     -0.00863646	      0.03677189
     11.03281367	      2.73622249	     -0.05768490	     -0.41124951	      2.96100225	      1.17233631	      0.28035586	     -0.04341882	     -0.03314558	      0.35910079	     -0.09374624	      0.67497288	     -0.01998152	      0.27892697	     -0.64420724	      1.36122018	     -0.05701399	     -0.81366463	     -1.07096838	     -0.04620045	     -0.29912453	     -0.06593766	      1.72960428	      0.08259465	      0.59173993	      0.00842911	      1.80832059	     -0.01985657	     -0.00391529	      0.03557355
     11.06614667	      2.75525059	     -0.05720866	     -0.40799245	      2.96044512	      1.17207645	      0.28021462	     -0.03826535	     -0.03597864	      0.35783573	     -0.09738267	      0.64816161	     -0.02644867	      0.27905513	     -0.63888532	      1.37907000	     -0.05828310	     -0.79505411	     -1.07032551	      0.01076782	     -0.28016082	     -0.06576373	      1.73042321	      0.07165524	      0.59983613	     -0.00455365	      1.82213885	     -0.01243529	      0.00508068	      0.01058949
     11.09947967	      2.77942035	     -0.04844182	     -0.39471953	      2.95767329	      1.17106443	      0.28142755	     -0.03934611	     -0.03238709	      0.34837591	     -0.10905123	      0.60512698	     -0.03050191	      0.30322436	     -0.64176690	      1.37859532	     -0.05736649	     -0.76224110	     -1.07864476	      0.03840993	     -0.26790474	     -0.06660598	      1.72894671	      0.08410773	      0.60948774	     -0.00536738	      1.81692647	      0.00550206	     -0.00912284	      0.00015739
     11.13281267	      2.79535425	     -0.04566384	     -0.37940241	      2.95450744	      1.17004033	      0.28255946	     -0.02913812	     -0.02999123	      0.33752164	     -0.12100855	      0.56438261	     -0.03281488	      0.32661201	     -0.65506799	      1.37653065	     -0.05826930	     -0.74444973	     -1.08534687	      0.03268936	     -0.22761691	     -0.06659855	      1.68254408	      0.07138532	      0.59720023	     -0.01803245	      1.84608195	      0.00400317	      0.00923612	      0.01022459
     11.16614567	      2.80525879	     -0.03794314	     -0.37510151	      2.95237681	      1.16939715	      0.28460619	     -0.02677665	     -0.02360284	      0.33725504	     -0.12367410	      0.54254647	     -0.03441902	      0.35799149	     -0.67477864	      1.37202855	     -0.05652486	     -0.72338786	     -1.07900942	      0.00591260	     -0.18831436	     -0.06733610	      1.67607305	      0.03847512	      0.58639671	     -0.00695183	      1.83700229	     -0.00313268	      0.00253301	      0.01605705
     11.19947867	      2.81901905	     -0.03472428	     -0.37542221	      2.95113984	      1.16900397	      0.28583910	     -0.01700165	     -0.03063241	      0.33919139	     -0.11744281	      0.51776145	     -0.03772228	      0.37810768	     -0.67477683	      1.37594705	     -0.05558993	     -0.70680400	     -1.06506467	     -0.01400504	     -0.13199167	     -0.06698235	      1.67481928	      0.01634499	      0.58204912	     -0.00711723	      1.82706656	     -0.00302487	     -0.00365443	      0.01367108
     11.23281167	      2.82479242	     -0.04406259	     -0.37340609	      2.95044270	      1.16853268	      0.28559968	     -0.00050821	     -0.02873269	      0.33833894	     -0.11109441	      0.49528633	     -0.03762207	      0.37467164	     -0.66789644	      1.38338092	     -0.05348871	     -0.71144803	     -1.06246137	     -0.01018052	     -0.05796231	     -0.06599621	      1.63747921	      0.02530222	      0.60203380	     -0.01288873	      1.84257966	      0.00971207	      0.00186201	      0.01504183
     11.26614467	      2.83914859	     -0.04148027	     -0.37209705	      2.94976931	      1.16813748	      0.28572297	      0.00218272	     -0.03588640	      0.33674550	     -0.10309685	      0.47658646	     -0.04005584	      0.37479932	     -0.68736860	      1.37683383	     -0.05230722	     -0.69167279	     -1.06040079	      0.00905136	     -0.00158200	     -0.06445538	      1.62788694	      0.03353986	      0.64791246	     -0.00593615	      1.84834446	      0.01768867	     -0.00048732	      0.01784337
     11.29947767	      2.85008734	     -0.03618809	     -0.37319802	      2.94883429	      1.16833139	      0.28510742	     -0.00182906	     -0.03717059	      0.34121669	     -0.09587198	      0.46790080	     -0.04087429	      0.36482878	     -0.72047255	      1.35718335	     -0.05119610	     -0.66507294	     -1.06115341	      0.02474083	      0.02910627	     -0.06319487	      1.62634903	      0.00880276	      0.69367160	      0.00880327	      1.84567361	      0.00102517	     -0.00360939	      0.01606963
     11.33281067	      2.85838759	     -0.03762819	     -0.37077417	      2.94694451	      1.16936123	      0.28223043	     -0.00110221	     -0.03893660	      0.34593316	     -0.09101854	      0.45144869	     -0.04111479	      0.32944395	     -0.73373925	      1.32557915	     -0.05038294	     -0.64267766	     -1.06594107	      0.01613826	      0.05187407	     -0.06143740	      1.57717413	     -0.03368855	      0.71056874	      0.01107130	      1.86394668	     -0.01535388	      0.00589221	      0.01303924
     11.36614367	      2.87392627	     -0.03960026	     -0.36598529	      2.94433937	      1.17096265	      0.27825989	     -0.00183591	     -0.04083018	      0.34999478	     -0.09035638	      0.42918864	     -0.04113127	      0.27806194	     -0.73787402	      1.28396979	     -0.05036652	     -0.60741810	     -1.06987452	     -0.01671039	      0.05198686	     -0.06047819	      1.56979579	     -0.03425871	      0.70957373	      0.01272249	      1.85605271	     -0.00761106	     -0.00498064	      0.01787783
     11.39947667	      2.88824067	     -0.03864060	     -0.36150168	      2.94236178	      1.17281745	      0.27492616	     -0.00646598	     -0.04343852	      0.35232399	     -0.09168197	      0.42495344	     -0.04148173	      0.22165072	     -0.76978115	      1.23493379	     -0.05085115	     -0.55798184	     -1.07431895	     -0.06780575	      0.05663242	     -0.05954896	      1.56963968	     -0.01684017	      0.69447607	      0.00212046	      1.84750795	      0.00884169	     -0.00278947	      0.02907853
     11.43280967	      2.89455027	     -0.03877585	     -0.35871780	      2.94183874	      1.17470017	      0.27280299	     -0.00816000	     -0.04235317	      0.35275735	     -0.09239292	      0.44279516	     -0.04072773	      0.16124015	     -0.81765087	      1.18549812	     -0.05039725	     -0.50273859	     -1.08211048	     -0.11645439	      0.08327947	     -0.05823759	      1.53735500	     -0.02847270	      0.67563575	     -0.01587407	      1.85876547	      0.00751578	      0.01040145	      0.03364119
     11.46614267	      2.90949192	     -0.03722095	     -0.35905859	      2.94239741	      1.17646873	      0.27208393	     -0.00518051	     -0.04293417	      0.35239012	     -0.09185197	      0.46425830	     -0.04070873	      0.10197682	     -0.83755038	      1.14397432	     -0.05052513	     -0.43173075	     -1.08379326	     -0.13798502	      0.10287072	     -0.05697648	      1.55706817	     -0.05520065	      0.67831355	     -0.00818577	      1.85050007	     -0.00898571	     -0.00798479	      0.02650338
     11.49947567	      2.92662807	     -0.03765713	     -0.36209722	      2.94402417	      1.17815020	      0.27257436	      0.00315051	     -0.04458143	      0.35061002	     -0.09017762	      0.49165086	     -0.04102509	      0.04577490	     -0.82794807	      1.10914141	     -0.05096836	     -0.35800540	     -1.07742805	     -0.13504609	      0.11971375	     -0.05518731	      1.57244711	     -0.07000779	      0.70100355	      0.00598986	      1.85476146	     -0.01543977	     -0.00421399	      0.01705328
     11.53280867	      2.93605419	     -0.03909567	     -0.36856064	      2.94673991	      1.17965146	      0.27435198	      0.01132260	     -0.04323069	      0.34816016	     -0.08648131	      0.53732784	     -0.04009252	     -0.00103110	     -0.82716033	      1.07786173	     -0.05027215	     -0.29003204	     -1.06545644	     -0.13040524	      0.12846152	     -0.05340961	      1.55395885	     -0.06494704	      0.73117723	      0.01126961	      1.88014819	     -0.00021114	      0.01413370	      0.01475793
     11.56614167	      2.94356318	     -0.03729072	     -0.37602313	      2.94945816	      1.18075431	      0.27698564	      0.01955957	     -0.04594261	      0.34567381	     -0.08346554	      0.59604331	     -0.03977953	     -0.03343870	     -0.84991507	      1.04701425	     -0.05003414	     -0.22583966	     -1.05006241	     -0.14564401	      0.10592446	     -0.05230944	      1.58429401	     -0.06021992	      0.75559686	      0.00099283	      1.88218521	      0.00968646	     -0.00425575	      0.02107663
     11.59947467	      2.93732539	     -0.03738949	     -0.37697685	      2.95072182	      1.18157827	      0.27987298	      0.03063477	     -0.04667595	      0.34060203	     -0.08628901	      0.65008791	     -0.03911115	     -0.05604365	     -0.86936663	      1.00462496	     -0.04950056	     -0.17897987	     -1.03826270	     -0.18572831	      0.07019751	     -0.05118695	      1.60781074	     -0.07622618	      0.75352338	     -0.02470106	      1.87986353	      0.00055257	     -0.00279893	      0.02684397
     11.63280767	      2.92127572	     -0.03135334	     -0.36987552	      2.94978458	      1.18231142	      0.28344891	      0.03020631	     -0.04635019	      0.33273801	     -0.09530123	      0.68809913	     -0.03819877	     -0.06029607	     -0.86627681	      0.94543662	     -0.04807083	     -0.13763922	     -1.02343472	     -0.22848621	      0.02817168	     -0.05078109	      1.60562985	     -0.08280577	      0.72707631	     -0.00012794	      1.89225207	     -0.00450362	      0.01053053	      0.02286532
     11.66614067	      2.90494237	     -0.02852645	     -0.36154498	      2.94804964	      1.18290147	      0.28656640	      0.03238776	     -0.04771128	      0.32689888	     -0.10754169	      0.71930241	     -0.03761931	     -0.06083059	     -0.84572894	      0.88574162	     -0.04719341	     -0.11163732	     -1.01202024	     -0.24585890	     -0.02284547	     -0.05051002	      1.65149003	     -0.06257464	      0.69145222	      0.02099409	      1.90055384	     -0.00041408	     -0.00221331	      0.01294143
     11.69947367	      2.87964752	     -0.02626652	     -0.35576940	      2.94710742	      1.18325588	      0.28970836	      0.03069676	     -0.04957948	      0.32253197	     -0.11880953	      0.76220800	     -0.03690752	     -0.05866208	     -0.84087298	      0.82926215	     -0.04559840	     -0.09848143	     -0.99976691	     -0.23493143	     -0.05682726	     -0.04943709	      1.69102858	     -0.05263414	      0.66249525	     -0.00623566	      1.90433345	      0.01016198	     -0.00388648	      0.00667247
     11.73280667	      2.84834924	     -0.02380802	     -0.35531015	      2.94751421	      1.18345211	      0.29312116	      0.02557741	     -0.04892448	      0.31808762	     -0.12233456	      0.81981426	     -0.03496557	     -0.05509456	     -0.84823927	      0.77840573	     -0.04289612	     -0.09222387	     -0.97859072	     -0.20395771	     -0.07128192	     -0.04829028	      1.70841014	     -0.06302660	      0.64615335	     -0.01950286	      1.91568865	      0.01205101	      0.00646141	      0.00864865
     11.76613967	      2.82515356	     -0.02305052	     -0.36379834	      2.94879545	      1.18379554	      0.29635486	      0.02628191	     -0.05116962	      0.32140209	     -0.11985329	      0.88165694	     -0.03448613	     -0.05137959	     -0.83232468	      0.73761838	     -0.04154408	     -0.08997260	     -0.94562693	     -0.16891203	     -0.08687668	     -0.04745734	      1.76133395	     -0.06820704	      0.63811824	      0.01051021	      1.93091972	     -0.00241515	     -0.00252375	      0.01501500
     11.79947267	      2.79813516	     -0.01638902	     -0.37405679	      2.94919531	      1.18423297	      0.30009269	      0.01822716	     -0.05205853	      0.32893229	     -0.11465174	      0.93679350	     -0.03306827	     -0.04083004	     -0.79134198	      0.69092357	     -0.03969089	     -0.07914321	     -0.89976280	     -0.15344241	     -0.10105357	     -0.04723101	      1.80337076	     -0.05908937	      0.62832509	      0.01388684	      1.93921110	     -0.01274102	     -0.00484824	      0.01579782
     11.83280567	      2.76383943	     -0.00775252	     -0.37900192	      2.94754357	      1.18427542	      0.30374984	      0.00531107	     -0.05028065	      0.33558727	     -0.11072169	      0.98226956	     -0.03069439	     -0.03102220	     -0.75240455	      0.63305158	     -0.03707745	     -0.06168915	     -0.86304542	     -0.15942353	     -0.11413662	     -0.04762876	      1.81982324	     -0.04510544	      0.60268267	     -0.01605953	      1.94290749	     -0.00852323	      0.00792849	      0.01128799
     11.86613867	      2.73261314	      0.00022234	     -0.37774323	      2.94362279	      1.18359283	      0.30687804	     -0.00370104	     -0.05007200	      0.34156938	     -0.11195483	      1.02178400	     -0.02900219	     -0.02238892	     -0.74217480	      0.56902321	     -0.03538588	     -0.03936452	     -0.84973604	     -0.16536130	     -0.13759371	     -0.04824497	      1.86249099	     -0.04034930	      0.55519651	     -0.01073051	      1.94677026	      0.00104855	     -0.00085237	      0.01068176
     11.89947167	      2.70045126	      0.00361710	     -0.36829727	      2.93738965	      1.18249626	      0.30934230	     -0.00359278	     -0.05022524	      0.34407260	     -0.11841920	      1.04895028	     -0.02708994	     -0.01914792	     -0.74336526	      0.49121335	     -0.03420472	     -0.01595609	     -0.83880173	     -0.14826965	     -0.15762374	     -0.04844997	      1.89129218	     -0.04705845	      0.48473234	      0.01492852	      1.94895151	      0.00319521	     -0.00505271	      0.01543114
     11.93280467	      2.66473741	      0.00317099	     -0.35705592	      2.92989195	      1.18151406	      0.31156606	      0.00342841	     -0.04920111	      0.34820939	     -0.12638799	      1.06490138	     -0.02363791	     -0.01975278	     -0.72639750	      0.40477400	     -0.03208359	      0.00916422	     -0.80845637	     -0.10165816	     -0.16664737	     -0.04817672	      1.88624832	     -0.05062563	      0.40192311	      0.01264103	      1.95007489	     -0.00185883	      0.00711680	      0.01761564
     11.96613767	      2.63578289	      0.00900406	     -0.35252006	      2.92312702	      1.18052215	      0.31466375	      0.00429430	     -0.04856815	      0.35485673	     -0.12595381	      1.08513579	     -0.02058820	     -0.00833480	     -0.70076796	      0.33160341	     -0.02992563	      0.04185644	     -0.77293142	     -0.04206689	     -0.17823677	     -0.04804749	      1.90327368	     -0.05068707	      0.33092242	      0.00314047	      1.95071992	     -0.00188372	     -0.00508206	      0.01424047
     11.99947067	      2.61442031	      0.02275503	     -0.35164077	      2.91809481	      1.17927773	      0.31834876	     -0.00664459	     -0.04850288	      0.35801971	     -0.11914667	      1.11473576	     -0.01903369	      0.01580868	     -0.68746060	      0.27573133	     -0.02910566	      0.07633196	     -0.75058829	      0.00530573	     -0.17595161	     -0.04820299	      1.91188693	     -0.06152886	      0.28588007	      0.01091140	      1.95188047	      0.00736300	     -0.00995362	      0.01481365
     12.03280367	      2.59765834	      0.03264755	     -0.34993632	      2.91473662	      1.17798387	      0.32081357	     -0.01580819	     -0.04660677	      0.35708779	     -0.11220037	      1.14560685	     -0.01247135	      0.03880154	     -0.68354610	      0.22711511	     -0.02746347	      0.09404713	     -0.73202440	      0.03099025	     -0.14426478	     -0.04855890	      1.87933807	     -0.07873835	      0.25131865	      0.01571564	      1.95315303	      0.01146593	      0.00999011	      0.02113639
     12.06613667	      2.59228823	      0.03195547	     -0.34963661	      2.91270384	      1.17694878	      0.32097136	     -0.01109568	     -0.04497715	      0.35749015	     -0.10312473	      1.17329774	     -0.00449394	      0.05774838	     -0.68287719	      0.18128074	     -0.02457840	      0.08224577	     -0.69747005	      0.04757773	     -0.10420263	     -0.04913134	      1.86282824	     -0.09026778	      0.19797233	      0.00589622	      1.94991968	      0.00091978	     -0.00163017	      0.02225878
     12.09946967	      2.59502347	      0.02953398	     -0.34749257	      2.91078255	      1.17603024	      0.31941846	     -0.00675438	     -0.04455868	      0.35843143	     -0.09639602	      1.19629848	     -0.00094449	      0.08139443	     -0.69478158	      0.13090208	     -0.02236900	      0.05257893	     -0.63983973	      0.06990290	     -0.05968443	     -0.04942464	      1.84629410	     -0.10493458	      0.11636805	      0.00491878	      1.94653908	     -0.00468401	     -0.01261228	      0.01894957
     12.13280267	      2.60286623	      0.03503147	     -0.34031262	      2.90861201	      1.17489537	      0.31748296	     -0.01909282	     -0.04096979	      0.35488941	     -0.09454438	      1.21491027	      0.00339707	      0.12045422	     -0.72076638	      0.08408643	     -0.01659406	      0.02018684	     -0.59647781	      0.10994873	     -0.01171758	     -0.04948257	      1.78674603	     -0.12899470	      0.02242481	      0.01909317	      1.93583355	      0.00789448	      0.00391634	      0.01900897
     12.16613567	      2.62355056	      0.04268791	     -0.33090116	      2.90701460	      1.17359710	      0.31514140	     -0.03547698	     -0.03602523	      0.34801029	     -0.09539360	      1.22661458	      0.01361534	      0.17398422	     -0.74370413	      0.05460970	     -0.01694855	     -0.02492232	     -0.59575513	      0.17437388	      0.02681018	     -0.04931010	      1.72941297	     -0.14975226	     -0.07192056	      0.00761063	      1.92019733	      0.01563027	     -0.00008538	      0.02333941
     12.19946867	      2.65104547	      0.03916587	     -0.31491335	      2.90545972	      1.17205660	      0.31116951	     -0.03462209	     -0.03145090	      0.33408225	     -0.09697528	      1.21881259	      0.00771807	      0.21830791	     -0.76331618	      0.01931339	     -0.01413500	     -0.08956507	     -0.58040943	      0.24875531	      0.07049292	     -0.04874131	      1.67177039	     -0.16942960	     -0.16533168	     -0.01273380	      1.88561154	     -0.00436419	     -0.00412352	      0.02227249
     12.23280167	      2.67110584	      0.03973732	     -0.29655178	      2.90347114	      1.17026454	      0.30716100	     -0.04193398	     -0.02715181	      0.31770069	     -0.09757292	      1.21211899	     -0.00557434	      0.25945996	     -0.80666679	     -0.02964999	     -0.01181578	     -0.14528423	     -0.51579982	      0.29836128	      0.13142129	     -0.04814353	      1.58504541	     -0.20493065	     -0.25325417	     -0.01234940	      1.84589600	     -0.01572884	      0.00655653	      0.01225657
     12.26613467	      2.68910508	      0.03394389	     -0.28992108	      2.90339266	      1.16865103	      0.30380968	     -0.04166049	     -0.01866917	      0.31115755	     -0.09338517	      1.22768576	      0.01663985	      0.29821381	     -0.85937812	     -0.05025476	     -0.01337694	     -0.20211832	     -0.48226126	      0.32708084	      0.19315874	     -0.04789430	      1.51892425	     -0.23579525	     -0.32217178	     -0.00140598	      1.80234675	     -0.00872362	     -0.00027734	      0.00452369
     12.29946767	      2.68088182	      0.02824696	     -0.28479909	      2.90367376	      1.16691122	      0.30251339	     -0.04610605	      0.00939552	      0.29902940	     -0.08320710	      1.24588849	      0.01261222	      0.31164146	     -0.90919886	     -0.06542175	     -0.01920540	     -0.23448756	     -0.47877484	      0.33845969	      0.27012448	     -0.04768983	      1.43849775	     -0.24770017	     -0.37060958	     -0.01777305	      1.75905101	      0.00369960	     -0.00248927	      0.01348561
     12.33280067	      2.66837635	      0.02293963	     -0.28064269	      2.90327232	      1.16538922	      0.30312866	     -0.04250696	      0.03509930	      0.28756893	     -0.07242226	      1.26581698	      0.01789112	      0.32507344	     -0.95251401	     -0.08507658	     -0.00443629	     -0.24646026	     -0.47121008	      0.35740289	      0.35608294	     -0.04762989	      1.34468719	     -0.25481525	     -0.40733228	     -0.00840413	      1.70808676	     -0.00202497	      0.00884145	      0.02614436
     12.36613367	      2.66975646	      0.03148680	     -0.28182384	      2.90190612	      1.16425981	      0.30553794	     -0.04491096	      0.03312001	      0.28194374	     -0.05636194	      1.29032131	      0.01781112	      0.36013374	     -1.00397329	     -0.08833851	     -0.03510901	     -0.24426704	     -0.43222993	      0.38890451	      0.42352148	     -0.04662599	      1.28063242	     -0.27159256	     -0.45382831	      0.02117703	      1.66096166	     -0.00925399	      0.00249824	      0.02274414
     12.39946667	      2.66977251	      0.03131470	     -0.28005329	      2.89963545	      1.16341443	      0.30725659	     -0.03621274	      0.03558510	      0.27893608	     -0.04610508	      1.29748653	      0.01177777	      0.37918432	     -1.05059637	     -0.10741763	     -0.03097453	     -0.23834008	     -0.38437765	      0.44894208	      0.47561331	     -0.04523589	      1.19738637	     -0.27709468	     -0.49049014	      0.00775328	      1.59824199	     -0.00847964	     -0.01230749	      0.01254765
     12.43279967	      2.67104007	      0.03565026	     -0.27931404	      2.89800054	      1.16282875	      0.30828993	     -0.03938322	      0.03528333	      0.27633297	     -0.03587077	      1.30736756	      0.02035501	      0.39803206	     -1.10185048	     -0.10435164	     -0.03413724	     -0.22961254	     -0.39163585	      0.50237371	      0.50854181	     -0.04351202	      1.09380571	     -0.31183305	     -0.52702196	      0.01860936	      1.55213657	      0.01457135	      0.00504631	      0.00902220
     12.46613267	      2.66814112	      0.03053640	     -0.27122244	      2.89649084	      1.16226228	      0.30662806	     -0.03491825	      0.03907665	      0.26794198	     -0.03332140	      1.29687601	      0.02415579	      0.39200915	     -1.15902399	     -0.11187932	     -0.03458738	     -0.23233643	     -0.40266449	      0.53323975	      0.52917697	     -0.04247551	      1.02873414	     -0.33938930	     -0.55583064	     -0.00524740	      1.49565448	      0.01712973	      0.01036219	      0.02263980
     12.49946567	      2.66706567	      0.02831318	     -0.26377812	      2.89513682	      1.16199106	      0.30340316	     -0.03583614	      0.03368011	      0.26543362	     -0.03497858	      1.28121517	      0.02661310	      0.38073390	     -1.22039494	     -0.12772492	     -0.03652263	     -0.23794777	     -0.37398025	      0.53080905	      0.55808263	     -0.04136225	      0.94899290	     -0.37140752	     -0.58857296	     -0.01089673	      1.44223293	     -0.00025776	     -0.01018809	      0.02808577
     12.53279867	      2.66694518	      0.02404354	     -0.26264207	      2.89524561	      1.16212751	      0.29995826	     -0.03935747	      0.03478090	      0.26749180	     -0.03116065	      1.26735816	      0.03184214	      0.36398564	     -1.26972866	     -0.12918194	     -0.03682214	     -0.25179027	     -0.35562365	      0.53602734	      0.57809569	     -0.04007998	      0.88384945	     -0.38413553	     -0.61445378	     -0.02389108	      1.40367416	     -0.01160320	     -0.00491589	      0.01841491
     12.56613167	      2.68065516	      0.01792229	     -0.26233998	      2.89691018	      1.16238688	      0.29715686	     -0.03904267	      0.03533748	      0.26398679	     -0.02491554	      1.24946873	      0.03474516	      0.35546078	     -1.30885803	     -0.10751458	     -0.03835785	     -0.28016778	     -0.37248601	      0.57912987	      0.59918638	     -0.03832426	      0.82706931	     -0.38025805	     -0.61586446	     -0.00804510	      1.36202952	     -0.00949879	      0.00819994	      0.01442421
     12.59946467	      2.69547045	      0.01749655	     -0.25989433	      2.89821799	      1.16235718	      0.29555106	     -0.04507681	      0.03705600	      0.25673232	     -0.02162797	      1.23456034	      0.03489113	      0.36061419	     -1.34441419	     -0.09553172	     -0.03964715	     -0.30383763	     -0.35524351	      0.63416461	      0.63359803	     -0.03625986	      0.76665331	     -0.35109502	     -0.61180109	     -0.01762856	      1.34035538	      0.00405098	     -0.00375168	      0.02036120
     12.63279767	      2.70792025	      0.01418210	     -0.26478552	      2.89989574	      1.16230318	      0.29419767	     -0.04412960	      0.03671311	      0.25702502	     -0.01241461	      1.23017585	      0.03381708	      0.36743223	     -1.37121730	     -0.08390462	     -0.04024871	     -0.33055048	     -0.31752445	      0.66052016	      0.67041996	     -0.03430666	      0.73935797	     -0.33501616	     -0.62490019	      0.02050926	      1.32464409	      0.00501306	     -0.00184076	      0.01567728
     12.66613067	      2.71153773	      0.01229849	     -0.27004689	      2.90150140	      1.16205795	      0.29349720	     -0.04499745	      0.04206452	      0.25702950	     -0.00193018	      1.23575603	      0.03619114	      0.37893014	     -1.38892160	     -0.06764495	     -0.04018940	     -0.35224220	     -0.31803577	      0.64795719	      0.71328007	     -0.03307115	      0.70801190	     -0.31559247	     -0.64034792	      0.01138002	      1.30329725	     -0.00343512	      0.00654703	      0.01129538
     12.69946367	      2.72258105	      0.01235720	     -0.26746893	      2.90225457	      1.16132259	      0.29280251	     -0.04475069	      0.04373453	      0.25136868	     -0.00147045	      1.23512462	      0.03654053	      0.40394602	     -1.40271824	     -0.05143358	     -0.04153060	     -0.37563838	     -0.34913747	      0.63362589	      0.74748316	     -0.03193602	      0.68419522	     -0.32091225	     -0.64438404	      0.01557412	      1.30820934	     -0.01112277	     -0.00471916	      0.02197199
     12.73279667	      2.73755054	      0.01057087	     -0.25896532	      2.90143040	      1.16032948	      0.29181024	     -0.04119560	      0.04616899	      0.24522880	     -0.00833119	      1.22562270	      0.03562902	      0.43344926	     -1.40588213	     -0.05768940	     -0.04157282	     -0.39926865	     -0.34749945	      0.64649887	      0.75681649	     -0.03073944	      0.66925192	     -0.34013730	     -0.63866197	      0.01575157	      1.33024020	     -0.00616680	     -0.00560178	      0.02892794
     12.76612967	      2.75186137	      0.01112435	     -0.25606981	      2.90031158	      1.15963063	      0.29150411	     -0.04116253	      0.04621952	      0.24593329	     -0.00826117	      1.22365728	      0.03435581	      0.46310388	     -1.39266977	     -0.06478891	     -0.04219139	     -0.41561447	     -0.33691748	      0.67202984	      0.74190014	     -0.02867924	      0.63595068	     -0.35780992	     -0.63646127	     -0.00326761	      1.34629575	      0.00943823	      0.00934991	      0.01312712
     12.79946267	      2.76039627	      0.00895002	     -0.25785583	      2.90001123	      1.15913354	      0.29152394	     -0.03795489	      0.04620246	      0.24799805	     -0.00314731	      1.22859486	      0.03237802	      0.47736333	     -1.36648915	     -0.06085256	     -0.04240942	     -0.42930197	     -0.36470787	      0.69689304	      0.71079783	     -0.02657346	      0.61860124	     -0.36760146	     -0.64245784	     -0.01540863	      1.37934851	      0.01418888	      0.00326443	      0.00192610
     12.83279567	      2.75366919	      0.00856799	     -0.25348705	      2.89929884	      1.15840609	      0.29178508	     -0.03723785	      0.04486870	      0.24323614	     -0.00655960	      1.23720682	      0.03336944	      0.47566000	     -1.34066470	     -0.07503805	     -0.04299350	     -0.42867976	     -0.39457614	      0.70506401	      0.69983795	     -0.02451753	      0.59418132	     -0.36183292	     -0.65096360	     -0.02183783	      1.42825182	      0.00196283	     -0.00077519	      0.02093417
     12.86612867	      2.73912763	      0.00914979	     -0.25122711	      2.89908924	      1.15792033	      0.29217267	     -0.03884384	      0.04134121	      0.24076556	     -0.01120160	      1.25219603	      0.03532157	      0.45978505	     -1.31797096	     -0.09297217	     -0.04369012	     -0.41858865	     -0.41519888	      0.70247533	      0.69096264	     -0.02285389	      0.59740850	     -0.35207352	     -0.65369299	     -0.00477243	      1.46908657	     -0.01094978	      0.00422466	      0.03860041
     12.89946167	      2.72676109	      0.00598432	     -0.25471382	      2.90048702	      1.15785558	      0.29256007	     -0.03764729	      0.04033239	      0.24104096	     -0.00768626	      1.26690719	      0.03537646	      0.43197959	     -1.29231689	     -0.09483234	     -0.04239024	     -0.41145864	     -0.44538184	      0.71253088	      0.67987595	     -0.02056549	      0.58027133	     -0.34395439	     -0.64626752	      0.01922310	      1.52636769	     -0.01005443	     -0.00505719	      0.02560769
     12.93279467	      2.72452349	      0.00623023	     -0.25686129	      2.90241316	      1.15809341	      0.29340740	     -0.03973797	      0.03636701	      0.23680063	     -0.00413145	      1.27292865	      0.03551232	      0.41271745	     -1.26125221	     -0.08596101	     -0.04167167	     -0.40353507	     -0.46842251	      0.74325849	      0.66218992	     -0.01612200	      0.56934271	     -0.33635531	     -0.62346440	      0.01270131	      1.60076359	      0.00317877	     -0.00769290	      0.00881397
     12.96612767	      2.72788946	      0.00673868	     -0.25714027	      2.90424015	      1.15868842	      0.29438003	     -0.03908072	      0.03246176	      0.22972496	     -0.00356246	      1.26602922	      0.03642278	      0.39973308	     -1.21808302	     -0.07511755	     -0.04016824	     -0.39522916	     -0.47383404	      0.77912142	      0.64828656	     -0.00877264	      0.55579064	     -0.35241475	     -0.59792794	      0.01857932	      1.66325381	      0.00719290	      0.00712331	      0.00694628
     12.99946067	      2.72996836	      0.00902601	     -0.26067382	      2.90595099	      1.15964327	      0.29584681	     -0.03941101	      0.03178051	      0.22410347	      0.00125558	      1.25494399	      0.03762904	      0.39233236	     -1.16459827	     -0.05386529	     -0.03777881	     -0.38168724	     -0.48567235	      0.79545748	      0.63732146	      0.00474112	      0.54405220	     -0.38630361	     -0.60123105	      0.01453478	      1.72834730	     -0.00071211	      0.00128270	      0.01442271
     13.03279367	      2.73158205	      0.01172489	     -0.26430316	      2.90695895	      1.16066039	      0.29774037	     -0.03777988	      0.03161650	      0.22056984	      0.00452184	      1.23788131	      0.03699843	      0.39189654	     -1.11420265	     -0.02384675	     -0.03520240	     -0.36496803	     -0.51538540	      0.79547240	      0.63657966	      0.01254232	      0.53041943	     -0.42616354	     -0.63463590	      0.00352099	      1.78890957	     -0.01245906	     -0.00864066	      0.02438098
     13.06612667	      2.73462983	      0.01605376	     -0.26059057	      2.90640737	      1.16149624	      0.30016730	     -0.03689103	      0.03730963	      0.21318902	      0.00095098	      1.21120710	      0.03802935	      0.40393580	     -1.07718600	     -0.00031454	     -0.03081647	     -0.34335577	     -0.54354713	      0.79780062	      0.63634800	      0.01708890	      0.52078536	     -0.45707657	     -0.66874692	     -0.01903206	      1.83447026	     -0.01169748	     -0.00109294	      0.03010039
     13.09945967	      2.75321548	      0.02231217	     -0.25466372	      2.90550950	      1.16241626	      0.30302351	     -0.03390473	      0.03812347	      0.20562777	     -0.00488289	      1.17504926	      0.03753948	      0.43301378	     -1.04762082	      0.03167073	     -0.02784540	     -0.32480685	     -0.56747528	      0.81261646	      0.63112647	      0.02169733	      0.50169823	     -0.48979150	     -0.68832713	     -0.00839693	      1.88835138	      0.00102685	      0.00101857	      0.02115014
     13.13279267	      2.77711001	      0.02775377	     -0.25118003	      2.90528405	      1.16370161	      0.30622586	     -0.02879837	      0.04167310	      0.19870550	     -0.00679492	      1.13411351	      0.03709452	      0.46303364	     -1.00588645	      0.06885694	     -0.02008682	     -0.30667600	     -0.58342989	      0.83507179	      0.61918679	      0.02467380	      0.47884436	     -0.50872359	     -0.69058289	     -0.00707554	      1.94549065	      0.01144526	     -0.00505897	      0.00648655
     13.16612567	      2.79724690	      0.03664309	     -0.25499439	      2.90655780	      1.16539239	      0.30970158	     -0.02887806	      0.04232864	      0.19467441	     -0.00203848	      1.10246420	      0.03620431	      0.48679158	     -0.95299641	      0.11450777	     -0.01050280	     -0.28226106	     -0.59660172	      0.84562445	      0.61488765	      0.02780365	      0.45701467	     -0.52979823	     -0.68908801	     -0.00926077	      1.94242648	      0.00962453	      0.00542144	      0.00302775
     13.19945867	      2.80728479	      0.04088413	     -0.26462926	      2.90964777	      1.16682818	      0.31204794	     -0.02905424	      0.04490291	      0.19148819	      0.00763432	      1.08498508	      0.03714825	      0.48935477	     -0.90590400	      0.15977817	      0.02238381	     -0.25850576	     -0.61933588	      0.84702612	      0.62251894	      0.03045710	      0.43684072	     -0.57501444	     -0.70388296	      0.01287214	      1.96819587	      0.00234722	      0.00726898	      0.01780653
     13.23279167	      2.80781617	      0.03795036	     -0.27227915	      2.91349370	      1.16783088	      0.31262153	     -0.02478180	      0.04438066	      0.18529998	      0.01445322	      1.07406819	      0.03823721	      0.46943674	     -0.87733463	      0.20359649	      0.02343685	     -0.24907227	     -0.64222695	      0.84697981	      0.64804046	      0.03308535	      0.41733016	     -0.61734908	     -0.72498005	      0.00527718	      1.95948594	     -0.00235320	     -0.00048213	      0.03763104
     13.26612467	      2.80433337	      0.04113594	     -0.27492701	      2.91665477	      1.16842294	      0.31317776	     -0.03296001	      0.04863762	      0.17658095	      0.01792413	      1.06830579	      0.03916329	      0.45009670	     -0.86112276	      0.23302028	      0.03328591	     -0.22969757	     -0.66102255	      0.85956293	      0.65720972	      0.03556141	      0.41009337	     -0.66852003	     -0.72920830	     -0.00809031	      1.96679991	      0.00376596	     -0.00778298	      0.03380404
     13.29945767	      2.81032640	      0.04130548	     -0.27373197	      2.91940713	      1.16892848	      0.31324649	     -0.03295697	      0.04391861	      0.16709928	      0.01898923	      1.04923339	      0.03640753	      0.42861366	     -0.83253414	      0.26198150	      0.03487584	     -0.21605345	     -0.68906391	      0.88965529	      0.66119514	      0.03845734	      0.37428708	     -0.71406259	     -0.71940083	     -0.01364738	      1.97669246	      0.00352844	      0.00444705	      0.00877944
     13.33279067	      2.81595458	      0.04435818	     -0.27222126	      2.92118209	      1.16957293	      0.31390720	     -0.03579306	      0.04289507	      0.15949711	      0.01801909	      1.03106121	      0.03653108	      0.41149287	     -0.79465443	      0.28521777	      0.03673086	     -0.19398574	     -0.71691217	      0.91864701	      0.63964673	      0.04106696	      0.35699954	     -0.75626038	     -0.70118781	     -0.00666205	      1.96978059	     -0.00056880	      0.00370913	     -0.00615301
     13.36612367	      2.81134090	      0.04550535	     -0.27263608	      2.92219206	      1.17011239	      0.31499440	     -0.03716285	      0.04441571	      0.15275838	      0.01960719	      1.02382338	      0.03769284	      0.38972384	     -0.77104196	      0.30099868	      0.03872206	     -0.16692403	     -0.74206935	      0.92489661	      0.62406309	      0.04350611	      0.32201816	     -0.78465349	     -0.70945022	     -0.01293184	      1.97447335	     -0.00550310	     -0.00087878	      0.00600811
     13.39945667	      2.80438755	      0.04489828	     -0.27732534	      2.92289260	      1.17047738	      0.31632940	     -0.03445277	      0.04170586	      0.15182286	      0.02398290	      1.02841389	      0.03683434	      0.36773150	     -0.77435114	      0.31956865	      0.03854930	     -0.13759541	     -0.77050422	      0.90875042	      0.61171468	      0.04588590	      0.30868507	     -0.82697133	     -0.73524013	      0.01000366	      1.97526863	     -0.00875890	      0.00105794	      0.02409831
     13.43278967	      2.79561524	      0.04442507	     -0.27666014	      2.92265341	      1.17066476	      0.31822573	     -0.02991377	      0.04603649	      0.14864426	      0.02418548	      1.02779011	      0.03717671	      0.34983667	     -0.78301357	      0.33070210	      0.04063362	     -0.10274089	     -0.79790789	      0.89262373	      0.61028308	      0.04813868	      0.28370131	     -0.86378465	     -0.73509554	      0.00864059	      1.96979543	     -0.00873137	     -0.00251168	      0.03254970
     13.46612267	      2.79768834	      0.04957800	     -0.27349736	      2.92220346	      1.17088631	      0.32086375	     -0.02740863	      0.04433979	      0.14472358	      0.02411112	      1.01521809	      0.03558675	      0.34649627	     -0.77826167	      0.34618294	      0.04041824	     -0.06070010	     -0.82518194	      0.88314971	      0.61047842	      0.05042230	      0.28463988	     -0.90492253	     -0.70565977	     -0.00267445	      1.97335782	     -0.00310757	     -0.00459304	      0.01965606
     13.49945567	      2.79978794	      0.05285272	     -0.27127696	      2.92202162	      1.17110294	      0.32367530	     -0.02164016	      0.04586904	      0.14232703	      0.02510771	      0.99598053	      0.03443070	      0.34228763	     -0.76417384	      0.36682204	      0.04076495	     -0.01923802	     -0.85090720	      0.88456147	      0.62962401	      0.05267474	      0.26789543	     -0.95293573	     -0.66585565	     -0.00159837	      1.97546671	      0.00200947	      0.00302381	      0.00028103
     13.53278867	      2.79959773	      0.05100349	     -0.27292473	      2.92254445	      1.17130535	      0.32589143	     -0.01104269	      0.04702815	      0.14122502	      0.02834183	      0.97908860	      0.03331833	      0.33004029	     -0.76887905	      0.39616977	      0.04082332	      0.01463323	     -0.87338343	      0.88707672	      0.65435144	      0.05482704	      0.29187381	     -0.98808851	     -0.64665065	     -0.01786457	      1.97310288	      0.00595411	      0.00566704	      0.00283078
     13.56612167	      2.79744272	      0.04520535	     -0.27815366	      2.92355487	      1.17156319	      0.32696419	      0.00044165	      0.05017415	      0.14219981	      0.03528106	      0.96429925	      0.03367713	      0.30971158	     -0.79917653	      0.43338895	      0.04138284	      0.03968474	     -0.88941603	      0.88050924	      0.68956331	      0.05681595	      0.29251521	     -1.02527566	     -0.64747484	     -0.00942218	      1.97732741	      0.00860894	     -0.00617741	      0.01967336
     13.59945467	      2.80649890	      0.03792987	     -0.28143867	      2.92435206	      1.17223486	      0.32642438	      0.01306379	      0.05117220	      0.14442955	      0.04035388	      0.93057182	      0.03337098	      0.28774277	     -0.82794379	      0.47453371	      0.04096909	      0.05642383	     -0.90117062	      0.86562080	      0.70187544	      0.05856388	      0.32544122	     -1.04347963	     -0.63510135	     -0.01488177	      1.97863455	      0.00655831	     -0.00719411	      0.03245628
     13.63278767	      2.82827230	      0.03597884	     -0.27917338	      2.92422825	      1.17316129	      0.32467265	      0.01745446	      0.05291002	      0.14725662	      0.04158345	      0.87111923	      0.03358561	      0.27146845	     -0.83970200	      0.51577449	      0.04049586	      0.07495839	     -0.91237256	      0.84661800	      0.69804505	      0.05999884	      0.33110324	     -1.05825063	     -0.58903630	     -0.01015007	      1.98208315	      0.00454858	      0.00062698	      0.02389233
     13.66612067	      2.85864779	      0.04145368	     -0.27288360	      2.92333617	      1.17392677	      0.32208712	      0.00950186	      0.05232670	      0.15051673	      0.03776468	      0.79476421	      0.03290615	      0.25994932	     -0.84658758	      0.56008133	      0.03880432	      0.09936101	     -0.93061636	      0.82400001	      0.67589628	      0.06104809	      0.36321233	     -1.07294721	     -0.53098084	     -0.00522949	      1.99125885	      0.00840416	      0.00035614	      0.00946656
     13.69945367	      2.88177297	      0.04218213	     -0.26595309	      2.92243767	      1.17418807	      0.31848175	      0.00354437	      0.05420067	      0.15288639	      0.03048766	      0.71594780	      0.03335674	      0.23411919	     -0.86225070	      0.60993480	      0.03755261	      0.11589974	     -0.95873052	      0.80266197	      0.67218153	      0.06169949	      0.39088681	     -1.07555636	     -0.50053495	     -0.01840963	      1.99757739	      0.00640222	      0.00320278	      0.00919109
     13.73278667	      2.89896491	      0.04232334	     -0.26313736	      2.92205949	      1.17402551	      0.31453132	     -0.00473738	      0.05706988	      0.15683384	      0.02566453	      0.64461699	      0.03469625	      0.20189094	     -0.89052301	      0.66713321	      0.03641084	      0.12825082	     -0.97830130	      0.78225335	      0.67616080	      0.06190978	      0.45140478	     -1.08431473	     -0.49409486	     -0.00701694	      2.00756003	     -0.00026122	      0.00139937	      0.01950628
     13.76611967	      2.92040005	      0.04642806	     -0.26000801	      2.92179769	      1.17369766	      0.31063775	     -0.01767974	      0.05918703	      0.16062653	      0.02035598	      0.56829914	      0.03550457	      0.17259831	     -0.90858623	      0.72389680	      0.03472027	      0.14217382	     -0.97784308	      0.77083027	      0.68703610	      0.06163276	      0.50836477	     -1.08080119	     -0.46716641	     -0.00852051	      2.01603298	     -0.00671596	     -0.00765314	      0.02700007
     13.79945267	      2.95341752	      0.04865440	     -0.25648999	      2.92167080	      1.17325665	      0.30608816	     -0.02677086	      0.06010092	      0.16482213	      0.01778745	      0.48100787	      0.03550694	      0.13942136	     -0.89577384	      0.78312211	      0.03220989	      0.15181331	     -0.97574663	      0.76509946	      0.68692433	      0.06082872	      0.57839312	     -1.06076827	     -0.39830056	     -0.01594530	      2.03072799	     -0.00817623	     -0.00342217	      0.01724800
     13.83278567	      2.99007910	      0.04452753	     -0.25582983	      2.92178735	      1.17243951	      0.30090384	     -0.02727318	      0.06028404	      0.17271461	      0.01779778	      0.39638667	      0.03522544	      0.09977837	     -0.86975746	      0.85020842	      0.02794844	      0.15147243	     -0.99126770	      0.74615425	      0.68241846	      0.05936178	      0.65539829	     -1.03337673	     -0.31288588	     -0.00407474	      2.04375966	     -0.00361800	      0.00916067	      0.00120979
     13.86611867	      3.01543859	      0.04338958	     -0.25514398	      2.92141422	      1.17119960	      0.29698585	     -0.03156087	      0.06242111	      0.17896603	      0.01684326	      0.32433605	      0.03604561	      0.07478775	     -0.86347154	      0.91560240	      0.02537643	      0.14996554	     -1.01258567	      0.70040306	      0.68205109	      0.05698215	      0.73695238	     -1.00108786	     -0.24554179	      0.00597434	      2.05770536	      0.00240927	      0.00301364	      0.00695223
     13.89945167	      3.03324342	      0.04134528	     -0.25069268	      2.91968396	      1.16974325	      0.29457231	     -0.02962350	      0.06397518	      0.18315724	      0.01011744	      0.25232268	      0.03614100	      0.06432500	     -0.85888444	      0.96864486	      0.02123471	      0.14240287	     -1.03060897	      0.64883041	      0.67482425	      0.05403888	      0.84280115	     -0.95930600	     -0.20062512	      0.01216322	      2.06703247	     -0.00383273	     -0.00480872	      0.02946934
     13.93278467	      3.05063104	      0.04160479	     -0.24147977	      2.91604679	      1.16831537	      0.29387702	     -0.02641567	      0.06664706	      0.18852466	     -0.00066787	      0.16901582	      0.03623337	      0.07189003	     -0.82587960	      1.00507582	      0.01559163	      0.13395994	     -1.04027192	      0.61934361	      0.64660635	      0.05087601	      0.93458569	     -0.91501753	     -0.14877322	      0.01605087	      2.07775197	     -0.01138190	     -0.00086291	      0.03358439
     13.96611767	      3.07312036	      0.04522852	     -0.23206554	      2.91150811	      1.16692541	      0.29426226	     -0.02625987	      0.06681116	      0.19869089	     -0.01133089	      0.08232909	      0.03468407	      0.09285315	     -0.77068626	      1.03371493	      0.00580691	      0.12460183	     -1.05129477	      0.61049644	      0.58269332	      0.04733669	      1.03361734	     -0.87320116	     -0.07183678	      0.00995684	      2.08728299	     -0.00403432	      0.00254743	      0.01144602
     13.99945067	      3.08812585	      0.04161492	     -0.22687505	      2.90806457	      1.16546205	      0.29446909	     -0.01742666	      0.06587053	      0.21092956	     -0.02025177	      0.01566984	      0.03423578	      0.11675579	     -0.73353489	      1.06477096	     -0.01670025	      0.09171430	     -1.07933406	      0.59558375	      0.51270454	      0.04325566	      1.12657478	     -0.82749399	      0.01176226	     -0.00231795	      2.09563090	      0.00620736	      0.00652906	     -0.00302853
     14.03278367	      3.09254481	      0.03167059	     -0.22269192	      2.90574703	      1.16409710	      0.29437577	     -0.00000103	      0.06312945	      0.21793409	     -0.02893020	     -0.03212406	      0.03388206	      0.14481534	     -0.71517106	      1.09642016	     -0.01861995	      0.04372038	     -1.11196645	      0.55889932	      0.44829854	      0.03802510	      1.23508840	     -0.77191522	      0.09630373	     -0.01985369	      2.09765687	      0.00632880	      0.00347152	      0.01510152
     14.06611667	      3.08706184	      0.02006340	     -0.21880329	      2.90360757	      1.16321620	      0.29446282	      0.01944281	      0.06155537	      0.22368459	     -0.03767569	     -0.07469941	      0.03403467	      0.18009050	     -0.67199818	      1.11782588	     -0.00695689	     -0.01265435	     -1.12818933	      0.50428964	      0.38852387	      0.03057475	      1.34488002	     -0.70929551	      0.18411662	     -0.00458279	      2.10101971	     -0.00105790	     -0.00166161	      0.03758846
     14.09944967	      3.07293008	      0.01677269	     -0.21853716	      2.90160233	      1.16280699	      0.29561681	      0.02656980	      0.05971275	      0.23446908	     -0.04345456	     -0.11008879	      0.03459630	      0.22989636	     -0.60065075	      1.12984689	     -0.02331547	     -0.07348316	     -1.12555726	      0.44593250	      0.32775469	      0.01814806	      1.44380901	     -0.63959240	      0.27136973	      0.01581198	      2.09735920	     -0.00224002	      0.00227982	      0.03046799
     14.13278267	      3.05894384	      0.01493106	     -0.22245448	      2.90060342	      1.16229374	      0.29707182	      0.03053248	      0.05627366	      0.24676891	     -0.04582370	     -0.12754770	      0.03334844	      0.27796975	     -0.54400270	      1.14451162	     -0.01608701	     -0.12316692	     -1.13203048	      0.41782420	      0.25792090	     -0.02329924	      1.55588921	     -0.55657105	      0.35760400	      0.01155167	      2.09607100	      0.00414879	      0.00092143	      0.01090468
     14.16611567	      3.04751917	      0.01466548	     -0.22104530	      2.89997815	      1.16136489	      0.29785921	      0.02998554	      0.05085289	      0.24900756	     -0.05192829	     -0.13680639	      0.03274390	      0.31798184	     -0.51530651	      1.15626918	     -0.01519502	     -0.16903242	     -1.16010060	      0.39564622	      0.19308177	     -0.02745305	      1.64680387	     -0.47978678	      0.44349159	     -0.00036431	      2.08873209	      0.01277873	     -0.00291465	      0.01285333
     14.19944867	      3.03973192	      0.01116966	     -0.21911777	      2.89927727	      1.16058122	      0.29721893	      0.03107920	      0.04945705	      0.24994423	     -0.05998833	     -0.14486800	      0.03529084	      0.33958540	     -0.47840664	      1.16904179	     -0.02441014	     -0.21444947	     -1.19665301	      0.37412698	      0.11945835	     -0.03670701	      1.73030671	     -0.41491550	      0.51344479	      0.00781436	      2.07531070	      0.00731828	     -0.00342270	      0.02706623
     14.23278167	      3.04182797	      0.00926131	     -0.22127699	      2.89861707	      1.16045185	      0.29547224	      0.02880862	      0.04653347	      0.25640590	     -0.06589766	     -0.15634652	      0.03469633	      0.34264285	     -0.42429976	      1.17843816	     -0.02350268	     -0.24118808	     -1.21413121	      0.33249650	      0.03200492	     -0.04190799	      1.80922763	     -0.35501715	      0.55560439	      0.01930467	      2.06584216	     -0.00502392	     -0.00202937	      0.02996628
     14.26611467	      3.04679154	      0.00595389	     -0.22212778	      2.89860748	      1.16079848	      0.29275704	      0.02654897	      0.04480448	      0.25911815	     -0.07095779	     -0.15913778	      0.03496672	      0.33164141	     -0.39245040	      1.18205825	     -0.02601408	     -0.26022972	     -1.21129257	      0.27082938	     -0.04362258	     -0.04387288	      1.86421970	     -0.29077415	      0.57869988	     -0.00219684	      2.04724506	     -0.01146839	      0.00113037	      0.02275087
     14.29944767	      3.05525485	     -0.00172274	     -0.21863153	      2.89918803	      1.16112505	      0.28935028	      0.02874032	      0.04456487	      0.25573032	     -0.08159813	     -0.15637885	      0.03719657	      0.30741275	     -0.38331577	      1.18426672	     -0.03135540	     -0.27558807	     -1.20776815	      0.20758029	     -0.09720958	     -0.04681669	      1.92237800	     -0.22185096	      0.60155271	     -0.01659886	      2.03182879	     -0.00392476	     -0.00174506	      0.02052287
     14.33278067	      3.06544075	     -0.00470788	     -0.21498037	      2.90022038	      1.16139842	      0.28666642	      0.02483762	      0.04219006	      0.25017724	     -0.09117094	     -0.15464162	      0.03755594	      0.28553896	     -0.36606324	      1.18720532	     -0.03218198	     -0.27819699	     -1.21648872	      0.15325426	     -0.13328880	     -0.04883852	      1.95255217	     -0.16310967	      0.62508611	     -0.00677413	      2.01145727	      0.01199109	     -0.00047398	      0.01661735
     14.36611367	      3.06793002	     -0.00786345	     -0.21929749	      2.90233017	      1.16182855	      0.28486715	      0.02266716	      0.04287305	      0.24736098	     -0.08866618	     -0.13963034	      0.03867131	      0.27060809	     -0.33718481	      1.20096033	     -0.03356911	     -0.28425633	     -1.23906451	      0.11799672	     -0.17099355	     -0.04999801	      1.95531317	     -0.11823285	      0.63565882	      0.00430779	      1.99339441	      0.00914647	      0.00601891	      0.00569276
     14.39944667	      3.06646020	     -0.00737467	     -0.22623822	      2.90476140	      1.16232216	      0.28403071	      0.01929354	      0.03743050	      0.24496407	     -0.08395266	     -0.11804686	      0.03833267	      0.26737437	     -0.31158592	      1.21428358	     -0.03759195	     -0.29220765	     -1.25693366	      0.09171861	     -0.21470928	     -0.05029830	      1.95475885	     -0.08299105	      0.64368661	      0.00210920	      1.97590371	     -0.00867660	      0.00368710	      0.00824304
     14.43277967	      3.05295035	     -0.00625111	     -0.22758861	      2.90664785	      1.16270271	      0.28356255	      0.01330916	      0.03506027	      0.23514566	     -0.08103779	     -0.09275880	      0.03893029	      0.27722358	     -0.30452475	      1.21152500	     -0.03727876	     -0.31309937	     -1.25953887	      0.05830148	     -0.26448757	     -0.05080410	      1.96795061	     -0.04202285	      0.65704018	     -0.01173934	      1.96453178	     -0.01487469	     -0.00151361	      0.02521745
     14.46611267	      3.03314493	     -0.00825177	     -0.22065166	      2.90691931	      1.16293050	      0.28238960	      0.00995987	      0.02645366	      0.22068389	     -0.08012076	     -0.07910103	      0.03881295	      0.29087187	     -0.29569646	      1.19207568	     -0.03673252	     -0.35179272	     -1.24724044	      0.00799302	     -0.30890796	     -0.05068376	      1.95754903	      0.00161149	      0.66642589	     -0.01639540	      1.94511424	     -0.00066663	      0.00531696	      0.02770643
     14.49944567	      3.00720317	     -0.01593696	     -0.20984574	      2.90569191	      1.16288490	      0.28060024	      0.01564748	      0.01417907	      0.20697017	     -0.07779997	     -0.07155048	      0.03972970	      0.30574730	     -0.28853871	      1.16607287	     -0.03777989	     -0.40936047	     -1.23318614	     -0.05497018	     -0.35138790	     -0.05050610	      1.95624415	      0.03485949	      0.65757317	     -0.00638216	      1.92869953	      0.00695221	      0.00640088	      0.00705192
     14.53277867	      2.99292826	     -0.01615239	     -0.19518845	      2.90314062	      1.16245533	      0.27972452	      0.02092645	     -0.02385569	      0.19275849	     -0.07628009	     -0.07710947	      0.04021724	      0.33082456	     -0.29343534	      1.13517358	     -0.03792490	     -0.45276245	     -1.22322576	     -0.12092285	     -0.37931407	     -0.05017550	      1.95360825	      0.04832149	      0.64065629	     -0.01780217	      1.86256538	     -0.00222999	      0.00072116	     -0.00842884
     14.56611167	      2.96316362	     -0.01543461	     -0.18549934	      2.90119387	      1.16179630	      0.28036426	      0.02230686	     -0.03689616	      0.17770674	     -0.06525127	     -0.06137822	      0.04027161	      0.37007178	     -0.32713078	      1.10943045	     -0.03931232	     -0.50284047	     -1.23153204	     -0.17944406	     -0.40655157	     -0.04950205	      1.93992126	      0.07194566	      0.62287680	     -0.00291495	      1.77364160	     -0.01157315	     -0.01400649	      0.00445204
     14.59944467	      2.93082591	     -0.01309584	     -0.17698448	      2.89869140	      1.16105810	      0.28170855	      0.02073474	     -0.04214741	      0.16007460	     -0.04651423	     -0.06023052	      0.03902965	      0.41226583	     -0.31594224	      1.08126501	     -0.03788501	     -0.54632068	     -1.24395566	     -0.22544840	     -0.42013179	     -0.04805368	      1.90826110	      0.09747732	      0.58838474	      0.01847620	      1.76796276	     -0.00472050	      0.00659494	      0.02794835
     14.63277767	      2.90977497	     -0.01174017	     -0.17004427	      2.89611752	      1.16044944	      0.28267299	      0.02128356	     -0.03971808	      0.14697191	     -0.02567334	     -0.07387014	      0.03948348	      0.44414563	     -0.28558106	      1.05567371	     -0.03541544	     -0.57514384	     -1.23879506	     -0.26626523	     -0.41833354	     -0.04710395	      1.86777935	      0.11920417	      0.56669600	      0.01635565	      1.72890242	      0.00594992	     -0.00224764	      0.02916427
     14.66611067	      2.90797836	     -0.01124469	     -0.16275958	      2.89447687	      1.16004628	      0.28273195	      0.02613714	     -0.04678237	      0.13037142	      0.00217421	     -0.08410848	      0.03861682	      0.46043207	     -0.32049334	      1.04103628	     -0.04006666	     -0.58697466	     -1.21031523	     -0.31040041	     -0.39755952	     -0.04550688	      1.79908589	      0.11318704	      0.55548362	     -0.00357258	      1.66394241	      0.00567702	     -0.01144798	      0.00995964
     14.69944367	      2.91390149	     -0.01395781	     -0.15075483	      2.89257143	      1.15948543	      0.28150670	      0.03216299	     -0.04151933	      0.10729654	      0.02696193	     -0.10418894	      0.04110822	      0.46032516	     -0.36899706	      1.02414769	     -0.03754060	     -0.58999413	     -1.18427093	     -0.36090377	     -0.37501261	     -0.04463710	      1.74831591	      0.09637446	      0.54391638	      0.00948788	      1.66522021	     -0.00001992	     -0.00016764	      0.00704087
     14.73277667	      2.93810738	     -0.00941364	     -0.13528526	      2.88918669	      1.15891456	      0.27960828	      0.02663145	     -0.04208705	      0.08540959	      0.04557484	     -0.16447725	      0.04085262	      0.44761836	     -0.36243873	      1.01109726	     -0.04004216	     -0.57272182	     -1.17289281	     -0.41767407	     -0.35645739	     -0.04355290	      1.69516043	      0.09227058	      0.53367260	      0.01824993	      1.66475958	      0.00264267	      0.00075909	      0.01739951
     14.76610967	      2.95777297	     -0.01338303	     -0.13004395	      2.88730391	      1.15886308	      0.27660954	      0.02893424	     -0.03785878	      0.07050183	      0.07584068	     -0.19530851	      0.04221189	      0.41870886	     -0.37636028	      1.01418267	     -0.03998779	     -0.56654927	     -1.18105993	     -0.46971899	     -0.34609404	     -0.04307861	      1.61017484	      0.10298030	      0.50642115	     -0.01356607	      1.62327832	      0.00474367	      0.00126312	      0.01756623
     14.79944267	      2.96840607	     -0.01331264	     -0.12289971	      2.88574099	      1.15929368	      0.27357655	      0.02260545	     -0.03862673	      0.05053028	      0.10507227	     -0.20837389	      0.04199657	      0.39398371	     -0.41344126	      1.00138138	     -0.04041587	     -0.56128544	     -1.18638896	     -0.51628008	     -0.33285087	     -0.04224531	      1.53190202	      0.08867008	      0.46291520	     -0.01111336	      1.61673200	      0.00997663	      0.00709508	      0.02514524
     14.83277567	      2.96746981	     -0.01370146	     -0.10383334	      2.88292540	      1.16005919	      0.27014695	      0.01458744	     -0.03852455	      0.02315512	      0.11803402	     -0.23338079	      0.04152812	      0.37121878	     -0.41086218	      0.95696304	     -0.04187257	     -0.56567669	     -1.17710115	     -0.55557587	     -0.30889355	     -0.04118743	      1.47912482	      0.06879928	      0.42827583	      0.01290204	      1.61970219	      0.00769455	      0.00192651	      0.03906922
     14.86610867	      2.95032407	     -0.01918741	     -0.08602186	      2.88088246	      1.16132995	      0.26676147	      0.01340722	     -0.03819559	     -0.00060235	      0.12901879	     -0.24080713	      0.04106400	      0.35202309	     -0.39679735	      0.89977238	     -0.04206879	     -0.58460153	     -1.15843525	     -0.58897420	     -0.27418395	     -0.04046447	      1.39416071	      0.07031250	      0.40156690	     -0.00455826	      1.60381810	     -0.00317526	      0.00486020	      0.02624341
     14.89944167	      2.92402974	     -0.02182066	     -0.07475769	      2.88067170	      1.16264849	      0.26477894	      0.00917920	     -0.04043905	     -0.02253323	      0.14555279	     -0.22081386	      0.03988689	      0.34483641	     -0.40275301	      0.84466220	     -0.04227742	     -0.60168534	     -1.14839201	     -0.62174072	     -0.24568903	     -0.03990246	      1.31825989	      0.08114816	      0.38409487	     -0.01966525	      1.60341339	     -0.00741981	      0.00303292	      0.00580462
     14.93277467	      2.90065478	     -0.01859855	     -0.06360009	      2.88106164	      1.16358003	      0.26407775	     -0.00250715	     -0.04538931	     -0.04706511	      0.15770325	     -0.20460390	      0.03739431	      0.34565241	     -0.39059846	      0.79619748	     -0.04406228	     -0.60825087	     -1.15946490	     -0.65645475	     -0.22090849	     -0.03953873	      1.26340305	      0.08340347	      0.38982313	      0.02023341	      1.61506854	     -0.00028467	     -0.00748684	      0.00996080
     14.96610767	      2.87364632	     -0.01908106	     -0.05610765	      2.88236721	      1.16433042	      0.26355319	     -0.00817077	     -0.04537224	     -0.06960005	      0.17128817	     -0.18614144	      0.03567288	      0.34464931	     -0.36205690	      0.75953674	     -0.04362749	     -0.61905309	     -1.18446132	     -0.69112712	     -0.18925508	     -0.03949082	      1.17218897	      0.09415103	      0.40339480	      0.00706932	      1.62310279	      0.00315788	      0.00092657	      0.02355408
     14.99944067	      2.85653045	     -0.02264726	     -0.05364948	      2.88416197	      1.16494869	      0.26283618	     -0.00745157	     -0.04656656	     -0.08711078	      0.18935665	     -0.16970574	      0.03359671	      0.33634624	     -0.34193054	      0.74032026	     -0.04365783	     -0.62787633	     -1.19592080	     -0.72195592	     -0.16527184	     -0.03977126	      1.10861900	      0.09396452	      0.40894457	     -0.00744522	      1.62782979	     -0.00279768	      0.00130596	      0.02526546
     15.03277367	      2.85386738	     -0.02356906	     -0.04836695	      2.88494166	      1.16545874	      0.26189447	     -0.00882712	     -0.04692459	     -0.10200826	      0.20098184	     -0.16887925	      0.03204962	      0.32669810	     -0.34108588	      0.72379554	     -0.04357225	     -0.62527995	     -1.17868815	     -0.74647581	     -0.13268788	     -0.04018526	      1.05485715	      0.07768228	      0.40586800	      0.00930626	      1.63570270	     -0.00988971	     -0.01254687	      0.01766202
     15.06610667	      2.86267048	     -0.02561595	     -0.03788090	      2.88423204	      1.16570866	      0.26044968	     -0.00782804	     -0.04584155	     -0.11592815	      0.20442866	     -0.18901954	      0.03151948	      0.31329533	     -0.34931415	      0.71220814	     -0.04364341	     -0.61978768	     -1.15085639	     -0.76239766	     -0.08238999	     -0.04038395	      0.98055437	      0.06959351	      0.39090282	      0.01792051	      1.65035096	     -0.01007558	     -0.00031075	      0.00921146
     15.09943967	      2.88402713	     -0.03121057	     -0.02971407	      2.88279202	      1.16540261	      0.25895474	     -0.00005335	     -0.04218693	     -0.12430873	      0.20661217	     -0.22243172	      0.03223352	      0.29437910	     -0.35715682	      0.72439107	     -0.04262432	     -0.61510315	     -1.14242894	     -0.76873049	     -0.04160665	     -0.04084356	      0.95524014	      0.08399722	      0.36750147	     -0.00087509	      1.65234051	     -0.00368920	      0.00339307	      0.00592355
     15.13277267	      2.91229285	     -0.03148137	     -0.02510768	      2.88103169	      1.16464303	      0.25850839	      0.00351947	     -0.04138621	     -0.12869948	      0.21138806	     -0.26034497	      0.03199342	      0.28326119	     -0.36976438	      0.75300212	     -0.04342810	     -0.60138422	     -1.15491110	     -0.77415910	      0.00335133	     -0.04120182	      0.89238301	      0.08812703	      0.33966977	     -0.00990735	      1.65725180	      0.00299657	     -0.00557892	      0.01051125
     15.16610567	      2.93564887	     -0.02729209	     -0.02348383	      2.87926404	      1.16360085	      0.25903368	      0.00364816	     -0.03602413	     -0.13047300	      0.21858216	     -0.29403877	      0.03232193	      0.28393020	     -0.38487303	      0.77917259	     -0.04184459	     -0.58315266	     -1.16832719	     -0.78234605	      0.03057690	     -0.04180934	      0.85664519	      0.07609296	      0.32009178	     -0.00807897	      1.66728961	      0.00236418	      0.00071224	      0.02117148
     15.19943867	      2.95290121	     -0.02686584	     -0.02250218	      2.87751508	      1.16247200	      0.25938401	      0.00973031	     -0.03499334	     -0.12864274	      0.22292748	     -0.32644986	      0.03172433	      0.28627148	     -0.38818231	      0.79892307	     -0.04187324	     -0.57538761	     -1.16291079	     -0.79568458	      0.04496850	     -0.04240368	      0.83098307	      0.06187341	      0.31896688	     -0.01638009	      1.67121994	     -0.00463625	      0.01186895	      0.02759778
